# Supplementary material for: Inflatable porous organic crystals
Source: Nat Mater. 2025 Nov 3;25(3):481–6. doi: 10.1038/s41563-025-02393-6 (PMC12960203; doi:10.1038/s41563-025-02393-6)
Supplement: Supplementary file 15 — (CCDC 2404629) Crystal structure of T1 at 0 bar. [file 41563_2025_2393_MOESM15_ESM.cif]

 
data_T1_C00
 
_audit_creation_method            'SHELXL-2018/3'
_shelx_SHELXL_version_number      '2018/3'
_chemical_name_systematic         ?
_chemical_name_common             ?
_chemical_melting_point           ?
_chemical_formula_moiety          'C42 H48 N6 O6'
_chemical_formula_sum
 'C42 H48 N6 O6' 
_chemical_formula_weight          732.86

loop_
 _atom_type_symbol
 _atom_type_description
 _atom_type_scat_dispersion_real
 _atom_type_scat_dispersion_imag
 _atom_type_scat_source
 'C'  'C'   0.0033   0.0016
 'International Tables Vol C Tables 4.2.6.8 and 6.1.1.4'
 'H'  'H'   0.0000   0.0000
 'International Tables Vol C Tables 4.2.6.8 and 6.1.1.4'
 'N'  'N'   0.0061   0.0033
 'International Tables Vol C Tables 4.2.6.8 and 6.1.1.4'
 'O'  'O'   0.0106   0.0060
 'International Tables Vol C Tables 4.2.6.8 and 6.1.1.4'
 
_space_group_crystal_system       trigonal
_space_group_IT_number            146
_space_group_name_H-M_alt         'R 3 :H'
_space_group_name_Hall            'R 3'
 
_shelx_space_group_comment
;
The symmetry employed for this shelxl refinement is uniquely defined
by the following loop, which should always be used as a source of
symmetry information in preference to the above space-group names.
They are only intended as comments.
;
 
loop_
 _space_group_symop_operation_xyz
 'x, y, z'
 '-y, x-y, z'
 '-x+y, -x, z'
 'x+2/3, y+1/3, z+1/3'
 '-y+2/3, x-y+1/3, z+1/3'
 '-x+y+2/3, -x+1/3, z+1/3'
 'x+1/3, y+2/3, z+2/3'
 '-y+1/3, x-y+2/3, z+2/3'
 '-x+y+1/3, -x+2/3, z+2/3'
 
_cell_length_a                    50.581(4)
_cell_length_b                    50.581(4)
_cell_length_c                    9.6557(9)
_cell_angle_alpha                 90
_cell_angle_beta                  90
_cell_angle_gamma                 120
_cell_volume                      21394(4)
_cell_formula_units_Z             18
_cell_measurement_temperature     300(2)
_cell_measurement_reflns_used      5063
_cell_measurement_theta_min        2.16
_cell_measurement_theta_max       21.15
 
_exptl_crystal_description        Rod
_exptl_crystal_colour             yellow
_exptl_crystal_density_meas       ?
_exptl_crystal_density_method     ?
_exptl_crystal_density_diffrn     1.024          
_exptl_crystal_F_000              7020
_exptl_transmission_factor_min    ?
_exptl_transmission_factor_max    ?
_exptl_crystal_size_max           0.320
_exptl_crystal_size_mid           0.211
_exptl_crystal_size_min           0.194
_exptl_absorpt_coefficient_mu     0.069
_shelx_estimated_absorpt_T_min    ?
_shelx_estimated_absorpt_T_max    ?
_exptl_absorpt_correction_type    'multi-scan'
_exptl_absorpt_correction_T_min   0.858
_exptl_absorpt_correction_T_max   1.000
_exptl_absorpt_process_details    'SADABS, 2016'
_exptl_absorpt_special_details    ?
_diffrn_ambient_temperature       300(2)
_diffrn_radiation_wavelength      0.71073
_diffrn_radiation_type            MoK\a
_diffrn_source 			  'microfocus sealed tube'
_diffrn_measurement_device 	  'four-circle diffractometer' 
_diffrn_measurement_device_type   'Bruker D8 Venture'
_diffrn_measurement_method 	  '\f and \w scans'
_diffrn_detector_area_resol_mean   ? 
_diffrn_standards_number 	   0
_diffrn_standards_interval_count   . 
_diffrn_standards_interval_time    . 
_diffrn_standards_decay_% 	   ?
_diffrn_reflns_number             61828
_diffrn_reflns_av_unetI/netI      0.1035
_diffrn_reflns_av_R_equivalents   0.1438
_diffrn_reflns_limit_h_min        -52
_diffrn_reflns_limit_h_max        52
_diffrn_reflns_limit_k_min        -52
_diffrn_reflns_limit_k_max        52
_diffrn_reflns_limit_l_min        -9
_diffrn_reflns_limit_l_max        10
_diffrn_reflns_theta_min          2.131
_diffrn_reflns_theta_max          21.765
_diffrn_reflns_theta_full         21.765
_diffrn_measured_fraction_theta_max   0.997
_diffrn_measured_fraction_theta_full  0.998
_diffrn_reflns_Laue_measured_fraction_max    0.997
_diffrn_reflns_Laue_measured_fraction_full   0.998
_diffrn_reflns_point_group_measured_fraction_max   0.990
_diffrn_reflns_point_group_measured_fraction_full  0.990
_reflns_number_total              11196
_reflns_number_gt                 4638
_reflns_threshold_expression      'I > 2\s(I)'
_reflns_Friedel_coverage          0.985
_reflns_Friedel_fraction_max      0.982
_reflns_Friedel_fraction_full     0.982
 
_reflns_special_details
;
 Reflections were merged by SHELXL according to the crystal
 class for the calculation of statistics and refinement.
 
 _reflns_Friedel_fraction is defined as the number of unique
 Friedel pairs measured divided by the number that would be
 possible theoretically, ignoring centric projections and
 systematic absences.
;
 
_computing_data_collection        'APEX4 (Bruker, 2021)'
_computing_cell_refinement        'SAINT V8.40A (Bruker, 2019)'
_computing_data_reduction         'SAINT V8.40A (Bruker, 2019)'
_computing_structure_solution     'SHELXD 2018/2 (Sheldrick, 2018)'
_computing_structure_refinement   'SHELXL-2018/3 (Sheldrick, 2018)'
_computing_molecular_graphics  'X-Seed (Barbour, 2020; Atwood & Barbour, 2003)'
_computing_publication_material   ?
_refine_special_details           ?
_refine_ls_structure_factor_coef  Fsqd
_refine_ls_matrix_type            full
_refine_ls_weighting_scheme       calc
_refine_ls_weighting_details
'w=1/[\s^2^(Fo^2^)+(0.1317P)^2^] where P=(Fo^2^+2Fc^2^)/3'
_atom_sites_solution_primary      'dual space'
_atom_sites_solution_secondary    difmap
_atom_sites_solution_hydrogens    geom
_refine_ls_hydrogen_treatment     constr
_refine_ls_extinction_method      none
_refine_ls_extinction_coef        .
_refine_ls_abs_structure_details
;
 Flack x determined using 1535 quotients [(I+)-(I-)]/[(I+)+(I-)]
 (Parsons, Flack and Wagner, Acta Cryst. B69 (2013) 249-259).
;
_refine_ls_abs_structure_Flack    -0.5(10)
_chemical_absolute_configuration  rm
_refine_ls_number_reflns          11196
_refine_ls_number_parameters      985
_refine_ls_number_restraints      1597
_refine_ls_R_factor_all           0.1890
_refine_ls_R_factor_gt            0.0837
_refine_ls_wR_factor_ref          0.2727
_refine_ls_wR_factor_gt           0.2001
_refine_ls_goodness_of_fit_ref    0.978
_refine_ls_restrained_S_all       0.921
_refine_ls_shift/su_max           0.000
_refine_ls_shift/su_mean          0.000
 
loop_
 _atom_site_label
 _atom_site_type_symbol
 _atom_site_fract_x
 _atom_site_fract_y
 _atom_site_fract_z
 _atom_site_U_iso_or_equiv
 _atom_site_adp_type
 _atom_site_occupancy
 _atom_site_site_symmetry_order  
 _atom_site_calc_flag
 _atom_site_refinement_flags_posn
 _atom_site_refinement_flags_adp
 _atom_site_refinement_flags_occupancy
 _atom_site_disorder_assembly
 _atom_site_disorder_group
O9B O 0.0956(2) -0.0800(2) -0.1877(10) 0.119(3) Uani 1 1 d . U . . .
H9B H 0.084912 -0.086995 -0.118472 0.178 Uiso 1 1 calc R U . . .
N12C N 0.2846(3) 0.0826(3) 0.2190(16) 0.110(4) Uani 1 1 d . U . . .
O9C O 0.2553(3) 0.0313(3) -0.3491(11) 0.145(4) Uani 1 1 d . U . . .
H9C H 0.255099 0.016958 -0.389365 0.218 Uiso 1 1 calc R U . . .
N1C N 0.2643(3) -0.0135(3) -0.3864(15) 0.105(4) Uani 1 1 d . U . . .
N12B N 0.2090(3) -0.0699(3) -0.4176(13) 0.109(4) Uani 1 1 d . U . . .
O9A O 0.1763(3) 0.0566(3) 0.3265(13) 0.146(4) Uani 1 1 d . U . . .
H9A H 0.194763 0.067363 0.338266 0.219 Uiso 1 1 calc R U . . .
N12F N 0.2002(3) 0.0825(3) -0.0746(13) 0.108(4) Uani 1 1 d . U . . .
O10F O 0.2538(3) 0.1337(3) -0.0949(12) 0.154(5) Uani 1 1 d . U . . .
H10F H 0.239949 0.116880 -0.118453 0.231 Uiso 1 1 calc R U . . .
O10B O 0.1923(3) -0.1000(3) -0.1812(14) 0.169(5) Uani 1 1 d . U . . .
H10B H 0.202702 -0.092860 -0.251045 0.253 Uiso 1 1 calc R U . . .
N1D N 0.1577(3) 0.0822(4) -0.2712(12) 0.113(4) Uani 1 1 d . U . . .
C8B C 0.1193(4) -0.0857(3) -0.1820(18) 0.097(4) Uani 1 1 d . U . . .
O10E O 0.2998(3) 0.2859(3) 0.1240(12) 0.148(4) Uani 1 1 d . U . . .
H10E H 0.301595 0.279854 0.200271 0.222 Uiso 1 1 calc R U . . .
C11C C 0.2765(4) 0.0795(4) 0.0954(19) 0.107(5) Uani 1 1 d . U . . .
H11C H 0.269974 0.092428 0.060563 0.129 Uiso 1 1 calc R U . . .
N12A N 0.0880(4) -0.0772(4) 0.2730(14) 0.131(5) Uani 1 1 d . U . . .
C3D C 0.1711(4) 0.1344(4) -0.3001(15) 0.107(4) Uani 1 1 d . U . . .
C5B C 0.1685(4) -0.0950(4) -0.1842(19) 0.119(5) Uani 1 1 d . U . . .
N12D N 0.1715(3) 0.2332(4) -0.3772(12) 0.114(4) Uani 1 1 d . U . . .
C13B C 0.2296(4) -0.0554(4) -0.5377(17) 0.110(4) Uani 1 1 d . U . . .
H13B H 0.224497 -0.040905 -0.579893 0.132 Uiso 1 1 calc R U . . .
C7B C 0.1398(4) -0.0746(3) -0.2898(16) 0.103(4) Uani 1 1 d . U . . .
H7B H 0.136788 -0.064176 -0.361870 0.123 Uiso 1 1 calc R U . . .
C5C C 0.2846(4) 0.0365(4) 0.0489(17) 0.116(5) Uani 1 1 d . U . . .
O9E O 0.1825(3) 0.2635(4) 0.0584(14) 0.189(6) Uani 1 1 d . U . . .
H9E H 0.180462 0.268918 -0.019000 0.284 Uiso 1 1 calc R U . . .
C6B C 0.1650(4) -0.0786(3) -0.2927(16) 0.098(4) Uani 1 1 d . U . . .
N1A N 0.2312(3) 0.0682(4) 0.3841(13) 0.115(4) Uani 1 1 d . U . . .
C2C C 0.2712(4) -0.0127(4) -0.2647(19) 0.105(4) Uani 1 1 d . U . . .
H2C H 0.275206 -0.027544 -0.230277 0.126 Uiso 1 1 calc R U . . .
C6C C 0.2765(3) 0.0572(4) 0.0030(18) 0.100(4) Uani 1 1 d . U . . .
C8E C 0.2118(5) 0.2688(5) 0.073(3) 0.145(6) Uani 1 1 d . U . . .
C8C C 0.2646(4) 0.0325(4) -0.2180(18) 0.113(5) Uani 1 1 d . U . . .
C13C C 0.2826(4) 0.1048(4) 0.3083(17) 0.111(4) Uani 1 1 d . U . . .
H13C H 0.274003 0.115434 0.256579 0.133 Uiso 1 1 calc R U . . .
N1B N 0.0770(3) -0.1128(3) 0.0356(13) 0.120(4) Uani 1 1 d . U . . .
C11B C 0.1870(4) -0.0657(3) -0.4054(15) 0.101(4) Uani 1 1 d . U . . .
H11B H 0.184389 -0.053688 -0.471014 0.121 Uiso 1 1 calc R U . . .
C5F C 0.2478(4) 0.1405(4) 0.030(2) 0.120(5) Uani 1 1 d . U . . .
C8A C 0.1691(5) 0.0273(5) 0.3157(15) 0.119(5) Uani 1 1 d . U . . .
O10C O 0.2964(3) 0.0387(3) 0.1824(12) 0.155(4) Uani 1 1 d . U . . .
H10C H 0.297221 0.053397 0.222372 0.232 Uiso 1 1 calc R U . . .
C3B C 0.1227(4) -0.1016(4) -0.0752(18) 0.106(4) Uani 1 1 d . U . . .
C17B C 0.2850(3) -0.0221(4) -0.6010(17) 0.115(5) Uani 1 1 d . U . . .
H17D H 0.305721 -0.012943 -0.565674 0.138 Uiso 1 1 calc R U . . .
H17C H 0.282306 -0.005920 -0.639761 0.138 Uiso 1 1 calc R U . . .
C18B C 0.2624(3) -0.0374(4) -0.4812(16) 0.104(4) Uani 1 1 d . U . . .
H18B H 0.267370 -0.051171 -0.431015 0.125 Uiso 1 1 calc R U . . .
C3C C 0.2732(3) 0.0109(4) -0.1730(17) 0.101(4) Uani 1 1 d . U . . .
C6D C 0.1595(4) 0.1823(4) -0.3180(15) 0.101(4) Uani 1 1 d . U . . .
C4C C 0.2831(4) 0.0133(4) -0.0376(19) 0.119(5) Uani 1 1 d . U . . .
H4C H 0.288746 -0.000342 -0.003608 0.142 Uiso 1 1 calc R U . . .
N1F N 0.2823(3) 0.2090(4) 0.4230(18) 0.138(5) Uani 1 1 d . U . . .
O10A O 0.1448(3) -0.0652(3) 0.3034(15) 0.167(5) Uani 1 1 d . U . . .
H10A H 0.126788 -0.076449 0.283484 0.251 Uiso 1 1 calc R U . . .
N12E N 0.2843(4) 0.2652(3) 0.3800(16) 0.129(4) Uani 1 1 d . U . . .
C7A C 0.1385(4) 0.0046(5) 0.2869(15) 0.118(5) Uani 1 1 d . U . . .
H7A H 0.124030 0.010447 0.268874 0.141 Uiso 1 1 calc R U . . .
C15C C 0.3128(5) 0.1499(5) 0.467(2) 0.150(6) Uani 1 1 d . U . . .
H15F H 0.333041 0.164315 0.500411 0.180 Uiso 1 1 calc R U . . .
H15E H 0.304397 0.161294 0.422547 0.180 Uiso 1 1 calc R U . . .
C11A C 0.0978(4) -0.0484(6) 0.2577(16) 0.129(6) Uani 1 1 d . U . . .
H11A H 0.084385 -0.041835 0.229199 0.155 Uiso 1 1 calc R U . . .
C8D C 0.1427(4) 0.1301(4) -0.2764(16) 0.114(5) Uani 1 1 d . U . . .
C2D C 0.1781(5) 0.1097(5) -0.3044(17) 0.128(5) Uani 1 1 d . U . . .
H2D H 0.197412 0.113862 -0.331405 0.153 Uiso 1 1 calc R U . . .
C18C C 0.2632(4) 0.0893(4) 0.4327(16) 0.107(4) Uani 1 1 d . U . . .
H18C H 0.270945 0.077123 0.477231 0.129 Uiso 1 1 calc R U . . .
C18A C 0.0560(4) -0.1259(5) 0.1555(19) 0.134(6) Uani 1 1 d . U . . .
H18A H 0.064109 -0.135395 0.218129 0.161 Uiso 1 1 calc R U . . .
O9D O 0.1188(3) 0.1010(3) -0.2410(16) 0.177(5) Uani 1 1 d . U . . .
H9D H 0.125269 0.089078 -0.237570 0.266 Uiso 1 1 calc R U . . .
C11D C 0.1533(4) 0.2071(5) -0.3313(15) 0.108(4) Uani 1 1 d . U . . .
H11D H 0.134130 0.203364 -0.303524 0.130 Uiso 1 1 calc R U . . .
C8F C 0.2357(5) 0.1558(4) 0.294(2) 0.130(6) Uani 1 1 d . U . . .
N1E N 0.1967(4) 0.2829(3) -0.1916(17) 0.133(4) Uani 1 1 d . U . . .
C11F C 0.1962(4) 0.0933(4) 0.0386(17) 0.110(4) Uani 1 1 d . U . . .
H11F H 0.177505 0.082851 0.083544 0.132 Uiso 1 1 calc R U . . .
C18E C 0.3044(4) 0.2368(4) 0.494(2) 0.129(5) Uani 1 1 d . U . . .
H18E H 0.323242 0.247950 0.440115 0.155 Uiso 1 1 calc R U . . .
C16B C 0.2805(4) -0.0452(4) -0.7164(19) 0.125(5) Uani 1 1 d . U . . .
H16D H 0.286564 -0.059391 -0.681698 0.150 Uiso 1 1 calc R U . . .
H16C H 0.293660 -0.034316 -0.794118 0.150 Uiso 1 1 calc R U . . .
C5D C 0.1872(5) 0.1865(5) -0.340(2) 0.145(6) Uani 1 1 d . U . . .
O9F O 0.2296(3) 0.1609(3) 0.4250(13) 0.183(6) Uani 1 1 d . U . . .
H9F H 0.245002 0.175303 0.458506 0.274 Uiso 1 1 calc R U . . .
C13E C 0.2896(4) 0.2560(4) 0.5176(19) 0.123(5) Uani 1 1 d . U . . .
H13E H 0.269920 0.243552 0.563752 0.148 Uiso 1 1 calc R U . . .
C13A C 0.0559(4) -0.0997(5) 0.2299(18) 0.138(6) Uani 1 1 d . U . . .
H13A H 0.048357 -0.089740 0.167341 0.166 Uiso 1 1 calc R U . . .
C15F C 0.1552(5) -0.0014(4) -0.170(2) 0.153(7) Uani 1 1 d . U . . .
H15K H 0.160373 -0.017399 -0.166367 0.183 Uiso 1 1 calc R U . . .
H15L H 0.137804 -0.007069 -0.109914 0.183 Uiso 1 1 calc R U . . .
C6A C 0.1298(4) -0.0259(5) 0.2852(15) 0.116(5) Uani 1 1 d . U . . .
C13F C 0.1746(4) 0.0546(4) -0.1235(17) 0.119(5) Uani 1 1 d . U . . .
H13F H 0.156922 0.049198 -0.064183 0.143 Uiso 1 1 calc R U . . .
C3A C 0.1905(4) 0.0175(5) 0.3338(16) 0.113(5) Uani 1 1 d . U . . .
C4D C 0.1938(5) 0.1627(5) -0.328(2) 0.151(7) Uani 1 1 d . U . . .
H4D H 0.213712 0.166544 -0.338771 0.181 Uiso 1 1 calc R U . . .
C6F C 0.2204(4) 0.1216(4) 0.0987(16) 0.104(4) Uani 1 1 d . U . . .
C18F C 0.1671(4) 0.0588(4) -0.2727(15) 0.116(5) Uani 1 1 d . U . . .
H18F H 0.184885 0.065165 -0.333030 0.139 Uiso 1 1 calc R U . . .
C14F C 0.1821(5) 0.0285(4) -0.1213(18) 0.142(6) Uani 1 1 d . U . . .
H14K H 0.199505 0.033800 -0.180581 0.170 Uiso 1 1 calc R U . . .
H14L H 0.187490 0.025960 -0.027785 0.170 Uiso 1 1 calc R U . . .
C5A C 0.1513(4) -0.0348(5) 0.3046(16) 0.121(5) Uani 1 1 d . U . . .
C16C C 0.2932(5) 0.1323(5) 0.5838(19) 0.150(6) Uani 1 1 d . U . . .
H16E H 0.292322 0.146271 0.650044 0.180 Uiso 1 1 calc R U . . .
H16F H 0.302129 0.121586 0.629923 0.180 Uiso 1 1 calc R U . . .
O10D O 0.2120(3) 0.2160(3) -0.367(2) 0.214(7) Uani 1 1 d . U . . .
H10D H 0.205961 0.228319 -0.366316 0.321 Uiso 1 1 calc R U . . .
C13D C 0.1622(4) 0.2562(4) -0.3868(17) 0.114(5) Uani 1 1 d . U . . .
H13D H 0.144633 0.250075 -0.325572 0.137 Uiso 1 1 calc R U . . .
C3F C 0.2627(5) 0.1749(4) 0.2284(19) 0.118(5) Uani 1 1 d . U . . .
C16F C 0.1470(5) 0.0022(4) -0.3172(19) 0.154(7) Uani 1 1 d . U . . .
H16L H 0.129632 -0.016845 -0.348051 0.185 Uiso 1 1 calc R U . . .
H16K H 0.164072 0.006897 -0.378144 0.185 Uiso 1 1 calc R U . . .
C2B C 0.1014(4) -0.1141(4) 0.0365(19) 0.123(5) Uani 1 1 d . U . . .
H2B H 0.105454 -0.123339 0.110509 0.147 Uiso 1 1 calc R U . . .
C2A C 0.2214(4) 0.0404(5) 0.3722(15) 0.122(6) Uani 1 1 d . U . . .
H2A H 0.235119 0.033616 0.389495 0.147 Uiso 1 1 calc R U . . .
C7E C 0.2196(4) 0.2609(5) 0.193(2) 0.151(7) Uani 1 1 d . U . . .
H7E H 0.205184 0.251920 0.263614 0.181 Uiso 1 1 calc R U . . .
C17C C 0.2620(4) 0.1101(4) 0.5376(17) 0.128(5) Uani 1 1 d . U . . .
H17E H 0.252392 0.120831 0.498103 0.153 Uiso 1 1 calc R U . . .
H17F H 0.249914 0.098343 0.616298 0.153 Uiso 1 1 calc R U . . .
C14D C 0.1528(5) 0.2584(5) -0.5310(18) 0.153(6) Uani 1 1 d . U . . .
H14G H 0.135416 0.238879 -0.557441 0.184 Uiso 1 1 calc R U . . .
H14H H 0.169385 0.262786 -0.594209 0.184 Uiso 1 1 calc R U . . .
C7C C 0.2665(4) 0.0545(4) -0.1289(18) 0.121(5) Uani 1 1 d . U . . .
H7C H 0.260611 0.068215 -0.160651 0.145 Uiso 1 1 calc R U . . .
C17F C 0.1393(5) 0.0276(4) -0.3237(18) 0.140(6) Uani 1 1 d . U . . .
H17L H 0.121682 0.022355 -0.266066 0.168 Uiso 1 1 calc R U . . .
H17K H 0.134233 0.029856 -0.418227 0.168 Uiso 1 1 calc R U . . .
C14C C 0.3150(4) 0.1279(4) 0.3583(18) 0.139(6) Uani 1 1 d . U . . .
H14E H 0.327471 0.139644 0.280373 0.167 Uiso 1 1 calc R U . . .
H14F H 0.324402 0.117277 0.400491 0.167 Uiso 1 1 calc R U . . .
C5E C 0.2698(5) 0.2794(5) 0.106(2) 0.139(6) Uani 1 1 d . U . . .
C17E C 0.3104(5) 0.2274(5) 0.634(2) 0.154(7) Uani 1 1 d . U . . .
H17I H 0.320724 0.215837 0.620585 0.184 Uiso 1 1 calc R U . . .
H17J H 0.291061 0.214281 0.679098 0.184 Uiso 1 1 calc R U . . .
C4A C 0.1819(4) -0.0133(5) 0.3261(17) 0.127(5) Uani 1 1 d . U . . .
H4A H 0.196333 -0.019346 0.335332 0.153 Uiso 1 1 calc R U . . .
C4B C 0.1474(5) -0.1052(4) -0.0754(19) 0.129(5) Uani 1 1 d . U . . .
H4B H 0.150464 -0.114930 -0.000441 0.154 Uiso 1 1 calc R U . . .
C2F C 0.2862(5) 0.2027(4) 0.302(2) 0.136(6) Uani 1 1 d . U . . .
H2F H 0.304266 0.215773 0.256033 0.163 Uiso 1 1 calc R U . . .
C11E C 0.2563(5) 0.2584(4) 0.344(2) 0.137(6) Uani 1 1 d . U . . .
H11E H 0.240696 0.248139 0.408142 0.164 Uiso 1 1 calc R U . . .
C7D C 0.1375(4) 0.1538(4) -0.2810(16) 0.110(5) Uani 1 1 d . U . . .
H7D H 0.118180 0.150493 -0.258049 0.132 Uiso 1 1 calc R U . . .
C15B C 0.2469(5) -0.0632(5) -0.7666(18) 0.149(6) Uani 1 1 d . U . . .
H15C H 0.241553 -0.049366 -0.811249 0.179 Uiso 1 1 calc R U . . .
H15D H 0.244728 -0.078379 -0.834250 0.179 Uiso 1 1 calc R U . . .
C14E C 0.3089(4) 0.2832(4) 0.604(2) 0.147(6) Uani 1 1 d . U . . .
H14J H 0.298814 0.295156 0.615575 0.177 Uiso 1 1 calc R U . . .
H14I H 0.328298 0.295938 0.558424 0.177 Uiso 1 1 calc R U . . .
C4F C 0.2681(4) 0.1662(5) 0.0963(18) 0.131(5) Uani 1 1 d . U . . .
H4F H 0.286617 0.179019 0.053041 0.157 Uiso 1 1 calc R U . . .
C3E C 0.2319(5) 0.2815(5) -0.037(2) 0.137(6) Uani 1 1 d . U . . .
C16E C 0.3299(5) 0.2549(5) 0.727(2) 0.162(7) Uani 1 1 d . U . . .
H16J H 0.332639 0.247999 0.816974 0.195 Uiso 1 1 calc R U . . .
H16I H 0.349903 0.267546 0.686056 0.195 Uiso 1 1 calc R U . . .
C4E C 0.2613(4) 0.2867(4) -0.017(2) 0.132(5) Uani 1 1 d . U . . .
H4E H 0.275522 0.295370 -0.087609 0.158 Uiso 1 1 calc R U . . .
C14B C 0.2253(4) -0.0790(4) -0.6464(19) 0.138(6) Uani 1 1 d . U . . .
H14D H 0.229537 -0.094069 -0.606058 0.165 Uiso 1 1 calc R U . . .
H14C H 0.204415 -0.089384 -0.679186 0.165 Uiso 1 1 calc R U . . .
C6E C 0.2489(4) 0.2659(4) 0.213(2) 0.124(5) Uani 1 1 d . U . . .
C7F C 0.2147(4) 0.1295(4) 0.2302(18) 0.124(5) Uani 1 1 d . U . . .
H7F H 0.196285 0.116706 0.274353 0.149 Uiso 1 1 calc R U . . .
C2E C 0.2239(5) 0.2878(4) -0.169(2) 0.143(6) Uani 1 1 d . U . . .
H2E H 0.238415 0.295493 -0.239491 0.171 Uiso 1 1 calc R U . . .
C15E C 0.3140(5) 0.2731(5) 0.744(2) 0.157(7) Uani 1 1 d . U . . .
H15I H 0.326301 0.290853 0.801083 0.188 Uiso 1 1 calc R U . . .
H15J H 0.294546 0.260721 0.789648 0.188 Uiso 1 1 calc R U . . .
C18D C 0.1886(4) 0.2865(4) -0.333(2) 0.141(6) Uani 1 1 d . U . . .
H18D H 0.206393 0.292980 -0.393640 0.170 Uiso 1 1 calc R U . . .
C17D C 0.1786(5) 0.3102(5) -0.339(3) 0.187(8) Uani 1 1 d . U . . .
H17G H 0.160975 0.303941 -0.279789 0.224 Uiso 1 1 calc R U . . .
H17H H 0.194901 0.329617 -0.305885 0.224 Uiso 1 1 calc R U . . .
C17A C 0.0241(4) -0.1498(5) 0.113(2) 0.184(9) Uani 1 1 d . U . . .
H17A H 0.015779 -0.140755 0.050197 0.221 Uiso 1 1 calc R U . . .
H17B H 0.024751 -0.166217 0.064104 0.221 Uiso 1 1 calc R U . . .
C14A C 0.0356(4) -0.1108(6) 0.362(2) 0.192(9) Uani 1 1 d . U . . .
H14B H 0.043842 -0.119219 0.427943 0.231 Uiso 1 1 calc R U . . .
H14A H 0.034852 -0.093891 0.405093 0.231 Uiso 1 1 calc R U . . .
C15A C 0.0032(6) -0.1356(8) 0.316(3) 0.226(12) Uani 1 1 d . U . . .
H15A H -0.005407 -0.126466 0.255840 0.271 Uiso 1 1 calc R U . . .
H15B H -0.009795 -0.143667 0.396676 0.271 Uiso 1 1 calc R U . . .
C15D C 0.1442(6) 0.2832(6) -0.543(2) 0.186(8) Uani 1 1 d . U . . .
H15G H 0.125561 0.277274 -0.491960 0.223 Uiso 1 1 calc R U . . .
H15H H 0.140614 0.285865 -0.639589 0.223 Uiso 1 1 calc R U . . .
C16D C 0.1705(7) 0.3138(6) -0.485(3) 0.220(11) Uani 1 1 d . U . . .
H16H H 0.188388 0.320900 -0.543052 0.264 Uiso 1 1 calc R U . . .
H16G H 0.164327 0.329136 -0.486309 0.264 Uiso 1 1 calc R U . . .
C16A C 0.0039(6) -0.1623(8) 0.237(3) 0.253(15) Uani 1 1 d . U . . .
H16B H 0.011652 -0.172142 0.298017 0.304 Uiso 1 1 calc R U . . .
H16A H -0.016559 -0.177353 0.208811 0.304 Uiso 1 1 calc R U . . .
 
loop_
 _atom_site_aniso_label
 _atom_site_aniso_U_11
 _atom_site_aniso_U_22
 _atom_site_aniso_U_33
 _atom_site_aniso_U_23
 _atom_site_aniso_U_13
 _atom_site_aniso_U_12
O9B 0.107(8) 0.111(8) 0.143(8) 0.017(6) 0.026(6) 0.058(7)
N12C 0.117(10) 0.108(9) 0.111(9) 0.016(7) 0.013(8) 0.061(8)
O9C 0.205(13) 0.157(11) 0.123(9) -0.015(7) -0.040(8) 0.127(10)
N1C 0.118(10) 0.089(9) 0.112(9) 0.008(7) 0.005(8) 0.055(7)
N12B 0.085(9) 0.107(9) 0.143(10) 0.008(8) 0.011(7) 0.053(8)
O9A 0.122(9) 0.130(10) 0.195(11) 0.012(9) -0.015(8) 0.069(8)
N12F 0.128(11) 0.100(9) 0.102(9) -0.007(7) -0.006(7) 0.060(9)
O10F 0.148(11) 0.184(12) 0.118(8) -0.038(8) 0.014(7) 0.074(9)
O10B 0.121(10) 0.198(13) 0.220(13) 0.085(10) 0.045(8) 0.104(10)
N1D 0.140(12) 0.127(10) 0.095(8) -0.001(8) 0.000(8) 0.084(10)
C8B 0.076(10) 0.080(10) 0.128(12) -0.014(8) 0.002(9) 0.033(9)
O10E 0.107(9) 0.190(12) 0.156(9) -0.001(8) 0.008(7) 0.082(9)
C11C 0.111(12) 0.112(12) 0.106(11) 0.015(9) 0.000(9) 0.061(10)
N12A 0.097(10) 0.157(12) 0.109(10) 0.003(9) 0.007(7) 0.040(10)
C3D 0.112(12) 0.115(11) 0.117(11) 0.021(9) 0.026(9) 0.074(11)
C5B 0.107(13) 0.117(13) 0.141(13) 0.016(10) 0.012(10) 0.061(11)
N12D 0.101(9) 0.118(10) 0.125(9) 0.044(8) 0.029(7) 0.056(9)
C13B 0.087(10) 0.096(11) 0.141(12) 0.011(9) 0.022(9) 0.041(9)
C7B 0.102(11) 0.089(10) 0.115(11) 0.009(8) 0.010(9) 0.046(9)
C5C 0.135(13) 0.118(13) 0.099(11) 0.016(9) -0.003(10) 0.065(11)
O9E 0.087(9) 0.281(18) 0.190(13) -0.003(11) -0.009(8) 0.084(10)
C6B 0.089(10) 0.082(10) 0.124(11) 0.016(8) 0.006(8) 0.042(9)
N1A 0.112(10) 0.123(11) 0.110(9) 0.015(8) -0.006(7) 0.059(9)
C2C 0.120(12) 0.092(11) 0.123(11) 0.025(9) 0.013(10) 0.066(10)
C6C 0.100(11) 0.101(11) 0.115(11) 0.012(9) 0.000(9) 0.063(9)
C8E 0.083(13) 0.160(16) 0.177(17) -0.007(14) -0.009(12) 0.049(12)
C8C 0.138(13) 0.115(12) 0.107(11) 0.016(9) -0.017(10) 0.080(11)
C13C 0.113(11) 0.110(12) 0.115(11) 0.005(9) -0.015(9) 0.060(10)
N1B 0.105(10) 0.108(10) 0.112(9) 0.011(7) 0.019(8) 0.026(9)
C11B 0.089(11) 0.087(10) 0.125(11) 0.007(8) 0.017(9) 0.044(9)
C5F 0.112(13) 0.108(13) 0.130(13) -0.020(10) -0.006(10) 0.047(11)
C8A 0.122(13) 0.133(14) 0.102(11) 0.011(10) -0.006(10) 0.064(12)
O10C 0.213(13) 0.151(11) 0.133(9) 0.012(7) -0.026(8) 0.116(10)
C3B 0.084(11) 0.090(11) 0.127(12) 0.021(9) 0.007(9) 0.032(9)
C17B 0.085(10) 0.103(11) 0.158(12) 0.010(10) 0.020(9) 0.049(9)
C18B 0.095(10) 0.093(11) 0.133(11) 0.013(9) 0.010(9) 0.053(9)
C3C 0.102(11) 0.101(11) 0.107(10) 0.018(8) 0.007(8) 0.057(9)
C6D 0.091(11) 0.101(11) 0.115(10) 0.019(9) 0.024(9) 0.052(10)
C4C 0.130(13) 0.122(13) 0.123(11) 0.027(9) 0.006(10) 0.078(11)
N1F 0.133(12) 0.134(12) 0.150(11) -0.047(10) -0.023(9) 0.069(10)
O10A 0.130(10) 0.119(10) 0.231(13) -0.007(9) -0.037(9) 0.047(8)
N12E 0.096(10) 0.128(11) 0.155(12) -0.024(9) -0.003(9) 0.050(9)
C7A 0.096(11) 0.145(13) 0.112(11) 0.008(11) -0.008(9) 0.060(11)
C15C 0.119(14) 0.151(16) 0.168(17) -0.034(13) -0.035(12) 0.059(12)
C11A 0.093(12) 0.164(15) 0.103(11) 0.006(12) 0.000(9) 0.043(12)
C8D 0.104(12) 0.100(12) 0.139(12) 0.006(10) 0.014(10) 0.052(11)
C2D 0.135(15) 0.138(13) 0.129(12) 0.021(11) 0.028(10) 0.082(13)
C18C 0.100(11) 0.113(11) 0.098(10) 0.013(9) -0.011(8) 0.046(9)
C18A 0.097(12) 0.132(14) 0.131(13) 0.008(10) 0.008(9) 0.025(11)
O9D 0.118(9) 0.122(10) 0.300(17) 0.029(11) 0.041(10) 0.067(9)
C11D 0.099(12) 0.128(12) 0.103(10) 0.009(10) 0.011(9) 0.062(11)
C8F 0.142(15) 0.109(13) 0.124(13) -0.026(11) 0.004(11) 0.053(12)
N1E 0.106(11) 0.127(12) 0.167(12) 0.009(9) 0.006(9) 0.058(10)
C11F 0.121(12) 0.110(12) 0.108(11) 0.000(9) -0.008(10) 0.063(10)
C18E 0.107(12) 0.127(13) 0.150(13) -0.041(10) -0.014(10) 0.056(11)
C16B 0.111(12) 0.112(13) 0.158(13) 0.002(11) 0.020(10) 0.060(11)
C5D 0.124(14) 0.123(14) 0.196(16) 0.063(12) 0.071(12) 0.067(12)
O9F 0.190(13) 0.142(11) 0.145(10) -0.043(8) 0.026(9) 0.030(10)
C13E 0.096(11) 0.123(13) 0.139(13) -0.028(10) -0.007(9) 0.046(10)
C13A 0.097(12) 0.161(15) 0.114(12) 0.032(10) 0.033(10) 0.033(11)
C15F 0.204(19) 0.109(13) 0.152(15) -0.035(11) -0.039(13) 0.083(13)
C6A 0.100(12) 0.137(13) 0.098(10) 0.008(10) 0.000(9) 0.051(11)
C13F 0.146(14) 0.118(12) 0.120(11) -0.012(9) -0.006(10) 0.086(11)
C3A 0.100(11) 0.136(12) 0.111(11) 0.009(10) -0.014(9) 0.063(10)
C4D 0.121(13) 0.146(14) 0.209(17) 0.065(14) 0.064(12) 0.084(12)
C6F 0.113(12) 0.122(12) 0.100(10) -0.011(9) -0.018(9) 0.076(10)
C18F 0.141(13) 0.127(12) 0.105(11) -0.011(9) -0.021(9) 0.087(11)
C14F 0.194(18) 0.133(13) 0.136(13) -0.017(10) -0.016(11) 0.109(14)
C5A 0.098(12) 0.137(14) 0.127(12) 0.002(11) -0.017(10) 0.058(12)
C16C 0.127(16) 0.185(18) 0.127(13) -0.020(12) -0.012(11) 0.070(14)
O10D 0.129(10) 0.160(12) 0.37(2) 0.103(13) 0.108(12) 0.084(10)
C13D 0.108(12) 0.114(11) 0.130(11) 0.044(9) 0.020(9) 0.062(10)
C3F 0.128(13) 0.111(12) 0.124(12) -0.017(9) -0.012(10) 0.066(11)
C16F 0.196(19) 0.133(14) 0.152(16) -0.039(12) -0.032(13) 0.096(14)
C2B 0.099(13) 0.111(13) 0.146(13) 0.017(10) 0.001(10) 0.043(11)
C2A 0.107(13) 0.135(14) 0.106(11) 0.022(11) -0.015(9) 0.046(11)
C7E 0.096(13) 0.188(18) 0.145(15) -0.015(13) -0.007(11) 0.054(12)
C17C 0.109(13) 0.151(15) 0.106(11) -0.011(10) -0.013(9) 0.052(11)
C14D 0.158(16) 0.203(17) 0.135(13) 0.062(12) 0.032(11) 0.117(14)
C7C 0.158(15) 0.113(13) 0.121(12) -0.005(9) -0.025(11) 0.089(12)
C17F 0.175(17) 0.133(14) 0.120(12) -0.018(10) -0.017(10) 0.083(13)
C14C 0.101(12) 0.155(15) 0.143(13) -0.021(11) -0.006(10) 0.050(11)
C5E 0.089(13) 0.155(16) 0.165(15) -0.011(13) -0.003(11) 0.056(12)
C17E 0.144(15) 0.165(17) 0.160(15) -0.044(13) -0.047(12) 0.084(14)
C4A 0.106(12) 0.133(13) 0.142(13) 0.000(12) -0.028(10) 0.060(11)
C4B 0.120(13) 0.129(14) 0.134(12) 0.035(10) 0.008(10) 0.060(12)
C2F 0.128(13) 0.127(14) 0.169(16) -0.036(12) -0.011(12) 0.076(11)
C11E 0.112(14) 0.139(15) 0.142(14) -0.025(11) -0.004(11) 0.049(12)
C7D 0.087(10) 0.113(11) 0.145(12) 0.015(10) 0.023(9) 0.061(10)
C15B 0.152(16) 0.136(15) 0.134(13) -0.010(11) 0.021(12) 0.054(13)
C14E 0.117(13) 0.127(14) 0.187(17) -0.064(13) -0.032(12) 0.053(11)
C4F 0.123(13) 0.138(14) 0.132(12) -0.013(10) 0.012(10) 0.065(11)
C3E 0.087(12) 0.148(15) 0.163(15) 0.010(12) 0.001(10) 0.050(11)
C16E 0.151(17) 0.175(18) 0.176(16) -0.046(14) -0.048(13) 0.093(15)
C4E 0.098(12) 0.134(14) 0.158(14) 0.001(11) 0.016(10) 0.055(11)
C14B 0.109(12) 0.122(14) 0.157(14) -0.012(11) 0.025(10) 0.039(10)
C6E 0.082(11) 0.149(14) 0.131(13) -0.012(11) 0.006(9) 0.050(11)
C7F 0.133(13) 0.116(13) 0.123(12) -0.017(9) 0.010(10) 0.062(11)
C2E 0.117(14) 0.114(13) 0.208(17) 0.031(12) 0.012(13) 0.065(12)
C15E 0.148(16) 0.155(17) 0.156(15) -0.044(13) -0.033(13) 0.068(14)
C18D 0.115(13) 0.117(13) 0.197(16) 0.061(12) 0.024(11) 0.061(11)
C17D 0.149(17) 0.120(14) 0.31(2) 0.064(15) 0.022(16) 0.079(13)
C17A 0.105(14) 0.187(19) 0.150(15) 0.009(12) 0.013(11) -0.009(13)
C14A 0.104(14) 0.26(2) 0.143(14) 0.031(14) 0.040(12) 0.035(15)
C15A 0.118(16) 0.29(3) 0.159(19) 0.053(18) 0.061(15) 0.02(2)
C15D 0.170(19) 0.21(2) 0.217(19) 0.111(17) 0.046(14) 0.127(17)
C16D 0.20(2) 0.184(19) 0.31(3) 0.14(2) 0.07(2) 0.116(17)
C16A 0.132(17) 0.27(3) 0.19(2) 0.015(19) 0.050(16) -0.02(2)
 
_geom_special_details
;
 All esds (except the esd in the dihedral angle between two l.s. planes)
 are estimated using the full covariance matrix.  The cell esds are taken
 into account individually in the estimation of esds in distances, angles
 and torsion angles; correlations between esds in cell parameters are only
 used when they are defined by crystal symmetry.  An approximate (isotropic)
 treatment of cell esds is used for estimating esds involving l.s. planes.
;
 
loop_
 _geom_bond_atom_site_label_1
 _geom_bond_atom_site_label_2
 _geom_bond_distance
 _geom_bond_site_symmetry_2
 _geom_bond_publ_flag
O9B C8B 1.370(16) . ?
O9B H9B 0.8200 . ?
N12C C11C 1.246(16) . ?
N12C C13C 1.460(19) . ?
O9C C8C 1.342(17) . ?
O9C H9C 0.8200 . ?
N1C C2C 1.220(17) . ?
N1C C18B 1.479(18) . ?
N12B C11B 1.243(16) . ?
N12B C13B 1.485(18) . ?
O9A C8A 1.34(2) . ?
O9A H9A 0.8200 . ?
N12F C11F 1.283(17) . ?
N12F C13F 1.435(19) . ?
O10F C5F 1.329(19) . ?
O10F H10F 0.8200 . ?
O10B C5B 1.354(19) . ?
O10B H10B 0.8200 . ?
N1D C2D 1.292(19) . ?
N1D C18F 1.478(18) . ?
C8B C3B 1.37(2) . ?
C8B C7B 1.376(19) . ?
O10E C5E 1.39(2) . ?
O10E H10E 0.8200 . ?
C11C C6C 1.44(2) . ?
C11C H11C 0.9300 . ?
N12A C11A 1.29(2) . ?
N12A C13A 1.50(2) . ?
C3D C4D 1.34(2) . ?
C3D C8D 1.36(2) . ?
C3D C2D 1.46(2) . ?
C5B C6B 1.40(2) . ?
C5B C4B 1.40(2) . ?
N12D C11D 1.255(18) . ?
N12D C13D 1.460(19) . ?
C13B C14B 1.52(2) . ?
C13B C18B 1.54(2) . ?
C13B H13B 0.9800 . ?
C7B C6B 1.386(19) . ?
C7B H7B 0.9300 . ?
C5C C6C 1.38(2) . ?
C5C O10C 1.401(18) . ?
C5C C4C 1.41(2) . ?
O9E C8E 1.38(2) . ?
O9E H9E 0.8200 . ?
C6B C11B 1.456(19) . ?
N1A C2A 1.241(19) . ?
N1A C18C 1.502(19) . ?
C2C C3C 1.45(2) . ?
C2C H2C 0.9300 . ?
C6C C7C 1.352(19) . ?
C8E C7E 1.35(2) . ?
C8E C3E 1.39(2) . ?
C8C C7C 1.38(2) . ?
C8C C3C 1.43(2) . ?
C13C C18C 1.501(19) . ?
C13C C14C 1.54(2) . ?
C13C H13C 0.9800 . ?
N1B C2B 1.271(18) . ?
N1B C18A 1.485(19) . ?
C11B H11B 0.9300 . ?
C5F C4F 1.35(2) . ?
C5F C6F 1.40(2) . ?
C8A C3A 1.41(2) . ?
C8A C7A 1.42(2) . ?
O10C H10C 0.8200 . ?
C3B C4B 1.35(2) . ?
C3B C2B 1.43(2) . ?
C17B C18B 1.537(19) . ?
C17B C16B 1.55(2) . ?
C17B H17D 0.9700 . ?
C17B H17C 0.9700 . ?
C18B H18B 0.9800 . ?
C3C C4C 1.382(19) . ?
C6D C5D 1.33(2) . ?
C6D C7D 1.36(2) . ?
C6D C11D 1.44(2) . ?
C4C H4C 0.9300 . ?
N1F C2F 1.255(19) . ?
N1F C18E 1.46(2) . ?
O10A C5A 1.40(2) . ?
O10A H10A 0.8200 . ?
N12E C11E 1.32(2) . ?
N12E C13E 1.48(2) . ?
C7A C6A 1.38(2) . ?
C7A H7A 0.9300 . ?
C15C C16C 1.47(2) . ?
C15C C14C 1.57(2) . ?
C15C H15F 0.9700 . ?
C15C H15E 0.9700 . ?
C11A C6A 1.47(2) . ?
C11A H11A 0.9300 . ?
C8D C7D 1.35(2) . ?
C8D O9D 1.401(19) . ?
C2D H2D 0.9300 . ?
C18C C17C 1.48(2) . ?
C18C H18C 0.9800 . ?
C18A C13A 1.51(2) . ?
C18A C17A 1.51(2) . ?
C18A H18A 0.9800 . ?
O9D H9D 0.8200 . ?
C11D H11D 0.9300 . ?
C8F O9F 1.359(19) . ?
C8F C7F 1.36(2) . ?
C8F C3F 1.37(2) . ?
N1E C2E 1.29(2) . ?
N1E C18D 1.47(2) . ?
C11F C6F 1.46(2) . ?
C11F H11F 0.9300 . ?
C18E C13E 1.51(2) . ?
C18E C17E 1.51(2) . ?
C18E H18E 0.9800 . ?
C16B C15B 1.55(2) . ?
C16B H16D 0.9700 . ?
C16B H16C 0.9700 . ?
C5D C4D 1.40(2) . ?
C5D O10D 1.41(2) . ?
O9F H9F 0.8200 . ?
C13E C14E 1.48(2) . ?
C13E H13E 0.9800 . ?
C13A C14A 1.55(2) . ?
C13A H13A 0.9800 . ?
C15F C16F 1.51(2) . ?
C15F C14F 1.52(2) . ?
C15F H15K 0.9700 . ?
C15F H15L 0.9700 . ?
C6A C5A 1.38(2) . ?
C13F C18F 1.533(19) . ?
C13F C14F 1.54(2) . ?
C13F H13F 0.9800 . ?
C3A C4A 1.39(2) . ?
C3A C2A 1.45(2) . ?
C4D H4D 0.9300 . ?
C6F C7F 1.40(2) . ?
C18F C17F 1.58(2) . ?
C18F H18F 0.9800 . ?
C14F H14K 0.9700 . ?
C14F H14L 0.9700 . ?
C5A C4A 1.39(2) . ?
C16C C17C 1.48(2) . ?
C16C H16E 0.9700 . ?
C16C H16F 0.9700 . ?
O10D H10D 0.8200 . ?
C13D C14D 1.49(2) . ?
C13D C18D 1.53(2) . ?
C13D H13D 0.9800 . ?
C3F C4F 1.42(2) . ?
C3F C2F 1.49(2) . ?
C16F C17F 1.52(2) . ?
C16F H16L 0.9700 . ?
C16F H16K 0.9700 . ?
C2B H2B 0.9300 . ?
C2A H2A 0.9300 . ?
C7E C6E 1.38(2) . ?
C7E H7E 0.9300 . ?
C17C H17E 0.9700 . ?
C17C H17F 0.9700 . ?
C14D C15D 1.53(3) . ?
C14D H14G 0.9700 . ?
C14D H14H 0.9700 . ?
C7C H7C 0.9300 . ?
C17F H17L 0.9700 . ?
C17F H17K 0.9700 . ?
C14C H14E 0.9700 . ?
C14C H14F 0.9700 . ?
C5E C4E 1.38(2) . ?
C5E C6E 1.38(2) . ?
C17E C16E 1.53(2) . ?
C17E H17I 0.9700 . ?
C17E H17J 0.9700 . ?
C4A H4A 0.9300 . ?
C4B H4B 0.9300 . ?
C2F H2F 0.9300 . ?
C11E C6E 1.43(2) . ?
C11E H11E 0.9300 . ?
C7D H7D 0.9300 . ?
C15B C14B 1.52(2) . ?
C15B H15C 0.9700 . ?
C15B H15D 0.9700 . ?
C14E C15E 1.51(2) . ?
C14E H14J 0.9700 . ?
C14E H14I 0.9700 . ?
C4F H4F 0.9300 . ?
C3E C4E 1.39(2) . ?
C3E C2E 1.42(2) . ?
C16E C15E 1.50(2) . ?
C16E H16J 0.9700 . ?
C16E H16I 0.9700 . ?
C4E H4E 0.9300 . ?
C14B H14D 0.9700 . ?
C14B H14C 0.9700 . ?
C7F H7F 0.9300 . ?
C2E H2E 0.9300 . ?
C15E H15I 0.9700 . ?
C15E H15J 0.9700 . ?
C18D C17D 1.52(2) . ?
C18D H18D 0.9800 . ?
C17D C16D 1.50(3) . ?
C17D H17G 0.9700 . ?
C17D H17H 0.9700 . ?
C17A C16A 1.50(3) . ?
C17A H17A 0.9700 . ?
C17A H17B 0.9700 . ?
C14A C15A 1.55(3) . ?
C14A H14B 0.9700 . ?
C14A H14A 0.9700 . ?
C15A C16A 1.56(4) . ?
C15A H15A 0.9700 . ?
C15A H15B 0.9700 . ?
C15D C16D 1.56(3) . ?
C15D H15G 0.9700 . ?
C15D H15H 0.9700 . ?
C16D H16H 0.9700 . ?
C16D H16G 0.9700 . ?
C16A H16B 0.9700 . ?
C16A H16A 0.9700 . ?
 
loop_
 _geom_angle_atom_site_label_1
 _geom_angle_atom_site_label_2
 _geom_angle_atom_site_label_3
 _geom_angle
 _geom_angle_site_symmetry_1
 _geom_angle_site_symmetry_3
 _geom_angle_publ_flag
C8B O9B H9B 109.5 . . ?
C11C N12C C13C 121.2(14) . . ?
C8C O9C H9C 109.5 . . ?
C2C N1C C18B 121.6(14) . . ?
C11B N12B C13B 117.2(13) . . ?
C8A O9A H9A 109.5 . . ?
C11F N12F C13F 116.2(15) . . ?
C5F O10F H10F 109.5 . . ?
C5B O10B H10B 109.5 . . ?
C2D N1D C18F 117.3(16) . . ?
O9B C8B C3B 122.3(15) . . ?
O9B C8B C7B 116.4(16) . . ?
C3B C8B C7B 121.3(16) . . ?
C5E O10E H10E 109.5 . . ?
N12C C11C C6C 124.3(16) . . ?
N12C C11C H11C 117.8 . . ?
C6C C11C H11C 117.8 . . ?
C11A N12A C13A 119.0(18) . . ?
C4D C3D C8D 118.6(17) . . ?
C4D C3D C2D 117.5(18) . . ?
C8D C3D C2D 123.8(18) . . ?
O10B C5B C6B 121.0(16) . . ?
O10B C5B C4B 120.0(17) . . ?
C6B C5B C4B 119.0(17) . . ?
C11D N12D C13D 120.2(14) . . ?
N12B C13B C14B 111.2(13) . . ?
N12B C13B C18B 107.4(13) . . ?
C14B C13B C18B 113.4(14) . . ?
N12B C13B H13B 108.2 . . ?
C14B C13B H13B 108.2 . . ?
C18B C13B H13B 108.2 . . ?
C8B C7B C6B 121.0(15) . . ?
C8B C7B H7B 119.5 . . ?
C6B C7B H7B 119.5 . . ?
C6C C5C O10C 120.8(16) . . ?
C6C C5C C4C 121.9(16) . . ?
O10C C5C C4C 117.2(17) . . ?
C8E O9E H9E 109.5 . . ?
C7B C6B C5B 117.9(15) . . ?
C7B C6B C11B 119.9(14) . . ?
C5B C6B C11B 122.2(15) . . ?
C2A N1A C18C 120.7(16) . . ?
N1C C2C C3C 121.2(15) . . ?
N1C C2C H2C 119.4 . . ?
C3C C2C H2C 119.4 . . ?
C7C C6C C5C 117.9(16) . . ?
C7C C6C C11C 121.0(15) . . ?
C5C C6C C11C 121.0(16) . . ?
C7E C8E O9E 118(2) . . ?
C7E C8E C3E 123(2) . . ?
O9E C8E C3E 118(2) . . ?
O9C C8C C7C 120.3(15) . . ?
O9C C8C C3C 119.2(16) . . ?
C7C C8C C3C 120.4(15) . . ?
N12C C13C C18C 110.4(14) . . ?
N12C C13C C14C 108.4(14) . . ?
C18C C13C C14C 108.4(13) . . ?
N12C C13C H13C 109.9 . . ?
C18C C13C H13C 109.9 . . ?
C14C C13C H13C 109.9 . . ?
C2B N1B C18A 117.8(16) . . ?
N12B C11B C6B 122.8(15) . . ?
N12B C11B H11B 118.6 . . ?
C6B C11B H11B 118.6 . . ?
O10F C5F C4F 121.3(18) . . ?
O10F C5F C6F 122.0(17) . . ?
C4F C5F C6F 116.7(19) . . ?
O9A C8A C3A 123.2(18) . . ?
O9A C8A C7A 119.3(18) . . ?
C3A C8A C7A 117.5(19) . . ?
C5C O10C H10C 109.5 . . ?
C4B C3B C8B 118.4(16) . . ?
C4B C3B C2B 118.9(17) . . ?
C8B C3B C2B 122.7(17) . . ?
C18B C17B C16B 111.8(13) . . ?
C18B C17B H17D 109.3 . . ?
C16B C17B H17D 109.3 . . ?
C18B C17B H17C 109.3 . . ?
C16B C17B H17C 109.3 . . ?
H17D C17B H17C 107.9 . . ?
N1C C18B C17B 109.1(13) . . ?
N1C C18B C13B 108.4(12) . . ?
C17B C18B C13B 110.1(13) . . ?
N1C C18B H18B 109.8 . . ?
C17B C18B H18B 109.8 . . ?
C13B C18B H18B 109.8 . . ?
C4C C3C C8C 116.9(15) . . ?
C4C C3C C2C 121.7(16) . . ?
C8C C3C C2C 121.3(15) . . ?
C5D C6D C7D 116.8(16) . . ?
C5D C6D C11D 121.3(16) . . ?
C7D C6D C11D 121.9(16) . . ?
C3C C4C C5C 120.2(16) . . ?
C3C C4C H4C 119.9 . . ?
C5C C4C H4C 119.9 . . ?
C2F N1F C18E 122.9(18) . . ?
C5A O10A H10A 109.5 . . ?
C11E N12E C13E 119.4(16) . . ?
C6A C7A C8A 120.8(18) . . ?
C6A C7A H7A 119.6 . . ?
C8A C7A H7A 119.6 . . ?
C16C C15C C14C 110.5(17) . . ?
C16C C15C H15F 109.5 . . ?
C14C C15C H15F 109.5 . . ?
C16C C15C H15E 109.5 . . ?
C14C C15C H15E 109.5 . . ?
H15F C15C H15E 108.1 . . ?
N12A C11A C6A 120(2) . . ?
N12A C11A H11A 119.9 . . ?
C6A C11A H11A 119.9 . . ?
C7D C8D C3D 120.8(17) . . ?
C7D C8D O9D 119.5(17) . . ?
C3D C8D O9D 119.6(17) . . ?
N1D C2D C3D 120.9(18) . . ?
N1D C2D H2D 119.6 . . ?
C3D C2D H2D 119.6 . . ?
C17C C18C C13C 115.1(15) . . ?
C17C C18C N1A 107.8(14) . . ?
C13C C18C N1A 108.2(12) . . ?
C17C C18C H18C 108.5 . . ?
C13C C18C H18C 108.5 . . ?
N1A C18C H18C 108.5 . . ?
N1B C18A C13A 107.0(14) . . ?
N1B C18A C17A 112.6(15) . . ?
C13A C18A C17A 111.2(19) . . ?
N1B C18A H18A 108.7 . . ?
C13A C18A H18A 108.7 . . ?
C17A C18A H18A 108.7 . . ?
C8D O9D H9D 109.5 . . ?
N12D C11D C6D 125.7(16) . . ?
N12D C11D H11D 117.2 . . ?
C6D C11D H11D 117.2 . . ?
O9F C8F C7F 117.8(19) . . ?
O9F C8F C3F 122.3(18) . . ?
C7F C8F C3F 119.7(18) . . ?
C2E N1E C18D 118.1(17) . . ?
N12F C11F C6F 121.6(16) . . ?
N12F C11F H11F 119.2 . . ?
C6F C11F H11F 119.2 . . ?
N1F C18E C13E 107.9(14) . . ?
N1F C18E C17E 107.1(16) . . ?
C13E C18E C17E 107.9(15) . . ?
N1F C18E H18E 111.3 . . ?
C13E C18E H18E 111.3 . . ?
C17E C18E H18E 111.3 . . ?
C17B C16B C15B 111.9(14) . . ?
C17B C16B H16D 109.2 . . ?
C15B C16B H16D 109.2 . . ?
C17B C16B H16C 109.2 . . ?
C15B C16B H16C 109.2 . . ?
H16D C16B H16C 107.9 . . ?
C6D C5D C4D 122.5(18) . . ?
C6D C5D O10D 120.3(18) . . ?
C4D C5D O10D 117.0(18) . . ?
C8F O9F H9F 109.5 . . ?
N12E C13E C14E 110.5(16) . . ?
N12E C13E C18E 107.0(15) . . ?
C14E C13E C18E 112.2(15) . . ?
N12E C13E H13E 109.0 . . ?
C14E C13E H13E 109.0 . . ?
C18E C13E H13E 109.0 . . ?
N12A C13A C18A 108.9(17) . . ?
N12A C13A C14A 108.4(15) . . ?
C18A C13A C14A 111.4(17) . . ?
N12A C13A H13A 109.4 . . ?
C18A C13A H13A 109.4 . . ?
C14A C13A H13A 109.4 . . ?
C16F C15F C14F 109.7(16) . . ?
C16F C15F H15K 109.7 . . ?
C14F C15F H15K 109.7 . . ?
C16F C15F H15L 109.7 . . ?
C14F C15F H15L 109.7 . . ?
H15K C15F H15L 108.2 . . ?
C7A C6A C5A 120.2(19) . . ?
C7A C6A C11A 119(2) . . ?
C5A C6A C11A 121(2) . . ?
N12F C13F C18F 109.7(14) . . ?
N12F C13F C14F 110.4(15) . . ?
C18F C13F C14F 108.4(13) . . ?
N12F C13F H13F 109.4 . . ?
C18F C13F H13F 109.4 . . ?
C14F C13F H13F 109.4 . . ?
C4A C3A C8A 121.2(18) . . ?
C4A C3A C2A 121.2(18) . . ?
C8A C3A C2A 117.4(19) . . ?
C3D C4D C5D 119.0(18) . . ?
C3D C4D H4D 120.5 . . ?
C5D C4D H4D 120.5 . . ?
C5F C6F C7F 120.7(17) . . ?
C5F C6F C11F 122.7(16) . . ?
C7F C6F C11F 116.6(17) . . ?
N1D C18F C13F 107.7(12) . . ?
N1D C18F C17F 108.7(14) . . ?
C13F C18F C17F 108.2(15) . . ?
N1D C18F H18F 110.7 . . ?
C13F C18F H18F 110.7 . . ?
C17F C18F H18F 110.7 . . ?
C15F C14F C13F 111.5(16) . . ?
C15F C14F H14K 109.3 . . ?
C13F C14F H14K 109.3 . . ?
C15F C14F H14L 109.3 . . ?
C13F C14F H14L 109.3 . . ?
H14K C14F H14L 108.0 . . ?
C6A C5A C4A 121(2) . . ?
C6A C5A O10A 124.3(18) . . ?
C4A C5A O10A 114.9(18) . . ?
C15C C16C C17C 111.6(16) . . ?
C15C C16C H16E 109.3 . . ?
C17C C16C H16E 109.3 . . ?
C15C C16C H16F 109.3 . . ?
C17C C16C H16F 109.3 . . ?
H16E C16C H16F 108.0 . . ?
C5D O10D H10D 109.5 . . ?
N12D C13D C14D 111.0(15) . . ?
N12D C13D C18D 108.0(14) . . ?
C14D C13D C18D 113.0(16) . . ?
N12D C13D H13D 108.2 . . ?
C14D C13D H13D 108.2 . . ?
C18D C13D H13D 108.2 . . ?
C8F C3F C4F 118.3(18) . . ?
C8F C3F C2F 119.4(17) . . ?
C4F C3F C2F 122.2(19) . . ?
C15F C16F C17F 109.8(15) . . ?
C15F C16F H16L 109.7 . . ?
C17F C16F H16L 109.7 . . ?
C15F C16F H16K 109.7 . . ?
C17F C16F H16K 109.7 . . ?
H16L C16F H16K 108.2 . . ?
N1B C2B C3B 120.5(17) . . ?
N1B C2B H2B 119.7 . . ?
C3B C2B H2B 119.7 . . ?
N1A C2A C3A 126(2) . . ?
N1A C2A H2A 117.0 . . ?
C3A C2A H2A 117.0 . . ?
C8E C7E C6E 120(2) . . ?
C8E C7E H7E 119.8 . . ?
C6E C7E H7E 119.8 . . ?
C16C C17C C18C 109.8(16) . . ?
C16C C17C H17E 109.7 . . ?
C18C C17C H17E 109.7 . . ?
C16C C17C H17F 109.7 . . ?
C18C C17C H17F 109.7 . . ?
H17E C17C H17F 108.2 . . ?
C13D C14D C15D 111.4(17) . . ?
C13D C14D H14G 109.3 . . ?
C15D C14D H14G 109.3 . . ?
C13D C14D H14H 109.3 . . ?
C15D C14D H14H 109.3 . . ?
H14G C14D H14H 108.0 . . ?
C6C C7C C8C 122.7(16) . . ?
C6C C7C H7C 118.7 . . ?
C8C C7C H7C 118.7 . . ?
C16F C17F C18F 110.9(16) . . ?
C16F C17F H17L 109.5 . . ?
C18F C17F H17L 109.5 . . ?
C16F C17F H17K 109.5 . . ?
C18F C17F H17K 109.5 . . ?
H17L C17F H17K 108.0 . . ?
C13C C14C C15C 108.7(15) . . ?
C13C C14C H14E 109.9 . . ?
C15C C14C H14E 109.9 . . ?
C13C C14C H14F 109.9 . . ?
C15C C14C H14F 109.9 . . ?
H14E C14C H14F 108.3 . . ?
C4E C5E C6E 120.6(19) . . ?
C4E C5E O10E 119.5(19) . . ?
C6E C5E O10E 120(2) . . ?
C18E C17E C16E 112.5(17) . . ?
C18E C17E H17I 109.1 . . ?
C16E C17E H17I 109.1 . . ?
C18E C17E H17J 109.1 . . ?
C16E C17E H17J 109.1 . . ?
H17I C17E H17J 107.8 . . ?
C5A C4A C3A 119.4(19) . . ?
C5A C4A H4A 120.3 . . ?
C3A C4A H4A 120.3 . . ?
C3B C4B C5B 122.3(17) . . ?
C3B C4B H4B 118.8 . . ?
C5B C4B H4B 118.8 . . ?
N1F C2F C3F 122(2) . . ?
N1F C2F H2F 118.9 . . ?
C3F C2F H2F 118.9 . . ?
N12E C11E C6E 123.5(19) . . ?
N12E C11E H11E 118.3 . . ?
C6E C11E H11E 118.3 . . ?
C8D C7D C6D 122.1(16) . . ?
C8D C7D H7D 119.0 . . ?
C6D C7D H7D 119.0 . . ?
C14B C15B C16B 111.0(15) . . ?
C14B C15B H15C 109.4 . . ?
C16B C15B H15C 109.4 . . ?
C14B C15B H15D 109.4 . . ?
C16B C15B H15D 109.4 . . ?
H15C C15B H15D 108.0 . . ?
C13E C14E C15E 109.4(18) . . ?
C13E C14E H14J 109.8 . . ?
C15E C14E H14J 109.8 . . ?
C13E C14E H14I 109.8 . . ?
C15E C14E H14I 109.8 . . ?
H14J C14E H14I 108.3 . . ?
C5F C4F C3F 123.7(19) . . ?
C5F C4F H4F 118.2 . . ?
C3F C4F H4F 118.2 . . ?
C4E C3E C8E 116(2) . . ?
C4E C3E C2E 119(2) . . ?
C8E C3E C2E 125(2) . . ?
C15E C16E C17E 108.5(16) . . ?
C15E C16E H16J 110.0 . . ?
C17E C16E H16J 110.0 . . ?
C15E C16E H16I 110.0 . . ?
C17E C16E H16I 110.0 . . ?
H16J C16E H16I 108.4 . . ?
C5E C4E C3E 121.5(19) . . ?
C5E C4E H4E 119.3 . . ?
C3E C4E H4E 119.3 . . ?
C15B C14B C13B 109.5(14) . . ?
C15B C14B H14D 109.8 . . ?
C13B C14B H14D 109.8 . . ?
C15B C14B H14C 109.8 . . ?
C13B C14B H14C 109.8 . . ?
H14D C14B H14C 108.2 . . ?
C5E C6E C7E 118(2) . . ?
C5E C6E C11E 123.6(19) . . ?
C7E C6E C11E 118.1(19) . . ?
C8F C7F C6F 120.9(18) . . ?
C8F C7F H7F 119.5 . . ?
C6F C7F H7F 119.5 . . ?
N1E C2E C3E 120(2) . . ?
N1E C2E H2E 119.9 . . ?
C3E C2E H2E 119.9 . . ?
C16E C15E C14E 110.4(17) . . ?
C16E C15E H15I 109.6 . . ?
C14E C15E H15I 109.6 . . ?
C16E C15E H15J 109.6 . . ?
C14E C15E H15J 109.6 . . ?
H15I C15E H15J 108.1 . . ?
N1E C18D C17D 111.0(19) . . ?
N1E C18D C13D 110.3(14) . . ?
C17D C18D C13D 108.0(16) . . ?
N1E C18D H18D 109.2 . . ?
C17D C18D H18D 109.2 . . ?
C13D C18D H18D 109.2 . . ?
C16D C17D C18D 111(2) . . ?
C16D C17D H17G 109.5 . . ?
C18D C17D H17G 109.5 . . ?
C16D C17D H17H 109.5 . . ?
C18D C17D H17H 109.5 . . ?
H17G C17D H17H 108.1 . . ?
C16A C17A C18A 110.4(18) . . ?
C16A C17A H17A 109.6 . . ?
C18A C17A H17A 109.6 . . ?
C16A C17A H17B 109.6 . . ?
C18A C17A H17B 109.6 . . ?
H17A C17A H17B 108.1 . . ?
C15A C14A C13A 107.4(17) . . ?
C15A C14A H14B 110.2 . . ?
C13A C14A H14B 110.2 . . ?
C15A C14A H14A 110.2 . . ?
C13A C14A H14A 110.2 . . ?
H14B C14A H14A 108.5 . . ?
C14A C15A C16A 111(3) . . ?
C14A C15A H15A 109.3 . . ?
C16A C15A H15A 109.3 . . ?
C14A C15A H15B 109.3 . . ?
C16A C15A H15B 109.3 . . ?
H15A C15A H15B 108.0 . . ?
C14D C15D C16D 110(2) . . ?
C14D C15D H15G 109.7 . . ?
C16D C15D H15G 109.7 . . ?
C14D C15D H15H 109.7 . . ?
C16D C15D H15H 109.7 . . ?
H15G C15D H15H 108.2 . . ?
C17D C16D C15D 111.6(19) . . ?
C17D C16D H16H 109.3 . . ?
C15D C16D H16H 109.3 . . ?
C17D C16D H16G 109.3 . . ?
C15D C16D H16G 109.3 . . ?
H16H C16D H16G 108.0 . . ?
C17A C16A C15A 109(2) . . ?
C17A C16A H16B 109.8 . . ?
C15A C16A H16B 109.8 . . ?
C17A C16A H16A 109.8 . . ?
C15A C16A H16A 109.8 . . ?
H16B C16A H16A 108.3 . . ?
 
loop_
 _geom_torsion_atom_site_label_1
 _geom_torsion_atom_site_label_2
 _geom_torsion_atom_site_label_3
 _geom_torsion_atom_site_label_4
 _geom_torsion
 _geom_torsion_site_symmetry_1
 _geom_torsion_site_symmetry_2
 _geom_torsion_site_symmetry_3
 _geom_torsion_site_symmetry_4
 _geom_torsion_publ_flag
C13C N12C C11C C6C -177.2(14) . . . . ?
C11B N12B C13B C14B -107.5(17) . . . . ?
C11B N12B C13B C18B 127.9(15) . . . . ?
O9B C8B C7B C6B 178.8(12) . . . . ?
C3B C8B C7B C6B -1(2) . . . . ?
C8B C7B C6B C5B 1(2) . . . . ?
C8B C7B C6B C11B -177.8(13) . . . . ?
O10B C5B C6B C7B 179.3(15) . . . . ?
C4B C5B C6B C7B -3(2) . . . . ?
O10B C5B C6B C11B -1(2) . . . . ?
C4B C5B C6B C11B 176.4(15) . . . . ?
C18B N1C C2C C3C 179.6(13) . . . . ?
O10C C5C C6C C7C 177.2(15) . . . . ?
C4C C5C C6C C7C 1(2) . . . . ?
O10C C5C C6C C11C -7(2) . . . . ?
C4C C5C C6C C11C 176.2(16) . . . . ?
N12C C11C C6C C7C 178.0(16) . . . . ?
N12C C11C C6C C5C 3(2) . . . . ?
C11C N12C C13C C18C 122.6(16) . . . . ?
C11C N12C C13C C14C -118.8(16) . . . . ?
C13B N12B C11B C6B 179.9(13) . . . . ?
C7B C6B C11B N12B -175.9(14) . . . . ?
C5B C6B C11B N12B 5(2) . . . . ?
O9B C8B C3B C4B -177.7(14) . . . . ?
C7B C8B C3B C4B 2(2) . . . . ?
O9B C8B C3B C2B 2(2) . . . . ?
C7B C8B C3B C2B -178.4(15) . . . . ?
C2C N1C C18B C17B -120.5(16) . . . . ?
C2C N1C C18B C13B 119.7(16) . . . . ?
C16B C17B C18B N1C -170.7(13) . . . . ?
C16B C17B C18B C13B -51.9(17) . . . . ?
N12B C13B C18B N1C -61.7(15) . . . . ?
C14B C13B C18B N1C 175.1(13) . . . . ?
N12B C13B C18B C17B 179.2(12) . . . . ?
C14B C13B C18B C17B 55.9(18) . . . . ?
O9C C8C C3C C4C 179.0(14) . . . . ?
C7C C8C C3C C4C 0(2) . . . . ?
O9C C8C C3C C2C -2(2) . . . . ?
C7C C8C C3C C2C 179.5(15) . . . . ?
N1C C2C C3C C4C -175.2(16) . . . . ?
N1C C2C C3C C8C 6(2) . . . . ?
C8C C3C C4C C5C -1(2) . . . . ?
C2C C3C C4C C5C -179.7(15) . . . . ?
C6C C5C C4C C3C 0(3) . . . . ?
O10C C5C C4C C3C -176.6(14) . . . . ?
O9A C8A C7A C6A -175.2(14) . . . . ?
C3A C8A C7A C6A 4(2) . . . . ?
C13A N12A C11A C6A -173.6(13) . . . . ?
C4D C3D C8D C7D 0(3) . . . . ?
C2D C3D C8D C7D -176.5(15) . . . . ?
C4D C3D C8D O9D -177.1(17) . . . . ?
C2D C3D C8D O9D 6(2) . . . . ?
C18F N1D C2D C3D -177.5(13) . . . . ?
C4D C3D C2D N1D 176.0(17) . . . . ?
C8D C3D C2D N1D -7(3) . . . . ?
N12C C13C C18C C17C 174.4(14) . . . . ?
C14C C13C C18C C17C 55.9(19) . . . . ?
N12C C13C C18C N1A -64.9(17) . . . . ?
C14C C13C C18C N1A 176.5(14) . . . . ?
C2A N1A C18C C17C -134.7(16) . . . . ?
C2A N1A C18C C13C 100.2(18) . . . . ?
C2B N1B C18A C13A 113.5(19) . . . . ?
C2B N1B C18A C17A -124(2) . . . . ?
C13D N12D C11D C6D 179.3(14) . . . . ?
C5D C6D C11D N12D 8(3) . . . . ?
C7D C6D C11D N12D -173.0(16) . . . . ?
C13F N12F C11F C6F -179.5(13) . . . . ?
C2F N1F C18E C13E 114.3(19) . . . . ?
C2F N1F C18E C17E -129.8(18) . . . . ?
C18B C17B C16B C15B 52.8(19) . . . . ?
C7D C6D C5D C4D 1(3) . . . . ?
C11D C6D C5D C4D -179.9(18) . . . . ?
C7D C6D C5D O10D -174.6(17) . . . . ?
C11D C6D C5D O10D 5(3) . . . . ?
C11E N12E C13E C14E -114.4(18) . . . . ?
C11E N12E C13E C18E 123.2(17) . . . . ?
N1F C18E C13E N12E -65.4(19) . . . . ?
C17E C18E C13E N12E 179.2(14) . . . . ?
N1F C18E C13E C14E 173.3(16) . . . . ?
C17E C18E C13E C14E 58(2) . . . . ?
C11A N12A C13A C18A 137.7(17) . . . . ?
C11A N12A C13A C14A -101(2) . . . . ?
N1B C18A C13A N12A -58.1(19) . . . . ?
C17A C18A C13A N12A 178.6(14) . . . . ?
N1B C18A C13A C14A -177.6(15) . . . . ?
C17A C18A C13A C14A 59(2) . . . . ?
C8A C7A C6A C5A -3(2) . . . . ?
C8A C7A C6A C11A 178.7(13) . . . . ?
N12A C11A C6A C7A -171.0(16) . . . . ?
N12A C11A C6A C5A 11(2) . . . . ?
C11F N12F C13F C18F 125.4(14) . . . . ?
C11F N12F C13F C14F -115.1(16) . . . . ?
O9A C8A C3A C4A 177.9(15) . . . . ?
C7A C8A C3A C4A -1(2) . . . . ?
O9A C8A C3A C2A 3(2) . . . . ?
C7A C8A C3A C2A -176.1(14) . . . . ?
C8D C3D C4D C5D -4(3) . . . . ?
C2D C3D C4D C5D 172.9(17) . . . . ?
C6D C5D C4D C3D 3(3) . . . . ?
O10D C5D C4D C3D 179.1(18) . . . . ?
O10F C5F C6F C7F -179.6(15) . . . . ?
C4F C5F C6F C7F 0(2) . . . . ?
O10F C5F C6F C11F -1(2) . . . . ?
C4F C5F C6F C11F 179.2(15) . . . . ?
N12F C11F C6F C5F 8(2) . . . . ?
N12F C11F C6F C7F -173.2(14) . . . . ?
C2D N1D C18F C13F 98.5(18) . . . . ?
C2D N1D C18F C17F -144.5(15) . . . . ?
N12F C13F C18F N1D -63.7(18) . . . . ?
C14F C13F C18F N1D 175.6(15) . . . . ?
N12F C13F C18F C17F 178.9(14) . . . . ?
C14F C13F C18F C17F 58.2(19) . . . . ?
C16F C15F C14F C13F 60(2) . . . . ?
N12F C13F C14F C15F 179.0(15) . . . . ?
C18F C13F C14F C15F -61(2) . . . . ?
C7A C6A C5A C4A 0(2) . . . . ?
C11A C6A C5A C4A 177.9(15) . . . . ?
C7A C6A C5A O10A -179.4(15) . . . . ?
C11A C6A C5A O10A -1(2) . . . . ?
C14C C15C C16C C17C -60(2) . . . . ?
C11D N12D C13D C14D -99.4(17) . . . . ?
C11D N12D C13D C18D 136.1(16) . . . . ?
O9F C8F C3F C4F 174.5(17) . . . . ?
C7F C8F C3F C4F -1(3) . . . . ?
O9F C8F C3F C2F -1(3) . . . . ?
C7F C8F C3F C2F -176.9(16) . . . . ?
C14F C15F C16F C17F -59(2) . . . . ?
C18A N1B C2B C3B -179.4(14) . . . . ?
C4B C3B C2B N1B -175.6(17) . . . . ?
C8B C3B C2B N1B 5(3) . . . . ?
C18C N1A C2A C3A 176.4(14) . . . . ?
C4A C3A C2A N1A -178.7(16) . . . . ?
C8A C3A C2A N1A -4(2) . . . . ?
O9E C8E C7E C6E -179.7(18) . . . . ?
C3E C8E C7E C6E 2(3) . . . . ?
C15C C16C C17C C18C 57(2) . . . . ?
C13C C18C C17C C16C -56(2) . . . . ?
N1A C18C C17C C16C -177.3(14) . . . . ?
N12D C13D C14D C15D -177.8(16) . . . . ?
C18D C13D C14D C15D -56(2) . . . . ?
C5C C6C C7C C8C -1(3) . . . . ?
C11C C6C C7C C8C -176.4(16) . . . . ?
O9C C8C C7C C6C -178.2(15) . . . . ?
C3C C8C C7C C6C 0(3) . . . . ?
C15F C16F C17F C18F 59(2) . . . . ?
N1D C18F C17F C16F -175.8(13) . . . . ?
C13F C18F C17F C16F -59.1(18) . . . . ?
N12C C13C C14C C15C -174.0(15) . . . . ?
C18C C13C C14C C15C -54.2(19) . . . . ?
C16C C15C C14C C13C 58(2) . . . . ?
N1F C18E C17E C16E -172.1(16) . . . . ?
C13E C18E C17E C16E -56(2) . . . . ?
C6A C5A C4A C3A 3(2) . . . . ?
O10A C5A C4A C3A -177.9(15) . . . . ?
C8A C3A C4A C5A -2(2) . . . . ?
C2A C3A C4A C5A 172.7(15) . . . . ?
C8B C3B C4B C5B -4(3) . . . . ?
C2B C3B C4B C5B 176.8(16) . . . . ?
O10B C5B C4B C3B -178.0(17) . . . . ?
C6B C5B C4B C3B 4(3) . . . . ?
C18E N1F C2F C3F -176.9(16) . . . . ?
C8F C3F C2F N1F 1(3) . . . . ?
C4F C3F C2F N1F -174.2(18) . . . . ?
C13E N12E C11E C6E -179.0(16) . . . . ?
C3D C8D C7D C6D 4(3) . . . . ?
O9D C8D C7D C6D -178.3(15) . . . . ?
C5D C6D C7D C8D -5(2) . . . . ?
C11D C6D C7D C8D 175.9(14) . . . . ?
C17B C16B C15B C14B -55(2) . . . . ?
N12E C13E C14E C15E -179.7(15) . . . . ?
C18E C13E C14E C15E -60(2) . . . . ?
O10F C5F C4F C3F 178.9(16) . . . . ?
C6F C5F C4F C3F -1(3) . . . . ?
C8F C3F C4F C5F 1(3) . . . . ?
C2F C3F C4F C5F 177.0(17) . . . . ?
C7E C8E C3E C4E -2(3) . . . . ?
O9E C8E C3E C4E 179.3(18) . . . . ?
C7E C8E C3E C2E 175(2) . . . . ?
O9E C8E C3E C2E -4(3) . . . . ?
C18E C17E C16E C15E 57(2) . . . . ?
C6E C5E C4E C3E 1(3) . . . . ?
O10E C5E C4E C3E -178.2(17) . . . . ?
C8E C3E C4E C5E 1(3) . . . . ?
C2E C3E C4E C5E -176.3(19) . . . . ?
C16B C15B C14B C13B 57(2) . . . . ?
N12B C13B C14B C15B -179.7(15) . . . . ?
C18B C13B C14B C15B -59(2) . . . . ?
C4E C5E C6E C7E -2(3) . . . . ?
O10E C5E C6E C7E 177.7(18) . . . . ?
C4E C5E C6E C11E -178.5(18) . . . . ?
O10E C5E C6E C11E 1(3) . . . . ?
C8E C7E C6E C5E 0(3) . . . . ?
C8E C7E C6E C11E 177.2(19) . . . . ?
N12E C11E C6E C5E 4(3) . . . . ?
N12E C11E C6E C7E -172.5(18) . . . . ?
O9F C8F C7F C6F -175.3(16) . . . . ?
C3F C8F C7F C6F 1(3) . . . . ?
C5F C6F C7F C8F 0(2) . . . . ?
C11F C6F C7F C8F -179.1(16) . . . . ?
C18D N1E C2E C3E -173.2(18) . . . . ?
C4E C3E C2E N1E 179.5(18) . . . . ?
C8E C3E C2E N1E 3(3) . . . . ?
C17E C16E C15E C14E -58(2) . . . . ?
C13E C14E C15E C16E 60(2) . . . . ?
C2E N1E C18D C17D -121.7(19) . . . . ?
C2E N1E C18D C13D 118.7(17) . . . . ?
N12D C13D C18D N1E -56.9(18) . . . . ?
C14D C13D C18D N1E 179.8(15) . . . . ?
N12D C13D C18D C17D -178.3(15) . . . . ?
C14D C13D C18D C17D 58(2) . . . . ?
N1E C18D C17D C16D 179.7(18) . . . . ?
C13D C18D C17D C16D -59(2) . . . . ?
N1B C18A C17A C16A 180(2) . . . . ?
C13A C18A C17A C16A -60(3) . . . . ?
N12A C13A C14A C15A -176(2) . . . . ?
C18A C13A C14A C15A -56(3) . . . . ?
C13A C14A C15A C16A 56(3) . . . . ?
C13D C14D C15D C16D 52(2) . . . . ?
C18D C17D C16D C15D 59(3) . . . . ?
C14D C15D C16D C17D -55(3) . . . . ?
C18A C17A C16A C15A 59(3) . . . . ?
C14A C15A C16A C17A -59(3) . . . . ?
 
loop_
 _geom_hbond_atom_site_label_D 
 _geom_hbond_atom_site_label_H 
 _geom_hbond_atom_site_label_A 
 _geom_hbond_distance_DH 
 _geom_hbond_distance_HA 
 _geom_hbond_distance_DA 
 _geom_hbond_angle_DHA 
 _geom_hbond_site_symmetry_A 
 _geom_hbond_publ_flag
O9B H9B N1B  0.82 1.88 2.593(16) 144.0 . yes
O9C H9C N1C  0.82 1.82 2.553(17) 148.1 . yes
O9A H9A N1A  0.82 1.87 2.593(18) 145.9 . yes
O10F H10F N12F  0.82 1.94 2.661(19) 146.9 . yes
O10B H10B N12B  0.82 1.91 2.637(18) 146.6 . yes
O10E H10E N12E  0.82 1.92 2.65(2) 147.4 . yes
O9E H9E N1E  0.82 1.84 2.57(2) 148.1 . yes
O10C H10C N12C  0.82 1.88 2.596(18) 145.2 . yes
C17B H17C O10C  0.97 2.64 3.52(2) 151.9 1_554 yes
O10A H10A N12A  0.82 1.95 2.64(2) 141.8 . yes
C18C H18C O9C  0.98 2.64 3.468(19) 142.4 1_556 yes
O9D H9D N1D  0.82 1.87 2.597(18) 147.4 . yes
C11D H11D O9B  0.93 2.62 3.51(2) 159.2 2 yes
O9F H9F N1F  0.82 1.83 2.56(2) 146.0 . yes
C13E H13E O10D  0.98 2.63 3.58(2) 164.4 1_556 yes
C4D H4D O9F  0.93 2.48 3.03(2) 117.4 1_554 yes
O10D H10D N12D  0.82 1.88 2.596(19) 145.0 . yes
C14C H14E O10B  0.97 2.64 3.38(2) 132.9 6 yes
 
_refine_diff_density_max    0.319
_refine_diff_density_min   -0.351
_refine_diff_density_rms    0.055

_shelx_res_file
;
TITL D:\frames\guest\MG_Ti_Vac_final_CO2\work\CO2_Vac_a.res in R3
    E:\Gundo\SOLVED~1\CARBON~1\CO2_0Bar\CO2_Vac_a_1.res
    created by SHELXL-2018/3 at 10:42:22 on 30-Jan-2024
CELL 0.71073 50.5814 50.5814 9.6557 90.000 90.000 120.000
ZERR 18.0000 0.0038 0.0038 0.0009 0.000 0.000 0.000
LATT -3
SYMM -Y, X-Y, Z
SYMM -X+Y, -X, Z
SFAC C H N O
UNIT 756 864 108 108
BOND
SIMU 0.04
RIGU 0.04
flat 0.1 C3A C8A O9A H9A
flat 0.1 C6A C5A O10A H10A
flat 0.1 C3B C8B O9B H9B
flat 0.1 C6B C5B O10B H10B
flat 0.1 C3C C8C O9C H9C
flat 0.1 C6C C5C O10C H10C
flat 0.1 C3D C8D O9D H9D
flat 0.1 C6D C5D O10D H10D
flat 0.1 C3e C8e O9e H9e
flat 0.1 C6e C5e O10e H10e
flat 0.1 C3F C8F O9F H9F
flat 0.1 C6F C5F O10F H10F
BOND $H
CONF
EQIV $1 X,Y,Z-1
EQIV $2 X,Y,1+Z
EQIV $3 -Y,X-Y,Z
EQIV $4 2/3-X+Y,1/3-X,1/3+Z
HTAB O9B N1B
HTAB O9C N1C
HTAB O9A N1A
HTAB O10F N12F
HTAB O10B N12B
HTAB O10E N12E
HTAB O9E N1E
HTAB O10C N12C
HTAB C17B O10C_$1
HTAB O10A N12A
HTAB C18C O9C_$2
HTAB O9D N1D
HTAB C11D O9B_$3
HTAB O9F N1F
HTAB C13E O10D_$2
HTAB C4D O9F_$1
HTAB O10D N12D
HTAB C14C O10B_$4
ACTA
FMAP 2 1 53
PLAN 40 0 0
HTAB 2.0
LIST 4 1
TEMP 27
L.S. 10
WGHT    0.131700
FVAR       0.11139
O9B   4    0.095588   -0.079977   -0.187673    11.00000    0.10660    0.11127 =
         0.14298    0.01730    0.02617    0.05811
AFIX  87
H9B   2    0.084912   -0.086995   -0.118472    11.00000   -1.50000
AFIX   0
N12C  3    0.284559    0.082574    0.218998    11.00000    0.11715    0.10756 =
         0.11082    0.01611    0.01345    0.06111
O9C   4    0.255308    0.031339   -0.349136    11.00000    0.20452    0.15696 =
         0.12334   -0.01519   -0.04040    0.12674
AFIX  87
H9C   2    0.255099    0.016958   -0.389365    11.00000   -1.50000
AFIX   0
N1C   3    0.264327   -0.013517   -0.386370    11.00000    0.11757    0.08917 =
         0.11192    0.00765    0.00503    0.05460
N12B  3    0.209006   -0.069940   -0.417610    11.00000    0.08472    0.10739 =
         0.14285    0.00772    0.01117    0.05296
O9A   4    0.176309    0.056605    0.326473    11.00000    0.12170    0.12982 =
         0.19468    0.01249   -0.01518    0.06920
AFIX  87
H9A   2    0.194763    0.067363    0.338266    11.00000   -1.50000
AFIX   0
N12F  3    0.200242    0.082468   -0.074572    11.00000    0.12791    0.09983 =
         0.10151   -0.00744   -0.00641    0.06021
O10F  4    0.253809    0.133738   -0.094920    11.00000    0.14784    0.18444 =
         0.11757   -0.03834    0.01433    0.07396
AFIX  87
H10F  2    0.239949    0.116880   -0.118453    11.00000   -1.50000
AFIX   0
O10B  4    0.192313   -0.100025   -0.181157    11.00000    0.12098    0.19765 =
         0.22015    0.08464    0.04527    0.10425
AFIX  87
H10B  2    0.202702   -0.092860   -0.251045    11.00000   -1.50000
AFIX   0
N1D   3    0.157719    0.082197   -0.271194    11.00000    0.13976    0.12741 =
         0.09481   -0.00052   -0.00034    0.08383
C8B   1    0.119340   -0.085675   -0.181991    11.00000    0.07619    0.07978 =
         0.12766   -0.01402    0.00177    0.03274
O10E  4    0.299777    0.285891    0.123982    11.00000    0.10651    0.19049 =
         0.15625   -0.00068    0.00820    0.08187
AFIX  87
H10E  2    0.301595    0.279854    0.200271    11.00000   -1.50000
AFIX   0
C11C  1    0.276458    0.079473    0.095373    11.00000    0.11123    0.11212 =
         0.10593    0.01509    0.00030    0.06106
AFIX  43
H11C  2    0.269974    0.092428    0.060563    11.00000   -1.20000
AFIX   0
N12A  3    0.087967   -0.077188    0.272970    11.00000    0.09687    0.15653 =
         0.10947    0.00330    0.00655    0.03999
C3D   1    0.171089    0.134426   -0.300054    11.00000    0.11247    0.11470 =
         0.11672    0.02139    0.02585    0.07429
C5B   1    0.168456   -0.094958   -0.184214    11.00000    0.10698    0.11715 =
         0.14094    0.01625    0.01223    0.06126
N12D  3    0.171512    0.233202   -0.377239    11.00000    0.10064    0.11778 =
         0.12487    0.04391    0.02945    0.05594
C13B  1    0.229599   -0.055413   -0.537702    11.00000    0.08658    0.09640 =
         0.14098    0.01143    0.02204    0.04079
AFIX  13
H13B  2    0.224497   -0.040905   -0.579893    11.00000   -1.20000
AFIX   0
C7B   1    0.139846   -0.074559   -0.289827    11.00000    0.10169    0.08904 =
         0.11481    0.00869    0.01007    0.04579
AFIX  43
H7B   2    0.136788   -0.064176   -0.361870    11.00000   -1.20000
AFIX   0
C5C   1    0.284643    0.036470    0.048865    11.00000    0.13452    0.11804 =
         0.09919    0.01612   -0.00266    0.06483
O9E   4    0.182509    0.263506    0.058391    11.00000    0.08683    0.28069 =
         0.18976   -0.00333   -0.00864    0.08450
AFIX  87
H9E   2    0.180462    0.268918   -0.019000    11.00000   -1.50000
AFIX   0
C6B   1    0.164994   -0.078606   -0.292689    11.00000    0.08854    0.08153 =
         0.12431    0.01628    0.00618    0.04187
N1A   3    0.231166    0.068212    0.384107    11.00000    0.11232    0.12308 =
         0.10971    0.01537   -0.00596    0.05903
C2C   1    0.271196   -0.012732   -0.264709    11.00000    0.11988    0.09155 =
         0.12260    0.02513    0.01337    0.06645
AFIX  43
H2C   2    0.275206   -0.027544   -0.230277    11.00000   -1.20000
AFIX   0
C6C   1    0.276477    0.057177    0.002990    11.00000    0.09995    0.10129 =
         0.11454    0.01212   -0.00015    0.06314
C8E   1    0.211833    0.268819    0.073232    11.00000    0.08335    0.15983 =
         0.17680   -0.00726   -0.00907    0.04873
C8C   1    0.264604    0.032463   -0.218040    11.00000    0.13754    0.11541 =
         0.10695    0.01609   -0.01738    0.07988
C13C  1    0.282626    0.104845    0.308327    11.00000    0.11342    0.11040 =
         0.11515    0.00473   -0.01519    0.06000
AFIX  13
H13C  2    0.274003    0.115434    0.256579    11.00000   -1.20000
AFIX   0
N1B   3    0.076997   -0.112750    0.035603    11.00000    0.10509    0.10785 =
         0.11184    0.01147    0.01861    0.02577
C11B  1    0.186961   -0.065669   -0.405357    11.00000    0.08950    0.08675 =
         0.12547    0.00671    0.01710    0.04362
AFIX  43
H11B  2    0.184389   -0.053688   -0.471014    11.00000   -1.20000
AFIX   0
C5F   1    0.247828    0.140529    0.029882    11.00000    0.11238    0.10807 =
         0.12969   -0.02049   -0.00601    0.04712
C8A   1    0.169126    0.027293    0.315744    11.00000    0.12174    0.13284 =
         0.10197    0.01053   -0.00578    0.06428
O10C  4    0.296424    0.038716    0.182357    11.00000    0.21311    0.15150 =
         0.13269    0.01153   -0.02608    0.11573
AFIX  87
H10C  2    0.297221    0.053397    0.222372    11.00000   -1.50000
AFIX   0
C3B   1    0.122718   -0.101595   -0.075242    11.00000    0.08445    0.08992 =
         0.12733    0.02050    0.00667    0.03217
C17B  1    0.285040   -0.022088   -0.601031    11.00000    0.08523    0.10281 =
         0.15816    0.00999    0.02028    0.04884
AFIX  23
H17D  2    0.305721   -0.012943   -0.565674    11.00000   -1.20000
H17C  2    0.282306   -0.005920   -0.639761    11.00000   -1.20000
AFIX   0
C18B  1    0.262386   -0.037391   -0.481247    11.00000    0.09545    0.09345 =
         0.13277    0.01339    0.01045    0.05346
AFIX  13
H18B  2    0.267370   -0.051171   -0.431015    11.00000   -1.20000
AFIX   0
C3C   1    0.273216    0.010862   -0.172978    11.00000    0.10197    0.10125 =
         0.10729    0.01796    0.00721    0.05703
C6D   1    0.159477    0.182317   -0.317955    11.00000    0.09132    0.10121 =
         0.11514    0.01930    0.02434    0.05230
C4C   1    0.283100    0.013326   -0.037631    11.00000    0.13021    0.12244 =
         0.12296    0.02708    0.00604    0.07786
AFIX  43
H4C   2    0.288746   -0.000342   -0.003608    11.00000   -1.20000
AFIX   0
N1F   3    0.282319    0.208985    0.423041    11.00000    0.13279    0.13413 =
         0.14997   -0.04688   -0.02312    0.06943
O10A  4    0.144803   -0.065207    0.303360    11.00000    0.13030    0.11903 =
         0.23139   -0.00671   -0.03716    0.04678
AFIX  87
H10A  2    0.126788   -0.076449    0.283484    11.00000   -1.50000
AFIX   0
N12E  3    0.284327    0.265240    0.380037    11.00000    0.09635    0.12818 =
         0.15534   -0.02355   -0.00261    0.04996
C7A   1    0.138462    0.004622    0.286853    11.00000    0.09604    0.14506 =
         0.11192    0.00822   -0.00807    0.06033
AFIX  43
H7A   2    0.124030    0.010447    0.268874    11.00000   -1.20000
AFIX   0
C15C  1    0.312785    0.149870    0.466707    11.00000    0.11910    0.15122 =
         0.16802   -0.03449   -0.03485    0.05866
AFIX  23
H15F  2    0.333041    0.164315    0.500411    11.00000   -1.20000
H15E  2    0.304397    0.161294    0.422547    11.00000   -1.20000
AFIX   0
C11A  1    0.097751   -0.048360    0.257705    11.00000    0.09287    0.16395 =
         0.10262    0.00644    0.00034    0.04297
AFIX  43
H11A  2    0.084385   -0.041835    0.229199    11.00000   -1.20000
AFIX   0
C8D   1    0.142665    0.130139   -0.276376    11.00000    0.10399    0.10005 =
         0.13899    0.00618    0.01386    0.05154
C2D   1    0.178064    0.109730   -0.304389    11.00000    0.13524    0.13757 =
         0.12928    0.02125    0.02801    0.08215
AFIX  43
H2D   2    0.197412    0.113862   -0.331405    11.00000   -1.20000
AFIX   0
C18C  1    0.263214    0.089330    0.432721    11.00000    0.10035    0.11334 =
         0.09758    0.01270   -0.01134    0.04585
AFIX  13
H18C  2    0.270945    0.077123    0.477231    11.00000   -1.20000
AFIX   0
C18A  1    0.055988   -0.125935    0.155456    11.00000    0.09695    0.13210 =
         0.13060    0.00836    0.00774    0.02525
AFIX  13
H18A  2    0.064109   -0.135395    0.218129    11.00000   -1.20000
AFIX   0
O9D   4    0.118806    0.101047   -0.241022    11.00000    0.11797    0.12219 =
         0.30011    0.02854    0.04140    0.06655
AFIX  87
H9D   2    0.125269    0.089078   -0.237570    11.00000   -1.50000
AFIX   0
C11D  1    0.153291    0.207067   -0.331325    11.00000    0.09929    0.12762 =
         0.10343    0.00918    0.01070    0.06162
AFIX  43
H11D  2    0.134130    0.203364   -0.303524    11.00000   -1.20000
AFIX   0
C8F   1    0.235684    0.155759    0.293857    11.00000    0.14161    0.10946 =
         0.12435   -0.02601    0.00403    0.05276
N1E   3    0.196683    0.282916   -0.191647    11.00000    0.10589    0.12674 =
         0.16707    0.00944    0.00571    0.05850
C11F  1    0.196246    0.093299    0.038645    11.00000    0.12051    0.10953 =
         0.10819   -0.00046   -0.00751    0.06284
AFIX  43
H11F  2    0.177505    0.082851    0.083544    11.00000   -1.20000
AFIX   0
C18E  1    0.304368    0.236795    0.493861    11.00000    0.10706    0.12665 =
         0.15024   -0.04147   -0.01388    0.05643
AFIX  13
H18E  2    0.323242    0.247950    0.440115    11.00000   -1.20000
AFIX   0
C16B  1    0.280547   -0.045171   -0.716364    11.00000    0.11118    0.11187 =
         0.15843    0.00161    0.01965    0.06030
AFIX  23
H16D  2    0.286564   -0.059391   -0.681698    11.00000   -1.20000
H16C  2    0.293660   -0.034316   -0.794118    11.00000   -1.20000
AFIX   0
C5D   1    0.187208    0.186465   -0.339807    11.00000    0.12370    0.12261 =
         0.19647    0.06307    0.07075    0.06737
O9F   4    0.229637    0.160918    0.425036    11.00000    0.19008    0.14246 =
         0.14508   -0.04315    0.02649    0.02967
AFIX  87
H9F   2    0.245002    0.175303    0.458506    11.00000   -1.50000
AFIX   0
C13E  1    0.289616    0.256009    0.517594    11.00000    0.09613    0.12256 =
         0.13941   -0.02786   -0.00748    0.04643
AFIX  13
H13E  2    0.269920    0.243552    0.563752    11.00000   -1.20000
AFIX   0
C13A  1    0.055940   -0.099717    0.229911    11.00000    0.09737    0.16058 =
         0.11413    0.03181    0.03314    0.03304
AFIX  13
H13A  2    0.048357   -0.089740    0.167341    11.00000   -1.20000
AFIX   0
C15F  1    0.155183   -0.001365   -0.170172    11.00000    0.20435    0.10892 =
         0.15166   -0.03515   -0.03882    0.08322
AFIX  23
H15K  2    0.160373   -0.017399   -0.166367    11.00000   -1.20000
H15L  2    0.137804   -0.007069   -0.109914    11.00000   -1.20000
AFIX   0
C6A   1    0.129849   -0.025891    0.285153    11.00000    0.10036    0.13715 =
         0.09831    0.00762    0.00002    0.05094
C13F  1    0.174641    0.054615   -0.123461    11.00000    0.14599    0.11824 =
         0.12012   -0.01191   -0.00605    0.08585
AFIX  13
H13F  2    0.156922    0.049198   -0.064183    11.00000   -1.20000
AFIX   0
C3A   1    0.190550    0.017519    0.333819    11.00000    0.09950    0.13601 =
         0.11052    0.00920   -0.01408    0.06336
C4D   1    0.193832    0.162704   -0.327725    11.00000    0.12118    0.14613 =
         0.20890    0.06475    0.06420    0.08438
AFIX  43
H4D   2    0.213712    0.166544   -0.338771    11.00000   -1.20000
AFIX   0
C6F   1    0.220413    0.121629    0.098678    11.00000    0.11301    0.12182 =
         0.10045   -0.01079   -0.01828    0.07576
C18F  1    0.167130    0.058837   -0.272738    11.00000    0.14135    0.12688 =
         0.10526   -0.01129   -0.02052    0.08680
AFIX  13
H18F  2    0.184885    0.065165   -0.333030    11.00000   -1.20000
AFIX   0
C14F  1    0.182070    0.028478   -0.121259    11.00000    0.19386    0.13256 =
         0.13626   -0.01721   -0.01573    0.10925
AFIX  23
H14K  2    0.199505    0.033800   -0.180581    11.00000   -1.20000
H14L  2    0.187490    0.025960   -0.027785    11.00000   -1.20000
AFIX   0
C5A   1    0.151337   -0.034790    0.304637    11.00000    0.09827    0.13674 =
         0.12661    0.00221   -0.01685    0.05757
C16C  1    0.293239    0.132337    0.583783    11.00000    0.12716    0.18460 =
         0.12724   -0.01968   -0.01246    0.06973
AFIX  23
H16E  2    0.292322    0.146271    0.650044    11.00000   -1.20000
H16F  2    0.302129    0.121586    0.629923    11.00000   -1.20000
AFIX   0
O10D  4    0.211957    0.215960   -0.367076    11.00000    0.12872    0.16011 =
         0.36931    0.10283    0.10783    0.08402
AFIX  87
H10D  2    0.205961    0.228319   -0.366316    11.00000   -1.50000
AFIX   0
C13D  1    0.162215    0.256211   -0.386773    11.00000    0.10793    0.11403 =
         0.12970    0.04433    0.01962    0.06195
AFIX  13
H13D  2    0.144633    0.250075   -0.325572    11.00000   -1.20000
AFIX   0
C3F   1    0.262703    0.174890    0.228449    11.00000    0.12784    0.11125 =
         0.12392   -0.01697   -0.01166    0.06636
C16F  1    0.147023    0.002156   -0.317181    11.00000    0.19563    0.13254 =
         0.15209   -0.03939   -0.03201    0.09559
AFIX  23
H16L  2    0.129632   -0.016845   -0.348051    11.00000   -1.20000
H16K  2    0.164072    0.006897   -0.378144    11.00000   -1.20000
AFIX   0
C2B   1    0.101412   -0.114118    0.036531    11.00000    0.09866    0.11072 =
         0.14614    0.01674    0.00094    0.04265
AFIX  43
H2B   2    0.105454   -0.123339    0.110509    11.00000   -1.20000
AFIX   0
C2A   1    0.221408    0.040405    0.372221    11.00000    0.10724    0.13499 =
         0.10618    0.02244   -0.01461    0.04639
AFIX  43
H2A   2    0.235119    0.033616    0.389495    11.00000   -1.20000
AFIX   0
C7E   1    0.219594    0.260862    0.193468    11.00000    0.09646    0.18816 =
         0.14488   -0.01482   -0.00704    0.05436
AFIX  43
H7E   2    0.205184    0.251920    0.263614    11.00000   -1.20000
AFIX   0
C17C  1    0.262009    0.110102    0.537648    11.00000    0.10884    0.15148 =
         0.10624   -0.01095   -0.01327    0.05221
AFIX  23
H17E  2    0.252392    0.120831    0.498103    11.00000   -1.20000
H17F  2    0.249914    0.098343    0.616298    11.00000   -1.20000
AFIX   0
C14D  1    0.152763    0.258352   -0.531023    11.00000    0.15785    0.20276 =
         0.13524    0.06224    0.03248    0.11739
AFIX  23
H14G  2    0.135416    0.238879   -0.557441    11.00000   -1.20000
H14H  2    0.169385    0.262786   -0.594209    11.00000   -1.20000
AFIX   0
C7C   1    0.266469    0.054542   -0.128919    11.00000    0.15797    0.11262 =
         0.12069   -0.00493   -0.02520    0.08887
AFIX  43
H7C   2    0.260611    0.068215   -0.160651    11.00000   -1.20000
AFIX   0
C17F  1    0.139342    0.027630   -0.323741    11.00000    0.17451    0.13280 =
         0.12021   -0.01835   -0.01687    0.08285
AFIX  23
H17L  2    0.121682    0.022355   -0.266066    11.00000   -1.20000
H17K  2    0.134233    0.029856   -0.418227    11.00000   -1.20000
AFIX   0
C14C  1    0.314992    0.127949    0.358283    11.00000    0.10127    0.15504 =
         0.14301   -0.02093   -0.00558    0.05039
AFIX  23
H14E  2    0.327471    0.139644    0.280373    11.00000   -1.20000
H14F  2    0.324402    0.117277    0.400491    11.00000   -1.20000
AFIX   0
C5E   1    0.269769    0.279412    0.106443    11.00000    0.08859    0.15526 =
         0.16462   -0.01131   -0.00272    0.05552
C17E  1    0.310390    0.227446    0.633648    11.00000    0.14404    0.16544 =
         0.16012   -0.04392   -0.04722    0.08379
AFIX  23
H17I  2    0.320724    0.215837    0.620585    11.00000   -1.20000
H17J  2    0.291061    0.214281    0.679098    11.00000   -1.20000
AFIX   0
C4A   1    0.181854   -0.013254    0.326147    11.00000    0.10554    0.13344 =
         0.14235    0.00011   -0.02841    0.05966
AFIX  43
H4A   2    0.196333   -0.019346    0.335332    11.00000   -1.20000
AFIX   0
C4B   1    0.147368   -0.105239   -0.075364    11.00000    0.11955    0.12902 =
         0.13360    0.03467    0.00775    0.05958
AFIX  43
H4B   2    0.150464   -0.114930   -0.000441    11.00000   -1.20000
AFIX   0
C2F   1    0.286167    0.202670    0.301682    11.00000    0.12769    0.12704 =
         0.16935   -0.03646   -0.01072    0.07555
AFIX  43
H2F   2    0.304266    0.215773    0.256033    11.00000   -1.20000
AFIX   0
C11E  1    0.256341    0.258402    0.344302    11.00000    0.11181    0.13902 =
         0.14200   -0.02453   -0.00358    0.04892
AFIX  43
H11E  2    0.240696    0.248139    0.408142    11.00000   -1.20000
AFIX   0
C7D   1    0.137467    0.153817   -0.280969    11.00000    0.08722    0.11250 =
         0.14520    0.01473    0.02327    0.06119
AFIX  43
H7D   2    0.118180    0.150493   -0.258049    11.00000   -1.20000
AFIX   0
C15B  1    0.246894   -0.063241   -0.766614    11.00000    0.15179    0.13608 =
         0.13447   -0.01010    0.02102    0.05368
AFIX  23
H15C  2    0.241553   -0.049366   -0.811249    11.00000   -1.20000
H15D  2    0.244728   -0.078379   -0.834250    11.00000   -1.20000
AFIX   0
C14E  1    0.308850    0.283227    0.603848    11.00000    0.11745    0.12710 =
         0.18682   -0.06380   -0.03179    0.05291
AFIX  23
H14J  2    0.298814    0.295156    0.615575    11.00000   -1.20000
H14I  2    0.328298    0.295938    0.558424    11.00000   -1.20000
AFIX   0
C4F   1    0.268087    0.166246    0.096308    11.00000    0.12320    0.13758 =
         0.13233   -0.01348    0.01186    0.06537
AFIX  43
H4F   2    0.286617    0.179019    0.053041    11.00000   -1.20000
AFIX   0
C3E   1    0.231865    0.281474   -0.037396    11.00000    0.08717    0.14821 =
         0.16338    0.01049    0.00134    0.05010
C16E  1    0.329932    0.254937    0.727225    11.00000    0.15052    0.17528 =
         0.17583   -0.04626   -0.04777    0.09261
AFIX  23
H16J  2    0.332639    0.247999    0.816974    11.00000   -1.20000
H16I  2    0.349903    0.267546    0.686056    11.00000   -1.20000
AFIX   0
C4E   1    0.261259    0.286723   -0.016709    11.00000    0.09801    0.13414 =
         0.15832    0.00139    0.01600    0.05473
AFIX  43
H4E   2    0.275522    0.295370   -0.087609    11.00000   -1.20000
AFIX   0
C14B  1    0.225349   -0.078982   -0.646438    11.00000    0.10855    0.12210 =
         0.15748   -0.01221    0.02539    0.03926
AFIX  23
H14D  2    0.229537   -0.094069   -0.606058    11.00000   -1.20000
H14C  2    0.204415   -0.089384   -0.679186    11.00000   -1.20000
AFIX   0
C6E   1    0.248897    0.265945    0.212917    11.00000    0.08217    0.14859 =
         0.13140   -0.01228    0.00601    0.04991
C7F   1    0.214674    0.129538    0.230150    11.00000    0.13292    0.11614 =
         0.12344   -0.01658    0.00954    0.06230
AFIX  43
H7F   2    0.196285    0.116706    0.274353    11.00000   -1.20000
AFIX   0
C2E   1    0.223942    0.287799   -0.169068    11.00000    0.11667    0.11357 =
         0.20782    0.03117    0.01187    0.06489
AFIX  43
H2E   2    0.238415    0.295493   -0.239491    11.00000   -1.20000
AFIX   0
C15E  1    0.314007    0.273099    0.743775    11.00000    0.14806    0.15525 =
         0.15621   -0.04399   -0.03254    0.06832
AFIX  23
H15I  2    0.326301    0.290853    0.801083    11.00000   -1.20000
H15J  2    0.294546    0.260721    0.789648    11.00000   -1.20000
AFIX   0
C18D  1    0.188606    0.286531   -0.333428    11.00000    0.11453    0.11674 =
         0.19700    0.06121    0.02401    0.06099
AFIX  13
H18D  2    0.206393    0.292980   -0.393640    11.00000   -1.20000
AFIX   0
C17D  1    0.178560    0.310195   -0.339378    11.00000    0.14866    0.11981 =
         0.30674    0.06418    0.02194    0.07884
AFIX  23
H17G  2    0.160975    0.303941   -0.279789    11.00000   -1.20000
H17H  2    0.194901    0.329617   -0.305885    11.00000   -1.20000
AFIX   0
C17A  1    0.024080   -0.149781    0.112725    11.00000    0.10516    0.18696 =
         0.15010    0.00912    0.01329   -0.00882
AFIX  23
H17A  2    0.015779   -0.140755    0.050197    11.00000   -1.20000
H17B  2    0.024751   -0.166217    0.064104    11.00000   -1.20000
AFIX   0
C14A  1    0.035602   -0.110804    0.361743    11.00000    0.10428    0.25654 =
         0.14293    0.03119    0.04026    0.03528
AFIX  23
H14B  2    0.043842   -0.119219    0.427943    11.00000   -1.20000
H14A  2    0.034852   -0.093891    0.405093    11.00000   -1.20000
AFIX   0
C15A  1    0.003223   -0.135596    0.315825    11.00000    0.11839    0.29457 =
         0.15863    0.05289    0.06104    0.02331
AFIX  23
H15A  2   -0.005407   -0.126466    0.255840    11.00000   -1.20000
H15B  2   -0.009795   -0.143667    0.396676    11.00000   -1.20000
AFIX   0
C15D  1    0.144201    0.283220   -0.543223    11.00000    0.17036    0.21153 =
         0.21747    0.11087    0.04626    0.12717
AFIX  23
H15G  2    0.125561    0.277274   -0.491960    11.00000   -1.20000
H15H  2    0.140614    0.285865   -0.639589    11.00000   -1.20000
AFIX   0
C16D  1    0.170515    0.313820   -0.484546    11.00000    0.19745    0.18369 =
         0.30585    0.14282    0.06926    0.11634
AFIX  23
H16H  2    0.188388    0.320900   -0.543052    11.00000   -1.20000
H16G  2    0.164327    0.329136   -0.486309    11.00000   -1.20000
AFIX   0
C16A  1    0.003934   -0.162274    0.237231    11.00000    0.13151    0.27446 =
         0.18592    0.01467    0.04960   -0.02407
AFIX  23
H16B  2    0.011652   -0.172142    0.298017    11.00000   -1.20000
H16A  2   -0.016559   -0.177353    0.208811    11.00000   -1.20000
AFIX   0
HKLF 4


REM  D:\frames\guest\MG_Ti_Vac_final_CO2\work\CO2_Vac_a.res in R3
REM wR2 = 0.2727, GooF = S = 0.978, Restrained GooF = 0.921 for all data
REM R1 = 0.0837 for 4638 Fo > 4sig(Fo) and 0.1890 for all 11196 data
REM 985 parameters refined using 1597 restraints

END

WGHT      0.1316      0.0000

REM Instructions for potential hydrogen bonds
HTAB O9B N1B
HTAB O9C N1C
HTAB O9A N1A
HTAB O10F N12F
HTAB O10B N12B
HTAB O10E N12E
HTAB O9E N1E
HTAB O10C N12C
HTAB C17B O10C_$1
HTAB O10A N12A
HTAB C18C O9C_$2
HTAB O9D N1D
HTAB C11D O9B_$3
HTAB O9F N1F
HTAB C13E O10D_$2
HTAB C4D O9F_$1
HTAB O10D N12D
HTAB C14C O10B_$4

REM Highest difference peak  0.319,  deepest hole -0.351,  1-sigma level  0.055
Q1    1   0.0927  0.0471  0.1437  11.00000  0.05    0.32
Q2    1   0.0922  0.0429  0.0993  11.00000  0.05    0.31
Q3    1   0.0494 -0.0399 -0.1088  11.00000  0.05    0.27
Q4    1   0.0448 -0.0276  0.5517  11.00000  0.05    0.26
Q5    1   0.0867  0.0425  0.2941  11.00000  0.05    0.25
Q6    1   0.0431 -0.0361 -0.2641  11.00000  0.05    0.23
Q7    1  -0.0363 -0.0916  0.3933  11.00000  0.05    0.20
Q8    1   0.0204 -0.0569 -0.0211  11.00000  0.05    0.20
Q9    1  -0.0373 -0.0888  0.3248  11.00000  0.05    0.20
Q10   1   0.0565 -0.0413 -0.3219  11.00000  0.05    0.19
Q11   1   0.0434  0.0644 -0.3690  11.00000  0.05    0.19
Q12   1   0.0297 -0.0310  0.4552  11.00000  0.05    0.19
Q13   1  -0.0305 -0.0801  0.4058  11.00000  0.05    0.18
Q14   1   0.0704  0.0352  0.3846  11.00000  0.05    0.18
Q15   1   0.0253 -0.0402  0.4997  11.00000  0.05    0.18
Q16   1   0.1970 -0.0384  0.1113  11.00000  0.05    0.18
Q17   1   0.2216  0.1642 -0.0808  11.00000  0.05    0.17
Q18   1  -0.0026 -0.0564  0.5017  11.00000  0.05    0.17
Q19   1   0.0633  0.0219  0.3896  11.00000  0.05    0.17
Q20   1   0.2256  0.1557 -0.1287  11.00000  0.05    0.17
Q21   1   0.2150  0.1756 -0.0444  11.00000  0.05    0.17
Q22   1   0.1917 -0.0477  0.1395  11.00000  0.05    0.17
Q23   1   0.0105 -0.0489  0.4977  11.00000  0.05    0.16
Q24   1   0.2902  0.2286  0.9672  11.00000  0.05    0.15
Q25   1   0.1985 -0.0428  0.2493  11.00000  0.05    0.15
Q26   1   0.1644  0.3153 -0.6766  11.00000  0.05    0.15
Q27   1   0.0604  0.0116 -0.5263  11.00000  0.05    0.15
Q28   1   0.2971  0.2393  0.9581  11.00000  0.05    0.14
Q29   1   0.2129  0.1619  0.0271  11.00000  0.05    0.14
Q30   1   0.2545  0.1949 -0.0859  11.00000  0.05    0.14
Q31   1   0.0249 -0.1767  0.4624  11.00000  0.05    0.14
Q32   1   0.2314  0.1744  0.0660  11.00000  0.05    0.13
Q33   1   0.0326 -0.0236  0.2893  11.00000  0.05    0.13
Q34   1   0.2538  0.1069  0.7443  11.00000  0.05    0.13
Q35   1   0.1889  0.2079 -0.5218  11.00000  0.05    0.13
Q36   1   0.2308  0.1669 -0.2169  11.00000  0.05    0.13
Q37   1   0.1893 -0.0660 -0.7050  11.00000  0.05    0.12
Q38   1   0.2133 -0.0425 -0.6632  11.00000  0.05    0.12
Q39   1   0.2688  0.1043 -0.1725  11.00000  0.05    0.12
Q40   1   0.1409 -0.0724  0.0646  11.00000  0.05    0.12
;
_shelx_res_checksum   72101

_shelx_hkl_file
;
   1   4   0  197.58   15.80
  -5   1   0  222.78   16.40
  -1  -4   0  240.58   16.50
  -4   5   0  160.68   15.90
  -4   5   0  176.98   15.90
   3   3   0  857.71   65.99
  -3   6   0  878.61   66.19
  -3  -3   0  856.81   65.89
  -6   0   0  219.98   17.20
   0   6   0  217.18   16.40
   6  -6   0  227.48   17.50
   0   6   0  216.88   17.40
   0  -6   0  178.88   17.10
  -6   6   0  216.68   17.50
   0  -6   0  212.78   17.00
   6   0   0  215.08   17.20
   2  -7   0  798.72   61.89
  -7   5   0  759.92   61.89
   5   2   0  766.22   61.59
   7  -5   0  969.70   62.69
  -5  -2   0  766.62   61.49
  -2   7   0  786.82   61.89
   2   5   0  321.17   24.70
  -7   2   0  317.27   24.60
   5  -7   0  299.87   24.70
   5  -7   0  310.57   24.80
  -7   2   0  308.67   23.70
   2   5   0  313.87   24.40
   7  -2   0  301.67   24.70
  -2  -5   0  302.07   24.50
  -2  -5   0  325.87   24.40
  -5   7   0  317.87   24.80
  -5   7   0  296.87   24.70
   7   1   0 2294.67  186.98
   1  -8   0 2484.35  186.18
  -8   7   0 2926.71  188.08
   1  -8   0 2408.26  187.18
  -1   8   0 2447.85  186.88
  -1   8   0 2404.06  187.18
  -1   8   0 2422.96  186.08
  -7  -1   0 2355.66  186.98
   4   4   0   11.50    2.60
  -8   4   0   20.30    4.50
   4   4   0    9.50    2.40
   4  -8   0   12.20    3.10
  -4  -4   0   20.80    4.90
  -4   8   0   17.90    3.50
  -4  -4   0   19.00    3.50
   8  -4   0   14.20    3.30
   7  -8   0  874.51   70.29
   1   7   0  917.21   69.99
   1   7   0  941.81   70.39
   1   7   0  924.21   69.29
  -8   1   0  909.81   70.29
   8  -1   0  899.41   70.29
  -1  -7   0  927.51   70.29
   3  -9   0  322.47   25.80
  -9   6   0  341.27   26.00
   6   3   0  305.27   25.30
  -3   9   0  304.97   25.80
  -6  -3   0  315.57   25.30
   6  -9   0  658.53   50.29
   6  -9   0  618.14   50.19
   3   6   0  607.74   50.09
  -9   3   0  622.04   50.09
  -6   9   0  752.62   50.99
   9  -3   0  751.72   50.89
  -3  -6   0  572.34   49.90
  -6   9   0  601.84   50.09
  -3  -6   0  641.74   49.80
   0   9   0 4811.12  370.36
   0   9   0 4900.91  369.46
   0   9   0 4958.50  370.76
   9  -9   0 5053.99  370.96
   0  -9   0 4725.83  369.36
   9   0   0 4964.70  370.66
   0  -9   0 4861.51  370.66
   2 -10   0  174.98   15.70
 -10   8   0  228.38   19.30
   2 -10   0  231.38   17.60
   8   2   0  179.88   16.80
   2 -10   0  170.08   17.20
  -2  10   0  185.68   15.50
  -2  10   0  247.48   18.00
  -2  10   0  171.18   17.50
  10  -8   0  185.98   17.60
  -8  -2   0  249.97   18.20
 -10   5   0 2374.06  176.58
   5 -10   0 2323.17  176.58
   5   5   0 2379.56  176.38
  10  -5   0 2310.77  176.58
  -5  -5   0 2251.17  176.08
  -5  -5   0 2298.77  176.18
  -5  10   0 2298.37  176.58
   2   8   0 2939.61  222.68
   8 -10   0 2913.11  223.28
   8 -10   0 2922.31  223.18
 -10   2   0 2889.01  222.98
   2   8   0 3010.20  223.08
  10  -2   0 2861.31  223.08
  -2  -8   0 3030.70  223.08
  -8  10   0 2979.20  223.38
  -2  -8   0 2886.11  222.68
   1 -11   0  545.45   44.70
   1 -11   0  550.94   42.70
 -11  10   0  684.23   46.10
  10   1   0  540.25   44.10
  11 -10   0  531.05   44.90
  -1  11   0  523.35   43.80
  -1  11   0  584.84   44.80
 -10  -1   0  533.65   44.00
   7   4   0  905.11   71.59
   4 -11   0  913.61   72.09
 -11   7   0  931.91   72.19
  -4  11   0 1046.60   72.19
  -7  -4   0  870.11   71.49
  -4  11   0  925.31   72.19
  11  -7   0  911.51   72.19
   4   7   0  655.03   52.09
   7 -11   0  689.73   52.29
  -7  11   0  654.63   52.39
  -7  11   0  676.63   52.39
  -4  -7   0  643.24   51.79
   1  10   0  846.72   64.79
   1  10   0  806.72   63.89
  10 -11   0  824.82   64.79
   1  10   0  816.32   62.79
  11  -1   0  807.22   64.39
  -1 -10   0  850.31   64.59
  -1 -10   0  829.52   63.99
   3 -12   0 5338.47  399.96
   3 -12   0 5328.57  401.26
   9   3   0 5209.68  400.96
  -3  12   0 5317.17  399.76
  -3  12   0 5109.49  400.76
  -3  12   0 5470.55  401.46
   6 -12   0  299.97   25.10
   6   6   0  345.97   25.30
   6   6   0  290.77   24.50
 -12   6   0  291.97   24.70
  -6  -6   0  254.67   23.90
  -6  12   0  294.07   25.10
  12  -6   0  290.37   24.90
  -6  -6   0  256.47   23.70
 -12   3   0  263.27   23.10
   3   9   0  352.76   26.30
   9 -12   0  317.47   25.20
   3   9   0  246.18   22.50
   9 -12   0  238.98   23.90
 -12   3   0  249.18   20.90
  -3  -9   0  266.87   23.30
  12  -3   0  236.38   23.20
  -3  -9   0  318.17   23.50
  -9  12   0  302.27   25.30
  -9  12   0  257.47   24.10
 -12   0   0  126.29   13.20
   0  12   0  121.79   11.20
   0  12   0  131.19   14.90
   0  12   0  108.49   12.70
   0 -12   0  104.79   13.20
  12   0   0  101.79   13.40
   0 -12   0  127.39   13.10
  12   0   0  147.09   10.40
 -12  12   0  158.08   15.90
   2 -13   0   86.79    8.00
 -13  11   0   62.09    9.80
   2 -13   0   76.59   10.30
  11   2   0   54.99    8.50
  13 -11   0  116.19   14.50
 -11  -2   0   87.19   10.10
  -2  13   0   74.29   10.50
  -2  13   0   81.99    9.70
   5 -13   0   54.39    8.50
   8   5   0   42.40    6.40
 -13   8   0   60.29   11.90
   8   5   0   32.70    6.70
  -8  -5   0   42.60    6.90
  13  -8   0   80.29   12.80
  -5  13   0   54.09    9.10
   8 -13   0  114.49   13.30
   5   8   0   77.79   10.40
 -13   5   0   95.09   11.60
   5   8   0   97.49   10.50
  -8  13   0  123.89   13.10
  -5  -8   0   96.09   10.50
  -8  13   0  157.78   18.00
  13  -5   0   77.19   10.70
  -5  -8   0   92.59   11.30
   2  11   0 1228.48  100.09
   2  11   0 1238.78  101.99
  11 -13   0 1545.65  103.39
 -13   2   0 1265.87  101.69
  11 -13   0 1286.57  102.19
   2  11   0 1497.25  102.29
  -2 -11   0 1285.57  102.29
 -11  13   0 1255.07  102.19
 -14  13   0  423.76   35.70
   1 -14   0  429.56   34.40
   1 -14   0  439.26   32.80
  13   1   0  401.16   34.80
   1 -14   0  447.36   35.50
  -1  14   0  405.46   34.20
  -1  14   0  404.36   35.60
  10   4   0  871.11   67.29
   4 -14   0  845.32   67.89
  10   4   0  852.21   68.39
  -4  14   0  893.91   67.99
 -10  -4   0  873.21   67.09
  14 -10   0  786.72   68.39
  -4  14   0  893.41   65.79
   7   7   0    1.50    4.20
   7 -14   0    1.20    5.30
   7   7   0    1.00    5.10
 -14   7   0    9.00    6.90
  14  -7   0    7.20    5.70
  -7  14   0    4.00    6.30
  -7  -7   0    0.80    7.60
  -7  -7   0    3.50    5.70
  10 -14   0   49.10   10.60
  10 -14   0   40.70    8.60
   4  10   0   45.80    8.20
 -14   4   0   67.69    9.00
 -14   4   0   41.80    5.00
  -4 -10   0   44.70    8.90
  -4 -10   0   41.50    9.00
 -10  14   0   56.99    8.60
 -10  14   0   88.19   13.90
  14  -4   0   49.60    8.70
  13 -14   0  740.13   59.99
   1  13   0  774.72   59.99
   1  13   0  766.42   57.39
 -14   1   0  726.13   58.99
  13 -14   0  679.83   61.39
   1  13   0  737.83   58.79
 -13  14   0  892.71   61.29
  -1 -13   0  719.43   57.19
  14  -1   0  735.43   59.39
  -1 -13   0  756.82   59.59
  12   3   0  101.39   12.10
   3 -15   0  100.99    9.80
   3 -15   0  106.89   12.70
 -15  12   0  127.89   14.10
  -3  15   0  118.29   13.30
  15 -12   0   79.79   11.60
  -3  15   0  110.79    9.40
 -12  -3   0  124.29   11.90
  -3  15   0   89.49   11.50
 -15   9   0   49.80    8.40
   9   6   0   63.29    9.00
   9   6   0   43.90    6.90
  -9  -6   0   44.10    6.70
  -6  15   0   53.59    9.30
  15  -9   0   53.99   11.40
   6   9   0  339.07   26.60
 -15   6   0  322.17   26.60
   9 -15   0  254.77   27.50
   6   9   0  252.67   25.30
  -9  15   0  384.26   28.80
  -6  -9   0  261.07   24.90
  -6  -9   0  337.37   25.60
  15  -6   0  230.78   27.40
  -9  15   0  257.87   25.50
   3  12   0  158.88   14.00
  12 -15   0  128.19   16.40
 -15   3   0  154.58   14.70
  12 -15   0  161.18   16.30
   3  12   0  136.99   15.80
 -12  15   0  132.19   16.00
  -3 -12   0  152.98   14.10
  -3 -12   0  134.99   15.20
  15  -3   0  130.29   14.90
   0  15   0   54.49    7.10
  15 -15   0   44.00    8.00
   0  15   0   58.29    5.90
   0  15   0   44.60    8.40
 -15   0   0   42.30    7.10
   0 -15   0   85.89    9.80
 -15  15   0   54.79    9.30
   0 -15   0   47.30    7.70
  15   0   0   34.80    6.60
  14   2   0  178.78   16.70
   2 -16   0  169.08   14.20
   2 -16   0  145.69   16.00
 -16  14   0  214.78   19.90
   2 -16   0  185.48   17.90
  16 -14   0  175.98   18.30
  -2  16   0  171.08   16.00
 -14  -2   0  147.79   16.00
  -2  16   0  187.58   17.90
   5 -16   0   99.29   12.80
  11   5   0  108.69   14.50
  11   5   0  146.89   13.90
 -16  11   0  137.89   14.20
  16 -11   0  159.58   17.20
  -5  16   0   83.19   12.40
 -11  -5   0   97.49   11.80
   8   8   0  206.08   18.20
   8   8   0  224.58   21.60
   8 -16   0  204.68   19.70
  16  -8   0  192.58   19.60
  -8  -8   0  205.58   18.40
  -8  16   0  196.38   19.80
  -8  16   0  184.58   19.50
 -16   5   0  366.16   27.90
  11 -16   0  348.77   31.00
 -16   5   0  315.47   30.10
   5  11   0  339.77   29.60
 -11  16   0  345.17   30.90
  16  -5   0  460.65   33.00
  -5 -11   0  361.26   30.30
  -5 -11   0  355.26   29.70
 -11  16   0  385.46   31.20
   2  14   0  162.78   18.70
  14 -16   0  287.27   26.10
  14 -16   0  182.98   18.70
   2  14   0  183.08   15.20
   2  14   0  179.38   16.90
  16  -2   0  191.98   18.00
 -14  16   0  161.68   18.70
  -2 -14   0  235.88   20.80
  -2 -14   0  169.78   18.20
 -17  16   0  188.18   20.90
   1 -17   0  154.28   16.00
  16   1   0  138.79   15.00
   1 -17   0  123.29   14.10
  -1  17   0  165.38   16.70
  -1  17   0  139.69   14.20
  17 -16   0  133.09   16.50
 -16  -1   0  131.99   14.10
   4 -17   0  199.88   17.10
  13   4   0  214.68   19.10
   4 -17   0  234.68   20.20
 -17  13   0  152.58   19.60
  13   4   0  188.28   18.90
  -4  17   0  212.08   18.80
  -4  17   0  207.28   16.80
  -4  17   0  209.28   20.40
  17 -13   0  214.58   20.60
 -13  -4   0  257.97   21.60
 -17  10   0   44.00    8.20
  10   7   0   25.60    7.40
   7 -17   0   36.60    8.20
  10   7   0   28.60    5.60
  -7  17   0   30.00    9.80
 -10  -7   0   27.70    6.00
  17 -10   0   32.40    8.70
   7  10   0   41.20    6.40
 -17   7   0   29.90    8.10
   7  10   0   30.00    6.80
  10 -17   0   46.30    8.70
  17  -7   0   69.19   14.30
 -10  17   0   43.10    9.20
  -7 -10   0   53.89    7.60
  -7 -10   0   68.09    9.50
 -10  17   0   38.70    8.10
   4  13   0  125.09   13.90
 -17   4   0   98.19    8.80
 -17   4   0  127.09   14.90
   4  13   0   88.29   11.20
  13 -17   0  105.89   12.90
  -4 -13   0  162.18   17.40
  -4 -13   0  107.99   13.20
 -13  17   0  150.98   18.80
  17  -4   0   83.99   11.90
   1  16   0   45.10    7.30
  16 -17   0   57.39    9.90
 -17   1   0   26.80    6.50
  16 -17   0   31.00    8.00
   1  16   0   48.20    8.80
  -1 -16   0   46.20    8.90
  -1 -16   0   37.80    8.30
 -16  17   0   73.39   13.90
  17  -1   0   35.80    7.50
 -18  15   0   91.29   12.10
  15   3   0   95.99   12.70
   3 -18   0   79.49    8.40
   3 -18   0   66.09   11.60
   3 -18   0   61.49    9.90
  -3  18   0   97.79   12.80
 -15  -3   0  101.19   12.40
  -3  18   0  118.29   13.00
  18 -15   0   90.79   14.00
   6 -18   0    8.20    6.50
  12   6   0   10.60    5.40
  12   6   0    8.30    5.20
 -12  -6   0    9.70    5.00
  18 -12   0   -2.10    5.90
  -6  18   0    3.70    5.30
  -6  18   0    8.80    6.20
   9   9   0   11.40    4.90
   9 -18   0   -2.00    6.30
 -18   9   0   12.50    7.50
   9   9   0   15.10    6.10
  -9  18   0    4.70    5.50
  18  -9   0    4.50    5.90
  -9  -9   0    2.90    4.00
  -9  18   0   10.40    6.20
   6  12   0    0.30    6.50
 -18   6   0   -3.20    2.00
  12 -18   0   -2.40    6.00
   6  12   0   -5.70    5.00
  18  -6   0   -0.90    4.90
  -6 -12   0    5.00    5.60
  -6 -12   0    3.60    4.70
 -12  18   0    6.80    5.90
   3  15   0   36.20    7.30
  15 -18   0   39.30    8.20
  15 -18   0   39.40    9.30
   3  15   0   45.30    5.00
 -18   3   0   32.50    6.60
   3  15   0   55.89    8.40
  -3 -15   0   19.30    5.40
  18  -3   0   45.30    8.40
  -3 -15   0   34.00    7.50
 -15  18   0   25.90    6.50
   0  18   0   25.60    6.20
 -18   0   0   13.80    4.70
   0  18   0   21.90    7.40
  18 -18   0   56.89   14.90
  18 -18   0   32.80    7.50
  18   0   0   25.20    6.70
   0 -18   0   32.90    9.60
   0 -18   0   24.70    7.00
 -18  18   0   19.10   11.40
  17   2   0   47.30    7.90
   2 -19   0   35.50    8.50
   2 -19   0   27.70    6.10
 -19  17   0   70.09   14.70
   2 -19   0   48.90    5.80
  -2  19   0   27.10    8.10
  19 -17   0   55.79   10.20
 -17  -2   0   90.49   12.00
  -2  19   0   44.50    7.10
   5 -19   0   13.50    5.70
   5 -19   0   19.80    4.30
  14   5   0   11.40    6.50
 -19  14   0   13.90    7.80
  14   5   0   39.10    7.40
  -5  19   0   11.60    6.80
 -14  -5   0   20.90    6.90
  -5  19   0   30.90    6.10
  -5  19   0   23.70    3.80
  19 -14   0   16.60    7.10
  11   8   0   86.09   11.10
   8 -19   0   65.09   10.30
  11   8   0   83.29    9.60
 -19  11   0   80.19   10.70
 -11  -8   0   59.09    8.40
  19 -11   0   83.09   11.40
  -8  19   0   62.29   10.60
   8  11   0   30.70    7.40
 -19   8   0   12.40    4.70
   8  11   0   15.30    4.70
  11 -19   0   12.50    6.90
  -8 -11   0    8.10    3.80
  19  -8   0   14.20    6.10
 -11  19   0   18.10    6.60
  -8 -11   0   20.00    5.90
 -11  19   0   34.00   12.50
  14 -19   0   90.09   12.10
   5  14   0   85.09    9.70
   5  14   0   75.19   10.50
  14 -19   0   61.99    9.20
 -19   5   0  124.49   14.20
  19  -5   0   54.39    9.30
  -5 -14   0   93.89   11.30
  -5 -14   0   73.19   10.00
 -14  19   0   59.39    9.80
  17 -19   0   90.19   13.10
  17 -19   0  111.79   15.20
 -19   2   0  139.29   16.00
   2  17   0   85.39   11.20
   2  17   0   85.39    9.90
  -2 -17   0   55.39    8.40
 -17  19   0   70.19   11.10
  -2 -17   0   58.59   10.20
  19  -2   0   73.19   10.60
  19   1   0   62.09    7.40
 -20  19   0   88.29   12.60
  19   1   0  135.49   18.70
   1 -20   0   79.09   11.70
   1 -20   0  111.49   13.90
 -19  -1   0  110.09   13.00
  -1  20   0   84.59   11.80
  20 -19   0   64.79   11.60
  -1  20   0  104.09   14.20
   4 -20   0  415.66   32.10
   4 -20   0  421.26   35.30
  16   4   0  399.96   34.20
  16   4   0  419.66   34.20
  20 -16   0  409.06   35.50
  -4  20   0  379.76   35.10
  -4  20   0  381.76   33.80
  -4  20   0  420.66   31.70
  13   7   0   49.70   11.60
 -20  13   0   23.60    6.20
   7 -20   0   47.50    8.60
  -7  20   0   30.20    5.80
  20 -13   0   33.30    7.80
 -13  -7   0   31.40    6.10
  -7  20   0   51.39    8.90
 -20  10   0   43.30    8.40
  10  10   0   53.49   10.60
  10 -20   0   48.50    8.60
  10  10   0   43.60    8.70
 -10 -10   0   33.70    6.80
 -10 -10   0   46.00    7.50
  20 -10   0   62.29   15.20
 -10  20   0   33.10    8.10
 -10  20   0   32.00    8.00
 -20   7   0    0.60    4.00
  13 -20   0   -2.10    5.60
 -20   7   0    9.00    2.50
   7  13   0    2.40    4.00
   7  13   0    1.50    5.60
  -7 -13   0   10.10    3.80
  20  -7   0   -2.10    7.10
  -7 -13   0    0.60    3.90
 -13  20   0   -2.70    5.20
 -13  20   0   -1.60    5.30
   4  16   0  124.49   13.60
  16 -20   0  145.69   16.40
  16 -20   0  114.69   16.50
   4  16   0  119.89   14.80
 -20   4   0  141.39   15.60
   4  16   0  121.59   11.30
  20  -4   0  112.59   14.60
 -16  20   0  159.08   16.80
  -4 -16   0  117.69   14.50
  -4 -16   0  139.49   14.70
  19 -20   0   76.69   12.20
 -20   1   0   93.09   10.90
   1  19   0   80.39   11.80
   1  19   0   84.49   10.60
  19 -20   0   89.39   16.10
 -19  20   0   76.09   12.30
  -1 -19   0   76.89   10.50
  20  -1   0   55.49   10.00
  -1 -19   0   63.49   10.50
   3 -21   0   70.89    9.90
 -21  18   0   63.09   10.60
   3 -21   0   86.39   11.10
  18   3   0   58.59    9.30
   3 -21   0   89.59    8.10
  -3  21   0   87.59   12.30
 -18  -3   0   98.49   10.90
  21 -18   0   57.39   10.50
   6 -21   0  215.78   17.50
  15   6   0  205.18   19.80
   6 -21   0  199.68   20.50
 -21  15   0  179.48   20.20
  15   6   0  218.98   19.70
  -6  21   0  184.18   20.80
 -15  -6   0  206.98   19.10
  -6  21   0  193.18   16.90
  -6  21   0  218.38   19.20
  21 -15   0  253.07   24.10
 -21  12   0  184.98   19.40
   9 -21   0  195.18   19.80
  12   9   0  202.98   18.40
  12   9   0  195.68   19.10
  -9  21   0  192.98   18.00
  21 -12   0  222.98   20.70
  -9  21   0  194.08   20.20
 -12  -9   0  171.58   17.70
   9  12   0   40.00    7.10
  12 -21   0   23.10    7.40
 -21   9   0   37.90    9.90
   9  12   0   29.20    7.30
  -9 -12   0   19.70    5.30
 -12  21   0   33.10    8.30
  -9 -12   0   35.50    7.60
 -12  21   0   19.60    6.90
  21  -9   0   42.50   10.70
  15 -21   0   65.29   11.30
 -21   6   0   80.19   11.10
   6  15   0   67.29   10.80
 -21   6   0   59.09    6.50
   6  15   0   64.49    9.10
  -6 -15   0  122.89   12.80
 -15  21   0   81.29   12.40
  -6 -15   0   77.69   11.20
 -15  21   0   71.99   10.80
  21  -6   0   81.99   14.60
 -21   3   0   29.50    7.00
   3  18   0   31.50    8.70
   3  18   0   50.99    9.20
  18 -21   0   18.60    7.70
  18 -21   0   26.20    8.40
  -3 -18   0   28.40    7.10
  -3 -18   0   29.00    4.30
 -18  21   0   14.50    7.70
  -3 -18   0   38.50    8.10
  21  -3   0   36.20   10.00
   0  21   0   56.19   10.80
  21 -21   0   67.19   11.70
   0  21   0   68.59   10.20
  21 -21   0   46.60    9.40
 -21   0   0   60.69    9.60
 -21  21   0   43.70    9.20
   0 -21   0   49.80    8.40
   0 -21   0   58.49   10.40
  21   0   0   75.79   12.50
   2 -22   0  349.07   30.90
  20   2   0  382.86   30.80
   2 -22   0  338.87   29.70
 -22  20   0  312.37   31.00
  -2  22   0  323.37   29.50
  -2  22   0  345.07   31.60
 -20  -2   0  337.57   29.50
  17   5   0   96.29   11.90
   5 -22   0   98.99   13.10
  17   5   0   77.09   11.70
   5 -22   0   97.99   10.00
 -22  17   0   78.29   12.50
  -5  22   0  110.39    9.40
  22 -17   0   87.89   14.00
  -5  22   0  115.09   14.70
  -5  22   0  122.29   13.80
 -17  -5   0  105.39   12.20
  14   8   0   65.79    9.00
  14   8   0   50.99    8.90
 -22  14   0   83.99   11.70
   8 -22   0   77.19   11.30
  22 -14   0   68.29   11.60
  -8  22   0   59.79    9.20
  -8  22   0   77.59   11.30
 -14  -8   0   68.39    9.20
  11 -22   0    8.40    6.30
  11  11   0   19.40    5.60
  11  11   0    7.30    6.30
 -22  11   0   17.50    5.80
  22 -11   0   11.70    9.40
 -11 -11   0   10.70    5.90
 -11 -11   0   10.50    4.60
 -11  22   0   20.70   13.60
 -11  22   0    5.60    6.30
 -22   8   0  188.58   21.30
  14 -22   0  115.89   15.20
   8  14   0  128.89   13.30
   8  14   0  114.39   14.00
 -22   8   0  114.79   10.40
  -8 -14   0  127.59   13.80
 -14  22   0  131.89   15.20
  22  -8   0   85.69   13.10
  -8 -14   0  169.68   17.50
 -14  22   0  112.79   15.00
   5  17   0  141.39   18.30
  17 -22   0  190.68   20.60
   5  17   0  171.48   16.50
  17 -22   0  161.78   18.90
   5  17   0  172.08   14.30
 -22   5   0  158.48   17.20
  -5 -17   0  158.98   17.40
  -5 -17   0  147.69   16.30
 -17  22   0  176.88   18.80
  22  -5   0  196.78   20.60
  20 -22   0   87.39   13.40
 -22   2   0  108.39   13.60
   2  20   0  137.29   16.00
  20 -22   0   74.19   13.30
  22  -2   0  217.48   23.10
  -2 -20   0  143.79   16.00
 -20  22   0  125.29   16.70
  -2 -20   0  158.68   16.10
   1 -23   0  190.18   20.40
   1 -23   0  202.28   22.10
 -23  22   0  186.38   22.20
  22   1   0  240.48   23.70
 -22  -1   0  254.87   23.40
  23 -22   0  209.68   23.10
  -1  23   0  275.47   23.10
  -1  23   0  187.48   23.00
  23 -22   0  181.08   23.00
   4 -23   0  121.69   15.50
  19   4   0  149.39   15.40
  19   4   0  200.98   21.30
 -23  19   0  117.99   15.80
   4 -23   0  136.89   12.00
 -19  -4   0  118.99   14.20
  -4  23   0  154.18   17.80
  23 -19   0   91.49   14.20
  16   7   0  246.18   22.90
   7 -23   0  233.58   23.40
   7 -23   0  231.18   20.20
 -23  16   0  236.98   23.50
  16   7   0  302.97   24.40
  -7  23   0  232.48   19.60
  -7  23   0  250.07   24.40
  -7  23   0  241.48   22.10
  23 -16   0  229.38   24.00
 -16  -7   0  223.08   21.80
 -23  13   0  427.76   38.00
  13  10   0  452.85   37.80
  13  10   0  454.55   37.10
  10 -23   0  449.16   38.30
 -10  23   0  427.36   38.30
 -13 -10   0  451.45   36.90
  23 -13   0  439.36   38.70
  10  13   0   58.19   10.60
  13 -23   0   69.99   12.00
  10  13   0   68.09    9.80
 -23  10   0  110.49   13.60
  23 -10   0   75.69   12.10
 -13  23   0  113.99   15.20
 -10 -13   0   79.99   11.20
 -10 -13   0  117.39   13.30
 -13  23   0   71.89   12.10
   7  16   0   74.89   11.50
  16 -23   0   61.19   11.80
 -23   7   0   97.89   14.00
 -23   7   0   78.39    7.50
   7  16   0  110.49   13.60
 -16  23   0   79.99   12.30
  -7 -16   0   88.89   11.90
  -7 -16   0   80.19   10.70
  23  -7   0   95.89   14.50
 -16  23   0   69.19   11.00
   4  19   0  113.89   11.10
   4  19   0  118.89   15.50
  19 -23   0   98.09   15.50
  19 -23   0  104.89   15.10
 -23   4   0  131.99   14.20
   4  19   0  179.78   17.50
  -4 -19   0  144.79   16.60
 -19  23   0  102.89   15.60
  -4 -19   0  112.49   13.80
  23  -4   0  151.48   18.30
  22 -23   0   78.39   12.60
   1  22   0  110.69   14.00
   1  22   0   99.79   12.00
 -23   1   0   89.99   11.80
  22 -23   0   88.39   13.30
 -22  23   0   65.49   12.00
  -1 -22   0   84.49   11.10
  -1 -22   0   90.59   12.80
  23  -1   0  103.89   13.50
   3 -24   0   57.49   11.40
 -24  21   0   73.89   12.50
  21   3   0   41.70    9.40
  24 -21   0   35.30    9.20
  -3  24   0   39.20    7.10
 -21  -3   0   86.29   13.00
  -3  24   0   64.69   11.40
 -24  18   0  377.36   37.90
   6 -24   0  464.05   34.60
  18   6   0  433.66   36.90
   6 -24   0  467.05   38.50
  18   6   0  485.35   37.60
  24 -18   0  386.26   38.30
  -6  24   0  446.76   38.50
  -6  24   0  408.56   36.40
 -18  -6   0  433.26   36.60
 -24  15   0  148.49   17.00
   9 -24   0  132.29   15.10
  15   9   0  113.99   13.20
  15   9   0   77.39   11.90
  24 -15   0   89.49   14.00
 -15  -9   0  113.29   13.00
  -9  24   0  146.09   17.40
  -9  24   0  122.09   13.30
 -24  12   0   16.50    8.10
  12  12   0   14.40    6.40
  12  12   0    8.90    4.70
  12 -24   0    6.90    7.20
  24 -12   0   12.00    7.60
 -12 -12   0   31.10    8.20
 -12  24   0    5.40    7.00
 -12  24   0   17.30    7.60
 -24   9   0  927.11   71.19
  15 -24   0 1001.20   75.39
   9  15   0  909.71   73.59
 -24   9   0  938.41   74.49
   9  15   0  949.80   74.79
 -15  24   0  835.32   74.49
 -15  24   0  888.51   74.49
  -9 -15   0  963.10   73.59
  -9 -15   0  971.00   73.99
 -24   6   0  196.48   21.60
   6  18   0  203.18   23.10
  18 -24   0  242.38   23.80
   6  18   0  281.37   25.20
  24  -6   0  210.88   22.60
  -6 -18   0  234.48   22.70
  -6 -18   0  198.38   21.90
 -18  24   0  319.67   29.70
  21 -24   0   45.80   10.10
   3  21   0   43.70   10.70
 -24   3   0   50.79    9.40
  21 -24   0   38.30   11.00
   3  21   0   59.59    8.80
  -3 -21   0   44.40    9.80
  -3 -21   0   61.49    9.60
  24  -3   0   45.80   10.00
 -21  24   0   63.39   12.00
   0  24   0  119.29   14.10
   0  24   0  126.29   16.60
 -24   0   0  131.49   17.20
  24 -24   0  116.89   16.90
  24 -24   0   95.09   15.10
   0 -24   0  114.79   15.80
 -24  24   0  124.19   16.70
   0 -24   0   98.09   13.70
  24   0   0   95.49   14.60
   2 -25   0   41.90    7.30
   2 -25   0   86.29   12.60
  23   2   0   38.40    8.30
 -25  23   0   36.40   10.20
 -23  -2   0   50.99    8.60
  -2  25   0   68.69   12.00
  -2  25   0   48.90    9.10
  25 -23   0   79.19   18.50
  20   5   0   28.40    9.00
  20   5   0   17.20    5.50
   5 -25   0   23.70    8.30
 -25  20   0   41.90   10.10
   5 -25   0   18.40    4.60
  -5  25   0   20.20    8.70
  25 -20   0   17.40    9.90
 -20  -5   0   19.40    6.40
  -5  25   0   20.50    9.10
 -25  17   0  232.18   23.90
   8 -25   0  223.58   20.30
   8 -25   0  241.28   24.00
  17   8   0  250.57   23.30
  17   8   0  247.38   22.80
  -8  25   0  237.18   19.70
  -8  25   0  242.48   24.90
  25 -17   0  228.98   24.50
 -17  -8   0  239.48   22.20
  11 -25   0   78.89   13.00
  14  11   0   97.29   14.00
  14  11   0   51.09   10.20
 -25  14   0   97.79   15.20
 -11  25   0  170.38   20.70
 -14 -11   0  114.19   13.20
  25 -14   0   93.89   18.20
 -11  25   0   70.59   12.70
  11  14   0  102.49   12.20
  14 -25   0   78.29   13.00
  11  14   0   67.19   11.50
 -25  11   0   89.49   13.10
 -11 -14   0   90.99   12.10
  25 -11   0   58.89   11.80
 -14  25   0  113.99   15.40
 -11 -14   0  109.29   13.40
 -14  25   0   93.29   13.60
 -25   8   0  228.08   18.40
  17 -25   0  224.08   24.00
 -25   8   0  202.98   22.00
   8  17   0  215.68   23.40
   8  17   0  243.28   21.80
  -8 -17   0  247.28   21.70
  -8 -17   0  257.27   22.70
 -17  25   0  210.68   23.80
 -17  25   0  210.88   23.60
  20 -25   0   24.80    6.70
   5  20   0   49.20   10.50
   5  20   0   42.20    7.80
  20 -25   0   43.80   10.60
 -25   5   0   58.39    9.20
   5  20   0   55.69    6.20
  -5 -20   0   49.80    8.10
  25  -5   0   31.60    7.70
  -5 -20   0   37.70    7.90
 -20  25   0   28.90    9.10
   2  23   0  156.68   17.10
 -25   2   0  144.39   17.20
   2  23   0  164.28   19.70
  23 -25   0  195.98   22.20
  23 -25   0  158.28   20.40
 -23  25   0  187.88   21.60
  -2 -23   0  161.38   18.80
  25  -2   0  133.19   18.60
  -2 -23   0  172.68   19.60
 -26  25   0   16.70    8.00
  25   1   0   10.60    6.60
   1 -26   0   12.70    5.20
   1 -26   0   29.60    9.10
 -25  -1   0   32.20    7.10
  26 -25   0   21.40    9.20
  -1  26   0   39.40    7.40
  -1  26   0   18.30    9.80
  26 -25   0   19.70   10.30
  22   4   0    7.50    6.70
 -26  22   0    7.50    7.70
  22   4   0    7.60    6.90
   4 -26   0   12.90    9.60
 -22  -4   0    2.90    5.00
  -4  26   0   10.50    5.50
  -4  26   0    3.70    6.70
  26 -22   0    0.70   14.40
 -26  19   0   30.90    7.80
   7 -26   0   22.10    5.00
   7 -26   0   35.80    9.30
  19   7   0    7.60    5.50
  19   7   0   21.60   10.30
  -7  26   0   18.80    4.40
 -19  -7   0   24.20    6.40
  -7  26   0   22.40    7.40
  -7  26   0    9.20    8.50
  26 -19   0   17.90    8.80
  16  10   0    7.80    6.20
  10 -26   0   16.30    8.40
 -26  16   0   15.30    8.00
  16  10   0   18.90    7.10
 -10  26   0    7.50    5.50
  26 -16   0    4.80    7.90
 -10  26   0   38.60    9.50
 -16 -10   0   20.80    6.10
  13  13   0   77.69   11.70
  13 -26   0   63.39   12.30
 -26  13   0   82.49   12.60
  13  13   0  126.39   15.10
 -13 -13   0   72.99   10.60
 -13  26   0   88.99   13.80
  26 -13   0   81.29   13.50
 -13  26   0   92.59   13.20
  16 -26   0  299.97   29.30
  10  16   0  299.47   27.40
  10  16   0  297.07   29.10
 -26  10   0  280.17   28.20
 -26  10   0  324.47   24.50
 -16  26   0  322.27   29.60
  26 -10   0  315.07   29.50
 -16  26   0  297.87   29.30
   7  19   0   18.50    7.00
   7  19   0   28.40    9.60
  19 -26   0   27.50   10.30
 -26   7   0   33.20    8.10
  26  -7   0   27.20    9.10
  -7 -19   0   16.30    5.80
  -7 -19   0   29.50    6.70
 -19  26   0   40.30    9.60
  22 -26   0   11.00    7.90
  22 -26   0    3.20    5.80
   4  22   0   -1.70    5.60
   4  22   0   -1.10    7.80
 -26   4   0    0.90    5.30
  -4 -22   0    2.80    6.90
  -4 -22   0    0.90    6.90
  26  -4   0   39.10   16.10
 -22  26   0    1.10    8.00
   1  25   0   92.99   15.20
   1  25   0  104.79   13.30
  25 -26   0   97.49   15.70
 -26   1   0  116.29   13.60
  25 -26   0  134.09   19.50
  26  -1   0   88.79   14.70
 -25  26   0  105.29   15.70
  -1 -25   0   94.09   14.80
  -1 -25   0   84.09   12.40
  24   3   0   27.90    8.40
 -27  24   0   13.30    8.40
  24   3   0   30.80    4.60
   3 -27   0   20.40    9.70
  -3  27   0   51.49   11.90
  -3  27   0   36.70    8.20
 -24  -3   0   34.90    8.10
  27 -24   0   28.10   12.30
   6 -27   0  251.57   22.00
   6 -27   0  228.68   26.20
  21   6   0  315.27   28.00
 -27  21   0  304.77   31.10
  -6  27   0  254.57   27.00
  -6  27   0  317.57   27.00
  27 -21   0  226.18   27.00
   9 -27   0  148.79   14.70
  18   9   0  162.08   18.40
 -27  18   0  144.39   18.70
   9 -27   0  167.48   19.30
  18   9   0  243.18   23.80
 -18  -9   0  176.68   16.90
  27 -18   0  104.09   17.20
  -9  27   0  165.98   14.10
  -9  27   0  149.29   16.70
  -9  27   0  121.39   18.00
  15  12   0  185.38   18.60
  12 -27   0  165.98   19.10
 -27  15   0  130.09   17.40
  15  12   0  146.49   16.40
  27 -15   0  108.09   17.40
 -12  27   0  154.18   18.40
 -12  27   0  176.58   20.10
 -15 -12   0  142.39   15.90
  12  15   0   15.10    8.40
  15 -27   0   18.10    8.70
  12  15   0   30.30    9.50
 -27  12   0   28.20    4.80
 -27  12   0   58.79   10.40
 -15  27   0   25.70    9.20
 -12 -15   0   19.20    6.40
 -12 -15   0   44.30    8.80
  27 -12   0   35.20   10.30
 -15  27   0   31.80   10.80
   9  18   0   61.69   11.70
   9  18   0   56.89   10.80
 -27   9   0   31.60    7.70
  18 -27   0   29.80    9.30
 -18  27   0   49.70   10.60
  27  -9   0   45.30   10.20
 -18  27   0   42.10   10.50
  -9 -18   0   58.39    8.90
  -9 -18   0   26.80    7.80
  21 -27   0   64.99   12.20
 -27   6   0   57.59   10.20
   6  21   0   58.69   11.90
  21 -27   0   44.40   10.40
   6  21   0   84.49   10.80
  -6 -21   0   36.30    7.80
  -6 -21   0   39.60    9.10
  27  -6   0   51.89   10.30
 -21  27   0   63.89   11.40
 -27   3   0   16.70    8.40
  24 -27   0    7.30    8.40
   3  24   0   10.30    8.50
  24 -27   0   18.40    9.20
   3  24   0    9.60    8.20
  -3 -24   0   17.00    8.00
  -3 -24   0   23.60    9.90
  27  -3   0   15.30    9.30
 -24  27   0   50.49   16.10
   0  27   0   16.80   10.40
  27 -27   0   41.80   20.90
 -27   0   0   25.50    9.30
   0  27   0   11.30    7.10
  27 -27   0    9.10    9.60
 -27  27   0   22.30   10.00
  27   0   0    7.80    7.90
   0 -27   0   20.30    9.40
   0 -27   0   14.90    8.70
   2 -28   0   15.50    7.90
 -28  26   0   15.70    8.50
  26   2   0    8.80    6.50
   2 -28   0   36.30   17.00
  -2  28   0   21.60    7.60
 -26  -2   0   12.20    6.50
  28 -26   0   18.50    9.50
  28 -26   0    9.70    8.50
  -2  28   0    9.00    9.40
   5 -28   0   27.40   10.00
 -28  23   0   27.30   10.00
  23   5   0   40.80   10.20
  23   5   0   17.00    7.50
  -5  28   0   25.00   10.60
  28 -23   0   22.30   10.10
  -5  28   0   16.40    5.90
 -23  -5   0   29.50    7.50
  20   8   0   25.00    9.80
   8 -28   0   40.00    6.40
  20   8   0   38.70    9.10
   8 -28   0   32.60   10.00
 -28  20   0   34.20    9.40
  28 -20   0   12.60    9.80
  -8  28   0   35.10    9.70
  -8  28   0   21.50    6.90
  -8  28   0   47.80    5.80
 -20  -8   0   35.80    8.30
  17  11   0  129.79   16.00
 -28  17   0   84.89   13.50
  11 -28   0  130.59   15.80
  17  11   0  121.19   14.00
  28 -17   0   89.99   15.30
 -11  28   0  118.29   13.70
 -11  28   0  117.49   16.00
 -11  28   0   95.79   10.80
 -17 -11   0   72.49   11.90
  14 -28   0   48.10   10.60
  14  14   0   42.50    9.70
 -28  14   0   19.00    8.00
  14  14   0   67.09   11.10
  28 -14   0   24.40    9.50
 -14 -14   0   24.90    7.00
 -14  28   0   39.00   10.10
 -14  28   0   27.20    7.20
  11  17   0   50.59   11.10
  11  17   0   47.80    8.80
  17 -28   0   31.30   10.90
 -28  11   0   68.89   18.10
 -28  11   0   52.59    5.80
 -17  28   0   27.70    9.90
 -11 -17   0   21.70    7.10
 -11 -17   0   78.59   11.60
  28 -11   0   69.19   13.90
 -17  28   0   52.39   11.30
   8  20   0  184.38   20.90
  20 -28   0  169.78   20.90
   8  20   0  197.88   20.40
 -28   8   0  156.78   18.20
  28  -8   0  209.38   23.40
 -20  28   0  170.58   20.50
  -8 -20   0  144.29   18.40
  -8 -20   0  141.09   17.20
   5  23   0   41.80    9.90
  23 -28   0   31.70   10.40
 -28   5   0   44.10   13.60
   5  23   0   37.50   11.50
  23 -28   0    8.40    7.90
  -5 -23   0   16.60    5.90
 -23  28   0   35.10   10.00
  28  -5   0   14.40    9.00
  -5 -23   0   27.80    9.70
   2  26   0    4.50    6.70
 -28   2   0    1.80    5.20
   2  26   0   27.80   10.40
  26 -28   0   19.20   12.30
  26 -28   0   19.20    9.50
  -2 -26   0   -1.50    7.20
  28  -2   0   31.10   12.70
 -26  28   0    5.30    8.80
  -2 -26   0    6.50    6.80
   1 -29   0   20.10    9.70
   1 -29   0   32.10   10.60
  28   1   0   19.50    8.90
 -29  28   0   14.50   10.10
 -28  -1   0   22.60    8.30
  29 -28   0   31.80   11.50
  -1  29   0   34.00   11.40
  -1  29   0    9.60    7.10
  29 -28   0   28.90   17.60
  25   4   0   -2.40    7.30
   4 -29   0   -1.80    8.00
  25   4   0    8.60    7.70
 -29  25   0    5.40    8.60
  -4  29   0    6.10    6.20
  -4  29   0   -9.60    7.30
 -25  -4   0    8.30    6.30
  29 -25   0  -11.20    6.30
  22   7   0   12.00    7.60
  22   7   0   15.80    7.80
   7 -29   0   19.00    9.30
 -29  22   0   15.20   10.70
   7 -29   0   12.90    4.90
  -7  29   0   -4.60    7.70
  -7  29   0   10.80    6.80
 -22  -7   0   48.20   11.00
  29 -22   0    9.40   13.90
  10 -29   0    4.40    7.30
  19  10   0    8.60    6.70
  10 -29   0   14.70    6.20
  19  10   0    7.60    6.80
 -29  19   0    9.60    7.10
 -19 -10   0    7.50    5.80
 -10  29   0   12.20    4.30
  29 -19   0   13.60   11.10
 -10  29   0   17.40    9.00
 -10  29   0   17.50    5.90
  16  13   0   62.29   10.10
 -29  16   0   58.99   10.20
  16  13   0   59.29   11.00
  13 -29   0   53.89   11.00
 -13  29   0   72.69   10.50
 -13  29   0   47.20    9.40
  29 -16   0   66.19   12.70
 -13  29   0   52.79   12.00
 -16 -13   0   48.30    9.00
 -29  13   0  228.58   20.10
  13  16   0  247.38   25.70
 -29  13   0  281.77   27.50
  13  16   0  226.28   23.20
  16 -29   0  193.38   24.90
  29 -13   0  265.27   28.90
 -16  29   0  187.18   25.10
 -16  29   0  317.57   30.60
 -13 -16   0  262.77   23.70
 -13 -16   0  305.17   25.60
  19 -29   0   17.00    9.20
  10  19   0   26.10    9.90
 -29  10   0   17.80    3.60
 -29  10   0    6.70    6.60
  10  19   0   18.30    8.60
 -19  29   0   33.70    9.20
 -10 -19   0   19.60    6.90
 -19  29   0   18.80    9.20
  29 -10   0    5.40    8.10
 -10 -19   0   17.50    6.90
 -29   7   0   13.20    6.40
   7  22   0    5.00    3.90
  22 -29   0   -5.40    8.20
   7  22   0  -11.00    8.10
   7  22   0    1.10    5.40
 -22  29   0   14.30   14.40
  -7 -22   0    6.90    7.50
  29  -7   0    5.00    7.10
  -7 -22   0  -13.40   12.40
   4  25   0   -3.30    5.80
  25 -29   0    0.10    8.40
  25 -29   0    3.80    6.10
   4  25   0    6.30    9.50
 -29   4   0   24.40   12.50
  29  -4   0   17.30   17.60
  -4 -25   0    9.30    6.70
  -4 -25   0    4.60    8.50
 -25  29   0    3.30    8.40
 -29   1   0   68.39   12.30
   1  28   0   75.39   14.10
  28 -29   0   36.40    9.60
  28 -29   0   67.39   12.80
   1  28   0   61.59   10.20
  -1 -28   0   42.60   11.40
  -1 -28   0   88.49   12.60
  29  -1   0   37.00    9.50
 -28  29   0   92.29   15.80
   3 -30   0   10.70    9.40
  27   3   0    6.50    7.20
  27   3   0   14.30    8.60
 -30  27   0   12.40   10.20
  30 -27   0    8.00   11.10
  -3  30   0   22.60   11.30
  -3  30   0   13.40    7.20
 -27  -3   0   16.70    7.90
  30 -27   0   15.30   11.70
  24   6   0    9.10    8.70
  24   6   0   10.50    7.40
   6 -30   0    2.30   10.10
   6 -30   0   19.70    4.80
 -30  24   0   12.10    9.20
  30 -24   0   14.30    9.90
  -6  30   0   12.50    5.50
  -6  30   0   18.40    9.40
 -24  -6   0    8.20    6.70
   9 -30   0   50.79    7.40
  21   9   0   34.40    9.20
   9 -30   0   44.40   11.30
  21   9   0   25.80    9.30
 -30  21   0   50.79   10.50
  30 -21   0   14.60    9.60
  -9  30   0   59.49   12.00
  -9  30   0   38.80    8.50
  -9  30   0   50.69    6.40
 -21  -9   0   39.90    8.30
  18  12   0   17.10    9.30
 -30  18   0   30.50   11.20
  12 -30   0  -10.50    7.90
  18  12   0    8.70    6.90
 -18 -12   0   11.70    9.20
  30 -18   0   26.10   12.50
 -12  30   0    4.20    7.80
 -12  30   0   -0.70    8.20
 -12  30   0   16.60    5.00
  15  15   0    5.60    7.70
 -30  15   0   41.00   11.90
  15  15   0   17.50    6.60
  15 -30   0   16.10    9.30
 -15  30   0   31.40   13.90
 -15 -15   0    8.20    7.10
  30 -15   0   15.40    9.90
 -15  30   0    4.00    8.00
  18 -30   0   -1.50    8.80
  12  18   0   23.40    7.20
 -30  12   0   -1.10    6.50
 -30  12   0   12.40    3.50
  12  18   0    2.50    8.00
 -12 -18   0   10.70    5.80
 -12 -18   0    7.80    5.90
 -18  30   0   12.40    7.90
 -18  30   0   10.60    9.10
  30 -12   0    5.30    7.90
   9  21   0    8.10    8.70
 -30   9   0   -3.30    5.00
  21 -30   0    2.40    9.20
   9  21   0    1.30    6.10
  30  -9   0   -6.40    7.30
  -9 -21   0   13.00    6.80
 -21  30   0    7.80    8.60
  -9 -21   0    4.60    4.60
   6  24   0    3.40    6.50
 -30   6   0    1.90    5.40
  24 -30   0   17.30    9.80
   6  24   0    1.60    9.40
 -24  30   0   -6.70    7.30
  -6 -24   0    3.60    7.90
  -6 -24   0   11.40    6.40
  30  -6   0    3.10    8.40
  -6 -24   0    8.80    4.00
   3  27   0   14.70    7.40
 -30   3   0   33.80   12.00
  27 -30   0    8.00   10.60
   3  27   0   24.80   11.20
  27 -30   0   38.50   26.80
  -3 -27   0   16.40    8.90
  30  -3   0   14.00    8.90
  -3 -27   0   19.90    8.40
 -27  30   0    9.30    9.40
  30 -30   0    5.60    8.20
   0  30   0   -1.50   10.70
 -30   0   0   19.40    8.40
   0  30   0    8.50    6.50
  30 -30   0   -2.60    9.40
 -30  30   0   27.20   11.30
   0 -30   0   17.10   10.00
   0 -30   0   31.20   12.40
  30   0   0   22.70    8.80
   2 -31   0   32.90   11.90
  29   2   0   63.49   14.00
 -31  29   0   60.69   12.90
  31 -29   0   39.20   13.70
  -2  31   0   80.99   14.60
  -2  31   0   99.39   16.80
  31 -29   0   64.09   14.40
 -29  -2   0   46.70    9.70
   5 -31   0   51.59   12.20
  26   5   0   28.70   10.10
  26   5   0   49.90   12.00
 -31  26   0   51.09   14.30
  -5  31   0   37.60   13.30
 -26  -5   0   52.99   12.40
  31 -26   0   47.50   10.50
  -5  31   0   36.70   10.00
 -31  23   0    5.70    6.90
   8 -31   0    1.70    4.20
   8 -31   0    1.00    7.60
  23   8   0   -2.80    5.90
  23   8   0   13.60    7.20
  31 -23   0   -4.10    9.10
  -8  31   0    4.70    6.50
  -8  31   0    9.40    9.40
 -23  -8   0    3.90   11.30
  11 -31   0   40.80   12.20
  20  11   0   52.09   12.10
  11 -31   0   33.20    7.60
 -31  20   0   58.49   11.70
  20  11   0   61.49   12.30
 -11  31   0   43.50   10.40
  31 -20   0   32.60   11.90
 -11  31   0   34.30   11.70
 -11  31   0   44.30    6.60
 -20 -11   0   53.39   10.10
 -31  17   0   76.69   12.50
  17  14   0   69.39   11.80
  14 -31   0   83.19   14.20
  17  14   0   86.79   13.60
 -14  31   0  195.28   28.50
 -17 -14   0   87.09   11.70
 -14  31   0  125.09   16.30
 -14  31   0   81.09   14.50
  31 -17   0   85.79   14.70
  14  17   0   -6.30    8.00
  14  17   0    0.80    5.50
 -31  14   0   -1.30    6.30
 -31  14   0    2.30    3.80
  17 -31   0    8.70    9.10
  31 -14   0   10.50    9.50
 -14 -17   0   12.90    6.20
 -17  31   0    8.80    7.70
 -17  31   0   14.00    8.90
  20 -31   0   12.90    8.80
 -31  11   0   10.00    7.70
  11  20   0    7.30    6.20
 -31  11   0    4.60    3.00
  11  20   0    5.00    8.90
  31 -11   0   17.30    9.90
 -11 -20   0   -1.50    5.70
 -11 -20   0    1.40    6.50
 -20  31   0    0.90    7.40
 -20  31   0   12.90    9.10
  23 -31   0    6.40    9.00
   8  23   0   17.80    4.90
   8  23   0   40.10   12.10
   8  23   0   14.90    6.70
 -31   8   0    5.10    8.20
  31  -8   0    1.80    8.00
  -8 -23   0    3.60    7.00
 -23  31   0   19.70   10.10
  -8 -23   0    5.70    8.30
   5  26   0   15.70    7.10
  26 -31   0   -9.50    5.30
  26 -31   0   -0.10    9.20
 -31   5   0    0.60    6.20
   5  26   0   -9.40    9.40
  -5 -26   0    5.30    8.50
  -5 -26   0  -13.60   11.90
  31  -5   0    6.30    7.30
 -26  31   0  -10.30    7.90
 -31   2   0   -3.90    6.20
   2  29   0   -4.70    6.40
  29 -31   0    0.20    9.50
  29 -31   0   -6.10   15.20
   2  29   0    6.20   10.60
  31  -2   0   -1.00    8.00
  -2 -29   0   -3.00    8.10
  -2 -29   0    6.30    7.90
 -29  31   0    7.20    8.80
   1 -32   0   19.70   10.80
 -32  31   0    4.60    9.90
   1 -32   0    4.20    5.70
  31   1   0   15.10   10.80
  32 -31   0   -1.30   10.60
  32 -31   0   12.10   10.30
  -1  32   0   -6.30    6.80
 -31  -1   0    8.20    6.70
  -1  32   0    1.30    9.90
   4 -32   0    6.10   10.10
  28   4   0    1.40    7.20
 -32  28   0   -1.70    8.90
  28   4   0    3.10    6.30
  -4  32   0   -3.70    6.80
 -28  -4   0    3.80    6.90
  -4  32   0   -9.40    9.70
  32 -28   0   -3.40    8.70
  32 -28   0   12.40   12.30
   7 -32   0   26.30   10.00
  25   7   0   16.40    7.10
   7 -32   0   48.40    6.70
  25   7   0   29.80    9.10
 -32  25   0   53.79   13.80
  32 -25   0   28.20   12.10
 -25  -7   0   46.00   13.20
  -7  32   0   38.30   11.50
  -7  32   0   17.20    8.10
  22  10   0    4.00    7.20
  10 -32   0   -0.50    9.30
 -32  22   0   14.70    9.70
  22  10   0    0.30    7.50
  32 -22   0    9.10    9.70
 -10  32   0   22.50   10.20
 -22 -10   0   -2.50    5.60
 -10  32   0    7.80    6.60
 -10  32   0    8.20    4.60
  13 -32   0   -8.60    8.80
  13 -32   0   10.00    6.10
  19  13   0   -6.20    7.50
  19  13   0   -0.60    8.20
 -32  19   0   14.20    7.50
 -13  32   0   14.40   10.20
 -19 -13   0    2.80    5.70
 -13  32   0    4.80   16.60
  32 -19   0   -0.30    9.20
 -13  32   0    6.10    4.80
 -13  32   0   -1.80    6.30
 -32  16   0   17.80    7.40
  16  16   0   15.30    8.40
  16 -32   0   20.80   10.20
  16  16   0   22.90   11.30
 -16  32   0   21.80    9.60
 -16  32   0   31.30    7.60
  32 -16   0   40.30   11.20
 -16  32   0   18.90    9.80
 -16 -16   0   24.50    6.70
  13  19   0    8.50    8.70
 -32  13   0   17.40    3.90
 -32  13   0   13.10   11.70
  19 -32   0   30.40    9.30
  13  19   0   21.50    7.70
 -13 -19   0   13.90    7.20
 -13 -19   0   24.70    9.10
 -19  32   0    0.80    8.10
 -19  32   0   22.40    9.70
  32 -13   0   23.20   13.20
  10  22   0    9.40    6.40
 -32  10   0    6.70    6.80
  22 -32   0   -3.50    9.40
  10  22   0   14.00   10.30
  32 -10   0   22.90   18.70
 -10 -22   0   19.30    8.00
 -22  32   0   -0.60    9.50
 -10 -22   0    1.70    5.20
   7  25   0   26.50    8.10
   7  25   0   23.10   11.00
 -32   7   0   22.20    8.80
  25 -32   0   27.80   11.60
  -7 -25   0   41.00   10.80
  -7 -25   0    8.80    6.30
 -25  32   0   46.60   12.30
  32  -7   0   36.00   11.10
 -32   4   0    6.60    7.30
  28 -32   0   11.20    9.50
   4  28   0   19.00   11.70
  28 -32   0   -1.30   10.70
   4  28   0    9.90    8.30
 -28  32   0   -6.20    9.10
  -4 -28   0   -5.80    8.40
  32  -4   0   21.30   14.60
  -4 -28   0   17.70    8.00
  31 -32   0    3.70   13.20
  31 -32   0    2.10   10.50
   1  31   0   14.90   12.40
 -32   1   0   23.40   12.30
   1  31   0   16.10    8.10
  -1 -31   0   17.90    9.10
 -31  32   0    8.10   10.00
  32  -1   0   24.20   11.30
  -1 -31   0   12.00   10.60
  30   3   0    6.50    9.00
  30   3   0   15.80    9.00
   3 -33   0   41.50   12.00
 -33  30   0   14.30   10.90
 -30  -3   0    5.50    7.00
  -3  33   0   23.50   12.70
  33 -30   0   14.40   18.60
  33 -30   0   18.30   12.20
  -3  33   0   12.50    8.20
  27   6   0   18.30    9.50
  27   6   0   31.30   10.90
   6 -33   0   27.20   11.30
 -33  27   0   51.69   13.90
  -6  33   0   18.00    7.20
  -6  33   0   14.70   11.80
  33 -27   0   20.60   10.60
 -27  -6   0   28.10    9.10
  24   9   0   43.60   18.50
 -33  24   0  -26.40    8.00
  24   9   0   13.40   10.20
   9 -33   0    3.60    4.90
   9 -33   0   12.90    9.40
  -9  33   0   -1.40    5.00
  33 -24   0   -2.00    9.20
  -9  33   0    2.90    8.90
 -24  -9   0   -3.60    6.00
  21  12   0   19.70    9.80
 -33  21   0   20.90   10.40
  12 -33   0   24.40    9.40
  12 -33   0   17.90    6.40
  21  12   0   18.20    7.50
 -12  33   0   20.40   11.50
 -12  33   0   20.80    5.60
 -12  33   0   14.80    6.50
 -21 -12   0   23.80   10.00
  33 -21   0   10.70   10.30
  15 -33   0   21.30   10.80
  18  15   0   14.60    8.10
 -33  18   0   11.80    8.00
  18  15   0   14.70    8.90
 -15  33   0   14.90    8.10
 -15  33   0   22.70   21.60
  33 -18   0    2.80    9.50
 -15  33   0   12.00   10.20
 -18 -15   0   26.10   12.70
 -33  15   0   14.40    8.30
  15  18   0   39.40   11.20
  18 -33   0   50.99   13.30
  15  18   0   42.50    9.50
 -33  15   0   46.30    6.30
  33 -15   0   45.80   13.00
 -18  33   0   32.50   10.20
 -18  33   0   55.49   13.10
 -15 -18   0   71.89   17.10
 -33  12   0    2.10    3.00
 -33  12   0    7.70    6.40
  12  21   0    2.60    6.80
  21 -33   0  -10.50    9.10
  12  21   0    4.40    9.30
  33 -12   0   12.80   10.10
 -21  33   0   -3.70    8.70
 -12 -21   0    1.60    7.30
 -12 -21   0   -2.40    6.00
 -21  33   0    3.40    9.70
  24 -33   0    7.80   10.20
   9  24   0    2.60    4.60
   9  24   0   15.50   10.90
 -33   9   0    7.50    8.00
   9  24   0    7.50    6.70
  33  -9   0    5.90   10.00
 -24  33   0    0.40    9.80
  -9 -24   0   -4.00    6.70
  -9 -24   0    7.60    8.30
   6  27   0    6.90    7.10
  27 -33   0   13.70   11.30
 -33   6   0   -5.90    6.90
   6  27   0   10.50   11.80
 -27  33   0   13.40   10.70
  -6 -27   0   -8.70    7.30
  33  -6   0    6.90    7.40
  -6 -27   0    1.90    7.10
  30 -33   0    9.60    8.10
   3  30   0   17.00   12.10
  30 -33   0   24.50   12.40
   3  30   0    7.90    8.60
 -33   3   0   22.20    9.70
 -30  33   0   13.90   12.30
  -3 -30   0   18.90    9.20
  33  -3   0   24.20   20.90
  -3 -30   0   37.00   12.70
   0  33   0   12.00   15.90
  33 -33   0   -3.40   10.40
   0  33   0   -5.40   10.90
  33 -33   0    5.50   11.60
 -33   0   0    3.60    6.60
  33   0   0    3.50    8.20
 -33  33   0    7.80   11.30
   0 -33   0   11.30   10.40
   0 -33   0  -10.80    7.80
  32   2   0  -11.40    7.90
 -34  32   0  -10.10    9.60
  32   2   0  -14.50   17.60
   2 -34   0   23.20   11.80
 -32  -2   0    4.40    6.90
  34 -32   0   15.20   12.40
  34 -32   0   13.60   12.00
  -2  34   0   17.30   14.00
  -2  34   0   -8.80   10.80
  29   5   0    4.60    5.90
   5 -34   0   18.90   11.10
 -34  29   0   21.10   11.40
  29   5   0   16.40    8.30
  -5  34   0    9.00   10.50
  34 -29   0   28.20   19.10
 -29  -5   0   24.80    9.00
  -5  34   0   32.00    9.40
   8 -34   0   23.70    6.00
   8 -34   0   20.80   12.80
  26   8   0   17.40   11.00
 -34  26   0   22.60    9.50
  26   8   0   19.40    9.50
  34 -26   0   47.20   13.50
  -8  34   0   16.90    7.00
  -8  34   0   28.20   12.60
 -26  -8   0    9.30    7.00
 -34  23   0    8.60    9.70
  23  11   0   -2.90    8.70
  11 -34   0    7.30    9.90
  23  11   0   -2.90    7.90
  11 -34   0   -7.00    4.70
 -11  34   0   -2.20    9.60
 -11  34   0    7.60    4.80
 -23 -11   0    0.10    6.30
  34 -23   0    8.80   16.90
 -11  34   0    2.20    7.10
  14 -34   0   36.60   12.50
  14 -34   0   27.70    7.80
 -34  20   0   31.60   11.00
  20  14   0   34.90    9.30
  20  14   0   25.20   11.60
 -20 -14   0   28.50    8.70
 -14  34   0   28.60    8.80
 -14  34   0   28.40   11.60
  34 -20   0   22.10   12.50
 -14  34   0   15.30   10.70
  17 -34   0    3.80    9.80
 -34  17   0   14.40    5.10
 -34  17   0    9.10    8.10
  17  17   0   30.80   10.60
  17  17   0   10.20    9.60
 -17  34   0   16.70   10.10
 -17  34   0   22.10   11.30
 -17 -17   0   12.40    6.70
 -17  34   0    5.30    8.50
  34 -17   0   29.50   15.10
  14  20   0   21.80   10.70
  20 -34   0    4.40   10.70
 -34  14   0  -10.80    7.00
  14  20   0    7.10    7.20
 -34  14   0    4.70    3.50
 -20  34   0   -0.20    8.90
 -14 -20   0    8.20    7.00
 -14 -20   0    8.40    9.90
  34 -14   0    4.00    9.30
 -20  34   0    6.30   15.50
  11  23   0    4.90   10.40
 -34  11   0    1.70    7.20
  23 -34   0   -1.10   10.20
  11  23   0   -3.70    6.30
 -11 -23   0   12.20    7.30
 -11 -23   0   -1.00    8.10
  34 -11   0   -0.70   18.20
 -23  34   0    7.90   10.60
 -34   8   0   60.79   18.50
  26 -34   0   19.20   11.60
   8  26   0   25.80   11.90
   8  26   0   20.00    8.40
  34  -8   0   24.20   11.20
  -8 -26   0   26.10    5.60
  -8 -26   0   23.40   10.80
 -26  34   0   20.00   11.30
  -8 -26   0   20.50    8.30
   5  29   0  -12.90    6.40
   5  29   0    4.10   11.00
  29 -34   0   14.30   11.60
  29 -34   0    0.20   10.40
 -34   5   0   17.00    9.00
  -5 -29   0  -12.20    8.90
  34  -5   0   -2.50    9.20
  -5 -29   0    1.60    7.60
 -29  34   0   11.80   12.10
 -34   2   0    2.70    7.20
   2  32   0    8.30    8.20
  32 -34   0   12.30   12.70
   2  32   0   12.90   11.90
  32 -34   0    2.10    8.50
 -32  34   0    1.60    9.50
  -2 -32   0   -2.90    8.10
  34  -2   0   -3.50   20.50
  -2 -32   0   14.60    9.70
   1 -35   0   -5.50    9.70
  34   1   0    4.10   10.80
 -35  34   0   16.00   11.90
  35 -34   0   -6.20   11.40
  -1  35   0    0.90   12.20
  35 -34   0   20.70   13.90
  -1  35   0    7.10    9.90
 -34  -1   0   18.10    9.20
  31   4   0   -3.60    5.80
  31   4   0    4.90    8.10
   4 -35   0   12.60   11.70
 -35  31   0   -4.70    9.90
  35 -31   0    5.30   12.70
 -31  -4   0    0.60    6.90
  -4  35   0    6.90   12.90
  35 -31   0   -3.80   17.70
  -4  35   0   -7.70    6.70
  28   7   0    7.80    8.70
  28   7   0   19.00    9.40
 -35  28   0   17.60   10.00
   7 -35   0   24.60   11.60
  -7  35   0    3.90   11.80
  -7  35   0   11.40    8.70
 -28  -7   0   10.80    7.10
  35 -28   0   23.00   14.10
  10 -35   0   61.09    9.50
  25  10   0   79.79   21.90
  25  10   0   61.49   14.60
  10 -35   0   66.59   12.90
 -35  25   0   61.99   14.00
 -10  35   0   29.50    8.30
 -10  35   0   42.70   14.30
  35 -25   0   34.60   12.80
 -25 -10   0   55.79   11.10
  13 -35   0   -2.80    8.50
  22  13   0    0.40   10.70
  22  13   0   14.80    9.70
  13 -35   0    9.50    6.50
 -35  22   0   24.70   19.00
 -22 -13   0    6.30    6.90
 -13  35   0   11.30   11.30
 -13  35   0   -2.50   10.20
 -13  35   0    5.60    5.10
  35 -22   0    0.90   11.70
  19  16   0   -9.30    5.40
  19  16   0   -0.20    8.70
  16 -35   0    5.30   11.00
 -35  19   0   10.20    7.70
 -16  35   0    1.80   17.90
 -16  35   0  -10.20   18.10
  35 -19   0   18.40   11.70
 -16  35   0   -2.30   10.70
 -19 -16   0   -2.00   12.90
 -35  16   0   20.50    4.70
  16  19   0    4.50    7.00
  19 -35   0    4.10   10.60
 -35  16   0   22.50    9.70
  16  19   0   -1.00   10.00
  35 -16   0   -3.30    9.40
 -19  35   0   16.00   11.10
 -19  35   0   19.00   11.10
 -16 -19   0   21.30    8.60
  13  22   0    8.10   10.40
  13  22   0   13.80    7.90
  22 -35   0    1.30    9.40
 -35  13   0   10.50    7.90
 -13 -22   0   -4.90    6.00
 -22  35   0   11.70    9.90
 -13 -22   0   -1.80    5.40
  35 -13   0    9.00   10.30
  10  25   0   21.60    5.80
  25 -35   0    5.80   10.60
  10  25   0   11.20   10.30
  10  25   0    2.50   11.40
 -35  10   0    1.80    7.30
 -10 -25   0   14.10    8.80
 -10 -25   0   26.50    9.70
 -25  35   0   -6.20    9.30
  35 -10   0   16.70   11.50
   7  28   0   -0.30   10.80
  28 -35   0    6.80   12.70
 -35   7   0    6.30    8.00
   7  28   0   10.20    8.20
 -28  35   0   12.80   18.20
  -7 -28   0    1.90    7.30
  35  -7   0   -4.80    9.00
  -7 -28   0    4.70   10.60
  31 -35   0   12.90    8.40
   4  31   0    5.00    7.80
   4  31   0   20.30   12.70
  31 -35   0   20.00   13.70
 -35   4   0   33.90   10.40
  -4 -31   0   26.30    9.90
 -31  35   0   17.90   12.90
  -4 -31   0   39.40    9.90
  35  -4   0    7.40    8.70
 -35   1   0   -2.90    6.90
  34 -35   0   -6.00   10.40
   1  34   0    4.80    7.90
  34 -35   0    2.70    7.40
   1  34   0   -2.50   11.20
 -34  35   0    1.00    9.70
  -1 -34   0   -5.10    7.50
  -1 -34   0    7.80   10.60
  35  -1   0   16.50   10.80
   3 -36   0   20.40   11.70
 -36  33   0    8.20   11.00
  33   3   0   -5.10    8.40
  33   3   0    4.30    9.80
  36 -33   0    4.70   11.70
 -33  -3   0    8.00    7.90
  -3  36   0   14.60   13.50
  36 -33   0    2.50   11.20
  -3  36   0   -5.60    7.40
 -36  30   0   -4.90   11.50
  30   6   0    8.40   11.80
   6 -36   0   -2.20    9.80
  30   6   0   -5.90    9.90
  -6  36   0  -14.40    7.80
  -6  36   0    2.00   11.00
  36 -30   0    0.20   12.00
 -30  -6   0   -3.40   10.30
  27   9   0   17.10   11.40
 -36  27   0    2.80   11.60
  27   9   0   33.40   11.20
   9 -36   0    3.10   12.60
  -9  36   0   26.70   11.40
  36 -27   0    5.50   14.40
 -27  -9   0   -0.90    7.30
  -9  36   0   14.70    8.90
  24  12   0   42.10   14.90
  24  12   0   32.30   12.30
  12 -36   0   28.00    6.80
  12 -36   0   50.09   13.70
 -36  24   0   26.80   11.80
 -24 -12   0    8.30    8.00
 -12  36   0   15.50   11.90
 -12  36   0   16.20    9.10
  36 -24   0    4.40   10.70
 -12  36   0   16.90    5.80
  21  15   0   13.90    9.80
  21  15   0   18.90    9.70
 -36  21   0   55.59   17.70
  15 -36   0   29.40    7.90
  15 -36   0   10.90   11.50
 -21 -15   0   19.60    8.90
 -15  36   0   20.20    6.20
 -15  36   0   11.20   11.70
 -15  36   0   16.90    8.50
 -15  36   0   15.20   11.30
  36 -21   0   28.10   11.80
  18  18   0    0.50   10.10
  18 -36   0    1.60    9.50
 -36  18   0   10.40    5.00
 -36  18   0    6.40    9.10
  18  18   0    3.20    8.00
  36 -18   0   -0.60   11.20
 -18  36   0    5.80    6.30
 -18 -18   0   28.30   11.50
 -18  36   0   11.80   12.20
 -18  36   0   31.50   12.60
  15  21   0   -5.80    5.70
  15  21   0  -21.20    9.10
 -36  15   0    9.10    9.50
  21 -36   0    9.90   10.50
 -36  15   0    1.30    3.70
  36 -15   0   10.00   11.20
 -21  36   0   21.20   10.90
 -15 -21   0    8.30   10.70
 -21  36   0   14.00   17.70
 -36  12   0   14.30    8.30
  12  24   0   -2.00    6.90
  12  24   0  -10.70    9.80
  24 -36   0   -8.30   10.10
 -12 -24   0   12.70    7.10
 -24  36   0   14.50   10.50
  36 -12   0   10.50   10.70
 -12 -24   0  -12.50    6.20
  27 -36   0    0.80   10.50
   9  27   0   19.40   12.40
 -36   9   0    3.50    7.00
   9  27   0    8.10    7.40
  -9 -27   0    1.00    7.70
 -27  36   0    0.10    9.50
  36  -9   0    5.70   10.70
  -9 -27   0   14.30    5.30
  -9 -27   0   16.50    9.20
  30 -36   0   -9.10   11.10
   6  30   0    3.40   11.80
   6  30   0   -6.10    6.20
 -36   6   0    4.70    8.00
 -30  36   0    5.20    9.30
  36  -6   0   -7.30    8.60
  -6 -30   0    0.90    9.60
  -6 -30   0    4.50    8.40
   3  33   0   19.30   12.50
 -36   3   0    4.80    7.00
   3  33   0   12.10    8.50
  33 -36   0   -4.50    6.80
  33 -36   0   13.70   12.20
  -3 -33   0    9.00    9.70
 -33  36   0   18.80   11.40
  36  -3   0    3.80    9.40
  -3 -33   0   24.90    9.70
   0  36   0   -0.90   11.90
  36 -36   0   -6.70   11.10
 -36   0   0  -14.60    5.30
  36 -36   0   22.10   13.70
 -36  36   0    6.50   11.20
   0 -36   0    9.70   10.50
  36   0   0    0.80    8.60
 -37  35   0   11.20   11.70
  35   2   0   -7.00   11.10
  35   2   0    3.80   11.10
   2 -37   0   -1.90   10.50
  37 -35   0    5.80   11.20
  -2  37   0    2.30   10.80
 -35  -2   0    5.30    7.60
  37 -35   0   -1.20   10.80
 -37  32   0    6.80   10.60
   5 -37   0    7.00   11.60
  32   5   0   10.80   10.50
  32   5   0   12.50   11.10
  37 -32   0   19.40   14.80
 -32  -5   0    9.30    8.30
  37 -32   0   37.90   15.00
  -5  37   0   -4.10   13.10
  -5  37   0   14.00    9.10
   8 -37   0   12.80   11.50
 -37  29   0   24.40   16.80
  29   8   0   -8.20    8.10
  29   8   0   -0.70    9.10
 -29  -8   0   -2.40    9.40
  37 -29   0   15.10   12.30
  -8  37   0    4.70   17.30
  -8  37   0   -4.90   10.50
  11 -37   0   31.90    7.20
  26  11   0    6.20    8.00
 -37  26   0   24.10   11.10
  26  11   0    7.20   11.30
  11 -37   0    6.00   10.90
  37 -26   0   19.30   12.40
 -11  37   0   23.50   13.70
 -26 -11   0   12.70    8.20
 -11  37   0   13.70    8.70
  23  14   0   10.40    8.50
  23  14   0    6.80   10.70
  14 -37   0    8.00    6.70
 -37  23   0   28.10   16.60
  14 -37   0    8.50   10.70
 -14  37   0    2.40   11.20
 -14  37   0   15.50    8.50
 -23 -14   0   16.80    8.60
 -14  37   0    4.20   10.20
  37 -23   0   12.20   12.80
 -14  37   0   18.60    6.60
  17 -37   0    2.20   10.70
  20  17   0   -2.10    9.30
 -37  20   0   -1.00    8.00
  20  17   0    4.60   10.50
 -17  37   0    0.20   10.80
  37 -20   0    1.90   11.10
 -20 -17   0    2.60   16.20
 -17  37   0    4.30    8.20
 -17  37   0   20.30   21.20
 -37  17   0   37.00    5.90
 -37  17   0   25.70   10.40
  17  20   0   57.99   13.70
  17  20   0   36.70    9.80
  20 -37   0   54.99   14.00
 -20  37   0   14.70   10.60
  37 -17   0   36.30   13.10
 -20  37   0   26.90   12.00
 -17 -20   0   28.40    9.10
 -37  14   0   28.90   11.70
  23 -37   0    2.60   10.90
  14  23   0   30.90    9.30
  14  23   0   10.40   11.50
 -14 -23   0   13.30    9.30
 -23  37   0   20.00   20.10
  37 -14   0   15.70   11.30
 -14 -23   0   38.90   12.60
 -37  11   0   21.30    9.40
  11  26   0   -1.20   12.10
  26 -37   0   15.10   12.50
  11  26   0   11.50    5.70
  11  26   0    2.70    8.10
 -11 -26   0    2.50    8.80
 -26  37   0   -2.30   11.50
  37 -11   0   16.30   15.90
 -11 -26   0    3.90    8.30
   8  29   0   14.10   11.60
  29 -37   0   29.00   13.20
 -37   8   0   12.30    8.60
   8  29   0    5.80   10.90
  -8 -29   0   13.50    9.80
  -8 -29   0   29.00    9.70
  37  -8   0   15.10   12.40
 -29  37   0   -5.90   10.20
   5  32   0   11.30    8.00
  32 -37   0    6.40   11.60
 -37   5   0   26.70   12.60
   5  32   0   16.90   12.40
  32 -37   0   39.70   14.00
  37  -5   0   17.30    8.40
  -5 -32   0   16.50   11.90
  -5 -32   0    9.60    8.90
 -32  37   0    8.40   11.10
  35 -37   0    5.90   10.30
 -37   2   0   -6.10    6.60
  35 -37   0   19.70   13.70
   2  35   0   -3.80   13.30
  37  -2   0   14.60   12.20
  -2 -35   0   -9.90    9.60
  -2 -35   0    3.70    8.50
 -35  37   0   23.60   12.00
  37   1   0   -9.70    8.40
   1 -38   0   12.00   11.10
  37   1   0    6.00   10.90
 -38  37   0   27.40   13.40
  38 -37   0   31.60   15.10
  -1  38   0   11.90   14.80
  38 -37   0   37.40   16.40
 -37  -1   0    8.50    8.00
  -1  38   0   10.70    8.40
 -38  34   0    0.10   10.20
  34   4   0   -6.10   23.10
   4 -38   0    4.10   11.80
  34   4   0   -1.50    6.20
  -4  38   0   -1.50   10.30
  38 -34   0   18.50   13.00
  -4  38   0   -2.40   13.00
  38 -34   0  -14.00   11.60
  31   7   0    5.90    6.40
  31   7   0    8.10    4.60
 -38  31   0   15.70   10.20
   7 -38   0    7.20   11.00
  31   7   0   -3.60    6.90
  38 -31   0   10.80   13.20
  -7  38   0    6.70   13.30
  -7  38   0   -4.30   14.90
 -31  -7   0   -9.80    6.10
  28  10   0   16.00   11.10
 -38  28   0   24.30   12.70
  28  10   0   31.80   11.90
  10 -38   0   16.30   12.90
 -28 -10   0    8.90    7.90
 -10  38   0   30.20   14.20
 -10  38   0   17.50   10.00
  38 -28   0   24.50   17.60
 -38  25   0    4.40    8.80
  25  13   0    3.70    6.40
  13 -38   0   -3.90   10.20
  13 -38   0    2.10    5.80
  25  13   0    7.50    9.80
 -13  38   0    6.70    5.20
 -25 -13   0   31.40   15.60
 -13  38   0    9.90   11.60
 -13  38   0    1.70    5.70
  38 -25   0   -2.90   11.80
  16 -38   0   37.00   13.40
 -38  22   0   27.30   10.90
  16 -38   0   43.10    8.90
  22  16   0   33.60   12.20
  22  16   0   43.80   11.60
 -22 -16   0   31.40    9.80
 -16  38   0   34.20    7.20
  38 -22   0   33.10   13.80
 -16  38   0   31.80   13.50
 -16  38   0   39.80   10.70
 -16  38   0   28.10   10.70
 -38  19   0   17.30    9.20
 -38  19   0   23.60    9.20
  19  19   0  -12.30   10.80
  19 -38   0   29.60   12.40
  19  19   0   40.20   10.90
 -19  38   0   12.20   11.70
  38 -19   0   -9.80   11.30
 -19  38   0   20.70    8.20
 -19  38   0   27.70   11.90
 -19 -19   0   13.80    7.20
 -38  16   0   10.20    4.20
  16  22   0   18.40   12.20
  22 -38   0  -19.80   10.80
  16  22   0    7.20    9.30
 -38  16   0   -9.90   10.10
 -22  38   0   -7.80   10.40
  38 -16   0   -6.80   11.30
 -22  38   0  -11.20    8.10
 -16 -22   0    6.30    8.10
 -38  13   0   28.50   11.00
  13  25   0   20.60    8.70
  13  25   0    9.90   11.90
  25 -38   0   13.30   11.50
 -13 -25   0   26.10   10.10
  38 -13   0    5.90   12.60
 -25  38   0   14.50   12.40
 -13 -25   0   22.80   10.40
 -38  10   0    4.20    7.80
  10  28   0   21.00   12.40
  28 -38   0   13.60   13.10
  10  28   0   35.50   12.40
  38 -10   0   35.50   13.90
 -28  38   0    7.60   10.70
 -10 -28   0   26.40    6.30
 -10 -28   0   23.20    9.70
 -10 -28   0   37.70   10.40
   7  31   0   16.80    9.70
   7  31   0   14.50   12.50
 -38   7   0   18.80    9.20
  31 -38   0   -7.20   12.30
  -7 -31   0    5.30    9.00
  38  -7   0   21.60   12.00
 -31  38   0   22.40   12.10
 -38   4   0   -6.00    7.00
  34 -38   0   -4.90   12.40
  34 -38   0   -4.50    9.70
   4  34   0    3.00   14.20
 -34  38   0    0.70   10.90
  -4 -34   0    3.50    8.20
  38  -4   0    6.80    7.20
  -4 -34   0   18.10    9.90
   1  37   0    1.40   13.50
 -38   1   0    5.70    7.50
  37 -38   0  -16.40   18.40
   1  37   0   12.90   12.20
  37 -38   0   -7.50    8.80
  38  -1   0   -3.50    8.30
  -1 -37   0    3.70    7.00
  -1 -37   0    5.40   12.40
 -37  38   0  -18.40    8.70
 -39  36   0   71.19   23.10
  36   3   0   19.70   12.10
  36   3   0   31.20   17.10
   3 -39   0   63.69   14.60
  39 -36   0   41.30   15.60
  -3  39   0   29.80   11.50
  -3  39   0   31.70   13.50
  39 -36   0    9.20   12.80
 -36  -3   0   45.90   14.20
   6 -39   0   29.50   13.50
  33   6   0   -5.10    7.60
 -39  33   0    2.80    9.60
  -6  39   0    0.90    8.40
  39 -33   0   31.50   12.20
 -33  -6   0    6.40    8.00
  -6  39   0    3.00   12.10
  39 -33   0   -4.80   11.00
 -39  30   0   26.70   10.30
  30   9   0    5.50   10.10
  30   9   0   37.30   16.60
   9 -39   0   34.90   13.80
  39 -30   0   26.40   12.30
 -30  -9   0   37.00   16.70
  -9  39   0   22.50   13.90
  -9  39   0   40.50   10.20
  27  12   0   10.80   10.80
  12 -39   0    3.00    5.80
 -39  27   0   18.90   10.90
  27  12   0   23.40   11.80
  12 -39   0  -14.40   11.40
  39 -27   0   16.50   13.90
 -12  39   0   13.50   12.90
 -27 -12   0   17.70    8.70
 -12  39   0   -0.60   10.60
  24  15   0  -16.80    9.50
  15 -39   0    0.70   11.40
  24  15   0   -5.80    8.70
 -39  24   0  -15.70   18.50
  15 -39   0   14.90    7.30
 -15  39   0   17.80    8.50
 -15  39   0   -0.20   11.40
  39 -24   0  -19.90   15.90
 -15  39   0   -2.60    9.00
 -24 -15   0    3.80    7.30
  18 -39   0    7.70   11.20
  21  18   0    2.00   11.80
  21  18   0    6.30    7.30
 -39  21   0    0.90    8.20
 -39  21   0   -5.00    4.70
 -18  39   0   -5.50    8.40
 -18  39   0  -11.10    6.10
 -21 -18   0    4.80    6.00
 -18  39   0   -0.50    5.80
  39 -21   0   -0.90   11.60
 -18  39   0   21.00   12.50
 -39  18   0   11.30   18.90
 -39  18   0   22.60    5.10
  18  21   0   11.10   11.20
  18  21   0   16.90    8.70
 -21  39   0   22.30   10.70
  39 -18   0   -4.80   16.40
 -18 -21   0   15.60    8.00
 -21  39   0   14.60   11.70
 -21  39   0   15.00   11.60
  24 -39   0  -14.30   11.50
  15  24   0   12.90    8.80
 -39  15   0   10.40    9.60
  15  24   0   21.30   12.30
 -24  39   0   -2.80   11.50
  39 -15   0   -4.00   11.10
 -15 -24   0    5.20    9.70
 -15 -24   0    2.00    7.00
 -39  12   0   13.30    9.10
  12  27   0   24.40   11.80
  27 -39   0   10.80   11.50
  12  27   0   12.40   11.00
 -27  39   0    8.50   10.80
 -12 -27   0    8.80   11.60
 -12 -27   0   13.50    8.30
  39 -12   0   -2.20   11.80
  30 -39   0   -1.30   12.90
   9  30   0   17.20    9.40
   9  30   0    2.70   11.10
 -39   9   0    1.10   14.30
  39  -9   0   -4.90   10.60
  -9 -30   0    2.70   10.20
  -9 -30   0   -5.50    7.40
 -30  39   0    3.20   10.90
   6  33   0   -2.50   14.30
   6  33   0   15.70   10.30
 -39   6   0    7.30   18.80
  33 -39   0   13.80   13.50
 -33  39   0   -8.20    8.50
  -6 -33   0    5.20    9.10
  -6 -33   0    7.70    9.00
  36 -39   0    1.10   15.10
   3  36   0   25.10   12.60
  36 -39   0    1.60    8.30
   3  36   0   -3.80    7.40
 -39   3   0    1.80    7.40
  -3 -36   0    4.00    8.20
  39  -3   0   -4.10   10.20
 -36  39   0   18.20   11.40
  -3 -36   0    2.00   11.60
  39 -39   0   19.80   15.00
  39 -39   0   -4.30   12.60
   0  39   0   26.50   13.80
   0  39   0   -0.80    8.30
 -39   0   0    4.10   13.40
  39   0   0   -1.20    9.30
   0 -39   0  -10.10    9.60
  39   0   0   -2.90    9.90
 -39  39   0   16.50   20.90
 -40  38   0    4.40   10.30
  38   2   0  -11.60    8.70
   2 -40   0   23.00   12.10
  38   2   0    7.60   10.30
  40 -38   0    9.60   11.60
  40 -38   0  -18.30   15.30
  -2  40   0    3.60   13.10
  -2  40   0   -0.80    7.70
 -38  -2   0    2.50    7.70
  35   5   0  -15.40    9.50
   5 -40   0    8.80   11.70
 -40  35   0   16.90    9.60
  35   5   0    1.40   10.40
  -5  40   0   16.80   13.70
  -5  40   0   11.10    9.60
  40 -35   0   -0.70   13.10
  40 -35   0  -11.60   10.90
 -35  -5   0    9.20    7.50
 -40  32   0  -12.60   10.60
   8 -40   0   14.90   12.50
  32   8   0    5.70    4.70
  32   8   0   -8.30    9.90
  32   8   0    1.80    9.50
 -32  -8   0    7.50    9.00
  -8  40   0   17.60   13.70
  -8  40   0    5.30    8.60
  29  11   0   20.30   10.70
  29  11   0   13.60   13.10
  11 -40   0   13.50   11.10
 -40  29   0   30.50   12.50
  11 -40   0   35.20    7.30
 -29 -11   0   35.60   10.60
  40 -29   0   25.30   14.60
 -11  40   0   14.20   13.20
 -11  40   0   14.20    9.60
  26  14   0    8.80    8.60
  14 -40   0   -1.50   10.80
  26  14   0    9.30   11.60
 -40  26   0    6.40   10.80
  14 -40   0    8.80    6.20
 -14  40   0   -3.80   11.00
 -14  40   0   13.00    5.60
 -14  40   0    5.80   11.00
  40 -26   0   -2.60   17.40
 -14  40   0    2.30    8.20
 -26 -14   0    0.80    8.00
 -40  23   0    3.10    8.20
  23  17   0  -11.10    9.70
  23  17   0   -4.10   10.20
  17 -40   0    4.60    7.10
  17 -40   0   21.20   11.00
 -17  40   0    4.40    5.90
  40 -23   0    0.40   12.20
 -23 -17   0  -10.10    5.10
 -17  40   0  -21.60    9.50
 -17  40   0  -16.40   11.00
 -17  40   0   11.50    9.70
 -40  20   0   15.10    9.40
  20  20   0   -2.80   11.00
  20  20   0   15.90   11.50
 -40  20   0    4.70    6.50
  20 -40   0    7.30   12.20
 -20 -20   0    7.70    7.60
 -20  40   0   13.50   10.80
 -20  40   0   22.10   12.40
 -20  40   0    6.60    9.60
  40 -20   0   35.90   18.00
  17  23   0   -9.90    7.10
 -40  17   0   -0.50    3.80
  23 -40   0   11.10   12.50
  17  23   0  -13.80   10.20
 -40  17   0    1.80    7.80
 -17 -23   0   -1.60    6.20
 -23  40   0  -18.20   10.60
  40 -17   0    2.70   11.60
 -23  40   0   -5.10   10.00
  26 -40   0   38.50   14.10
  14  26   0   63.89   13.40
  14  26   0   25.70   10.50
  14  26   0   36.90   14.90
 -40  14   0   45.80   11.40
  40 -14   0   31.70   14.30
 -14 -26   0   24.30    9.40
 -14 -26   0   19.40    6.80
 -26  40   0   36.90   13.70
  29 -40   0   22.80   13.90
  11  29   0   36.90   11.60
 -40  11   0   33.40    9.40
 -11 -29   0   17.40    9.20
 -11 -29   0   21.40    6.20
 -29  40   0    8.70   12.30
 -11 -29   0   18.80    9.70
  40 -11   0   50.49   18.90
   8  32   0   30.00   14.10
  32 -40   0   -4.30   11.30
 -40   8   0   15.90    8.10
   8  32   0    9.70    8.60
  -8 -32   0   -6.00    7.30
  -8 -32   0    4.60   10.90
  40  -8   0    7.80   15.00
 -32  40   0   -5.90   18.40
  35 -40   0  -10.70   12.00
   5  35   0    2.70    8.00
   5  35   0    4.60   10.80
 -40   5   0    3.00    8.50
  -5 -35   0   -6.40   10.90
 -35  40   0    5.30   10.50
  -5 -35   0   10.90   12.50
  40  -5   0  -15.70    9.10
 -40   2   0    3.50    5.90
   2  38   0    9.40    7.90
  38 -40   0   -5.00    9.70
   2  38   0  -11.90   10.70
  38 -40   0  -11.80   11.20
 -38  40   0   -2.80    9.80
  -2 -38   0   16.40    8.40
  40  -2   0   -4.70    8.90
  -2 -38   0   -8.30    9.30
   1 -41   0   10.70   10.20
  40   1   0    4.80   10.00
  40   1   0   -5.00    9.00
 -41  40   0    9.50    9.60
  41 -40   0    2.40   12.80
  41 -40   0   19.50   13.00
  -1  41   0    7.00    7.60
  -1  41   0   -1.70   10.80
 -40  -1   0   12.50    8.10
  37   4   0   -1.50    8.60
  37   4   0   -9.30    7.00
 -41  37   0   10.70   11.60
   4 -41   0    1.80   10.90
  41 -37   0   -1.00   11.60
  41 -37   0  -10.20   11.20
 -37  -4   0    2.20    7.00
  -4  41   0   10.30   12.60
  -4  41   0   -4.00    7.10
  34   7   0    9.90   11.50
 -41  34   0   19.80   11.90
   7 -41   0   32.50   14.00
  34   7   0    8.20   11.70
  -7  41   0   19.80   12.70
  -7  41   0   62.39   14.70
  41 -34   0   23.70   14.80
  41 -34   0    2.90   13.80
 -34  -7   0   18.20   11.10
  31  10   0   21.00   11.60
 -41  31   0   -1.50    9.80
  31  10   0   17.60   12.70
  10 -41   0    0.70   11.30
 -10  41   0   10.50    8.10
  41 -31   0    6.40   11.90
 -31 -10   0    4.30    8.00
 -41  28   0   22.20   12.70
  13 -41   0   12.60    6.50
  28  13   0    8.30    9.90
  41 -28   0   -4.30   11.90
 -13  41   0  -12.80   18.70
 -28 -13   0    9.00   11.00
 -13  41   0   12.80   12.80
  25  16   0   12.60   10.40
  25  16   0   19.40   10.60
  16 -41   0    3.10   10.80
  16 -41   0    9.90    7.20
 -41  25   0   27.00   12.70
 -16  41   0    9.40    6.40
 -25 -16   0    8.00    8.70
 -16  41   0   36.00   15.40
 -16  41   0   19.00   12.80
  41 -25   0   24.30   15.70
 -16  41   0   19.20   11.50
  22  19   0   -1.50    8.20
 -41  22   0   21.40    6.20
  19 -41   0   16.70   12.90
 -41  22   0   18.10   10.50
  19 -41   0    6.90    8.30
 -19  41   0   12.70   10.70
 -19  41   0    5.90   12.40
 -19  41   0    9.00    6.50
  41 -22   0   14.00   13.70
 -19  41   0   17.70    9.00
 -22 -19   0    0.50    6.70
 -41  19   0   -3.00    9.50
  22 -41   0   -1.20   11.60
  19  22   0   -0.60   10.30
 -41  19   0    3.20    4.10
  41 -19   0   11.40   16.20
 -22  41   0    0.70   11.60
 -22  41   0    0.20   10.90
 -22  41   0  -14.90    9.90
 -19 -22   0  -15.70    7.00
 -41  16   0   13.30    9.30
  16  25   0   24.40   19.00
  16  25   0   15.40    9.20
  25 -41   0   33.20   13.80
  41 -16   0   12.70   12.70
 -16 -25   0   21.20   10.40
 -25  41   0   12.50   12.50
  28 -41   0   11.40   13.90
  13  28   0   11.90   14.30
  13  28   0   37.50   15.70
 -41  13   0   31.80   11.40
  13  28   0   10.60    6.20
 -28  41   0    2.70   11.70
  41 -13   0   -3.40   12.90
 -13 -28   0    0.10    8.10
 -13 -28   0   -2.70    8.40
  10  31   0   32.40   17.90
  10  31   0   28.20   11.90
  31 -41   0    9.70   16.40
 -41  10   0   42.80   18.10
 -10 -31   0   44.60   12.40
 -31  41   0   32.60   13.90
 -10 -31   0   17.40   10.00
  41 -10   0  -10.30   10.60
 -41   7   0    4.50    9.10
   7  34   0   20.60   13.10
   7  34   0   -0.60    7.40
  34 -41   0   -0.30   12.40
  41  -7   0   -5.70   10.20
  -7 -34   0   -0.30   10.20
 -34  41   0    8.60   10.90
   4  37   0   -7.10    6.70
 -41   4   0  -15.40   11.50
  37 -41   0    7.30   10.30
  37 -41   0  -15.90   10.30
   4  37   0  -16.60   10.20
  -4 -37   0    5.40    7.80
  41  -4   0  -15.30   23.60
 -37  41   0    7.90   19.90
  -4 -37   0   -0.60    9.00
 -41   1   0   -2.90    6.30
   1  40   0   -0.40    7.60
  40 -41   0   -6.40   10.00
  40 -41   0    9.10   13.50
   1  40   0   -3.10   12.40
  41  -1   0  -12.40    9.90
 -40  41   0   -9.10    9.20
  -1 -40   0    5.40   10.70
  41  -1   0   -5.70    7.70
  39   3   0   -1.40    6.20
   3 -42   0   -1.00   10.00
  39   3   0  -21.90   20.10
 -42  39   0    7.00    8.60
  42 -39   0   -2.90    9.80
  42 -39   0   -2.10   10.50
  -3  42   0   -8.80   10.60
 -39  -3   0   11.60    7.90
  -3  42   0   -5.20    5.90
   6 -42   0   14.70   11.20
  36   6   0   -7.50    8.90
  36   6   0   -4.10    6.80
 -42  36   0   14.30   11.80
  -6  42   0    0.80   10.30
  42 -36   0   -6.20   10.60
  42 -36   0   -2.70   11.50
  -6  42   0    2.90    8.50
 -36  -6   0   -1.70    7.40
   9 -42   0   -0.20   10.80
  33   9   0   -3.40    9.90
  33   9   0    2.80   11.30
 -42  33   0   11.60   11.00
  42 -33   0  -14.80   11.90
 -33  -9   0  -15.10    6.80
  -9  42   0    7.30    8.40
  -9  42   0    0.60   12.30
  12 -42   0   18.70    6.70
  30  12   0    6.10   11.90
  30  12   0   10.10    9.10
  12 -42   0   12.60   13.40
 -42  30   0   17.30   11.20
 -12  42   0    9.90    7.30
  42 -30   0   17.90   13.70
 -12  42   0   38.90   16.10
 -30 -12   0   20.50    9.40
 -42  27   0   26.20   12.00
  27  15   0   11.00   11.30
  15 -42   0   13.70    6.90
  15 -42   0   19.00   13.30
  27  15   0   12.60   11.20
 -15  42   0   -0.80   10.50
 -27 -15   0   -0.60    7.60
  42 -27   0    8.10   16.70
 -15  42   0   26.80   12.60
 -15  42   0   20.50    6.10
 -15  42   0    0.80   11.90
 -42  24   0   28.70   10.90
  24  18   0   11.10   12.90
  18 -42   0   24.00   19.60
  18 -42   0   14.10    8.00
  24  18   0   15.80   10.50
 -24 -18   0   18.00    8.80
 -18  42   0   19.70    7.00
 -18  42   0   15.30   12.10
 -18  42   0   15.30    8.60
 -18  42   0   21.40   13.30
  42 -24   0  -14.40   12.00
 -42  21   0   18.90   10.70
  21 -42   0   15.90   12.50
  21  21   0   -3.10   10.60
 -42  21   0    3.60    4.60
  21  21   0    4.80   11.30
  42 -21   0   17.00   14.60
 -21  42   0    4.90    7.20
 -21  42   0   12.80   12.80
 -21  42   0   22.90   13.40
 -21 -21   0    2.90    8.70
  18  24   0    3.50   12.00
  18  24   0    0.30   11.00
 -42  18   0   10.60    7.60
 -42  18   0    9.50    4.30
  24 -42   0   17.50   13.40
 -24  42   0   11.80   22.10
 -24  42   0   18.10   11.70
  42 -18   0   21.40   23.30
 -18 -24   0   11.10    6.90
 -42  15   0   26.60   10.90
  15  27   0    2.80   12.20
  27 -42   0    3.30   13.00
  15  27   0   15.30    7.40
  15  27   0    5.00    8.70
 -15 -27   0    6.90   10.10
 -15 -27   0    6.80    9.10
 -27  42   0   11.70   11.80
  42 -15   0   21.30   15.10
  12  30   0   -1.60    7.90
  30 -42   0    3.60   15.90
 -42  12   0    5.90    8.20
  12  30   0   16.30   14.70
  42 -12   0   -1.10   12.70
 -12 -30   0    6.50    5.40
 -12 -30   0   -8.70    7.90
 -12 -30   0   -0.20    8.30
 -30  42   0   -6.80   11.10
   9  33   0    5.90    7.90
   9  33   0    8.30   13.60
  33 -42   0   23.70   13.90
  42  -9   0   -8.10   10.80
  -9 -33   0    9.30   10.00
  -9 -33   0   12.00    9.50
 -33  42   0   -5.20    9.90
   6  36   0    2.30    7.00
  36 -42   0   -1.30   11.30
 -42   6   0   -5.40    6.30
   6  36   0    6.30   12.20
 -36  42   0   18.00   11.70
  42  -6   0    5.60   11.20
  -6 -36   0    3.20    7.30
  -6 -36   0   13.20    8.90
   3  39   0    7.60   12.80
   3  39   0   -3.40    7.40
  39 -42   0    0.40   11.40
  39 -42   0   -2.80   12.30
 -42   3   0    3.20    6.70
  -3 -39   0   -7.80    7.40
 -39  42   0   22.20   12.10
  -3 -39   0   -6.30    7.50
  42  -3   0   -5.00    9.90
   0  42   0   -8.40    7.20
 -42   0   0   -5.60    6.50
  42 -42   0    9.00   14.10
   0  42   0    6.90   12.90
  42 -42   0  -19.00    9.60
 -42  42   0    2.10    8.20
   0 -42   0   19.30   12.10
  42   0   0   -0.50    9.40
  42   0   0    6.70   10.70
  41   2   0   -1.60   19.70
   2 -43   0   15.30   10.90
 -43  41   0    3.30    9.40
  41   2   0    7.00    8.30
  43 -41   0  -18.00    9.30
  -2  43   0   -3.00    7.30
 -41  -2   0  -12.00    5.50
  -2  43   0   10.10   10.30
  43 -41   0   -0.10   12.20
  38   5   0    5.20   10.00
  38   5   0    5.10    9.60
 -43  38   0    2.60    7.90
   5 -43   0    4.40   10.60
  43 -38   0    0.20    9.60
  -5  43   0   24.70    9.50
  -5  43   0   39.30   14.00
 -38  -5   0    7.10    7.30
  43 -38   0   -1.70   10.60
 -43  35   0   12.40   10.00
   8 -43   0   -4.30   10.90
  35   8   0    8.00   10.00
  35   8   0    1.00    8.50
  -8  43   0  -25.80    9.80
 -35  -8   0   13.30    8.20
  43 -35   0  -11.10   12.80
  43 -35   0   -2.80   12.80
  -8  43   0    2.50    7.40
  32  11   0    1.60    9.80
 -43  32   0    4.70   12.80
  32  11   0    1.50   11.00
  11 -43   0  -22.40    9.50
 -11  43   0   22.60   19.20
 -32 -11   0   -6.70    6.60
 -11  43   0    5.20   11.50
  43 -32   0    5.30   12.40
 -43  29   0    8.90   10.20
  14 -43   0    3.60    5.80
  29  14   0    0.30   11.30
  29  14   0   -5.20   10.60
  14 -43   0    0.70    9.70
 -14  43   0   -4.00   10.80
 -14  43   0    3.50   12.00
  43 -29   0    9.80   13.80
 -14  43   0   -6.60    7.80
 -29 -14   0   -3.40   10.00
  17 -43   0    6.40   12.80
  26  17   0   27.40   13.60
  26  17   0    0.80    9.40
  17 -43   0    6.90    6.80
 -43  26   0    7.10   10.20
  43 -26   0    5.90   14.50
 -17  43   0    0.30    8.30
 -17  43   0    1.30    9.80
 -26 -17   0   12.90    8.40
 -17  43   0   20.40    6.70
  20 -43   0    1.50   11.20
 -43  23   0    9.30    5.70
  23  20   0    1.00    8.50
  20 -43   0   -7.90    7.10
  23  20   0    5.40   12.70
 -43  23   0  -20.00    7.20
 -23 -20   0   -7.70    6.50
  43 -23   0  -11.00   17.70
 -20  43   0    2.90   11.50
 -20  43   0    3.20   10.50
 -20  43   0   10.40    6.60
 -20  43   0   -0.10    8.00
  20  23   0   -1.70    7.50
 -43  20   0    3.90    8.20
  20  23   0    6.60   11.30
 -43  20   0    3.60    4.30
  23 -43   0  -22.10   10.90
 -23  43   0  -11.30   11.10
 -20 -23   0   17.90   17.40
 -23  43   0    1.90   10.50
 -23  43   0   25.20   12.70
  43 -20   0    5.20   12.50
  17  26   0   22.40   11.00
 -43  17   0    6.70    9.00
  17  26   0    9.40   12.40
  26 -43   0    6.80   13.10
 -17 -26   0   13.40    9.40
 -26  43   0   -1.90   11.50
  43 -17   0    6.10   17.70
  29 -43   0    6.40   13.30
  14  29   0   22.00   14.50
 -43  14   0    8.80    9.20
  14  29   0   26.90    6.90
  14  29   0   50.49   19.10
 -14 -29   0   22.60    9.10
  43 -14   0   -2.70   11.70
 -29  43   0   -0.80   10.50
  32 -43   0    7.40   13.30
  11  32   0   -7.70   11.50
  11  32   0   -3.80   14.70
 -43  11   0   16.20    9.70
  43 -11   0   10.90   12.60
 -11 -32   0   -2.00    9.70
 -11 -32   0    6.70    8.70
   8  35   0   11.60    8.80
   8  35   0   -3.90   10.40
  35 -43   0   15.30   12.70
 -43   8   0   14.20    9.40
  43  -8   0   -4.70   13.20
  -8 -35   0   -7.00    7.00
  -8 -35   0    5.20    8.30
 -35  43   0   -2.60   10.00
  38 -43   0   19.90   12.30
   5  38   0    0.00    9.80
 -43   5   0   17.90    9.00
   5  38   0   -4.20    7.10
  43  -5   0  -14.70    8.80
  -5 -38   0  -14.60    6.30
 -38  43   0   -7.50   15.80
  -5 -38   0    2.20    9.60
  41 -43   0  -23.00    8.70
 -43   2   0   -4.00    6.50
   2  41   0    4.20   11.80
  41 -43   0   -7.50   10.60
   2  41   0   -8.10    8.00
  -2 -41   0   -4.60    7.40
  43  -2   0   11.20   12.60
 -41  43   0    4.40   11.00
  43   1   0   -7.30    8.00
  43   1   0   23.40   11.30
 -44  43   0    3.50    9.10
   1 -44   0    3.00    8.70
  -1  44   0   -7.80   12.20
 -43  -1   0   -7.70    6.70
  -1  44   0  -15.20    9.20
  44 -43   0   12.90   12.10
  44 -43   0    9.50    9.90
  40   4   0   -9.50    9.20
  40   4   0   11.70   11.40
   4 -44   0   -2.30   10.30
 -44  40   0   -1.90   15.90
  44 -40   0  -12.70    9.50
  44 -40   0   15.00   13.30
  -4  44   0    8.20    9.50
 -40  -4   0    2.40    9.50
  -4  44   0    8.20    9.50
  37   7   0    8.20    9.10
   7 -44   0   -0.80   10.00
  37   7   0   -6.90    9.50
 -44  37   0   -0.90    7.70
  -7  44   0    0.60    7.00
 -37  -7   0    6.70    7.20
  44 -37   0  -13.80    7.30
  44 -37   0  -12.30   10.30
  -7  44   0   -9.00   10.90
  34  10   0   -6.40   10.20
  34  10   0   22.00   11.40
 -44  34   0    9.30    8.90
  10 -44   0   26.00   12.50
 -10  44   0  -10.00   10.40
 -10  44   0    7.80    8.30
 -34 -10   0    2.20    7.10
  44 -34   0   -1.70    9.60
  31  13   0    6.00   10.90
  31  13   0    3.60   10.10
  13 -44   0   -1.60    8.60
 -44  31   0  -20.90   11.20
  44 -31   0   -4.80   12.20
 -31 -13   0    1.50    7.50
 -13  44   0    5.80   10.60
 -13  44   0   -5.10   10.20
 -44  28   0   10.50   13.00
  28  16   0    7.30    8.90
  16 -44   0    8.60    6.40
  28  16   0    3.90   11.50
  16 -44   0    5.10   12.40
 -16  44   0   -5.90   10.00
 -16  44   0   -3.40    7.00
 -28 -16   0   -3.10    7.20
  44 -28   0   -6.90   11.50
 -16  44   0    7.60   14.30
  25  19   0    7.30    8.50
 -44  25   0    6.20    5.60
  19 -44   0    4.40    6.90
  25  19   0    0.40   11.50
 -44  25   0   10.20   11.70
  19 -44   0  -10.10    9.60
 -19  44   0    7.80   11.70
 -19  44   0  -10.10    8.90
 -25 -19   0   -6.00    8.80
 -19  44   0    9.80    6.40
  44 -25   0   20.70   14.70
 -19  44   0   18.80   17.40
 -44  22   0    7.90   10.60
  22 -44   0   10.40   12.10
 -44  22   0    5.60    4.40
  22  22   0    5.70    7.50
  22  22   0   21.20   13.70
 -22  44   0   -1.50    6.10
 -22  44   0    1.50    6.40
 -22 -22   0   -0.60   12.20
 -22  44   0    0.20   12.60
 -22  44   0   -8.80    9.90
  44 -22   0   -2.60   12.30
  19  25   0    4.10   10.00
  25 -44   0   -8.90   10.80
  19  25   0   -1.40   11.10
 -44  19   0   -6.40    7.50
 -25  44   0   15.40   12.70
 -19 -25   0   20.60   11.60
 -25  44   0  -11.10   20.00
  44 -19   0  -16.40   11.70
 -25  44   0   -2.50   12.00
  16  28   0    3.50   12.00
 -44  16   0   -2.20   10.60
  16  28   0    0.50   12.10
  16  28   0   17.10    6.50
  28 -44   0    7.70   13.10
 -28  44   0    2.00   14.60
  44 -16   0   17.40   14.30
 -16 -28   0    8.90   10.70
  13  31   0   12.00    9.80
 -44  13   0   -5.00    7.20
  13  31   0   16.20    9.20
  31 -44   0   10.20   12.90
  44 -13   0    5.90   11.50
 -31  44   0  -13.50    8.80
 -13 -31   0   14.50    9.00
 -13 -31   0   33.20   11.60
 -44  10   0    8.80    7.50
  10  34   0    0.30   10.60
  34 -44   0    5.70   12.50
  10  34   0   -2.80    7.40
 -10 -34   0    3.40    8.70
 -10 -34   0  -21.40   13.90
 -34  44   0   -5.20    9.20
  44 -10   0    3.60   10.90
  37 -44   0   10.00   12.80
   7  37   0   -0.20    7.50
   7  37   0    5.00   12.10
 -44   7   0    0.60    5.90
  -7 -37   0   -1.60    9.20
  -7 -37   0    1.00    8.70
  44  -7   0   -5.90    9.70
 -37  44   0  -14.70    5.90
  40 -44   0   -2.30   11.10
 -44   4   0    6.70    8.00
   4  40   0   -5.30    6.30
   4  40   0   -1.20   10.50
 -40  44   0    7.30    9.90
  -4 -40   0   -2.60    9.70
  -4 -40   0    2.20    7.50
  44  -4   0    7.70   10.10
  43 -44   0  -13.30   10.20
 -44   1   0    4.70    6.90
   1  43   0    5.60   13.20
  43 -44   0    9.90   12.60
   1  43   0    3.40    7.70
 -43  44   0   16.10   11.80
  -1 -43   0    1.20    9.00
  44  -1   0    3.80   10.00
  44  -1   0   -3.50   14.20
  42   3   0  -10.70   11.70
  42   3   0    0.40    9.40
   3 -45   0   18.70   11.60
 -45  42   0  -12.50    7.50
  45 -42   0  -14.50   11.30
 -42  -3   0    0.70    7.10
  45 -42   0   18.90   11.80
  -3  45   0    0.90    8.10
  -3  45   0  -10.20    9.00
 -45  39   0    6.50   11.30
  39   6   0    1.50    7.00
  39   6   0    4.40    8.90
   6 -45   0    4.40   10.30
  -6  45   0   -4.10   11.60
  45 -39   0  -19.30    9.00
 -39  -6   0   10.60    8.40
  -6  45   0    5.90   11.70
  45 -39   0    4.50   10.10
 -45  36   0  -34.30   13.80
  36   9   0  -12.10    8.00
   9 -45   0   -2.70   10.70
  36   9   0    2.10    8.80
  -9  45   0   11.30    8.20
 -36  -9   0   12.60    8.10
  45 -36   0    3.90   12.20
  45 -36   0  -18.00   12.60
  -9  45   0    4.80   10.50
  33  12   0   25.60   12.10
 -45  33   0    0.90   10.30
  12 -45   0   -1.50   10.90
  33  12   0    3.40    9.10
 -12  45   0   11.60   11.70
 -33 -12   0   -8.90    6.10
  45 -33   0   18.60   15.30
 -12  45   0    5.70    8.90
  15 -45   0   15.50    6.10
  15 -45   0   25.50   12.60
  30  15   0   20.40   11.20
  30  15   0    9.90    9.10
 -45  30   0   15.90   10.30
  45 -30   0    8.50   11.00
 -30 -15   0   32.90   16.10
 -15  45   0   12.10    8.90
 -15  45   0   26.00   12.60
 -15  45   0    9.30    8.70
  18 -45   0   -1.50    6.20
 -45  27   0   39.60   21.90
  18 -45   0   -1.90   11.10
  27  18   0   -5.30   10.60
  27  18   0    3.00    9.20
 -18  45   0   -8.60    9.20
  45 -27   0    6.40   19.90
 -18  45   0   13.30    8.90
 -27 -18   0    9.90    7.00
 -18  45   0   14.80   11.90
 -18  45   0   16.40    6.30
  21 -45   0    5.40    7.20
 -45  24   0   -0.40    4.50
  24  21   0    0.30   11.40
  21 -45   0   -2.40   10.40
 -45  24   0   18.10   16.20
  24  21   0  -12.20    6.60
 -21  45   0    4.80   11.80
  45 -24   0    4.50   11.30
 -21  45   0   11.20    7.60
 -21  45   0    4.70    6.20
 -21  45   0   -4.20   10.00
 -24 -21   0   11.20    8.90
 -45  21   0    6.90    4.80
  24 -45   0   10.90   12.10
  21  24   0   -2.20    7.80
  21  24   0   12.90   12.40
 -45  21   0   -0.80    8.00
 -24  45   0   10.80    9.30
  45 -21   0   -3.00   10.50
 -24  45   0    7.00   13.40
 -24  45   0   17.70   10.80
 -21 -24   0    7.60    9.10
  27 -45   0   12.50   12.60
 -45  18   0   16.90   10.00
  18  27   0   -1.50   11.90
  18  27   0   32.70   11.20
 -18 -27   0   18.60   11.30
 -27  45   0   11.40   12.20
  45 -18   0   16.40   13.00
  30 -45   0    2.50   13.20
  15  30   0    6.40   10.30
 -45  15   0    9.60    9.20
  15  30   0   18.60    9.50
  45 -15   0   14.70   15.20
 -15 -30   0   19.20   11.60
 -15 -30   0    6.40    9.30
 -30  45   0    2.00   10.80
 -45  12   0   13.40    8.90
  12  33   0    5.40    7.60
  12  33   0  -10.40   11.10
  33 -45   0  -13.90    9.80
 -12 -33   0   22.30   10.60
 -12 -33   0   -3.50    7.90
  45 -12   0    2.50   11.50
 -33  45   0   21.00   19.30
   9  36   0   -4.80   11.70
  36 -45   0   11.60   11.30
   9  36   0    1.20    7.80
 -45   9   0    3.40    9.00
 -36  45   0    5.50   11.00
  45  -9   0    6.30   10.00
  -9 -36   0  -12.80    7.10
  -9 -36   0    1.40   10.60
  39 -45   0   12.90   13.40
   6  39   0   -4.00    7.00
 -45   6   0    7.50    7.90
   6  39   0   -0.30   11.80
  45  -6   0    9.70   10.80
  -6 -39   0    5.30    8.20
  -6 -39   0    0.30    7.50
 -39  45   0    1.70    9.20
  42 -45   0  -13.10   10.40
   3  42   0   13.90    8.80
   3  42   0   -3.50   10.30
 -45   3   0   -8.70    6.00
 -42  45   0   -1.60    8.90
  45  -3   0   18.00    9.40
  -3 -42   0    1.00    9.40
   0  45   0   21.80   14.40
  45 -45   0   12.30   14.50
  45 -45   0    4.20   12.80
   0  45   0   -4.70    6.40
 -45   0   0   -6.20    6.50
 -45  45   0   -3.50    8.20
  45   0   0    9.60    9.00
  45   0   0  -12.40    9.60
   0 -45   0  -21.40    8.30
  44   2   0  -12.20    8.40
  44   2   0    3.40    8.40
   2 -46   0   -6.10    9.90
 -46  44   0    3.20   10.80
 -44  -2   0   -3.70    6.70
  -2  46   0  -11.20    8.90
  -2  46   0   -6.40    6.10
  46 -44   0   19.90   13.80
  46 -44   0    6.00    9.00
   5 -46   0   62.49   15.70
  41   5   0    2.60    8.20
  41   5   0   -0.60    8.10
 -46  41   0    6.10   22.60
 -41  -5   0   -7.80    5.90
  -5  46   0    5.40    7.30
  46 -41   0   10.70   10.10
  46 -41   0   23.10   12.20
  -5  46   0   -7.80   10.70
  38   8   0  -15.80    9.50
  38   8   0    6.60   10.10
 -46  38   0   -4.10    8.20
   8 -46   0    4.50   11.10
  46 -38   0  -18.50    9.60
  -8  46   0    6.00    7.40
 -38  -8   0    9.70    8.10
  46 -38   0   -4.00    9.70
  -8  46   0   28.70   11.60
  35  11   0    2.00   10.00
  35  11   0   -4.20    6.70
  11 -46   0   20.40   11.80
 -46  35   0  -12.60    8.00
 -11  46   0    9.50    7.60
 -35 -11   0   12.00    7.70
  46 -35   0   -1.20   10.00
 -11  46   0   -4.10   10.70
  32  14   0   -3.20    7.50
  14 -46   0   -2.60    4.40
  14 -46   0   -1.10   11.40
  32  14   0   14.90    9.20
 -46  32   0  -11.80    8.00
 -14  46   0   14.20   11.70
 -14  46   0  -13.90    9.30
 -32 -14   0    0.30    8.90
 -14  46   0    4.20    6.30
  46 -32   0    0.40   11.50
  17 -46   0   -1.10    5.60
  29  17   0   -6.80    6.70
  17 -46   0   16.20   12.20
 -46  29   0    9.40    8.50
  29  17   0    2.30    9.00
  46 -29   0   52.29   25.60
 -29 -17   0    6.90    8.10
 -17  46   0  -12.70    5.90
 -17  46   0    3.60   10.60
 -17  46   0   11.40    9.70
  20 -46   0    7.00   10.00
 -46  26   0    8.30    9.10
  20 -46   0    4.80    6.40
  26  20   0    3.80   11.90
  26  20   0   -7.90    7.00
 -46  26   0   11.20    5.60
 -26 -20   0   25.10   10.00
 -20  46   0   28.20   13.10
 -20  46   0   -5.40    9.70
  46 -26   0   -5.70   12.40
 -20  46   0   -0.80    5.60
 -20  46   0   -2.80    7.60
 -46  23   0    4.40    4.10
  23  23   0   14.20    9.80
  23  23   0    8.00   11.30
 -46  23   0    3.60    8.20
  23 -46   0   10.00   11.00
  23 -46   0   11.90    8.50
 -23  46   0   15.90   10.00
  46 -23   0   -5.40   13.10
 -23 -23   0    8.80    7.10
 -23  46   0    9.10   10.40
 -23  46   0    3.30   10.80
 -23  46   0    0.60    5.70
  26 -46   0   -4.80   10.40
  20  26   0   -0.60    8.40
  20  26   0   -3.50   10.40
 -46  20   0    5.90    9.40
 -26  46   0   -5.50   15.90
 -20 -26   0   -4.40    6.80
  46 -20   0   -5.50   19.30
 -26  46   0   -3.80    5.10
 -46  17   0   35.20   12.30
  17  29   0   20.20   10.50
  29 -46   0   47.00   15.00
  17  29   0   24.30   13.20
  46 -17   0    6.20   12.70
 -17 -29   0   11.20   10.70
 -29  46   0   31.30   13.50
  32 -46   0   11.20   12.60
  14  32   0   -3.10    8.40
  14  32   0   -0.50   12.80
 -46  14   0    8.20    8.20
 -32  46   0   16.50   11.80
 -14 -32   0   23.70   10.70
 -14 -32   0   -4.20    7.20
  46 -14   0   -2.90   10.80
  11  35   0    3.10    7.70
  35 -46   0   -6.90   11.10
  11  35   0   16.90   12.60
 -46  11   0  -12.00    6.20
  46 -11   0   25.70   13.00
 -11 -35   0    0.00    8.90
 -11 -35   0    2.10    8.50
 -35  46   0    9.90   11.00
   8  38   0    5.80    8.20
   8  38   0   -1.90   11.50
  38 -46   0   -4.40   10.70
 -46   8   0   -0.10    6.60
  -8 -38   0    4.20    9.80
  46  -8   0    5.20   12.10
 -38  46   0    7.40    9.00
  -8 -38   0   26.60   11.30
 -46   5   0  -12.80    6.10
  41 -46   0   25.50   13.60
   5  41   0   -8.20   11.30
   5  41   0    1.30    8.10
  46  -5   0   -6.60    9.80
 -41  46   0   -3.10   10.10
  -5 -41   0  -13.90    7.60
  -5 -41   0    6.40    8.20
   2  44   0    1.70    7.70
   2  44   0    0.80    9.10
  44 -46   0    1.10    9.80
  44 -46   0    2.20   11.90
 -46   2   0    4.00   10.10
  46  -2   0    9.80    9.10
 -44  46   0   14.10   17.20
  -2 -44   0   -0.60    9.00
  46  -2   0    6.00   10.80
  43   4   0   -1.60    7.40
 -47  43   0    1.20    7.70
  43   4   0   26.30   24.00
   4 -47   0   -9.40    9.20
  -4  47   0    5.60   13.10
  -4  47   0    4.00    6.90
  47 -43   0    3.30   14.70
 -43  -4   0   -6.90    5.50
  47 -43   0    0.50   12.20
  40   7   0    6.90    9.40
 -47  40   0    0.40    9.40
   7 -47   0   -5.60    9.80
  40   7   0    6.70   10.80
 -40  -7   0   -6.00    6.10
  47 -40   0   16.10   12.60
  47 -40   0  -26.80    7.80
  -7  47   0   30.20   13.90
  -7  47   0   20.90    9.60
 -47  37   0  -14.10    9.10
  10 -47   0   -5.70   10.00
  37  10   0    1.40    9.40
  37  10   0   -8.90    7.80
 -10  47   0    3.10    7.60
  47 -37   0   20.60   14.10
  47 -37   0   13.80   14.90
 -10  47   0  -17.40    8.80
 -37 -10   0    1.50    6.80
  13 -47   0   -9.90    9.80
  34  13   0   -6.50    8.20
  34  13   0   -3.70    8.00
 -47  34   0   -2.30    7.50
 -13  47   0   16.90   12.20
 -13  47   0    6.50    7.80
  47 -34   0   20.70   20.40
 -34 -13   0   -1.90    6.80
  31  16   0   -7.60   15.80
  16 -47   0    3.80    5.30
 -47  31   0  -26.60    7.10
  16 -47   0   21.40   13.00
  31  16   0   -1.20   10.30
 -31 -16   0    1.20    8.70
 -16  47   0  -17.50    9.00
 -16  47   0   -0.60    4.90
 -16  47   0    0.40   10.70
  47 -31   0  -15.10    9.30
  19 -47   0   -7.30   10.40
  28  19   0  -11.70   10.40
  28  19   0   10.40    9.30
 -47  28   0    5.50    5.40
  19 -47   0    6.10    6.20
 -47  28   0    4.00    9.30
 -19  47   0   25.30    9.80
  47 -28   0    3.80   12.10
 -19  47   0   12.70   11.40
 -28 -19   0   17.70    9.50
 -19  47   0  -10.30    9.80
 -19  47   0   10.80    5.50
  22 -47   0  -11.10   10.30
  25  22   0   -8.40    6.30
  22 -47   0    3.70    6.90
  25  22   0   19.70   12.10
 -47  25   0    4.10    4.10
 -47  25   0   12.70   11.00
 -22  47   0   28.60   12.20
 -22  47   0    6.00   17.40
 -22  47   0    1.40    5.20
 -25 -22   0   -3.00   10.30
 -22  47   0    1.70    7.30
  47 -25   0    1.70   19.20
  25 -47   0   16.30   12.40
 -47  22   0   -1.80    6.30
  22  25   0   14.70   13.10
  22  25   0  -10.50    6.20
 -25  47   0    6.00   10.60
 -25  47   0   -6.10    6.30
 -22 -25   0   10.50   16.00
 -25  47   0    7.10    6.20
 -25  47   0    7.40   10.20
  47 -22   0    4.90   11.30
  28 -47   0   16.40   12.20
  19  28   0   -6.20    8.60
  19  28   0   14.00   12.10
 -47  19   0   -4.90    8.80
 -28  47   0   -1.50    5.10
 -19 -28   0   -8.20    6.90
 -28  47   0  -28.10   13.60
  47 -19   0   12.90   20.20
  16  31   0   14.50   12.60
 -47  16   0  -12.00    6.00
  16  31   0    2.20    7.30
  31 -47   0   -9.50   10.90
  47 -16   0   10.00   11.70
 -31  47   0    0.00    9.80
 -16 -31   0   19.20   10.50
  13  34   0   10.00   10.60
 -47  13   0   -5.30    6.80
  13  34   0   -8.80    7.70
  34 -47   0   -8.70   11.80
  47 -13   0   -1.50   10.70
 -34  47   0   10.40   10.10
 -13 -34   0   -1.40    7.80
 -13 -34   0    2.40    7.50
  37 -47   0  -13.80    9.80
  10  37   0    1.30    7.30
  10  37   0  -16.10   11.80
 -47  10   0  -10.30    8.50
 -10 -37   0   -0.80    7.80
 -10 -37   0    8.80    8.40
  47 -10   0   -4.20   11.30
 -37  47   0    8.10   15.20
 -47   7   0   19.10   16.30
  40 -47   0   27.60   14.50
   7  40   0    7.40    8.30
   7  40   0    8.00   13.90
  47  -7   0    3.20   11.50
 -40  47   0    0.90   10.30
  -7 -40   0    4.90    8.10
  -7 -40   0    5.10    9.80
   4  43   0    5.20    8.00
   4  43   0   14.40   12.90
 -47   4   0    4.00    7.40
  43 -47   0   -6.60   12.90
  -4 -43   0    3.10    7.30
  47  -4   0    5.00   11.40
 -43  47   0  -25.70    7.70
 -48  42   0   17.00   11.60
  42   6   0    8.10    8.50
  42   6   0    3.60    9.40
   6 -48   0    8.20   11.20
  48 -42   0    4.60   11.60
  -6  48   0   13.90   12.10
 -42  -6   0    1.00    8.90
  -6  48   0   -5.90    5.80
  48 -42   0  -11.50   11.30
  39   9   0   -5.90    9.90
 -48  39   0    7.30   12.30
   9 -48   0   18.90   12.50
  39   9   0    9.30   10.80
  48 -39   0   18.40   12.10
  48 -39   0   -4.50   11.10
  -9  48   0   -0.60    6.90
 -39  -9   0    0.50    7.10
  -9  48   0   -5.30   11.30
  36  12   0    0.50    8.10
  36  12   0  -12.20    8.80
  12 -48   0  -15.10    9.60
  36  12   0   -1.20    4.20
 -48  36   0   12.80   18.60
 -12  48   0   11.20    8.40
 -12  48   0    9.80   12.20
  48 -36   0   -0.30   18.70
 -36 -12   0    1.20    6.50
  33  15   0    1.10   10.80
  33  15   0   -5.60    7.80
 -48  33   0   -6.70    7.50
  15 -48   0   -7.60   11.50
 -15  48   0   -8.90    6.10
 -33 -15   0   10.10    7.50
 -15  48   0   11.10    9.80
  48 -33   0   -5.50   19.30
 -15  48   0  -19.40    8.20
  18 -48   0    1.50   10.10
  30  18   0   -5.90    6.70
  18 -48   0    6.70    5.50
 -48  30   0   16.20   11.30
  30  18   0   -1.30   11.00
 -18  48   0   -5.40   10.10
 -18  48   0   17.50   16.20
 -30 -18   0   10.80    8.50
 -18  48   0    1.40    7.50
  48 -30   0   -8.90   22.60
  27  21   0   13.20   13.20
 -48  27   0    5.50    5.40
  21 -48   0    2.00   10.20
  27  21   0    9.70    8.70
 -48  27   0    8.20    9.50
  21 -48   0   10.80    6.70
 -21  48   0   29.40   14.00
 -21  48   0    3.10    5.70
  48 -27   0   -6.20    7.00
 -27 -21   0    5.70    9.90
 -21  48   0   25.70   13.20
 -21  48   0    9.00    8.30
 -48  24   0    1.50    4.00
  24 -48   0   -2.60    9.50
  24 -48   0   -2.50    6.70
  24  24   0   14.40   11.40
  24  24   0   10.20    8.80
 -48  24   0  -11.70    8.40
 -24  48   0   -6.80    5.10
 -24  48   0   -1.80    7.60
 -24  48   0   44.50   21.90
  48 -24   0    9.50   12.50
 -24  48   0   -3.10    9.30
 -24 -24   0   -9.50    6.30
 -48  21   0  -11.40    5.50
  21  27   0   -8.60    7.00
  27 -48   0  -12.50   10.20
  21  27   0    6.80   11.50
  48 -21   0    1.90   12.30
 -27  48   0    0.20    9.90
 -27  48   0    1.70    6.20
 -21 -27   0   -7.00   15.80
  30 -48   0    2.50   11.80
  18  30   0    1.00    7.00
  18  30   0    1.00   11.50
 -48  18   0   -7.00    7.50
 -18 -30   0    1.60   10.40
  48 -18   0    4.70   11.90
 -30  48   0   -4.60    9.00
  15  33   0    4.50   13.00
 -48  15   0   -0.70    7.40
  33 -48   0   -9.60   10.60
  15  33   0  -11.90    7.20
  48 -15   0   -0.10   11.00
 -15 -33   0    3.00    6.60
 -15 -33   0    9.50    8.10
 -33  48   0   -8.50    8.50
  12  36   0    3.60   13.70
  36 -48   0   21.20   12.90
  12  36   0    2.00    8.20
 -48  12   0    1.20    8.60
 -12 -36   0   -0.80   10.10
 -12 -36   0   18.00   13.40
  48 -12   0   -3.80   11.30
 -36  48   0    6.10   11.70
   9  39   0   14.20    9.00
 -48   9   0   -6.10    6.00
  39 -48   0   -0.70   12.10
   9  39   0   28.70   15.20
  -9 -39   0  -10.50    8.00
  -9 -39   0   -6.80    7.10
  48  -9   0   -3.10   11.50
 -39  48   0    6.00    8.90
   6  42   0   15.00   14.20
 -48   6   0   -0.10    6.00
  42 -48   0   13.40   12.60
   6  42   0    6.40    8.60
  -6 -42   0    9.60    9.20
 -42  48   0  -10.20    9.30
  48  -6   0  -13.80    9.70
  -6 -42   0    4.50    8.70
  41   8   0   -6.40    9.10
 -49  41   0   16.10   10.10
  49 -41   0   -9.00   15.10
  49 -41   0    6.30   12.50
  -8  49   0  -20.30    8.80
  11 -49   0    7.00   10.70
  38  11   0    9.90   14.50
  38  11   0   16.90   10.70
 -49  38   0   -2.50   10.20
 -11  49   0   -1.00    7.30
  49 -38   0   16.10   12.80
 -38 -11   0    6.10    8.10
 -11  49   0  -11.30   11.60
  49 -38   0   -6.00   11.60
  14 -49   0   -2.50   10.80
  35  14   0   -1.30    9.60
  35  14   0    1.50   10.70
 -49  35   0    8.20    9.70
 -14  49   0    2.80    7.30
 -14  49   0   -5.80   10.70
 -35 -14   0   -1.80    6.70
  49 -35   0  -13.80   14.00
 -14  49   0   -2.50    9.00
  17 -49   0   19.80    6.30
 -49  32   0  -15.50    5.90
  17 -49   0  -11.70   11.40
  32  17   0   14.40    9.60
  32  17   0    1.60    9.70
 -17  49   0    2.80    5.60
 -17  49   0   -1.30    8.40
 -32 -17   0    8.90    7.60
  49 -32   0   10.80   12.50
 -17  49   0  -10.50    9.20
  20 -49   0   11.20   11.30
  29  20   0   -1.50   10.00
  20 -49   0   -8.70    5.30
  29  20   0   -2.70    9.40
 -49  29   0   11.10   12.20
 -49  29   0    8.40    5.40
 -20  49   0    1.10   10.90
 -20  49   0   -5.60    9.10
  49 -29   0  -10.80   10.50
 -20  49   0   16.50   16.90
 -29 -20   0    9.00    8.30
 -20  49   0   -5.80    4.50
  26  23   0   16.50    9.80
  26  23   0    8.50   10.40
  23 -49   0    3.70    6.70
 -49  26   0   -5.80    7.60
 -49  26   0    3.30    4.30
  23 -49   0   -0.90    9.50
 -23  49   0    9.80    6.00
  49 -26   0   20.70   16.00
 -23  49   0   -2.80    7.60
 -23  49   0    0.10   10.20
 -23  49   0   17.80   12.00
 -26 -23   0   23.10   11.30
  26 -49   0    3.70    8.00
  26 -49   0    9.60   11.70
  23  26   0   -0.20   10.70
 -49  23   0   -0.50    9.00
  23  26   0   -5.80    6.10
 -26  49   0   -2.60   10.90
  49 -23   0    6.30   21.40
 -23 -26   0    3.40   10.30
 -26  49   0   -2.90   11.10
 -26  49   0   -6.80    6.40
 -26  49   0   -3.10    5.80
  20  29   0    8.80    8.10
  29 -49   0  -15.40   10.40
  20  29   0    5.20    6.10
 -49  20   0  -14.00    6.60
  20  29   0   -1.70   10.20
 -29  49   0    5.50    8.20
  49 -20   0    3.60   12.70
 -20 -29   0    4.20    6.80
 -29  49   0    6.60   10.20
 -49  17   0   34.70   18.40
  17  32   0    6.30    8.90
  17  32   0   13.90   13.90
  32 -49   0   20.70   12.30
 -32  49   0    7.70   11.60
  49 -17   0   12.10   13.70
 -17 -32   0   21.50   10.10
  35 -49   0   -5.50   12.00
  14  35   0    2.70    8.30
 -49  14   0  -10.70    7.50
  14  35   0    2.50   11.90
 -14 -35   0   -8.20    8.20
 -35  49   0   -7.90    9.60
  49 -14   0    8.40   14.90
 -14 -35   0    0.30    7.30
  11  38   0    4.10   13.30
  11  38   0   -8.20    6.90
  38 -49   0   -7.10   10.90
 -49  11   0    0.10    7.20
 -38  49   0    3.50    9.50
 -11 -38   0    4.30    7.60
  49 -11   0  -20.60    9.80
 -11 -38   0    4.70    8.60
 -49   8   0    0.60    6.50
  41 -49   0    6.00   12.40
 -41  49   0  -18.70   16.20
  49  -8   0   -7.70    9.20
 -50  37   0    8.90    9.60
  37  13   0    0.70    9.30
  13 -50   0    4.70   10.80
  37  13   0  -10.00    8.90
 -37 -13   0   13.20   14.30
 -13  50   0    4.50    8.30
  50 -37   0    1.10   12.60
 -13  50   0  -11.20    9.90
  34  16   0    7.00   10.40
  34  16   0   10.20   10.00
  16 -50   0    4.40   10.90
 -50  34   0   12.70    9.90
 -16  50   0    2.30    9.20
 -34 -16   0   -1.90    7.10
 -16  50   0    9.90   11.10
  50 -34   0   -1.00   13.00
 -16  50   0   16.30   12.30
 -50  31   0    3.10    5.20
  19 -50   0    9.90    9.90
  31  19   0   15.30   13.80
  19 -50   0   -0.60    5.50
 -50  31   0   -2.20    7.80
  31  19   0    8.80    8.70
  50 -31   0    0.10   12.40
 -31 -19   0    8.60    6.50
 -19  50   0   -6.20   10.60
 -19  50   0   -2.10    8.80
 -19  50   0   -0.70    7.00
  22 -50   0    0.90   10.00
  28  22   0    4.00    9.00
  28  22   0    1.30   11.20
 -50  28   0   -7.30    8.20
  22 -50   0   -6.10    5.80
 -50  28   0   -0.10    4.00
 -28 -22   0    5.60    8.90
  50 -28   0  -15.30   10.70
 -22  50   0   -5.50    5.20
 -22  50   0    5.00   11.40
 -22  50   0    0.80    8.30
 -22  50   0   12.20   12.70
  25 -50   0   13.50   11.50
 -50  25   0   13.90    4.50
 -50  25   0    4.30    7.90
  25 -50   0    1.20    7.50
  25  25   0   20.90   12.90
  25  25   0   -1.70    6.00
 -25  50   0    4.50    5.50
  50 -25   0  -12.10    9.60
 -25 -25   0   11.30    8.30
 -25  50   0    4.20    6.30
 -25  50   0    9.00   11.10
 -25  50   0   -4.50    9.80
  22  28   0    7.60    9.00
  28 -50   0    9.90   12.60
  22  28   0   10.30   11.70
 -50  22   0   -4.30    6.80
  50 -22   0   -3.60   12.10
 -28  50   0    8.20    8.10
 -22 -28   0   -0.50    7.50
 -28  50   0   -3.20   10.90
  19  31   0    1.90    7.40
  31 -50   0    7.00   11.60
 -50  19   0  -11.10    6.30
  19  31   0   28.60   14.80
 -19 -31   0   -8.40    9.40
 -31  50   0   -4.80   10.60
  50 -19   0   -0.30   17.40
 -50  16   0    8.20    8.80
  16  34   0  -13.20   10.50
  34 -50   0    0.00   12.70
  16  34   0   -3.70   11.20
 -16 -34   0    3.70    8.50
 -34  50   0   -4.60    8.40
  50 -16   0   21.80   14.20
  13  37   0   11.00   10.60
 -50  13   0  -12.40    5.70
  13  37   0   -2.60    8.20
  37 -50   0   -9.90   11.20
 -13 -37   0  -12.50   15.20
 -13 -37   0    2.30    8.90
 -37  50   0   -3.60    8.80
  50 -13   0   15.10   13.10
 -51  36   0    4.00    9.90
  36  15   0   -6.30   10.60
  36  15   0    0.20    9.20
  15 -51   0   -4.70   10.30
 -15  51   0  -12.70    8.50
 -15  51   0   10.00    7.40
 -36 -15   0   -6.60    6.70
  51 -36   0   -6.30    9.50
 -15  51   0   -1.60   11.60
 -51  33   0    6.70   11.20
  18 -51   0   11.30    5.80
  33  18   0   -9.90   11.50
  18 -51   0    1.20   12.50
  33  18   0    2.60    8.60
  51 -33   0   16.90   14.00
 -18  51   0    3.80    6.80
 -18  51   0   -2.50   11.50
 -33 -18   0   14.40   10.60
 -18  51   0   -8.00   11.60
  30  21   0  -13.50    9.40
  30  21   0   -6.40    7.00
  21 -51   0    5.50    6.20
  21 -51   0   17.80   13.60
 -51  30   0   -7.70    8.30
 -21  51   0   10.00   10.70
  51 -30   0    5.20   11.60
 -30 -21   0   14.80    8.20
 -21  51   0  -17.90    8.40
 -21  51   0   -4.30    6.70
  27  24   0   -0.90   10.40
 -51  27   0   -5.40    3.50
  24 -51   0    6.50    9.70
  27  24   0  -14.20    6.80
  24 -51   0    6.20    7.10
 -51  27   0   12.80    9.00
 -24  51   0   -6.40    5.10
 -27 -24   0    4.20    7.50
 -24  51   0    4.30    7.70
  51 -27   0    5.10    9.50
 -24  51   0   27.80   13.10
 -24  51   0    9.10   12.00
  27 -51   0    3.30    8.40
  27 -51   0    9.70   10.70
 -51  24   0    6.30    6.50
  24  27   0    7.60   12.00
  24  27   0    2.20    6.50
 -27  51   0    6.10   10.20
 -27  51   0    0.10    5.80
 -24 -27   0   -2.80    6.40
  51 -24   0    2.50   12.90
 -27  51   0   10.30    6.10
  21  30   0    3.10    6.80
 -51  21   0   -7.60    6.40
  21  30   0   -2.60   11.00
  30 -51   0  -17.30   10.20
 -30  51   0  -14.60    8.60
 -30  51   0   -6.90    8.50
  51 -21   0   16.70   12.00
 -21 -30   0    2.50    5.50
  18  33   0    2.20   12.80
 -51  18   0  -11.30    5.20
  33 -51   0    2.60   12.30
  18  33   0   -4.70    6.90
 -18 -33   0   -3.00    8.20
 -18 -33   0    1.40    5.00
 -33  51   0    2.10   10.30
  51 -18   0   26.20   14.70
  15  36   0  -15.80   12.20
  36 -51   0   15.00   13.30
 -51  15   0    3.50    7.80
  15  36   0    5.90    8.50
 -36  51   0    9.00   10.90
  51 -15   0    5.20   12.20
  32  20   0   -4.50    7.70
  20 -52   0    0.20   11.60
 -52  32   0   -8.80    8.00
  32  20   0    0.50   10.00
  52 -32   0   -1.10   12.40
 -32 -20   0  -10.30    6.60
 -20  52   0  -21.00    8.80
 -20  52   0  -18.30    8.00
  29  23   0   10.10    7.80
  23 -52   0   -8.10    5.90
 -52  29   0   10.70    9.00
  29  23   0   13.20   13.10
 -52  29   0    6.00    4.10
  23 -52   0   13.50   12.00
 -23  52   0   28.00   11.10
 -23  52   0  -11.50    5.10
 -29 -23   0    0.30   11.10
 -23  52   0    6.50   11.80
  52 -29   0   16.20   13.80
 -23  52   0  -15.50   10.90
 -52  26   0    4.30    3.80
 -52  26   0   12.90    8.60
  26 -52   0    4.60   10.60
  26 -52   0   -2.70    7.40
  26  26   0   -1.60    6.90
  26  26   0   -4.70   10.80
 -26  52   0   -1.00    9.90
 -26  52   0   -1.60    5.60
 -26 -26   0    4.50    6.20
 -26  52   0   -3.90    9.60
  52 -26   0   13.90   12.50
 -26  52   0   11.90    8.40
  23  29   0   14.20   12.80
  23  29   0   -2.30    8.10
 -52  23   0   23.10   10.40
  29 -52   0   26.50   10.00
  29 -52   0   -1.40   11.40
  52 -23   0    8.30   12.30
 -29  52   0   -5.30    9.80
 -29  52   0   14.30    7.40
 -23 -29   0   13.90    8.00
 -29  52   0   -1.10    7.40
  20  32   0   22.70   15.40
  32 -52   0   -4.30   10.60
 -52  20   0    3.10    7.70
  20  32   0  -27.70   10.30
  52 -20   0  -11.40   12.20
 -32  52   0  -17.60   16.20
  -1  -2   1   55.99    5.10
  -2   3   1   71.19    5.40
   0  -2  -1   69.69    6.00
  -2  -3   1   28.70    3.10
  -3   5   1   33.00    3.90
   5  -2   1   27.50    3.40
  -3   5   1   23.70    2.90
  -3   5   1   25.90    3.30
  -5   2  -1   24.40    3.10
  -5   2  -1   28.80    3.40
   3  -5  -1   14.50    3.30
   2   3  -1   27.40    3.60
   2   3  -1   29.30    3.10
  -3   2   1  746.83   62.39
  -2  -1  -1  900.81   62.79
  -1   4   1  831.12   65.09
  -1   4   1  832.62   64.59
  -3  -1   1  851.91   64.79
  -1   4   1  880.01   64.89
  -4   3  -1  851.91   64.99
   3   1  -1  856.81   64.89
   3   1  -1  850.11   64.69
  -4   3  -1  860.31   64.99
  -4   7   1 3016.90  227.28
  -4   7   1 2911.91  227.58
  -3  -4   1 3084.19  227.68
   7  -3   1 2926.71  227.68
  -3  -4   1 3006.00  227.38
   7  -3   1 3054.99  227.28
  -7   3  -1 3096.89  227.68
   4  -7  -1 3022.00  227.28
  -7   3  -1 2979.00  227.28
   3   4  -1 3032.30  227.68
   3   4  -1 2938.91  227.38
   4  -7  -1 2981.40  227.58
   0  -4   1 2351.36  178.08
   0  -4   1 2386.76  177.98
   0  -4   1 2364.16  178.38
   4   0   1 2362.96  178.28
  -4   4   1 2313.57  178.28
  -4   0  -1 2345.47  178.08
   0   4  -1 2355.76  178.58
   1   3   1 1770.12  134.09
  -4   1   1 1811.12  134.09
   3  -4   1 1796.52  134.39
   1   3   1 1717.23  134.29
   4  -1  -1 1722.63  133.89
  -1  -3  -1 1746.93  133.99
  -3   4  -1 1796.72  134.19
  -1  -3  -1 1753.52  134.09
  -3   4  -1 1822.62  134.59
  -4  -2   1  285.67   23.40
  -2   6   1  276.57   23.20
   6  -4   1  286.57   23.60
  -2   6   1  292.97   23.20
  -4  -2   1  305.97   23.30
  -2   6   1  316.07   23.60
   2  -6  -1  296.07   23.50
   4   2  -1  290.97   23.20
  -6   4  -1  292.67   23.30
   4   2  -1  305.37   23.60
   2  -6  -1  312.97   23.20
  -6   4  -1  302.77   23.70
  -4  -5   1  699.83   55.29
  -5   9   1  713.03   54.99
   9  -4   1  715.03   54.59
   9  -4   1  724.13   55.39
  -4  -5   1  708.03   54.79
  -5   9   1  693.03   55.29
  -9   4  -1  730.93   54.69
   4   5  -1  683.43   54.79
  -9   4  -1  718.53   55.29
   4   5  -1  723.83   55.39
   5  -9  -1  713.13   54.89
   5  -9  -1  706.33   55.09
  -1  -5   1 3441.26  257.87
  -1  -5   1 3479.55  258.77
   6  -1   1 3388.36  258.27
  -5   6   1 3456.35  258.57
  -1  -5   1 3562.84  258.57
   6  -1   1 3365.96  258.47
   1   5  -1 3462.55  258.27
  -6   1  -1 3399.46  258.27
   5  -6  -1 3143.99  258.47
   1   5  -1 3543.25  258.77
   5  -6  -1 3291.57  258.07
  -6   1  -1 3453.95  258.47
   2  -5   1  223.18   17.40
  -5   3   1  216.78   17.30
  -3  -2  -1  218.78   17.00
  -2   5  -1  203.78   17.70
  -5   0   1 2094.29  154.78
   0   5   1 2120.79  154.68
   0   5   1 2148.58  154.88
   0   5   1 2102.09  154.48
  -5   0   1 2013.90  154.38
   5  -5   1 1951.10  154.98
   0   5   1 2068.89  154.68
   0  -5  -1 1841.62  154.78
   5   0  -1 2075.89  154.38
  -5   5  -1 2013.10  154.98
   0  -5  -1 2089.09  154.58
   5   0  -1 2120.09  154.68
   0  -5  -1 1912.51  154.48
   0  -5  -1 2038.10  154.68
  -3   8   1 1939.51  147.19
  -3   8   1 1917.61  147.09
  -5  -3   1 1882.41  147.19
  -5  -3   1 1942.21  147.09
   8  -5   1 2008.40  147.49
   3  -8  -1 1951.30  146.99
   5   3  -1 1887.01  147.09
  -8   5  -1 1989.60  147.49
  -8   5  -1 1968.40  146.89
   3  -8  -1 1874.61  147.09
   5   3  -1 1943.21  147.29
  -5  -6   1   26.40    5.20
  11  -5   1   17.30    5.70
  -6  11   1   25.70    6.30
  -6  11   1   33.40    5.80
  -5  -6   1   30.50    5.60
   6 -11  -1   28.50    6.20
   5   6  -1   24.20    4.70
   5   6  -1   35.90    6.70
 -11   5  -1   29.60    4.70
 -11   5  -1   16.00    5.40
  -2  -6   1  592.84   46.20
   8  -2   1  598.04   45.50
  -2  -6   1  547.35   45.50
  -6   8   1  604.24   45.70
   8  -2   1  574.14   46.00
  -6   8   1  591.24   46.20
   2   6  -1  619.54   46.50
   6  -8  -1  578.44   45.70
   2   6  -1  579.44   45.60
  -8   2  -1  601.74   45.50
  -8   2  -1  628.84   46.00
   6  -8  -1  572.04   46.50
   5   1   1  126.09   11.30
   1  -6   1  145.79   11.70
   1  -6   1  139.39   11.40
  -6   5   1  119.09   11.70
   1  -6   1  137.19   12.10
  -1   6  -1  149.19   11.40
  -1   6  -1  136.79   11.60
  -1   6  -1  141.69   12.30
  -5  -1  -1  134.59   11.30
   6  -5  -1  132.89   11.70
   2   4   1 1614.04  120.99
   2   4   1 1612.34  120.99
   4  -6   1 1647.84  121.29
   4  -6   1 1571.74  121.59
  -6   2   1 1625.34  121.19
  -4   6  -1 1587.54  121.59
  -4   6  -1 1615.04  121.29
  -2  -4  -1 1654.83  120.89
   6  -2  -1 1387.36  121.09
  -4   6  -1 1593.64  121.29
  -2  -4  -1 1628.54  120.99
  -1   7   1  321.47   25.50
  -6  -1   1  333.37   26.00
  -6  -1   1  346.17   26.10
  -1   7   1  321.27   25.90
  -1   7   1  330.17   26.10
  -1   7   1  316.67   26.10
   7  -6   1  345.27   26.60
   6   1  -1  326.87   26.10
  -7   6  -1  339.37   26.60
   1  -7  -1  341.17   26.10
   1  -7  -1  290.57   26.00
   1  -7  -1  328.77   26.00
   6   1  -1  340.57   26.20
   6   1  -1  342.67   25.40
  -4  10   1   49.30    6.80
  -6  -4   1   66.39    7.30
  10  -6   1   50.39    7.20
  -6  -4   1   62.59    7.60
   4 -10  -1   52.79    6.90
 -10   6  -1   40.70    6.40
   4 -10  -1   55.09    7.00
 -10   6  -1   59.29    6.80
   6   4  -1   53.19    7.30
   6   4  -1   46.40    6.10
  -6  -7   1  543.85   41.40
  13  -6   1  506.65   42.40
  -6  -7   1  494.55   41.90
  -7  13   1  509.65   41.70
  -7  13   1  495.75   42.10
   6   7  -1  523.35   41.40
   7 -13  -1  526.65   41.80
   6   7  -1  526.35   42.30
 -13   6  -1  540.85   42.20
 -13   6  -1  537.35   40.80
  -7  10   1 1942.01  147.49
  -7  10   1 1901.11  146.89
  -3  -7   1 1928.51  146.89
  10  -3   1 1928.11  146.49
  -3  -7   1 1934.51  147.39
  10  -3   1 1897.91  147.39
 -10   3  -1 1956.50  147.29
 -10   3  -1 1936.41  146.59
   3   7  -1 2025.10  147.59
   7 -10  -1 1918.81  146.99
   3   7  -1 1872.91  146.79
   7   0   1   81.59    7.40
   0  -7   1   67.49    8.20
   7   0   1   73.89    6.80
   0  -7   1   64.19    7.30
   0  -7   1   61.79    6.90
  -7   7   1   69.49    8.10
  -7   0  -1   72.39    6.90
   0   7  -1   61.29    7.90
   0   7  -1   64.29    6.80
   7  -7  -1   67.19    7.90
   0   7  -1   69.79    7.40
   3  -7   1  332.57   27.80
   4   3   1  346.27   27.00
  -7   4   1  342.97   27.40
   3  -7   1  342.37   27.20
  -3   7  -1  347.77   27.20
  -4  -3  -1  347.07   27.00
   7  -4  -1  363.96   27.50
  -3   7  -1  335.87   27.80
   6  -7   1 5572.84  421.16
   1   6   1 5526.85  420.46
  -7   1   1 5605.34  419.96
   1   6   1 5744.43  420.56
   6  -7   1 5761.02  420.96
  -7   1   1 5685.63  420.66
   1   6   1 5550.04  420.46
  -6   7  -1 5795.72  420.96
  -1  -6  -1 5540.15  420.46
  -1  -6  -1 4815.92  419.96
  -1  -6  -1 5663.43  420.46
   7  -1  -1 5540.05  420.76
  -7  -2   1  886.61   68.39
  -2   9   1  883.81   68.49
  -2   9   1  886.61   68.29
   9  -7   1  842.82   68.89
  -7  -2   1  901.61   68.39
  -2   9   1  920.11   68.39
   2  -9  -1  886.71   68.39
   7   2  -1  910.71   68.59
   2  -9  -1  896.31   68.29
   7   2  -1  897.91   68.39
  -9   7  -1  857.11   68.89
  12  -7   1 1131.99   90.99
  -7  -5   1 1173.28   90.09
  -5  12   1 1161.28   90.09
 -12   7  -1 1170.48   90.49
   7   5  -1 1190.08   90.39
   5 -12  -1 1162.28   90.09
   5 -12  -1 1189.68   89.79
  15  -7   1  139.19   15.40
  -7  -8   1  139.29   14.70
  -8  15   1  147.69   15.00
  -7  -8   1  140.79   13.70
  -8  15   1  172.68   15.40
   7   8  -1  130.09   13.80
 -15   7  -1  142.99   15.10
 -15   7  -1  141.09   12.80
   7   8  -1  127.69   15.50
   8 -15  -1  148.29   15.10
  -8  12   1 1051.59   81.29
  12  -4   1 1108.59   83.09
  -4  -8   1 1043.10   81.69
  -8  12   1 1045.30   81.69
  12  -4   1 1029.30   80.39
 -12   4  -1 1017.30   80.39
   8 -12  -1 1066.69   81.39
 -12   4  -1 1088.39   81.49
   4   8  -1 1096.79   81.89
   4   8  -1  994.70   80.99
  -1  -8   1   48.00    6.10
   9  -1   1   49.70    5.30
  -1  -8   1   37.40    6.80
  -1  -8   1   34.50    5.10
  -8   9   1   53.39    7.60
   9  -1   1   41.70    6.10
   1   8  -1   40.80    5.70
   1   8  -1   45.20    7.10
   8  -9  -1   41.40    7.10
  -9   1  -1   48.40    6.10
   8  -9  -1   49.30    6.60
  -8   6   1  554.64   42.10
   2  -8   1  535.15   41.60
   2  -8   1  542.45   42.40
   6   2   1  544.95   41.70
  -6  -2  -1  544.85   41.60
   8  -6  -1  536.65   42.10
  -2   8  -1  542.85   41.70
  -2   8  -1  516.75   42.40
  -2   8  -1  500.95   41.50
   5  -8   1 2992.80  226.98
   3   5   1 2908.41  226.08
   3   5   1 3084.79  226.28
  -8   3   1 2984.60  226.48
  -3  -5  -1 2986.70  226.18
  -5   8  -1 2959.50  226.88
   8  -3  -1 2931.71  226.58
  -5   8  -1 3048.40  226.58
   8  -8   1  518.55   42.70
   0   8   1  557.54   42.00
   0   8   1  525.35   42.20
   0   8   1  554.44   41.10
   0   8   1  545.55   42.00
  -8   0   1  518.85   42.10
   8   0  -1  552.54   42.00
  -8   8  -1  511.85   42.60
   8   0  -1  533.65   42.30
   0  -8  -1  533.55   42.00
   0  -8  -1  552.34   41.90
   0  -8  -1  553.54   42.10
  -8  -3   1 6512.65  500.75
  -3  11   1 6481.75  500.65
  -3  11   1 6815.32  500.95
  -3  11   1 6636.24  500.55
  11  -8   1 6417.86  501.25
  -8  -3   1 6624.94  500.75
   8   3  -1 6662.13  500.85
   8   3  -1 6521.65  500.85
   3 -11  -1 6829.32  500.85
   3 -11  -1 6610.24  500.55
 -11   8  -1 6738.63  501.35
  -8  -6   1  859.91   66.89
  -6  14   1  845.92   65.89
  14  -8   1  800.62   66.29
  -8  -6   1  824.62   65.29
   8   6  -1  857.11   65.99
   6 -14  -1  853.91   65.19
 -14   8  -1  891.11   66.29
   6 -14  -1  810.12   65.69
   8   6  -1  823.52   65.29
  -9  17   1  292.37   25.10
  -9  17   1  284.67   25.00
  17  -8   1  269.47   25.30
  -8  -9   1  290.27   24.60
   9 -17  -1  251.97   25.00
   8   9  -1  251.47   24.30
 -17   8  -1  303.77   25.20
 -17   8  -1  301.97   23.00
   8   9  -1  282.77   25.30
  -9  14   1  194.98   18.60
  14  -5   1  188.08   18.80
  -5  -9   1  198.98   19.00
  -5  -9   1  209.78   17.60
  -9  14   1  211.58   19.00
   5   9  -1  223.38   19.50
 -14   5  -1  169.48   18.20
   5   9  -1  190.18   17.40
   9 -14  -1  190.98   18.50
 -14   5  -1  204.98   16.70
  11  -2   1  189.88   15.40
  -2  -9   1  183.38   17.70
  -9  11   1  217.38   19.30
  11  -2   1  183.78   17.10
 -11   2  -1  162.18   16.40
   9 -11  -1  188.78   17.60
   9 -11  -1  162.08   16.90
   2   9  -1  174.88   16.00
   2   9  -1  186.48   18.10
 -11   2  -1  181.68   15.20
   1  -9   1  841.72   66.19
  -9   8   1  859.51   66.79
   1  -9   1  865.81   66.09
   1  -9   1  879.51   66.99
   8   1   1  875.71   66.39
  -1   9  -1  845.72   66.09
  -1   9  -1  841.22   66.19
  -8  -1  -1  875.21   66.29
  -1   9  -1  874.91   67.19
   9  -8  -1  839.22   66.79
   5   4   1  568.94   44.40
  -9   5   1  587.04   45.00
   9  -5  -1  583.64   45.00
  -4   9  -1  565.64   44.50
  -5  -4  -1  559.14   44.40
   7  -9   1 9983.00  750.52
   2   7   1 9827.22  749.92
   7  -9   1 9999.00  750.22
  -7   9  -1 9914.31  750.32
  -9  -1   1 2445.16  184.68
  10  -9   1 2389.16  185.18
  -1  10   1 2357.36  184.48
  -1  10   1 2432.06  184.78
  -1  10   1 2456.85  184.28
   1 -10  -1 2438.96  184.28
   1 -10  -1 2434.86  184.48
   1 -10  -1 2459.05  184.58
 -10   9  -1 2467.85  185.18
   9   1  -1 2439.16  183.38
   9   1  -1 2410.86  184.78
   9   1  -1 2406.76  184.58
  -9  -4   1 1282.07  100.09
  -9  -4   1 1225.78  100.09
  -4  13   1 1276.87  100.09
  -4  13   1 1346.87  100.49
   9   4  -1 1299.77  100.39
   4 -13  -1 1315.87  100.39
   9   4  -1 1339.67  100.29
   4 -13  -1 1287.77   99.79
 -13   9  -1 1364.66  100.99
  -7  16   1   71.09    9.30
  16  -9   1   66.69   10.20
  -9  -7   1   49.00    7.30
  -9  -7   1   52.19    7.60
   7 -16  -1   48.60    8.40
   9   7  -1   57.49    8.20
   7 -16  -1   67.69    8.50
 -10  19   1  106.09   13.10
 -10  19   1  118.59   13.30
  19  -9   1  139.59   16.40
  -9 -10   1   90.99   11.50
  -9 -10   1  106.19   12.50
 -19   9  -1  118.99   13.60
   9  10  -1   88.29   11.40
   9  10  -1  111.89   13.30
  10 -19  -1   82.19   12.20
 -19   9  -1  107.89   10.30
 -10  16   1  193.78   19.50
  16  -6   1  208.68   19.80
 -10  16   1  207.28   19.30
  -6 -10   1  206.28   18.20
  -6 -10   1  210.68   19.20
   6  10  -1  180.68   18.20
  10 -16  -1  200.68   19.50
   6  10  -1  210.08   20.10
 -16   6  -1  207.28   17.10
 -16   6  -1  232.28   21.30
 -10  13   1   23.40    7.10
  13  -3   1   41.30    5.50
  13  -3   1   24.10    6.10
  -3 -10   1   40.80    9.10
  -3 -10   1   53.19    7.20
   3  10  -1   32.20    7.70
  10 -13  -1   41.90    7.30
   3  10  -1   43.60    6.30
  10 -13  -1   38.00    8.30
 -13   3  -1   36.00    6.30
 -13   3  -1   49.00    5.50
  10   0   1  200.98   18.50
   0 -10   1  197.28   18.30
  10   0   1  220.58   17.60
   0 -10   1  202.68   17.90
   0 -10   1  228.58   20.30
 -10  10   1  210.08   19.70
   0  10  -1  205.28   18.20
 -10   0  -1  207.78   18.40
  10 -10  -1  224.18   20.00
   0  10  -1  228.48   20.60
   3 -10   1  467.15   38.50
   3 -10   1  487.95   37.20
   7   3   1  455.75   37.30
 -10   7   1  472.85   38.00
  -3  10  -1  471.85   37.40
  10  -7  -1  466.55   38.10
  -3  10  -1  474.75   38.70
  -3  10  -1  483.45   37.30
  -7  -3  -1  480.45   37.30
   4   6   1   46.10    6.30
   6 -10   1   79.99    9.30
   4   6   1   48.40    6.20
 -10   4   1   39.60    5.90
  -6  10  -1   66.29    8.80
  -6  10  -1   64.59    8.00
  -4  -6  -1   44.20    5.90
  10  -4  -1   48.10    7.00
   1   9   1 3445.66  268.57
   9 -10   1 3570.04  269.57
 -10   1   1 3488.25  268.87
   9 -10   1 3599.14  269.27
   1   9   1 3559.94  268.37
   1   9   1 3523.55  268.77
  -9  10  -1 3468.95  269.17
  -1  -9  -1 3527.25  268.67
  -1  -9  -1 3642.64  268.77
  10  -1  -1 3625.74  269.07
 -10  -2   1  664.83   53.09
  -2  12   1  700.63   53.59
  -2  12   1  634.04   52.99
  12 -10   1  570.34   53.99
  -2  12   1  710.13   52.79
   2 -12  -1  678.43   53.39
   2 -12  -1  710.43   53.09
   2 -12  -1  680.83   52.69
 -12  10  -1  694.03   54.09
  10   2  -1  715.43   53.19
 -10  -5   1  499.65   38.30
  -5  15   1  469.75   38.10
 -10  -5   1  478.85   38.30
  -5  15   1  465.85   38.80
  15 -10   1  481.55   39.60
   5 -15  -1  482.65   37.80
  10   5  -1  465.35   38.30
 -15  10  -1  464.35   39.30
   5 -15  -1  477.55   38.60
  10   5  -1  462.65   38.80
 -10  -8   1  111.99   12.30
  -8  18   1  111.79   12.70
 -10  -8   1  114.59   12.00
  18 -10   1  120.69   14.40
  10   8  -1  117.69   12.00
  10   8  -1   87.39   11.60
 -18  10  -1   93.99   12.10
   8 -18  -1  119.39   13.70
   8 -18  -1  113.09   12.10
 -10 -11   1   54.19    8.60
 -11  21   1   60.79   10.10
 -11  21   1   73.19   13.60
 -10 -11   1   62.89    8.50
  21 -10   1   39.50    9.30
  10  11  -1   53.19    9.80
  10  11  -1   44.70    8.10
  11 -21  -1   51.49    9.30
 -21  10  -1   74.09   10.80
 -21  10  -1   70.09    7.50
  -7 -11   1   30.40    5.40
 -11  18   1   51.79    8.30
  -7 -11   1   59.19    9.20
  18  -7   1   20.00    7.00
 -11  18   1   31.50    6.80
 -18   7  -1   47.60    5.40
   7  11  -1   40.60    8.30
 -18   7  -1   38.60    7.30
  11 -18  -1   41.90    7.60
   7  11  -1   40.70    6.60
 -11  15   1   83.69   10.90
  -4 -11   1   97.69   10.60
 -11  15   1  106.19   11.20
  15  -4   1   95.79    9.30
  15  -4   1  105.59   12.50
  -4 -11   1   90.99   11.80
   4  11  -1   77.29   10.40
 -15   4  -1   96.09   11.80
  11 -15  -1   92.79   11.10
 -15   4  -1   93.99    9.20
  11 -15  -1  110.29   12.50
 -11  12   1   40.20    7.80
  12  -1   1   43.10    5.30
  -1 -11   1   36.60    5.90
  -1 -11   1   63.89   10.90
  12  -1   1   28.60    5.90
   1  11  -1   41.30    8.00
  11 -12  -1   35.20    8.00
 -12   1  -1   29.30    5.60
  11 -12  -1   34.40    7.10
   1  11  -1   36.10    7.60
   2 -11   1   82.59    9.10
   2 -11   1  137.19   15.90
   2 -11   1   67.49   10.10
 -11   9   1   67.39    9.80
  -9  -2  -1   63.79    8.40
  11  -9  -1   58.39    9.20
  -2  11  -1   84.89    9.20
  -2  11  -1   90.19    9.20
  -2  11  -1   83.09   10.50
   6   5   1  230.68   20.00
   6   5   1  238.48   20.20
 -11   6   1  228.88   20.90
   5 -11   1  225.88   22.00
  -5  11  -1  244.88   21.90
  -5  11  -1  262.37   20.20
  11  -6  -1  216.48   21.10
  -6  -5  -1  245.38   20.00
   3   8   1  248.38   21.60
   3   8   1  258.97   22.40
 -11   3   1  271.37   22.20
   8 -11   1  249.38   22.60
   8 -11   1  249.08   23.90
  11  -3  -1  244.68   22.50
  -3  -8  -1  268.07   21.60
  -8  11  -1  261.77   23.20
  -3  -8  -1  255.97   21.70
  -8  11  -1  296.07   23.90
  11 -11   1 2177.88  187.18
   0  11   1 2275.17  185.58
   0  11   1 2501.85  185.58
 -11   0   1 2439.06  185.48
   0  11   1 2535.45  184.98
   0 -11  -1 2600.24  185.58
  11   0  -1 2442.16  185.68
   0 -11  -1 2492.75  184.88
   0 -11  -1 2428.36  185.28
 -11  -3   1  830.12   65.49
  14 -11   1  845.12   66.49
  -3  14   1  829.32   65.39
  -3  14   1  849.32   66.09
  -3  14   1  863.01   65.09
  11   3  -1  811.12   65.69
  11   3  -1  844.32   65.69
   3 -14  -1  887.61   65.89
 -14  11  -1  788.12   66.39
   3 -14  -1  848.72   64.99
  -6  17   1  113.89   13.00
  17 -11   1   79.59   11.60
 -11  -6   1  112.49   11.50
  -6  17   1   94.39   11.00
 -11  -6   1  108.79   11.30
 -17  11  -1   99.39   12.90
  11   6  -1  108.79   12.80
   6 -17  -1  101.29   11.00
   6 -17  -1  109.99   13.30
  11   6  -1   91.79   11.50
  20 -11   1   86.69   12.60
 -11  -9   1  101.59   12.20
  -9  20   1  107.29   13.10
   9 -20  -1  100.29   12.00
  11   9  -1   84.79   10.90
 -20  11  -1  102.89   12.40
  11   9  -1   79.69   11.70
   9 -20  -1   94.89   12.10
 -11 -12   1    2.10    4.70
  23 -11   1   12.90    6.90
 -12  23   1   -1.80    5.70
 -11 -12   1   -5.30    3.50
 -12  23   1   -2.30    5.20
 -23  11  -1    5.70    3.60
  12 -23  -1   -1.40    5.30
  11  12  -1    8.60    4.80
  11  12  -1    4.60    6.20
 -23  11  -1   -0.10    4.80
  -8 -12   1  179.58   17.80
  20  -8   1  177.38   18.40
 -12  20   1  145.99   18.20
 -12  20   1  164.48   18.30
   8  12  -1  243.28   19.00
 -20   8  -1  174.38   15.30
   8  12  -1  168.78   18.40
 -20   8  -1  168.88   17.70
  12 -20  -1  186.48   18.30
  -5 -12   1  459.35   35.40
  17  -5   1  427.96   36.40
 -12  17   1  424.86   36.60
  -5 -12   1  456.95   36.50
 -12  17   1  468.75   36.30
 -17   5  -1  432.66   36.00
  12 -17  -1  381.46   37.70
   5  12  -1  435.06   36.80
   5  12  -1  414.26   35.40
 -17   5  -1  442.86   34.30
  -2 -12   1   23.20    5.50
  14  -2   1   33.50    4.50
  -2 -12   1   19.80    7.10
  -2 -12   1   30.90    5.50
 -12  14   1   19.90    6.70
  14  -2   1   16.90    5.70
 -14   2  -1   22.80    6.00
   2  12  -1   43.10    6.60
  12 -14  -1   27.10    6.90
   2  12  -1   29.00   15.70
  12 -14  -1   35.50    7.90
 -12  11   1   33.50   12.40
   1 -12   1   14.10    7.20
   1 -12   1   23.30    5.20
   1 -12   1   21.00    4.90
  11   1   1   25.30    5.90
  -1  12  -1   31.20    7.60
  -1  12  -1   27.90    7.30
 -11  -1  -1   26.80    4.80
  -1  12  -1   21.50    5.30
  12 -11  -1   22.40    6.80
 -12   8   1  398.86   33.80
   4 -12   1  398.16   34.40
   8   4   1  393.36   33.80
  -4  12  -1  421.86   32.70
  -4  12  -1  418.76   32.90
  12  -8  -1  424.66   34.10
  -8  -4  -1  407.26   32.90
  -4  12  -1  400.76   34.70
   7 -12   1 3854.31  292.17
 -12   5   1 3800.32  291.67
   5   7   1 3718.83  291.37
   5   7   1 3908.01  291.47
  12  -5  -1 3893.21  291.87
  -5  -7  -1 3845.82  291.17
  -7  12  -1 3876.21  292.17
   2  10   1  187.58   16.40
 -12   2   1  201.28   17.30
   2  10   1  174.38   17.60
  10 -12   1  169.08   21.50
   2  10   1  196.08   16.60
  -2 -10  -1  191.78   17.10
  -2 -10  -1  173.98   16.40
  12  -2  -1  179.38   17.30
 -10  12  -1  176.78   18.30
 -12  -1   1 2358.56  183.28
  -1  13   1 2451.85  183.58
  -1  13   1 2383.16  183.18
  -1  13   1 2385.26  182.68
  12   1  -1 2430.96  183.58
   1 -13  -1 2409.16  183.38
  12   1  -1 2445.46  183.18
 -13  12  -1 2375.86  183.88
   1 -13  -1 2397.36  182.58
  -4  16   1  875.11   67.49
  16 -12   1  879.91   68.69
  -4  16   1  920.61   68.29
 -12  -4   1  843.02   67.59
  12   4  -1  801.82   70.39
   4 -16  -1  914.41   66.99
  12   4  -1  834.62   69.39
   4 -16  -1  821.92   69.69
  19 -12   1   15.00    6.90
  -7  19   1    2.20    9.40
  -7  19   1    4.80    4.80
 -12  -7   1    8.10    7.90
  12   7  -1    3.00    4.30
 -19  12  -1    5.00    4.70
   7 -19  -1    5.90    4.60
  12   7  -1    3.50    5.40
   7 -19  -1    4.20    5.50
 -10  22   1   18.70    6.90
 -12 -10   1   13.40    5.40
  22 -12   1   11.40    7.30
 -12 -10   1   19.20    6.50
 -10  22   1   16.80    6.60
  10 -22  -1   25.30    7.30
  12  10  -1   13.30    5.50
  12  10  -1    6.00    6.40
 -22  12  -1   18.80    6.70
  10 -22  -1   17.90    5.50
 -12 -13   1  105.09   11.50
 -13  25   1   54.59   10.00
 -13  25   1   80.89   12.10
  25 -12   1   72.89   12.50
 -12 -13   1   64.19   10.80
  13 -25  -1   78.29   11.70
  12  13  -1   95.79   13.20
 -25  12  -1  112.89   13.70
 -25  12  -1   75.19    9.20
  12  13  -1   63.49   10.00
  22  -9   1  129.29   15.10
 -13  22   1   94.89   13.30
  -9 -13   1  108.09   13.60
  -9 -13   1  100.39   12.00
 -13  22   1  119.29   14.60
  13 -22  -1  105.69   13.50
 -22   9  -1  135.59   15.00
   9  13  -1  110.59   14.20
   9  13  -1  104.19   12.50
 -22   9  -1  111.79   10.70
 -13  19   1   10.70    6.00
  -6 -13   1   -0.80    4.50
 -13  19   1    1.70    5.70
  19  -6   1   12.10    6.00
  -6 -13   1    3.30    4.10
   6  13  -1    8.20    4.40
  13 -19  -1    6.20    6.70
   6  13  -1   17.60    7.40
 -19   6  -1   15.20    5.30
 -19   6  -1    7.00    3.20
  -3 -13   1  105.79   12.80
  16  -3   1  115.09   10.00
 -13  16   1  116.29   13.20
  13 -16  -1  107.59   12.90
   3  13  -1  109.89   12.70
  13 -16  -1   81.99   11.70
 -16   3  -1   97.69   11.90
   3  13  -1   93.09   11.50
  13   0   1   64.79    7.80
   0 -13   1   73.49    8.10
  13   0   1   98.09   11.80
 -13  13   1   95.29   10.60
   0 -13   1   61.79    8.30
   0 -13   1   77.69    9.80
  13 -13  -1   60.09   10.10
 -13   0  -1   58.39    8.30
   0  13  -1   77.29   10.60
   0  13  -1   67.29    8.50
 -13  10   1  105.09   12.40
  10   3   1   70.89    9.70
   3 -13   1  107.59   12.30
   3 -13   1   86.69   10.00
  13 -10  -1   95.69   12.60
  -3  13  -1  100.69   12.60
  -3  13  -1   88.89   10.30
 -10  -3  -1   82.89   10.20
  -3  13  -1  157.18   15.10
   7   6   1  296.37   25.20
 -13   7   1  315.17   26.40
   7   6   1  305.77   25.60
  -6  13  -1  310.67   25.20
  13  -7  -1  301.27   26.60
  -6  13  -1  300.47   27.20
   4   9   1 2402.76  188.78
 -13   4   1 2539.85  189.28
   4   9   1 2486.95  189.08
   9 -13   1 2477.25  189.58
   9 -13   1 2543.55  191.68
  -9  13  -1 2446.66  189.78
  -4  -9  -1 2437.56  188.78
  -9  13  -1 2485.25  189.58
  13  -4  -1 2437.16  189.38
  -4  -9  -1 2569.04  188.98
  12 -13   1   11.40    7.60
   1  12   1   39.60    5.60
   1  12   1   37.50    5.60
  12 -13   1   10.60    6.90
   1  12   1   29.60    6.70
 -13   1   1   29.40    6.20
  -1 -12  -1   25.40    6.20
  13  -1  -1   30.90   10.90
  -1 -12  -1   31.90    6.30
 -12  13  -1   16.70    6.40
  -2  15   1  938.01   70.69
  -2  15   1  907.91   71.29
  -2  15   1  935.31   71.89
  15 -13   1  921.21   72.39
   2 -15  -1  927.31   70.69
 -15  13  -1  895.81   72.99
  13   2  -1  921.41   71.99
  13   2  -1  885.21   71.69
   2 -15  -1  996.00   73.29
   2 -15  -1  837.12   71.69
  -5  18   1  281.67   25.80
  18 -13   1  317.67   27.70
 -13  -5   1  317.67   26.20
  -5  18   1  292.57   29.90
   5 -18  -1  304.97   25.30
 -18  13  -1  306.97   27.50
   5 -18  -1  302.47   27.00
  13   5  -1  325.77   26.50
  13   5  -1  305.67   26.70
  21 -13   1  128.59   16.50
 -13  -8   1  134.49   14.50
  -8  21   1  161.78   16.40
  -8  21   1  134.09   14.50
  13   8  -1  150.38   15.10
  13   8  -1  153.78   16.20
   8 -21  -1  108.49   17.80
 -21  13  -1  235.38   22.40
   8 -21  -1  143.09   16.10
  24 -13   1   72.69   12.00
 -13 -11   1   81.49   10.60
 -11  24   1   68.89   10.60
 -11  24   1   83.89   12.30
 -13 -11   1   96.79   12.30
 -24  13  -1   79.39    9.10
  11 -24  -1   81.89   10.10
  11 -24  -1   64.09   11.20
  13  11  -1   69.59   10.20
 -24  13  -1  117.59   16.10
  13  11  -1   79.79   11.90
 -14  27   1   42.80   11.90
  27 -13   1   29.60   12.50
 -13 -14   1   41.30    9.90
 -13 -14   1   25.70    7.50
 -14  27   1   27.60    9.30
  13  14  -1   31.60    7.30
 -27  13  -1   29.70    5.80
  13  14  -1    8.80    8.10
 -27  13  -1   39.80    8.80
  14 -27  -1   19.90    8.40
  24 -10   1  207.38   22.40
 -14  24   1  185.38   21.80
 -14  24   1  236.08   22.40
 -10 -14   1  238.28   20.60
 -10 -14   1  252.97   21.90
 -24  10  -1  216.98   21.90
  14 -24  -1  216.28   22.20
  10  14  -1  199.28   20.60
 -24  10  -1  217.98   18.70
  10  14  -1  227.08   22.80
  21  -7   1   29.10   12.30
  -7 -14   1   42.20    8.40
 -14  21   1   18.50   11.40
 -14  21   1   14.00    6.20
  -7 -14   1   26.10    7.20
   7  14  -1   11.40    4.90
   7  14  -1   11.30    7.00
  14 -21  -1   16.10    7.20
 -21   7  -1   21.70    6.70
 -21   7  -1   27.30    4.40
  18  -4   1  134.79   13.10
  -4 -14   1  153.98   16.50
 -14  18   1  232.18   22.20
  -4 -14   1  131.69   14.70
  18  -4   1  171.28   18.10
 -18   4  -1  152.38   15.40
   4  14  -1  140.69   17.40
  14 -18  -1  167.68   16.50
   4  14  -1  186.48   16.60
 -18   4  -1  143.39   13.10
  14 -18  -1  147.19   16.30
  -1 -14   1  604.64   48.80
  15  -1   1  630.04   50.29
  -1 -14   1  663.33   49.80
  15  -1   1  633.74   48.60
 -14  15   1  627.54   50.79
  -1 -14   1  637.24   50.69
   1  14  -1  671.13   51.19
  14 -15  -1  615.74   50.29
 -15   1  -1  611.74   49.80
   1  14  -1  578.74   50.79
  14 -15  -1  620.14   51.09
   2 -14   1  139.49   13.30
   2 -14   1  128.39   14.70
 -14  12   1  155.98   15.20
   2 -14   1  131.29   12.50
  12   2   1  129.39   13.40
 -12  -2  -1  128.19   13.20
  -2  14  -1  131.69   13.00
  -2  14  -1  137.89   12.50
  14 -12  -1  117.59   15.10
  -2  14  -1   99.79   15.70
   5 -14   1  329.17   31.10
 -14   9   1  366.86   30.70
   9   5   1  392.16   29.80
  -9  -5  -1  377.06   29.60
  14  -9  -1  350.16   30.90
  -5  14  -1  359.96   29.60
  -5  14  -1  359.16   31.50
  -5  14  -1  345.77   29.10
   6   8   1  693.73   55.29
   8 -14   1  666.93   56.29
   6   8   1  670.33   54.79
  14  -6  -1  717.63   55.89
  -8  14  -1  683.03   55.69
  -6  -8  -1  679.83   54.79
  -8  14  -1  834.02   58.19
   3  11   1  598.84   48.60
  11 -14   1  591.14   49.60
   3  11   1  625.54   48.10
  11 -14   1  575.74   48.80
   3  11   1  611.24   47.50
 -14   3   1  623.54   48.60
  -3 -11  -1  568.64   49.50
 -11  14  -1  620.34   49.30
  -3 -11  -1  625.24   48.10
  14  -3  -1  636.64   48.90
 -14   0   1    7.70    4.70
  14 -14   1   18.10   10.50
   0  14   1   15.30    4.50
   0  14   1    4.50    5.70
   0  14   1   22.40    6.70
   0 -14  -1    6.10    5.30
  14   0  -1   12.00    5.70
 -14  14  -1   20.40   13.10
   0 -14  -1   10.70    5.50
  -3  17   1   92.39   11.30
  -3  17   1  124.59   15.50
  17 -14   1   89.89   12.50
 -14  -3   1  109.99   11.90
   3 -17  -1  102.39   12.30
   3 -17  -1  100.19   10.80
  14   3  -1   98.19   12.00
  14   3  -1  101.49   11.90
 -17  14  -1  173.18   17.00
  -6  20   1  223.58   19.30
  -6  20   1  192.48   19.30
 -14  -6   1  188.68   18.70
  20 -14   1  171.68   19.80
   6 -20  -1  174.48   19.30
   6 -20  -1  183.38   17.20
 -20  14  -1  200.58   19.90
  14   6  -1  218.68   19.30
  -9  23   1   70.19   10.00
 -14  -9   1   53.39    8.80
  -9  23   1   77.69   11.40
  23 -14   1   80.89   12.50
   9 -23  -1   76.39    9.40
 -23  14  -1   77.49   10.80
   9 -23  -1   71.39   10.30
  14   9  -1   79.19   11.40
  14   9  -1   63.69    9.70
 -14 -12   1   41.30    9.00
 -14 -12   1   48.50    8.30
 -12  26   1   39.20    8.30
 -12  26   1   36.40    9.70
 -12  26   1   39.80    9.20
  26 -14   1   38.60   10.10
  12 -26  -1   41.90    8.20
  14  12  -1   64.59   11.70
 -26  14  -1   47.50    6.90
 -26  14  -1   77.69   13.60
  12 -26  -1   36.40    9.70
  14  12  -1   17.30    8.40
 -14 -15   1  178.48   16.70
  29 -14   1  127.79   18.30
 -14 -15   1  174.58   17.30
 -15  29   1  115.19   16.50
 -15  29   1  168.28   19.50
 -29  14  -1  137.19   15.30
  14  15  -1  132.69   15.90
 -29  14  -1  155.38   18.20
  15 -29  -1  134.29   17.70
  14  15  -1  146.89   17.70
  26 -11   1  273.27   27.90
 -15  26   1  287.97   28.00
 -15  26   1  302.27   27.90
 -11 -15   1  291.67   26.00
 -11 -15   1  284.57   26.80
 -26  11  -1  287.87   24.00
  11  15  -1  290.97   28.10
  11  15  -1  273.77   26.10
  15 -26  -1  304.87   27.60
 -26  11  -1  309.47   27.50
 -15  23   1   40.30    9.00
 -15  23   1   43.70    9.70
  -8 -15   1   42.60    7.70
  -8 -15   1   62.99   10.50
  23  -8   1   49.10   10.40
 -23   8  -1   69.69    7.20
  15 -23  -1   50.79    9.70
   8  15  -1   47.60   10.00
   8  15  -1   90.79   12.90
 -23   8  -1   57.59    9.80
  -5 -15   1   81.39   10.70
  20  -5   1   42.90    9.00
  -5 -15   1   67.09   10.30
  15 -20  -1   89.49   12.10
   5  15  -1   71.19    9.10
 -20   5  -1   72.99    7.60
   5  15  -1   80.29   10.60
  15 -20  -1   66.49   10.10
 -20   5  -1  100.79   12.00
  17  -2   1   48.30    6.10
  17  -2   1   40.80    7.80
  -2 -15   1   59.19    9.20
  -2 -15   1   69.59    7.40
 -15  17   1   54.99    9.70
  -2 -15   1   46.40    6.80
  15 -17  -1   76.09   10.20
  15 -17  -1   42.70    7.60
   2  15  -1   73.39   10.00
 -17   2  -1   69.59    8.50
   2  15  -1   41.40    6.90
   1 -15   1  169.28   15.40
  14   1   1  182.08   15.00
   1 -15   1  181.68   18.30
 -15  14   1  179.68   17.90
  14   1   1  183.28   17.00
   1 -15   1  159.28   16.30
  15 -14  -1  174.48   18.30
  -1  15  -1  172.68   18.00
  -1  15  -1  174.48   18.50
  11   4   1  327.77   28.10
 -15  11   1  334.17   29.00
   4 -15   1  337.17   29.80
  -4  15  -1  357.76   31.80
 -11  -4  -1  326.87   28.30
  -4  15  -1  323.17   27.20
  15 -11  -1  368.66   29.80
 -15   8   1  198.98   17.90
   8   7   1  174.28   16.40
   8   7   1  172.48   17.10
   7 -15   1  190.98   19.20
  -7  15  -1  203.18   16.50
  15  -8  -1  207.48   18.60
  -8  -7  -1  156.58   16.50
  -7  15  -1  179.58   20.80
   5  10   1 2136.79  163.88
  10 -15   1 2134.29  164.68
 -15   5   1 2093.99  163.98
  -5 -10  -1 2126.99  163.68
 -10  15  -1 2223.38  164.48
  15  -5  -1 2112.49  164.28
  -5 -10  -1 2174.38  163.58
   2  13   1  282.87   23.10
  13 -15   1  280.57   25.80
  13 -15   1  297.27   25.30
 -15   2   1  275.47   24.00
   2  13   1  276.47   24.80
   2  13   1  260.07   23.60
  15  -2  -1  268.77   24.60
  -2 -13  -1  276.87   24.40
  -2 -13  -1  352.66   25.80
 -13  15  -1  240.98   27.10
  16 -15   1   74.49   11.10
 -15  -1   1   85.69   10.10
  -1  16   1   97.29   10.80
  -1  16   1   87.09    9.50
   1 -16  -1  115.29   12.60
  15   1  -1   76.89   10.60
   1 -16  -1   76.29   10.20
   1 -16  -1   65.79    8.80
 -16  15  -1   61.89   10.50
  19 -15   1  226.08   22.40
 -15  -4   1  244.68   24.30
  -4  19   1  182.28   19.40
  -4  19   1  175.78   17.90
   4 -19  -1  188.18   17.20
  15   4  -1  169.88   18.50
 -19  15  -1  189.88   19.90
   4 -19  -1  206.48   19.30
  15   4  -1  242.48   20.10
  -7  22   1  172.88   18.60
  22 -15   1  176.18   19.30
 -15  -7   1  234.38   20.70
  -7  22   1  165.28   16.90
  15   7  -1  183.78   18.40
   7 -22  -1  172.88   18.60
  15   7  -1  145.29   16.90
 -15 -10   1   39.60    9.30
 -10  25   1   29.50    8.70
  25 -15   1   37.70    9.20
 -10  25   1   25.30    6.40
  15  10  -1   40.50    9.90
 -25  15  -1   32.50    8.40
  10 -25  -1   20.90    7.80
  10 -25  -1   24.80    6.50
  15  10  -1   16.00    6.50
 -13  28   1   17.50    5.20
 -13  28   1   13.90    6.40
 -15 -13   1   16.40    6.10
 -13  28   1   31.20    9.30
  28 -15   1   14.10    8.60
 -28  15  -1   18.00    8.50
  13 -28  -1    8.90    8.00
  13 -28  -1   23.50    6.90
 -28  15  -1   11.80    5.50
  15  13  -1    3.60    8.10
  15  13  -1    7.40    5.90
 -15 -16   1   38.00    9.70
 -16  31   1   55.89   12.50
 -16  31   1   26.20   10.50
 -15 -16   1   55.79   10.00
  31 -15   1   55.09   16.90
  15  16  -1   53.69   11.20
  16 -31  -1   47.00   11.00
  15  16  -1   27.70    8.20
 -31  15  -1   32.30    6.30
 -31  15  -1   49.99   11.20
 -12 -16   1   31.10    8.40
 -16  28   1   30.60    9.30
 -12 -16   1   45.20    8.70
 -16  28   1   15.30    9.10
  28 -12   1   40.70   13.90
 -28  12  -1   49.20   13.00
  16 -28  -1   32.20    9.30
 -28  12  -1   22.20    5.00
  12  16  -1   12.40    8.40
  12  16  -1   24.90    7.40
  25  -9   1   27.40    9.50
 -16  25   1   12.90    8.00
  -9 -16   1   20.20    6.10
  -9 -16   1   53.09    9.70
 -16  25   1   32.60   10.00
 -25   9  -1   54.69    9.60
 -25   9  -1   41.30    5.70
   9  16  -1   38.60    9.70
   9  16  -1   39.80    9.80
  16 -25  -1   26.30    8.90
  22  -6   1   55.89   11.30
 -16  22   1   36.10    9.50
  -6 -16   1   43.10    8.80
 -22   6  -1   51.29    6.00
   6  16  -1   28.10    7.90
   6  16  -1   52.29    9.60
 -22   6  -1   45.50    8.40
  16 -22  -1   45.30    8.90
  -3 -16   1  127.79   15.90
  19  -3   1  141.39   12.50
  -3 -16   1  143.99   14.80
  -3 -16   1  142.29   13.30
 -16  19   1  161.48   19.80
  19  -3   1  144.99   15.40
   3  16  -1  127.19   14.00
  16 -19  -1  129.79   16.30
  16 -19  -1  140.29   16.00
 -19   3  -1  156.08   14.80
   3  16  -1  136.39   16.70
  16   0   1  226.68   19.20
  16   0   1  237.68   21.40
   0 -16   1  199.78   22.00
   0 -16   1  221.88   19.60
 -16  16   1  228.28   22.40
   0 -16   1  257.37   20.90
  16 -16  -1  240.98   22.10
   0  16  -1  243.78   20.70
 -16   0  -1  230.58   20.80
   0  16  -1  246.08   23.00
   3 -16   1  143.59   14.20
 -16  13   1  156.58   16.90
  13   3   1  189.88   17.00
   3 -16   1  137.09   16.70
  -3  16  -1  170.28   17.50
 -13  -3  -1  149.59   15.10
  -3  16  -1  216.18   17.50
  -3  16  -1  167.38   14.50
  16 -13  -1  118.69   17.20
 -16  10   1  458.25   36.90
   6 -16   1  457.65   37.40
  10   6   1  347.27   38.80
 -10  -6  -1  431.46   36.80
  -6  16  -1  434.26   36.10
  -6  16  -1  442.06   35.20
  16 -10  -1  464.55   37.20
  -6  16  -1  476.75   37.80
   7   9   1   32.50    5.70
 -16   7   1   43.60    9.40
   7   9   1   21.60    5.80
   9 -16   1   20.80    6.80
  16  -7  -1   23.50    6.60
  -9  16  -1   30.90    8.30
  12 -16   1  267.67   23.20
 -16   4   1  242.98   21.20
   4  12   1  187.68   21.60
  12 -16   1  300.07   24.00
  -4 -12  -1  234.08   20.60
 -12  16  -1  229.68   22.30
  -4 -12  -1  235.68   21.10
  16  -4  -1  227.48   22.20
  15 -16   1   41.70    9.00
   1  15   1   39.40    5.90
 -16   1   1   40.60    7.20
   1  15   1   35.00    6.70
  15 -16   1   40.20    8.70
   1  15   1   45.00    9.50
 -15  16  -1   60.69   13.00
  16  -1  -1   40.30    7.40
  -1 -15  -1   46.50    7.60
  -1 -15  -1   43.70    7.80
 -16  -2   1  168.38   16.80
  -2  18   1  153.38   15.40
  18 -16   1  196.28   21.30
  -2  18   1  128.69   13.50
  -2  18   1  116.99   15.50
   2 -18  -1  113.99   15.20
 -18  16  -1  138.79   16.20
  16   2  -1  191.08   17.60
  16   2  -1  121.99   14.40
   2 -18  -1  142.19   14.40
   2 -18  -1  136.09   13.20
  -5  21   1   81.19   11.30
  21 -16   1  167.98   19.10
 -16  -5   1  104.49   11.70
  -5  21   1   82.39   10.70
   5 -21  -1  117.99   13.40
   5 -21  -1   88.39   10.20
  16   5  -1   86.59   11.00
  16   5  -1   55.89    9.50
 -21  16  -1  108.39   13.80
  -8  24   1   79.69   10.50
 -16  -8   1  138.99   15.30
  -8  24   1   72.99   11.50
  24 -16   1   55.69   11.10
   8 -24  -1   75.09    9.70
 -24  16  -1  103.09   14.20
  16   8  -1   45.40    9.00
  16   8  -1   97.29   13.50
   8 -24  -1   68.19   11.50
 -11  27   1   16.20    8.40
  27 -16   1   19.90    8.30
 -16 -11   1   24.60    6.70
 -11  27   1   20.40    6.30
  11 -27  -1   25.90    7.00
  16  11  -1   10.10    7.80
  16  11  -1   39.00   10.00
  11 -27  -1   17.20    7.70
 -27  16  -1   25.10    8.80
 -16 -14   1   75.69   11.30
 -14  30   1  134.29   25.50
 -14  30   1   63.09   10.60
  30 -16   1   63.89   13.80
 -14  30   1   72.69   12.70
  14 -30  -1   85.29   11.20
 -30  16  -1   83.29   13.60
 -30  16  -1   84.19    9.80
  16  14  -1  100.39   16.00
  16  14  -1   68.29   14.30
  14 -30  -1   73.59   13.10
 -16 -17   1   20.60    8.90
 -16 -17   1    3.60    5.90
  33 -16   1    1.70    9.00
 -17  33   1   -4.90    7.50
 -17  33   1   23.70   10.20
  16  17  -1    0.20   10.30
 -33  16  -1   12.60    4.90
 -33  16  -1   16.40    8.00
  17 -33  -1    6.50   10.00
  16  17  -1   28.60   10.20
 -17  30   1   21.80    9.50
  30 -13   1   47.70   12.00
 -13 -17   1   22.50    8.50
 -17  30   1   14.00    9.40
 -13 -17   1   39.10    8.60
 -30  13  -1   32.40   13.10
 -30  13  -1   25.90    5.30
  17 -30  -1   20.70    9.70
  13  17  -1   16.60    7.00
  13  17  -1   16.00    9.60
 -10 -17   1   31.40    7.60
 -17  27   1   57.39   10.90
  27 -10   1   36.70    9.80
 -17  27   1   10.80    8.40
 -10 -17   1   27.20    7.40
  10  17  -1    9.10    8.70
 -27  10  -1   58.39    6.60
 -27  10  -1   49.10   10.00
  10  17  -1   53.99   10.80
  17 -27  -1   36.40   10.00
  -7 -17   1  686.43   56.09
 -17  24   1  644.34   57.59
  -7 -17   1  712.33   57.09
  24  -7   1  707.23   57.59
   7  17  -1  710.33   57.89
 -24   7  -1  704.73   54.19
  17 -24  -1  716.53   57.39
  -4 -17   1  138.39   14.50
 -17  21   1   78.29   11.90
  21  -4   1   82.19   12.20
  21  -4   1   97.79    9.60
  -4 -17   1  118.99   13.30
  -4 -17   1   88.49   10.50
   4  17  -1   87.39   12.60
 -21   4  -1   82.19   11.20
  17 -21  -1  111.49   13.00
  17 -21  -1  131.59   14.10
   4  17  -1  105.49   12.10
  -1 -17   1  135.79   12.60
 -17  18   1  152.88   17.80
  -1 -17   1  145.49   16.00
  18  -1   1  120.89   14.70
  -1 -17   1   93.89   13.80
  18  -1   1  142.89   12.10
  17 -18  -1  117.79   15.10
   1  17  -1  134.49   13.70
  17 -18  -1  144.59   16.20
 -18   1  -1  127.09   14.10
   1  17  -1  147.29   16.50
   2 -17   1   40.10    8.70
   2 -17   1   47.40    6.40
  15   2   1   79.49   11.60
   2 -17   1   49.50    8.40
 -17  15   1   50.19    9.30
 -15  -2  -1   75.39   11.20
  -2  17  -1   50.29    8.20
  17 -15  -1   32.30    8.90
  -2  17  -1   40.30    9.40
 -17  12   1   66.49    9.90
  12   5   1   32.60    6.10
   5 -17   1   40.50    8.60
  17 -12  -1   37.30   10.30
  -5  17  -1   33.80    8.70
 -12  -5  -1   44.20    6.70
  -5  17  -1   93.39   13.70
  -5  17  -1   52.89    6.60
   8 -17   1  558.84   44.20
   9   8   1  485.85   42.80
 -17   9   1  522.35   43.40
  -8  17  -1  537.25   42.00
  -9  -8  -1  533.45   42.50
  -8  17  -1  557.84   44.20
   6  11   1   69.09    9.30
   6  11   1   38.60    7.80
 -17   6   1   51.09    8.30
  11 -17   1   30.60    8.30
  17  -6  -1   24.90    7.30
  -6 -11  -1   35.20    5.70
 -11  17  -1   51.19    9.80
 -11  17  -1   34.90    8.10
  -6 -11  -1   39.00    6.60
   3  14   1  127.59   13.40
  14 -17   1  146.59   16.40
   3  14   1  120.09   14.60
 -17   3   1  141.09   14.30
  14 -17   1  139.89   15.60
   3  14   1  133.29   12.80
  17  -3  -1  197.98   20.90
 -14  17  -1  128.99   15.40
  -3 -14  -1  139.29   14.30
  -3 -14  -1  128.29   13.50
  17 -17   1  255.47   24.20
  17 -17   1  229.08   24.20
 -17   0   1  248.38   22.20
   0  17   1  280.37   21.30
   0  17   1  262.07   23.40
   0  17   1  231.28   21.70
  17   0  -1  243.68   22.80
 -17  17  -1  250.87   23.80
   0 -17  -1  228.38   22.70
   0 -17  -1  253.07   22.10
  -3  20   1  344.17   32.20
  20 -17   1  365.46   33.10
 -17  -3   1  357.36   31.20
  -3  20   1  419.96   32.40
 -20  17  -1  372.56   32.90
  17   3  -1  391.86   31.80
  17   3  -1  353.16   31.80
   3 -20  -1  363.26   30.00
   3 -20  -1  370.46   32.00
  -6  23   1   86.99   12.60
  -6  23   1  129.09   16.30
 -17  -6   1   69.59   10.40
  23 -17   1   71.19   12.60
   6 -23  -1  110.29   13.30
  17   6  -1   62.49   10.70
 -23  17  -1  127.39   20.40
  17   6  -1  105.39   13.60
  26 -17   1  207.58   25.30
  -9  26   1  109.19   14.60
  -9  26   1  106.99   13.00
 -17  -9   1  150.38   16.20
   9 -26  -1  102.99   12.40
 -26  17  -1  101.99   14.90
  17   9  -1   73.49   11.80
   9 -26  -1   88.49   13.70
  17   9  -1   97.39   14.00
  29 -17   1   62.79   12.40
 -12  29   1   85.89   13.90
 -12  29   1  158.98   17.80
 -12  29   1  104.29   15.20
 -17 -12   1  161.48   17.40
  12 -29  -1   82.39   11.30
  17  12  -1   94.79   13.60
 -29  17  -1  106.69   15.20
  12 -29  -1   72.89   13.40
  17  12  -1   80.29   11.90
 -15  32   1   12.20    8.00
 -15  32   1    8.20    9.20
  32 -17   1   23.60   16.90
 -17 -15   1   12.00    6.60
 -15  32   1   24.40    9.70
  17  15  -1   17.70    7.20
 -32  17  -1   11.90    8.20
  15 -32  -1   -3.90    8.50
 -32  17  -1   21.20    5.70
  17  15  -1    4.40    8.00
  15 -32  -1   17.60    7.40
 -18  35   1    3.60   10.40
 -17 -18   1   25.20    8.90
 -18  35   1   27.30   11.80
  35 -17   1   14.60   10.30
 -18  35   1    9.20    5.10
  17  18  -1    2.00    9.20
  17  18  -1   10.90    8.00
 -35  17  -1    8.80    9.00
  18 -35  -1    9.90   10.70
 -35  17  -1   24.40    5.70
  18 -35  -1   28.00    8.70
 -14 -18   1   16.60    7.30
 -18  32   1   14.10    9.80
  32 -14   1    8.50    9.70
 -14 -18   1   26.30    8.60
 -18  32   1   27.90   10.50
  18 -32  -1   35.70   10.80
 -32  14  -1   16.40    8.30
  14  18  -1   20.60   10.50
  14  18  -1   10.60   11.00
 -18  29   1   49.40   10.90
 -11 -18   1   54.49    9.70
  29 -11   1   47.70   11.40
 -18  29   1   58.99   12.30
 -11 -18   1   71.39   10.70
 -29  11  -1   66.09    7.70
  11  18  -1   61.79   12.60
 -29  11  -1   57.39    9.50
  18 -29  -1   66.39   12.30
  11  18  -1   50.59    9.50
  26  -8   1   19.50    8.00
 -18  26   1   21.70    8.70
  -8 -18   1   15.20    7.10
  -8 -18   1   28.60    6.80
   8  18  -1   14.90    8.40
 -26   8  -1   25.40   14.70
  18 -26  -1    6.50    7.80
 -26   8  -1   13.40    4.20
   8  18  -1   24.90   10.50
  -5 -18   1   49.80    9.80
  23  -5   1   27.70    7.40
  -5 -18   1   33.80    6.40
 -18  23   1   46.90    9.60
   5  18  -1   50.79    9.80
 -23   5  -1   52.39    9.10
   5  18  -1   58.39   11.70
  18 -23  -1   34.60    8.60
  18 -23  -1   88.59   21.30
  -2 -18   1   11.90    5.20
  -2 -18   1   23.40    5.10
  20  -2   1   29.10    4.30
  -2 -18   1   15.50    7.40
 -18  20   1   25.50   12.10
  20  -2   1   10.80    5.60
   2  18  -1   10.10    4.40
 -20   2  -1   19.20    5.10
   2  18  -1   15.80    9.80
  18 -20  -1   11.90    6.70
  18 -20  -1   13.00    6.70
   1 -18   1  124.19   12.30
  17   1   1  136.39   12.10
   1 -18   1  125.79   15.80
   1 -18   1  122.89   15.50
  17   1   1  135.29   14.40
 -18  17   1   94.29   14.30
 -17  -1  -1  173.18   16.00
  -1  18  -1  148.29   16.70
  18 -17  -1  132.99   16.10
  -1  18  -1  155.88   15.80
   4 -18   1    4.90    6.40
  14   4   1    4.10    3.90
 -18  14   1    9.40    6.00
  -4  18  -1    3.50    3.80
  18 -14  -1    2.00    6.10
  -4  18  -1    2.40    3.60
 -14  -4  -1    6.80    3.90
  -4  18  -1    8.00    6.30
  11   7   1  361.66   29.10
  11   7   1  314.27   28.50
   7 -18   1  345.97   30.40
 -18  11   1  330.57   29.70
 -11  -7  -1  331.47   28.50
  -7  18  -1  348.27   30.70
  -7  18  -1  428.16   30.10
  -7  18  -1  314.47   27.80
  18 -11  -1  325.17   30.10
   8  10   1  116.79   12.60
   8  10   1  116.59   13.70
  10 -18   1   89.39   13.30
  18  -8  -1  163.18   17.60
 -10  18  -1  143.09   16.60
  -8 -10  -1  120.69   12.70
 -10  18  -1  137.29   14.20
   5  13   1   38.90    8.20
  13 -18   1   41.30    9.40
  13 -18   1   61.89    9.40
   5  13   1   54.69    7.20
 -18   5   1   42.40    7.10
  18  -5  -1   76.09   10.90
  -5 -13  -1   50.99    7.80
  -5 -13  -1   41.80    6.60
 -13  18  -1   53.19    9.50
 -13  18  -1   37.30    8.10
   2  16   1    4.70    6.20
   2  16   1    3.10    3.80
  16 -18   1   -2.00    5.60
   2  16   1    3.50    3.60
  16 -18   1    6.90    6.80
 -18   2   1   18.10    5.10
  -2 -16  -1    5.40    5.20
 -16  18  -1   18.40    6.70
  -2 -16  -1   15.60    6.40
  18  -2  -1    8.00    5.00
  -1  19   1 1141.29   89.59
 -18  -1   1 1132.19   89.09
  -1  19   1 1157.88   87.79
   1 -19  -1 1121.49   89.39
 -19  18  -1 1151.08   90.19
   1 -19  -1 1145.49   88.99
  18   1  -1 1134.09   89.59
 -18  -4   1  327.27   32.30
  22 -18   1  415.36   34.90
  -4  22   1  382.96   32.70
  -4  22   1  350.66   33.70
   4 -22  -1  384.66   31.50
 -22  18  -1  398.06   34.60
  18   4  -1  481.25   35.70
  18   4  -1  375.36   33.20
   4 -22  -1  412.66   33.90
  -7  25   1  109.09   14.60
  -7  25   1  130.59   14.30
  25 -18   1  109.89   15.50
 -18  -7   1  135.69   14.10
 -25  18  -1   95.09   13.90
   7 -25  -1  137.89   12.90
  18   7  -1   74.99   12.20
  18   7  -1  121.99   14.50
   7 -25  -1  124.49   14.50
 -10  28   1   -1.50    5.00
  28 -18   1    4.50    7.90
 -10  28   1    7.70    8.40
 -18 -10   1   22.30    8.60
 -28  18  -1    5.90    7.00
  10 -28  -1   -4.50    7.20
  18  10  -1    5.70    4.50
  10 -28  -1    7.70    5.50
  18  10  -1    9.60    6.70
 -13  31   1    8.10    8.80
 -13  31   1   20.70    8.00
  31 -18   1    9.20    9.20
 -13  31   1   25.80   10.40
 -18 -13   1   20.70    7.30
  18  13  -1    9.20    5.70
  18  13  -1   14.00    9.80
  13 -31  -1   31.70    7.50
 -31  18  -1   40.40   18.60
  13 -31  -1   12.10    8.30
 -16  34   1   11.20    5.00
 -16  34   1   14.30   10.80
  34 -18   1   12.00   10.70
 -16  34   1   17.10    9.70
 -18 -16   1   14.00    7.40
 -34  18  -1   18.80    9.00
  16 -34  -1   35.80   11.60
  18  16  -1   24.00    8.00
 -34  18  -1   10.30    5.50
  16 -34  -1   17.00    7.50
  18  16  -1   21.50   11.30
 -19  37   1   37.00   10.20
 -19  37   1   34.00   11.60
 -18 -19   1   34.00    9.00
  37 -18   1   33.30   14.80
 -19  37   1   42.30   13.50
  19 -37  -1   33.00    9.90
  18  19  -1   22.40    8.70
  19 -37  -1   40.40   12.80
 -37  18  -1   43.70   11.30
  18  19  -1   34.60   12.00
 -37  18  -1   39.30    7.00
 -15 -19   1    2.20    8.40
 -19  34   1    2.70   10.60
 -15 -19   1   -1.70    7.20
 -19  34   1   11.70    9.40
  34 -15   1    3.50    9.80
 -34  15  -1    2.20    4.30
 -34  15  -1    4.70    7.10
  19 -34  -1   -2.20    8.50
  15  19  -1   -0.60    6.50
  15  19  -1   -3.90    9.40
 -12 -19   1   22.10    7.80
 -19  31   1   32.50   10.70
 -19  31   1   10.50    9.00
 -12 -19   1    7.60    7.00
  31 -12   1    9.20    9.50
  19 -31  -1   16.70    8.70
 -31  12  -1   30.10   11.70
  12  19  -1   23.10    7.60
  12  19  -1    2.90    8.90
 -31  12  -1   11.60    4.60
  -9 -19   1    6.60    7.70
  -9 -19   1    1.70    6.10
  28  -9   1   11.00   14.80
 -19  28   1   -2.00    6.50
   9  19  -1   -3.70    4.40
  19 -28  -1   -3.20    7.30
   9  19  -1    0.40    7.50
 -28   9  -1    3.00    5.10
 -28   9  -1    4.10    3.50
  -6 -19   1   50.29   10.40
  25  -6   1   55.49   18.20
 -19  25   1   40.30    8.90
  -6 -19   1   52.39   10.30
  19 -25  -1   43.70   10.20
   6  19  -1   36.60    7.70
 -25   6  -1   39.80    8.20
   6  19  -1   37.80    9.90
  -3 -19   1   84.19   14.70
 -19  22   1   56.39   10.50
  22  -3   1   54.99    6.70
  -3 -19   1   60.59    7.60
  -3 -19   1   44.60    9.10
  22  -3   1   45.30    8.70
  19 -22  -1   58.69   11.10
   3  19  -1   65.89   11.00
 -22   3  -1   63.09    9.50
   3  19  -1   46.40    8.60
  19 -22  -1   42.90   10.20
  19   0   1   31.10    7.60
 -19  19   1   32.10    9.10
  19   0   1   35.20    5.10
   0 -19   1   21.10    4.80
   0 -19   1   20.80    6.10
   0 -19   1   37.20    8.40
  19 -19  -1   15.80    7.60
 -19   0  -1   23.60    5.80
   0  19  -1   20.90    8.50
  19 -19  -1   20.40    8.30
   0  19  -1   47.60    8.80
 -19  16   1   27.80    9.20
  16   3   1   12.50    5.60
   3 -19   1   12.10    6.90
 -16  -3  -1   22.60    8.40
  -3  19  -1   12.20    4.30
  -3  19  -1   19.20    8.30
  19 -16  -1    9.40    5.70
  -3  19  -1   28.40    7.40
   6 -19   1  204.78   20.10
  13   6   1  219.68   19.20
 -19  13   1  201.78   19.40
  13   6   1  169.58   17.90
  -6  19  -1  197.88   16.90
  19 -13  -1  189.28   19.60
 -13  -6  -1  187.68   17.60
  -6  19  -1  166.88   17.50
  -6  19  -1  187.38   20.30
 -19  10   1    9.40    4.70
  10   9   1   13.60    5.40
   9 -19   1   27.10    7.60
  10   9   1   13.60    5.30
  19 -10  -1    6.70    5.90
  -9  19  -1    6.70    4.30
  -9  19  -1   10.90    6.70
 -10  -9  -1   15.40    4.80
  -9  19  -1    4.10    6.20
  12 -19   1  202.98   22.30
 -19   7   1  231.38   21.20
   7  12   1  233.58   20.20
   7  12   1  220.28   21.20
 -12  19  -1  243.18   22.60
  -7 -12  -1  228.68   20.30
  19  -7  -1  221.58   21.60
  -7 -12  -1  226.58   20.10
 -12  19  -1  216.88   21.60
  15 -19   1  641.34   50.49
 -19   4   1  600.64   49.60
   4  15   1  564.84   48.90
   4  15   1  640.54   48.40
  15 -19   1  606.54   49.50
   4  15   1  597.44   47.40
  -4 -15  -1  596.74   48.30
  19  -4  -1  630.44   49.50
 -15  19  -1  564.84   49.60
  -4 -15  -1  602.84   48.70
   1  18   1   92.69    9.50
   1  18   1   84.29   11.60
  18 -19   1   97.39   12.00
 -19   1   1   89.19   10.80
   1  18   1   70.39    9.70
  18 -19   1   69.49   11.20
  19  -1  -1   77.59   10.40
  -1 -18  -1   75.79   10.40
  -1 -18  -1   83.79   10.30
 -18  19  -1   65.09   10.80
  21 -19   1  456.15   40.50
  -2  21   1  488.85   38.90
  -2  21   1  427.46   39.70
 -19  -2   1  397.46   38.40
  -2  21   1  472.25   37.70
   2 -21  -1  467.95   39.70
  19   2  -1  507.95   39.80
 -21  19  -1  483.45   40.60
  19   2  -1  510.35   39.40
   2 -21  -1  476.05   37.40
  24 -19   1   39.80    9.90
  -5  24   1   30.80    8.90
  -5  24   1   24.80    7.80
 -19  -5   1   38.00    7.50
  19   5  -1   22.10    6.00
 -24  19  -1   10.00    6.90
   5 -24  -1   24.30    8.60
  19   5  -1   17.40    5.90
  -8  27   1   -1.20    4.90
 -19  -8   1    5.00    5.50
  27 -19   1    9.70    8.80
  -8  27   1   -3.80    6.90
   8 -27  -1   10.90    5.30
 -27  19  -1    2.90    8.60
   8 -27  -1    1.00    6.60
  19   8  -1    5.60    7.20
  19   8  -1    0.50    5.60
 -11  30   1   10.50    9.20
 -11  30   1    1.80    5.60
  30 -19   1    2.10   15.50
 -19 -11   1    0.10    5.50
  11 -30  -1    3.10    5.50
 -30  19  -1   12.20   12.20
  19  11  -1    4.30    6.40
  11 -30  -1    5.70    7.90
  19  11  -1    0.40    6.20
 -19 -14   1   45.00   14.80
  33 -19   1   33.70   11.30
 -14  33   1   41.40   10.20
 -14  33   1   27.30   11.40
 -14  33   1    9.90    8.40
 -33  19  -1   36.90   10.60
  14 -33  -1   23.80    9.90
  19  14  -1   18.70    6.80
 -33  19  -1   31.80    6.40
  14 -33  -1   17.20    7.40
  19  14  -1    1.30    9.70
 -17  36   1   20.90   11.40
 -17  36   1   -6.90   14.10
  36 -19   1   -2.30    9.20
 -19 -17   1   23.80    9.00
 -17  36   1   11.70    9.00
 -36  19  -1    7.20    5.40
 -36  19  -1    1.70    7.20
  19  17  -1   20.20   11.60
  19  17  -1   -2.30    7.40
  17 -36  -1   11.50    7.70
  17 -36  -1    1.30    9.20
 -20  39   1   17.60   11.80
 -20  39   1    2.60   10.70
  39 -19   1   17.20   12.80
 -19 -20   1   -5.40    7.60
 -20  39   1    5.10   11.20
  20 -39  -1   -5.70    7.60
 -39  19  -1   11.80    9.10
  19  20  -1   13.20   11.30
  19  20  -1    0.40    8.10
 -39  19  -1    3.30    4.80
  20 -39  -1   10.10   11.50
  36 -16   1  -19.60   10.20
 -20  36   1   10.50   10.30
 -16 -20   1   21.20    9.00
 -20  36   1   36.90   11.90
 -16 -20   1   17.70    8.50
  20 -36  -1   -6.80    9.70
 -36  16  -1   -4.20   16.00
 -36  16  -1   16.30    5.30
  16  20  -1   28.90    8.90
  16  20  -1   11.30   11.10
 -13 -20   1    0.60    5.10
  33 -13   1    1.40    8.50
 -20  33   1    3.50   16.50
 -20  33   1   15.90    9.30
 -13 -20   1    0.50    6.20
 -33  13  -1   10.40    7.80
 -33  13  -1    5.10    4.20
  13  20  -1    0.70    6.60
  20 -33  -1    6.00    9.40
  13  20  -1   13.40   10.10
 -20  30   1   15.10    8.70
 -10 -20   1   31.80   10.20
 -10 -20   1    6.30    5.10
  30 -10   1   -2.70   15.50
 -30  10  -1   10.00    5.40
  20 -30  -1    6.00    8.40
  10  20  -1   12.80    6.30
  10  20  -1    4.20    8.00
 -30  10  -1   13.70    4.20
  -7 -20   1    8.80    6.60
  -7 -20   1    2.80    5.00
  27  -7   1   28.10    8.20
 -20  27   1    1.80   14.20
   7  20  -1    9.50    6.30
 -27   7  -1   10.30    6.40
   7  20  -1    3.30    7.30
  20 -27  -1   -1.50    7.90
  24  -4   1  148.09   18.20
  -4 -20   1  156.88   14.90
  -4 -20   1  164.08   18.80
 -20  24   1  169.58   19.50
  20 -24  -1  168.38   19.20
 -24   4  -1  169.68   17.20
   4  20  -1  141.59   18.20
   4  20  -1  149.39   16.70
  20 -24  -1  153.78   18.30
  21  -1   1  108.39   10.20
  21  -1   1  139.99   15.90
  -1 -20   1   97.59   13.20
 -20  21   1   75.29   13.00
  -1 -20   1  123.69   14.70
  -1 -20   1   99.89   10.80
 -21   1  -1  105.49   12.90
  20 -21  -1  102.09   14.40
   1  20  -1   98.29   12.50
   1  20  -1  114.59   14.50
  20 -21  -1   95.79   13.40
  18   2   1  135.69   16.70
   2 -20   1   83.79   12.50
   2 -20   1   83.09    9.00
  18   2   1   74.99    8.40
   2 -20   1   96.59   11.80
 -20  18   1   72.19   11.30
  -2  20  -1   66.69    9.50
  20 -18  -1   56.79   11.20
 -18  -2  -1   77.19    9.90
  -2  20  -1   93.49   13.00
  15   5   1   52.19    8.10
   5 -20   1   52.99   10.30
 -20  15   1  103.79   15.70
  -5  20  -1   52.99   10.00
 -15  -5  -1   58.19    8.30
  20 -15  -1   60.79   10.00
  -5  20  -1   67.99    7.90
  -5  20  -1   37.90    6.90
  12   8   1   21.60    5.80
   8 -20   1   22.10    7.80
 -20  12   1   50.79   13.40
  12   8   1   24.10    6.80
 -12  -8  -1   31.00    5.80
  -8  20  -1   48.70    8.20
  -8  20  -1   32.50    8.50
  20 -12  -1   23.40    7.70
  -8  20  -1   29.90    5.50
   9  11   1   16.90    6.70
 -20   9   1   22.20    7.10
   9  11   1   20.90    5.40
  11 -20   1   17.50    7.50
 -11  20  -1   27.60    7.40
 -11  20  -1   45.40   14.00
  20  -9  -1   26.30    7.40
  -9 -11  -1   27.50    5.90
   6  14   1   50.99    7.60
   6  14   1   50.89    8.70
  14 -20   1   57.59   10.30
 -14  20  -1  105.09   15.90
 -14  20  -1   46.60    8.90
  20  -6  -1   38.50    8.00
  -6 -14  -1   51.59    7.70
  -6 -14  -1   55.89    8.30
   3  17   1  138.29   14.40
   3  17   1  133.89   13.40
   3  17   1  145.89   16.30
  17 -20   1  153.18   17.60
  17 -20   1  145.19   17.00
 -20   3   1  136.99   14.80
  -3 -17  -1  135.49   15.30
  20  -3  -1  127.89   15.50
 -17  20  -1  166.18   17.60
  -3 -17  -1  149.69   14.70
   0  20   1   60.59    8.60
  20 -20   1   48.80    9.50
   0  20   1   60.29    7.90
 -20   0   1   47.90    9.00
   0  20   1   51.99    9.80
  20 -20   1   58.89   11.50
   0 -20  -1   72.89   10.60
 -20  20  -1   53.19   10.80
  20   0  -1   46.30    8.30
   0 -20  -1   51.09    8.10
 -20  -3   1  169.58   16.80
  -3  23   1  134.59   17.70
  23 -20   1  183.68   19.50
  -3  23   1  156.68   16.60
  20   3  -1  145.19   17.10
   3 -23  -1  171.08   15.00
 -23  20  -1  148.39   18.90
  20   3  -1  163.08   17.70
   3 -23  -1  143.89   18.20
  26 -20   1  119.69   17.60
  -6  26   1  128.59   15.00
 -20  -6   1  153.98   15.40
  -6  26   1  113.29   15.90
   6 -26  -1  140.99   17.10
   6 -26  -1  117.79   13.50
  20   6  -1  129.59   15.60
 -26  20  -1  253.77   30.50
  20   6  -1  126.99   16.00
  -9  29   1   33.10    8.60
  29 -20   1    3.00    7.60
 -20  -9   1    9.40    6.50
  -9  29   1   19.20    9.30
  20   9  -1   31.50   12.30
  20   9  -1   25.20    8.90
   9 -29  -1   13.30    5.80
   9 -29  -1   26.00    9.80
 -29  20  -1   20.80    8.00
 -20 -12   1   33.10    8.30
 -12  32   1   28.10    8.40
  32 -20   1   19.70   10.30
 -12  32   1   16.10    9.50
 -32  20  -1   41.60   10.40
  20  12  -1    8.60    6.10
  12 -32  -1   20.30   10.20
  20  12  -1    9.40    8.00
  12 -32  -1   26.70    7.40
 -15  35   1    7.00    7.50
 -15  35   1   20.10   10.70
 -20 -15   1    2.20    7.00
  35 -20   1   -3.90    9.50
 -15  35   1   15.30   10.40
 -35  20  -1    7.30    5.60
  15 -35  -1   -2.00    9.50
  15 -35  -1   20.60    7.60
 -35  20  -1    0.20   10.90
  20  15  -1   12.20    7.10
  20  15  -1    1.80    9.00
 -18  38   1   15.40   11.70
 -20 -18   1   31.60   11.70
  38 -20   1   11.00   11.40
 -18  38   1    8.70    6.60
 -18  38   1   14.80   11.60
  20  18  -1   27.30   10.50
 -38  20  -1    7.50    5.00
  18 -38  -1   32.60   13.40
  20  18  -1    9.30   11.50
 -38  20  -1   17.30    9.70
  18 -38  -1   12.60    8.30
 -21  41   1    5.40   10.10
  41 -20   1   11.20   18.30
 -20 -21   1    8.90    7.40
 -21  41   1   18.80   12.20
 -21  41   1   21.70    9.50
 -41  20  -1    3.20    9.60
  20  21  -1   12.70   14.60
  21 -41  -1   17.50    8.80
  20  21  -1   30.50   16.70
  21 -41  -1   32.90   13.30
 -41  20  -1   11.00    5.40
 -21  38   1   24.00   11.90
  38 -17   1   12.10   12.40
 -17 -21   1   30.10    8.40
 -21  38   1   10.30   10.30
  17  21  -1    5.80    7.80
 -38  17  -1    5.50    5.00
  17  21  -1   20.90   12.30
 -38  17  -1   16.20   10.10
  21 -38  -1   16.50   11.00
 -21  35   1   -4.70    8.50
 -14 -21   1    8.00    8.10
 -14 -21   1    7.30    6.90
  35 -14   1    8.50   10.60
 -21  35   1   -2.60    8.90
  14  21  -1   10.80    7.90
  14  21  -1   -5.10   10.00
  21 -35  -1   -6.50    9.60
 -35  14  -1   -0.80    6.70
 -11 -21   1   21.10    7.40
  32 -11   1   11.10    9.70
 -21  32   1   12.60    9.10
 -11 -21   1    9.20    7.90
  11  21  -1   17.10    7.40
  21 -32  -1   27.00   10.40
  11  21  -1   26.60   10.20
 -32  11  -1   22.10    7.80
 -32  11  -1   11.20    4.50
  29  -8   1    7.30    8.50
  -8 -21   1    7.30    6.50
  -8 -21   1    6.10    7.10
 -21  29   1   -2.30    8.20
   8  21  -1    8.20    6.20
 -29   8  -1    0.50    5.90
  21 -29  -1    9.90    8.50
   8  21  -1    3.90    7.80
 -21  26   1   52.59   11.40
  26  -5   1   94.99   15.50
  -5 -21   1  126.19   14.50
  -5 -21   1   84.49    9.40
  -5 -21   1   56.79   11.00
  21 -26  -1   50.29   11.80
 -26   5  -1   70.29   10.30
  21 -26  -1   60.99   12.20
   5  21  -1   81.09   11.10
   5  21  -1   73.89   12.80
  -2 -21   1  424.36   34.60
  -2 -21   1  426.26   36.50
 -21  23   1  430.06   38.40
  -2 -21   1  424.56   37.90
  23  -2   1  425.26   34.20
  21 -23  -1  452.85   38.00
  21 -23  -1  422.06   38.20
   2  21  -1  437.76   38.90
   2  21  -1  437.46   36.40
 -23   2  -1  435.66   36.80
 -21  20   1   76.69   11.50
   1 -21   1   71.19   11.60
   1 -21   1   44.30    8.00
  20   1   1   71.89    8.20
  20   1   1   60.59   10.20
   1 -21   1   75.49    8.80
  -1  21  -1  129.09   15.50
 -20  -1  -1   95.79   11.70
  -1  21  -1   95.39   13.10
  21 -20  -1   74.59   11.50
  21 -20  -1   49.50   11.00
  17   4   1   55.19    8.80
 -21  17   1   85.09   12.80
   4 -21   1   79.19   11.00
  -4  21  -1   93.99   10.50
  -4  21  -1   82.69    9.10
  -4  21  -1   65.69   11.50
  21 -17  -1   67.79   11.10
 -17  -4  -1   77.09    9.80
  14   7   1   84.89   11.00
 -21  14   1   84.39   12.00
  14   7   1   49.40    9.10
   7 -21   1   94.69   12.70
 -14  -7  -1  100.49   10.80
  -7  21  -1  166.98   19.30
  21 -14  -1   83.39   12.30
  -7  21  -1   71.59    9.00
  -7  21  -1  102.69   13.80
  10 -21   1   60.79   10.70
  11  10   1   83.89   10.00
 -21  11   1   90.39   12.40
  11  10   1   57.19    9.20
  21 -11  -1   69.19   11.60
 -10  21  -1   80.39    9.70
 -11 -10  -1   94.89   10.50
 -10  21  -1   93.89   12.80
 -21   8   1  250.27   22.80
  13 -21   1  242.58   24.10
   8  13   1  236.58   23.00
  -8 -13  -1  251.77   21.80
 -13  21  -1  229.28   23.20
  -8 -13  -1  246.38   22.10
  21  -8  -1  237.48   23.30
 -13  21  -1  264.77   24.30
   5  16   1  288.77   26.70
  16 -21   1  293.87   28.00
 -21   5   1  292.87   26.10
  16 -21   1  275.77   26.80
   5  16   1  269.97   24.30
   5  16   1  365.66   27.40
  -5 -16  -1  309.67   25.70
  -5 -16  -1  294.47   26.10
  21  -5  -1  275.67   26.60
 -16  21  -1  288.87   27.20
   2  19   1  158.38   15.20
 -21   2   1  111.69   14.90
  19 -21   1  169.78   19.30
   2  19   1  164.38   17.50
  19 -21   1  100.19   15.50
   2  19   1  139.19   13.90
  -2 -19  -1  228.58   20.20
  21  -2  -1  156.18   16.60
 -19  21  -1  139.69   17.10
  -2 -19  -1  150.18   16.10
  -1  22   1  120.59   15.40
  22 -21   1  100.19   14.90
  -1  22   1  136.99   16.00
 -21  -1   1  112.29   14.20
  -1  22   1  122.39   13.20
  22 -21   1  105.59   15.00
  21   1  -1  110.69   14.90
   1 -22  -1  212.68   21.70
   1 -22  -1  123.09   15.40
 -22  21  -1  137.49   17.10
  -4  25   1  159.38   17.30
  -4  25   1  116.79   16.50
  25 -21   1  139.79   18.40
 -21  -4   1  131.89   15.40
  21   4  -1  134.29   16.50
   4 -25  -1  129.39   16.10
 -25  21  -1  176.48   20.70
   4 -25  -1  132.99   17.50
  21   4  -1  136.99   17.00
 -21  -7   1   65.09   10.40
  28 -21   1   46.40   11.80
  -7  28   1   98.49   13.80
  -7  28   1   35.40    9.70
   7 -28  -1   45.70    9.60
   7 -28  -1   44.50    7.60
  21   7  -1   47.10   10.40
 -28  21  -1   34.20    9.60
  21   7  -1   76.69   17.90
  31 -21   1   20.10    9.40
 -10  31   1   18.50    9.90
 -10  31   1   23.50    8.80
 -21 -10   1   26.90    7.80
  10 -31  -1   12.40    8.10
  10 -31  -1   21.50    6.90
  21  10  -1   18.90    9.70
  21  10  -1   14.20   13.60
 -31  21  -1    9.80    7.40
 -13  34   1    9.70   10.40
 -21 -13   1   35.30    9.20
 -13  34   1   18.90   10.70
 -13  34   1    8.60    6.50
  34 -21   1   37.20   14.40
 -34  21  -1   22.90    9.60
  21  13  -1    8.30    9.10
  13 -34  -1   19.70    7.70
  21  13  -1   34.00   13.60
  13 -34  -1   19.10   10.60
 -16  37   1    5.30   10.90
 -21 -16   1   13.90    8.10
 -16  37   1   24.30   11.20
 -16  37   1    0.00    8.00
  37 -21   1  -11.60   10.70
  16 -37  -1    4.70    7.20
  16 -37  -1   10.50   10.90
 -37  21  -1   -3.20    8.60
 -37  21  -1    9.40    5.90
  21  16  -1   -0.10   10.80
  21  16  -1    7.80    8.10
 -19  40   1   16.50   13.00
 -19  40   1   14.60   11.60
  40 -21   1    7.30   18.20
 -21 -19   1   37.30    9.90
 -19  40   1   36.10   12.40
  21  19  -1   28.30   13.30
  19 -40  -1   20.60   11.50
 -40  21  -1   19.60    6.00
  19 -40  -1    3.80    7.90
  21  19  -1   13.20    7.50
 -40  21  -1   14.00   10.50
 -22  43   1   15.10   12.30
 -22  43   1   38.80   22.50
 -21 -22   1   29.70   13.40
 -22  43   1    3.20   11.00
  43 -21   1   17.30   13.00
  22 -43  -1    9.60   11.10
 -43  21  -1    4.70    7.90
  22 -43  -1   16.00    9.40
 -43  21  -1    2.50    5.00
  21  22  -1   -0.40   11.20
  21  22  -1    0.40    8.50
  40 -18   1   39.50   17.00
 -22  40   1   -5.50    9.70
 -18 -22   1   27.90    9.20
 -22  40   1   25.50   13.00
 -22  40   1    4.60   10.70
  18  22  -1    9.50    8.90
 -40  18  -1   -0.90    8.90
  22 -40  -1    9.40   11.90
  18  22  -1    7.00   11.70
 -40  18  -1   17.00    5.80
 -22  37   1    1.00    9.80
  37 -15   1   37.10   14.70
 -22  37   1   29.60   11.90
 -15 -22   1   35.30   10.00
 -15 -22   1   15.90    9.10
  15  22  -1   32.30   13.20
  15  22  -1   11.90    8.10
  22 -37  -1   26.70   12.10
 -37  15  -1   30.30    8.90
 -37  15  -1   14.80    6.40
 -22  34   1   28.50   12.40
  34 -12   1   17.80   10.80
 -12 -22   1   14.60    9.10
 -12 -22   1   -3.40    6.60
  12  22  -1   19.20   13.20
 -34  12  -1    7.50    4.30
 -34  12  -1   19.30    9.00
  12  22  -1    7.40    9.80
  22 -34  -1    1.40    9.50
  -9 -22   1   37.60   10.40
  31  -9   1   23.70   10.50
  -9 -22   1   16.70    5.30
 -22  31   1   55.49   12.00
   9  22  -1   23.70   11.30
  22 -31  -1   29.90   10.60
 -31   9  -1   18.90   10.10
   9  22  -1   12.40    7.40
  -6 -22   1    9.30    5.30
  28  -6   1   13.10    8.70
 -22  28   1    8.40    7.90
  -6 -22   1    9.80    6.80
  -6 -22   1   17.90    9.40
 -28   6  -1   17.50    6.90
   6  22  -1   -3.90    8.10
   6  22  -1   10.00    5.80
  22 -28  -1   -2.30    8.60
  -3 -22   1   88.89   10.40
 -22  25   1   81.39   13.30
  25  -3   1  108.59    9.70
  25  -3   1  176.78   24.00
  -3 -22   1  109.39   13.50
  -3 -22   1   90.99   13.20
   3  22  -1  116.79   12.70
  22 -25  -1   53.19   10.90
  22 -25  -1   66.59   12.50
 -25   3  -1   72.09   11.40
   3  22  -1   87.49   14.00
   0 -22   1   30.90    7.10
 -22  22   1   13.90    7.30
   0 -22   1   33.20    8.60
  22   0   1   21.20    4.70
  22   0   1   12.20    7.00
   0 -22   1   29.50    5.30
   0  22  -1   43.00   10.30
  22 -22  -1   22.10    8.10
 -22   0  -1   23.50    5.30
   0  22  -1   34.60    7.50
  22 -22  -1   26.70   13.90
 -22  19   1   49.00   10.00
  19   3   1   39.20    8.30
   3 -22   1   38.50    9.00
 -19  -3  -1   66.79    8.90
  -3  22  -1   43.20    8.30
  -3  22  -1   29.20    8.70
  22 -19  -1   43.50   10.60
  16   6   1  386.46   32.00
 -22  16   1  371.46   32.90
  -6  22  -1  393.46   30.30
  22 -16  -1  378.36   33.30
  -6  22  -1  368.76   31.50
 -16  -6  -1  341.77   31.20
  -6  22  -1  343.57   33.40
   9 -22   1   17.50    7.50
  13   9   1    7.80    4.70
  13   9   1   13.90    5.60
 -22  13   1   18.90    6.40
  -9  22  -1   10.70    7.50
 -13  -9  -1   14.30    5.30
  22 -13  -1   12.00    7.10
  -9  22  -1   10.40    4.50
  -9  22  -1    9.90    4.60
  10  12   1   17.80    6.80
 -22  10   1   -0.20    7.60
  10  12   1   15.80    5.10
  12 -22   1   20.50    7.60
 -10 -12  -1   19.80    5.60
 -12  22  -1    6.20    4.70
  22 -10  -1   -6.00   12.30
 -12  22  -1   15.70    7.40
   7  15   1    2.80    6.10
 -22   7   1    7.50    5.40
   7  15   1    9.10    4.90
  15 -22   1   14.20    7.00
  -7 -15  -1   -0.50    3.90
 -15  22  -1    4.70    6.50
 -15  22  -1    3.50    6.20
  22  -7  -1   14.20    6.70
  -7 -15  -1   11.40    5.80
  18 -22   1   53.19   11.00
 -22   4   1   34.10    7.50
  18 -22   1   45.10   10.90
   4  18   1   63.69    8.00
   4  18   1   69.09   10.40
   4  18   1   54.59    8.80
  -4 -18  -1   63.69   10.10
 -18  22  -1   75.19   11.10
  22  -4  -1   43.80    9.30
  -4 -18  -1   76.89   10.10
   1  21   1  315.47   30.50
   1  21   1  324.47   27.30
  21 -22   1  309.77   31.20
  21 -22   1  412.76   34.20
   1  21   1  326.37   28.70
  -1 -21  -1  346.27   29.00
  -1 -21  -1  318.57   29.60
  22  -1  -1  317.67   29.70
 -21  22  -1  309.77   30.80
  -2  24   1  100.59   13.70
  24 -22   1   72.29   12.50
  -2  24   1   89.39   11.20
   2 -24  -1  120.19   15.70
   2 -24  -1  124.39   14.50
  22   2  -1   92.79   13.10
  22   2  -1   60.39   10.50
 -24  22  -1   91.09   13.20
  27 -22   1   -1.80    8.20
 -22  -5   1   15.10    6.90
  -5  27   1    5.40    7.50
  -5  27   1   48.10   15.60
   5 -27  -1    9.30    8.20
   5 -27  -1   18.40    5.40
  22   5  -1    3.10    5.70
 -27  22  -1   17.90    8.50
  22   5  -1   14.80    7.60
  -8  30   1    7.10    8.60
  -8  30   1   -5.20   12.00
 -22  -8   1    2.30    5.50
  30 -22   1   -2.00    8.20
  22   8  -1    8.60    7.20
  22   8  -1   -0.50    6.70
 -30  22  -1    7.30    8.50
   8 -30  -1    5.40    5.10
   8 -30  -1   -3.70    6.80
 -22 -11   1    7.80    7.20
 -11  33   1   21.10    8.20
  33 -22   1   16.80   11.00
 -11  33   1   21.10   10.90
  22  11  -1   13.80    8.20
  22  11  -1    2.00    7.80
 -33  22  -1   21.00    9.50
  11 -33  -1   12.70    6.80
  11 -33  -1   26.70   10.00
 -22 -14   1   27.60    8.80
  36 -22   1   26.60   12.60
 -14  36   1   26.20   12.30
 -14  36   1    7.90    9.50
 -14  36   1   22.40    8.80
 -36  22  -1   35.20   12.20
  22  14  -1   21.20    9.50
  14 -36  -1   12.10   10.60
  22  14  -1   14.10    9.80
  14 -36  -1   25.10    8.50
 -17  39   1    6.90   10.40
 -17  39   1    2.70    7.10
  39 -22   1    4.70   22.50
 -17  39   1    2.60   10.80
 -22 -17   1   -3.40    7.50
  22  17  -1   -2.70   12.20
 -39  22  -1   17.50    6.60
 -39  22  -1   16.50   10.20
  22  17  -1    0.40    9.20
  17 -39  -1   11.10   11.30
  17 -39  -1   -0.50    6.80
 -20  42   1   32.20   13.10
 -20  42   1   19.70   23.10
 -20  42   1    9.90    7.80
 -22 -20   1    7.20    7.20
  42 -22   1    4.30   13.30
 -42  22  -1   12.30    5.80
  22  20  -1   15.10   10.60
  20 -42  -1   26.60    9.10
  22  20  -1   11.70   12.10
  20 -42  -1   18.90   13.20
 -42  22  -1   50.19   14.60
 -23  45   1   -3.90    9.80
  45 -22   1   12.50   12.20
 -23  45   1    7.90   10.60
 -22 -23   1    4.70    7.20
 -23  45   1    0.40    7.00
  23 -45  -1    4.30    8.10
  22  23  -1   -9.10    8.10
  22  23  -1    6.00   11.10
 -45  22  -1    5.60    9.80
  23 -45  -1   -3.90    9.70
 -45  22  -1   -5.00    4.00
  42 -19   1   -0.90   11.60
 -23  42   1    5.50    9.50
 -23  42   1   23.90   12.70
 -19 -23   1    9.30    9.70
 -23  42   1   15.10   12.10
 -42  19  -1    2.30    5.00
  23 -42  -1   -3.00    8.60
  19  23  -1    3.60   12.10
 -42  19  -1    8.30    8.20
  19  23  -1   15.20    9.40
  23 -42  -1    5.50   11.50
  39 -16   1   27.30   14.10
 -16 -23   1   19.30    9.10
 -16 -23   1   29.00   10.20
 -23  39   1   43.60   13.30
 -23  39   1   17.10   11.50
 -39  16  -1   46.50   10.00
  23 -39  -1   29.20   13.20
  16  23  -1   17.30    8.50
  16  23  -1   48.70   14.80
 -39  16  -1   35.90    6.60
  36 -13   1  -14.80    9.20
 -13 -23   1   -2.90    7.70
 -13 -23   1   -0.30    6.90
 -23  36   1    0.00    9.60
 -36  13  -1    7.40    8.20
 -36  13  -1   -2.80    3.70
  13  23  -1    4.10    7.50
  23 -36  -1  -10.90   10.30
  13  23  -1   -1.30   10.70
  33 -10   1    7.30    9.40
 -10 -23   1    7.90    4.70
 -23  33   1   -0.20    9.90
 -10 -23   1   -1.50    6.10
  23 -33  -1   13.40   10.10
  10  23  -1   12.00    7.30
 -33  10  -1    7.90   10.10
  10  23  -1    5.30   11.20
  -7 -23   1   10.70    8.70
  -7 -23   1   -0.60    6.30
  30  -7   1   -4.20    7.70
  -7 -23   1   -0.50    4.70
 -23  30   1    8.20    7.70
   7  23  -1    1.60    5.60
 -30   7  -1    6.90    5.70
  23 -30  -1    2.80    9.00
   7  23  -1    1.60    9.00
 -23  27   1    6.00    8.50
  -4 -23   1    5.50    6.30
  -4 -23   1    6.30    4.40
  -4 -23   1   -8.00    7.00
  27  -4   1    9.10   10.00
 -27   4  -1    5.90    6.30
  23 -27  -1   10.50    7.00
   4  23  -1    6.00    9.20
  23 -27  -1    9.20    8.80
   4  23  -1   15.00    6.90
  24  -1   1  129.59   11.80
  -1 -23   1  112.49   15.30
 -23  24   1  108.39   15.40
  24  -1   1  141.89   16.00
  -1 -23   1  136.59   15.10
  -1 -23   1  121.49   12.10
   1  23  -1  111.19   15.70
 -24   1  -1  115.99   14.50
   1  23  -1  116.39   14.20
  23 -24  -1  104.29   15.20
  23 -24  -1  105.79   16.70
   2 -23   1  647.44   51.99
 -23  21   1  638.14   53.39
   2 -23   1  647.54   53.39
  21   2   1  647.34   49.80
  -2  23  -1  611.24   51.59
 -21  -2  -1  618.94   51.69
  -2  23  -1  647.44   53.89
 -23  18   1   41.80   15.50
   5 -23   1    2.70    5.80
  18   5   1    9.90    5.20
  -5  23  -1   24.70    5.30
  23 -18  -1   28.20   15.10
  -5  23  -1   31.60    7.80
 -18  -5  -1   52.99   11.90
  -5  23  -1   28.00    8.10
 -23  15   1  122.69   15.40
  15   8   1  130.69   15.00
   8 -23   1  132.69   15.80
  15   8   1   87.09   12.60
  -8  23  -1  105.89   12.00
 -15  -8  -1  120.99   13.20
  -8  23  -1  134.99   16.30
  23 -15  -1  103.29   14.80
  -8  23  -1  117.59   13.10
  11 -23   1   92.49   14.40
  12  11   1  111.59   13.10
  12  11   1   99.59   12.00
 -23  12   1  112.29   14.30
 -11  23  -1   85.69   11.30
 -11  23  -1   94.49   13.80
 -12 -11  -1  120.09   13.30
  23 -12  -1  100.89   14.30
 -11  23  -1   82.99   12.20
   9  14   1   60.89    9.70
   9  14   1   67.79    9.60
 -23   9   1   70.59   10.10
  14 -23   1   85.59   12.50
  -9 -14  -1   43.60    7.70
  -9 -14  -1   76.79    9.80
  23  -9  -1   78.39   12.40
 -14  23  -1   65.99   10.30
 -14  23  -1   54.79   11.00
  17 -23   1  169.08   19.00
   6  17   1  145.19   14.50
 -23   6   1  130.09   16.10
   6  17   1  158.38   16.00
   6  17   1  151.58   17.80
  23  -6  -1  145.69   17.30
 -17  23  -1  235.68   24.70
  -6 -17  -1  147.49   15.70
  -6 -17  -1  160.58   16.70
   3  20   1   19.00    5.30
  20 -23   1    5.90    8.00
   3  20   1   13.70    7.30
 -23   3   1   19.80   10.50
   3  20   1    9.90    5.20
  20 -23   1    3.60    7.00
  -3 -20  -1   -3.80    6.10
  23  -3  -1   12.40    6.60
  -3 -20  -1    9.20    6.30
 -20  23  -1    7.30    7.60
  23 -23   1  139.89   18.90
   0  23   1  206.98   19.20
   0  23   1  148.09   17.90
   0  23   1  146.99   15.00
  23 -23   1  174.08   20.20
 -23   0   1  135.39   16.20
   0 -23  -1  142.49   17.90
 -23  23  -1  137.89   18.10
  23   0  -1  149.29   17.90
   0 -23  -1  143.29   16.50
  -3  26   1    3.90    7.80
 -23  -3   1   21.90    6.50
  -3  26   1   18.10    6.70
  26 -23   1   14.70    9.00
 -26  23  -1   13.00    8.00
  23   3  -1   16.30    7.50
   3 -26  -1   28.90    8.70
  23   3  -1    9.00    7.00
  29 -23   1   91.49   22.00
  -6  29   1   33.80   11.40
 -23  -6   1   71.49   11.40
  23   6  -1   54.99   12.10
   6 -29  -1   46.20   11.90
  23   6  -1   69.29   11.80
 -29  23  -1   57.79   11.30
   6 -29  -1   64.59    8.70
  -9  32   1   -1.70    8.90
 -23  -9   1    3.40    6.60
  -9  32   1   -0.10    5.90
  32 -23   1    0.30    9.20
   9 -32  -1    1.50    5.00
  23   9  -1   11.10    8.50
 -32  23  -1    3.50    7.20
  23   9  -1    0.20    6.40
   9 -32  -1   -3.10    9.80
 -12  35   1   30.30   13.00
 -23 -12   1   45.90   12.50
 -12  35   1   21.70    8.50
  35 -23   1   21.60   13.90
 -35  23  -1   19.10    9.90
  23  12  -1    8.50   10.70
  12 -35  -1   10.30   10.70
  23  12  -1   20.60    9.20
  12 -35  -1   15.00    7.40
 -23 -15   1    6.70    7.50
 -15  38   1  -10.60    9.80
 -15  38   1   -4.60    7.60
 -15  38   1   -5.40    8.70
  38 -23   1   15.40   10.40
 -38  23  -1    7.00    5.90
  23  15  -1   18.10   10.40
  15 -38  -1   10.50    7.50
 -38  23  -1    3.40    9.30
  23  15  -1   12.20    9.10
  15 -38  -1   12.50   11.40
 -18  41   1   17.50    7.40
 -23 -18   1   14.00    9.70
 -18  41   1    6.80   11.70
 -18  41   1   22.10   13.10
  41 -23   1   13.60   13.80
  18 -41  -1   -7.50    9.10
  23  18  -1   -2.00   11.60
  23  18  -1    6.30    8.10
 -41  23  -1    6.20    6.10
  18 -41  -1    8.00    7.80
 -41  23  -1    5.40    9.40
 -21  44   1   23.80   13.20
 -23 -21   1    5.00    7.70
 -21  44   1   20.30   10.10
 -21  44   1    3.30   10.00
  44 -23   1    0.70   15.30
  21 -44  -1    7.70    8.20
  23  21  -1   12.60    8.30
  21 -44  -1   13.00   15.20
 -44  23  -1   24.70    6.30
  23  21  -1   20.80   13.20
 -44  23  -1   18.10   10.50
  47 -23   1  -17.00    9.80
 -23 -24   1   -4.60    6.40
 -24  47   1   -1.30    9.10
 -24  47   1   10.90    9.50
 -24  47   1    3.00   10.00
 -47  23  -1   -9.40    6.20
  24 -47  -1    0.80    7.30
  23  24  -1  -11.90    6.30
  24 -47  -1   -4.10    9.20
  23  24  -1   30.50   13.90
 -47  23  -1    5.40    4.70
 -24  44   1   -3.40    8.40
 -20 -24   1    1.10    6.50
  44 -20   1   22.20   13.40
 -24  44   1  -18.00    8.50
 -24  44   1    5.60   11.30
  20  24  -1   -3.40    8.40
  20  24  -1  -10.00   10.10
 -44  20  -1   -2.30    4.20
  24 -44  -1   23.50   10.00
 -44  20  -1   -2.30    8.20
  24 -44  -1   -9.10   11.20
  41 -17   1   22.80   15.70
 -17 -24   1   11.20    9.10
 -17 -24   1    2.00    8.00
 -24  41   1    4.50   10.80
 -41  17  -1   15.60    5.60
 -41  17  -1    9.80    8.50
  17  24  -1   16.80   11.80
  17  24  -1   11.60   11.90
  24 -41  -1   32.00   14.10
 -14 -24   1   39.00   11.20
 -24  38   1   47.20   14.90
  38 -14   1   56.19   14.40
 -14 -24   1   82.69   15.80
  14  24  -1   68.49   15.40
 -38  14  -1   51.19   11.00
 -38  14  -1   51.69    9.10
  24 -38  -1   49.50   14.60
  14  24  -1   66.49   12.20
  35 -11   1   13.90   10.60
 -11 -24   1   15.30    7.40
 -11 -24   1   14.10    8.00
 -24  35   1   -4.00    9.90
  11  24  -1   22.10   12.50
  24 -35  -1    5.60   10.80
  11  24  -1   14.90    8.10
 -35  11  -1    0.10    8.00
 -24  32   1    6.20    9.30
  -8 -24   1   -4.50    8.30
  32  -8   1   -0.30    8.70
  -8 -24   1   -3.70    4.80
  -8 -24   1    2.30    6.20
   8  24  -1   -7.80    5.40
  24 -32  -1   -0.50    9.20
 -32   8  -1    0.80    6.60
   8  24  -1    2.90    8.50
  29  -5   1   31.50   10.00
 -24  29   1   28.90    9.80
  -5 -24   1   52.49    7.40
  -5 -24   1   53.19   11.20
  -5 -24   1   59.59   13.40
  24 -29  -1   66.49   13.10
 -29   5  -1   48.00    8.60
   5  24  -1   47.40   12.10
   5  24  -1   33.40    8.50
  24 -29  -1   19.50    8.30
  -2 -24   1  176.48   21.30
  -2 -24   1  167.88   16.10
 -24  26   1  179.08   21.70
  26  -2   1  182.38   15.60
  -2 -24   1  167.18   18.90
  26  -2   1  239.88   24.80
   2  24  -1  196.88   22.20
  24 -26  -1  169.18   21.00
   2  24  -1  180.18   18.50
 -26   2  -1  175.28   19.00
  24 -26  -1  139.49   19.60
 -24  23   1   50.39   11.10
   1 -24   1   61.69   10.50
   1 -24   1   70.59    8.10
  23   1   1   39.70    8.70
   1 -24   1   92.69   13.40
  23   1   1   77.69    8.40
 -23  -1  -1   86.69   11.20
  -1  24  -1   73.99   10.90
  24 -23  -1   82.79   14.10
  -1  24  -1   49.40   11.00
  24 -23  -1   83.09   12.30
  20   4   1  227.48   21.50
 -24  20   1  240.68   23.10
   4 -24   1  193.18   22.80
  -4  24  -1  204.68   20.20
  -4  24  -1  205.88   23.10
 -20  -4  -1  202.88   20.30
  24 -20  -1  208.48   23.30
 -24  17   1   20.40    8.70
  17   7   1   35.70    8.50
   7 -24   1    4.60    6.90
  17   7   1   15.90    7.40
 -17  -7  -1   21.90    6.60
  24 -17  -1   26.70    9.20
  -7  24  -1   24.60    5.70
  -7  24  -1   34.70    9.00
  -7  24  -1   15.00    5.70
  10 -24   1   55.59   10.50
  14  10   1   39.90    8.20
  14  10   1   74.79   11.60
 -24  14   1   75.19   10.70
 -10  24  -1   56.89   11.10
 -10  24  -1   52.49    9.40
 -14 -10  -1   76.09    9.70
  24 -14  -1   39.00    9.80
  11  13   1    4.90    6.00
  11  13   1   -3.70    4.30
 -24  11   1    2.30    7.80
  13 -24   1   10.60    7.80
 -13  24  -1    7.00    5.60
 -11 -13  -1    5.10    4.40
  24 -11  -1   -4.00    5.90
 -13  24  -1    3.50    7.60
   8  16   1  555.54   48.90
  16 -24   1  557.64   49.90
   8  16   1  570.14   47.80
 -24   8   1  558.84   48.40
 -16  24  -1  665.03   51.59
 -16  24  -1  557.34   49.80
  24  -8  -1  578.44   49.60
  -8 -16  -1  570.04   48.10
  -8 -16  -1  712.43   49.30
   5  19   1  201.18   22.20
  19 -24   1  202.28   23.40
 -24   5   1  184.78   20.60
   5  19   1  209.58   19.10
   5  19   1  256.67   22.60
 -19  24  -1  213.78   23.10
  24  -5  -1  282.47   25.70
  -5 -19  -1  205.58   20.50
  22 -24   1   23.30    8.30
  22 -24   1   54.69   11.40
   2  22   1   65.09   11.60
 -24   2   1   46.80    9.40
   2  22   1   38.70    7.40
   2  22   1   66.29    8.10
 -22  24  -1   37.20   10.00
  -2 -22  -1   52.49    9.60
  24  -2  -1   39.30    9.70
  -2 -22  -1   72.29   14.40
  25 -24   1  -10.10    6.00
  -1  25   1   -3.20    7.50
  -1  25   1    6.00    5.40
  25 -24   1   -6.20    8.60
 -24  -1   1   12.30    6.10
  24   1  -1    9.50    7.00
   1 -25  -1    1.90    5.00
 -25  24  -1   -0.80   12.00
  24   1  -1    2.10    4.70
   1 -25  -1    8.80    7.60
  -4  28   1   19.70    9.30
 -24  -4   1   37.20   12.30
  -4  28   1   14.30    7.00
  28 -24   1   33.00   12.10
 -28  24  -1   17.70    9.10
  24   4  -1   32.40    9.80
   4 -28  -1   19.70    9.60
  24   4  -1   16.20   11.00
  -7  31   1   14.70    9.50
  31 -24   1   11.10   10.70
  -7  31   1    5.40    6.30
 -24  -7   1   18.80    8.00
   7 -31  -1   11.10    8.80
   7 -31  -1    6.10    5.30
 -31  24  -1    8.60    8.30
  24   7  -1   11.30    9.80
  24   7  -1    0.00    6.80
 -10  34   1   14.40   10.80
  34 -24   1   -4.10   10.00
 -10  34   1   23.20    8.30
 -24 -10   1   18.70    8.00
  24  10  -1   17.60    8.70
  24  10  -1   21.70   11.40
  10 -34  -1    1.40    9.40
  10 -34  -1   17.90    6.80
 -34  24  -1   15.80    9.40
 -13  37   1   -4.40   10.90
 -13  37   1   10.60   10.90
 -24 -13   1   -1.30    6.80
  37 -24   1   20.70   11.00
  13 -37  -1    0.60    6.50
  24  13  -1    6.10    8.50
  13 -37  -1   -4.90   10.50
  24  13  -1   -6.80   11.30
 -37  24  -1   -3.70   11.10
 -24 -16   1    9.70    8.80
 -16  40   1   24.10   13.30
 -16  40   1   34.40   12.70
 -16  40   1    4.30    9.10
  40 -24   1    8.60   13.70
 -40  24  -1   17.00    6.80
  24  16  -1   15.40   11.50
  24  16  -1   16.70    9.60
  16 -40  -1   18.70   12.60
 -40  24  -1    5.50   19.30
  16 -40  -1   15.50    8.00
  43 -24   1   -3.20   11.20
 -19  43   1    9.80   12.10
 -19  43   1    9.60    9.00
 -19  43   1    3.80    5.40
 -19  43   1  -11.50   10.30
 -24 -19   1    5.10   10.40
  24  19  -1    5.40   11.10
  19 -43  -1    2.30    7.80
 -43  24  -1   -0.90    8.20
  19 -43  -1   13.10   12.30
  24  19  -1   -1.10    8.00
 -43  24  -1    3.20    6.10
 -24 -22   1    7.80    8.20
 -22  46   1   13.60   10.60
 -22  46   1    4.70    4.90
  46 -24   1    2.20   11.40
 -22  46   1   10.80   11.10
 -46  24  -1   -5.40    6.90
  24  22  -1    7.60    8.50
  22 -46  -1    2.70   10.50
  24  22  -1   15.60   12.00
  22 -46  -1    7.50    7.70
 -46  24  -1    5.70    4.70
  49 -24   1   10.10   11.40
 -25  49   1   -3.90    6.80
 -25  49   1  -24.00    8.20
 -25  49   1   -7.10    9.80
 -24 -25   1   -8.60    7.30
 -49  24  -1   -7.20    3.90
  25 -49  -1   -1.00   10.50
  24  25  -1   27.20   19.60
 -49  24  -1   -6.80    5.90
  25 -49  -1    1.80    7.80
  24  25  -1   -7.30   10.70
 -25  46   1  -10.70    6.10
 -25  46   1    1.40   10.10
 -21 -25   1   -2.90    7.40
 -25  46   1   -0.80   10.00
  46 -21   1   21.90   11.80
  21  25  -1  -12.80   10.20
  25 -46  -1   -0.80    9.80
  25 -46  -1   -7.60    7.70
  21  25  -1   -3.40    7.60
 -46  21  -1  -11.20    6.10
 -46  21  -1    2.50    4.30
 -25  43   1   35.40   12.40
  43 -18   1   22.10   14.50
 -18 -25   1   12.70    7.80
 -43  18  -1    1.90    8.60
  25 -43  -1   20.70   12.80
 -43  18  -1   13.50    5.30
  18  25  -1   10.90   11.90
  18  25  -1   -0.60    9.50
 -15 -25   1   -4.40    7.20
  40 -15   1   -8.30   19.40
 -15 -25   1    3.80    6.90
 -25  40   1   15.00   11.70
  15  25  -1   14.40   16.10
  25 -40  -1  -11.90   10.60
 -40  15  -1    4.10    8.90
  15  25  -1    6.60    8.40
  37 -12   1  -11.30   10.10
 -25  37   1   13.70   10.70
 -12 -25   1    0.10    8.40
 -12 -25   1    3.30   10.20
  12  25  -1    7.60    7.70
 -37  12  -1   41.00   18.20
  12  25  -1    4.00   13.30
  25 -37  -1    8.10   11.40
  -9 -25   1   -0.10    6.70
 -25  34   1    4.60   10.00
  34  -9   1   28.00   11.80
  -9 -25   1    6.30    5.80
   9  25  -1   10.10    7.00
   9  25  -1    2.00   11.20
  25 -34  -1    0.00   10.60
 -34   9  -1    6.40    7.90
 -25  31   1   20.20    9.80
  -6 -25   1   31.70   10.50
  -6 -25   1   45.30    7.40
  31  -6   1   20.30   10.50
  -6 -25   1   55.99   13.50
   6  25  -1   20.80   10.80
  25 -31  -1   17.40   11.40
   6  25  -1   46.40    9.40
 -31   6  -1   84.69   17.70
 -25  28   1   16.30   15.60
  28  -3   1  -11.20    5.90
  -3 -25   1    3.40    6.40
  -3 -25   1    4.10    7.70
  -3 -25   1    8.50    4.70
  25 -28  -1    7.60    9.60
 -28   3  -1   10.50    6.20
  25 -28  -1    1.90    9.10
   3  25  -1   14.20    8.30
   3  25  -1    0.30    8.70
   0 -25   1   27.60    8.50
   0 -25   1   25.10    5.30
  25   0   1   47.30   10.40
  25   0   1   34.60    5.20
 -25  25   1   13.60    8.50
   0 -25   1   25.70    9.60
   0  25  -1   30.10    7.70
  25 -25  -1    8.00    8.50
   0  25  -1   36.60   10.30
  25 -25  -1   28.90    9.70
 -25   0  -1   10.20    6.10
 -25  22   1   35.30    9.90
   3 -25   1   46.70   11.30
  22   3   1   29.70    8.90
  22   3   1   41.80    5.90
 -22  -3  -1   38.30    7.90
  -3  25  -1   30.00    8.50
  25 -22  -1   24.30    9.20
  -3  25  -1   32.20    7.60
  19   6   1   28.70    6.80
   6 -25   1   48.80   11.20
 -25  19   1   42.50    9.70
  19   6   1   41.50    9.00
  25 -19  -1   46.60   10.00
 -19  -6  -1   37.90    8.10
  -6  25  -1   55.49    7.20
  -6  25  -1   46.80    8.20
  -6  25  -1   36.50   10.70
  16   9   1   17.60    7.10
   9 -25   1   20.40    8.90
 -25  16   1   19.00    7.40
  16   9   1    2.40    4.80
  -9  25  -1   19.60    6.60
  -9  25  -1    9.30    8.60
 -16  -9  -1   15.30    5.60
  25 -16  -1    7.70    7.80
  -9  25  -1   16.00    5.50
 -25  13   1   60.89   10.50
  13  12   1   47.90   10.50
  13  12   1   52.59    8.90
  12 -25   1   66.99   11.70
  25 -13  -1   33.10   10.50
 -13 -12  -1   71.39    9.70
 -12  25  -1   63.39    9.00
 -12  25  -1   70.39   12.20
 -12  25  -1   73.09   11.90
  15 -25   1   18.60    8.90
 -25  10   1   19.60    6.80
  10  15   1   18.70    7.60
  10  15   1   11.10    7.90
 -15  25  -1   18.70    8.50
 -10 -15  -1   17.40    6.10
  25 -10  -1    4.90    7.30
 -15  25  -1   28.70    9.60
 -25   7   1   59.49   10.10
  18 -25   1   58.99   12.20
   7  18   1   56.19   11.30
   7  18   1  108.39   13.50
   7  18   1   78.29    9.40
  25  -7  -1   70.29   12.50
 -18  25  -1   67.19   12.60
  -7 -18  -1   79.79   10.70
  -7 -18  -1   77.39   11.00
   4  21   1   10.30    6.20
   4  21   1   12.60    5.10
  21 -25   1   22.50   10.40
 -25   4   1    9.00    5.70
  21 -25   1    0.70    8.30
   4  21   1    1.80    6.20
 -21  25  -1    8.40    7.70
  -4 -21  -1   14.20    6.80
  25  -4  -1   10.80    6.30
  -4 -21  -1    6.00    7.10
 -25   1   1   20.30    7.10
   1  24   1   35.20    9.50
  24 -25   1    9.50    9.10
  24 -25   1   21.80   10.00
   1  24   1   22.00    6.20
   1  24   1   29.30    6.60
 -24  25  -1   37.20   10.90
  25  -1  -1   21.20    7.60
  -1 -24  -1   34.10   12.30
  -1 -24  -1   14.60    7.60
  -2  27   1   90.19   14.40
  27 -25   1   62.89   12.10
  -2  27   1   95.49   12.80
  27 -25   1  102.09   15.80
 -25  -2   1  134.19   14.50
  25   2  -1  109.99   14.90
   2 -27  -1   71.49   11.30
 -27  25  -1  199.78   25.20
  25   2  -1   62.59   11.00
   2 -27  -1  102.69   14.50
  -5  30   1   36.90    7.80
 -25  -5   1   54.79    9.90
  -5  30   1   34.30   11.70
  30 -25   1   37.30   11.80
  25   5  -1   35.20    8.50
 -30  25  -1   41.10   13.60
   5 -30  -1   69.29   12.50
  25   5  -1   44.50   10.30
   5 -30  -1   44.80    7.30
  -8  33   1   25.10   11.20
  33 -25   1   -8.90    9.90
 -25  -8   1   14.70    6.90
  -8  33   1   29.10    8.40
 -33  25  -1   29.00   10.90
  25   8  -1    0.90    7.50
   8 -33  -1   22.50   10.00
   8 -33  -1   16.30    6.40
  25   8  -1   23.70   10.70
  36 -25   1   11.70   11.00
 -11  36   1   15.30    7.20
 -25 -11   1    9.00    7.60
 -11  36   1   51.79   14.20
  11 -36  -1   25.20    7.40
 -36  25  -1   36.80   12.70
  11 -36  -1   17.60   10.90
  25  11  -1   17.80    9.90
  25  11  -1   17.70   11.60
 -14  39   1   38.50   11.90
 -14  39   1    7.50   11.20
 -14  39   1   17.20   18.20
  39 -25   1   34.70   14.20
 -25 -14   1    6.20    8.00
  14 -39  -1   19.50    8.10
 -39  25  -1   20.10   11.00
  14 -39  -1   31.50   11.60
  25  14  -1   -3.90   10.70
  25  14  -1    6.50    8.90
 -17  42   1    5.10   10.80
  42 -25   1    5.50    9.40
 -17  42   1   19.10   10.00
 -25 -17   1    4.10    7.70
 -17  42   1    3.00    9.70
  17 -42  -1    0.90   11.40
  25  17  -1    3.40    9.20
 -42  25  -1   -7.10   10.80
 -42  25  -1   -0.40    6.20
  25  17  -1   -0.10   11.20
  17 -42  -1    4.20    7.10
 -20  45   1    4.70   11.00
  45 -25   1    1.60   11.60
 -20  45   1   -6.70    7.00
 -20  45   1   -4.70    4.40
 -25 -20   1    1.50    9.60
 -20  45   1    7.10   16.50
  25  20  -1    1.90   10.80
  20 -45  -1  -22.70    8.30
 -45  25  -1   19.90    9.40
  25  20  -1   -4.80    8.00
  20 -45  -1   -5.90    6.90
 -45  25  -1   13.20    5.40
 -25 -23   1  -13.20    6.70
 -23  48   1  -15.80    8.80
 -23  48   1   11.20   10.80
  48 -25   1   -5.20   10.20
 -23  48   1    6.00   10.30
 -23  48   1    0.00    4.80
 -48  25  -1    0.60    4.50
 -48  25  -1   -1.00    6.80
  23 -48  -1  -10.90    6.30
  23 -48  -1   -1.40    8.90
  25  23  -1    2.40    7.30
  25  23  -1    7.10   11.30
 -26  51   1    3.80    5.70
 -25 -26   1    1.20    5.30
 -26  51   1   19.60   19.40
  51 -25   1    8.80   11.80
 -26  51   1  -11.40    5.00
 -26  51   1  -23.90    9.30
  26 -51  -1   -7.80    7.40
 -51  25  -1    4.10   12.50
  26 -51  -1   -3.70   11.00
  25  26  -1  -11.40   11.20
 -51  25  -1    4.40    4.40
  25  26  -1    2.80    8.10
  48 -22   1   14.20   16.10
 -22 -26   1   -0.90    6.70
 -26  48   1    7.60    8.00
 -26  48   1   12.40   10.30
  22  26  -1   -9.70    5.80
  22  26  -1   -4.40   10.10
 -48  22  -1    1.70    4.00
  26 -48  -1   -7.80    7.20
  26 -48  -1    1.20    9.90
 -48  22  -1    5.70    7.60
 -26  45   1   -2.00    4.80
  45 -19   1    4.30   11.60
 -19 -26   1   -0.60    5.70
 -26  45   1  -10.30    9.30
 -45  19  -1   20.70   14.10
 -45  19  -1   -0.10    3.90
  26 -45  -1   -8.50   11.10
  19  26  -1   -9.40    9.60
  19  26  -1   -9.60    8.20
  42 -16   1    8.20   13.30
 -16 -26   1   13.20   10.60
 -16 -26   1    7.70    6.40
 -26  42   1   24.50   13.50
  16  26  -1   28.80   10.10
  16  26  -1   18.80   11.90
  26 -42  -1   21.20   13.00
 -13 -26   1   17.20   19.70
 -26  39   1    3.40   11.00
 -13 -26   1   16.90   12.40
  39 -13   1   17.70   12.90
 -39  13  -1   15.90   11.50
  13  26  -1   15.40    9.20
  26 -39  -1    8.00   11.70
  13  26  -1   25.60   14.00
 -26  36   1   15.10   11.20
 -10 -26   1   56.99   13.10
  36 -10   1   87.79   16.40
 -10 -26   1   44.00    9.80
 -10 -26   1   41.00    8.50
  26 -36  -1   36.60   13.40
 -36  10  -1   43.30   11.70
  10  26  -1   46.90   10.70
  10  26  -1   73.59   16.10
 -26  33   1   -6.20    9.20
  -7 -26   1    2.20    9.10
  33  -7   1    6.90   10.30
  -7 -26   1   11.00    6.80
  -7 -26   1    7.00    5.60
   7  26  -1   16.10    8.10
   7  26  -1    6.60   11.10
  26 -33  -1   17.50   10.70
 -33   7  -1    8.10    7.80
  -4 -26   1   20.10    8.10
  -4 -26   1   22.10    9.70
  -4 -26   1   44.50    6.90
  30  -4   1   26.00   11.50
 -26  30   1   35.60   11.40
  26 -30  -1    4.40    6.80
   4  26  -1   24.30   11.70
   4  26  -1   34.00   11.80
 -30   4  -1   30.80    8.40
  26 -30  -1   30.30   12.00
  27  -1   1   19.00    9.00
  27  -1   1   20.70    4.90
  -1 -26   1   28.30    5.70
  -1 -26   1   28.90    9.60
 -26  27   1   33.60   11.00
  -1 -26   1   56.59   14.30
  26 -27  -1   16.30    7.80
  26 -27  -1   16.50   11.30
   1  26  -1    9.90    5.50
 -27   1  -1   16.20    8.00
   1  26  -1   23.70   10.70
   2 -26   1   24.80    7.90
   2 -26   1    3.80    8.10
 -26  24   1   13.00    8.10
  24   2   1   27.10    8.30
  24   2   1   20.00    4.70
  -2  26  -1   17.90    6.60
  26 -24  -1    4.70    8.80
  26 -24  -1   10.70    9.30
  -2  26  -1   10.00   10.20
 -24  -2  -1   15.10    6.40
   5 -26   1  138.39   17.40
 -26  21   1  126.79   17.80
  21   5   1  126.19   15.90
  -5  26  -1  130.39   15.00
 -21  -5  -1  126.89   15.00
  -5  26  -1  144.09   17.30
  26 -21  -1  131.99   17.80
  18   8   1    5.60    5.80
  18   8   1   20.70    8.00
   8 -26   1    2.80    6.40
 -26  18   1   19.40   14.40
  26 -18  -1    5.20    7.90
  -8  26  -1   14.60    7.00
  -8  26  -1   12.30    5.30
 -18  -8  -1    7.10    5.40
  -8  26  -1    4.70    7.90
  11 -26   1   10.30    9.10
  15  11   1   32.60    8.90
 -26  15   1   48.90   10.60
  15  11   1   20.30    8.80
 -15 -11  -1   39.20    7.70
 -11  26  -1   24.60    5.10
 -11  26  -1   38.00    9.90
  26 -15  -1   32.60    9.70
 -11  26  -1   37.80    6.70
  12  14   1    2.20    4.70
  14 -26   1   18.50    8.70
  12  14   1    6.40    6.90
 -26  12   1    8.60    6.90
 -14  26  -1   18.50    8.90
 -12 -14  -1    3.60    4.10
 -14  26  -1   15.20    7.30
  26 -12  -1   15.20    8.00
   9  17   1  205.18   20.30
  17 -26   1  151.08   20.30
 -26   9   1  261.57   25.90
   9  17   1  182.68   20.50
 -17  26  -1  171.58   20.40
 -17  26  -1  188.98   21.60
  -9 -17  -1  142.19   17.40
  -9 -17  -1  164.38   17.40
  26  -9  -1  150.48   20.30
   6  20   1   26.60    9.70
   6  20   1   54.59    7.90
  20 -26   1   40.10   10.50
   6  20   1   45.80    8.80
 -26   6   1  117.49   17.90
  -6 -20  -1   79.59   11.90
  -6 -20  -1   56.59   10.50
  26  -6  -1   44.60   11.40
 -20  26  -1   39.80   10.70
   3  23   1  123.79   12.20
   3  23   1   96.39   13.20
  23 -26   1  102.79   17.60
   3  23   1  108.79   14.90
 -26   3   1  143.09   15.00
  23 -26   1   69.89   13.20
  -3 -23  -1   84.69   12.30
  -3 -23  -1  130.99   16.20
  26  -3  -1  108.69   15.40
 -23  26  -1  160.58   17.90
  26 -26   1   61.49   13.40
  26 -26   1  124.89   24.10
   0  26   1   53.99    9.40
   0  26   1   56.49    8.70
 -26   0   1   49.80   10.00
   0  26   1   29.50   10.70
   0 -26  -1   59.99   11.20
  26   0  -1   42.30   11.20
 -26  26  -1   44.20   10.40
   0 -26  -1   68.69   13.40
  -3  29   1   11.00    7.00
  -3  29   1   18.30   10.60
 -26  -3   1   13.30    6.80
  29 -26   1   17.80   11.90
  29 -26   1    5.60    8.60
   3 -29  -1   37.10   10.40
  26   3  -1   23.60    9.90
 -29  26  -1   17.40   10.10
  26   3  -1   19.60    8.00
  -6  32   1   18.30   15.70
 -26  -6   1    4.80    6.60
  32 -26   1   -3.70   15.80
  -6  32   1    1.60    9.70
  26   6  -1   20.20    9.10
   6 -32  -1   13.30    9.90
 -32  26  -1   21.90   11.50
  26   6  -1   11.60   11.90
   6 -32  -1    6.70    5.00
  35 -26   1   -3.80   12.00
  -9  35   1   11.90   11.10
 -26  -9   1   16.30    8.20
  -9  35   1   12.10    9.10
   9 -35  -1   -1.60    9.70
  26   9  -1    4.30    9.00
   9 -35  -1   -4.60    5.40
 -35  26  -1    3.10    9.10
  26   9  -1   17.10   17.30
 -12  38   1   11.80    8.10
 -12  38   1    3.80   10.50
  38 -26   1   10.80   12.50
 -26 -12   1   14.40    7.90
  26  12  -1   -0.80   11.40
  12 -38  -1    3.60   11.60
  12 -38  -1   11.50    6.90
  26  12  -1    2.40    8.10
 -38  26  -1   11.00   18.90
  41 -26   1   20.20   12.80
 -15  41   1    8.50    7.80
 -15  41   1    2.50   11.40
 -15  41   1  -15.50    7.60
 -26 -15   1    3.30    7.70
 -41  26  -1  -13.30    9.20
  26  15  -1    0.70    8.20
  26  15  -1    2.30   10.40
  15 -41  -1   -3.20    6.70
  15 -41  -1   -3.40   10.60
 -26 -18   1    0.00    6.20
  44 -26   1   10.80   11.10
 -18  44   1    2.70    8.00
 -18  44   1    6.90   12.20
 -18  44   1  -20.00   18.60
  18 -44  -1   -3.60    6.40
  18 -44  -1    3.60   12.80
  26  18  -1  -12.90    7.50
 -44  26  -1    5.40    6.20
 -44  26  -1    9.40   10.90
  26  18  -1   -0.70   10.10
 -26 -21   1   -2.90    7.70
 -21  47   1  -14.00    9.10
 -21  47   1    2.20    7.30
 -21  47   1    9.50   12.30
 -21  47   1   -0.20    4.30
  47 -26   1  -29.20   10.20
  26  21  -1    4.40    8.00
  26  21  -1  -10.70    8.40
 -47  26  -1    1.50    4.70
 -47  26  -1  -15.90    5.20
  21 -47  -1    2.70    7.20
  21 -47  -1    3.40   10.80
 -24  50   1   -1.30    4.80
 -24  50   1  -13.20    8.00
 -26 -24   1   -4.70    6.80
  50 -26   1   10.20   12.80
 -24  50   1   -1.00    9.80
 -24  50   1   -9.80    6.30
  26  24  -1    9.00    8.10
 -50  26  -1   -3.80    4.00
  24 -50  -1   -7.10    6.80
 -50  26  -1   -1.50    7.70
  26  24  -1    0.90   10.30
  24 -50  -1   10.90   11.80
 -27  50   1   -0.80    9.80
 -27  50   1    7.70    8.50
  50 -23   1    6.50   12.90
 -23 -27   1    8.60    7.20
 -50  23  -1   -1.80    7.00
 -50  23  -1    1.20    4.20
  27 -50  -1    1.80    7.90
  23  27  -1   10.40   11.90
  27 -50  -1   11.30   12.10
  23  27  -1    7.90   17.20
 -27  47   1    3.10    6.00
 -20 -27   1   -8.00    6.60
 -27  47   1   17.90   12.20
  47 -20   1    9.00   16.40
 -47  20  -1   13.40    8.80
 -47  20  -1    2.30    4.10
  20  27  -1    3.00   11.00
  20  27  -1    2.50   12.10
  27 -47  -1   -3.50    8.00
  27 -47  -1   -2.80   10.70
 -27  44   1  -11.90    9.80
 -17 -27   1   -2.40    5.60
  44 -17   1   -6.10   16.90
 -17 -27   1   -1.50    6.70
  17  27  -1   21.00   13.20
  27 -44  -1    0.70   11.90
  17  27  -1   12.10    8.70
 -44  17  -1   -2.90   11.80
 -14 -27   1   83.89   15.50
  41 -14   1  104.39   31.10
 -14 -27   1   24.20   10.80
 -27  41   1   26.50   12.80
  27 -41  -1   43.00   14.20
 -41  14  -1   41.20   12.20
  14  27  -1   54.59   14.70
  14  27  -1   57.59   15.20
 -27  38   1   -9.40    9.90
 -11 -27   1   -4.60    6.00
 -11 -27   1    1.10   10.30
 -11 -27   1  -27.30   16.20
  38 -11   1   14.90   12.40
  11  27  -1   -4.10    7.50
  27 -38  -1    5.60   12.40
  11  27  -1    0.90   13.30
 -38  11  -1    7.40    9.30
  -8 -27   1   11.60    9.60
 -27  35   1   12.00    9.90
  35  -8   1    3.00    9.40
  -8 -27   1    5.40   10.20
  -8 -27   1   17.50    6.30
  27 -35  -1   17.40   12.10
   8  27  -1  -15.80   10.50
   8  27  -1   -2.40    7.00
 -35   8  -1   -2.90   13.10
  -5 -27   1   20.70    8.10
 -27  32   1   13.70   10.80
  32  -5   1    9.60   10.30
  -5 -27   1    9.50    5.40
  -5 -27   1   19.70   10.00
   5  27  -1   25.30   11.20
  27 -32  -1   -2.80    9.90
  27 -32  -1   18.60   22.50
   5  27  -1   14.40    7.20
 -32   5  -1   11.10    7.50
  -2 -27   1   55.49    8.10
 -27  29   1  104.99   16.40
  -2 -27   1   63.19   11.00
  29  -2   1   96.39   17.00
  -2 -27   1   78.09   13.60
  29  -2   1   63.59    7.50
  27 -29  -1   43.50   12.50
   2  27  -1   49.70    9.80
  27 -29  -1   46.60   12.10
   2  27  -1   53.69   14.10
 -29   2  -1   60.59   11.70
  26   1   1   39.80   10.30
  26   1   1   78.59    8.50
 -27  26   1   47.10   11.60
   1 -27   1  118.89   15.40
   1 -27   1   60.89   12.60
 -26  -1  -1  128.49   18.60
  27 -26  -1   61.79   13.00
  -1  27  -1  115.29   16.60
  -1  27  -1   79.79   14.30
  27 -26  -1   65.29   12.60
 -27  23   1  103.99   16.00
  23   4   1  170.78   22.30
   4 -27   1  124.29   17.50
  -4  27  -1  117.09   16.40
  27 -23  -1  101.19   17.70
  -4  27  -1  184.28   20.10
 -23  -4  -1  129.59   15.20
  20   7   1   90.79   14.00
   7 -27   1   73.29   13.70
  20   7   1  159.38   21.90
 -27  20   1  192.68   27.60
 -20  -7  -1   86.89   12.20
  -7  27  -1  100.69   11.40
  27 -20  -1  111.19   21.70
  -7  27  -1  156.08   16.30
  -7  27  -1   90.89   14.60
  10 -27   1   22.70    9.40
 -27  17   1   46.50   14.60
  17  10   1   39.20    8.90
  17  10   1   24.10    7.40
 -10  27  -1   34.30   10.10
 -10  27  -1   23.70    6.90
  27 -17  -1   21.10    9.30
 -17 -10  -1   19.60    6.70
 -10  27  -1   23.20    6.30
  14  13   1   12.90    7.30
  14  13   1   12.60    7.00
 -27  14   1    6.70    6.10
  13 -27   1    2.30    7.60
 -13  27  -1    9.20    5.30
 -13  27  -1   14.80    8.00
 -13  27  -1   -1.80    6.80
  27 -14  -1   -4.50    6.80
 -14 -13  -1    5.20    5.50
 -27  11   1   51.09    9.90
  11  16   1   55.39   10.50
  11  16   1   39.60    8.40
  16 -27   1   43.90   11.00
 -11 -16  -1   74.49   14.30
  27 -11  -1   36.30    9.90
 -16  27  -1   58.89   11.90
 -16  27  -1   36.60   10.00
 -27   8   1   94.29   13.50
   8  19   1  116.49   11.40
   8  19   1  112.29   14.20
   8  19   1   96.99   11.90
  19 -27   1  124.49   16.40
  27  -8  -1   70.29   13.00
  -8 -19  -1   68.99   10.60
 -19  27  -1   84.59   13.50
  -8 -19  -1   63.09   10.60
   5  22   1   10.10    6.00
   5  22   1    0.00    7.10
  22 -27   1   -4.40    5.00
 -27   5   1   15.30    8.70
   5  22   1   14.60    5.10
  22 -27   1    2.00    7.70
 -22  27  -1   -0.20    6.50
  27  -5  -1    4.30   10.20
  -5 -22  -1    0.70    5.20
  -5 -22  -1    2.50    5.20
  25 -27   1   -7.70    8.70
   2  25   1   13.80    8.70
 -27   2   1   11.50    5.30
   2  25   1   16.00    5.80
  25 -27   1   16.90   10.60
   2  25   1   12.80    5.60
  27  -2  -1   15.00    8.00
  -2 -25  -1   10.00    6.80
  -2 -25  -1    8.10    6.20
 -25  27  -1   28.70   10.70
 -27  -1   1   29.20    9.10
  28 -27   1   29.90   11.50
  -1  28   1   18.60   11.40
  28 -27   1   54.09   12.90
  -1  28   1   52.09   13.70
   1 -28  -1   65.89   12.00
  27   1  -1   21.30    9.30
  27   1  -1   44.20   10.40
 -28  27  -1   34.20   10.90
   1 -28  -1   53.39   11.50
  -4  31   1   -1.80    9.70
  31 -27   1   11.90   10.60
  -4  31   1    6.70    7.30
 -27  -4   1    5.30    6.90
   4 -31  -1    5.90    9.60
  27   4  -1    1.80    5.90
 -31  27  -1   -4.50    9.30
  27   4  -1    4.70    6.70
  -7  34   1   12.90    8.20
  -7  34   1    8.80    9.80
  34 -27   1    9.20   11.10
 -27  -7   1    2.80    6.90
   7 -34  -1   18.00    6.40
   7 -34  -1    5.80   10.10
 -34  27  -1   25.40   10.40
  27   7  -1   18.60   10.00
  27   7  -1   13.80   10.30
 -10  37   1   45.20   12.10
  37 -27   1   40.20   18.50
 -10  37   1   25.80   12.50
 -27 -10   1   51.89   13.60
  10 -37  -1   19.20    7.40
  10 -37  -1   21.60   11.80
  27  10  -1   31.30   18.30
 -37  27  -1   24.30   11.30
  27  10  -1   19.60   10.80
 -13  40   1   24.30   12.80
  40 -27   1    1.80   13.20
 -27 -13   1   18.70   12.30
 -13  40   1    3.90    8.50
  13 -40  -1   10.00    7.40
  27  13  -1   -9.00    7.30
  13 -40  -1   -9.40   12.00
 -40  27  -1    9.00   10.10
  27  13  -1   24.20   16.80
  43 -27   1   -6.20   11.50
 -16  43   1   10.80   11.90
 -16  43   1    3.30   12.10
 -27 -16   1   -2.30    7.70
 -16  43   1    0.60    7.20
 -43  27  -1    4.50    6.30
 -43  27  -1    8.20    9.70
  27  16  -1   16.10   10.30
  27  16  -1  -14.40   15.90
  16 -43  -1    9.80    7.10
  16 -43  -1   26.90   17.10
 -19  46   1    4.50    7.90
  46 -27   1    1.40   12.10
 -19  46   1    0.70   10.20
 -19  46   1    1.00   10.00
 -27 -19   1    7.40    7.10
 -46  27  -1    9.00    6.00
  27  19  -1    7.70   11.30
 -46  27  -1    1.20    7.90
  19 -46  -1    4.20   10.90
  27  19  -1  -12.50    8.20
  19 -46  -1    0.00    7.00
 -22  49   1    9.90    9.00
 -27 -22   1   -1.90    7.70
 -22  49   1   -2.50    9.50
  49 -27   1   -2.20    6.90
 -22  49   1    2.40   10.10
  22 -49  -1    0.50   10.60
  27  22  -1  -18.80    8.60
  22 -49  -1    5.50    7.70
 -49  27  -1    0.40    7.50
 -49  27  -1   -9.70    3.60
  27  22  -1   -5.90    7.70
 -27 -25   1  -10.10    5.30
 -25  52   1  -12.90   16.80
  52 -27   1   -2.40   11.10
 -25  52   1    3.60   10.00
 -25  52   1    5.20    5.20
 -25  52   1   -6.70    6.70
  25 -52  -1   -2.60    7.40
 -52  27  -1    1.00    4.10
  27  25  -1    3.40   10.80
  27  25  -1  -10.50    8.10
  25 -52  -1    1.60   11.10
 -52  27  -1    2.20   13.70
 -24 -28   1    2.50    8.50
 -28  52   1   13.10    8.10
  52 -24   1   22.80   14.10
 -28  52   1   12.20   11.00
  28 -52  -1   -6.10    7.60
  24  28  -1    4.80    7.10
 -52  24  -1  -15.80    5.10
  24  28  -1   15.20   12.70
 -52  24  -1    1.50    4.00
  28 -52  -1    0.20   10.80
 -28  49   1    0.20    7.80
 -21 -28   1   14.20   10.40
  49 -21   1   10.70   11.70
 -28  49   1   -5.20    9.40
  28 -49  -1    2.90    8.90
  28 -49  -1    4.40   11.20
 -49  21  -1    7.70    4.40
  21  28  -1   16.80    9.50
  21  28  -1   -4.80   11.30
 -49  21  -1   20.20    8.80
 -18 -28   1   12.90    6.40
  46 -18   1   19.30   13.30
 -28  46   1    5.90   13.70
  18  28  -1   25.50   14.50
 -46  18  -1    7.20    9.40
  18  28  -1   15.90   10.30
  28 -46  -1   12.20   11.30
 -15 -28   1    3.60    7.50
 -28  43   1  -10.30    9.80
 -15 -28   1    4.60    9.10
  43 -15   1   17.00   16.40
 -43  15  -1   -2.80    7.60
  28 -43  -1   -6.00   10.70
  15  28  -1    9.00   11.10
  15  28  -1  -20.70   11.60
  40 -12   1   25.30   13.40
 -12 -28   1   38.40   11.90
 -12 -28   1   37.30    8.00
 -12 -28   1   28.50   10.90
 -28  40   1  -10.60   10.80
  28 -40  -1    5.00   12.30
  12  28  -1   35.20   16.80
  12  28  -1   14.30    9.20
 -40  12  -1    5.20    8.00
 -28  37   1   18.40   12.80
  -9 -28   1   -4.50    7.60
  37  -9   1   -6.20   10.50
  -9 -28   1   -1.20    7.50
   9  28  -1   -3.50    7.50
   9  28  -1    6.80   12.10
 -37   9  -1   -8.20    6.70
  28 -37  -1   10.10   11.20
  -6 -28   1   -3.40    9.00
  34  -6   1  -12.00   11.00
 -28  34   1  -10.50   15.30
  -6 -28   1    3.40    5.30
  -6 -28   1   -6.00    7.30
 -34   6  -1   -4.80    6.40
  28 -34  -1    2.10   10.70
   6  28  -1    0.50    7.30
   6  28  -1   -2.30    9.10
 -28  31   1    9.10    8.40
  -3 -28   1   17.30    7.60
  31  -3   1   -2.70    7.80
  -3 -28   1    1.00    4.70
  -3 -28   1   10.80    9.90
  28 -31  -1   10.80   10.20
 -31   3  -1   -1.20    5.00
   3  28  -1    2.00    9.60
  28 -31  -1   -4.20    7.40
   3  28  -1    7.10    7.00
  28   0   1   16.80    4.80
  28   0   1   13.30    8.90
   0 -28   1    5.00    6.10
 -28  28   1    8.90   10.40
   0 -28   1   15.60   10.00
   0  28  -1    3.00    6.40
  28 -28  -1   16.30   10.50
 -28   0  -1   15.40    7.00
   0  28  -1   18.00   10.20
  28 -28  -1   13.80   13.50
   3 -28   1   23.80   10.10
 -28  25   1   32.10   11.60
  25   3   1   12.10    6.80
  25   3   1   13.60    7.30
  -3  28  -1   29.60   10.20
  -3  28  -1   38.70    8.30
 -25  -3  -1   12.20    6.80
  28 -25  -1   25.60   16.60
 -28  22   1   23.70    9.40
   6 -28   1   33.20   10.50
  22   6   1   33.60   11.10
  22   6   1   20.90    8.00
  -6  28  -1   36.60    6.20
 -22  -6  -1   20.10    6.60
  -6  28  -1   16.50    4.70
  -6  28  -1   14.70    9.90
  28 -22  -1   11.60    9.80
  19   9   1   57.19   11.30
  19   9   1   43.00    9.40
   9 -28   1   72.19   13.30
 -28  19   1   58.89   11.70
  -9  28  -1   88.79   14.20
  28 -19  -1   57.69   10.70
 -19  -9  -1   76.69   10.40
  -9  28  -1   41.00    9.00
  16  12   1   72.59   12.00
 -28  16   1   41.80    9.80
  12 -28   1   63.99   12.60
  16  12   1   45.80    8.90
 -12  28  -1   89.19   13.50
 -12  28  -1   48.00    7.70
  28 -16  -1   47.70   11.50
 -16 -12  -1  101.39   16.70
 -12  28  -1   24.00    6.40
 -12  28  -1   58.79   11.40
  13  15   1   74.79   11.80
  15 -28   1   66.69   11.70
  13  15   1   46.20    8.90
 -28  13   1   29.70    8.60
 -13 -15  -1   36.30    7.70
 -15  28  -1   85.09   12.80
  28 -13  -1   49.00   10.80
 -15  28  -1   84.49   12.80
  18 -28   1   20.10    8.60
  10  18   1    4.40    5.70
  10  18   1   15.30    8.90
 -28  10   1   10.60    6.10
 -10 -18  -1    4.20    6.30
 -18  28  -1    8.10    9.10
 -10 -18  -1    1.40    7.30
  28 -10  -1   20.00   10.00
 -18  28  -1    8.70    8.50
   7  21   1   13.80    5.30
  21 -28   1   11.80    8.50
 -28   7   1   20.60    7.60
   7  21   1    4.80    7.80
   7  21   1   15.30    8.10
  28  -7  -1   15.20   11.20
 -21  28  -1   16.70    9.00
  -7 -21  -1   27.50    8.10
  -7 -21  -1   25.20    8.10
  24 -28   1   53.29   13.20
 -28   4   1   33.80    8.20
  24 -28   1   46.50   11.20
   4  24   1   36.30    8.60
   4  24   1   42.80   10.80
   4  24   1   42.80    7.40
  -4 -24  -1   35.30   10.10
  28  -4  -1   14.40    8.40
 -24  28  -1   18.80   15.10
  -4 -24  -1   50.79    9.70
 -28   1   1    1.30    6.40
   1  27   1   14.00    6.20
  27 -28   1    7.20    9.80
   1  27   1    5.60    6.50
   1  27   1   -4.70    8.30
  27 -28   1    3.90    6.50
  -1 -27  -1   23.70    9.00
  -1 -27  -1    6.00    6.90
 -27  28  -1    5.70    7.80
  28  -1  -1  -11.30    6.70
  -2  30   1   -1.50    7.30
  -2  30   1    5.20   10.00
 -28  -2   1   19.20    7.70
  30 -28   1   10.60   10.10
  30 -28   1   18.80   16.80
  28   2  -1   13.40   11.50
  28   2  -1    3.60    8.10
 -30  28  -1   -1.50   14.60
   2 -30  -1   -1.20    8.80
 -28  -5   1   -4.50    6.20
  -5  33   1   16.00    9.90
  -5  33   1   21.60   11.20
  33 -28   1    0.80   10.30
   5 -33  -1   13.20   10.30
  28   5  -1    8.30    7.30
  28   5  -1   13.60   10.70
 -33  28  -1   39.60   17.40
  -8  36   1   -4.50    9.60
  -8  36   1   -6.80   15.50
 -28  -8   1   -4.70    6.30
  36 -28   1   -0.20   11.60
  28   8  -1   -2.10    9.60
   8 -36  -1    1.60   10.50
  28   8  -1    6.50   12.80
   8 -36  -1    4.00    5.90
 -36  28  -1    2.20    9.90
 -28 -11   1    8.00   10.20
 -11  39   1   10.80   10.20
  39 -28   1   10.60   17.80
 -11  39   1   12.50   12.90
  11 -39  -1   19.00    7.30
  11 -39  -1   18.00   11.90
  28  11  -1   16.30    9.50
  28  11  -1    5.60   12.40
 -39  28  -1    3.40    9.90
 -14  42   1    4.50    9.90
 -14  42   1   15.00   12.50
 -14  42   1    0.90    7.90
 -28 -14   1   15.10    8.10
  42 -28   1   -0.70   12.60
  14 -42  -1    7.70    7.00
  28  14  -1   -2.50    9.10
  14 -42  -1    2.10   10.00
 -42  28  -1   22.70   15.50
  28  14  -1    8.70    8.50
 -17  45   1    4.00    8.50
  45 -28   1   14.30   12.20
 -17  45   1    8.50    8.10
 -17  45   1   -6.20   10.30
 -28 -17   1   -3.90   10.40
  28  17  -1    3.90    8.90
 -45  28  -1   16.20    6.60
  17 -45  -1   21.20   13.10
  28  17  -1  -17.40    8.80
 -45  28  -1    8.90   11.50
  17 -45  -1    6.20    6.60
  48 -28   1   -7.40   12.10
 -20  48   1    2.70    9.10
 -20  48   1    7.00   16.00
 -20  48   1   -8.80    9.50
 -28 -20   1    0.10    7.40
  20 -48  -1    3.70    7.20
  28  20  -1    0.30    7.30
  28  20  -1    7.00   11.20
 -48  28  -1    3.80    4.80
 -48  28  -1   -6.10    6.80
  20 -48  -1   -1.20   11.10
 -23  51   1   -0.20    7.70
  51 -28   1    1.00   12.80
 -23  51   1   -0.80    9.80
 -28 -23   1  -12.90    6.10
 -23  51   1    2.10   10.30
  28  23  -1   -2.60    7.30
  28  23  -1   -8.80    9.50
 -51  28  -1    4.90    4.70
  23 -51  -1    7.10   12.00
  23 -51  -1   10.50    8.00
 -51  28  -1  -12.00    5.40
 -29  51   1    4.40   10.10
  51 -22   1  -18.60    9.00
 -22 -29   1   -1.60    4.70
 -29  51   1   -0.30    8.60
 -51  22  -1    8.10    9.20
  22  29  -1   19.00   10.30
  29 -51  -1    4.60    9.00
  29 -51  -1    7.40   11.60
  22  29  -1   20.00   13.40
 -29  48   1   -1.70    7.10
 -29  48   1   -2.40   10.00
 -19 -29   1    0.20    6.30
  48 -19   1   10.80   17.00
  19  29  -1   11.90   13.60
  19  29  -1   10.10    9.00
  29 -48  -1   15.80   12.80
 -48  19  -1   24.20   10.40
 -16 -29   1  -12.50    5.20
  45 -16   1   -5.30   10.40
 -29  45   1    4.20   11.00
 -16 -29   1   -0.10    7.40
  16  29  -1   14.30   13.30
  16  29  -1    7.80    7.30
  29 -45  -1   -2.90   10.80
 -45  16  -1   -5.10    7.60
 -13 -29   1   10.30    9.80
 -29  42   1   12.70   10.80
  42 -13   1   11.90   12.40
 -13 -29   1   19.70   10.10
 -13 -29   1    2.40    6.70
 -42  13  -1   19.30    9.90
  13  29  -1   24.30   14.40
  13  29  -1   15.90   12.60
  29 -42  -1   12.50   12.60
 -10 -29   1   77.19   10.10
 -29  39   1   33.50   14.00
 -10 -29   1   54.79   12.40
  39 -10   1   94.69   23.40
 -10 -29   1   27.70   12.00
  10  29  -1   86.69   27.90
 -39  10  -1   35.20   11.80
  10  29  -1   65.09   12.00
  29 -39  -1   41.80   15.50
  36  -7   1   14.30   11.40
 -29  36   1   55.19   22.50
  -7 -29   1   41.80   10.80
  -7 -29   1   29.40    7.30
  -7 -29   1   25.30   10.60
 -36   7  -1   51.19   11.10
   7  29  -1   47.30   15.20
  29 -36  -1   43.10   13.40
   7  29  -1   32.70   12.50
  -4 -29   1   33.80    6.60
 -29  33   1   40.00   12.50
  -4 -29   1   63.99   12.40
  -4 -29   1   23.10   10.70
  33  -4   1    7.40    8.30
   4  29  -1   24.40   11.50
 -33   4  -1   22.20    7.70
  29 -33  -1   32.60   12.70
   4  29  -1   57.99   14.40
  29 -33  -1   33.30   13.10
  -1 -29   1   19.00   11.00
  30  -1   1   32.00    5.70
  -1 -29   1   46.10    6.70
  -1 -29   1   36.60    9.50
 -29  30   1   49.99   13.10
  30  -1   1   15.30    8.70
  29 -30  -1   34.90   12.60
 -30   1  -1   28.90    8.90
  29 -30  -1   25.30   11.10
   1  29  -1    8.50   10.70
   1  29  -1   34.50   10.70
  27   2   1   -5.90    7.20
  27   2   1   12.40    5.20
 -29  27   1   17.70   15.20
   2 -29   1   -0.20    8.70
  29 -27  -1   17.80    9.20
 -27  -2  -1   10.40    6.20
  -2  29  -1    0.80    6.30
  -2  29  -1   -2.20    8.00
  29 -27  -1   -5.30    8.60
 -29  24   1  -20.80   14.00
   5 -29   1    2.80    9.60
  29 -24  -1   -1.20    8.60
 -24  -5  -1   -0.50    5.40
  -5  29  -1  -10.20    6.50
  -5  29  -1   -3.00    5.30
  21   8   1   67.49   12.80
   8 -29   1   84.59   14.30
  21   8   1   61.19   12.20
 -29  21   1   69.49   12.70
 -21  -8  -1   60.49    9.90
  -8  29  -1   59.09    8.30
  -8  29  -1   42.30   12.00
  -8  29  -1   30.80    7.40
  29 -21  -1   59.59   13.10
  18  11   1   34.40    8.30
  11 -29   1   62.49   12.10
  18  11   1   36.00    8.00
 -29  18   1   62.79   12.10
 -11  29  -1   45.20    9.00
 -11  29  -1   57.59    8.20
  29 -18  -1   41.90   11.80
 -11  29  -1   44.10   11.70
 -18 -11  -1   62.19    9.70
 -29  15   1    7.20    9.90
  14 -29   1  -14.00    6.70
  15  14   1   -1.50    7.10
  15  14   1    3.20    6.50
 -15 -14  -1    0.90    5.30
 -14  29  -1    0.30    6.70
 -14  29  -1    8.50    6.60
  29 -15  -1    1.50    8.50
 -14  29  -1   -4.70    4.40
 -14  29  -1    2.70    8.70
  12  17   1   70.99   10.40
  12  17   1   44.70   11.10
  17 -29   1   32.00   11.20
 -29  12   1   61.99   11.60
 -17  29  -1   73.09   13.10
 -12 -17  -1   48.80    9.30
  29 -12  -1   41.60   11.90
 -17  29  -1   46.70   10.40
   9  20   1   66.59   12.80
  20 -29   1   34.40   11.40
   9  20   1   76.59   13.80
 -29   9   1   47.50    9.80
 -20  29  -1   63.59   13.00
  29  -9  -1  106.89   17.80
  -9 -20  -1   84.69   13.30
  -9 -20  -1   72.29   12.00
   6  23   1   68.89   12.40
  23 -29   1   58.09   12.40
 -29   6   1   91.49   13.80
   6  23   1   68.69    9.10
   6  23   1   89.09   14.20
  29  -6  -1   74.69   15.70
 -23  29  -1   48.40   11.40
  -6 -23  -1   56.49    9.90
  -6 -23  -1   78.89   13.30
  26 -29   1   20.80   11.00
 -29   3   1   32.90    8.80
   3  26   1   40.10   10.50
   3  26   1   15.50    9.60
  26 -29   1   33.20   10.40
   3  26   1   25.30    6.70
  -3 -26  -1   27.60    8.20
  -3 -26  -1   29.20    8.50
  29  -3  -1   23.30    8.80
 -26  29  -1   16.60    8.80
   0  29   1   26.40   14.70
 -29   0   1    3.90    6.70
  29 -29   1    1.40    9.90
  29 -29   1   14.00   10.30
   0  29   1    4.60   10.70
 -29  29  -1    6.50    8.20
   0 -29  -1    5.00    6.90
   0 -29  -1    5.30    8.20
  29   0  -1   15.60    9.30
  32 -29   1   33.30   20.20
  -3  32   1   10.60    7.50
  -3  32   1   24.90   11.40
 -29  -3   1    9.80   10.00
  32 -29   1    6.50   12.00
  29   3  -1    7.40    9.80
  29   3  -1    7.30    7.30
 -32  29  -1   20.80   10.20
   3 -32  -1   12.20    9.60
  -6  35   1   16.20   10.90
  -6  35   1   13.90    8.40
 -29  -6   1    5.30    7.30
  35 -29   1    4.90    9.80
  29   6  -1   -0.20    6.70
  29   6  -1    5.20    9.70
 -35  29  -1   -3.40    9.60
   6 -35  -1   10.60   10.60
  -9  38   1   47.90   13.90
 -29  -9   1   28.50    9.80
  -9  38   1   36.00   17.20
  38 -29   1   31.20   14.90
  29   9  -1   47.90   12.90
  29   9  -1   48.90   12.50
   9 -38  -1   46.10   13.50
 -38  29  -1   31.30   10.60
   9 -38  -1   33.00    8.00
 -12  41   1   28.60    8.60
 -29 -12   1   60.09   12.70
 -12  41   1   36.70   13.90
  41 -29   1   24.60   13.90
  29  12  -1   21.40   11.60
  29  12  -1   49.40   16.70
  12 -41  -1   46.50    9.30
 -41  29  -1   22.00   12.80
  12 -41  -1   47.80   14.30
 -29 -15   1   21.50    9.10
 -15  44   1    6.20   16.00
 -15  44   1   17.00    7.90
  44 -29   1   27.90   13.30
 -44  29  -1   28.30   11.40
  29  15  -1   10.00   11.90
  15 -44  -1   16.20    7.20
  15 -44  -1   -1.80   11.10
  29  15  -1    9.50   10.50
 -29 -18   1    2.20    7.70
 -18  47   1  -10.00   10.00
  47 -29   1   -9.90   10.30
 -18  47   1   -3.50    6.30
 -18  47   1   -6.80    8.80
 -47  29  -1   -5.40    7.60
  18 -47  -1   -6.30   10.70
  29  18  -1    5.00    9.60
  18 -47  -1   -0.40    6.30
 -47  29  -1   -0.60    5.60
 -21  50   1   22.90   12.30
 -29 -21   1   10.80   10.30
 -21  50   1   10.00   13.20
 -21  50   1   -8.30    6.20
  50 -29   1    2.60   11.20
 -50  29  -1    1.80    4.60
  29  21  -1  -12.90    9.80
 -50  29  -1  -17.50   13.60
  29  21  -1   17.60   10.60
  21 -50  -1   29.20   12.10
  21 -50  -1   -2.50    6.70
 -30  50   1  -12.50    8.90
  50 -20   1   24.80   14.40
 -30  50   1    5.80   10.80
 -20 -30   1   -4.10    7.40
  20  30  -1   16.60    8.40
  30 -50  -1   20.40   13.10
 -50  20  -1   -7.20    7.00
  20  30  -1   -5.10   12.60
  30 -50  -1    4.50    8.50
 -17 -30   1   -8.60    5.20
  47 -17   1  -21.20    9.40
 -30  47   1   -3.40   15.50
 -17 -30   1   -7.80    7.20
  30 -47  -1   11.30   11.30
 -47  17  -1   -9.30    7.10
  17  30  -1   -6.00    7.40
  17  30  -1    8.10   10.20
 -30  44   1   14.30   12.40
 -14 -30   1   36.50    8.00
 -14 -30   1   56.19   13.30
 -14 -30   1    4.80    9.30
  44 -14   1    5.60   11.80
  14  30  -1   17.60   10.10
 -44  14  -1   11.40    8.50
  14  30  -1   18.40   13.00
 -30  41   1   11.90   18.20
 -11 -30   1    1.30    9.30
 -11 -30   1   -4.10    5.60
 -11 -30   1    8.80   11.70
  41 -11   1    5.00   16.10
  11  30  -1    8.90   11.30
  11  30  -1    8.70    8.60
  30 -41  -1   18.00   13.60
  38  -8   1    9.70   18.20
  -8 -30   1   -3.10    5.60
  -8 -30   1   -2.50    9.20
  -8 -30   1    3.90   10.70
 -30  38   1    7.10   10.10
  30 -38  -1   26.70   13.20
 -38   8  -1  -11.60   13.00
   8  30  -1   13.20   10.90
   8  30  -1    6.40    8.40
  35  -5   1   -6.80    7.10
  -5 -30   1    3.40    5.10
  -5 -30   1   19.60    9.50
  -5 -30   1   -0.40    9.90
 -30  35   1    4.00   10.40
   5  30  -1  -12.00   11.00
 -35   5  -1   13.40    7.00
  30 -35  -1   13.00   12.40
  30 -35  -1    7.20   12.00
   5  30  -1    4.80    7.80
  32  -2   1    1.40   10.80
  -2 -30   1   47.10   10.60
  -2 -30   1   19.20   10.40
  -2 -30   1   28.00    5.90
 -30  32   1   10.10    9.20
  30 -32  -1   16.70   12.70
   2  30  -1    3.10   12.20
  30 -32  -1    5.50    8.30
   2  30  -1   39.70    8.70
 -32   2  -1   16.60    7.90
   1 -30   1   60.19   14.00
  29   1   1   66.79   14.00
   1 -30   1   58.79   10.80
 -30  29   1   76.69   15.20
  29   1   1   71.39    8.50
  30 -29  -1   97.89   15.60
  -1  30  -1   69.39   12.10
  -1  30  -1   84.09   16.30
 -29  -1  -1   90.29   14.60
  30 -29  -1   56.89   13.10
  26   4   1   -0.50    8.20
   4 -30   1    9.70   10.40
 -30  26   1    3.10    8.00
  26   4   1    8.00    4.70
  -4  30  -1    5.60    6.40
  -4  30  -1   15.60   10.30
 -26  -4  -1    0.50   10.00
  30 -26  -1    3.10   15.10
 -30  23   1   39.00   12.00
  23   7   1   26.60    8.70
  23   7   1   32.40   10.10
   7 -30   1   51.59   12.00
  -7  30  -1   31.50   11.80
 -23  -7  -1   45.00    9.20
  30 -23  -1   39.40   10.40
  -7  30  -1   49.99    7.60
  -7  30  -1   40.70    9.70
  20  10   1    9.60    6.80
  20  10   1   24.60    7.70
 -30  20   1   19.20    9.30
  10 -30   1   18.90    8.40
  30 -20  -1   19.70    9.30
 -10  30  -1   20.90    6.30
 -10  30  -1   26.30    8.10
 -10  30  -1   26.60   10.60
 -20 -10  -1   33.00    7.90
  13 -30   1    3.00    7.90
  17  13   1    2.80    7.50
 -30  17   1   -3.30    5.80
  17  13   1    2.70    5.90
 -17 -13  -1   -3.50    4.50
 -13  30  -1    4.90    8.90
 -13  30  -1    1.90    4.70
 -13  30  -1    7.90    5.20
  30 -17  -1  -11.40    7.10
 -13  30  -1    6.00    8.70
 -30  14   1    5.20    6.20
  16 -30   1   24.10   10.20
  14  16   1   10.30    9.70
  14  16   1    4.10    8.20
  30 -14  -1   -1.70    8.30
 -14 -16  -1    5.30    7.60
 -16  30  -1    9.20   11.30
 -16  30  -1    7.00    8.50
 -30  11   1    6.00    8.00
  19 -30   1    0.70    8.60
  11  19   1   16.00    9.20
  11  19   1    3.60    5.80
 -19  30  -1    0.70    8.10
  30 -11  -1    6.90    8.60
 -11 -19  -1    6.20    5.10
 -11 -19  -1   18.10    7.40
 -19  30  -1   24.50    9.20
   8  22   1   14.20    9.50
   8  22   1   35.60   12.10
   8  22   1   24.80    7.60
  22 -30   1   31.40   11.30
 -30   8   1   30.10    9.10
  30  -8  -1   23.70    8.70
 -22  30  -1   30.10   16.90
  -8 -22  -1   32.30    9.50
  -8 -22  -1   26.60    7.40
  25 -30   1   24.10   12.20
  25 -30   1    8.00   10.40
   5  25   1   25.10    9.60
 -30   5   1   15.30    8.50
   5  25   1   17.50    6.10
   5  25   1   -0.40    5.50
  30  -5  -1    8.90    6.10
  -5 -25  -1   16.00    7.30
  -5 -25  -1   11.20    6.80
 -25  30  -1   14.60    8.60
  28 -30   1   14.20   12.00
   2  28   1   12.60    6.70
   2  28   1    3.80   10.40
   2  28   1   17.40    6.80
  28 -30   1   13.80   11.10
 -30   2   1   18.40    8.00
  30  -2  -1   10.30    8.60
  -2 -28  -1   -2.20    9.00
 -28  30  -1    5.80   18.10
  -2 -28  -1    1.00    6.70
  31 -30   1  -11.90   10.20
  -1  31   1   -9.40    9.60
 -30  -1   1   -0.80   13.60
  31 -30   1   -3.30    7.90
  -1  31   1   11.90    7.00
   1 -31  -1    4.60    9.20
   1 -31  -1    0.70    5.10
 -31  30  -1   27.00   11.30
  30   1  -1   -6.20    8.80
  30   1  -1  -10.00    7.80
  34 -30   1   18.70   11.70
  -4  34   1    8.60   11.90
  -4  34   1   44.00   12.80
  34 -30   1   14.60   13.90
 -30  -4   1   47.20   10.40
  30   4  -1   36.90   21.70
   4 -34  -1   20.70   11.20
  30   4  -1    4.80    7.30
 -34  30  -1   30.70   11.30
 -30  -7   1   33.00   12.60
  -7  37   1   19.30    9.50
  -7  37   1   13.30   12.30
  37 -30   1   35.90   15.90
   7 -37  -1   34.10   12.60
 -37  30  -1   12.90    9.50
  30   7  -1   21.40   11.20
  30   7  -1   10.90   10.80
 -10  40   1   36.30   10.70
 -10  40   1   38.80   14.70
 -30 -10   1   20.80    9.70
  40 -30   1   39.70   15.00
  10 -40  -1   35.10    7.90
  10 -40  -1   35.30   13.50
  30  10  -1   28.90   12.70
 -40  30  -1    6.10   11.30
  30  10  -1   35.00   11.90
 -30 -13   1  -12.90    6.30
 -13  43   1    4.20   12.70
  43 -30   1    9.20   12.80
 -13  43   1   -5.60    7.50
  30  13  -1    0.70   11.80
  30  13  -1   -5.60    7.80
 -43  30  -1    6.70   10.10
  13 -43  -1   17.30   11.70
  13 -43  -1   -0.80    6.00
 -16  46   1    7.50    8.50
  46 -30   1  -14.20   10.30
 -16  46   1   15.10   11.30
 -30 -16   1   15.20    8.50
  16 -46  -1    3.50   11.90
  16 -46  -1   15.30    7.00
  30  16  -1    7.20    9.10
 -46  30  -1    5.40    6.20
  30  16  -1    8.90   13.80
 -46  30  -1    7.30    9.70
 -19  49   1   -0.70    6.30
 -19  49   1    0.20   15.40
 -30 -19   1    6.80    8.60
  49 -30   1   10.90   12.80
 -19  49   1    2.50   10.40
  19 -49  -1    1.30    6.50
 -49  30  -1   10.40    8.60
  30  19  -1    1.00    9.50
  30  19  -1    0.80    9.10
 -49  30  -1   -2.90    5.30
  19 -49  -1   -5.00   11.50
  52 -30   1   -9.50    9.10
 -22  52   1    1.30   10.30
 -30 -22   1    4.20    8.60
 -22  52   1   -7.00    9.60
 -52  30  -1    7.40    9.20
  22 -52  -1   -6.50    9.50
  30  22  -1    3.20   11.10
  30  22  -1  -12.60    6.00
  52 -21   1   11.20   14.70
 -31  52   1    1.60   10.90
 -52  21  -1    0.90    7.80
  21  31  -1   -2.20    9.50
  49 -18   1   -4.20   12.10
 -18 -31   1    4.50    6.90
 -31  49   1   -5.30    8.30
 -49  18  -1   -1.70    7.60
  18  31  -1    0.90   11.30
  31 -49  -1  -18.70   10.10
  18  31  -1   22.30   12.90
 -31  46   1   40.80   23.20
 -15 -31   1   -0.40    7.50
 -15 -31   1   -4.30    8.30
  46 -15   1   14.40   13.90
 -15 -31   1    0.20    6.00
  15  31  -1  -11.90    6.50
  15  31  -1   13.70   12.90
  31 -46  -1    0.50   11.20
 -46  15  -1   -6.80    6.90
 -12 -31   1    5.20    5.90
 -12 -31   1    6.20    9.50
  43 -12   1   19.50   12.60
 -31  43   1   -2.40    9.30
 -12 -31   1  -15.80    7.20
  12  31  -1  -10.30    6.70
  12  31  -1    5.00   11.80
  31 -43  -1   14.20   12.40
 -43  12  -1    7.80    8.50
  -9 -31   1    9.90    9.10
  -9 -31   1    8.80    9.00
  40  -9   1   29.60   14.30
 -31  40   1   22.30   13.80
   9  31  -1   16.10    8.70
 -40   9  -1    9.20    8.90
   9  31  -1   27.00   14.50
  31 -40  -1   27.80   14.40
  -6 -31   1   -1.90    7.60
  -6 -31   1    7.50    5.30
  37  -6   1    0.30   14.30
  -6 -31   1   19.10   17.40
 -31  37   1    2.00   19.90
   6  31  -1    6.50    8.30
   6  31  -1    3.70   10.90
 -37   6  -1    2.20    8.10
  31 -37  -1  -14.20   10.20
  34  -3   1   32.20   12.60
  -3 -31   1   16.70   10.50
  -3 -31   1   13.90    8.50
 -31  34   1   23.50   11.70
  -3 -31   1    9.60    5.10
  31 -34  -1   10.00   11.70
  31 -34  -1    8.60    7.60
 -34   3  -1   14.40    7.20
   3  31  -1    7.80   10.90
   3  31  -1   16.90    9.00
   0 -31   1    9.40    7.00
 -31  31   1    3.50   10.70
  31   0   1    5.10    4.40
  31   0   1    6.40    7.90
   0 -31   1   -6.40    9.30
   0  31  -1    1.40   11.90
  31 -31  -1   13.50   10.70
 -31   0  -1   10.50   10.30
   0  31  -1    3.50    9.00
  31 -31  -1   21.60   13.10
  28   3   1   12.70    9.30
   3 -31   1   35.20   11.80
 -31  28   1   62.39   22.60
  28   3   1   34.20    9.60
  -3  31  -1   17.10    9.10
 -28  -3  -1   40.90    8.90
  -3  31  -1   46.90    9.40
  31 -28  -1   13.20   10.50
  31 -28  -1   16.60   12.20
   6 -31   1   41.40   11.30
 -31  25   1   36.00    9.70
  25   6   1   36.40   10.30
  25   6   1   33.40   10.10
 -25  -6  -1   39.70    8.80
  -6  31  -1   42.90    9.30
  -6  31  -1   22.70   11.90
  31 -25  -1   30.50   12.00
 -31  22   1   58.59   12.20
  22   9   1   58.59   11.50
  22   9   1  113.29   15.20
   9 -31   1  104.89   17.00
  -9  31  -1  125.39   13.80
 -22  -9  -1   93.09   12.60
  31 -22  -1  105.79   16.60
  -9  31  -1   98.19   16.50
  -9  31  -1  102.29   13.90
 -31  19   1   -2.40    6.90
  12 -31   1   -5.80    8.80
  19  12   1    5.90    6.50
  19  12   1    9.80    6.50
 -12  31  -1   -9.20    3.60
 -19 -12  -1    0.00    5.70
 -12  31  -1    4.50    5.30
 -12  31  -1    4.70    8.70
  31 -19  -1   11.30    9.40
  15 -31   1    8.20    9.00
  16  15   1    6.90    5.40
  16  15   1   -3.30    8.30
 -31  16   1   11.80    8.40
 -15  31  -1    6.00    8.80
 -15  31  -1    6.30    4.30
  31 -16  -1   16.90   12.20
 -16 -15  -1    8.80    6.90
 -15  31  -1    8.00    7.10
 -15  31  -1    3.90    5.50
  13  18   1    2.20    8.40
 -31  13   1    6.90    6.90
  13  18   1   10.70    6.10
  18 -31   1   -2.70    8.20
 -18  31  -1    6.40    8.80
 -13 -18  -1    0.00    5.90
 -18  31  -1    7.00    7.80
  31 -13  -1   -5.90    7.50
  10  21   1   -2.30    8.10
 -31  10   1    1.70    5.90
  21 -31   1    4.60   10.70
  10  21   1   10.80    8.70
 -10 -21  -1    0.20    5.70
 -10 -21  -1   -0.70    6.20
  31 -10  -1    7.80    8.70
 -21  31  -1    6.40    8.60
   7  24   1   26.40    8.10
   7  24   1   35.50   11.90
 -31   7   1   33.20    9.10
  24 -31   1   25.00   10.90
   7  24   1   26.00    8.00
 -24  31  -1   39.80   11.80
  -7 -24  -1   29.70    9.30
  -7 -24  -1   47.10   11.00
  31  -7  -1   44.10   11.50
   4  27   1   14.90    7.30
   4  27   1   12.30    9.90
  27 -31   1    3.60   10.70
  27 -31   1   10.10   11.70
   4  27   1   13.00    6.40
 -31   4   1   13.70    6.60
  -4 -27  -1   17.50    8.30
  -4 -27  -1    6.10    7.50
 -27  31  -1   25.40   11.40
  31  -4  -1    2.40    7.80
  30 -31   1   -0.30   11.00
  30 -31   1   42.90   13.90
   1  30   1   17.70    8.40
 -31   1   1   11.60    8.40
   1  30   1   17.30   11.00
 -30  31  -1    7.90    9.20
  -1 -30  -1    1.40    7.80
  31  -1  -1   -3.90   17.90
  -1 -30  -1    9.60    8.80
  -2  33   1   29.70    9.10
  33 -31   1   -9.30   10.90
  33 -31   1   26.60   14.40
 -31  -2   1   37.30   10.10
  -2  33   1   24.50   12.70
   2 -33  -1   20.20   11.00
  31   2  -1    6.00    9.20
 -33  31  -1    8.90   10.10
  31   2  -1   57.19   21.70
  36 -31   1   23.70   23.20
  36 -31   1   10.30   13.50
  -5  36   1   -0.60    7.60
 -31  -5   1   18.20    9.10
  -5  36   1    0.90   10.70
  31   5  -1   11.60   11.10
   5 -36  -1   12.20   10.60
  31   5  -1   -7.60    7.30
 -36  31  -1    0.20    9.10
  39 -31   1   25.30   13.20
 -31  -8   1   13.30    8.40
  -8  39   1    7.50   12.40
  -8  39   1   16.80    9.50
  31   8  -1   15.90   11.00
   8 -39  -1   13.40   11.90
 -39  31  -1   30.90   14.00
  31   8  -1   32.00   21.10
 -11  42   1   13.70   12.40
 -31 -11   1   12.70    8.80
  42 -31   1    3.10   12.80
 -11  42   1   11.70    7.30
  31  11  -1   -2.20   12.70
 -42  31  -1   31.80   13.50
  11 -42  -1   27.50    7.60
  11 -42  -1   33.10   14.00
 -14  45   1    2.10    9.60
  45 -31   1   -7.70   10.80
 -14  45   1    1.90   10.30
 -31 -14   1    5.20    7.00
 -14  45   1   -1.70    5.50
  31  14  -1   -9.20    8.20
 -45  31  -1    1.80   10.60
  31  14  -1   10.80    9.40
  14 -45  -1   23.40    7.10
  14 -45  -1   12.90   10.80
  48 -31   1    9.90   13.90
 -17  48   1    1.30   10.50
 -17  48   1   -1.00   10.70
 -17  48   1    6.50    8.70
 -31 -17   1  -12.50    6.00
  17 -48  -1   -8.10    9.90
 -48  31  -1    3.70    6.20
 -48  31  -1    2.20    9.10
  31  17  -1   10.20    8.70
  17 -48  -1   12.00    6.40
  31  17  -1    5.50   11.10
 -20  51   1   -7.70    7.90
 -20  51   1   -4.90    5.50
 -31 -20   1    0.40    6.10
 -20  51   1   -9.00    9.80
  51 -31   1  -14.80   10.10
  31  20  -1    6.60   10.80
 -51  31  -1   -0.30    4.90
 -51  31  -1   23.00   11.30
  31  20  -1   -4.70    8.40
  20 -51  -1    9.50   12.90
  20 -51  -1   -5.90    5.80
 -32  51   1   35.50   23.50
 -32  51   1   12.40   10.30
 -19 -32   1    2.70    6.70
 -19 -32   1    3.30    6.00
  51 -19   1    1.20   12.30
  19  32  -1   -7.50    8.20
 -51  19  -1  -14.70    7.80
  19  32  -1    0.00   12.20
  32 -51  -1   -2.10   11.80
 -32  48   1    0.30    9.40
  48 -16   1   11.40   11.20
 -16 -32   1   15.70    9.00
 -16 -32   1   -0.80    8.90
 -16 -32   1    7.10    6.40
  32 -48  -1    2.10   11.80
  16  32  -1   12.60    7.90
 -48  16  -1   22.00    8.70
  16  32  -1    1.50   12.10
 -13 -32   1   -3.20    5.00
 -13 -32   1    0.20    9.00
 -13 -32   1    6.20    7.90
 -32  45   1    8.90   13.30
  45 -13   1  -15.40   10.60
  13  32  -1   -2.80    7.30
  13  32  -1  -15.30   11.40
  32 -45  -1   -9.50    9.80
 -45  13  -1    4.40    6.90
 -32  42   1    1.60   11.00
 -10 -32   1   16.70   11.00
 -10 -32   1    2.60    6.50
 -10 -32   1   -7.90    7.90
  42 -10   1  -12.00   11.00
 -42  10  -1   12.10    8.60
  10  32  -1   -0.60   12.50
  32 -42  -1   31.20   13.90
  10  32  -1   -0.80   10.30
  -7 -32   1    0.30    5.30
  -7 -32   1  -11.30    7.80
  -7 -32   1    4.40    9.30
 -32  39   1  -18.80   15.90
  39  -7   1    5.20   10.90
   7  32  -1   -9.40    6.90
 -39   7  -1    2.50    6.80
   7  32  -1   11.90   14.60
  32 -39  -1    7.90   12.20
  -4 -32   1   -8.00    6.70
  36  -4   1   -4.30   10.00
  -4 -32   1    5.90    4.80
 -32  36   1   31.50   18.50
  -4 -32   1   18.70   14.80
   4  32  -1   22.00   11.20
  32 -36  -1   20.30   12.40
  32 -36  -1   -1.90    8.10
 -36   4  -1    3.30    6.30
   4  32  -1    0.20    7.30
  -1 -32   1    2.70    8.30
  -1 -32   1   -1.00   10.40
 -32  33   1   -0.60   16.60
  33  -1   1   14.80   13.50
 -33   1  -1    4.20    6.70
   1  32  -1   -1.30   10.70
  32 -33  -1    1.00   10.60
   1  32  -1   12.80   15.30
  32 -33  -1    2.90   11.40
 -32  30   1    1.80    9.20
   2 -32   1   16.60   10.60
  30   2   1  -10.00    8.60
  32 -30  -1   15.90   10.80
 -30  -2  -1  -11.40   11.60
  32 -30  -1  -11.40   18.30
  -2  32  -1   10.00   12.80
  -2  32  -1    2.20    7.80
 -32  27   1    5.20    8.70
  27   5   1    1.30    4.50
  27   5   1   13.30    8.30
   5 -32   1    9.90    9.20
  27   5   1   -6.90    7.40
  -5  32  -1    3.10    7.00
  32 -27  -1   -0.60    9.20
 -27  -5  -1   -4.70    6.30
  -5  32  -1   -6.90   10.20
   8 -32   1   58.99   12.90
  24   8   1   34.00    9.90
 -32  24   1   34.10    9.90
  24   8   1   23.20    9.80
  32 -24  -1   75.49   16.80
  -8  32  -1   50.29    9.90
 -24  -8  -1   41.70    9.50
  -8  32  -1   40.60   13.60
  -8  32  -1   43.00    9.40
  21  11   1   43.60   10.30
  11 -32   1   72.79   14.90
  21  11   1   50.79   11.10
 -32  21   1   85.99   14.30
 -21 -11  -1   83.39   13.70
 -11  32  -1   58.49   12.50
  32 -21  -1   62.49   17.60
 -11  32  -1   63.19   14.20
 -11  32  -1   56.29    9.10
  18  14   1    9.50    7.40
  18  14   1   12.90    7.40
 -32  18   1   -3.90   15.50
  14 -32   1    0.00    8.60
 -14  32  -1    0.60    5.40
 -14  32  -1   12.30    9.80
 -14  32  -1    6.90    4.70
  32 -18  -1   -2.50    9.30
 -18 -14  -1    9.50    8.60
 -14  32  -1   36.10   11.40
  15  17   1   73.79   12.00
 -32  15   1  108.69   15.50
  17 -32   1   85.19   16.10
  15  17   1  158.68   18.10
 -17  32  -1   46.80   11.60
 -15 -17  -1   78.09   12.00
 -17  32  -1  116.49   16.80
  32 -15  -1   98.99   22.20
  12  20   1   12.60    6.70
  12  20   1   14.20    9.80
 -32  12   1   -2.00    5.30
  20 -32   1  -10.90    8.50
  32 -12  -1    9.30    9.60
 -20  32  -1    3.80    9.10
 -12 -20  -1   11.70    7.70
 -20  32  -1    3.30   10.10
   9  23   1    7.80    9.90
   9  23   1   18.60    6.30
   9  23   1   11.00    9.10
 -32   9   1   17.90    8.30
  23 -32   1    7.80   11.40
 -23  32  -1   13.80    9.00
  32  -9  -1   -1.50   12.70
  -9 -23  -1   13.50    5.60
  -9 -23  -1   15.00    7.70
   6  26   1    5.00    6.60
   6  26   1    6.60    7.50
   6  26   1   -1.30   10.80
  26 -32   1  -10.10    9.70
 -32   6   1   15.80    7.60
  32  -6  -1   -5.30    5.90
  -6 -26  -1    3.40    6.70
  -6 -26  -1    9.40    8.80
 -26  32  -1    4.80    8.80
   3  29   1   16.40   12.30
 -32   3   1   20.70    7.50
   3  29   1   15.90    7.70
   3  29   1   16.40    7.40
  29 -32   1    2.60    6.00
  29 -32   1   13.30   12.00
  -3 -29  -1   26.80   10.00
  32  -3  -1    5.80   10.10
  -3 -29  -1   24.00    9.50
 -29  32  -1   54.59   19.50
  32 -32   1   10.50   15.50
   0  32   1   13.40   11.00
  32 -32   1    7.70   11.30
   0  32   1    6.00    7.30
 -32   0   1   12.50    7.70
   0 -32  -1   34.00   10.30
  32   0  -1   -7.40    7.70
  32   0  -1   11.70    9.20
   0 -32  -1   10.60    7.30
 -32  32  -1   38.80   20.20
  -3  35   1    2.50    7.30
  35 -32   1   20.40   12.80
 -32  -3   1   18.50    8.90
  -3  35   1   10.50   12.00
  35 -32   1   14.10   13.70
   3 -35  -1    6.70   10.60
 -35  32  -1   21.00   11.30
  32   3  -1   18.00    8.60
  32   3  -1   -2.40    9.10
  38 -32   1   11.60   15.30
 -32  -6   1    0.50    7.30
  -6  38   1   13.80   11.10
  -6  38   1   28.60    9.80
 -38  32  -1   18.00   12.30
   6 -38  -1   14.00   12.10
  32   6  -1   27.50   13.50
  32   6  -1   10.20   13.30
 -32  -9   1   -2.10    7.20
  -9  41   1    6.20    9.10
  41 -32   1    0.70   10.40
  -9  41   1   -4.10   10.70
 -41  32  -1   -3.90   10.00
   9 -41  -1   -8.60   18.60
  32   9  -1   -5.70    9.40
  32   9  -1    0.30   11.20
 -12  44   1    3.70   11.90
 -12  44   1    1.20    7.60
  44 -32   1   18.40   14.50
 -32 -12   1   -1.70   13.40
  12 -44  -1    4.10    5.80
  32  12  -1   14.90   10.30
  12 -44  -1    4.60   10.70
 -44  32  -1   33.30   13.10
  32  12  -1   22.60   10.80
  47 -32   1   14.10   12.80
 -15  47   1    7.70    9.40
 -15  47   1    0.70   10.80
 -15  47   1   26.80   12.90
 -32 -15   1   -8.10    6.40
  15 -47  -1   11.30   10.80
 -47  32  -1   -3.30    8.40
  32  15  -1    2.20   10.00
  32  15  -1    2.10    7.50
  15 -47  -1    8.40    6.50
 -18  50   1   -8.50   10.40
 -18  50   1   -1.80    9.50
 -32 -18   1   11.20    6.70
 -18  50   1  -19.40   18.60
  50 -32   1    2.60   13.50
 -50  32  -1    8.70    6.00
  18 -50  -1  -16.80    9.10
  32  18  -1   -0.30    8.00
  18 -50  -1   -1.50    5.90
 -50  32  -1    8.80   10.10
  32  18  -1   11.30   11.50
 -17 -33   1   -1.80    5.50
  50 -17   1    6.30   17.40
 -17 -33   1   -9.00    6.50
 -33  50   1  -14.70   15.60
 -17 -33   1    5.30    9.30
  17  33  -1    4.60    9.70
  17  33  -1    5.70    8.90
  33 -50  -1   28.80   13.00
 -50  17  -1    3.50    6.80
 -33  47   1    6.90    9.40
 -14 -33   1    7.30    9.90
  47 -14   1   -4.30   10.20
 -14 -33   1    9.10    9.60
 -14 -33   1    6.80    5.50
 -47  14  -1   -5.80    6.90
  33 -47  -1   15.30   11.70
  14  33  -1    5.20    8.60
  14  33  -1    0.00   10.00
 -11 -33   1    7.40    5.80
 -11 -33   1   -3.50    8.40
 -11 -33   1    1.40    8.60
  44 -11   1   -3.10   10.40
 -33  44   1    0.40    9.70
 -44  11  -1    4.90    8.10
  11  33  -1    1.20    8.60
  11  33  -1   17.70   12.80
  33 -44  -1  -11.80   10.90
  -8 -33   1   11.30    5.70
  -8 -33   1   -8.70    7.80
  41  -8   1   -7.50   13.30
 -33  41   1   18.90   12.30
  -8 -33   1   24.60   12.00
  33 -41  -1   -6.30   11.70
 -41   8  -1   -2.50    7.30
   8  33  -1   21.40   13.20
   8  33  -1    5.40   11.20
  -5 -33   1   -6.00    7.40
  -5 -33   1   11.80   11.70
  38  -5   1    6.00   11.50
  -5 -33   1    9.70    5.30
 -33  38   1    5.10    9.90
  33 -38  -1   16.00   12.30
 -38   5  -1    1.70    7.10
   5  33  -1   -2.60    6.90
   5  33  -1    9.40   12.40
  -2 -33   1    2.10   10.50
 -33  35   1   36.00   12.90
  35  -2   1   14.50   10.90
  -2 -33   1  -39.00   16.40
 -35   2  -1   10.80    8.50
   2  33  -1    1.40   12.30
   2  33  -1   12.70    8.70
  33 -35  -1   -1.60   11.00
  33 -35  -1    4.40    7.90
   1 -33   1   20.20   11.00
 -33  32   1   10.40   10.40
  32   1   1   28.80   15.00
  32   1   1    5.20    5.40
  33 -32  -1    7.70   10.90
  -1  33  -1   13.50   13.90
  33 -32  -1   21.30   11.80
  -1  33  -1    5.80    7.20
 -32  -1  -1    6.90    6.90
  29   4   1   27.90   12.20
  29   4   1   13.30    5.40
 -33  29   1    9.80    9.80
   4 -33   1   28.10   12.30
  33 -29  -1    3.20   12.10
  -4  33  -1   20.50   11.40
  33 -29  -1   16.50   11.10
 -29  -4  -1   40.00    9.70
  -4  33  -1   35.00   15.40
  26   7   1   26.50   11.30
 -33  26   1   16.00   10.60
   7 -33   1   29.80   10.10
  26   7   1   26.60   10.40
  -7  33  -1   30.10   12.40
 -26  -7  -1   58.99   15.90
  -7  33  -1   75.99   14.20
  33 -26  -1   18.60   12.30
  10 -33   1   16.30    9.30
 -33  23   1   21.70   10.70
  23  10   1   11.40    6.90
  23  10   1   23.60    9.10
  33 -23  -1   10.30   11.20
 -10  33  -1   32.60   13.20
 -10  33  -1   22.40    6.50
 -23 -10  -1   27.50   11.00
 -10  33  -1   13.90    8.20
  13 -33   1   13.20   10.60
 -33  20   1   35.30   11.10
  20  13   1   25.30    9.20
  20  13   1   47.70   17.40
 -13  33  -1   21.70    9.40
 -20 -13  -1   40.20    8.90
 -13  33  -1   40.80    8.10
 -13  33  -1   28.20   11.50
 -13  33  -1   41.50   13.10
  33 -20  -1   11.10   10.00
  17  16   1   43.40    9.90
  16 -33   1   36.90   11.60
  17  16   1   32.50   10.60
 -33  17   1   79.79   20.80
  33 -17  -1   74.69   14.10
 -16  33  -1   53.29   12.70
 -16  33  -1   26.10    7.80
 -17 -16  -1   85.39   14.50
 -16  33  -1   31.30   11.30
 -16  33  -1   51.59   13.70
  19 -33   1   16.70   12.00
  14  19   1   -0.10    9.10
  14  19   1   18.00    7.60
 -33  14   1   17.40    8.10
  33 -14  -1    6.10   18.50
 -14 -19  -1   25.30    8.10
 -19  33  -1    6.50   10.10
 -19  33  -1    8.60    8.90
  11  22   1    6.40    9.80
  22 -33   1   27.40   12.40
  11  22   1   22.00    9.80
 -33  11   1   -2.90    7.10
 -22  33  -1   -6.70    8.50
 -11 -22  -1   -1.00    5.20
  33 -11  -1    9.30   10.30
 -11 -22  -1   15.80    8.50
   8  25   1    9.20   11.50
  25 -33   1    0.10   10.60
   8  25   1    6.20    5.70
 -33   8   1    5.10    7.10
   8  25   1   -2.10    6.40
  33  -8  -1    7.10    8.70
  -8 -25  -1    7.30    8.00
 -25  33  -1    5.70    8.90
  -8 -25  -1    0.80    5.90
   5  28   1    6.80   11.20
   5  28   1   13.30    7.50
   5  28   1   17.60    7.90
 -33   5   1    8.50    7.00
  28 -33   1   14.60   11.40
  28 -33   1  -11.60   11.10
 -28  33  -1   27.10   11.60
  33  -5  -1   -3.00    7.40
  -5 -28  -1   33.50   11.10
  -5 -28  -1    0.30    7.70
 -33   2   1   21.50   15.90
   2  31   1   18.80    8.90
   2  31   1   17.70   11.50
  31 -33   1   14.90   10.10
  31 -33   1    8.90   10.00
  -2 -31  -1   13.60    8.20
  -2 -31  -1   25.50    9.60
 -31  33  -1   27.50   13.10
  33  -2  -1   12.30   11.60
  34 -33   1   54.69   29.00
  34 -33   1    8.70   11.00
  -1  34   1   -0.10   11.00
  -1  34   1   23.30    9.30
 -33  -1   1   26.00    9.80
  33   1  -1   25.30   11.90
 -34  33  -1   11.90   11.20
  33   1  -1    8.10   10.40
   1 -34  -1    9.80   10.20
  37 -33   1   -3.70   14.50
 -33  -4   1  -10.10    5.70
  -4  37   1   12.40   11.40
  -4  37   1   11.90   12.30
  37 -33   1   27.40   24.30
  33   4  -1    6.20   10.60
  33   4  -1    3.00    9.50
 -37  33  -1    0.70    9.90
   4 -37  -1    6.30   10.60
 -33  -7   1   26.70   10.20
  -7  40   1   26.60   10.20
  -7  40   1    7.30   11.10
  40 -33   1   13.20    9.90
  40 -33   1    6.00   15.00
  33   7  -1    5.70   11.60
  33   7  -1    5.50    8.70
 -40  33  -1   11.30   18.00
  43 -33   1    3.20   10.50
 -10  43   1   26.10    9.90
 -10  43   1   15.40   12.80
 -33 -10   1   27.50   10.10
 -43  33  -1    6.20    9.20
  10 -43  -1   21.70   12.50
  33  10  -1    4.10   11.00
  33  10  -1   16.00   10.90
 -13  46   1   20.00   12.20
 -13  46   1    8.30    9.10
 -33 -13   1   -8.40    6.10
  46 -33   1   -5.90    9.00
  13 -46  -1   -7.10    4.30
  13 -46  -1   13.00   11.00
  33  13  -1    6.40   11.60
  33  13  -1   -8.70    8.20
 -46  33  -1    8.30    8.50
 -16  49   1    5.20    7.80
 -16  49   1   24.50   11.70
 -16  49   1   17.40   10.00
  49 -33   1    9.50   13.30
 -33 -16   1    4.20    8.10
  33  16  -1   -1.00   12.40
 -49  33  -1    2.30    5.80
 -49  33  -1   -7.70    8.40
  33  16  -1   11.00    9.40
  16 -49  -1   -5.10    5.50
  16 -49  -1  -21.00    7.90
  49 -15   1    0.00   11.60
 -15 -34   1   17.20   10.20
 -15 -34   1    7.60    8.00
 -34  49   1    5.20   10.10
 -15 -34   1   13.20    6.10
 -49  15  -1    6.50    7.90
  34 -49  -1    2.80   11.10
  15  34  -1  -14.20   11.60
  15  34  -1    2.80    7.40
 -12 -34   1    8.00    8.40
 -12 -34   1    2.20    8.70
 -34  46   1   -5.10    8.30
  46 -12   1    8.70   13.20
 -12 -34   1   -1.00    4.90
  12  34  -1   -2.90    9.50
 -46  12  -1    8.50    7.70
  12  34  -1   -6.40    8.10
  34 -46  -1    3.30   11.30
  -9 -34   1    7.80    5.50
  -9 -34   1   15.40    9.70
  43  -9   1    8.20   11.20
 -34  43   1   -3.70   10.20
 -43   9  -1    7.20    8.10
  34 -43  -1   23.40   18.10
   9  34  -1   -2.20    7.60
   9  34  -1   -8.50    9.90
  -6 -34   1    0.00    9.20
 -34  40   1   18.00   11.50
  -6 -34   1    6.50   11.00
  -6 -34   1   -0.10    4.60
  40  -6   1   11.50   22.30
  34 -40  -1   -9.60   12.50
   6  34  -1   -7.90   12.60
 -40   6  -1   -1.10    8.20
  -3 -34   1    1.60    7.00
  37  -3   1    7.40   11.70
  -3 -34   1    8.20   10.10
 -34  37   1   -7.40    9.50
   3  34  -1   10.70   15.00
  34 -37  -1    5.00    9.70
  34 -37  -1  -10.10   11.10
 -37   3  -1   12.40   11.50
   3  34  -1   -0.90    7.90
   0 -34   1  -13.60    5.80
 -34  34   1    0.40   19.20
  34   0   1    0.50    4.40
  34   0   1  -10.80    8.40
   0 -34   1   -6.30   10.20
   0  34  -1   10.90   11.40
   0  34  -1   -4.80    7.80
  34 -34  -1    0.20   10.50
  34 -34  -1    8.60   12.00
 -34   0  -1   -0.30    7.00
  31   3   1   42.30   15.70
   3 -34   1   15.30   11.60
 -34  31   1   18.30   10.40
  31   3   1   16.10    6.00
  34 -31  -1   24.00   12.60
 -31  -3  -1   24.60    8.70
  -3  34  -1   17.70    9.50
  34 -31  -1   42.80   13.20
  -3  34  -1   12.60   13.90
 -34  28   1    0.10    9.50
  28   6   1    3.50    4.40
  28   6   1   -8.90   10.60
   6 -34   1   24.10   13.40
  28   6   1   -0.70    7.60
 -28  -6  -1   20.20   13.20
  -6  34  -1   -1.80   10.20
  34 -28  -1    8.70   10.30
  -6  34  -1   11.20   15.10
  25   9   1    2.10   15.10
  25   9   1   -2.00    7.40
 -34  25   1    0.50    9.80
   9 -34   1   -7.80    9.60
  -9  34  -1   11.00    6.80
 -25  -9  -1   11.10    7.70
  -9  34  -1    4.10   11.90
  -9  34  -1  -12.50    8.10
  34 -25  -1   -7.10    9.30
 -34  22   1   11.90    8.90
  22  12   1   17.80    8.80
  12 -34   1   34.90   12.90
  22  12   1   12.60    9.90
 -12  34  -1   17.40    7.50
  34 -22  -1   21.10   12.10
 -12  34  -1   12.40   11.10
 -22 -12  -1    8.60    7.50
 -12  34  -1   17.80    6.80
  19  15   1   12.60   10.70
  15 -34   1  -12.10    8.90
 -34  19   1    5.00    7.70
  19  15   1   -2.30    9.10
 -15  34  -1    1.90    8.50
 -19 -15  -1   13.60    9.30
 -15  34  -1    1.70    5.40
 -15  34  -1    1.80    6.20
 -15  34  -1    0.40   10.40
  34 -19  -1   11.20   14.90
  16  18   1   33.50    9.30
 -34  16   1   31.80    9.90
  16  18   1   12.00   10.70
  18 -34   1   10.20   11.30
 -16 -18  -1   29.70    8.20
  34 -16  -1   14.20   11.80
 -18  34  -1   51.69   13.50
 -18  34  -1   47.60   13.10
  13  21   1   10.90   10.80
  13  21   1   13.80    7.60
  21 -34   1   12.50   11.10
 -34  13   1    2.00    8.80
  34 -13  -1   15.10   10.70
 -21  34  -1   23.80   17.80
 -21  34  -1   10.50   10.30
 -13 -21  -1    4.60    6.00
  10  24   1   18.80    8.60
 -34  10   1   -0.80    7.40
  10  24   1  -10.60    9.50
  10  24   1   11.50    6.10
  24 -34   1    5.80   10.30
 -10 -24  -1    2.00    6.90
  34 -10  -1   15.40   10.10
 -10 -24  -1   -3.00    4.90
 -24  34  -1   -1.60    8.50
   7  27   1   -3.60   10.80
 -34   7   1   -1.50    6.60
   7  27   1   -4.80    6.00
   7  27   1   12.60    9.90
  27 -34   1   -8.60   10.60
 -27  34  -1    7.10   10.10
  -7 -27  -1    9.30   10.20
  -7 -27  -1    6.10    8.70
  34  -7  -1    4.60    9.90
  30 -34   1  -22.00   24.20
 -34   4   1    5.20   17.80
   4  30   1   -0.40   11.10
   4  30   1    8.10    7.60
  30 -34   1    6.70   12.40
   4  30   1    2.90    8.70
  34  -4  -1   -4.10    9.10
 -30  34  -1    7.10   11.70
  -4 -30  -1  -13.30    6.90
  -4 -30  -1    9.80    8.50
  33 -34   1  -12.60   10.00
   1  33   1    8.10    7.80
 -34   1   1   -9.00    6.30
  33 -34   1    5.60   10.60
   1  33   1    7.10   11.50
  34  -1  -1    3.40   13.20
  34  -1  -1   13.40    8.90
  -1 -33  -1    2.50    8.50
 -33  34  -1   -5.70   10.30
  -1 -33  -1  -18.50    8.00
 -34  -2   1   15.60    9.60
  -2  36   1   14.30   13.70
  -2  36   1   55.69   19.80
  36 -34   1   17.00   13.40
  34   2  -1   26.80   15.30
   2 -36  -1   39.80   12.30
 -36  34  -1    0.30   11.30
  34   2  -1   24.10   10.00
  -5  39   1   41.30   13.50
  -5  39   1   35.30   11.00
  39 -34   1   33.20   23.10
  39 -34   1   29.50   14.80
 -34  -5   1   18.20    9.50
  34   5  -1   27.20   12.20
   5 -39  -1   48.70   22.70
  34   5  -1    5.00   11.30
 -39  34  -1   50.99   20.20
  -8  42   1   -1.70    7.90
  42 -34   1    7.20   12.90
 -34  -8   1   11.70    7.80
  42 -34   1    3.60   12.40
  -8  42   1  -10.10   10.60
  34   8  -1   10.00   11.80
 -42  34  -1   27.30   18.10
   8 -42  -1   -3.10   10.10
  34   8  -1   -0.10    7.90
  45 -34   1  -13.50   10.30
 -11  45   1    3.20    7.40
 -34 -11   1   -5.60    9.40
 -11  45   1    3.30   10.90
 -45  34  -1    5.10    9.20
  11 -45  -1   15.80   11.90
  34  11  -1   -3.10    9.00
  34  11  -1   14.10   10.00
 -14  48   1   -1.30   10.80
 -14  48   1    4.20    7.20
 -34 -14   1    1.40    7.50
 -14  48   1    6.30   10.20
  48 -34   1    0.10   18.10
  34  14  -1    1.90    9.60
 -48  34  -1   15.60   10.40
  34  14  -1   -4.90    8.20
  14 -48  -1    0.40    5.20
  14 -48  -1  -17.40    7.90
 -17  51   1    5.20   10.70
 -34 -17   1   -1.00    7.50
  51 -34   1   -2.20   11.70
 -17  51   1    0.00    6.30
 -17  51   1   -5.60    9.70
  34  17  -1   -8.70    9.00
  17 -51  -1    9.10    6.10
  17 -51  -1   26.50   12.00
 -51  34  -1    2.40    6.00
  34  17  -1   22.80   13.10
 -51  34  -1    1.60    9.10
 -16 -35   1    6.20    5.50
  51 -16   1   16.40   12.90
 -16 -35   1    4.40    7.40
 -35  51   1  -13.10    8.30
  35 -51  -1   14.00   12.50
  16  35  -1  -16.70    6.80
 -51  16  -1   -2.40    7.10
  16  35  -1   -8.60   11.90
 -35  48   1    3.30   10.40
 -13 -35   1   13.40    9.70
 -13 -35   1   -0.70    8.10
 -13 -35   1    3.50    5.10
  48 -13   1   12.90   12.10
  13  35  -1   14.70   13.00
  35 -48  -1   10.10   12.80
  13  35  -1  -12.50    6.40
 -48  13  -1   -8.20    5.80
  45 -10   1   11.10   11.80
 -35  45   1    9.10   10.70
 -10 -35   1    8.60    8.10
 -10 -35   1    5.90    8.40
  10  35  -1    1.60    8.10
  10  35  -1    2.50   12.00
 -45  10  -1   10.90    8.40
  35 -45  -1   16.50   12.00
  -7 -35   1    8.50    9.00
  -7 -35   1   13.90    9.40
  -7 -35   1    9.30    4.90
 -35  42   1    6.70    9.00
  42  -7   1   16.70   12.40
   7  35  -1    6.10    7.90
 -42   7  -1    3.10    8.20
   7  35  -1    3.20   11.40
  35 -42  -1   10.20   20.00
  39  -4   1    6.20   13.70
  -4 -35   1    3.60   10.00
  -4 -35   1   16.60    9.30
 -35  39   1    2.60   10.70
 -39   4  -1   -3.90    6.80
   4  35  -1   13.10    8.50
   4  35  -1   27.20   15.10
  35 -39  -1   -4.40   25.30
  35 -39  -1   -5.90   11.50
  -1 -35   1   20.80   13.80
 -35  36   1    2.10   10.60
  -1 -35   1   13.80   11.70
  36  -1   1   19.00   10.70
   1  35  -1   45.90   27.20
   1  35  -1   19.70    9.40
  35 -36  -1   27.10   13.80
 -36   1  -1    4.90    7.00
  35 -36  -1   27.10   16.80
  33   2   1   -7.70    7.90
 -35  33   1    6.10    9.40
   2 -35   1    3.20   10.10
 -33  -2  -1   -3.60    6.80
  -2  35  -1   -5.30    7.20
  35 -33  -1   11.10   11.00
  -2  35  -1   -6.40   12.90
  35 -33  -1    5.20   12.80
  30   5   1   19.40   10.00
 -35  30   1    9.40    9.50
  30   5   1   15.00   12.40
  30   5   1    2.00    5.10
   5 -35   1    1.20   11.10
  -5  35  -1    3.50   12.20
  -5  35  -1    6.50    7.90
  35 -30  -1    8.10   12.10
 -30  -5  -1    2.00    9.40
  35 -30  -1   10.70   12.40
  27   8   1   29.60   10.20
   8 -35   1   14.80    9.30
  27   8   1   11.70    9.50
 -35  27   1   13.50    9.40
 -27  -8  -1   41.90   12.20
  35 -27  -1    7.30   11.60
  -8  35  -1   15.90    7.30
  -8  35  -1   20.70   13.70
  11 -35   1   35.10   13.90
  24  11   1   26.10    9.80
 -35  24   1   21.50   11.30
  24  11   1   28.00    9.20
 -24 -11  -1   62.29   11.60
 -11  35  -1   41.50    8.10
  35 -24  -1   68.59   16.70
 -11  35  -1   36.60    8.90
 -11  35  -1   39.80   13.40
  21  14   1    8.70   10.40
  21  14   1   -5.50    5.90
 -35  21   1   -5.60    8.20
  14 -35   1   -2.50    9.60
 -14  35  -1   -3.90    6.20
 -14  35  -1    4.90   10.70
 -21 -14  -1   -4.00    6.00
  35 -21  -1    2.40    9.70
 -14  35  -1   -0.20    9.40
 -14  35  -1    2.80    7.60
  18  17   1   25.30    9.10
  17 -35   1   50.69   13.00
  18  17   1   25.30    9.20
 -35  18   1   16.70    9.40
 -17  35  -1   35.60    8.10
 -17  35  -1   13.40    6.00
  35 -18  -1   52.89   18.00
 -18 -17  -1   16.30    7.60
 -17  35  -1   23.20   11.40
 -17  35  -1   26.70   12.70
  15  20   1    3.30    7.40
 -35  15   1    5.20    7.90
  20 -35   1    4.30    9.80
  15  20   1   -4.00    9.40
 -15 -20  -1    4.20    7.10
  35 -15  -1    1.20    9.90
 -20  35  -1    8.90    9.20
 -20  35  -1   -8.70    9.80
  12  23   1   -3.20    6.70
  12  23   1    7.50   10.30
  23 -35   1   20.60   12.30
  12  23   1   -4.60    5.70
 -35  12   1   -1.70    7.50
 -23  35  -1   10.30   10.80
 -12 -23  -1   52.39   10.30
 -12 -23  -1    2.50    7.00
  35 -12  -1  -20.10   12.70
 -35   9   1   15.60   16.20
   9  26   1    8.20    7.60
   9  26   1    0.40    5.80
   9  26   1    6.70   11.60
  26 -35   1   11.90   12.70
 -26  35  -1   22.70   11.80
  -9 -26  -1    7.50    7.90
  -9 -26  -1   16.00    9.20
  35  -9  -1   -2.90    9.10
  29 -35   1    7.70   11.70
   6  29   1   16.90    8.40
 -35   6   1   -4.40    6.80
   6  29   1   10.50   10.70
   6  29   1    9.90   11.00
  -6 -29  -1   20.00    8.50
  -6 -29  -1   16.10    8.50
 -29  35  -1   33.30   20.60
  35  -6  -1   53.69   25.60
 -35   3   1   16.30    7.90
  32 -35   1   19.90   13.80
   3  32   1    5.10    7.90
  32 -35   1    3.90    8.80
   3  32   1    5.60   11.00
  35  -3  -1   17.80   14.00
 -32  35  -1   11.50   12.30
  -3 -32  -1   17.50   10.10
  -3 -32  -1   17.50    9.60
  35 -35   1   10.00   14.10
  35 -35   1    4.00   20.00
 -35   0   1   -1.30    6.60
   0  35   1   11.00    9.10
   0  35   1   -0.90   12.70
  35   0  -1   11.60   10.00
   0 -35  -1   -5.00    5.50
   0 -35  -1  -19.20    9.20
  35   0  -1   -0.40    7.40
 -35  35  -1   11.00   12.00
  38 -35   1    0.20   11.00
  -3  38   1   -0.40   16.20
  -3  38   1  -16.80    8.30
  38 -35   1   36.20   14.60
 -35  -3   1   19.80    9.30
  35   3  -1   -5.90   12.60
 -38  35  -1    7.70   12.70
  35   3  -1   -3.70   10.50
  41 -35   1  -17.70   13.10
  -6  41   1  -14.30    8.30
 -35  -6   1    1.80    7.70
  41 -35   1    5.30   12.00
  -6  41   1    7.00    9.50
 -41  35  -1   -1.90    8.90
   6 -41  -1   15.20   11.20
  35   6  -1  -16.50    9.20
  35   6  -1   -2.50   10.10
 -35  -9   1    5.40    7.50
  44 -35   1    0.00   12.80
  44 -35   1   -3.30   11.20
  -9  44   1    3.10   11.80
  -9  44   1   24.90    9.80
  35   9  -1    2.50   12.30
   9 -44  -1   13.10   11.30
 -44  35  -1   21.10   10.90
  35   9  -1    1.60    7.90
 -12  47   1   -2.50   11.40
  47 -35   1    0.60   14.30
 -35 -12   1    2.30    8.90
 -12  47   1   -7.40    7.50
  35  12  -1    5.90   11.70
 -47  35  -1    9.40    9.80
  35  12  -1    5.20    9.00
  12 -47  -1   -7.20    9.70
 -15  50   1    1.20    8.30
 -15  50   1   22.30   12.90
 -15  50   1    7.80    9.40
 -35 -15   1   -7.00    6.50
  50 -35   1  -13.70    8.50
  35  15  -1   -9.80   12.00
  35  15  -1    4.90    9.90
 -50  35  -1    3.40   14.20
  15 -50  -1  -26.00    8.40
 -14 -36   1    5.20    9.50
 -14 -36   1    2.10    5.00
 -14 -36   1    9.30    9.40
  50 -14   1   -3.30   13.90
 -36  50   1    7.00   10.50
  14  36  -1    1.90   12.10
  14  36  -1   -4.20    8.00
  36 -50  -1   -5.90   11.80
 -50  14  -1    3.70    8.30
  47 -11   1   19.30   13.30
 -11 -36   1    7.80    9.10
 -11 -36   1   -8.20    7.50
 -36  47   1   -2.10   10.00
  36 -47  -1   26.00   13.50
  11  36  -1    3.80    7.40
  11  36  -1   -8.50   10.70
 -47  11  -1    5.40    6.40
  -8 -36   1  -19.70    7.30
 -36  44   1    3.20   10.00
  -8 -36   1    5.40    9.60
  44  -8   1    2.70   10.60
 -44   8  -1   -2.10    6.00
   8  36  -1    7.00    9.90
  36 -44  -1    7.30   11.10
   8  36  -1  -11.40    4.80
 -36  41   1  -14.30    7.30
  -5 -36   1    8.10    8.60
  41  -5   1   -5.40    8.60
  -5 -36   1   -9.20    9.70
   5  36  -1   -1.70   11.80
   5  36  -1    7.00    8.50
  36 -41  -1    5.60   12.70
 -41   5  -1   -6.90    6.60
 -36  38   1   -6.90   18.10
  -2 -36   1   19.40   10.90
  -2 -36   1   16.90   10.90
  38  -2   1   18.40   10.80
  36 -38  -1  -26.60   12.20
 -38   2  -1    6.20    7.50
   2  36  -1   -5.90    7.80
   2  36  -1  -16.30   12.00
  36 -38  -1   -5.00   11.40
 -36  35   1  -20.60    8.50
  35   1   1    2.70    5.00
   1 -36   1    1.10   11.60
  35   1   1    7.70   11.90
 -35  -1  -1  -13.70    6.40
  36 -35  -1    3.20   11.50
  -1  36  -1    5.80    7.10
  36 -35  -1  -11.50   11.10
  32   4   1   24.80   10.90
 -36  32   1    2.80    9.40
  32   4   1   24.80    6.10
   4 -36   1    9.50   11.90
  32   4   1   29.90   11.90
  -4  36  -1    5.70    8.30
  36 -32  -1   17.70   12.60
  36 -32  -1    0.20   11.60
 -32  -4  -1   27.60    9.40
  -4  36  -1   17.50   12.30
 -36  29   1   31.70   12.00
  29   7   1   10.30    5.10
  29   7   1    5.80    6.80
  29   7   1    4.70    9.90
   7 -36   1    3.90   11.70
  -7  36  -1    4.80   12.60
  36 -29  -1   29.40   15.20
  -7  36  -1   -6.80    9.40
 -29  -7  -1   15.70    8.60
 -36  26   1   13.40   11.40
  26  10   1    7.40    7.60
  26  10   1   38.40   11.50
  10 -36   1    9.40   11.70
 -10  36  -1    6.50    5.80
 -10  36  -1   10.30   12.40
 -10  36  -1    7.30   11.20
  36 -26  -1   10.10   11.00
 -26 -10  -1   24.90    8.60
  13 -36   1   28.80   13.30
  23  13   1   28.30    9.70
  23  13   1   62.49   13.40
 -36  23   1   49.99   17.70
  13 -36   1   35.70    8.80
 -13  36  -1   44.10    8.60
 -23 -13  -1   43.50    9.70
 -13  36  -1   37.80   14.00
 -13  36  -1   26.80   11.50
  36 -23  -1   17.70   17.30
  20  16   1    2.70    7.50
  20  16   1   -3.60    8.40
  16 -36   1  -15.90   10.20
 -36  20   1   15.50    9.70
 -16  36  -1   -7.10    8.50
  36 -20  -1    5.30   10.60
 -16  36  -1   -1.40   10.80
 -16  36  -1   12.00    7.60
 -16  36  -1    0.30    5.90
 -20 -16  -1   -0.20    7.10
  17  19   1    9.50    9.70
  19 -36   1    7.30   11.70
 -36  17   1    6.00    8.00
  17  19   1   11.20   10.60
 -19  36  -1    6.60    6.90
  36 -17  -1    0.90   10.50
 -19  36  -1    2.50    9.30
 -17 -19  -1    7.00    7.80
 -19  36  -1    6.30    6.80
 -19  36  -1  -17.20    9.70
  14  22   1   20.60   11.40
  22 -36   1   18.80   11.10
 -36  14   1   26.20    9.50
  14  22   1   11.10    7.80
 -14 -22  -1   -2.20    5.90
 -22  36  -1   20.30   10.80
 -22  36  -1    5.60   10.50
  36 -14  -1   39.90   23.00
 -36  11   1   23.70   11.20
  11  25   1    4.50   10.40
  11  25   1    6.30    6.50
  11  25   1    0.40   10.60
  25 -36   1   10.30   12.00
 -11 -25  -1    2.50    8.10
 -25  36  -1   -0.20    8.90
  36 -11  -1  -12.00    9.90
 -11 -25  -1    3.80    5.80
   8  28   1   20.10   12.80
   8  28   1    2.90    7.50
   8  28   1    7.70    6.40
  28 -36   1    9.00   11.80
 -36   8   1   -3.10    8.40
  -8 -28  -1   11.50    8.30
  -8 -28  -1   19.20    9.90
 -28  36  -1   14.70   10.90
  36  -8  -1   -8.00    9.70
   5  31   1   18.80   12.80
  31 -36   1   19.00   11.90
   5  31   1   26.90   12.30
   5  31   1   24.50    9.70
  31 -36   1   46.10   16.20
 -36   5   1    6.30    6.40
  -5 -31  -1   12.90   10.60
 -31  36  -1   12.90   16.90
  -5 -31  -1   16.20    8.90
  36  -5  -1   11.80   13.80
 -36   2   1    3.80    8.10
   2  34   1   25.50   13.40
  34 -36   1   15.20   14.30
   2  34   1   38.20    9.90
  34 -36   1   23.00   15.40
  -2 -34  -1   26.90   10.00
  -2 -34  -1   16.90    9.90
  36  -2  -1   18.10   11.30
 -34  36  -1   23.10   11.40
  -1  37   1    1.90   11.20
  37 -36   1   -8.40   10.60
 -36  -1   1  -11.70    6.40
  -1  37   1    6.30    9.00
  37 -36   1   18.20   14.30
 -37  36  -1   -0.60   18.00
  36   1  -1   27.40   12.60
  36   1  -1   -7.40    9.20
  40 -36   1   39.90   30.90
  40 -36   1    4.20   11.80
  -4  40   1   22.80   12.70
 -36  -4   1    7.50    8.40
  -4  40   1   11.60    8.50
  36   4  -1    4.50   12.20
  36   4  -1    5.20    7.70
 -40  36  -1   14.40   10.20
   4 -40  -1   30.10   12.00
  43 -36   1   -8.70    9.20
  -7  43   1   19.40   12.50
  -7  43   1   10.10    8.60
  43 -36   1   27.00   13.10
 -36  -7   1   12.10    8.00
  36   7  -1   -0.50    9.40
   7 -43  -1    7.40   10.80
  36   7  -1   22.20   11.40
 -43  36  -1   12.60   11.30
  46 -36   1  -17.30   10.20
 -10  46   1    1.60    8.00
 -36 -10   1  -10.90    5.70
 -10  46   1   -0.40   10.00
  46 -36   1    0.40   12.00
  36  10  -1    9.00   10.90
 -46  36  -1   -0.40   10.70
  10 -46  -1   -1.40    9.70
  36  10  -1    2.50    7.30
  49 -36   1  -22.60    9.40
 -13  49   1    1.00   11.60
 -36 -13   1    4.90    8.00
 -13  49   1   12.20    9.40
 -49  36  -1   15.10   10.40
  36  13  -1    1.40   10.50
  36  13  -1   14.80    8.50
  13 -49  -1  -26.30    9.30
 -12 -37   1    0.30    7.90
  49 -12   1   -3.30   11.20
 -37  49   1   -4.90    8.50
 -12 -37   1   -9.00    7.60
  12  37  -1    6.50    8.20
 -49  12  -1    0.80    6.90
  37 -49  -1   -7.60   10.70
  12  37  -1   -5.90   12.80
  -9 -37   1    6.10    7.70
  46  -9   1   46.70   13.20
  -9 -37   1    4.70   10.00
 -37  46   1  -10.30    8.40
   9  37  -1    0.10   10.70
 -46   9  -1   -2.50    6.00
  37 -46  -1   -2.50   10.40
   9  37  -1    7.50    7.90
  43  -6   1   13.40   11.60
  -6 -37   1    3.20   10.10
  -6 -37   1    8.30    7.70
   6  37  -1    0.70   11.60
   6  37  -1   -0.60    7.40
  37 -43  -1   14.60   12.20
 -43   6  -1  -10.90    5.70
 -37  40   1    4.70   10.50
  -3 -37   1   20.80    9.70
  40  -3   1   -5.50    6.70
  -3 -37   1    7.60   10.20
   3  37  -1    8.80   13.50
 -40   3  -1   -8.10    6.30
   3  37  -1   -1.30    7.30
  37 -40  -1   26.30   12.70
  37   0   1   13.00   11.10
   0 -37   1   -4.10   10.30
 -37  37   1   -3.90    9.30
   0  37  -1   17.90   14.90
  37 -37  -1    1.30    7.60
   0  37  -1   -6.20    7.70
  37 -37  -1   12.70   13.70
 -37   0  -1    7.30    8.80
  34   3   1   -4.00    5.20
 -37  34   1   -5.30    8.10
   3 -37   1    8.00   11.50
  34   3   1   -8.90   19.50
  -3  37  -1   14.90   12.00
 -34  -3  -1    8.20    7.90
  37 -34  -1   -1.10   11.60
  37 -34  -1    1.00   12.50
  31   6   1   15.00    9.50
  31   6   1   18.00    8.90
  31   6   1   13.20    5.70
 -37  31   1   32.10   12.00
   6 -37   1   12.40   11.70
  37 -31  -1    8.00   13.60
  -6  37  -1    3.70   11.70
  -6  37  -1   24.60    9.90
 -31  -6  -1   21.30    9.00
  37 -31  -1    4.10   13.10
 -37  28   1   23.30   12.80
   9 -37   1    7.60   10.80
  28   9   1    9.00    9.00
  28   9   1    2.60    8.70
  -9  37  -1   10.90   12.90
  37 -28  -1   11.00   12.00
 -28  -9  -1    2.20    7.00
  -9  37  -1    7.80    5.80
  25  12   1   12.00   10.50
  12 -37   1   11.00   12.10
  25  12   1    5.50    8.90
 -37  25   1    6.80   10.30
 -12  37  -1   19.90    8.00
  37 -25  -1   25.30   12.90
 -12  37  -1   12.40    6.70
 -25 -12  -1    9.90    8.30
 -12  37  -1    5.90   11.40
  22  15   1    8.30    8.10
  15 -37   1    1.80   11.10
  22  15   1   18.20   11.30
 -37  22   1   -5.40    8.10
 -15  37  -1    8.90    6.90
 -22 -15  -1   -0.90    9.50
 -15  37  -1  -18.50   13.00
 -15  37  -1    7.70    8.50
 -15  37  -1    7.30   11.60
  37 -22  -1    5.40   11.60
 -37  19   1    1.40   10.50
  19  18   1    6.90    8.90
  19  18   1   11.70    8.70
  18 -37   1    0.30   11.50
 -18  37  -1    5.80    6.70
 -18  37  -1   -3.60    9.40
 -18  37  -1    8.10   11.50
 -18  37  -1    4.30    9.00
  37 -19  -1   47.60   22.20
 -19 -18  -1   -1.90    4.90
  16  21   1    0.70    6.90
  16  21   1    7.60   10.90
  21 -37   1   12.40   12.60
 -37  16   1   29.30   10.50
  37 -16  -1   -2.80   10.40
 -21  37  -1   13.80   10.60
 -21  37  -1   12.60   11.30
 -16 -21  -1    5.90    7.00
  24 -37   1    6.30   11.70
  13  24   1    1.20   10.50
 -37  13   1   -1.90    7.40
  13  24   1    3.10    6.50
  13  24   1   -0.20    7.30
 -24  37  -1    2.20    9.70
 -13 -24  -1    5.20    7.20
  37 -13  -1    6.10   11.00
  10  27   1   -1.30    9.90
 -37  10   1    5.70    6.80
  10  27   1   -4.10    6.70
  10  27   1   -5.20    5.70
  27 -37   1  -13.00   10.20
 -27  37  -1  -13.30   10.10
 -10 -27  -1    0.30    8.10
 -10 -27  -1   11.80    9.10
  37 -10  -1  -28.10   14.40
   7  30   1   25.80    8.40
   7  30   1   32.40   14.60
  30 -37   1   31.50   14.10
 -37   7   1   43.30   11.20
   7  30   1   21.80    9.50
 -30  37  -1   26.80   13.10
  37  -7  -1   20.30   12.40
  -7 -30  -1   52.59   11.30
  -7 -30  -1   17.40   10.30
 -37   4   1   -3.30    6.50
   4  33   1   11.30    8.10
  33 -37   1   -4.50   13.40
   4  33   1   32.30   14.30
 -33  37  -1   -6.30   10.10
  -4 -33  -1    7.90   10.00
  -4 -33  -1   18.60    9.50
  37  -4  -1  -14.70   10.00
   1  36   1   -1.60   13.00
  36 -37   1   11.60   13.60
 -37   1   1    7.90    8.20
  36 -37   1    7.70   13.00
   1  36   1    1.40    8.50
 -36  37  -1   -5.80   10.70
  37  -1  -1    2.10   10.10
  37  -1  -1    9.30   16.20
  -1 -36  -1   15.70   13.30
 -37  -2   1   16.20    8.90
  -2  39   1    0.60   12.90
  39 -37   1    7.20   13.70
  -2  39   1   20.60   10.30
  39 -37   1   16.20   12.30
   2 -39  -1   40.70   12.00
  37   2  -1   29.40   18.20
 -39  37  -1   45.50   21.10
  37   2  -1    8.10    9.80
  -5  42   1   23.00   11.70
  42 -37   1    1.50   13.90
  42 -37   1   27.00   14.60
  -5  42   1   16.70    9.50
 -42  37  -1   13.20   12.70
   5 -42  -1   11.10   10.60
  37   5  -1    7.00    9.90
  37   5  -1    1.70    9.20
  45 -37   1    7.70    9.20
  -8  45   1    4.20    8.40
  45 -37   1    2.10   11.40
 -37  -8   1   10.50   10.10
  -8  45   1    2.80   11.90
 -45  37  -1    0.80    8.40
  37   8  -1   11.90   11.00
   8 -45  -1    2.50   10.50
  37   8  -1   -6.90    7.90
  48 -37   1   34.20   13.90
 -37 -11   1   -8.40    9.30
 -11  48   1    7.90    8.60
  48 -37   1  -14.00   13.30
 -11  48   1    0.10   11.50
  11 -48  -1    3.50    9.50
 -48  37  -1   15.00    9.90
  37  11  -1   -5.30    9.30
  37  11  -1   -6.20    7.10
 -38  48   1   12.80   10.30
  48 -10   1   33.70   13.70
 -10 -38   1    0.20    8.70
 -10 -38   1   -5.30    7.20
  38 -48  -1    9.70   12.10
 -48  10  -1   -7.00    6.40
  10  38  -1    4.80    7.80
  10  38  -1    5.10   10.30
 -38  45   1  -20.60   18.20
  -7 -38   1    3.20    6.50
  45  -7   1    8.70   21.70
  -7 -38   1    7.90    9.20
   7  38  -1   -3.30    6.70
 -45   7  -1   -5.70    7.40
  38 -45  -1    8.30   11.00
   7  38  -1    2.30    9.80
  -4 -38   1   12.10    9.50
  -4 -38   1    5.40    7.60
  42  -4   1   -5.50    9.70
 -42   4  -1  -15.40    7.20
   4  38  -1   -4.90    6.90
  38 -42  -1    3.70   11.70
   4  38  -1   13.90   12.40
 -38  39   1    6.50    9.90
  39  -1   1  -10.30    9.20
  -1 -38   1   -0.60    9.30
  38 -39  -1   -9.80    9.80
   1  38  -1   -2.00    7.10
   1  38  -1   10.00   12.10
 -39   1  -1    4.80    6.80
   2 -38   1    1.40   11.60
  36   2   1   31.80   13.20
  36   2   1   34.90    9.20
 -38  36   1   34.80   13.90
  38 -36  -1   34.60   13.60
 -36  -2  -1   28.30   10.00
  -2  38  -1   23.40   14.10
  38 -36  -1   25.10   13.20
  -2  38  -1   26.20    9.10
  33   5   1   19.60    6.20
 -38  33   1    3.40   10.40
   5 -38   1   23.80   12.70
  33   5   1    4.30   10.40
  33   5   1    6.60   11.30
  -5  38  -1   16.10   21.30
  38 -33  -1   16.40   12.40
 -33  -5  -1   13.90    7.80
  38 -33  -1   12.90   14.10
  -5  38  -1   20.00    9.70
  30   8   1   16.50   11.20
  30   8   1   19.90    6.10
 -38  30   1   29.40   11.70
  -8  38  -1   -3.10   11.70
  -8  38  -1   39.40   10.30
 -30  -8  -1   16.60    8.30
  38 -30  -1   13.30   12.10
  27  11   1   -7.70   10.90
 -38  27   1   -5.00    8.20
  11 -38   1   -7.10   11.20
  27  11   1   -4.10    7.80
 -11  38  -1    2.70    5.90
  38 -27  -1   -1.90   11.60
 -11  38  -1    5.50    8.60
 -11  38  -1   21.30   13.20
 -27 -11  -1   -5.70    6.50
  24  14   1    6.00    8.70
  24  14   1   -5.30    8.50
  14 -38   1    9.80    6.10
  14 -38   1    6.60   11.10
 -38  24   1    3.30    9.30
 -14  38  -1    4.80   10.30
 -24 -14  -1    0.80    7.30
 -14  38  -1    5.70    6.80
  38 -24  -1   -2.10   10.00
 -14  38  -1   13.80   12.10
 -14  38  -1   15.00    9.10
 -38  21   1    6.30    8.20
  17 -38   1   -4.60   11.20
  21  17   1    2.70    6.50
  21  17   1   -0.60   10.70
 -17  38  -1    1.90   10.80
 -17  38  -1    5.80    6.50
 -17  38  -1   -8.70    8.60
 -17  38  -1   10.10   10.00
 -21 -17  -1   -5.80    7.20
  38 -21  -1    5.60   12.20
  20 -38   1    1.50   10.90
 -38  18   1   11.40    9.70
  18  20   1   27.60   11.60
  18  20   1   -9.20    6.10
 -20  38  -1   -4.50    4.40
  38 -18  -1    7.70   15.60
 -20  38  -1    0.10   10.30
 -18 -20  -1   12.50    7.80
 -20  38  -1   28.00   12.60
 -20  38  -1   16.40    7.30
  15  23   1   -1.70    6.70
  15  23   1    6.90   10.80
 -38  15   1    4.10    7.10
  23 -38   1    7.50   12.30
 -23  38  -1   -0.50    9.30
 -15 -23  -1    6.80    7.30
  38 -15  -1  -18.00   10.00
  12  26   1    4.90   10.00
  12  26   1   -9.90    9.60
  12  26   1    1.20    6.50
 -38  12   1    3.30    7.80
  26 -38   1    5.00   12.50
 -12 -26  -1    9.50    8.60
  38 -12  -1  -15.90    9.70
 -26  38  -1   -9.40    9.80
 -12 -26  -1    2.10    8.90
  29 -38   1    6.90   11.80
 -38   9   1   10.20    8.30
   9  29   1   12.10   14.30
   9  29   1   12.30    7.10
   9  29   1    8.20    8.90
 -29  38  -1    3.50   10.00
  -9 -29  -1    5.10    9.80
  38  -9  -1    3.80   11.00
  -9 -29  -1   26.30   18.30
   6  32   1    9.90   14.20
   6  32   1   -6.70   11.20
  32 -38   1  -24.80   13.70
 -38   6   1   -5.80    8.70
   6  32   1  -11.00    6.60
  -6 -32  -1    7.20    9.00
 -32  38  -1  -11.50    9.20
  -6 -32  -1   -9.80    8.40
  38  -6  -1   -0.60   10.80
   3  35   1   17.80   12.10
  35 -38   1   -0.30   13.00
   3  35   1    4.20    8.00
  35 -38   1   24.80   29.90
 -38   3   1    3.40    7.90
 -35  38  -1   -5.50   10.10
  38  -3  -1   -3.30   10.30
  -3 -35  -1   15.30   11.80
  -3 -35  -1   -0.60   15.20
   0  38   1   -7.30    9.90
  38 -38   1    0.50    9.20
  38 -38   1  -10.70   12.40
 -38   0   1   -5.40    6.90
   0  38   1    5.50   10.50
  38   0  -1   -2.60   10.00
   0 -38  -1   -3.70    8.70
 -38  38  -1   12.60   11.50
  41 -38   1   -1.20   11.10
  -3  41   1  -10.10    9.10
  41 -38   1   19.60   12.50
  -3  41   1   -2.30   11.00
 -41  38  -1    0.10    9.70
  38   3  -1   11.60    8.70
  38   3  -1   18.40   11.70
   3 -41  -1    5.90    9.90
  -6  44   1    9.00    8.60
  44 -38   1   -4.00   10.90
 -38  -6   1    3.50   10.50
  44 -38   1   -0.70    8.40
  -6  44   1   -8.30    9.10
 -44  38  -1   -8.00    6.70
   6 -44  -1    4.10    9.60
  38   6  -1    8.20   10.30
  38   6  -1    5.60   10.70
  47 -38   1    2.70   11.40
  -9  47   1   -8.90    9.30
 -38  -9   1   -0.50    6.40
  -9  47   1  -11.40    7.10
  47 -38   1    0.30    9.10
   9 -47  -1   15.70   10.90
 -47  38  -1   19.70   11.60
  38   9  -1   -8.40    8.10
  38   9  -1   -9.50   10.50
 -38 -12   1   -6.90    9.30
 -12  50   1   27.40   13.10
  50 -38   1    5.20   12.40
  50 -38   1   16.20   12.40
 -50  38  -1   -7.10    8.60
  38  12  -1    0.00   13.30
  12 -50  -1   16.00   12.40
  38  12  -1    8.20   12.60
 -39  47   1    6.10    9.30
  47  -8   1  -11.90    9.50
  -8 -39   1   -1.70    8.90
  -8 -39   1   -2.20    9.60
 -47   8  -1  -12.50    5.70
   8  39  -1    2.20    8.00
  39 -47  -1    2.70   12.10
   8  39  -1   12.90   12.20
  -5 -39   1    3.70   10.60
 -39  44   1    1.40    9.40
  -5 -39   1    3.50    9.00
  44  -5   1   17.30   11.40
   5  39  -1   -0.50    7.50
 -44   5  -1   -5.40   12.10
   5  39  -1    7.70   12.60
  39 -44  -1   15.50   12.70
  41  -2   1  -18.50   12.00
 -39  41   1   -7.30    9.60
  -2 -39   1   -4.90    7.60
  -2 -39   1    8.70    9.30
 -41   2  -1    8.30    8.00
   2  39  -1    1.70    7.50
   2  39  -1   17.50   13.50
  39 -41  -1    0.00    6.90
  39 -41  -1   15.40   12.70
   1 -39   1    5.10   10.50
  38   1   1    9.30   11.50
 -39  38   1   -9.00    8.20
 -38  -1  -1    5.80    7.60
  39 -38  -1    6.40   11.90
  -1  39  -1  -10.40   10.60
  -1  39  -1   -0.70    7.30
  35   4   1    5.20   10.50
  35   4   1   18.50   10.30
   4 -39   1    9.20   11.60
 -39  35   1    1.70    9.60
  35   4   1   10.90    5.40
  -4  39  -1  -15.60    8.50
  39 -35  -1   -5.20   11.90
  -4  39  -1   19.60   10.10
  39 -35  -1  -20.20   19.30
 -35  -4  -1    0.10    6.80
  32   7   1    9.20    5.50
  32   7   1   -3.60    8.60
 -39  32   1    1.70   10.30
   7 -39   1   19.20   12.30
  32   7   1   -7.70   10.10
  -7  39  -1   -0.50   14.10
  -7  39  -1    3.00    8.70
  39 -32  -1    6.10   12.00
 -32  -7  -1   11.20    8.50
  39 -32  -1    4.60   11.70
  29  10   1    6.40   10.10
  29  10   1   24.30   16.90
 -39  29   1   -3.90    9.90
  10 -39   1   -4.00   16.70
 -10  39  -1   11.90    6.20
 -10  39  -1    0.50   12.30
  39 -29  -1   15.00   12.80
 -29 -10  -1    3.20    7.60
  26  13   1    7.90   10.20
  13 -39   1   -2.40   11.90
 -39  26   1   11.60   10.30
  26  13   1   -4.40    6.60
  39 -26  -1  -11.30   11.30
 -26 -13  -1   11.50    8.00
 -13  39  -1    4.20    6.30
 -13  39  -1    0.80    7.90
 -13  39  -1   -0.10   12.00
 -39  23   1    8.20    9.10
  23  16   1   14.50   10.00
  16 -39   1    2.00   11.20
  23  16   1    6.60    8.20
 -16  39  -1   -8.60    7.40
 -16  39  -1    7.40    7.10
 -16  39  -1   12.30   11.80
 -23 -16  -1   22.00    9.10
 -16  39  -1    1.80    9.40
  39 -23  -1    3.70   12.60
 -39  20   1    4.60    8.30
  20  19   1    2.80    7.40
  20  19   1   11.30   10.40
  19 -39   1   15.50   13.20
 -19  39  -1    8.50   11.60
 -19  39  -1   23.00   11.30
 -19  39  -1    1.30    6.80
  39 -20  -1    0.40   15.60
 -20 -19  -1    1.80    7.50
 -19  39  -1    3.30   19.50
  22 -39   1   32.50   13.80
 -39  17   1   18.70   10.20
  17  22   1   27.70   12.40
  17  22   1    5.40    8.00
 -22  39  -1    6.00   11.20
 -17 -22  -1   -9.60   14.60
 -22  39  -1    1.40   10.80
  39 -17  -1    9.50   10.60
  14  25   1   15.00    9.30
  14  25   1    0.50    6.60
  25 -39   1    8.60   12.10
  14  25   1   -7.90   10.70
 -39  14   1   19.00    9.00
  39 -14  -1    9.80   12.10
 -25  39  -1   26.00   13.00
 -14 -25  -1    2.10    9.10
  11  28   1   19.90    7.70
  11  28   1   26.10   14.90
  11  28   1   19.30   12.30
 -39  11   1    6.10    7.60
  28 -39   1   74.39   17.10
  39 -11  -1   22.80   13.10
 -11 -28  -1   13.00    8.50
 -11 -28  -1   23.10    9.90
 -28  39  -1   30.30   12.30
 -39   8   1    4.70    8.60
  31 -39   1    2.60   23.70
   8  31   1   -5.20   12.30
   8  31   1   19.10    8.00
   8  31   1    8.10    8.70
 -31  39  -1   -3.40   10.30
  -8 -31  -1    6.20    8.30
  39  -8  -1    6.20   11.70
   5  34   1    3.70    9.20
  34 -39   1    6.00   12.80
 -39   5   1    8.00    7.50
  39  -5  -1   -3.10    9.80
 -34  39  -1    6.40   13.40
  -5 -34  -1    1.00    9.30
  -5 -34  -1    7.50   16.20
   2  37   1   -5.70    7.40
 -39   2   1  -13.00    5.70
   2  37   1   -0.20   12.10
  37 -39   1   13.90   11.90
  37 -39   1   -0.60   13.50
  39  -2  -1  -10.10   16.40
  -2 -37  -1    9.40   10.40
  39  -2  -1    1.20    9.40
 -37  39  -1   30.50   14.10
  -2 -37  -1    5.40    8.40
  40 -39   1    0.20   12.40
  40 -39   1   -6.50    7.70
  -1  40   1    3.40    8.70
 -39  -1   1   -8.90    8.20
  -1  40   1    4.80   11.60
   1 -40  -1    8.50    8.80
 -40  39  -1    8.50   10.60
  39   1  -1   15.60    9.50
  39   1  -1   -9.00    6.40
  -4  43   1    8.30    7.00
  43 -39   1   22.70   12.10
 -39  -4   1    0.80    7.20
  43 -39   1   11.30   12.50
  -4  43   1   17.00   12.00
 -43  39  -1  -17.20   17.70
   4 -43  -1    6.00   10.00
  39   4  -1    4.10    9.70
  39   4  -1   -2.70    8.10
 -39  -7   1    7.60    7.20
  -7  46   1   -9.10    7.40
  46 -39   1   -3.90   11.90
  46 -39   1   -6.90   10.60
  -7  46   1   -1.80   10.50
 -46  39  -1   -1.90    9.30
  39   7  -1    1.00   10.30
   7 -46  -1    2.90   10.60
  39   7  -1   -1.40   11.20
 -10  49   1    6.80   11.10
  49 -39   1  -11.20    9.60
 -10  49   1    7.70    8.70
 -39 -10   1  -12.90    5.80
  49 -39   1  -12.10    8.70
  10 -49  -1    6.40   11.20
 -49  39  -1   -7.80    9.00
  39  10  -1    4.90   10.80
  39  10  -1   -1.00   10.30
 -40  49   1   -5.00    8.10
  -9 -40   1  -15.40    7.40
  -9 -40   1    1.50    8.60
  49  -9   1  -15.40    8.70
   9  40  -1  -14.20   13.70
   9  40  -1  -15.70   10.50
  40 -49  -1   10.90   12.60
 -49   9  -1    3.90    9.60
  46  -6   1    3.10   11.10
  -6 -40   1    3.10    7.30
 -40  46   1  -24.50    6.60
  -6 -40   1    1.10    7.80
   6  40  -1    3.00   11.30
   6  40  -1   -3.30    6.50
  40 -46  -1    2.90   12.40
 -46   6  -1  -11.00    5.60
  -3 -40   1    8.80    9.50
 -40  43   1    7.30    9.70
  -3 -40   1   20.50   20.20
  43  -3   1   15.60   10.60
 -43   3  -1    4.60    8.30
  40 -43  -1   -0.30   11.10
   3  40  -1    6.50    7.20
  40 -43  -1    8.20   11.80
   3  40  -1   15.20   13.00
   0 -40   1   14.20   11.00
 -40  40   1    6.20   13.60
  40   0   1    9.00   11.00
   0  40  -1    4.80    9.80
  40 -40  -1   -3.50   11.90
   0  40  -1   -3.30    8.20
 -40   0  -1    7.10    7.20
  40 -40  -1   23.70   33.20
  37   3   1   -4.60    9.70
 -40  37   1   -4.90    8.90
   3 -40   1  -22.50    8.90
  37   3   1    1.70    8.90
  -3  40  -1    2.30    6.40
 -37  -3  -1    0.40    7.20
  40 -37  -1  -15.90   13.80
  40 -37  -1    0.80   10.80
  -3  40  -1    3.70   12.50
   6 -40   1  -14.20   10.00
 -40  34   1    7.60   10.70
  34   6   1    4.90    8.60
  34   6   1    6.20    9.40
  34   6   1    8.10    5.30
  40 -34  -1   -6.60   12.10
  -6  40  -1    4.20   12.30
  40 -34  -1   22.00   12.60
  -6  40  -1   13.50   15.80
 -34  -6  -1    5.30    8.20
  31   9   1   27.10    9.70
  31   9   1    8.80   10.50
   9 -40   1   18.30   14.20
 -40  31   1   19.60   11.20
  31   9   1   17.80    6.10
  -9  40  -1   14.60    8.00
  -9  40  -1   27.30   14.30
  40 -31  -1   23.70   10.70
 -31  -9  -1   -0.30   10.30
  28  12   1    0.10   12.10
  28  12   1    5.10    9.40
  12 -40   1    3.60   10.80
 -40  28   1    8.10   10.90
 -12  40  -1   48.50   21.50
 -12  40  -1   16.90    7.20
 -12  40  -1   21.90   14.30
  40 -28  -1   31.80   15.40
 -28 -12  -1   11.20    8.60
  15 -40   1    1.10    5.90
  25  15   1    3.60   10.40
 -40  25   1    1.20   14.20
  25  15   1   15.60   10.50
 -15  40  -1    6.40   12.20
 -15  40  -1   10.50   11.60
 -15  40  -1    9.40    8.00
  40 -25  -1    5.20   14.00
 -25 -15  -1    1.00    7.50
 -15  40  -1   10.00    7.10
  18 -40   1  -16.80   10.00
 -40  22   1   -9.70    7.70
  22  18   1    5.70   12.10
 -18  40  -1   -2.70    6.60
  40 -22  -1   17.50   12.80
 -18  40  -1    0.60   11.70
 -18  40  -1   -1.20    6.90
 -22 -18  -1   -4.80    7.20
 -18  40  -1   16.50   11.70
  19  21   1  -20.00    9.30
 -40  19   1    0.10    6.80
 -40  19   1   -1.70    3.90
  21 -40   1   -6.80   11.60
  40 -19  -1   -5.50   10.30
 -21  40  -1   10.00   12.50
 -21  40  -1   -1.60    6.00
 -21  40  -1   -4.50   10.10
 -19 -21  -1    2.40    7.60
 -21  40  -1    9.90    7.40
  16  24   1    9.50   11.60
 -40  16   1   -6.50    5.80
  16  24   1   15.60   16.20
  24 -40   1    7.10   12.70
  40 -16  -1   10.10   12.00
 -16 -24  -1   -0.90    7.60
 -24  40  -1    5.60   10.30
  13  27   1   20.60   12.30
  27 -40   1   -8.80   14.70
 -40  13   1   -9.30    7.50
  13  27   1   14.10    7.40
  13  27   1   26.30    9.90
  40 -13  -1   35.20   14.30
 -27  40  -1   14.90   11.70
 -13 -27  -1    6.90    7.50
  10  30   1    6.60    9.00
  30 -40   1   16.80   15.40
  10  30   1   13.00   13.80
  10  30   1   17.90    7.40
 -40  10   1   31.30   10.80
 -30  40  -1   11.50   10.50
 -10 -30  -1   32.70   19.40
 -10 -30  -1   18.50   10.60
  40 -10  -1   10.50   11.70
   7  33   1   10.90   11.40
   7  33   1   -7.20   12.10
  33 -40   1  -13.60   11.50
   7  33   1    4.90    7.30
 -40   7   1    3.90    5.40
  -7 -33  -1    3.40    9.00
  40  -7  -1   -4.10   10.70
  -7 -33  -1    2.20    9.20
   4  36   1   -4.10   11.90
 -40   4   1  -14.50    5.80
   4  36   1    6.70    8.00
  36 -40   1    1.80   11.60
  36 -40   1  -22.10   10.70
  -4 -36  -1    2.50    7.10
  40  -4  -1   -5.10   13.60
 -36  40  -1   -5.00   10.00
  -4 -36  -1    1.20    9.50
 -40   1   1   11.40   10.60
   1  39   1   31.80   13.90
  39 -40   1   30.70   14.60
   1  39   1   22.70   12.80
  39 -40   1   -0.30    9.00
  40  -1  -1    6.40    9.90
  40  -1  -1   13.50   10.50
  -1 -39  -1   17.30   10.30
 -39  40  -1   31.10   12.90
  -2  42   1    4.70    8.20
  42 -40   1   -2.00   12.30
 -40  -2   1    0.50    6.50
  42 -40   1   18.50   11.50
  -2  42   1   -8.60   11.10
 -42  40  -1   17.90   10.80
  40   2  -1    5.90   10.40
   2 -42  -1    4.90    9.20
  40   2  -1    9.30    8.80
  -5  45   1   -2.20   10.60
  45 -40   1    1.80   11.90
  45 -40   1  -15.40    8.40
  -5  45   1    6.20   11.90
 -40  -5   1   14.10   14.10
 -45  40  -1   17.80   11.70
  40   5  -1  -10.80    8.10
   5 -45  -1    6.50   10.00
  40   5  -1    5.10    8.70
  48 -40   1   -1.60   10.80
  -8  48   1  -15.00    7.40
  48 -40   1    2.30   11.70
  -8  48   1   33.70   14.60
 -40  -8   1    4.10    7.40
   8 -48  -1   17.20   11.70
  40   8  -1    6.30   11.10
 -48  40  -1    4.00   10.40
  40   8  -1    0.80   10.30
  -7 -41   1    4.60    7.70
  -7 -41   1    0.00    8.60
 -41  48   1   -3.60   17.90
  48  -7   1    6.30   12.50
   7  41  -1    0.60    7.30
   7  41  -1   17.70   13.80
  41 -48  -1    7.40   11.40
 -48   7  -1  -13.00    8.10
  -4 -41   1   12.40   12.10
  45  -4   1    4.40    9.80
  -4 -41   1   -4.40   11.00
 -41  45   1   -7.00    9.30
  41 -45  -1   14.80   12.70
   4  41  -1    1.60   10.90
   4  41  -1   -1.70    8.60
 -45   4  -1    3.50    6.60
  42  -1   1   10.30   12.90
 -41  42   1    4.00    8.90
  -1 -41   1    6.40   10.10
 -42   1  -1    5.30    6.90
  41 -42  -1    1.00    8.30
   1  41  -1   -5.30    7.00
  41 -42  -1    6.20   11.60
   1  41  -1    8.60   11.70
 -41  39   1    4.50   11.30
  39   2   1    0.00    9.50
   2 -41   1  -11.30    9.70
  39   2   1   -5.80    7.50
  41 -39  -1   11.60   10.90
 -39  -2  -1    2.50    7.00
  -2  41  -1    7.70    7.80
  -2  41  -1   -8.50    7.50
  41 -39  -1   19.20   12.40
  36   5   1    1.00   13.60
  36   5   1    1.40    7.60
   5 -41   1   -8.50   10.80
  36   5   1    0.00    4.70
 -41  36   1    2.50   10.80
  41 -36  -1   16.20   20.00
 -36  -5  -1    1.80    7.50
  41 -36  -1    1.00   14.40
  -5  41  -1  -16.60   10.90
  -5  41  -1   -8.60    7.70
  33   8   1   11.50    9.50
  33   8   1   12.10   10.50
  33   8   1   25.00    6.40
   8 -41   1   23.20   12.60
 -41  33   1   21.80   11.70
 -33  -8  -1   24.80   10.40
  -8  41  -1   31.80   12.60
  -8  41  -1   44.80   15.30
  41 -33  -1   -5.10   11.70
  41 -33  -1   38.40   16.30
  11 -41   1    7.80   10.00
 -41  30   1   -1.50    9.70
  30  11   1    9.90   10.60
  30  11   1    6.30   14.00
 -11  41  -1   -0.10    6.20
 -11  41  -1    7.30   13.50
 -30 -11  -1   -6.00    9.00
  41 -30  -1   -0.40   12.40
  27  14   1    2.10    9.80
 -41  27   1    9.60   10.70
  27  14   1    9.40   10.10
  14 -41   1   14.70   13.80
 -14  41  -1   11.20    6.90
 -14  41  -1    8.50    8.40
 -27 -14  -1    1.20    7.80
  41 -27  -1    1.70   11.90
 -14  41  -1  -26.80   18.50
 -14  41  -1   -3.20   18.20
  24  17   1   -8.70   12.40
 -41  24   1   10.30   10.50
  24  17   1   10.20    8.80
  17 -41   1   -9.20   10.80
 -24 -17  -1  -14.90    5.60
 -17  41  -1   16.40    9.40
 -17  41  -1    5.40   10.10
 -17  41  -1    6.00    7.00
  41 -24  -1    8.80   14.80
 -17  41  -1  -10.00   11.00
  21  20   1    1.80    7.00
  21  20   1    1.70   19.10
 -41  21   1   -4.90    7.80
  20 -41   1    5.80   14.30
  41 -21  -1    3.50   11.60
 -20  41  -1   -3.70   11.30
 -20  41  -1   27.40   11.60
 -20  41  -1    9.60    7.30
 -21 -20  -1   -3.90    9.40
 -20  41  -1    4.90   12.50
  18  23   1    9.30    8.50
  18  23   1   12.00   16.20
  23 -41   1   11.60   16.10
 -41  18   1    3.40    8.90
 -23  41  -1   29.30   13.70
 -18 -23  -1   -0.50    6.90
  41 -18  -1  -20.60   15.90
 -23  41  -1   26.90   21.40
 -23  41  -1   17.80   13.20
 -23  41  -1  -11.60    6.60
  15  26   1   12.40    9.10
  26 -41   1    9.10   12.90
 -41  15   1    9.20   11.70
  15  26   1    4.50    7.00
  41 -15  -1   -5.40   11.20
 -26  41  -1    1.30   11.50
 -15 -26  -1    6.70    7.80
  12  29   1   13.20   14.70
 -41  12   1    1.40    8.90
  29 -41   1   10.40   13.40
  12  29   1    6.10    6.90
  12  29   1   -1.20    7.80
 -29  41  -1   -1.80    9.90
 -12 -29  -1   -2.80    9.20
  41 -12  -1   -2.30   16.20
   9  32   1   -0.30    6.70
 -41   9   1   14.10    8.50
  32 -41   1    5.60   12.30
   9  32   1    6.20   11.30
   9  32   1   -3.00    8.10
 -32  41  -1   25.20   12.40
  -9 -32  -1    4.70    8.40
  41  -9  -1    8.50   12.20
  -9 -32  -1   -2.10    8.00
   6  35   1   -4.20    9.20
 -41   6   1   10.70    8.80
  35 -41   1    9.50   13.00
   6  35   1    5.00   13.30
  41  -6  -1   -5.40   10.80
  -6 -35  -1    9.40    9.00
 -35  41  -1   12.60   10.50
  -6 -35  -1    2.60    6.90
   3  38   1   27.70   11.30
  38 -41   1   -5.60   11.90
  38 -41   1    5.10   11.70
   3  38   1    5.60    8.50
 -41   3   1   -3.30   11.50
  -3 -38  -1   14.50   10.80
  41  -3  -1   -3.00    8.10
  41  -3  -1   41.20   27.80
 -38  41  -1   -8.20    9.50
  -3 -38  -1    4.50    7.40
   0  41   1    8.10   10.90
  41 -41   1   10.50   12.60
 -41   0   1   20.30    9.00
   0  41   1   22.50   14.10
  41 -41   1    5.70    7.70
  41   0  -1   15.00    8.10
 -41  41  -1   23.90   12.40
  41   0  -1    4.60    9.50
   0 -41  -1   22.80   11.20
  -3  44   1    6.10   12.00
  -3  44   1   30.30   18.20
  44 -41   1   -4.60   11.50
 -41  -3   1   15.30    8.30
  44 -41   1    1.10   11.20
 -44  41  -1    1.50    8.70
  41   3  -1   11.00   13.20
  41   3  -1   11.80   11.00
   3 -44  -1    9.60   10.70
  47 -41   1   29.50   13.40
  -6  47   1    6.80    7.70
  47 -41   1   -6.70    8.00
  -6  47   1   11.50   12.80
 -41  -6   1   -1.70    6.40
  41   6  -1    5.60   10.00
 -47  41  -1   11.60    9.40
  41   6  -1    6.10    9.10
   6 -47  -1    3.60    9.50
  47  -5   1   -3.60    9.50
 -42  47   1   -6.50    8.20
  -5 -42   1   12.60    7.60
  -5 -42   1    9.90    9.00
 -47   5  -1   11.10    8.60
   5  42  -1   -2.20   11.80
   5  42  -1    3.50    7.70
  42 -47  -1  -10.00   11.00
  44  -2   1    4.20    6.80
 -42  44   1  -13.60    7.80
  -2 -42   1    2.20    8.90
  42 -44  -1   -0.40   12.10
 -44   2  -1    4.40    7.00
   2  42  -1    7.90   14.00
   2  42  -1    1.90    7.60
  42 -44  -1   -0.10   11.80
 -42  41   1   11.70   10.40
   1 -42   1    0.40   10.90
  41   1   1   16.70   11.00
  41   1   1  -20.40    7.50
  42 -41  -1    1.50    7.50
 -41  -1  -1    4.10    7.30
  -1  42  -1   16.40   11.80
  -1  42  -1   -1.80    7.70
  42 -41  -1    3.70   12.50
  38   4   1   -0.60    8.00
   4 -42   1    5.90   11.20
  38   4   1    3.30    9.30
  -4  42  -1   14.00    9.20
  42 -38  -1  -14.40    9.50
  -4  42  -1   18.80   12.00
  42 -38  -1    9.90   10.90
 -38  -4  -1   -3.00    6.50
  35   7   1   -5.20    8.80
   7 -42   1    0.90   10.20
  35   7   1    1.80    9.30
 -42  35   1   -5.30    8.60
  35   7   1    5.30    5.30
  -7  42  -1    0.30    7.60
  42 -35  -1  -11.60   13.80
 -35  -7  -1   -2.30    6.20
  42 -35  -1   16.10   14.60
  -7  42  -1    3.00   12.00
  32  10   1   12.60   10.60
  32  10   1    8.60   11.80
  10 -42   1    9.80    9.20
  32  10   1    7.00    5.70
 -42  32   1   13.40   11.10
 -32 -10  -1    0.90    7.00
  42 -32  -1    0.60    9.70
 -10  42  -1   18.90   12.10
 -10  42  -1   -6.30   15.40
  29  13   1   11.60   11.30
 -42  29   1   -1.30    9.80
  29  13   1    3.40    9.00
  13 -42   1   -5.40   13.00
 -29 -13  -1   -6.20    6.70
 -13  42  -1    1.70   11.50
  42 -29  -1  -11.70    9.30
 -13  42  -1    3.10   10.60
  16 -42   1    1.80   12.50
  26  16   1    4.10    9.70
 -42  26   1   -1.90    7.90
  26  16   1   -8.00   10.40
 -16  42  -1    3.90    8.30
 -16  42  -1    2.70   12.40
 -26 -16  -1   10.10   12.10
 -16  42  -1    2.20    6.20
  42 -26  -1   -8.30   10.60
 -16  42  -1   14.20   12.10
  23  19   1    0.60   10.00
 -42  23   1    8.30    8.10
  19 -42   1    4.80   11.20
  23  19   1   -1.70    9.40
 -19  42  -1   -3.30   13.90
 -19  42  -1    2.70   10.90
  42 -23  -1   -7.30   11.70
 -19  42  -1    4.20    7.40
 -19  42  -1    9.40    7.40
 -23 -19  -1   10.90   15.60
  22 -42   1  -14.50   11.10
  20  22   1    9.90   12.80
 -42  20   1    7.10   10.60
  20  22   1    4.40    8.80
 -22  42  -1    2.30    8.30
 -20 -22  -1    6.00   12.40
 -22  42  -1   -0.20    6.70
 -22  42  -1    8.60   11.70
  42 -20  -1    9.80   13.00
  17  25   1   16.10    9.10
  25 -42   1    3.70   12.90
  17  25   1  -11.50   10.30
 -42  17   1    8.40    7.60
 -17 -25  -1    6.10   12.40
  42 -17  -1   22.50   22.00
 -25  42  -1   36.10   12.10
  14  28   1  -10.40   10.90
  14  28   1    3.40    7.20
 -42  14   1   34.70   10.50
  28 -42   1   15.60   14.60
  14  28   1   -8.40    8.10
  42 -14  -1    5.20   12.40
 -14 -28  -1   11.80   13.20
  31 -42   1   -9.10   12.10
  11  31   1  -18.70    6.60
  11  31   1   -5.40    6.20
  11  31   1   -6.20   11.90
 -42  11   1    5.40    8.40
 -11 -31  -1    0.50    8.00
 -31  42  -1    6.40   10.10
 -11 -31  -1   -6.30    6.10
  42 -11  -1    1.00   11.90
   8  34   1  -20.80    9.60
   8  34   1   -3.00    7.80
   8  34   1   -0.70    6.50
  34 -42   1  -12.10   10.30
 -42   8   1   19.50    8.60
 -34  42  -1   10.60   11.60
  -8 -34  -1    9.90    8.90
  -8 -34  -1    7.40    8.40
  42  -8  -1    7.50   11.40
   5  37   1    3.90    7.80
   5  37   1  -27.60    8.70
  37 -42   1   -6.30   11.90
 -37  42  -1   -0.90   16.20
  -5 -37  -1    4.40    8.80
  42  -5  -1   -3.00    8.10
  -5 -37  -1    2.60    7.20
  40 -42   1   -2.40    6.70
 -42   2   1    9.20    7.00
  40 -42   1   18.50   12.80
   2  40   1   -6.30   10.70
   2  40   1   -1.90    6.70
  42  -2  -1   -9.30    9.00
  -2 -40  -1   -8.60    8.50
  42  -2  -1   -3.30    8.70
 -40  42  -1   31.90   12.80
  -1  43   1    6.90    8.00
  -1  43   1   28.80   14.00
  43 -42   1  -12.60    8.10
  43 -42   1    8.90   12.80
 -42  -1   1   -2.00    6.30
   1 -43  -1  -13.20    7.30
  42   1  -1    7.60    8.90
 -43  42  -1    4.40    9.60
  42   1  -1    1.50   10.10
  46 -42   1   -5.50   11.30
 -42  -4   1    4.60    7.40
  -4  46   1    5.20   11.90
  -4  46   1   -3.30    8.70
  46 -42   1   -8.80   10.50
  42   4  -1   -7.30    8.00
 -46  42  -1   24.50   11.20
  42   4  -1   22.70   10.10
   4 -46  -1   -2.10    8.30
  46  -3   1  -10.70    9.30
  -3 -43   1   12.90   11.30
 -43  46   1   -7.10    8.90
  43 -46  -1   -2.60   12.30
   3  43  -1  -22.40    8.40
   3  43  -1   -0.40    7.30
 -46   3  -1    5.70    7.70
   0 -43   1    6.40   10.40
  43   0   1   -7.80   10.10
 -43  43   1   -1.00    8.90
   0  43  -1    9.40    8.90
 -43   0  -1   -0.60    7.60
  43 -43  -1   14.20   13.10
  43 -43  -1    1.30    6.20
   0  43  -1   -3.30   10.20
  40   3   1    3.40    9.50
 -43  40   1   16.70   11.90
   3 -43   1   -1.50   11.30
  40   3   1   -0.90    8.20
  43 -40  -1    3.60   10.90
 -40  -3  -1   -4.50    5.90
  -3  43  -1   -6.80    9.20
  43 -40  -1   24.10   14.50
  -3  43  -1   -9.90   10.20
  37   6   1    2.80    9.40
  37   6   1   27.00   12.80
   6 -43   1    1.00   11.50
 -43  37   1   10.70    9.70
  37   6   1   10.10    5.10
  -6  43  -1    6.20    7.70
  43 -37  -1    6.80   10.70
  43 -37  -1   -1.30   11.00
  -6  43  -1   -8.60    8.80
 -37  -6  -1   14.20    8.40
   9 -43   1    7.00   12.20
  34   9   1   10.40   19.80
  34   9   1    8.20   10.30
  34   9   1    7.30    5.30
 -43  34   1   15.80   10.30
  43 -34  -1  -15.90    9.60
  -9  43  -1  -10.80    9.70
  -9  43  -1    4.10    8.40
 -34  -9  -1    6.20    7.30
  31  12   1   -3.30   10.40
  12 -43   1   18.90   14.50
  31  12   1    6.50    9.90
 -43  31   1   35.50   12.30
 -12  43  -1    0.30   11.70
 -31 -12  -1   10.30    8.00
 -12  43  -1   -2.30    7.30
  28  15   1   -0.50    9.40
 -43  28   1   -3.50    8.30
  15 -43   1    6.60   12.40
  28  15   1    2.80    8.50
 -15  43  -1    1.30    6.20
 -28 -15  -1   16.50   11.40
 -15  43  -1  -17.70   13.10
  43 -28  -1   -8.90   16.10
 -15  43  -1   -7.70   10.60
 -15  43  -1   16.30    7.60
  18 -43   1   -6.20    6.40
  25  18   1    9.00    8.90
  25  18   1   -3.60    9.60
  18 -43   1   -1.90   12.40
 -43  25   1   15.40   15.50
 -25 -18  -1   -2.50    6.40
 -18  43  -1    6.20   11.80
 -18  43  -1    3.30    6.70
 -18  43  -1    8.70   12.00
  43 -25  -1    6.70   14.90
  22  21   1    6.10   11.40
 -43  22   1   -1.10   13.20
 -43  22   1    3.60    4.60
  22  21   1   -5.20    9.00
  21 -43   1    6.40   12.80
 -21  43  -1   -8.20   11.40
 -21  43  -1    7.80   11.50
 -21  43  -1    7.80    9.10
  43 -22  -1  -13.90   10.90
 -22 -21  -1   -6.40    6.70
 -21  43  -1    0.10    6.50
  19  24   1    7.80   10.60
  24 -43   1    4.50   12.00
  19  24   1    5.80    8.50
 -43  19   1    7.20    7.70
 -24  43  -1    0.70   13.90
 -24  43  -1   21.80   14.10
 -24  43  -1    3.80    9.40
  43 -19  -1    1.10   10.60
 -19 -24  -1    3.70   10.60
 -24  43  -1    1.90    7.60
  27 -43   1   25.00   14.80
  16  27   1  -12.10    6.20
  16  27   1   -2.10   11.40
 -43  16   1   16.20    9.90
  16  27   1   -0.60    6.80
  43 -16  -1    4.30   12.30
 -27  43  -1   -4.90   10.50
 -16 -27  -1    3.00    5.20
  30 -43   1    9.20   13.80
 -43  13   1    2.70    8.10
  13  30   1    3.00    8.80
  13  30   1    9.60   12.10
  13  30   1   24.00    7.60
  43 -13  -1  -14.20   19.90
 -30  43  -1    3.80   11.10
 -13 -30  -1   30.80   13.20
 -43  10   1   -3.10    7.70
  10  33   1   -8.80    6.30
  10  33   1    1.60    7.80
  10  33   1   -6.50   10.00
  33 -43   1   -4.20   12.20
  43 -10  -1   13.20   13.90
 -10 -33  -1    2.10    7.40
 -10 -33  -1    4.60    8.60
 -33  43  -1    1.20    9.50
   7  36   1   26.60   16.00
  36 -43   1   35.90   14.90
 -43   7   1    7.80    9.20
   7  36   1   37.40   14.80
  43  -7  -1   24.70   13.30
  -7 -36  -1   22.80    9.70
  -7 -36  -1   22.10   10.30
 -36  43  -1    9.10    9.90
  39 -43   1    2.10   11.80
 -43   4   1    6.70    7.00
   4  39   1   11.60    8.10
   4  39   1   -2.70   11.30
  43  -4  -1   11.00   10.90
 -39  43  -1   -0.90    8.80
  -4 -39  -1   12.70    8.70
  43  -4  -1    6.40    9.60
   1  42   1   27.40   13.60
 -43   1   1    4.20    6.30
  42 -43   1   -5.60    7.90
  42 -43   1   11.60   12.60
   1  42   1   -1.10    7.00
  43  -1  -1   30.20   12.90
 -42  43  -1   21.90   12.60
  -1 -42  -1   -5.50    9.10
  43  -1  -1    9.00    8.10
 -43  -2   1   -1.80    7.00
  -2  45   1    3.30    8.40
  45 -43   1   37.10   15.80
  45 -43   1   -0.30   11.90
  -2  45   1   35.10   14.50
  43   2  -1  -10.40    7.90
 -45  43  -1    4.30    9.20
   2 -45  -1    6.80    9.30
  43   2  -1    2.10   11.80
  -1 -44   1   -4.90   10.00
 -44  45   1   13.70    9.20
  45  -1   1    0.60    8.30
   1  44  -1   -2.60   10.10
  44 -45  -1    2.10   11.90
 -45   1  -1    6.40    9.80
  44 -45  -1    8.20   12.70
   1  44  -1    3.50    7.50
  42   2   1   -1.30    8.50
  42   2   1  -14.30    6.60
 -44  42   1   -6.20    8.90
   2 -44   1    4.30   10.50
  -2  44  -1    3.70   10.50
  44 -42  -1   14.70   14.00
  -2  44  -1   -9.30   11.30
 -42  -2  -1   -8.90    5.70
  44 -42  -1   10.00   12.00
  39   5   1    4.10    9.90
 -44  39   1   -0.90    8.60
   5 -44   1   -0.70   10.60
  39   5   1    1.00    9.20
  -5  44  -1    4.90   12.00
  -5  44  -1   -9.70    5.40
  44 -39  -1  -20.10    9.40
  44 -39  -1   25.50   13.20
 -39  -5  -1   -4.50    5.80
  36   8   1    1.60    7.80
   8 -44   1    5.70   10.80
  36   8   1   -0.10    4.90
 -44  36   1  -30.60   18.10
  36   8   1   10.30   11.60
  -8  44  -1    2.20    7.20
  44 -36  -1    2.00   11.20
  44 -36  -1   -1.90   11.90
 -36  -8  -1   -6.50    6.40
  -8  44  -1   11.30   11.50
  33  11   1   15.60   12.60
  11 -44   1   15.50   13.10
  33  11   1   -0.30   11.00
  33  11   1    1.70    4.70
 -44  33   1    4.20   10.10
 -33 -11  -1    1.80    6.70
  44 -33  -1    2.60   12.20
 -11  44  -1    5.30    7.90
 -11  44  -1   -7.90    9.20
 -44  30   1    3.50    9.10
  30  14   1    8.90   11.30
  30  14   1    0.40    8.30
  14 -44   1   22.70   13.70
 -14  44  -1    2.40   10.10
  44 -30  -1   10.70   13.10
 -30 -14  -1   14.10    8.30
 -14  44  -1    0.10    5.30
 -14  44  -1   -3.00   10.30
  27  17   1  -17.30    7.40
  27  17   1   -2.80    6.20
  17 -44   1   -5.10   10.30
  17 -44   1   -4.00    5.20
 -44  27   1    6.10    9.70
 -27 -17  -1    7.20    8.00
 -17  44  -1    1.90    7.70
 -17  44  -1  -11.00   10.00
 -17  44  -1   -1.50   22.60
  44 -27  -1  -11.70   17.20
 -17  44  -1   -1.20    6.00
 -44  24   1   39.90   20.50
  24  20   1    3.30    9.40
  24  20   1    1.90    7.10
  20 -44   1    5.70   11.10
 -24 -20  -1    5.40    8.10
  44 -24  -1    6.00   19.70
 -20  44  -1    7.90   12.50
 -20  44  -1   -4.40    6.50
 -20  44  -1    5.70    9.50
 -20  44  -1   -6.10    9.70
 -44  21   1   -1.20    7.40
  21  23   1   13.30    9.90
  21  23   1  -12.20   10.70
  23 -44   1   21.20   14.60
 -23  44  -1    7.60    7.30
 -23  44  -1   41.90   21.40
  44 -21  -1   19.30   29.20
 -23  44  -1   -8.60    8.90
 -21 -23  -1    2.70    7.90
 -23  44  -1   12.00   13.50
  18  26   1   -8.70    8.80
  18  26   1   15.70   12.50
 -44  18   1    9.70    8.20
  26 -44   1   -1.30   12.60
 -26  44  -1   15.70   11.60
 -18 -26  -1    6.10    6.80
  44 -18  -1   23.20   17.60
  15  29   1   -4.30    6.40
  15  29   1   -2.10    7.90
  29 -44   1    7.50   13.40
 -44  15   1   12.70    8.60
  15  29   1  -19.40    9.50
 -29  44  -1   -8.40    8.90
  44 -15  -1  -18.40    9.30
 -15 -29  -1    5.10    7.20
  32 -44   1    8.10   12.40
  12  32   1   23.10   12.90
  12  32   1    8.30   11.90
  12  32   1   16.60    6.90
 -44  12   1    7.80    8.10
 -12 -32  -1    7.60    9.20
 -32  44  -1    4.50   10.60
  44 -12  -1   16.00   12.40
 -12 -32  -1   11.90    9.10
   9  35   1   -9.20    7.20
 -44   9   1    3.80    7.50
  35 -44   1   -4.40   12.20
   9  35   1   23.40   11.50
 -35  44  -1   18.10   11.80
  -9 -35  -1    0.90    8.00
  44  -9  -1   29.50   14.40
  -9 -35  -1   -5.40    7.40
  38 -44   1   -6.90   10.70
   6  38   1    1.30    7.70
 -44   6   1   20.70    9.30
   6  38   1    2.00   10.60
  -6 -38  -1  -18.20    9.00
  44  -6  -1   -2.90   10.10
  -6 -38  -1   14.50    9.90
 -38  44  -1    5.90    9.90
   3  41   1   -0.60    9.80
   3  41   1   12.70    8.80
 -44   3   1   -7.60    5.30
  41 -44   1   14.20   12.50
  -3 -41  -1   15.50    9.90
  44  -3  -1    6.40    9.20
  44  -3  -1   -3.60   11.00
 -41  44  -1   13.00   10.60
   0  44   1   -9.40    7.00
  44 -44   1   14.40   12.50
  44 -44   1    0.10    6.80
   0  44   1    3.20   11.40
 -44   0   1   -2.60    6.50
  44   0  -1   -8.50    8.30
  44   0  -1    0.50    8.80
 -44  44  -1   -1.20    9.10
   0 -44  -1    6.20   10.20
  44   1   1   -0.50   10.60
  44   1   1  -19.10    7.70
   1 -45   1   -6.60    9.70
 -45  44   1  -13.30    9.30
  -1  45  -1    0.30    8.40
  -1  45  -1   17.30   14.90
 -44  -1  -1   -1.90    7.00
  45 -44  -1   -6.20    9.30
  45 -44  -1    3.30   12.30
   4 -45   1    0.50   10.50
  41   4   1  -13.70    7.80
 -45  41   1   -9.20    5.70
  41   4   1  -13.60    8.60
 -41  -4  -1  -13.60    7.10
  -4  45  -1  -11.10    9.40
  -4  45  -1   -4.80    6.30
  45 -41  -1    8.30   11.90
  45 -41  -1    5.50   12.30
   7 -45   1   10.50   12.40
 -45  38   1   -3.90    8.10
  38   7   1   -2.80    7.20
  38   7   1   11.80    5.10
  38   7   1    3.90   10.30
  -7  45  -1   12.70   11.60
 -38  -7  -1    9.60    7.90
  45 -38  -1    1.00   12.20
  -7  45  -1   -1.80    9.00
  45 -38  -1   18.70   12.90
 -45  35   1   10.10   11.10
  35  10   1    0.10    8.30
  35  10   1    2.20    4.80
  10 -45   1   -0.30    9.90
  35  10   1    9.70    7.40
  45 -35  -1    1.30   11.00
 -10  45  -1    5.40    7.70
  45 -35  -1   -6.50   11.30
 -10  45  -1   14.70   12.20
 -35 -10  -1   -0.10    6.90
  32  13   1   15.80   10.60
  13 -45   1    7.30   12.50
  32  13   1    1.00   10.40
 -13  45  -1   11.40    8.10
 -13  45  -1   26.60   13.50
  45 -32  -1   21.90   13.60
 -32 -13  -1   13.60    7.80
  29  16   1  -14.40    9.00
  16 -45   1   11.10   12.20
  29  16   1    5.50    6.60
 -45  29   1    9.30    9.90
 -16  45  -1    1.30    5.70
 -16  45  -1   -8.70   10.40
 -16  45  -1   -9.00    7.30
 -16  45  -1   -5.20    7.10
  45 -29  -1    2.90   12.50
 -29 -16  -1    7.10   14.00
  26  19   1   -5.10    9.80
 -45  26   1    0.60    8.90
  19 -45   1   -8.10    8.90
  26  19   1    0.70    8.70
  19 -45   1    1.90    6.00
 -19  45  -1   -0.70   10.70
 -26 -19  -1    4.80    7.40
  45 -26  -1   11.60   11.60
 -19  45  -1  -10.30    6.70
 -19  45  -1    2.70    6.40
 -19  45  -1  -10.90    9.30
  23  22   1    7.60   11.10
  22 -45   1    0.80   12.10
 -45  23   1   14.00    4.90
  23  22   1    4.80    6.90
 -45  23   1   17.00   10.40
 -22  45  -1   -0.90   10.70
 -22  45  -1   12.30    8.50
 -23 -22  -1   30.50   15.70
  45 -23  -1    1.40   12.30
 -22  45  -1    5.10    6.70
 -22  45  -1   11.50   11.00
  20  25   1   10.50   11.40
 -45  20   1    5.40    7.50
  25 -45   1    4.10   11.40
  20  25   1   13.90    8.90
 -25  45  -1    6.20    5.40
 -25  45  -1    6.50   10.90
 -20 -25  -1    8.80    6.60
 -25  45  -1    6.90   10.30
 -25  45  -1   -0.40    6.60
  45 -20  -1    1.00   10.80
 -45  17   1    7.40    8.30
  17  28   1    3.50    6.80
  17  28   1    9.60   10.80
  17  28   1    2.30    8.00
  28 -45   1   -2.20   10.90
  45 -17  -1    3.70   12.10
 -17 -28  -1    5.30    5.10
 -28  45  -1   -5.90    9.30
  14  31   1   14.00    9.20
  31 -45   1   10.80   12.20
  14  31   1   -6.90    6.20
  14  31   1    2.80   12.10
 -14 -31  -1   13.50    8.70
 -31  45  -1    0.00    9.10
  45 -14  -1   -0.60   11.30
 -45  11   1   -6.20    7.60
  34 -45   1  -11.10   11.30
  11  34   1    5.60    7.80
  11  34   1    7.40   12.80
  11  34   1    5.00    6.40
 -11 -34  -1   -9.80    6.40
  45 -11  -1    9.90   11.90
 -34  45  -1    9.80    9.40
 -11 -34  -1   -5.50    7.50
   8  37   1   -0.70    7.00
 -45   8   1   11.40    7.30
  37 -45   1   29.60   16.90
   8  37   1   -0.50   12.00
 -37  45  -1   -9.00    8.00
  -8 -37  -1   -1.80    8.40
  45  -8  -1   10.50   11.20
  -8 -37  -1    3.10    8.80
 -45   5   1    3.80    7.10
  40 -45   1    8.20   12.40
   5  40   1   13.80    9.30
   5  40   1   -7.20   11.00
  45  -5  -1   14.40   10.90
 -40  45  -1   20.60   11.60
  -5 -40  -1    6.20    8.60
  -5 -40  -1   -6.50    7.20
   2  43   1    0.60   10.20
  43 -45   1   35.80   15.40
 -45   2   1   -2.80    6.50
  43 -45   1    0.70   12.60
   2  43   1  -17.20    5.20
 -43  45  -1    2.50    9.30
  45  -2  -1    0.90   11.50
  45  -2  -1   18.30   11.50
  -2 -43  -1    7.60    8.60
 -46  43   1    1.20    7.90
  43   3   1   -8.20    9.10
   3 -46   1    0.40   10.30
  43   3   1   -4.50    8.60
  -3  46  -1   -7.60   10.80
  46 -43  -1    3.70   13.00
  46 -43  -1   -5.00    8.20
 -43  -3  -1   -2.30    9.90
  -3  46  -1   -5.70   15.40
 -46  40   1   -2.70    8.20
  40   6   1   10.70    8.60
   6 -46   1   -4.60   10.60
  40   6   1   -1.30    7.90
  46 -40  -1    3.90   14.90
  -6  46  -1   -3.70    7.50
 -40  -6  -1   -7.20    6.20
  -6  46  -1    9.50   12.80
  46 -40  -1    8.00   11.10
  37   9   1   20.70   12.60
  37   9   1   -1.60    5.00
  37   9   1  -10.80    9.40
 -46  37   1  -24.10    6.40
   9 -46   1   -7.90   10.60
  -9  46  -1   14.60   11.90
  46 -37  -1    0.50   13.30
  -9  46  -1    1.10    7.10
 -37  -9  -1   15.50    8.80
  46 -37  -1   -8.60   10.10
  34  12   1   -4.50    4.60
 -46  34   1    8.20    8.70
  12 -46   1   -5.90   10.10
  34  12   1   10.70   11.10
  34  12   1    6.40    9.40
 -34 -12  -1  -11.10    5.80
 -12  46  -1    9.80   10.10
 -12  46  -1    7.30   10.90
  46 -34  -1    9.80   13.50
  31  15   1   -5.00   10.00
  31  15   1   11.40    9.00
  15 -46   1  -12.70   10.00
 -46  31   1   -9.70    8.00
 -15  46  -1    7.00    7.90
 -15  46  -1   -7.30    9.40
 -31 -15  -1  -10.30    5.50
  46 -31  -1  -18.40   10.50
 -15  46  -1   19.20   11.50
  18 -46   1    6.40    5.90
 -46  28   1    1.00   11.30
  18 -46   1   35.80   14.40
  28  18   1   16.90   12.80
  28  18   1   -1.90    5.30
 -18  46  -1   -5.70    5.50
 -18  46  -1  -10.40    8.60
 -28 -18  -1    2.30    7.20
 -18  46  -1   -5.30   10.40
 -18  46  -1   15.60    8.40
  46 -28  -1   -9.70   10.30
 -46  25   1   22.10   16.60
  25  21   1   11.90    9.00
  25  21   1   10.00   11.50
  21 -46   1   16.30   12.70
 -21  46  -1    3.60    6.60
 -25 -21  -1    9.30    8.30
 -21  46  -1    3.00    6.60
 -21  46  -1  -13.60    8.70
  46 -25  -1   -6.10    7.20
 -21  46  -1   13.60   12.00
  22  24   1   -4.40   10.20
  24 -46   1   -1.90   10.80
  22  24   1    8.40    9.50
 -46  22   1   -1.00   15.20
 -24  46  -1    9.50    7.10
 -24  46  -1    4.60    8.40
 -24  46  -1  -15.30    9.10
  46 -22  -1   -0.50   11.10
 -24  46  -1    3.90   10.30
 -22 -24  -1   -0.60    6.60
  19  27   1   -0.30    8.70
 -46  19   1   -5.70    8.80
  27 -46   1   -7.40   10.50
  19  27   1   -9.80    9.70
 -27  46  -1    2.30    5.40
  46 -19  -1    5.80   14.80
 -19 -27  -1   30.90   19.60
 -27  46  -1   -9.70    8.30
 -27  46  -1    8.90    7.70
  30 -46   1   20.80   14.70
  16  30   1   -7.20   10.20
  16  30   1    8.90    8.60
  16  30   1   19.50    7.10
 -46  16   1    2.70    7.40
 -30  46  -1   -3.40    9.00
  46 -16  -1  -10.50   10.70
 -16 -30  -1   13.30    7.60
  13  33   1  -15.70   11.90
  13  33   1    8.00    7.90
 -46  13   1   40.60   16.90
  13  33   1    1.20    6.50
  33 -46   1    6.40   13.10
 -33  46  -1   14.40   17.60
  46 -13  -1   13.40   12.00
 -13 -33  -1   -2.30    7.30
 -46  10   1   10.80    7.40
  36 -46   1   -1.20   10.30
  10  36   1   -5.70    7.20
  10  36   1   11.90   12.80
  46 -10  -1  -10.40    9.60
 -10 -36  -1   -3.90    7.30
 -36  46  -1   -8.60    9.40
 -10 -36  -1    5.30    8.60
   7  39   1  -14.90    9.30
 -46   7   1    9.30    8.30
  39 -46   1  -11.80   10.10
   7  39   1   -2.10    7.70
  46  -7  -1  -10.90   18.10
  -7 -39  -1    2.00    8.70
 -39  46  -1   -8.00    7.00
  -7 -39  -1  -10.70    7.60
   4  42   1   -5.80    6.70
  42 -46   1    1.50   12.40
 -46   4   1   18.10    8.60
   4  42   1   19.90   13.80
  46  -4  -1   -4.60    9.40
 -42  46  -1   -6.00    8.50
  46  -4  -1   -0.20    8.20
  -4 -42  -1    8.20    8.90
  -4 -42  -1    5.40    9.20
  42   5   1   -4.90    8.80
  42   5   1   -0.80    7.10
 -47  42   1   -6.20   10.40
   5 -47   1    8.90   10.60
 -42  -5  -1   -5.70    5.90
  -5  47  -1    6.70   12.80
  -5  47  -1   -0.30    7.80
  47 -42  -1    6.90   12.50
  47 -42  -1   -5.00   13.30
  39   8   1    8.60    8.70
  39   8   1   12.80   10.70
   8 -47   1    1.90   10.90
  39   8   1    8.00    5.00
 -47  39   1  -16.40   11.60
  -8  47  -1    7.10   11.60
  47 -39  -1   27.70   13.80
  47 -39  -1    8.90   14.40
 -39  -8  -1   -6.10    6.60
  -8  47  -1    1.10    7.10
  36  11   1    3.40    5.20
 -47  36   1   -5.20    9.50
  36  11   1   -3.30    7.90
  36  11   1    2.50    9.00
  11 -47   1   -4.20   11.90
  47 -36  -1   -4.50   10.60
 -11  47  -1   11.90    9.60
 -36 -11  -1   13.20    8.20
 -11  47  -1    2.90    7.70
  47 -36  -1    7.60   10.70
 -47  33   1   10.00    9.70
  33  14   1    9.50   11.20
  33  14   1   -0.50    9.20
  14 -47   1  -12.00    8.40
  47 -33  -1  -10.00   11.70
 -14  47  -1   -2.60    6.30
 -14  47  -1   19.20   12.70
 -14  47  -1    0.30    9.30
 -33 -14  -1   -5.40    6.30
  30  17   1   10.60    7.20
  30  17   1   -0.90    9.80
 -47  30   1   -4.20    8.00
  17 -47   1   28.80   13.30
 -17  47  -1    0.80   10.50
 -17  47  -1   -8.40    4.90
  47 -30  -1  -11.30   11.20
 -17  47  -1  -21.10    9.30
 -30 -17  -1   10.50   11.50
 -17  47  -1    3.60    7.60
  27  20   1    9.00    9.10
  20 -47   1   -5.90    5.30
  20 -47   1    5.40   12.20
 -47  27   1   -8.90    6.80
  27  20   1   -4.30   11.30
  47 -27  -1  -12.60   15.50
 -27 -20  -1    6.00    9.30
 -20  47  -1   -4.40    6.30
 -20  47  -1  -11.50    9.20
 -20  47  -1  -16.10    8.60
 -20  47  -1   -2.30    5.80
 -47  24   1   -6.40    6.20
  24  23   1   15.20   11.50
  24  23   1   -0.10    7.80
  23 -47   1  -10.80   10.40
 -23  47  -1   -6.90    5.90
 -24 -23  -1    3.00    7.00
  47 -24  -1    1.90   10.10
 -23  47  -1   -6.80    9.00
 -23  47  -1   -8.30    9.80
 -23  47  -1   10.20    8.80
  21  26   1  -10.90    9.80
  21  26   1   18.40    9.20
 -47  21   1    2.00   10.30
  26 -47   1   -0.50   11.20
  47 -21  -1    1.20   10.90
 -26  47  -1    6.70    5.80
 -26  47  -1   10.50    7.40
 -26  47  -1    2.10   10.10
 -21 -26  -1    7.10    8.00
  18  29   1   17.80    7.40
 -47  18   1   11.20    9.00
  18  29   1   20.10    9.20
  18  29   1   -3.70    9.40
  29 -47   1   -8.20   10.60
  47 -18  -1   21.30   17.90
 -29  47  -1   -5.90    8.90
 -47  15   1   10.10    7.30
  32 -47   1    9.00   12.10
  15  32   1    7.60    8.30
  15  32   1  -15.90    5.50
  15  32   1   21.10   14.60
  47 -15  -1   -4.20   10.60
 -15 -32  -1   -5.50    7.50
 -32  47  -1   19.80   12.50
  12  35   1   -8.40    7.30
 -47  12   1   -4.40    6.30
  12  35   1   19.10    7.40
  35 -47   1    3.40   12.00
  12  35   1    6.00   11.10
 -35  47  -1    6.60   10.10
 -12 -35  -1  -13.20    6.20
 -12 -35  -1   13.40   10.20
  47 -12  -1   20.90   12.90
   9  38   1  -14.00   10.10
   9  38   1   -5.00    7.20
  38 -47   1   -8.10   10.30
 -47   9   1   -3.30    6.20
  -9 -38  -1    7.30    7.40
 -38  47  -1   -5.90    8.70
  47  -9  -1   -0.50   10.30
  -9 -38  -1   24.80   10.70
 -47   6   1  -11.50    6.30
  41 -47   1    2.50   12.70
   6  41   1   -5.40   11.30
   6  41   1   -1.70    7.60
  -6 -41  -1   12.30    8.90
  47  -6  -1   21.50   13.40
  -6 -41  -1   12.30   10.10
 -41  47  -1   -3.60    8.90
 -48  41   1  -12.40    6.90
  41   7   1    7.90    9.50
   7 -48   1   12.80   11.30
  41   7   1    6.60    9.10
  48 -41  -1  -10.70   11.50
  -7  48  -1    9.40   12.90
 -41  -7  -1    8.50    7.80
  48 -41  -1    4.10   12.40
  -7  48  -1    1.30    8.60
  38  10   1  -16.10    9.20
  10 -48   1   11.50   11.10
 -48  38   1   19.80   11.00
  38  10   1   -7.70    9.90
  38  10   1   15.40    5.60
 -10  48  -1    6.80   11.40
 -10  48  -1    5.40    8.00
 -38 -10  -1  -24.10   12.00
  48 -38  -1    4.90   15.20
  48 -38  -1   12.50   11.70
  13 -48   1    1.50   10.70
  35  13   1   -2.00    4.70
  35  13   1   -8.10    8.30
 -48  35   1   -4.70    8.70
  35  13   1  -17.80    9.10
 -13  48  -1   10.60    8.20
 -35 -13  -1    3.60    7.40
  48 -35  -1    2.40    9.40
 -13  48  -1    2.90   11.00
  32  16   1   -3.50    9.20
  16 -48   1   -5.10   10.70
 -48  32   1  -13.80    7.10
  32  16   1  -17.30    7.00
 -16  48  -1    8.40   12.00
 -32 -16  -1   21.80    9.10
 -16  48  -1   -5.10    7.50
 -16  48  -1    8.60    9.00
  48 -32  -1   -1.70   11.10
  29  19   1   -1.90    6.60
  29  19   1  -20.20    6.90
 -48  29   1   -1.90    7.00
  19 -48   1   -5.70    4.80
  19 -48   1   11.70   12.10
 -29 -19  -1   -4.40    8.90
 -19  48  -1   25.20   12.80
  48 -29  -1    1.90   13.70
 -19  48  -1   13.70   16.60
 -19  48  -1   -3.60    6.30
 -19  48  -1    1.00    5.80
  26  22   1    6.50    8.00
  26  22   1    6.00   11.80
 -48  26   1   -9.50    6.10
  22 -48   1   -9.60    5.70
  22 -48   1   -4.50    9.00
 -48  26   1   -1.70    4.20
 -26 -22  -1  -10.10    9.80
 -22  48  -1  -10.70    6.70
 -22  48  -1    4.10   10.50
 -22  48  -1    4.80   10.60
  48 -26  -1   -3.70   13.60
 -22  48  -1   -0.30    6.00
 -48  23   1   13.80    7.00
  23  25   1    7.50    9.40
  23  25   1   -3.80    9.70
  25 -48   1    2.40   12.00
 -25  48  -1    7.30    9.80
 -25  48  -1   -4.00    6.40
 -25  48  -1   25.40   12.60
 -23 -25  -1   -3.20    6.40
  48 -23  -1    7.00   12.70
 -25  48  -1   -6.80    5.60
  20  28   1   -8.40    7.00
  28 -48   1    1.60   13.10
  20  28   1    1.70   11.10
  20  28   1   13.70    7.60
 -48  20   1   16.60   11.50
 -20 -28  -1   -9.90    5.80
 -28  48  -1    6.60    5.70
  48 -20  -1   -1.90   10.10
 -28  48  -1   12.70    7.80
 -28  48  -1    8.40   11.60
  17  31   1   -6.40   10.00
  17  31   1    2.40    9.60
  31 -48   1    0.10   11.50
  17  31   1    9.90    6.80
 -48  17   1    6.40    7.10
 -17 -31  -1    1.60    7.40
 -31  48  -1   14.90   18.00
  48 -17  -1   34.90   15.50
  34 -48   1    4.50   12.90
  14  34   1   -5.10    5.80
  14  34   1   -7.60    7.40
  14  34   1   -9.20   10.90
 -48  14   1   -5.20    9.80
  48 -14  -1  -10.20    9.60
 -34  48  -1   -8.20    9.00
 -14 -34  -1    3.50    7.40
 -48  11   1    3.20    6.50
  37 -48   1    1.90   12.70
  11  37   1    2.60    7.20
  11  37   1  -17.00   11.20
 -11 -37  -1   -1.30    8.10
 -11 -37  -1    8.40   10.30
 -37  48  -1  -16.80   15.10
  48 -11  -1   11.00   12.50
   8  40   1    5.30    8.80
   8  40   1   12.00   12.10
  40 -48   1  -23.80   10.10
 -48   8   1    2.60    8.00
  -8 -40  -1   10.20    8.70
 -40  48  -1   -4.50    8.60
  -8 -40  -1   -5.50    7.80
  48  -8  -1   15.50   12.50
 -49  40   1   -0.30    9.00
  40   9   1    9.60    5.10
  40   9   1  -16.70    8.10
  40   9   1   12.40   11.40
   9 -49   1   18.50   11.70
  49 -40  -1   -2.50   13.30
  -9  49  -1   17.90    8.90
 -40  -9  -1   10.00    7.80
  49 -40  -1    7.70   12.00
  -9  49  -1    3.10   13.70
  37  12   1   -0.10    8.50
  37  12   1    8.10   12.40
  12 -49   1   10.90   10.90
  37  12   1   -1.60    4.80
 -49  37   1   11.50    9.40
  49 -37  -1  -16.60   10.60
 -37 -12  -1  -13.10    6.20
 -12  49  -1    3.70    8.50
 -12  49  -1   -0.10   11.30
  49 -37  -1    2.50   11.90
 -49  34   1   11.40    9.50
  34  15   1  -18.30    7.70
  15 -49   1   16.70   10.80
  34  15   1   -2.00    9.50
 -34 -15  -1   -5.60    6.60
 -15  49  -1   21.20   12.70
 -15  49  -1    5.60   10.20
  49 -34  -1    4.00   12.30
 -15  49  -1   -4.00    5.20
  18 -49   1   13.90   12.40
  31  18   1    1.70    7.20
  31  18   1  -11.00    8.70
 -49  31   1    0.40    9.20
 -18  49  -1    4.20    8.40
 -18  49  -1   -1.10    5.60
  49 -31  -1   15.90   12.60
 -18  49  -1   -6.90    8.30
 -31 -18  -1   -3.70    5.80
 -18  49  -1   -1.00   10.30
  21 -49   1    1.60    5.70
  28  21   1   -5.30   10.10
 -49  28   1  -12.00    6.00
  21 -49   1   -5.50    9.10
  28  21   1  -26.40    8.30
 -28 -21  -1    8.90   10.50
 -21  49  -1   10.70    8.60
 -21  49  -1    1.50    6.20
 -21  49  -1    1.80   10.10
  49 -28  -1    8.70   13.00
 -21  49  -1   14.10   17.00
  25  24   1    2.40    7.00
  24 -49   1   -4.30   10.80
  25  24   1  -13.40    9.20
 -49  25   1   -7.40    6.90
 -24  49  -1    6.20    6.60
 -24  49  -1   -5.40    5.20
  49 -25  -1  -22.20   10.10
 -24  49  -1   -7.30    9.60
 -25 -24  -1   15.30    9.80
 -24  49  -1   16.50   11.30
  27 -49   1   17.30   13.30
 -49  22   1   -5.70    5.50
  22  27   1    1.20   11.40
  22  27   1    5.50    8.10
 -27  49  -1  -15.00   14.50
 -27  49  -1    0.70    4.60
 -27  49  -1   -1.30    6.50
  49 -22  -1   11.40   11.60
 -22 -27  -1    9.10    8.70
  19  30   1    1.90    6.10
  30 -49   1    5.10   12.50
  19  30   1    3.20    6.50
 -49  19   1   -4.60    6.90
  19  30   1  -12.90   10.50
 -19 -30  -1   -2.90    5.20
 -30  49  -1   -4.10    7.30
 -30  49  -1    8.30    9.80
  49 -19  -1  -19.50   11.20
 -30  49  -1   -2.70    6.80
  16  33   1   -3.00    7.20
 -49  16   1  -10.30    6.00
  16  33   1   -0.20    6.40
  16  33   1  -10.60   12.50
  33 -49   1   -3.60   12.20
  49 -16  -1   23.80   18.50
 -16 -33  -1   -2.20   10.90
 -33  49  -1   -6.20    9.50
  36 -49   1   12.80   14.10
  13  36   1    6.80   11.00
 -49  13   1   -1.50    6.30
  13  36   1   -9.20    7.40
 -36  49  -1   26.90   20.80
  49 -13  -1   -2.20   15.10
 -13 -36  -1   -9.70    7.00
 -49  10   1   -8.80    6.00
  39 -49   1    3.60   12.30
  10  39   1    4.20   11.90
  10  39   1   -0.20    8.20
 -39  49  -1    4.00   10.00
  49 -10  -1   -5.90   11.30
 -10 -39  -1   -3.90    6.80
 -10 -39  -1   -3.50    7.90
  36  14   1  -10.90   10.00
 -50  36   1   -9.40    8.80
  36  14   1    8.90   10.70
[truncated: 1,472,232 more chars]
