# Supplementary material for: Inflatable porous organic crystals
Source: Nat Mater. 2025 Nov 3;25(3):481–6. doi: 10.1038/s41563-025-02393-6 (PMC12960203; doi:10.1038/s41563-025-02393-6)
Supplement: Supplementary file 16 — (CCDC 2404633) Crystal structure of T1 at 1 bar of CO2. [file 41563_2025_2393_MOESM16_ESM.cif]

 
data_T1_C01
 
_audit_creation_method            'SHELXL-2019/3'
_shelx_SHELXL_version_number      '2019/3'
_chemical_name_systematic         ?
_chemical_name_common             ?
_chemical_melting_point           ?
_chemical_formula_moiety          'C42 H48 N6 O6, 0.6(C O2)'
_chemical_formula_sum
 'C42.60 H48 N6 O7.20' 
_chemical_formula_weight          759.27

loop_
 _atom_type_symbol
 _atom_type_description
 _atom_type_scat_dispersion_real
 _atom_type_scat_dispersion_imag
 _atom_type_scat_source
 'C'  'C'   0.0033   0.0016
 'International Tables Vol C Tables 4.2.6.8 and 6.1.1.4'
 'H'  'H'   0.0000   0.0000
 'International Tables Vol C Tables 4.2.6.8 and 6.1.1.4'
 'N'  'N'   0.0061   0.0033
 'International Tables Vol C Tables 4.2.6.8 and 6.1.1.4'
 'O'  'O'   0.0106   0.0060
 'International Tables Vol C Tables 4.2.6.8 and 6.1.1.4'
 
_space_group_crystal_system       trigonal
_space_group_IT_number            146
_space_group_name_H-M_alt         'R 3 :H'
_space_group_name_Hall            'R 3'
 
_shelx_space_group_comment
;
The symmetry employed for this shelxl refinement is uniquely defined
by the following loop, which should always be used as a source of
symmetry information in preference to the above space-group names.
They are only intended as comments.
;
 
loop_
 _space_group_symop_operation_xyz
 'x, y, z'
 '-y, x-y, z'
 '-x+y, -x, z'
 'x+2/3, y+1/3, z+1/3'
 '-y+2/3, x-y+1/3, z+1/3'
 '-x+y+2/3, -x+1/3, z+1/3'
 'x+1/3, y+2/3, z+2/3'
 '-y+1/3, x-y+2/3, z+2/3'
 '-x+y+1/3, -x+2/3, z+2/3'
 
_cell_length_a                    50.777(3)
_cell_length_b                    50.777(3)
_cell_length_c                    9.6807(7)
_cell_angle_alpha                 90
_cell_angle_beta                  90
_cell_angle_gamma                 120
_cell_volume                      21616(3)
_cell_formula_units_Z             18
_cell_measurement_temperature     300(2)
_cell_measurement_reflns_used      7978
_cell_measurement_theta_min        2.15
_cell_measurement_theta_max       15.95
 
_exptl_crystal_description        Rod
_exptl_crystal_colour             yellow
_exptl_crystal_density_meas       ?
_exptl_crystal_density_method     ?
_exptl_crystal_density_diffrn     1.050          
_exptl_crystal_F_000              7258
_exptl_transmission_factor_min    ?
_exptl_transmission_factor_max    ?
_exptl_crystal_size_max           0.320
_exptl_crystal_size_mid           0.211
_exptl_crystal_size_min           0.194
_exptl_absorpt_coefficient_mu     0.073
_shelx_estimated_absorpt_T_min    ?
_shelx_estimated_absorpt_T_max    ?
_exptl_absorpt_correction_type    'multi-scan'
_exptl_absorpt_correction_T_min   0.866
_exptl_absorpt_correction_T_max   1.000
_exptl_absorpt_process_details    'SADABS, 2016'
_exptl_absorpt_special_details    ?
_diffrn_ambient_temperature       300(2)
_diffrn_radiation_wavelength      0.71073
_diffrn_radiation_type            MoK\a
_diffrn_source 			  'microfocus sealed tube'
_diffrn_measurement_device 	  'four-circle diffractometer' 
_diffrn_measurement_device_type   'Bruker D8 Venture'
_diffrn_measurement_method 	  '\f and \w scans'
_diffrn_detector_area_resol_mean   ? 
_diffrn_standards_number 	   0
_diffrn_standards_interval_count   . 
_diffrn_standards_interval_time    . 
_diffrn_standards_decay_% 	   ?
_diffrn_reflns_number             85932
_diffrn_reflns_av_unetI/netI      0.0764
_diffrn_reflns_av_R_equivalents   0.1298
_diffrn_reflns_limit_h_min        -52
_diffrn_reflns_limit_h_max        52
_diffrn_reflns_limit_k_min        -52
_diffrn_reflns_limit_k_max        52
_diffrn_reflns_limit_l_min        -9
_diffrn_reflns_limit_l_max        10
_diffrn_reflns_theta_min          2.154
_diffrn_reflns_theta_max          21.791
_diffrn_reflns_theta_full         21.791
_diffrn_measured_fraction_theta_max   0.996
_diffrn_measured_fraction_theta_full  0.997
_diffrn_reflns_Laue_measured_fraction_max    0.996
_diffrn_reflns_Laue_measured_fraction_full   0.997
_diffrn_reflns_point_group_measured_fraction_max   0.989
_diffrn_reflns_point_group_measured_fraction_full  0.989
_reflns_number_total              11326
_reflns_number_gt                 5237
_reflns_threshold_expression      'I > 2\s(I)'
_reflns_Friedel_coverage          0.985
_reflns_Friedel_fraction_max      0.981
_reflns_Friedel_fraction_full     0.982
 
_reflns_special_details
;
 Reflections were merged by SHELXL according to the crystal
 class for the calculation of statistics and refinement.
 
 _reflns_Friedel_fraction is defined as the number of unique
 Friedel pairs measured divided by the number that would be
 possible theoretically, ignoring centric projections and
 systematic absences.
;
 
_computing_data_collection        'APEX4 (Bruker, 2021)'
_computing_cell_refinement        'SAINT V8.40A (Bruker, 2019)'
_computing_data_reduction         'SAINT V8.40A (Bruker, 2019)'
_computing_structure_solution     'SHELXD 2018/2 (Sheldrick, 2018)'
_computing_structure_refinement   'SHELXL-2018/3 (Sheldrick, 2018)'
_computing_molecular_graphics  'X-Seed (Barbour, 2020; Atwood & Barbour, 2003)'
_computing_publication_material   ?
_refine_special_details           
;
Formula was adjusted to include the CO2 guest molecules that cannot be modeled. 
Values of included CO2 are based on sorption data.
;
_refine_ls_structure_factor_coef  Fsqd
_refine_ls_matrix_type            full
_refine_ls_weighting_scheme       calc
_refine_ls_weighting_details
'w=1/[\s^2^(Fo^2^)+(0.1526P)^2^] where P=(Fo^2^+2Fc^2^)/3'
_atom_sites_solution_primary      'dual space'
_atom_sites_solution_secondary    difmap
_atom_sites_solution_hydrogens    geom
_refine_ls_hydrogen_treatment     constr
_refine_ls_extinction_method      none
_refine_ls_extinction_coef        .
_refine_ls_abs_structure_details
;
 Flack x determined using 1791 quotients [(I+)-(I-)]/[(I+)+(I-)]
 (Parsons, Flack and Wagner, Acta Cryst. B69 (2013) 249-259).
;
_refine_ls_abs_structure_Flack    -0.3(10)
_chemical_absolute_configuration  rm
_refine_ls_number_reflns          11326
_refine_ls_number_parameters      985
_refine_ls_number_restraints      1597
_refine_ls_R_factor_all           0.1770
_refine_ls_R_factor_gt            0.0899
_refine_ls_wR_factor_ref          0.2845
_refine_ls_wR_factor_gt           0.2160
_refine_ls_goodness_of_fit_ref    1.012
_refine_ls_restrained_S_all       0.960
_refine_ls_shift/su_max           0.000
_refine_ls_shift/su_mean          0.000
 
loop_
 _atom_site_label
 _atom_site_type_symbol
 _atom_site_fract_x
 _atom_site_fract_y
 _atom_site_fract_z
 _atom_site_U_iso_or_equiv
 _atom_site_adp_type
 _atom_site_occupancy
 _atom_site_site_symmetry_order  
 _atom_site_calc_flag
 _atom_site_refinement_flags_posn
 _atom_site_refinement_flags_adp
 _atom_site_refinement_flags_occupancy
 _atom_site_disorder_assembly
 _atom_site_disorder_group
O9B O 0.0947(2) -0.0799(2) -0.1876(9) 0.122(3) Uani 1 1 d . U . . .
H9B H 0.084707 -0.086026 -0.116478 0.183 Uiso 1 1 calc R U . . .
N1D N 0.1572(3) 0.0807(3) -0.2667(11) 0.110(3) Uani 1 1 d . U . . .
N1A N 0.2319(3) 0.0686(4) 0.3949(12) 0.117(4) Uani 1 1 d . U . . .
N12C N 0.2850(3) 0.0819(3) 0.2331(13) 0.113(3) Uani 1 1 d . U . . .
C6D C 0.1588(3) 0.1804(4) -0.3256(14) 0.104(4) Uani 1 1 d . U . . .
O9C O 0.2538(3) 0.0292(3) -0.3367(10) 0.146(4) Uani 1 1 d . U . . .
H9C H 0.253885 0.015017 -0.376350 0.220 Uiso 1 1 calc R U . . .
C13C C 0.2826(3) 0.1038(3) 0.3187(14) 0.108(4) Uani 1 1 d . U . . .
H13C H 0.273803 0.113948 0.265571 0.129 Uiso 1 1 calc R U . . .
C6F C 0.2219(4) 0.1205(4) 0.0968(15) 0.109(4) Uani 1 1 d . U . . .
N12A N 0.0883(3) -0.0752(4) 0.2744(12) 0.134(4) Uani 1 1 d . U . . .
C6A C 0.1305(4) -0.0250(5) 0.2910(14) 0.116(4) Uani 1 1 d . U . . .
C18C C 0.2633(4) 0.0884(3) 0.4400(13) 0.107(4) Uani 1 1 d . U . . .
H18C H 0.270588 0.075760 0.483281 0.128 Uiso 1 1 calc R U . . .
N1C N 0.2633(3) -0.0152(3) -0.3741(14) 0.109(3) Uani 1 1 d . U . . .
C11C C 0.2762(3) 0.0786(3) 0.1078(16) 0.109(4) Uani 1 1 d . U . . .
H11C H 0.269523 0.091398 0.073852 0.131 Uiso 1 1 calc R U . . .
N12B N 0.2082(3) -0.0712(3) -0.4122(14) 0.120(4) Uani 1 1 d . U . . .
C6C C 0.2761(3) 0.0561(3) 0.0147(15) 0.106(4) Uani 1 1 d . U . . .
C6B C 0.1638(4) -0.0803(3) -0.2883(16) 0.111(4) Uani 1 1 d . U . . .
N12D N 0.1706(3) 0.2309(3) -0.3886(12) 0.124(4) Uani 1 1 d . U . . .
C18B C 0.2619(3) -0.0383(3) -0.4697(15) 0.109(4) Uani 1 1 d . U . . .
H18B H 0.267021 -0.051908 -0.420105 0.131 Uiso 1 1 calc R U . . .
O10E O 0.3013(2) 0.2852(3) 0.1090(11) 0.145(4) Uani 1 1 d . U . . .
H10E H 0.303839 0.280907 0.187768 0.218 Uiso 1 1 calc R U . . .
C3C C 0.2720(3) 0.0091(3) -0.1591(15) 0.108(4) Uani 1 1 d . U . . .
C3B C 0.1214(4) -0.1023(3) -0.0773(16) 0.113(4) Uani 1 1 d . U . . .
O10C O 0.2964(3) 0.0376(3) 0.1923(11) 0.150(4) Uani 1 1 d . U . . .
H10C H 0.297833 0.052552 0.231467 0.226 Uiso 1 1 calc R U . . .
N1B N 0.0765(3) -0.1119(3) 0.0383(12) 0.124(4) Uani 1 1 d . U . . .
C8D C 0.1426(4) 0.1287(4) -0.2707(16) 0.122(4) Uani 1 1 d . U . . .
C13F C 0.1736(4) 0.0528(4) -0.1218(16) 0.119(4) Uani 1 1 d . U . . .
H13F H 0.156450 0.048063 -0.060647 0.142 Uiso 1 1 calc R U . . .
C13B C 0.2289(4) -0.0567(3) -0.5261(15) 0.115(4) Uani 1 1 d . U . . .
H13B H 0.223802 -0.042490 -0.569925 0.139 Uiso 1 1 calc R U . . .
C3A C 0.1906(4) 0.0184(4) 0.3459(14) 0.114(4) Uani 1 1 d . U . . .
C2C C 0.2708(3) -0.0138(3) -0.2507(17) 0.108(4) Uani 1 1 d . U . . .
H2C H 0.275839 -0.027939 -0.217085 0.130 Uiso 1 1 calc R U . . .
N12E N 0.2861(3) 0.2642(3) 0.3637(15) 0.132(4) Uani 1 1 d . U . . .
C18F C 0.1658(4) 0.0573(4) -0.2677(15) 0.117(4) Uani 1 1 d . U . . .
H18F H 0.183256 0.063218 -0.328962 0.140 Uiso 1 1 calc R U . . .
C8B C 0.1184(3) -0.0857(3) -0.1831(16) 0.102(4) Uani 1 1 d . U . . .
C11B C 0.1865(4) -0.0670(3) -0.3991(14) 0.112(4) Uani 1 1 d . U . . .
H11B H 0.184373 -0.054542 -0.463315 0.134 Uiso 1 1 calc R U . . .
N12F N 0.2003(3) 0.0813(3) -0.0767(13) 0.116(3) Uani 1 1 d . U . . .
N1F N 0.2858(3) 0.2089(3) 0.4088(16) 0.139(4) Uani 1 1 d . U . . .
C7C C 0.2662(4) 0.0530(3) -0.1156(15) 0.112(4) Uani 1 1 d . U . . .
H7C H 0.260650 0.066835 -0.147986 0.134 Uiso 1 1 calc R U . . .
C13D C 0.1614(4) 0.2534(4) -0.3951(16) 0.121(4) Uani 1 1 d . U . . .
H13D H 0.144177 0.247462 -0.332327 0.145 Uiso 1 1 calc R U . . .
O10F O 0.2541(3) 0.1312(3) -0.0955(12) 0.166(5) Uani 1 1 d . U . . .
H10F H 0.239543 0.114816 -0.117961 0.249 Uiso 1 1 calc R U . . .
O9A O 0.1773(3) 0.0566(3) 0.3335(12) 0.144(4) Uani 1 1 d . U . . .
H9A H 0.195565 0.066886 0.349998 0.217 Uiso 1 1 calc R U . . .
C7B C 0.1394(4) -0.0750(3) -0.2872(14) 0.105(4) Uani 1 1 d . U . . .
H7B H 0.137406 -0.063998 -0.358868 0.126 Uiso 1 1 calc R U . . .
C18A C 0.0554(4) -0.1234(4) 0.1597(18) 0.141(5) Uani 1 1 d . U . . .
H18A H 0.062424 -0.133546 0.224008 0.169 Uiso 1 1 calc R U . . .
C3F C 0.2661(4) 0.1739(4) 0.2233(17) 0.124(4) Uani 1 1 d . U . . .
C17B C 0.2840(3) -0.0233(3) -0.5875(16) 0.121(4) Uani 1 1 d . U . . .
H17D H 0.304552 -0.013395 -0.551618 0.145 Uiso 1 1 calc R U . . .
H17C H 0.280605 -0.007752 -0.628126 0.145 Uiso 1 1 calc R U . . .
C7D C 0.1379(4) 0.1529(4) -0.2769(16) 0.123(5) Uani 1 1 d . U . . .
H7D H 0.119369 0.150244 -0.246001 0.148 Uiso 1 1 calc R U . . .
C5C C 0.2848(4) 0.0354(4) 0.0627(16) 0.118(4) Uani 1 1 d . U . . .
C6E C 0.2502(4) 0.2639(4) 0.1982(17) 0.125(5) Uani 1 1 d . U . . .
O9D O 0.1200(3) 0.1006(3) -0.2195(16) 0.176(5) Uani 1 1 d . U . . .
H9D H 0.126587 0.088864 -0.215018 0.264 Uiso 1 1 calc R U . . .
N1E N 0.1969(3) 0.2798(3) -0.2026(16) 0.139(4) Uani 1 1 d . U . . .
C3D C 0.1700(4) 0.1324(4) -0.3096(15) 0.116(4) Uani 1 1 d . U . . .
C13A C 0.0560(4) -0.0967(5) 0.2313(17) 0.141(5) Uani 1 1 d . U . . .
H13A H 0.048781 -0.086502 0.168924 0.169 Uiso 1 1 calc R U . . .
C4C C 0.2829(4) 0.0126(4) -0.0230(16) 0.119(4) Uani 1 1 d . U . . .
H4C H 0.289013 -0.000705 0.010388 0.143 Uiso 1 1 calc R U . . .
C7A C 0.1391(4) 0.0053(5) 0.2915(14) 0.125(5) Uani 1 1 d . U . . .
H7A H 0.124961 0.011323 0.271439 0.150 Uiso 1 1 calc R U . . .
C11F C 0.1975(4) 0.0922(4) 0.0375(17) 0.115(4) Uani 1 1 d . U . . .
H11F H 0.179196 0.081746 0.085164 0.138 Uiso 1 1 calc R U . . .
C5B C 0.1664(4) -0.0965(4) -0.181(2) 0.132(5) Uani 1 1 d . U . . .
O10A O 0.1434(3) -0.0645(3) 0.3091(15) 0.177(5) Uani 1 1 d . U . . .
H10A H 0.125084 -0.075066 0.295080 0.266 Uiso 1 1 calc R U . . .
C5D C 0.1868(5) 0.1845(5) -0.360(2) 0.159(6) Uani 1 1 d . U . . .
O10B O 0.1902(3) -0.1016(3) -0.1766(15) 0.183(5) Uani 1 1 d . U . . .
H10B H 0.200835 -0.094188 -0.245323 0.274 Uiso 1 1 calc R U . . .
C4B C 0.1460(4) -0.1070(4) -0.0764(19) 0.138(5) Uani 1 1 d . U . . .
H4B H 0.148525 -0.117495 -0.003486 0.166 Uiso 1 1 calc R U . . .
C5A C 0.1513(5) -0.0342(5) 0.3098(17) 0.132(5) Uani 1 1 d . U . . .
C8C C 0.2637(4) 0.0310(4) -0.2037(15) 0.113(4) Uani 1 1 d . U . . .
C8A C 0.1696(4) 0.0275(4) 0.3228(14) 0.115(4) Uani 1 1 d . U . . .
C5E C 0.2709(4) 0.2773(4) 0.091(2) 0.128(5) Uani 1 1 d . U . . .
C2D C 0.1759(4) 0.1068(5) -0.3120(16) 0.127(5) Uani 1 1 d . U . . .
H2D H 0.194273 0.110043 -0.348519 0.152 Uiso 1 1 calc R U . . .
O9F O 0.2336(3) 0.1606(3) 0.4199(13) 0.203(7) Uani 1 1 d . U . . .
H9F H 0.249009 0.175044 0.452238 0.304 Uiso 1 1 calc R U . . .
C4F C 0.2704(4) 0.1649(4) 0.0916(18) 0.132(5) Uani 1 1 d . U . . .
H4F H 0.288684 0.177003 0.045700 0.159 Uiso 1 1 calc R U . . .
C2B C 0.1007(4) -0.1137(4) 0.0376(17) 0.128(5) Uani 1 1 d . U . . .
H2B H 0.104920 -0.122533 0.112154 0.153 Uiso 1 1 calc R U . . .
C2A C 0.2225(4) 0.0409(5) 0.3838(14) 0.123(5) Uani 1 1 d . U . . .
H2A H 0.235992 0.033901 0.400097 0.147 Uiso 1 1 calc R U . . .
C11D C 0.1530(3) 0.2052(4) -0.3341(13) 0.107(4) Uani 1 1 d . U . . .
H11D H 0.134791 0.202220 -0.296732 0.129 Uiso 1 1 calc R U . . .
C7F C 0.2182(4) 0.1300(4) 0.2291(17) 0.133(5) Uani 1 1 d . U . . .
H7F H 0.200110 0.117950 0.276122 0.160 Uiso 1 1 calc R U . . .
C5F C 0.2491(4) 0.1392(4) 0.0296(18) 0.124(5) Uani 1 1 d . U . . .
C2F C 0.2893(4) 0.2025(4) 0.288(2) 0.134(5) Uani 1 1 d . U . . .
H2F H 0.306757 0.215719 0.239217 0.161 Uiso 1 1 calc R U . . .
C18E C 0.3072(4) 0.2374(4) 0.4778(17) 0.130(5) Uani 1 1 d . U . . .
H18E H 0.325563 0.249056 0.421831 0.156 Uiso 1 1 calc R U . . .
C17F C 0.1384(4) 0.0272(4) -0.3175(17) 0.140(5) Uani 1 1 d . U . . .
H17K H 0.120764 0.022664 -0.262005 0.168 Uiso 1 1 calc R U . . .
H17L H 0.133908 0.029399 -0.412676 0.168 Uiso 1 1 calc R U . . .
C4E C 0.2619(4) 0.2850(4) -0.030(2) 0.136(5) Uani 1 1 d . U . . .
H4E H 0.276246 0.294834 -0.099107 0.164 Uiso 1 1 calc R U . . .
C8F C 0.2392(4) 0.1553(4) 0.2895(18) 0.129(5) Uani 1 1 d . U . . .
O9E O 0.1831(3) 0.2596(4) 0.0454(14) 0.198(6) Uani 1 1 d . U . . .
H9E H 0.181096 0.265889 -0.029630 0.296 Uiso 1 1 calc R U . . .
C14C C 0.3148(4) 0.1271(4) 0.3652(17) 0.140(5) Uani 1 1 d . U . . .
H14F H 0.326835 0.138271 0.285639 0.168 Uiso 1 1 calc R U . . .
H14E H 0.324403 0.116715 0.407372 0.168 Uiso 1 1 calc R U . . .
C11A C 0.0988(4) -0.0461(5) 0.2606(15) 0.132(5) Uani 1 1 d . U . . .
H11A H 0.086065 -0.038904 0.231615 0.158 Uiso 1 1 calc R U . . .
C18D C 0.1888(4) 0.2836(4) -0.343(2) 0.144(5) Uani 1 1 d . U . . .
H18D H 0.206271 0.289510 -0.404604 0.173 Uiso 1 1 calc R U . . .
C13E C 0.2914(4) 0.2548(4) 0.5002(17) 0.128(5) Uani 1 1 d . U . . .
H13E H 0.272055 0.242214 0.547737 0.153 Uiso 1 1 calc R U . . .
C14E C 0.3114(4) 0.2839(4) 0.583(2) 0.143(5) Uani 1 1 d . U . . .
H14J H 0.330435 0.296476 0.535729 0.172 Uiso 1 1 calc R U . . .
H14I H 0.301048 0.295447 0.594802 0.172 Uiso 1 1 calc R U . . .
C2E C 0.2243(4) 0.2851(4) -0.183(2) 0.136(5) Uani 1 1 d . U . . .
H2E H 0.238550 0.293258 -0.253949 0.163 Uiso 1 1 calc R U . . .
C16F C 0.1447(5) 0.0008(4) -0.3071(19) 0.161(6) Uani 1 1 d . U . . .
H16K H 0.126379 -0.018003 -0.330354 0.194 Uiso 1 1 calc R U . . .
H16L H 0.160365 0.003853 -0.372914 0.194 Uiso 1 1 calc R U . . .
C11E C 0.2588(4) 0.2566(4) 0.3265(19) 0.137(5) Uani 1 1 d . U . . .
H11E H 0.243340 0.245209 0.389086 0.164 Uiso 1 1 calc R U . . .
C14F C 0.1814(5) 0.0268(4) -0.1135(19) 0.145(5) Uani 1 1 d . U . . .
H14L H 0.199015 0.031742 -0.170279 0.173 Uiso 1 1 calc R U . . .
H14K H 0.186008 0.024231 -0.018961 0.173 Uiso 1 1 calc R U . . .
C4A C 0.1817(4) -0.0122(4) 0.3358(16) 0.133(5) Uani 1 1 d . U . . .
H4A H 0.196093 -0.018238 0.346602 0.160 Uiso 1 1 calc R U . . .
C3E C 0.2326(4) 0.2785(4) -0.051(2) 0.135(5) Uani 1 1 d . U . . .
C16B C 0.2807(4) -0.0459(4) -0.7001(18) 0.138(5) Uani 1 1 d . U . . .
H16D H 0.294226 -0.035021 -0.776298 0.166 Uiso 1 1 calc R U . . .
H16C H 0.286768 -0.059905 -0.663064 0.166 Uiso 1 1 calc R U . . .
C7E C 0.2201(4) 0.2572(5) 0.178(2) 0.157(6) Uani 1 1 d . U . . .
H7E H 0.205670 0.247424 0.246655 0.189 Uiso 1 1 calc R U . . .
C15B C 0.2480(4) -0.0640(4) -0.7531(18) 0.154(6) Uani 1 1 d . U . . .
H15C H 0.246423 -0.078969 -0.819715 0.185 Uiso 1 1 calc R U . . .
H15D H 0.242771 -0.050287 -0.799486 0.185 Uiso 1 1 calc R U . . .
C17C C 0.2632(4) 0.1095(4) 0.5456(16) 0.135(5) Uani 1 1 d . U . . .
H17F H 0.253732 0.120438 0.507089 0.162 Uiso 1 1 calc R U . . .
H17E H 0.251160 0.097932 0.624341 0.162 Uiso 1 1 calc R U . . .
C14D C 0.1519(4) 0.2560(5) -0.5387(17) 0.154(6) Uani 1 1 d . U . . .
H14H H 0.133894 0.237150 -0.564615 0.185 Uiso 1 1 calc R U . . .
H14G H 0.167987 0.259807 -0.603234 0.185 Uiso 1 1 calc R U . . .
O10D O 0.2089(4) 0.2113(3) -0.411(2) 0.264(10) Uani 1 1 d . U . . .
H10D H 0.202409 0.223179 -0.417446 0.396 Uiso 1 1 calc R U . . .
C17A C 0.0228(4) -0.1460(5) 0.1145(19) 0.193(9) Uani 1 1 d . U . . .
H17B H 0.015438 -0.136053 0.053093 0.231 Uiso 1 1 calc R U . . .
H17A H 0.022444 -0.162823 0.064934 0.231 Uiso 1 1 calc R U . . .
C4D C 0.1918(5) 0.1599(5) -0.353(2) 0.173(7) Uani 1 1 d . U . . .
H4D H 0.210608 0.162597 -0.379618 0.207 Uiso 1 1 calc R U . . .
C14B C 0.2257(4) -0.0800(4) -0.6342(19) 0.147(5) Uani 1 1 d . U . . .
H14D H 0.205017 -0.090534 -0.669521 0.176 Uiso 1 1 calc R U . . .
H14C H 0.229760 -0.094968 -0.592408 0.176 Uiso 1 1 calc R U . . .
C16C C 0.2944(4) 0.1316(5) 0.5921(17) 0.153(6) Uani 1 1 d . U . . .
H16E H 0.303434 0.120876 0.636018 0.184 Uiso 1 1 calc R U . . .
H16F H 0.293577 0.145331 0.659592 0.184 Uiso 1 1 calc R U . . .
C15F C 0.1548(6) -0.0015(4) -0.163(2) 0.169(7) Uani 1 1 d . U . . .
H15K H 0.138025 -0.007148 -0.100117 0.203 Uiso 1 1 calc R U . . .
H15L H 0.159773 -0.017647 -0.162095 0.203 Uiso 1 1 calc R U . . .
C16A C 0.0027(5) -0.1578(7) 0.240(2) 0.233(12) Uani 1 1 d . U . . .
H16B H 0.009598 -0.168474 0.299774 0.279 Uiso 1 1 calc R U . . .
H16A H -0.018044 -0.171978 0.212125 0.279 Uiso 1 1 calc R U . . .
C8E C 0.2121(4) 0.2649(5) 0.058(2) 0.155(6) Uani 1 1 d . U . . .
C14A C 0.0354(4) -0.1086(5) 0.3617(19) 0.188(8) Uani 1 1 d . U . . .
H14A H 0.042986 -0.118313 0.423905 0.226 Uiso 1 1 calc R U . . .
H14B H 0.035635 -0.091796 0.410161 0.226 Uiso 1 1 calc R U . . .
C15C C 0.3138(4) 0.1498(5) 0.4712(19) 0.154(6) Uani 1 1 d . U . . .
H15E H 0.334254 0.164130 0.502439 0.185 Uiso 1 1 calc R U . . .
H15F H 0.305289 0.161093 0.428238 0.185 Uiso 1 1 calc R U . . .
C15A C 0.0038(5) -0.1309(7) 0.318(2) 0.227(11) Uani 1 1 d . U . . .
H15B H -0.003918 -0.120888 0.258957 0.272 Uiso 1 1 calc R U . . .
H15A H -0.009194 -0.138447 0.398915 0.272 Uiso 1 1 calc R U . . .
C17D C 0.1804(5) 0.3091(5) -0.342(3) 0.190(8) Uani 1 1 d . U . . .
H17G H 0.163155 0.303440 -0.281426 0.229 Uiso 1 1 calc R U . . .
H17H H 0.197374 0.327912 -0.308442 0.229 Uiso 1 1 calc R U . . .
C15E C 0.3172(5) 0.2744(5) 0.723(2) 0.163(6) Uani 1 1 d . U . . .
H15I H 0.329507 0.292319 0.778319 0.196 Uiso 1 1 calc R U . . .
H15J H 0.298045 0.262069 0.770018 0.196 Uiso 1 1 calc R U . . .
C17E C 0.3150(5) 0.2292(5) 0.617(2) 0.166(6) Uani 1 1 d . U . . .
H17I H 0.296281 0.215248 0.663937 0.199 Uiso 1 1 calc R U . . .
H17J H 0.326344 0.218742 0.601502 0.199 Uiso 1 1 calc R U . . .
C16J C 0.3334(5) 0.2565(5) 0.708(2) 0.166(6) Uani 1 1 d . U . . .
H20J H 0.336152 0.249877 0.797740 0.199 Uiso 1 1 calc R U . . .
H16I H 0.353321 0.269242 0.667069 0.199 Uiso 1 1 calc R U . . .
C15D C 0.1450(5) 0.2822(6) -0.546(2) 0.186(8) Uani 1 1 d . U . . .
H15G H 0.126757 0.276761 -0.492538 0.223 Uiso 1 1 calc R U . . .
H15H H 0.141035 0.285127 -0.640800 0.223 Uiso 1 1 calc R U . . .
C16D C 0.1724(6) 0.3136(6) -0.487(3) 0.217(9) Uani 1 1 d . U . . .
H16H H 0.190030 0.320478 -0.546431 0.260 Uiso 1 1 calc R U . . .
H16G H 0.166456 0.329002 -0.487113 0.260 Uiso 1 1 calc R U . . .
 
loop_
 _atom_site_aniso_label
 _atom_site_aniso_U_11
 _atom_site_aniso_U_22
 _atom_site_aniso_U_33
 _atom_site_aniso_U_23
 _atom_site_aniso_U_13
 _atom_site_aniso_U_12
O9B 0.114(8) 0.115(7) 0.133(7) 0.010(6) 0.021(5) 0.054(6)
N1D 0.118(9) 0.101(8) 0.113(8) -0.007(7) 0.001(6) 0.055(8)
N1A 0.114(9) 0.125(10) 0.111(8) 0.005(7) -0.003(7) 0.061(8)
N12C 0.118(9) 0.130(9) 0.104(8) 0.016(7) -0.002(6) 0.072(8)
C6D 0.097(10) 0.104(10) 0.118(9) 0.027(8) 0.027(7) 0.055(9)
O9C 0.206(12) 0.150(10) 0.127(8) -0.011(6) -0.038(7) 0.122(9)
C13C 0.113(10) 0.114(10) 0.107(9) 0.006(8) -0.012(8) 0.066(8)
C6F 0.117(11) 0.117(11) 0.113(9) -0.022(8) -0.009(8) 0.073(9)
N12A 0.105(9) 0.164(12) 0.106(8) 0.001(8) 0.005(6) 0.049(9)
C6A 0.100(10) 0.140(11) 0.100(9) 0.006(9) -0.002(8) 0.053(9)
C18C 0.112(10) 0.110(10) 0.099(9) 0.001(7) -0.024(7) 0.056(8)
N1C 0.112(9) 0.091(8) 0.124(8) 0.005(7) 0.012(7) 0.050(7)
C11C 0.117(11) 0.123(11) 0.106(9) 0.007(8) 0.002(8) 0.075(9)
N12B 0.105(9) 0.118(9) 0.153(9) 0.009(7) 0.014(8) 0.067(8)
C6C 0.122(10) 0.119(10) 0.105(9) 0.018(7) -0.001(8) 0.081(9)
C6B 0.108(10) 0.088(9) 0.135(10) 0.010(8) 0.018(8) 0.048(8)
N12D 0.115(9) 0.120(9) 0.140(9) 0.051(7) 0.037(7) 0.062(8)
C18B 0.117(10) 0.092(9) 0.127(9) 0.006(8) 0.011(8) 0.058(8)
O10E 0.089(7) 0.173(10) 0.168(9) 0.017(7) 0.016(6) 0.061(7)
C3C 0.125(11) 0.105(10) 0.111(9) 0.020(7) 0.016(8) 0.070(9)
C3B 0.102(10) 0.101(10) 0.118(10) 0.017(8) 0.011(8) 0.038(8)
O10C 0.207(12) 0.169(10) 0.121(8) 0.007(6) -0.029(7) 0.129(10)
N1B 0.105(9) 0.105(9) 0.112(8) 0.008(6) 0.021(7) 0.016(8)
C8D 0.111(11) 0.111(11) 0.148(11) 0.025(9) 0.029(9) 0.059(10)
C13F 0.133(11) 0.113(10) 0.125(10) -0.018(8) -0.013(8) 0.073(9)
C13B 0.110(10) 0.105(10) 0.128(10) 0.008(8) 0.023(8) 0.052(8)
C3A 0.117(11) 0.119(10) 0.109(9) 0.009(8) -0.020(8) 0.060(9)
C2C 0.125(11) 0.103(10) 0.115(10) 0.021(8) 0.016(8) 0.070(9)
N12E 0.085(9) 0.130(10) 0.168(11) -0.022(8) -0.010(8) 0.043(8)
C18F 0.139(11) 0.116(10) 0.114(9) -0.012(8) -0.001(8) 0.077(9)
C8B 0.077(9) 0.090(9) 0.134(11) -0.005(8) 0.002(8) 0.038(8)
C11B 0.111(11) 0.095(10) 0.123(10) 0.009(7) 0.016(8) 0.047(9)
N12F 0.132(10) 0.106(8) 0.119(8) -0.016(7) 0.001(7) 0.066(8)
N1F 0.132(11) 0.134(10) 0.138(10) -0.032(8) -0.009(8) 0.056(9)
C7C 0.150(12) 0.114(10) 0.101(9) 0.005(7) -0.005(8) 0.089(10)
C13D 0.113(11) 0.118(10) 0.141(11) 0.051(8) 0.019(8) 0.065(9)
O10F 0.139(10) 0.196(12) 0.132(8) -0.041(8) 0.022(7) 0.061(8)
O9A 0.127(9) 0.122(9) 0.189(10) 0.002(8) -0.012(7) 0.066(7)
C7B 0.112(11) 0.087(9) 0.115(9) 0.004(7) 0.007(8) 0.050(9)
C18A 0.093(10) 0.146(13) 0.137(11) 0.021(10) 0.012(8) 0.025(9)
C3F 0.123(12) 0.125(12) 0.128(10) -0.014(9) -0.006(9) 0.066(10)
C17B 0.105(10) 0.114(11) 0.152(11) 0.005(9) 0.025(8) 0.061(9)
C7D 0.093(10) 0.115(11) 0.165(12) 0.026(10) 0.025(9) 0.054(9)
C5C 0.137(12) 0.128(12) 0.103(10) 0.017(8) 0.007(8) 0.075(10)
C6E 0.078(9) 0.138(12) 0.129(11) -0.011(9) -0.002(8) 0.031(9)
O9D 0.123(9) 0.119(9) 0.292(15) 0.050(9) 0.059(9) 0.065(8)
N1E 0.111(10) 0.124(10) 0.181(11) 0.025(8) -0.009(8) 0.058(9)
C3D 0.116(11) 0.114(10) 0.132(10) 0.026(8) 0.037(8) 0.068(9)
C13A 0.103(11) 0.156(13) 0.125(10) 0.002(9) 0.028(9) 0.036(10)
C4C 0.156(12) 0.120(11) 0.111(9) 0.029(8) 0.004(9) 0.091(10)
C7A 0.115(11) 0.137(12) 0.128(10) 0.018(10) -0.009(9) 0.067(10)
C11F 0.121(11) 0.118(11) 0.124(10) 0.007(8) 0.005(8) 0.073(9)
C5B 0.124(12) 0.121(12) 0.168(13) 0.041(10) 0.028(10) 0.074(10)
O10A 0.148(11) 0.136(10) 0.238(13) 0.002(9) -0.046(9) 0.064(9)
C5D 0.136(13) 0.133(13) 0.228(16) 0.081(12) 0.091(12) 0.081(11)
O10B 0.150(11) 0.204(13) 0.232(13) 0.097(10) 0.053(9) 0.117(10)
C4B 0.134(13) 0.137(13) 0.155(12) 0.048(10) 0.016(10) 0.075(11)
C5A 0.123(12) 0.121(12) 0.148(12) 0.009(10) -0.016(10) 0.059(11)
C8C 0.131(11) 0.130(11) 0.102(10) 0.012(8) -0.008(8) 0.082(10)
C8A 0.114(11) 0.120(12) 0.112(9) 0.010(9) -0.009(8) 0.058(10)
C5E 0.080(10) 0.131(12) 0.164(13) -0.003(10) 0.012(9) 0.045(9)
C2D 0.134(13) 0.130(12) 0.138(11) 0.010(10) 0.031(9) 0.084(11)
O9F 0.212(14) 0.153(11) 0.148(10) -0.052(8) 0.046(9) 0.020(10)
C4F 0.121(12) 0.132(12) 0.143(11) -0.016(9) 0.008(9) 0.062(10)
C2B 0.107(12) 0.108(11) 0.138(11) 0.006(8) 0.005(9) 0.031(10)
C2A 0.105(11) 0.144(13) 0.108(9) 0.008(10) -0.025(8) 0.055(10)
C11D 0.092(9) 0.122(11) 0.108(9) 0.022(8) 0.011(7) 0.054(9)
C7F 0.144(13) 0.124(12) 0.131(11) -0.010(9) 0.012(9) 0.068(10)
C5F 0.120(12) 0.124(12) 0.131(11) -0.017(9) 0.008(9) 0.063(10)
C2F 0.120(12) 0.139(13) 0.146(12) -0.025(10) -0.006(10) 0.067(10)
C18E 0.119(11) 0.120(11) 0.145(11) -0.037(9) -0.016(9) 0.055(10)
C17F 0.165(14) 0.113(11) 0.144(11) -0.027(9) -0.025(10) 0.071(11)
C4E 0.089(10) 0.142(13) 0.166(13) 0.018(10) 0.010(9) 0.049(10)
C8F 0.139(13) 0.118(12) 0.122(11) -0.037(9) 0.003(10) 0.057(10)
O9E 0.087(8) 0.281(18) 0.200(12) 0.018(10) -0.006(7) 0.073(10)
C14C 0.122(12) 0.157(13) 0.139(11) -0.012(10) -0.007(9) 0.069(10)
C11A 0.121(12) 0.144(13) 0.110(10) 0.005(10) 0.005(9) 0.051(11)
C18D 0.123(12) 0.114(11) 0.199(14) 0.056(10) 0.016(10) 0.062(10)
C13E 0.099(10) 0.124(11) 0.142(11) -0.031(9) -0.017(8) 0.042(9)
C14E 0.117(12) 0.134(12) 0.178(13) -0.047(11) -0.027(10) 0.062(10)
C2E 0.103(12) 0.112(11) 0.189(14) 0.019(10) 0.003(10) 0.050(10)
C16F 0.221(18) 0.121(12) 0.158(14) -0.033(10) -0.034(12) 0.097(12)
C11E 0.092(11) 0.142(13) 0.152(12) -0.017(10) -0.007(9) 0.040(10)
C14F 0.175(15) 0.121(12) 0.166(13) -0.022(10) -0.028(11) 0.095(11)
C4A 0.124(12) 0.128(12) 0.148(11) 0.011(10) -0.021(10) 0.064(10)
C3E 0.090(10) 0.134(12) 0.168(13) 0.013(10) 0.002(9) 0.047(10)
C16B 0.127(12) 0.130(13) 0.163(12) -0.001(10) 0.031(10) 0.068(10)
C7E 0.083(10) 0.207(17) 0.146(12) -0.002(12) 0.002(9) 0.044(11)
C15B 0.141(14) 0.148(14) 0.155(13) -0.031(10) 0.018(11) 0.058(12)
C17C 0.116(11) 0.162(14) 0.113(10) -0.017(9) -0.015(8) 0.058(10)
C14D 0.156(14) 0.196(15) 0.145(12) 0.058(10) 0.029(10) 0.114(12)
O10D 0.185(13) 0.159(12) 0.46(3) 0.133(15) 0.195(16) 0.096(11)
C17A 0.121(13) 0.178(16) 0.160(14) 0.002(12) 0.025(11) -0.015(12)
C4D 0.149(13) 0.146(13) 0.251(17) 0.062(13) 0.096(13) 0.095(12)
C14B 0.140(12) 0.120(12) 0.170(13) -0.009(10) 0.026(10) 0.058(10)
C16C 0.121(13) 0.189(16) 0.130(12) -0.033(11) -0.024(10) 0.063(12)
C15F 0.231(19) 0.121(12) 0.162(14) -0.032(11) -0.045(13) 0.092(13)
C16A 0.107(13) 0.25(2) 0.188(18) 0.010(16) 0.043(13) -0.029(16)
C8E 0.085(11) 0.187(16) 0.166(14) 0.003(12) -0.006(10) 0.047(11)
C14A 0.125(13) 0.234(19) 0.146(13) 0.018(12) 0.047(11) 0.044(13)
C15C 0.128(13) 0.168(15) 0.153(14) -0.031(11) -0.040(10) 0.064(11)
C15A 0.117(14) 0.28(3) 0.171(17) 0.027(16) 0.060(13) 0.020(17)
C17D 0.165(16) 0.112(12) 0.30(2) 0.057(13) 0.001(14) 0.071(12)
C15E 0.159(15) 0.166(15) 0.169(14) -0.055(12) -0.056(12) 0.084(13)
C17E 0.159(15) 0.168(15) 0.168(14) -0.049(11) -0.049(11) 0.079(12)
C16J 0.150(15) 0.172(16) 0.184(14) -0.035(12) -0.062(12) 0.086(13)
C15D 0.168(17) 0.23(2) 0.195(15) 0.099(15) 0.040(12) 0.131(15)
C16D 0.199(19) 0.166(16) 0.31(2) 0.127(16) 0.042(18) 0.110(14)
 
_geom_special_details
;
 All esds (except the esd in the dihedral angle between two l.s. planes)
 are estimated using the full covariance matrix.  The cell esds are taken
 into account individually in the estimation of esds in distances, angles
 and torsion angles; correlations between esds in cell parameters are only
 used when they are defined by crystal symmetry.  An approximate (isotropic)
 treatment of cell esds is used for estimating esds involving l.s. planes.
;
 
loop_
 _geom_bond_atom_site_label_1
 _geom_bond_atom_site_label_2
 _geom_bond_distance
 _geom_bond_site_symmetry_2
 _geom_bond_publ_flag
O9B C8B 1.377(16) . ?
O9B H9B 0.8200 . ?
N1D C2D 1.261(18) . ?
N1D C18F 1.458(18) . ?
N1A C2A 1.245(19) . ?
N1A C18C 1.463(18) . ?
N12C C11C 1.273(16) . ?
N12C C13C 1.439(17) . ?
C6D C7D 1.350(19) . ?
C6D C5D 1.37(2) . ?
C6D C11D 1.430(19) . ?
O9C C8C 1.368(15) . ?
O9C H9C 0.8200 . ?
C13C C18C 1.478(18) . ?
C13C C14C 1.53(2) . ?
C13C H13C 0.9800 . ?
C6F C5F 1.38(2) . ?
C6F C7F 1.41(2) . ?
C6F C11F 1.47(2) . ?
N12A C11A 1.30(2) . ?
N12A C13A 1.50(2) . ?
C6A C5A 1.37(2) . ?
C6A C7A 1.37(2) . ?
C6A C11A 1.45(2) . ?
C18C C17C 1.48(2) . ?
C18C H18C 0.9800 . ?
N1C C2C 1.247(16) . ?
N1C C18B 1.468(17) . ?
C11C C6C 1.457(19) . ?
C11C H11C 0.9300 . ?
N12B C11B 1.229(17) . ?
N12B C13B 1.445(18) . ?
C6C C7C 1.339(17) . ?
C6C C5C 1.405(19) . ?
C6B C5B 1.37(2) . ?
C6B C7B 1.389(19) . ?
C6B C11B 1.471(19) . ?
N12D C11D 1.271(16) . ?
N12D C13D 1.432(18) . ?
C18B C17B 1.511(18) . ?
C18B C13B 1.55(2) . ?
C18B H18B 0.9800 . ?
O10E C5E 1.400(18) . ?
O10E H10E 0.8200 . ?
C3C C4C 1.406(19) . ?
C3C C8C 1.439(19) . ?
C3C C2C 1.441(19) . ?
C3B C4B 1.38(2) . ?
C3B C8B 1.38(2) . ?
C3B C2B 1.44(2) . ?
O10C C5C 1.367(17) . ?
O10C H10C 0.8200 . ?
N1B C2B 1.279(19) . ?
N1B C18A 1.497(19) . ?
C8D C3D 1.36(2) . ?
C8D C7D 1.36(2) . ?
C8D O9D 1.401(18) . ?
C13F N12F 1.467(18) . ?
C13F C18F 1.515(19) . ?
C13F C14F 1.56(2) . ?
C13F H13F 0.9800 . ?
C13B C14B 1.52(2) . ?
C13B H13B 0.9800 . ?
C3A C8A 1.37(2) . ?
C3A C4A 1.39(2) . ?
C3A C2A 1.49(2) . ?
C2C H2C 0.9300 . ?
N12E C11E 1.288(18) . ?
N12E C13E 1.48(2) . ?
C18F C17F 1.54(2) . ?
C18F H18F 0.9800 . ?
C8B C7B 1.367(18) . ?
C11B H11B 0.9300 . ?
N12F C11F 1.276(16) . ?
N1F C2F 1.250(18) . ?
N1F C18E 1.466(19) . ?
C7C C8C 1.362(19) . ?
C7C H7C 0.9300 . ?
C13D C14D 1.50(2) . ?
C13D C18D 1.55(2) . ?
C13D H13D 0.9800 . ?
O10F C5F 1.343(18) . ?
O10F H10F 0.8200 . ?
O9A C8A 1.332(18) . ?
O9A H9A 0.8200 . ?
C7B H7B 0.9300 . ?
C18A C13A 1.51(2) . ?
C18A C17A 1.53(2) . ?
C18A H18A 0.9800 . ?
C3F C8F 1.37(2) . ?
C3F C4F 1.41(2) . ?
C3F C2F 1.47(2) . ?
C17B C16B 1.53(2) . ?
C17B H17D 0.9700 . ?
C17B H17C 0.9700 . ?
C7D H7D 0.9300 . ?
C5C C4C 1.39(2) . ?
C6E C5E 1.39(2) . ?
C6E C7E 1.40(2) . ?
C6E C11E 1.43(2) . ?
O9D H9D 0.8200 . ?
N1E C2E 1.288(19) . ?
N1E C18D 1.46(2) . ?
C3D C4D 1.35(2) . ?
C3D C2D 1.47(2) . ?
C13A C14A 1.56(2) . ?
C13A H13A 0.9800 . ?
C4C H4C 0.9300 . ?
C7A C8A 1.42(2) . ?
C7A H7A 0.9300 . ?
C11F H11F 0.9300 . ?
C5B C4B 1.35(2) . ?
C5B O10B 1.355(19) . ?
O10A C5A 1.38(2) . ?
O10A H10A 0.8200 . ?
C5D O10D 1.35(2) . ?
C5D C4D 1.39(2) . ?
O10B H10B 0.8200 . ?
C4B H4B 0.9300 . ?
C5A C4A 1.40(2) . ?
C5E C4E 1.38(2) . ?
C2D H2D 0.9300 . ?
O9F C8F 1.350(18) . ?
O9F H9F 0.8200 . ?
C4F C5F 1.35(2) . ?
C4F H4F 0.9300 . ?
C2B H2B 0.9300 . ?
C2A H2A 0.9300 . ?
C11D H11D 0.9300 . ?
C7F C8F 1.33(2) . ?
C7F H7F 0.9300 . ?
C2F H2F 0.9300 . ?
C18E C13E 1.48(2) . ?
C18E C17E 1.52(2) . ?
C18E H18E 0.9800 . ?
C17F C16F 1.52(2) . ?
C17F H17K 0.9700 . ?
C17F H17L 0.9700 . ?
C4E C3E 1.37(2) . ?
C4E H4E 0.9300 . ?
O9E C8E 1.36(2) . ?
O9E H9E 0.8200 . ?
C14C C15C 1.56(2) . ?
C14C H14F 0.9700 . ?
C14C H14E 0.9700 . ?
C11A H11A 0.9300 . ?
C18D C17D 1.56(2) . ?
C18D H18D 0.9800 . ?
C13E C14E 1.53(2) . ?
C13E H13E 0.9800 . ?
C14E C15E 1.51(2) . ?
C14E H14J 0.9700 . ?
C14E H14I 0.9700 . ?
C2E C3E 1.44(2) . ?
C2E H2E 0.9300 . ?
C16F C15F 1.51(2) . ?
C16F H16K 0.9700 . ?
C16F H16L 0.9700 . ?
C11E H11E 0.9300 . ?
C14F C15F 1.48(2) . ?
C14F H14L 0.9700 . ?
C14F H14K 0.9700 . ?
C4A H4A 0.9300 . ?
C3E C8E 1.39(2) . ?
C16B C15B 1.53(2) . ?
C16B H16D 0.9700 . ?
C16B H16C 0.9700 . ?
C7E C8E 1.35(2) . ?
C7E H7E 0.9300 . ?
C15B C14B 1.53(2) . ?
C15B H15C 0.9700 . ?
C15B H15D 0.9700 . ?
C17C C16C 1.48(2) . ?
C17C H17F 0.9700 . ?
C17C H17E 0.9700 . ?
C14D C15D 1.54(3) . ?
C14D H14H 0.9700 . ?
C14D H14G 0.9700 . ?
O10D H10D 0.8200 . ?
C17A C16A 1.51(2) . ?
C17A H17B 0.9700 . ?
C17A H17A 0.9700 . ?
C4D H4D 0.9300 . ?
C14B H14D 0.9700 . ?
C14B H14C 0.9700 . ?
C16C C15C 1.51(2) . ?
C16C H16E 0.9700 . ?
C16C H16F 0.9700 . ?
C15F H15K 0.9700 . ?
C15F H15L 0.9700 . ?
C16A C15A 1.54(4) . ?
C16A H16B 0.9700 . ?
C16A H16A 0.9700 . ?
C14A C15A 1.49(3) . ?
C14A H14A 0.9700 . ?
C14A H14B 0.9700 . ?
C15C H15E 0.9700 . ?
C15C H15F 0.9700 . ?
C15A H15B 0.9700 . ?
C15A H15A 0.9700 . ?
C17D C16D 1.51(3) . ?
C17D H17G 0.9700 . ?
C17D H17H 0.9700 . ?
C15E C16J 1.51(2) . ?
C15E H15I 0.9700 . ?
C15E H15J 0.9700 . ?
C17E C16J 1.51(2) . ?
C17E H17I 0.9700 . ?
C17E H17J 0.9700 . ?
C16J H20J 0.9700 . ?
C16J H16I 0.9700 . ?
C15D C16D 1.60(3) . ?
C15D H15G 0.9700 . ?
C15D H15H 0.9700 . ?
C16D H16H 0.9700 . ?
C16D H16G 0.9700 . ?
 
loop_
 _geom_angle_atom_site_label_1
 _geom_angle_atom_site_label_2
 _geom_angle_atom_site_label_3
 _geom_angle
 _geom_angle_site_symmetry_1
 _geom_angle_site_symmetry_3
 _geom_angle_publ_flag
C8B O9B H9B 109.5 . . ?
C2D N1D C18F 118.7(14) . . ?
C2A N1A C18C 118.1(14) . . ?
C11C N12C C13C 119.4(12) . . ?
C7D C6D C5D 117.3(15) . . ?
C7D C6D C11D 122.0(14) . . ?
C5D C6D C11D 120.6(14) . . ?
C8C O9C H9C 109.5 . . ?
N12C C13C C18C 109.7(12) . . ?
N12C C13C C14C 107.3(13) . . ?
C18C C13C C14C 110.2(12) . . ?
N12C C13C H13C 109.8 . . ?
C18C C13C H13C 109.8 . . ?
C14C C13C H13C 109.8 . . ?
C5F C6F C7F 116.5(16) . . ?
C5F C6F C11F 123.6(14) . . ?
C7F C6F C11F 119.9(16) . . ?
C11A N12A C13A 118.4(17) . . ?
C5A C6A C7A 121.2(17) . . ?
C5A C6A C11A 122.5(19) . . ?
C7A C6A C11A 116.2(18) . . ?
N1A C18C C13C 109.4(11) . . ?
N1A C18C C17C 107.7(13) . . ?
C13C C18C C17C 113.9(13) . . ?
N1A C18C H18C 108.6 . . ?
C13C C18C H18C 108.6 . . ?
C17C C18C H18C 108.6 . . ?
C2C N1C C18B 122.5(13) . . ?
N12C C11C C6C 123.8(14) . . ?
N12C C11C H11C 118.1 . . ?
C6C C11C H11C 118.1 . . ?
C11B N12B C13B 118.6(13) . . ?
C7C C6C C5C 117.9(14) . . ?
C7C C6C C11C 121.7(13) . . ?
C5C C6C C11C 120.3(14) . . ?
C5B C6B C7B 118.2(14) . . ?
C5B C6B C11B 122.6(16) . . ?
C7B C6B C11B 119.1(15) . . ?
C11D N12D C13D 119.7(13) . . ?
N1C C18B C17B 110.3(12) . . ?
N1C C18B C13B 108.1(12) . . ?
C17B C18B C13B 110.1(12) . . ?
N1C C18B H18B 109.4 . . ?
C17B C18B H18B 109.4 . . ?
C13B C18B H18B 109.4 . . ?
C5E O10E H10E 109.5 . . ?
C4C C3C C8C 115.6(13) . . ?
C4C C3C C2C 122.2(14) . . ?
C8C C3C C2C 122.0(13) . . ?
C4B C3B C8B 119.5(14) . . ?
C4B C3B C2B 117.9(16) . . ?
C8B C3B C2B 122.4(16) . . ?
C5C O10C H10C 109.5 . . ?
C2B N1B C18A 120.0(15) . . ?
C3D C8D C7D 119.4(15) . . ?
C3D C8D O9D 120.0(15) . . ?
C7D C8D O9D 120.5(15) . . ?
N12F C13F C18F 108.2(13) . . ?
N12F C13F C14F 108.7(13) . . ?
C18F C13F C14F 111.8(12) . . ?
N12F C13F H13F 109.4 . . ?
C18F C13F H13F 109.4 . . ?
C14F C13F H13F 109.4 . . ?
N12B C13B C14B 111.2(13) . . ?
N12B C13B C18B 109.2(12) . . ?
C14B C13B C18B 112.2(13) . . ?
N12B C13B H13B 108.0 . . ?
C14B C13B H13B 108.0 . . ?
C18B C13B H13B 108.0 . . ?
C8A C3A C4A 119.3(16) . . ?
C8A C3A C2A 120.9(16) . . ?
C4A C3A C2A 119.8(17) . . ?
N1C C2C C3C 121.3(14) . . ?
N1C C2C H2C 119.3 . . ?
C3C C2C H2C 119.3 . . ?
C11E N12E C13E 119.7(15) . . ?
N1D C18F C13F 108.8(11) . . ?
N1D C18F C17F 108.9(13) . . ?
C13F C18F C17F 108.5(14) . . ?
N1D C18F H18F 110.2 . . ?
C13F C18F H18F 110.2 . . ?
C17F C18F H18F 110.2 . . ?
C7B C8B O9B 119.0(14) . . ?
C7B C8B C3B 119.1(14) . . ?
O9B C8B C3B 121.9(14) . . ?
N12B C11B C6B 124.1(15) . . ?
N12B C11B H11B 117.9 . . ?
C6B C11B H11B 117.9 . . ?
C11F N12F C13F 116.0(14) . . ?
C2F N1F C18E 123.4(16) . . ?
C6C C7C C8C 124.0(14) . . ?
C6C C7C H7C 118.0 . . ?
C8C C7C H7C 118.0 . . ?
N12D C13D C14D 111.2(14) . . ?
N12D C13D C18D 106.5(13) . . ?
C14D C13D C18D 112.3(14) . . ?
N12D C13D H13D 108.9 . . ?
C14D C13D H13D 108.9 . . ?
C18D C13D H13D 108.9 . . ?
C5F O10F H10F 109.5 . . ?
C8A O9A H9A 109.5 . . ?
C8B C7B C6B 121.5(14) . . ?
C8B C7B H7B 119.2 . . ?
C6B C7B H7B 119.2 . . ?
N1B C18A C13A 108.5(14) . . ?
N1B C18A C17A 111.2(14) . . ?
C13A C18A C17A 109.5(18) . . ?
N1B C18A H18A 109.2 . . ?
C13A C18A H18A 109.2 . . ?
C17A C18A H18A 109.2 . . ?
C8F C3F C4F 117.5(16) . . ?
C8F C3F C2F 120.6(16) . . ?
C4F C3F C2F 121.9(17) . . ?
C18B C17B C16B 112.7(13) . . ?
C18B C17B H17D 109.1 . . ?
C16B C17B H17D 109.1 . . ?
C18B C17B H17C 109.1 . . ?
C16B C17B H17C 109.1 . . ?
H17D C17B H17C 107.8 . . ?
C6D C7D C8D 123.2(15) . . ?
C6D C7D H7D 118.4 . . ?
C8D C7D H7D 118.4 . . ?
O10C C5C C4C 117.7(15) . . ?
O10C C5C C6C 121.8(15) . . ?
C4C C5C C6C 120.5(14) . . ?
C5E C6E C7E 118.6(17) . . ?
C5E C6E C11E 121.5(16) . . ?
C7E C6E C11E 119.9(16) . . ?
C8D O9D H9D 109.5 . . ?
C2E N1E C18D 116.9(16) . . ?
C4D C3D C8D 118.9(16) . . ?
C4D C3D C2D 119.0(16) . . ?
C8D C3D C2D 122.0(15) . . ?
N12A C13A C18A 107.9(15) . . ?
N12A C13A C14A 109.5(14) . . ?
C18A C13A C14A 108.4(16) . . ?
N12A C13A H13A 110.3 . . ?
C18A C13A H13A 110.3 . . ?
C14A C13A H13A 110.3 . . ?
C5C C4C C3C 121.7(14) . . ?
C5C C4C H4C 119.2 . . ?
C3C C4C H4C 119.2 . . ?
C6A C7A C8A 119.9(16) . . ?
C6A C7A H7A 120.1 . . ?
C8A C7A H7A 120.1 . . ?
N12F C11F C6F 122.8(15) . . ?
N12F C11F H11F 118.6 . . ?
C6F C11F H11F 118.6 . . ?
C4B C5B O10B 118.7(16) . . ?
C4B C5B C6B 121.2(17) . . ?
O10B C5B C6B 120.1(16) . . ?
C5A O10A H10A 109.5 . . ?
O10D C5D C6D 121.0(16) . . ?
O10D C5D C4D 119.2(17) . . ?
C6D C5D C4D 119.6(16) . . ?
C5B O10B H10B 109.5 . . ?
C5B C4B C3B 120.4(16) . . ?
C5B C4B H4B 119.8 . . ?
C3B C4B H4B 119.8 . . ?
C6A C5A O10A 122.5(18) . . ?
C6A C5A C4A 118.7(18) . . ?
O10A C5A C4A 118.8(17) . . ?
C7C C8C O9C 121.5(14) . . ?
C7C C8C C3C 120.3(13) . . ?
O9C C8C C3C 118.2(14) . . ?
O9A C8A C3A 120.8(16) . . ?
O9A C8A C7A 119.8(16) . . ?
C3A C8A C7A 119.4(17) . . ?
C4E C5E C6E 119.8(16) . . ?
C4E C5E O10E 119.6(15) . . ?
C6E C5E O10E 120.4(17) . . ?
N1D C2D C3D 122.8(15) . . ?
N1D C2D H2D 118.6 . . ?
C3D C2D H2D 118.6 . . ?
C8F O9F H9F 109.5 . . ?
C5F C4F C3F 122.5(17) . . ?
C5F C4F H4F 118.8 . . ?
C3F C4F H4F 118.8 . . ?
N1B C2B C3B 120.8(16) . . ?
N1B C2B H2B 119.6 . . ?
C3B C2B H2B 119.6 . . ?
N1A C2A C3A 123.0(17) . . ?
N1A C2A H2A 118.5 . . ?
C3A C2A H2A 118.5 . . ?
N12D C11D C6D 125.4(14) . . ?
N12D C11D H11D 117.3 . . ?
C6D C11D H11D 117.3 . . ?
C8F C7F C6F 123.4(17) . . ?
C8F C7F H7F 118.3 . . ?
C6F C7F H7F 118.3 . . ?
O10F C5F C4F 120.7(17) . . ?
O10F C5F C6F 119.4(16) . . ?
C4F C5F C6F 119.9(16) . . ?
N1F C2F C3F 120.4(18) . . ?
N1F C2F H2F 119.8 . . ?
C3F C2F H2F 119.8 . . ?
N1F C18E C13E 107.5(14) . . ?
N1F C18E C17E 107.4(15) . . ?
C13E C18E C17E 109.2(14) . . ?
N1F C18E H18E 110.9 . . ?
C13E C18E H18E 110.9 . . ?
C17E C18E H18E 110.9 . . ?
C16F C17F C18F 111.7(15) . . ?
C16F C17F H17K 109.3 . . ?
C18F C17F H17K 109.3 . . ?
C16F C17F H17L 109.3 . . ?
C18F C17F H17L 109.3 . . ?
H17K C17F H17L 107.9 . . ?
C3E C4E C5E 121.9(17) . . ?
C3E C4E H4E 119.1 . . ?
C5E C4E H4E 119.1 . . ?
C7F C8F O9F 117.2(17) . . ?
C7F C8F C3F 120.2(16) . . ?
O9F C8F C3F 122.5(16) . . ?
C8E O9E H9E 109.5 . . ?
C13C C14C C15C 110.4(14) . . ?
C13C C14C H14F 109.6 . . ?
C15C C14C H14F 109.6 . . ?
C13C C14C H14E 109.6 . . ?
C15C C14C H14E 109.6 . . ?
H14F C14C H14E 108.1 . . ?
N12A C11A C6A 119.4(18) . . ?
N12A C11A H11A 120.3 . . ?
C6A C11A H11A 120.3 . . ?
N1E C18D C13D 110.0(13) . . ?
N1E C18D C17D 108.6(18) . . ?
C13D C18D C17D 109.8(15) . . ?
N1E C18D H18D 109.5 . . ?
C13D C18D H18D 109.5 . . ?
C17D C18D H18D 109.5 . . ?
N12E C13E C18E 107.7(14) . . ?
N12E C13E C14E 107.4(15) . . ?
C18E C13E C14E 111.0(13) . . ?
N12E C13E H13E 110.2 . . ?
C18E C13E H13E 110.2 . . ?
C14E C13E H13E 110.2 . . ?
C15E C14E C13E 107.6(16) . . ?
C15E C14E H14J 110.2 . . ?
C13E C14E H14J 110.2 . . ?
C15E C14E H14I 110.2 . . ?
C13E C14E H14I 110.2 . . ?
H14J C14E H14I 108.5 . . ?
N1E C2E C3E 119.4(17) . . ?
N1E C2E H2E 120.3 . . ?
C3E C2E H2E 120.3 . . ?
C15F C16F C17F 111.0(14) . . ?
C15F C16F H16K 109.4 . . ?
C17F C16F H16K 109.4 . . ?
C15F C16F H16L 109.4 . . ?
C17F C16F H16L 109.4 . . ?
H16K C16F H16L 108.0 . . ?
N12E C11E C6E 126.0(17) . . ?
N12E C11E H11E 117.0 . . ?
C6E C11E H11E 117.0 . . ?
C15F C14F C13F 108.3(15) . . ?
C15F C14F H14L 110.0 . . ?
C13F C14F H14L 110.0 . . ?
C15F C14F H14K 110.0 . . ?
C13F C14F H14K 110.0 . . ?
H14L C14F H14K 108.4 . . ?
C3A C4A C5A 121.3(17) . . ?
C3A C4A H4A 119.4 . . ?
C5A C4A H4A 119.4 . . ?
C4E C3E C8E 117.5(18) . . ?
C4E C3E C2E 119.1(18) . . ?
C8E C3E C2E 123.4(17) . . ?
C15B C16B C17B 111.3(13) . . ?
C15B C16B H16D 109.4 . . ?
C17B C16B H16D 109.4 . . ?
C15B C16B H16C 109.4 . . ?
C17B C16B H16C 109.4 . . ?
H16D C16B H16C 108.0 . . ?
C8E C7E C6E 120.0(18) . . ?
C8E C7E H7E 120.0 . . ?
C6E C7E H7E 120.0 . . ?
C16B C15B C14B 111.1(16) . . ?
C16B C15B H15C 109.4 . . ?
C14B C15B H15C 109.4 . . ?
C16B C15B H15D 109.4 . . ?
C14B C15B H15D 109.4 . . ?
H15C C15B H15D 108.0 . . ?
C16C C17C C18C 111.5(15) . . ?
C16C C17C H17F 109.3 . . ?
C18C C17C H17F 109.3 . . ?
C16C C17C H17E 109.3 . . ?
C18C C17C H17E 109.3 . . ?
H17F C17C H17E 108.0 . . ?
C13D C14D C15D 110.0(17) . . ?
C13D C14D H14H 109.7 . . ?
C15D C14D H14H 109.7 . . ?
C13D C14D H14G 109.7 . . ?
C15D C14D H14G 109.7 . . ?
H14H C14D H14G 108.2 . . ?
C5D O10D H10D 109.5 . . ?
C16A C17A C18A 109.4(16) . . ?
C16A C17A H17B 109.8 . . ?
C18A C17A H17B 109.8 . . ?
C16A C17A H17A 109.8 . . ?
C18A C17A H17A 109.8 . . ?
H17B C17A H17A 108.3 . . ?
C3D C4D C5D 121.4(17) . . ?
C3D C4D H4D 119.3 . . ?
C5D C4D H4D 119.3 . . ?
C13B C14B C15B 109.8(14) . . ?
C13B C14B H14D 109.7 . . ?
C15B C14B H14D 109.7 . . ?
C13B C14B H14C 109.7 . . ?
C15B C14B H14C 109.7 . . ?
H14D C14B H14C 108.2 . . ?
C17C C16C C15C 110.6(14) . . ?
C17C C16C H16E 109.5 . . ?
C15C C16C H16E 109.5 . . ?
C17C C16C H16F 109.5 . . ?
C15C C16C H16F 109.5 . . ?
H16E C16C H16F 108.1 . . ?
C14F C15F C16F 114.0(18) . . ?
C14F C15F H15K 108.8 . . ?
C16F C15F H15K 108.8 . . ?
C14F C15F H15L 108.8 . . ?
C16F C15F H15L 108.8 . . ?
H15K C15F H15L 107.7 . . ?
C17A C16A C15A 109(2) . . ?
C17A C16A H16B 109.8 . . ?
C15A C16A H16B 109.8 . . ?
C17A C16A H16A 109.8 . . ?
C15A C16A H16A 109.8 . . ?
H16B C16A H16A 108.3 . . ?
C7E C8E O9E 118.0(18) . . ?
C7E C8E C3E 122.0(18) . . ?
O9E C8E C3E 120.0(19) . . ?
C15A C14A C13A 109.0(17) . . ?
C15A C14A H14A 109.9 . . ?
C13A C14A H14A 109.9 . . ?
C15A C14A H14B 109.9 . . ?
C13A C14A H14B 109.9 . . ?
H14A C14A H14B 108.3 . . ?
C16C C15C C14C 108.2(16) . . ?
C16C C15C H15E 110.1 . . ?
C14C C15C H15E 110.1 . . ?
C16C C15C H15F 110.1 . . ?
C14C C15C H15F 110.1 . . ?
H15E C15C H15F 108.4 . . ?
C14A C15A C16A 111(2) . . ?
C14A C15A H15B 109.4 . . ?
C16A C15A H15B 109.4 . . ?
C14A C15A H15A 109.4 . . ?
C16A C15A H15A 109.4 . . ?
H15B C15A H15A 108.0 . . ?
C16D C17D C18D 109(2) . . ?
C16D C17D H17G 109.9 . . ?
C18D C17D H17G 109.9 . . ?
C16D C17D H17H 109.9 . . ?
C18D C17D H17H 109.9 . . ?
H17G C17D H17H 108.3 . . ?
C16J C15E C14E 111.1(16) . . ?
C16J C15E H15I 109.4 . . ?
C14E C15E H15I 109.4 . . ?
C16J C15E H15J 109.4 . . ?
C14E C15E H15J 109.4 . . ?
H15I C15E H15J 108.0 . . ?
C16J C17E C18E 113.0(17) . . ?
C16J C17E H17I 109.0 . . ?
C18E C17E H17I 109.0 . . ?
C16J C17E H17J 109.0 . . ?
C18E C17E H17J 109.0 . . ?
H17I C17E H17J 107.8 . . ?
C15E C16J C17E 109.7(15) . . ?
C15E C16J H20J 109.7 . . ?
C17E C16J H20J 109.7 . . ?
C15E C16J H16I 109.7 . . ?
C17E C16J H16I 109.7 . . ?
H20J C16J H16I 108.2 . . ?
C14D C15D C16D 112.6(18) . . ?
C14D C15D H15G 109.1 . . ?
C16D C15D H15G 109.1 . . ?
C14D C15D H15H 109.1 . . ?
C16D C15D H15H 109.1 . . ?
H15G C15D H15H 107.8 . . ?
C17D C16D C15D 110.1(16) . . ?
C17D C16D H16H 109.6 . . ?
C15D C16D H16H 109.6 . . ?
C17D C16D H16G 109.6 . . ?
C15D C16D H16G 109.6 . . ?
H16H C16D H16G 108.2 . . ?
 
loop_
 _geom_torsion_atom_site_label_1
 _geom_torsion_atom_site_label_2
 _geom_torsion_atom_site_label_3
 _geom_torsion_atom_site_label_4
 _geom_torsion
 _geom_torsion_site_symmetry_1
 _geom_torsion_site_symmetry_2
 _geom_torsion_site_symmetry_3
 _geom_torsion_site_symmetry_4
 _geom_torsion_publ_flag
C11C N12C C13C C18C 121.3(14) . . . . ?
C11C N12C C13C C14C -119.0(14) . . . . ?
C2A N1A C18C C13C 100.6(16) . . . . ?
C2A N1A C18C C17C -135.1(15) . . . . ?
N12C C13C C18C N1A -68.1(15) . . . . ?
C14C C13C C18C N1A 173.9(13) . . . . ?
N12C C13C C18C C17C 171.3(12) . . . . ?
C14C C13C C18C C17C 53.3(18) . . . . ?
C13C N12C C11C C6C -176.6(14) . . . . ?
N12C C11C C6C C7C 178.7(14) . . . . ?
N12C C11C C6C C5C 3(2) . . . . ?
C2C N1C C18B C17B -118.6(15) . . . . ?
C2C N1C C18B C13B 121.0(15) . . . . ?
C11B N12B C13B C14B -109.5(17) . . . . ?
C11B N12B C13B C18B 126.2(15) . . . . ?
N1C C18B C13B N12B -60.1(15) . . . . ?
C17B C18B C13B N12B 179.3(11) . . . . ?
N1C C18B C13B C14B 176.1(12) . . . . ?
C17B C18B C13B C14B 55.6(17) . . . . ?
C18B N1C C2C C3C -180.0(12) . . . . ?
C4C C3C C2C N1C -174.4(14) . . . . ?
C8C C3C C2C N1C 2(2) . . . . ?
C2D N1D C18F C13F 104.6(16) . . . . ?
C2D N1D C18F C17F -137.2(15) . . . . ?
N12F C13F C18F N1D -63.4(16) . . . . ?
C14F C13F C18F N1D 177.0(14) . . . . ?
N12F C13F C18F C17F 178.3(12) . . . . ?
C14F C13F C18F C17F 58.7(18) . . . . ?
C4B C3B C8B C7B 2(2) . . . . ?
C2B C3B C8B C7B 178.5(14) . . . . ?
C4B C3B C8B O9B -178.8(14) . . . . ?
C2B C3B C8B O9B -2(2) . . . . ?
C13B N12B C11B C6B 179.8(13) . . . . ?
C5B C6B C11B N12B 6(2) . . . . ?
C7B C6B C11B N12B -177.3(15) . . . . ?
C18F C13F N12F C11F 126.8(13) . . . . ?
C14F C13F N12F C11F -111.6(15) . . . . ?
C5C C6C C7C C8C 1(2) . . . . ?
C11C C6C C7C C8C -175.3(15) . . . . ?
C11D N12D C13D C14D -104.7(16) . . . . ?
C11D N12D C13D C18D 132.6(15) . . . . ?
O9B C8B C7B C6B -179.7(12) . . . . ?
C3B C8B C7B C6B -1(2) . . . . ?
C5B C6B C7B C8B 0(2) . . . . ?
C11B C6B C7B C8B -176.8(13) . . . . ?
C2B N1B C18A C13A 113.0(18) . . . . ?
C2B N1B C18A C17A -126.5(19) . . . . ?
N1C C18B C17B C16B -172.9(13) . . . . ?
C13B C18B C17B C16B -53.6(17) . . . . ?
C5D C6D C7D C8D -5(2) . . . . ?
C11D C6D C7D C8D 178.4(15) . . . . ?
C3D C8D C7D C6D 3(2) . . . . ?
O9D C8D C7D C6D -179.7(15) . . . . ?
C7C C6C C5C O10C 177.3(14) . . . . ?
C11C C6C C5C O10C -7(2) . . . . ?
C7C C6C C5C C4C 0(2) . . . . ?
C11C C6C C5C C4C 175.8(15) . . . . ?
C7D C8D C3D C4D 0(2) . . . . ?
O9D C8D C3D C4D -177.3(18) . . . . ?
C7D C8D C3D C2D -176.8(15) . . . . ?
O9D C8D C3D C2D 6(2) . . . . ?
C11A N12A C13A C18A 139.7(15) . . . . ?
C11A N12A C13A C14A -103(2) . . . . ?
N1B C18A C13A N12A -58.7(18) . . . . ?
C17A C18A C13A N12A 179.8(14) . . . . ?
N1B C18A C13A C14A -177.2(14) . . . . ?
C17A C18A C13A C14A 61(2) . . . . ?
O10C C5C C4C C3C -178.5(13) . . . . ?
C6C C5C C4C C3C -1(2) . . . . ?
C8C C3C C4C C5C 1(2) . . . . ?
C2C C3C C4C C5C 177.8(15) . . . . ?
C5A C6A C7A C8A -5(2) . . . . ?
C11A C6A C7A C8A 178.8(13) . . . . ?
C13F N12F C11F C6F -179.8(12) . . . . ?
C5F C6F C11F N12F 6(2) . . . . ?
C7F C6F C11F N12F -174.9(14) . . . . ?
C7B C6B C5B C4B 0(3) . . . . ?
C11B C6B C5B C4B 176.1(16) . . . . ?
C7B C6B C5B O10B -178.4(15) . . . . ?
C11B C6B C5B O10B -2(3) . . . . ?
C7D C6D C5D O10D 179(2) . . . . ?
C11D C6D C5D O10D -4(3) . . . . ?
C7D C6D C5D C4D 5(3) . . . . ?
C11D C6D C5D C4D -178.7(19) . . . . ?
O10B C5B C4B C3B 179.9(16) . . . . ?
C6B C5B C4B C3B 2(3) . . . . ?
C8B C3B C4B C5B -3(3) . . . . ?
C2B C3B C4B C5B -179.3(16) . . . . ?
C7A C6A C5A O10A -179.7(14) . . . . ?
C11A C6A C5A O10A -4(2) . . . . ?
C7A C6A C5A C4A 3(2) . . . . ?
C11A C6A C5A C4A 178.7(14) . . . . ?
C6C C7C C8C O9C -178.9(14) . . . . ?
C6C C7C C8C C3C 0(2) . . . . ?
C4C C3C C8C C7C -1(2) . . . . ?
C2C C3C C8C C7C -177.4(14) . . . . ?
C4C C3C C8C O9C 177.9(13) . . . . ?
C2C C3C C8C O9C 1(2) . . . . ?
C4A C3A C8A O9A 179.1(14) . . . . ?
C2A C3A C8A O9A 0(2) . . . . ?
C4A C3A C8A C7A 1(2) . . . . ?
C2A C3A C8A C7A -177.8(13) . . . . ?
C6A C7A C8A O9A -175.0(13) . . . . ?
C6A C7A C8A C3A 3(2) . . . . ?
C7E C6E C5E C4E 3(3) . . . . ?
C11E C6E C5E C4E -177.9(17) . . . . ?
C7E C6E C5E O10E 178.2(16) . . . . ?
C11E C6E C5E O10E -2(2) . . . . ?
C18F N1D C2D C3D -177.2(13) . . . . ?
C4D C3D C2D N1D 176.4(18) . . . . ?
C8D C3D C2D N1D -7(2) . . . . ?
C8F C3F C4F C5F 1(3) . . . . ?
C2F C3F C4F C5F -178.3(16) . . . . ?
C18A N1B C2B C3B -179.1(14) . . . . ?
C4B C3B C2B N1B -175.3(16) . . . . ?
C8B C3B C2B N1B 8(2) . . . . ?
C18C N1A C2A C3A 176.8(12) . . . . ?
C8A C3A C2A N1A -1(2) . . . . ?
C4A C3A C2A N1A -179.8(15) . . . . ?
C13D N12D C11D C6D 177.5(14) . . . . ?
C7D C6D C11D N12D -174.2(15) . . . . ?
C5D C6D C11D N12D 10(2) . . . . ?
C5F C6F C7F C8F -1(2) . . . . ?
C11F C6F C7F C8F -180.0(16) . . . . ?
C3F C4F C5F O10F -179.3(15) . . . . ?
C3F C4F C5F C6F -1(3) . . . . ?
C7F C6F C5F O10F 179.0(14) . . . . ?
C11F C6F C5F O10F -2(2) . . . . ?
C7F C6F C5F C4F 1(2) . . . . ?
C11F C6F C5F C4F -179.8(15) . . . . ?
C18E N1F C2F C3F -177.3(15) . . . . ?
C8F C3F C2F N1F 5(2) . . . . ?
C4F C3F C2F N1F -175.3(16) . . . . ?
C2F N1F C18E C13E 113.9(18) . . . . ?
C2F N1F C18E C17E -128.7(18) . . . . ?
N1D C18F C17F C16F -174.1(13) . . . . ?
C13F C18F C17F C16F -55.8(18) . . . . ?
C6E C5E C4E C3E -3(3) . . . . ?
O10E C5E C4E C3E -178.5(16) . . . . ?
C6F C7F C8F O9F -175.3(16) . . . . ?
C6F C7F C8F C3F 1(3) . . . . ?
C4F C3F C8F C7F -1(3) . . . . ?
C2F C3F C8F C7F 178.6(16) . . . . ?
C4F C3F C8F O9F 174.9(16) . . . . ?
C2F C3F C8F O9F -6(3) . . . . ?
N12C C13C C14C C15C -174.1(13) . . . . ?
C18C C13C C14C C15C -54.6(18) . . . . ?
C13A N12A C11A C6A -175.0(12) . . . . ?
C5A C6A C11A N12A 12(2) . . . . ?
C7A C6A C11A N12A -171.9(14) . . . . ?
C2E N1E C18D C13D 121.8(16) . . . . ?
C2E N1E C18D C17D -118.0(17) . . . . ?
N12D C13D C18D N1E -58.6(17) . . . . ?
C14D C13D C18D N1E 179.5(14) . . . . ?
N12D C13D C18D C17D -178.1(15) . . . . ?
C14D C13D C18D C17D 60(2) . . . . ?
C11E N12E C13E C18E 123.0(17) . . . . ?
C11E N12E C13E C14E -117.4(17) . . . . ?
N1F C18E C13E N12E -67.6(17) . . . . ?
C17E C18E C13E N12E 176.2(14) . . . . ?
N1F C18E C13E C14E 175.1(15) . . . . ?
C17E C18E C13E C14E 59(2) . . . . ?
N12E C13E C14E C15E -179.3(15) . . . . ?
C18E C13E C14E C15E -62(2) . . . . ?
C18D N1E C2E C3E -173.1(16) . . . . ?
C18F C17F C16F C15F 53(2) . . . . ?
C13E N12E C11E C6E -179.8(16) . . . . ?
C5E C6E C11E N12E 8(3) . . . . ?
C7E C6E C11E N12E -172.4(18) . . . . ?
N12F C13F C14F C15F -178.2(15) . . . . ?
C18F C13F C14F C15F -59(2) . . . . ?
C8A C3A C4A C5A -3(2) . . . . ?
C2A C3A C4A C5A 175.5(14) . . . . ?
C6A C5A C4A C3A 2(2) . . . . ?
O10A C5A C4A C3A -176.1(14) . . . . ?
C5E C4E C3E C8E 3(3) . . . . ?
C5E C4E C3E C2E -175.7(17) . . . . ?
N1E C2E C3E C4E -178.4(17) . . . . ?
N1E C2E C3E C8E 3(3) . . . . ?
C18B C17B C16B C15B 55(2) . . . . ?
C5E C6E C7E C8E -3(3) . . . . ?
C11E C6E C7E C8E 178.0(18) . . . . ?
C17B C16B C15B C14B -55(2) . . . . ?
N1A C18C C17C C16C -176.9(14) . . . . ?
C13C C18C C17C C16C -55.3(19) . . . . ?
N12D C13D C14D C15D -174.8(15) . . . . ?
C18D C13D C14D C15D -56(2) . . . . ?
N1B C18A C17A C16A 178(2) . . . . ?
C13A C18A C17A C16A -62(3) . . . . ?
C8D C3D C4D C5D 0(3) . . . . ?
C2D C3D C4D C5D 176.8(19) . . . . ?
O10D C5D C4D C3D -177(2) . . . . ?
C6D C5D C4D C3D -2(3) . . . . ?
N12B C13B C14B C15B -179.8(15) . . . . ?
C18B C13B C14B C15B -57.1(19) . . . . ?
C16B C15B C14B C13B 57(2) . . . . ?
C18C C17C C16C C15C 58(2) . . . . ?
C13F C14F C15F C16F 56(2) . . . . ?
C17F C16F C15F C14F -55(2) . . . . ?
C18A C17A C16A C15A 59(3) . . . . ?
C6E C7E C8E O9E -176.3(18) . . . . ?
C6E C7E C8E C3E 3(3) . . . . ?
C4E C3E C8E C7E -3(3) . . . . ?
C2E C3E C8E C7E 176(2) . . . . ?
C4E C3E C8E O9E 176.2(18) . . . . ?
C2E C3E C8E O9E -5(3) . . . . ?
N12A C13A C14A C15A -178(2) . . . . ?
C18A C13A C14A C15A -60(3) . . . . ?
C17C C16C C15C C14C -59(2) . . . . ?
C13C C14C C15C C16C 58.0(18) . . . . ?
C13A C14A C15A C16A 59(3) . . . . ?
C17A C16A C15A C14A -59(3) . . . . ?
N1E C18D C17D C16D 179.2(16) . . . . ?
C13D C18D C17D C16D -60(2) . . . . ?
C13E C14E C15E C16J 60(2) . . . . ?
N1F C18E C17E C16J -171.7(16) . . . . ?
C13E C18E C17E C16J -56(2) . . . . ?
C14E C15E C16J C17E -57(2) . . . . ?
C18E C17E C16J C15E 54(2) . . . . ?
C13D C14D C15D C16D 53(2) . . . . ?
C18D C17D C16D C15D 58(2) . . . . ?
C14D C15D C16D C17D -55(3) . . . . ?
 
loop_
 _geom_hbond_atom_site_label_D 
 _geom_hbond_atom_site_label_H 
 _geom_hbond_atom_site_label_A 
 _geom_hbond_distance_DH 
 _geom_hbond_distance_HA 
 _geom_hbond_distance_DA 
 _geom_hbond_angle_DHA 
 _geom_hbond_site_symmetry_A 
 _geom_hbond_publ_flag
O9B H9B N1B  0.82 1.90 2.604(14) 144.0 . yes
O9C H9C N1C  0.82 1.82 2.556(15) 148.9 . yes
O10E H10E N12E  0.82 1.91 2.643(18) 147.5 . yes
O10C H10C N12C  0.82 1.90 2.622(17) 145.6 . yes
O10F H10F N12F  0.82 1.91 2.648(18) 149.5 . yes
O9A H9A N1A  0.82 1.85 2.591(17) 149.0 . yes
O9D H9D N1D  0.82 1.87 2.593(17) 146.9 . yes
O10A H10A N12A  0.82 1.88 2.593(19) 145.3 . yes
O10B H10B N12B  0.82 1.92 2.648(18) 147.7 . yes
O9F H9F N1F  0.82 1.85 2.558(19) 144.4 . yes
O9E H9E N1E  0.82 1.84 2.57(2) 147.1 . yes
O10D H10D N12D  0.82 1.87 2.60(2) 148.3 . yes
C4D H4D O9F  0.93 2.29 3.04(2) 137.3 1_554 yes
C11D H11D O9B  0.93 2.64 3.526(18) 160.3 2 yes
C14C H14F O10B  0.97 2.64 3.40(2) 135.5 6 yes
C11E H11E O10D  0.93 2.60 3.51(2) 167.5 1_556 yes
 
_refine_diff_density_max    0.433
_refine_diff_density_min   -0.411
_refine_diff_density_rms    0.068

_shelx_res_file
;
TITL fulldata_set in R3
    C:\Users\leighl\DOCUME~1\Drafts\INFLAT~1\CO2\RES-CO~1\1Bar_CO2.res
    created by SHELXL-2019/3 at 09:45:07 on 05-Dec-2024
CELL 0.71073 50.7769 50.7769 9.6807 90.000 90.000 120.000
ZERR 18.0000 0.0030 0.0030 0.0007 0.000 0.000 0.000
LATT -3
SYMM -Y, X-Y, Z
SYMM -X+Y, -X, Z
SFAC C H N O
UNIT 766.8 864 108 129.6
BOND $H
SIMU 0.03
RIGU 0.03
flat 0.1 C3A C8A O9A H9A
flat 0.1 C6A C5A O10A H10A
flat 0.1 C3B C8B O9B H9B
flat 0.1 C6B C5B O10B H10B
flat 0.1 C3C C8C O9C H9C
flat 0.1 C6C C5C O10C H10C
flat 0.1 C3D C8D O9D H9D
flat 0.1 C6D C5D O10D H10D
flat 0.1 C3e C8e O9e H9e
flat 0.1 C6e C5e O10e H10e
flat 0.1 C3F C8F O9F H9F
flat 0.1 C6F C5F O10F H10F
CONF
EQIV $1 X,Y,Z-1
EQIV $2 -Y,X-Y,Z
EQIV $3 2/3-X+Y,1/3-X,1/3+Z
EQIV $4 X,Y,1+Z
HTAB O9B N1B
HTAB O9C N1C
HTAB O10E N12E
HTAB O10C N12C
HTAB O10F N12F
HTAB O9A N1A
HTAB O9D N1D
HTAB O10A N12A
HTAB O10B N12B
HTAB O9F N1F
HTAB O9E N1E
HTAB O10D N12D
HTAB C4D O9F_$1
HTAB C11D O9B_$2
HTAB C14C O10B_$3
HTAB C11E O10D_$4
ACTA
FMAP 2 1 53
PLAN 40 0 0
HTAB 2.0
LIST 4 1
TEMP 27
L.S. 20
WGHT    0.152600
FVAR       0.03739
O9B   4    0.094730   -0.079856   -0.187647    11.00000    0.11367    0.11531 =
         0.13312    0.00979    0.02070    0.05399
AFIX  87
H9B   2    0.084707   -0.086026   -0.116478    11.00000   -1.50000
AFIX   0
N1D   3    0.157245    0.080732   -0.266674    11.00000    0.11823    0.10093 =
         0.11303   -0.00682    0.00148    0.05544
N1A   3    0.231892    0.068621    0.394853    11.00000    0.11437    0.12533 =
         0.11117    0.00531   -0.00290    0.06059
N12C  3    0.284971    0.081917    0.233099    11.00000    0.11840    0.12961 =
         0.10425    0.01570   -0.00172    0.07214
C6D   1    0.158778    0.180444   -0.325622    11.00000    0.09677    0.10386 =
         0.11834    0.02716    0.02654    0.05461
O9C   4    0.253799    0.029245   -0.336709    11.00000    0.20588    0.14991 =
         0.12677   -0.01127   -0.03755    0.12161
AFIX  87
H9C   2    0.253885    0.015017   -0.376350    11.00000   -1.50000
AFIX   0
C13C  1    0.282609    0.103805    0.318743    11.00000    0.11256    0.11431 =
         0.10747    0.00636   -0.01235    0.06552
AFIX  13
H13C  2    0.273803    0.113948    0.265571    11.00000   -1.20000
AFIX   0
C6F   1    0.221921    0.120478    0.096793    11.00000    0.11719    0.11693 =
         0.11321   -0.02183   -0.00863    0.07309
N12A  3    0.088276   -0.075190    0.274450    11.00000    0.10529    0.16446 =
         0.10635    0.00070    0.00517    0.04907
C6A   1    0.130546   -0.024966    0.290955    11.00000    0.09996    0.13959 =
         0.10024    0.00629   -0.00221    0.05340
C18C  1    0.263290    0.088374    0.440010    11.00000    0.11186    0.10989 =
         0.09898    0.00087   -0.02363    0.05603
AFIX  13
H18C  2    0.270588    0.075760    0.483281    11.00000   -1.20000
AFIX   0
N1C   3    0.263255   -0.015169   -0.374139    11.00000    0.11222    0.09079 =
         0.12351    0.00514    0.01212    0.05047
C11C  1    0.276233    0.078638    0.107849    11.00000    0.11725    0.12305 =
         0.10590    0.00737    0.00203    0.07469
AFIX  43
H11C  2    0.269523    0.091398    0.073852    11.00000   -1.20000
AFIX   0
N12B  3    0.208221   -0.071164   -0.412206    11.00000    0.10544    0.11795 =
         0.15280    0.00909    0.01408    0.06687
C6C   1    0.276135    0.056054    0.014695    11.00000    0.12246    0.11852 =
         0.10465    0.01812   -0.00105    0.08099
C6B   1    0.163765   -0.080330   -0.288320    11.00000    0.10765    0.08834 =
         0.13499    0.00960    0.01828    0.04828
N12D  3    0.170553    0.230922   -0.388592    11.00000    0.11464    0.12019 =
         0.14022    0.05107    0.03682    0.06170
C18B  1    0.261879   -0.038260   -0.469749    11.00000    0.11688    0.09187 =
         0.12650    0.00591    0.01120    0.05847
AFIX  13
H18B  2    0.267021   -0.051908   -0.420105    11.00000   -1.20000
AFIX   0
O10E  4    0.301315    0.285152    0.108968    11.00000    0.08854    0.17301 =
         0.16841    0.01694    0.01625    0.06096
AFIX  87
H10E  2    0.303839    0.280907    0.187768    11.00000   -1.50000
AFIX   0
C3C   1    0.271967    0.009060   -0.159114    11.00000    0.12532    0.10496 =
         0.11083    0.02023    0.01571    0.07003
C3B   1    0.121405   -0.102336   -0.077252    11.00000    0.10246    0.10150 =
         0.11802    0.01734    0.01075    0.03799
O10C  4    0.296429    0.037579    0.192343    11.00000    0.20725    0.16901 =
         0.12141    0.00720   -0.02862    0.12877
AFIX  87
H10C  2    0.297833    0.052552    0.231467    11.00000   -1.50000
AFIX   0
N1B   3    0.076453   -0.111872    0.038297    11.00000    0.10527    0.10510 =
         0.11164    0.00794    0.02050    0.01550
C8D   1    0.142597    0.128711   -0.270716    11.00000    0.11081    0.11105 =
         0.14816    0.02508    0.02869    0.05857
C13F  1    0.173645    0.052816   -0.121807    11.00000    0.13321    0.11301 =
         0.12464   -0.01752   -0.01257    0.07279
AFIX  13
H13F  2    0.156450    0.048063   -0.060647    11.00000   -1.20000
AFIX   0
C13B  1    0.228930   -0.056749   -0.526119    11.00000    0.10959    0.10535 =
         0.12849    0.00828    0.02325    0.05159
AFIX  13
H13B  2    0.223802   -0.042490   -0.569925    11.00000   -1.20000
AFIX   0
C3A   1    0.190592    0.018421    0.345879    11.00000    0.11720    0.11895 =
         0.10893    0.00904   -0.01994    0.06034
C2C   1    0.270826   -0.013848   -0.250714    11.00000    0.12464    0.10272 =
         0.11547    0.02136    0.01553    0.07007
AFIX  43
H2C   2    0.275839   -0.027939   -0.217085    11.00000   -1.20000
AFIX   0
N12E  3    0.286110    0.264240    0.363667    11.00000    0.08491    0.12951 =
         0.16762   -0.02216   -0.00996    0.04308
C18F  1    0.165797    0.057261   -0.267750    11.00000    0.13900    0.11570 =
         0.11372   -0.01197   -0.00110    0.07701
AFIX  13
H18F  2    0.183256    0.063218   -0.328962    11.00000   -1.20000
AFIX   0
C8B   1    0.118440   -0.085693   -0.183095    11.00000    0.07750    0.08997 =
         0.13377   -0.00550    0.00210    0.03780
C11B  1    0.186530   -0.066960   -0.399117    11.00000    0.11096    0.09527 =
         0.12284    0.00871    0.01569    0.04719
AFIX  43
H11B  2    0.184373   -0.054542   -0.463315    11.00000   -1.20000
AFIX   0
N12F  3    0.200272    0.081252   -0.076691    11.00000    0.13157    0.10610 =
         0.11936   -0.01620    0.00117    0.06619
N1F   3    0.285764    0.208915    0.408819    11.00000    0.13194    0.13382 =
         0.13839   -0.03246   -0.00916    0.05640
C7C   1    0.266177    0.053031   -0.115635    11.00000    0.15049    0.11358 =
         0.10135    0.00490   -0.00464    0.08892
AFIX  43
H7C   2    0.260650    0.066835   -0.147986    11.00000   -1.20000
AFIX   0
C13D  1    0.161379    0.253365   -0.395111    11.00000    0.11338    0.11766 =
         0.14113    0.05117    0.01887    0.06453
AFIX  13
H13D  2    0.144177    0.247462   -0.332327    11.00000   -1.20000
AFIX   0
O10F  4    0.254148    0.131203   -0.095524    11.00000    0.13928    0.19618 =
         0.13173   -0.04140    0.02176    0.06118
AFIX  87
H10F  2    0.239543    0.114816   -0.117961    11.00000   -1.50000
AFIX   0
O9A   4    0.177323    0.056625    0.333485    11.00000    0.12703    0.12188 =
         0.18858    0.00200   -0.01197    0.06553
AFIX  87
H9A   2    0.195565    0.066886    0.349998    11.00000   -1.50000
AFIX   0
C7B   1    0.139447   -0.075041   -0.287176    11.00000    0.11231    0.08744 =
         0.11516    0.00352    0.00661    0.04954
AFIX  43
H7B   2    0.137406   -0.063998   -0.358868    11.00000   -1.20000
AFIX   0
C18A  1    0.055402   -0.123447    0.159709    11.00000    0.09267    0.14617 =
         0.13716    0.02113    0.01153    0.02514
AFIX  13
H18A  2    0.062424   -0.133546    0.224008    11.00000   -1.20000
AFIX   0
C3F   1    0.266126    0.173936    0.223345    11.00000    0.12316    0.12489 =
         0.12812   -0.01361   -0.00579    0.06592
C17B  1    0.283965   -0.023293   -0.587542    11.00000    0.10482    0.11448 =
         0.15185    0.00452    0.02499    0.06071
AFIX  23
H17D  2    0.304552   -0.013395   -0.551618    11.00000   -1.20000
H17C  2    0.280605   -0.007752   -0.628126    11.00000   -1.20000
AFIX   0
C7D   1    0.137881    0.152883   -0.276880    11.00000    0.09259    0.11524 =
         0.16544    0.02579    0.02524    0.05404
AFIX  43
H7D   2    0.119369    0.150244   -0.246001    11.00000   -1.20000
AFIX   0
C5C   1    0.284844    0.035404    0.062738    11.00000    0.13652    0.12779 =
         0.10276    0.01691    0.00682    0.07479
C6E   1    0.250208    0.263878    0.198171    11.00000    0.07781    0.13797 =
         0.12931   -0.01100   -0.00161    0.03100
O9D   4    0.119955    0.100616   -0.219527    11.00000    0.12301    0.11868 =
         0.29232    0.05041    0.05913    0.06486
AFIX  87
H9D   2    0.126587    0.088864   -0.215018    11.00000   -1.50000
AFIX   0
N1E   3    0.196941    0.279756   -0.202610    11.00000    0.11112    0.12384 =
         0.18053    0.02511   -0.00907    0.05796
C3D   1    0.169979    0.132386   -0.309648    11.00000    0.11588    0.11354 =
         0.13181    0.02626    0.03689    0.06758
C13A  1    0.056041   -0.096707    0.231326    11.00000    0.10282    0.15636 =
         0.12501    0.00246    0.02781    0.03597
AFIX  13
H13A  2    0.048781   -0.086502    0.168924    11.00000   -1.20000
AFIX   0
C4C   1    0.282913    0.012584   -0.023023    11.00000    0.15600    0.11972 =
         0.11080    0.02861    0.00352    0.09113
AFIX  43
H4C   2    0.289013   -0.000705    0.010388    11.00000   -1.20000
AFIX   0
C7A   1    0.139117    0.005344    0.291539    11.00000    0.11458    0.13688 =
         0.12828    0.01804   -0.00936    0.06687
AFIX  43
H7A   2    0.124961    0.011323    0.271439    11.00000   -1.20000
AFIX   0
C11F  1    0.197497    0.092178    0.037487    11.00000    0.12058    0.11840 =
         0.12427    0.00692    0.00527    0.07329
AFIX  43
H11F  2    0.179196    0.081746    0.085164    11.00000   -1.20000
AFIX   0
C5B   1    0.166389   -0.096539   -0.181163    11.00000    0.12413    0.12055 =
         0.16765    0.04110    0.02764    0.07396
O10A  4    0.143403   -0.064501    0.309091    11.00000    0.14765    0.13648 =
         0.23793    0.00239   -0.04628    0.06414
AFIX  87
H10A  2    0.125084   -0.075066    0.295080    11.00000   -1.50000
AFIX   0
C5D   1    0.186830    0.184526   -0.359680    11.00000    0.13565    0.13260 =
         0.22812    0.08098    0.09116    0.08109
O10B  4    0.190198   -0.101564   -0.176594    11.00000    0.14970    0.20394 =
         0.23157    0.09686    0.05316    0.11669
AFIX  87
H10B  2    0.200835   -0.094188   -0.245323    11.00000   -1.50000
AFIX   0
C4B   1    0.145995   -0.107046   -0.076437    11.00000    0.13373    0.13688 =
         0.15502    0.04766    0.01578    0.07528
AFIX  43
H4B   2    0.148525   -0.117495   -0.003486    11.00000   -1.20000
AFIX   0
C5A   1    0.151338   -0.034226    0.309771    11.00000    0.12340    0.12074 =
         0.14756    0.00924   -0.01620    0.05889
C8C   1    0.263655    0.030954   -0.203697    11.00000    0.13111    0.13026 =
         0.10152    0.01237   -0.00789    0.08237
C8A   1    0.169573    0.027470    0.322836    11.00000    0.11419    0.11955 =
         0.11159    0.01000   -0.00907    0.05819
C5E   1    0.270888    0.277332    0.091467    11.00000    0.08005    0.13061 =
         0.16444   -0.00286    0.01206    0.04544
C2D   1    0.175948    0.106813   -0.312035    11.00000    0.13443    0.13018 =
         0.13850    0.00995    0.03106    0.08354
AFIX  43
H2D   2    0.194273    0.110043   -0.348519    11.00000   -1.20000
AFIX   0
O9F   4    0.233642    0.160596    0.419934    11.00000    0.21223    0.15272 =
         0.14826   -0.05227    0.04556    0.01997
AFIX  87
H9F   2    0.249009    0.175044    0.452238    11.00000   -1.50000
AFIX   0
C4F   1    0.270431    0.164862    0.091573    11.00000    0.12080    0.13191 =
         0.14258   -0.01562    0.00779    0.06185
AFIX  43
H4F   2    0.288684    0.177003    0.045700    11.00000   -1.20000
AFIX   0
C2B   1    0.100668   -0.113721    0.037559    11.00000    0.10730    0.10787 =
         0.13786    0.00642    0.00532    0.03118
AFIX  43
H2B   2    0.104920   -0.122533    0.112154    11.00000   -1.20000
AFIX   0
C2A   1    0.222475    0.040883    0.383842    11.00000    0.10531    0.14450 =
         0.10788    0.00819   -0.02506    0.05486
AFIX  43
H2A   2    0.235992    0.033901    0.400097    11.00000   -1.20000
AFIX   0
C11D  1    0.152951    0.205194   -0.334126    11.00000    0.09181    0.12224 =
         0.10838    0.02178    0.01128    0.05403
AFIX  43
H11D  2    0.134791    0.202220   -0.296732    11.00000   -1.20000
AFIX   0
C7F   1    0.218216    0.130028    0.229080    11.00000    0.14420    0.12432 =
         0.13139   -0.00990    0.01165    0.06772
AFIX  43
H7F   2    0.200110    0.117950    0.276122    11.00000   -1.20000
AFIX   0
C5F   1    0.249067    0.139236    0.029580    11.00000    0.12006    0.12393 =
         0.13078   -0.01706    0.00829    0.06267
C2F   1    0.289349    0.202461    0.288261    11.00000    0.12025    0.13852 =
         0.14636   -0.02469   -0.00605    0.06732
AFIX  43
H2F   2    0.306757    0.215719    0.239217    11.00000   -1.20000
AFIX   0
C18E  1    0.307217    0.237411    0.477822    11.00000    0.11885    0.11984 =
         0.14464   -0.03653   -0.01568    0.05480
AFIX  13
H18E  2    0.325563    0.249056    0.421831    11.00000   -1.20000
AFIX   0
C17F  1    0.138440    0.027176   -0.317484    11.00000    0.16528    0.11345 =
         0.14371   -0.02728   -0.02549    0.07098
AFIX  23
H17K  2    0.120764    0.022664   -0.262005    11.00000   -1.20000
H17L  2    0.133908    0.029399   -0.412676    11.00000   -1.20000
AFIX   0
C4E   1    0.261941    0.284984   -0.029781    11.00000    0.08926    0.14182 =
         0.16639    0.01758    0.01040    0.04903
AFIX  43
H4E   2    0.276246    0.294834   -0.099107    11.00000   -1.20000
AFIX   0
C8F   1    0.239246    0.155332    0.289494    11.00000    0.13887    0.11793 =
         0.12178   -0.03745    0.00332    0.05737
O9E   4    0.183117    0.259598    0.045364    11.00000    0.08738    0.28078 =
         0.19955    0.01788   -0.00581    0.07315
AFIX  87
H9E   2    0.181096    0.265889   -0.029630    11.00000   -1.50000
AFIX   0
C14C  1    0.314814    0.127133    0.365233    11.00000    0.12193    0.15655 =
         0.13902   -0.01169   -0.00687    0.06864
AFIX  23
H14F  2    0.326835    0.138271    0.285639    11.00000   -1.20000
H14E  2    0.324403    0.116715    0.407372    11.00000   -1.20000
AFIX   0
C11A  1    0.098791   -0.046082    0.260636    11.00000    0.12059    0.14437 =
         0.10992    0.00466    0.00450    0.05119
AFIX  43
H11A  2    0.086065   -0.038904    0.231615    11.00000   -1.20000
AFIX   0
C18D  1    0.188842    0.283615   -0.343270    11.00000    0.12310    0.11403 =
         0.19897    0.05632    0.01588    0.06156
AFIX  13
H18D  2    0.206271    0.289510   -0.404604    11.00000   -1.20000
AFIX   0
C13E  1    0.291437    0.254832    0.500188    11.00000    0.09917    0.12386 =
         0.14166   -0.03131   -0.01657    0.04202
AFIX  13
H13E  2    0.272055    0.242214    0.547737    11.00000   -1.20000
AFIX   0
C14E  1    0.311370    0.283864    0.583471    11.00000    0.11742    0.13369 =
         0.17832   -0.04707   -0.02663    0.06247
AFIX  23
H14J  2    0.330435    0.296476    0.535729    11.00000   -1.20000
H14I  2    0.301048    0.295447    0.594802    11.00000   -1.20000
AFIX   0
C2E   1    0.224292    0.285141   -0.183184    11.00000    0.10266    0.11159 =
         0.18894    0.01919    0.00313    0.05025
AFIX  43
H2E   2    0.238550    0.293258   -0.253949    11.00000   -1.20000
AFIX   0
C16F  1    0.144690    0.000839   -0.307112    11.00000    0.22136    0.12078 =
         0.15788   -0.03264   -0.03426    0.09746
AFIX  23
H16K  2    0.126379   -0.018003   -0.330354    11.00000   -1.20000
H16L  2    0.160365    0.003853   -0.372914    11.00000   -1.20000
AFIX   0
C11E  1    0.258835    0.256564    0.326502    11.00000    0.09205    0.14189 =
         0.15222   -0.01689   -0.00722    0.04006
AFIX  43
H11E  2    0.243340    0.245209    0.389086    11.00000   -1.20000
AFIX   0
C14F  1    0.181389    0.026793   -0.113548    11.00000    0.17500    0.12100 =
         0.16553   -0.02192   -0.02787    0.09502
AFIX  23
H14L  2    0.199015    0.031742   -0.170279    11.00000   -1.20000
H14K  2    0.186008    0.024231   -0.018961    11.00000   -1.20000
AFIX   0
C4A   1    0.181663   -0.012221    0.335828    11.00000    0.12442    0.12823 =
         0.14760    0.01116   -0.02148    0.06391
AFIX  43
H4A   2    0.196093   -0.018238    0.346602    11.00000   -1.20000
AFIX   0
C3E   1    0.232617    0.278473   -0.050706    11.00000    0.09011    0.13389 =
         0.16841    0.01250    0.00164    0.04699
C16B  1    0.280748   -0.045946   -0.700078    11.00000    0.12705    0.13042 =
         0.16273   -0.00067    0.03074    0.06837
AFIX  23
H16D  2    0.294226   -0.035021   -0.776298    11.00000   -1.20000
H16C  2    0.286768   -0.059905   -0.663064    11.00000   -1.20000
AFIX   0
C7E   1    0.220099    0.257181    0.177698    11.00000    0.08265    0.20657 =
         0.14588   -0.00219    0.00178    0.04427
AFIX  43
H7E   2    0.205670    0.247424    0.246655    11.00000   -1.20000
AFIX   0
C15B  1    0.248026   -0.063967   -0.753087    11.00000    0.14075    0.14786 =
         0.15505   -0.03057    0.01823    0.05759
AFIX  23
H15C  2    0.246423   -0.078969   -0.819715    11.00000   -1.20000
H15D  2    0.242771   -0.050287   -0.799486    11.00000   -1.20000
AFIX   0
C17C  1    0.263169    0.109526    0.545572    11.00000    0.11612    0.16168 =
         0.11270   -0.01695   -0.01528    0.05842
AFIX  23
H17F  2    0.253732    0.120438    0.507089    11.00000   -1.20000
H17E  2    0.251160    0.097932    0.624341    11.00000   -1.20000
AFIX   0
C14D  1    0.151865    0.256049   -0.538675    11.00000    0.15565    0.19618 =
         0.14499    0.05761    0.02940    0.11446
AFIX  23
H14H  2    0.133894    0.237150   -0.564615    11.00000   -1.20000
H14G  2    0.167987    0.259807   -0.603234    11.00000   -1.20000
AFIX   0
O10D  4    0.208891    0.211332   -0.410699    11.00000    0.18547    0.15921 =
         0.46025    0.13321    0.19509    0.09584
AFIX  87
H10D  2    0.202409    0.223179   -0.417446    11.00000   -1.50000
AFIX   0
C17A  1    0.022823   -0.146034    0.114494    11.00000    0.12060    0.17786 =
         0.15984    0.00239    0.02458   -0.01549
AFIX  23
H17B  2    0.015438   -0.136053    0.053093    11.00000   -1.20000
H17A  2    0.022444   -0.162823    0.064934    11.00000   -1.20000
AFIX   0
C4D   1    0.191812    0.159925   -0.353246    11.00000    0.14864    0.14611 =
         0.25114    0.06223    0.09623    0.09495
AFIX  43
H4D   2    0.210608    0.162597   -0.379618    11.00000   -1.20000
AFIX   0
C14B  1    0.225659   -0.080025   -0.634215    11.00000    0.14029    0.11969 =
         0.17038   -0.00854    0.02606    0.05777
AFIX  23
H14D  2    0.205017   -0.090534   -0.669521    11.00000   -1.20000
H14C  2    0.229760   -0.094968   -0.592408    11.00000   -1.20000
AFIX   0
C16C  1    0.294404    0.131646    0.592086    11.00000    0.12127    0.18915 =
         0.13006   -0.03251   -0.02427    0.06341
AFIX  23
H16E  2    0.303434    0.120876    0.636018    11.00000   -1.20000
H16F  2    0.293577    0.145331    0.659592    11.00000   -1.20000
AFIX   0
C15F  1    0.154825   -0.001506   -0.163415    11.00000    0.23082    0.12125 =
         0.16173   -0.03233   -0.04548    0.09250
AFIX  23
H15K  2    0.138025   -0.007148   -0.100117    11.00000   -1.20000
H15L  2    0.159773   -0.017647   -0.162095    11.00000   -1.20000
AFIX   0
C16A  1    0.002684   -0.157815    0.240008    11.00000    0.10738    0.24698 =
         0.18826    0.00958    0.04301   -0.02850
AFIX  23
H16B  2    0.009598   -0.168474    0.299774    11.00000   -1.20000
H16A  2   -0.018044   -0.171978    0.212125    11.00000   -1.20000
AFIX   0
C8E   1    0.212085    0.264923    0.057674    11.00000    0.08492    0.18713 =
         0.16641    0.00322   -0.00590    0.04700
C14A  1    0.035414   -0.108630    0.361737    11.00000    0.12497    0.23370 =
         0.14590    0.01828    0.04680    0.04435
AFIX  23
H14A  2    0.042986   -0.118313    0.423905    11.00000   -1.20000
H14B  2    0.035635   -0.091796    0.410161    11.00000   -1.20000
AFIX   0
C15C  1    0.313849    0.149786    0.471184    11.00000    0.12809    0.16829 =
         0.15272   -0.03125   -0.03986    0.06419
AFIX  23
H15E  2    0.334254    0.164130    0.502439    11.00000   -1.20000
H15F  2    0.305289    0.161093    0.428238    11.00000   -1.20000
AFIX   0
C15A  1    0.003786   -0.130941    0.318076    11.00000    0.11731    0.28443 =
         0.17078    0.02739    0.06027    0.02007
AFIX  23
H15B  2   -0.003918   -0.120888    0.258957    11.00000   -1.20000
H15A  2   -0.009194   -0.138447    0.398915    11.00000   -1.20000
AFIX   0
C17D  1    0.180351    0.309104   -0.342267    11.00000    0.16484    0.11150 =
         0.29808    0.05659    0.00105    0.07142
AFIX  23
H17G  2    0.163155    0.303440   -0.281426    11.00000   -1.20000
H17H  2    0.197374    0.327912   -0.308442    11.00000   -1.20000
AFIX   0
C15E  1    0.317232    0.274375    0.722677    11.00000    0.15877    0.16565 =
         0.16901   -0.05513   -0.05630    0.08382
AFIX  23
H15I  2    0.329507    0.292319    0.778319    11.00000   -1.20000
H15J  2    0.298045    0.262069    0.770018    11.00000   -1.20000
AFIX   0
C17E  1    0.314984    0.229183    0.616560    11.00000    0.15910    0.16804 =
         0.16755   -0.04870   -0.04927    0.07927
AFIX  23
H17I  2    0.296281    0.215248    0.663937    11.00000   -1.20000
H17J  2    0.326344    0.218742    0.601502    11.00000   -1.20000
AFIX   0
C16J  1    0.333405    0.256491    0.707577    11.00000    0.15023    0.17152 =
         0.18363   -0.03516   -0.06244    0.08603
AFIX  23
H20J  2    0.336152    0.249877    0.797740    11.00000   -1.20000
H16I  2    0.353321    0.269242    0.667069    11.00000   -1.20000
AFIX   0
C15D  1    0.144986    0.282223   -0.545602    11.00000    0.16822    0.23485 =
         0.19452    0.09876    0.03969    0.13135
AFIX  23
H15G  2    0.126757    0.276761   -0.492538    11.00000   -1.20000
H15H  2    0.141035    0.285127   -0.640800    11.00000   -1.20000
AFIX   0
C16D  1    0.172385    0.313567   -0.487143    11.00000    0.19920    0.16632 =
         0.30902    0.12684    0.04199    0.10989
AFIX  23
H16H  2    0.190030    0.320478   -0.546431    11.00000   -1.20000
H16G  2    0.166456    0.329002   -0.487113    11.00000   -1.20000
AFIX   0
HKLF 4


REM  fulldata_set in R3
REM wR2 = 0.2845, GooF = S = 1.012, Restrained GooF = 0.960 for all data
REM R1 = 0.0899 for 5237 Fo > 4sig(Fo) and 0.1770 for all 11326 data
REM 985 parameters refined using 1597 restraints

END

WGHT      0.1528      0.0000

REM Instructions for potential hydrogen bonds
HTAB O9B N1B
HTAB O9C N1C
HTAB O10E N12E
HTAB O10C N12C
HTAB O10F N12F
HTAB O9A N1A
HTAB O9D N1D
HTAB O10A N12A
HTAB O10B N12B
HTAB O9F N1F
HTAB C11D O9B_$2
HTAB O9E N1E
HTAB C14C O10B_$3
HTAB C11E O10D_$4
HTAB O10D N12D
HTAB C4D O9F_$1

REM Highest difference peak  0.433,  deepest hole -0.411,  1-sigma level  0.068
Q1    1  -0.0315 -0.2209 -0.0477  11.00000  0.05    0.43
Q2    1   0.0968  0.0455  0.1142  11.00000  0.05    0.41
Q3    1  -0.0414 -0.0987  0.1057  11.00000  0.05    0.39
Q4    1   0.2498  0.2050  0.8878  11.00000  0.05    0.38
Q5    1   0.2338  0.1962 -0.0816  11.00000  0.05    0.37
Q6    1   0.0486 -0.0422 -0.1125  11.00000  0.05    0.36
Q7    1   0.1956 -0.0318  0.0551  11.00000  0.05    0.35
Q8    1   0.1992 -0.0415 -0.8947  11.00000  0.05    0.31
Q9    1   0.0519  0.0855 -0.0972  11.00000  0.05    0.30
Q10   1   0.0902  0.0440  0.2765  11.00000  0.05    0.29
Q11   1   0.0438  0.0880 -0.2527  11.00000  0.05    0.29
Q12   1   0.0509 -0.0330 -0.0332  11.00000  0.05    0.28
Q13   1  -0.0417 -0.0942  0.3777  11.00000  0.05    0.26
Q14   1   0.0481 -0.0411  0.6506  11.00000  0.05    0.24
Q15   1   0.0423 -0.0302  0.5467  11.00000  0.05    0.24
Q16   1   0.0385 -0.0347  0.0042  11.00000  0.05    0.23
Q17   1   0.0935  0.0474  0.3444  11.00000  0.05    0.23
Q18   1   0.0731  0.0330  0.4120  11.00000  0.05    0.22
Q19   1  -0.0400 -0.0896  0.4080  11.00000  0.05    0.21
Q20   1   0.0663  0.0181 -0.5649  11.00000  0.05    0.17
Q21   1   0.2170 -0.0130  0.1649  11.00000  0.05    0.17
Q22   1   0.0310 -0.0266  0.4578  11.00000  0.05    0.16
Q23   1   0.1773  0.3202 -0.7006  11.00000  0.05    0.16
Q24   1   0.3487  0.1762  0.5727  11.00000  0.05    0.14
Q25   1  -0.0427 -0.1865  0.0727  11.00000  0.05    0.14
Q26   1   0.3445  0.1898  0.4806  11.00000  0.05    0.13
Q27   1   0.2193  0.1511 -0.1335  11.00000  0.05    0.13
Q28   1   0.2014  0.2498 -0.2508  11.00000  0.05    0.13
Q29   1   0.1420  0.3485 -0.4738  11.00000  0.05    0.13
Q30   1   0.0238 -0.0341  0.4206  11.00000  0.05    0.13
Q31   1   0.1563  0.3388 -0.3461  11.00000  0.05    0.12
Q32   1   0.2301  0.0023  0.1951  11.00000  0.05    0.12
Q33   1   0.1787  0.3166 -0.5955  11.00000  0.05    0.12
Q34   1   0.3440  0.1825  0.4591  11.00000  0.05    0.12
Q35   1   0.1788  0.0290  0.0395  11.00000  0.05    0.12
Q36   1   0.1670  0.0330  0.0391  11.00000  0.05    0.12
Q37   1   0.1873  0.0296  0.0395  11.00000  0.05    0.12
Q38   1   0.1094  0.2313 -0.6556  11.00000  0.05    0.11
Q39   1   0.3107  0.1216  0.7390  11.00000  0.05    0.11
Q40   1   0.0308 -0.0297  0.2910  11.00000  0.05    0.11
;
_shelx_res_checksum     603

_shelx_hkl_file
;
   3  -6   0   27.39    1.47
  -3  -3   0   23.44    1.47
  -6   6   0   25.90    1.79
   6   0   0   29.40    1.71
   6   0   0   29.29    1.81
   0  -6   0   37.22    1.86
   6  -6   0   31.17    1.80
   0   6   0   30.55    1.80
   0   6   0   29.85    1.72
  -6   0   0   38.37    1.90
  -7   2   0   31.68    1.91
   2   5   0   27.39    1.82
   5  -7   0   33.15    1.88
   7  -2   0   30.47    1.87
  -2  -5   0   34.95    1.93
  -5   7   0   28.65    1.82
  -7   5   0   84.78    4.56
   5   2   0   80.33    4.56
   2  -7   0   82.98    4.58
   2  -7   0   82.72    4.55
  -2   7   0   84.01    4.56
  -5  -2   0   79.70    4.57
  -2   7   0   82.27    4.48
   7  -5   0   80.71    4.55
  -8   1   0  103.48    6.00
   1   7   0  109.74    5.99
   7  -8   0  109.41    5.99
   7  -8   0  115.09    6.00
  -7   8   0  109.21    5.99
  -1  -7   0  105.41    5.99
  -7   8   0  108.25    5.99
   8  -1   0  104.63    6.00
   4   4   0    1.15    0.33
   4  -8   0    1.55    0.32
   4  -8   0    1.46    0.16
   4  -8   0    1.28    0.32
  -8   4   0    0.85    0.20
  -4   8   0    1.39    0.31
   8  -4   0    0.71    0.21
  -4   8   0    1.82    0.34
   8  -4   0    2.01    0.43
  -4  -4   0    0.85    0.31
  -8   7   0  250.03   13.42
   1  -8   0  239.87   13.42
   1  -8   0  254.79   13.45
   7   1   0  237.77   13.43
   1  -8   0  257.78   13.33
  -8   7   0  238.88   13.43
  -7  -1   0  238.21   13.44
   8  -7   0  239.28   13.42
  -7  -1   0  246.70   13.32
  -1   8   0  252.23   13.33
  -1   8   0  242.58   13.42
   8  -7   0  252.00   13.42
   6  -9   0   65.20    3.78
   3   6   0   67.73    3.78
   9  -3   0   67.57    3.80
  -6   9   0   67.55    3.77
  -6   9   0   66.04    3.78
   6   3   0   35.12    2.05
   3  -9   0   34.48    2.04
   3  -9   0   33.83    1.93
   3  -9   0   34.20    2.08
  -9   6   0   34.90    2.03
  -3   9   0   34.65    2.03
   9  -6   0   35.39    2.04
  -6  -3   0   34.09    2.06
  -3   9   0   34.83    1.93
  -3   9   0   34.82    2.08
   9   0   0  502.00   27.35
  -9   9   0  503.14   27.34
   0  -9   0  498.96   27.35
  -9   9   0  508.42   27.33
   9  -9   0  508.25   27.32
   0   9   0  502.62   27.22
   0   9   0  495.91   27.32
   8 -10   0  343.77   17.93
   2   8   0  329.22   17.93
   8 -10   0  320.60   17.91
 -10   2   0  334.82   17.95
  10  -2   0  327.86   17.94
  -8  10   0  324.77   17.92
  -8  10   0  323.62   17.92
  -2  -8   0  323.30   17.92
 -10   5   0  212.15   11.78
   5 -10   0  212.03   11.79
   5 -10   0  217.32   11.82
   5 -10   0  215.19   11.70
  -5  -5   0  211.28   11.81
  10  -5   0  222.22   11.78
  -5  10   0  217.49   11.82
 -10   8   0   20.39    1.39
   2 -10   0   20.59    1.47
   2 -10   0   21.77    1.38
   8   2   0   20.39    1.40
   2 -10   0   21.24    1.23
  10  -8   0   21.39    1.40
  -8  -2   0   22.14    1.21
  -8  -2   0   21.34    1.43
  10  -8   0   22.17    1.40
  -2  10   0   20.32    1.23
  -2  10   0   21.38    1.38
  -2  10   0   19.73    1.45
  10 -11   0   86.30    4.79
  10 -11   0   80.24    4.77
   1  10   0   83.61    4.77
 -11   1   0   83.52    4.82
   1  10   0   85.96    4.62
  -1 -10   0   81.99    4.77
 -10  11   0   85.63    4.80
  11  -1   0   86.12    4.60
 -10  11   0   84.23    4.79
  11  -1   0   82.74    4.80
 -11   4   0   53.19    3.02
 -11   4   0   51.30    3.08
   7 -11   0   53.72    3.08
   4   7   0   52.92    3.04
   7 -11   0   49.92    3.02
  -7  11   0   50.66    3.07
  -4  -7   0   52.31    3.04
  -7  11   0   52.11    3.03
  11  -4   0   52.51    3.08
 -11   7   0   99.80    5.50
   4 -11   0   97.35    5.38
   4 -11   0   99.46    5.55
   4 -11   0  100.48    5.51
  -7  -4   0   95.95    5.53
  11  -7   0   97.45    5.50
  -4  11   0   98.85    5.54
  -4  11   0   97.18    5.38
   1 -11   0   35.18    2.38
   1 -11   0   36.41    2.11
  10   1   0   35.18    2.30
 -11  10   0   35.66    2.32
   1 -11   0   45.24    2.45
 -11  10   0   36.17    2.30
  -1  11   0   36.37    2.11
 -10  -1   0   43.33    2.48
  11 -10   0   36.27    2.32
 -10  -1   0   35.16    2.08
  11 -10   0   44.90    2.48
  -1  11   0   34.21    2.28
   9 -12   0   12.40    1.23
   9 -12   0   11.72    1.08
 -12   3   0   12.36    1.20
   3   9   0   12.88    1.05
  -9  12   0   15.08    1.26
  12  -3   0   13.46    1.16
  -9  12   0   12.18    1.09
  -3  -9   0   12.99    1.06
 -12   6   0   25.87    1.79
   6   6   0   34.20    1.97
   6 -12   0   28.00    1.89
   6 -12   0   25.83    1.62
   6 -12   0   25.06    1.76
  -6  12   0   24.59    1.86
  -6  12   0   32.47    1.92
  12  -6   0   25.79    1.78
  12  -6   0   32.36    2.05
  -6  -6   0   27.22    1.81
   3 -12   0  580.13   31.25
   3 -12   0  572.26   31.40
   3 -12   0  570.81   31.37
 -12   9   0  592.46   31.38
   9   3   0  579.91   31.39
  12  -9   0  568.94   31.36
  -9  -3   0  563.22   31.22
  -3  12   0  595.08   31.38
  -3  12   0  569.59   31.24
  12  -9   0  574.80   31.38
  -3  12   0  581.74   31.41
  -9  -3   0  576.42   31.40
   0 -12   0   17.43    1.33
 -12  12   0   18.53    1.41
  12   0   0   18.26    1.44
   0 -12   0   20.83    1.58
   0  12   0   20.58    1.15
  12 -12   0   19.50    1.44
   0  12   0   18.84    1.37
 -12   0   0   18.30    1.49
  12 -12   0   16.70    1.37
  11 -13   0  116.94    6.50
  11 -13   0  115.00    6.51
 -13   2   0  115.77    6.55
   2  11   0  116.27    6.50
  -2 -11   0  113.26    6.50
  13  -2   0  116.99    6.53
 -11  13   0  115.69    6.51
 -11  13   0  114.52    6.55
 -13   5   0    9.96    1.21
   8 -13   0    9.88    1.04
   8 -13   0    8.40    0.74
   5   8   0    9.19    0.94
   8 -13   0   13.81    1.22
  -8  13   0    8.11    1.12
  -8  13   0    8.07    0.95
  -5  -8   0   11.10    1.17
  13  -5   0    8.79    0.95
   5 -13   0    9.92    0.71
 -13   8   0    6.66    0.76
   5 -13   0   10.30    1.00
   5 -13   0    8.34    0.93
   8   5   0    9.35    0.99
  -5  13   0    9.60    0.92
  -5  13   0   10.28    0.69
  13  -8   0    7.70    0.79
  -8  -5   0    9.62    0.99
  11   2   0   22.67    1.63
   2 -13   0   17.24    1.14
   2 -13   0   17.50    1.37
   2 -13   0   20.77    1.57
  -2  13   0   20.89    1.58
  -2  13   0   19.22    1.15
  13 -11   0   18.60    1.44
  13 -11   0   17.02    1.41
 -11  -2   0   17.81    1.48
   1  13   0   76.36    4.22
   1  13   0   75.06    4.41
  13 -14   0   76.59    4.41
 -13  14   0   75.29    4.42
  14  -1   0   76.36    4.45
  14  -1   0   77.29    4.18
 -13  14   0   76.12    4.44
   4  10   0    0.65    0.51
 -14   4   0   -0.07    0.56
  10 -14   0    1.46    0.63
  10 -14   0    0.53    0.59
 -10  14   0    0.29    0.49
  14  -4   0    0.63    0.57
  -4 -10   0    0.08    0.38
 -10  14   0    1.34    0.63
   7 -14   0    7.01    0.74
   7 -14   0    4.63    0.47
   7   7   0    5.17    0.67
   7 -14   0    6.53    0.86
 -14   7   0    5.87    0.97
  -7  14   0    6.06    0.70
  -7  14   0    5.53    0.79
  -7  -7   0    6.22    0.75
  14  -7   0    6.17    0.74
  14  -7   0    6.50    0.81
   4 -14   0   94.56    5.55
   4 -14   0   93.54    5.32
 -14  10   0  100.59    5.61
  10   4   0   94.50    5.50
  14 -10   0   92.53    5.30
  -4  14   0   93.84    5.31
  14 -10   0   95.73    5.48
  14 -10   0  114.82    5.81
  -4  14   0   96.67    5.49
  13   1   0   71.44    4.20
   1 -14   0   71.46    4.17
   1 -14   0   73.12    4.26
 -14  13   0   74.25    4.21
  14 -13   0   73.50    4.20
 -13  -1   0   68.73    4.23
  14 -13   0   70.22    4.18
  -1  14   0   72.90    4.18
  -1  14   0   72.15    3.98
  12 -15   0   11.05    1.18
   3  12   0   10.60    1.06
 -15   3   0   15.46    1.47
  12 -15   0   13.89    1.29
  -3 -12   0   12.45    1.23
 -12  15   0   13.90    1.24
   9 -15   0   36.62    2.10
 -15   6   0   36.56    2.27
   9 -15   0   35.89    2.36
   6   9   0   36.86    2.28
  -9  15   0   33.85    2.37
  -9  15   0   35.65    2.27
  15  -6   0   36.65    2.37
   6 -15   0    5.97    0.82
   6 -15   0    5.53    0.55
   6 -15   0    7.16    0.91
   9   6   0    4.58    0.65
 -15   9   0    7.58    0.86
  -6  15   0    3.84    0.56
  15  -9   0    5.14    0.69
  -9  -6   0    6.32    0.94
  -6  15   0    4.19    0.75
 -15  12   0    1.94    0.60
  12   3   0    4.29    0.76
   3 -15   0    2.77    0.68
   3 -15   0    3.35    0.93
   3 -15   0    2.36    0.33
 -12  -3   0    2.77    1.13
  -3  15   0    3.56    0.69
  15 -12   0    3.84    0.64
  15 -12   0    4.86    1.13
  -3  15   0    2.42    0.33
 -12  -3   0    2.45    0.35
  -3  15   0    2.38    0.71
 -15  15   0    5.44    0.78
 -15   0   0   14.70    1.57
  15 -15   0    8.10    0.86
   0  15   0    8.12    0.61
   0  15   0    6.56    0.76
 -16   2   0   13.41    1.29
  14 -16   0   12.84    1.22
   2  14   0   13.50    0.89
  14 -16   0   14.87    1.18
   2  14   0   12.60    1.12
  16  -2   0   12.88    0.85
  16  -2   0   12.48    1.20
  -2 -14   0   14.11    1.16
 -14  16   0   14.11    1.22
 -14  16   0   12.94    1.16
 -16   5   0   30.68    2.18
  11 -16   0   31.04    2.15
   5  11   0   31.24    1.84
   5  11   0   37.59    2.26
 -16   5   0   30.83    2.07
  11 -16   0   30.24    2.08
 -11  16   0   32.08    2.19
  -5 -11   0   30.81    2.11
 -11  16   0   40.65    2.31
   8 -16   0   21.25    1.70
   8 -16   0   21.47    1.55
 -16   8   0   21.25    1.58
   8 -16   0   21.91    1.37
   8   8   0   22.42    1.59
  16  -8   0   22.82    1.68
  16  -8   0   22.97    1.57
  -8  16   0   21.21    1.55
  -8  -8   0   23.05    1.62
  -8  16   0   22.74    1.69
   5 -16   0   11.75    0.84
   5 -16   0   11.44    1.13
   5 -16   0   11.19    1.07
 -16  11   0   11.30    1.12
  11   5   0   12.54    1.13
 -11  -5   0   10.56    1.13
  16 -11   0   14.84    1.27
  -5  16   0   10.08    1.03
  16 -11   0   11.95    1.10
  -5  16   0   16.26    1.37
  16 -11   0   12.53    0.84
  -5  16   0   12.23    0.82
  14   2   0   15.78    1.35
 -16  14   0   17.83    1.44
   2 -16   0   17.04    1.34
   2 -16   0   17.81    1.70
   2 -16   0   18.02    1.10
  16 -14   0   16.67    1.37
  -2  16   0   18.16    1.10
  -2  16   0   17.08    1.34
  16 -14   0   18.52    1.40
 -14  -2   0   17.85    1.07
  16 -17   0   10.99    1.16
 -17   1   0    9.82    1.20
   1  16   0    6.99    0.61
   1  16   0    6.81    0.88
  16 -17   0   10.50    1.13
  -1 -16   0    9.77    1.09
  -1 -16   0    5.82    0.88
 -16  17   0    7.03    0.89
 -16  17   0    8.07    0.98
  17  -1   0    6.73    0.89
  13 -17   0    8.64    0.95
 -17   4   0    9.60    1.01
   4  13   0    7.53    0.88
 -13  17   0    8.81    0.97
  17  -4   0    9.88    1.05
 -13  17   0    7.56    0.90
  -4 -13   0    9.29    0.96
   7  10   0    5.99    0.80
  10 -17   0    5.88    0.54
 -17   7   0    7.55    0.81
  10 -17   0    5.15    0.71
  10 -17   0    3.87    0.82
 -10  17   0    6.91    0.90
  -7 -10   0    5.72    0.82
  17  -7   0    5.91    0.81
 -10  17   0    6.07    0.77
   7 -17   0   13.68    1.27
   7 -17   0    9.68    1.29
   7 -17   0    8.46    0.74
 -17  10   0   10.13    1.03
  10   7   0   15.79    1.53
  17 -10   0    9.27    0.93
  -7  17   0    8.18    0.94
  -7  17   0   10.32    1.13
 -10  -7   0   10.43    1.18
  13   4   0   30.10    2.16
 -17  13   0   34.25    2.18
   4 -17   0   33.46    2.16
   4 -17   0   34.26    1.95
   4 -17   0   33.78    2.29
  17 -13   0   30.80    2.14
  -4  17   0   35.39    2.27
  -4  17   0   33.88    1.93
  17 -13   0   34.30    2.20
 -13  -4   0   34.74    2.26
 -13  -4   0   34.49    1.91
  -4  17   0   30.92    2.16
 -17  16   0    7.02    0.91
   1 -17   0    8.29    0.98
  16   1   0    7.42    0.90
   1 -17   0   10.19    1.10
 -17  16   0   11.03    1.07
  17 -16   0   13.44    1.30
 -16  -1   0   10.20    1.16
  -1  17   0    8.69    0.96
  17 -16   0    5.75    0.75
  -1  17   0    7.87    0.65
   3  15   0    4.42    0.83
 -18   3   0    4.75    0.96
  15 -18   0    3.71    0.74
  15 -18   0    5.76    0.93
  -3 -15   0    5.04    0.95
 -15  18   0    3.57    0.81
 -15  18   0    4.04    0.83
  18  -3   0    5.56    0.97
  12 -18   0    1.36    0.30
   6  12   0    0.39    0.25
  12 -18   0    1.55    0.80
  12 -18   0    0.21    0.55
 -18   6   0    0.18    0.97
 -18   6   0   -0.10    0.49
 -12  18   0    1.89    0.65
  -6 -12   0    1.16    0.85
   9 -18   0    0.49    0.58
   9   9   0    0.74    0.54
   9 -18   0    0.31    0.26
 -18   9   0    0.51    0.48
   9 -18   0    0.65    0.58
  -9  18   0    1.35    0.62
  18  -9   0    1.19    0.68
  -9  -9   0    0.44    0.72
  -9  18   0    0.01    0.67
   6 -18   0    0.63    0.60
 -18  12   0    1.55    0.62
   6 -18   0    2.26    0.66
   6 -18   0    0.83    0.26
  18 -12   0    2.03    0.68
  -6  18   0    0.73    0.60
  18 -12   0    4.84    0.88
 -12  -6   0    1.39    0.72
  -6  18   0    1.37    0.26
 -18  15   0   11.53    1.09
   3 -18   0    6.71    0.92
  15   3   0   10.68    1.08
   3 -18   0   10.14    0.74
   3 -18   0   11.05    1.02
 -15  -3   0    9.92    0.71
  -3  18   0   10.73    0.73
  18 -15   0    9.94    1.07
 -15  -3   0   10.68    1.15
  18 -15   0   12.23    1.11
  -3  18   0    8.80    0.97
 -18  18   0    2.47    0.69
   0 -18   0    3.20    0.57
   0 -18   0    2.28    0.65
  18   0   0    3.02    0.62
 -18  18   0    2.59    0.61
  18 -18   0    4.54    0.71
   0  18   0    3.40    0.36
   0  18   0    3.60    0.65
 -18   0   0    2.40    0.64
  18 -18   0    3.75    0.66
   2  17   0    7.93    0.90
   2  17   0    9.02    0.70
 -19   2   0    8.10    1.05
  17 -19   0    9.98    0.99
 -17  19   0    9.77    1.06
 -17  19   0    7.97    0.94
  -2 -17   0   11.31    1.04
  19  -2   0    8.54    1.00
  -2 -17   0    7.98    0.99
   5  14   0    7.85    0.62
  14 -19   0    8.75    0.96
  14 -19   0   11.10    1.09
 -19   5   0    8.42    1.08
   5  14   0   10.48    1.09
 -14  19   0   12.62    1.30
 -14  19   0    7.22    0.93
  -5 -14   0    9.11    1.00
  19  -5   0   11.98    1.26
 -19   8   0    4.51    0.75
   8  11   0    3.90    0.64
  11 -19   0    5.36    1.00
  11 -19   0    2.96    0.41
  11 -19   0    3.69    0.80
  19  -8   0    2.90    0.64
 -11  19   0    3.14    0.60
  -8 -11   0    5.28    1.06
 -11  19   0    4.76    0.87
   8 -19   0    7.53    0.80
  11   8   0    5.59    0.76
 -19  11   0    4.90    0.64
   8 -19   0    7.47    0.62
   8 -19   0    6.07    0.83
  -8  19   0    5.65    0.68
  19 -11   0    6.30    0.80
  19 -11   0    8.54    1.01
 -11  -8   0    7.21    0.83
  -8  19   0    6.72    0.83
   5 -19   0    3.55    0.40
  14   5   0    3.47    0.63
 -19  14   0    2.12    0.52
   5 -19   0    3.89    0.77
   5 -19   0    5.34    0.76
  19 -14   0    5.50    0.92
 -14  -5   0    3.35    0.40
  -5  19   0    4.51    0.78
  -5  19   0    3.63    0.60
 -14  -5   0    3.67    0.80
  -5  19   0    3.66    0.37
  19 -14   0    3.59    0.61
  17   2   0    3.46    0.68
 -19  17   0    4.17    0.73
   2 -19   0    4.24    0.65
   2 -19   0    2.89    0.69
  -2  19   0    4.69    0.42
  19 -17   0    5.83    0.84
  19 -17   0    4.59    0.69
 -17  -2   0    3.79    0.70
  -2  19   0    4.92    0.70
  19 -20   0    7.14    0.92
 -20   1   0    7.29    1.00
   1  19   0   10.92    1.42
  19 -20   0    8.73    1.08
   1  19   0    7.09    0.64
 -19  20   0    8.18    1.04
  20  -1   0   14.56    1.97
  -1 -19   0    6.86    0.95
  -1 -19   0    7.00    1.02
  16 -20   0   12.21    1.12
   4  16   0   10.72    1.05
 -20   4   0   12.83    1.27
  16 -20   0   12.73    1.22
 -16  20   0   12.54    1.26
  20  -4   0    9.14    1.05
  -4 -16   0   11.60    1.12
 -16  20   0    8.96    1.07
   7  13   0    1.40    0.31
 -20   7   0    2.09    0.62
   7  13   0    0.70    0.35
  13 -20   0    0.98    0.60
  13 -20   0    1.24    0.40
 -20   7   0    0.70    0.62
  13 -20   0    0.82    0.48
 -13  20   0    1.21    0.60
 -13  20   0    1.91    0.89
  20  -7   0    0.75    0.41
  -7 -13   0    0.13    0.50
  10  10   0    9.97    1.39
  10 -20   0    7.33    0.98
  10 -20   0    5.13    0.67
  10 -20   0    4.10    0.45
 -20  10   0    5.23    0.81
 -10  20   0    4.64    0.72
 -10 -10   0    3.89    0.70
 -10  20   0    3.43    0.58
  20 -10   0    3.64    0.67
   7 -20   0    7.41    0.97
 -20  13   0    3.49    0.60
   7 -20   0    6.06    0.53
  13   7   0    5.80    0.81
   7 -20   0    5.47    0.75
 -13  -7   0   10.87    1.52
  20 -13   0    8.99    1.46
  -7  20   0    8.31    1.00
  -7  20   0    5.91    0.78
  20 -13   0    6.29    0.83
   4 -20   0   48.12    3.06
  16   4   0   40.16    2.92
   4 -20   0   48.42    2.70
 -20  16   0   49.69    2.99
   4 -20   0   45.64    2.94
  20 -16   0   48.64    2.94
 -16  -4   0   47.53    2.66
  -4  20   0   48.98    2.68
  20 -16   0   48.44    2.98
 -16  -4   0   49.48    3.04
  -4  20   0   44.23    2.91
  19   1   0    5.54    0.80
 -20  19   0    8.38    1.01
 -20  19   0    6.04    0.83
   1 -20   0    3.93    0.63
   1 -20   0    4.39    0.84
 -19  -1   0    4.94    0.81
  -1  20   0    5.50    0.75
  20 -19   0    5.33    0.69
  -1  20   0    5.88    0.48
  20 -19   0    4.22    0.67
   3  18   0    1.72    0.31
  18 -21   0    2.00    0.70
  18 -21   0    2.30    0.76
   3  18   0    1.60    0.51
 -21   3   0    3.77    0.74
  21  -3   0    1.33    0.47
 -18  21   0    2.16    0.52
 -18  21   0    2.69    0.76
  -3 -18   0    3.12    0.79
   6  15   0    4.73    0.45
  15 -21   0    5.73    0.94
   6  15   0    3.43    0.59
 -21   6   0    4.80    0.87
  15 -21   0    5.50    0.75
 -21   6   0    7.56    0.88
 -15  21   0    4.02    0.67
 -15  21   0    4.37    0.85
  -6 -15   0    4.63    0.73
  21  -6   0    5.81    0.79
   9  12   0    6.56    0.88
  12 -21   0    5.37    0.60
  12 -21   0    5.12    0.88
 -21   9   0    6.01    0.84
  12 -21   0    9.53    1.14
  21  -9   0    5.38    0.87
 -12  21   0    6.61    0.95
 -12  21   0    4.72    0.79
  -9 -12   0    5.68    1.05
   9 -21   0   20.30    1.83
  12   9   0   22.21    1.71
 -21  12   0   24.83    1.73
   9 -21   0   23.29    1.48
  21 -12   0   20.69    1.75
  -9  21   0   27.19    1.87
 -12  -9   0   29.49    2.04
  21 -12   0   22.53    1.69
  -9  21   0   26.85    1.88
   6 -21   0   25.03    1.73
 -21  15   0   22.85    1.74
   6 -21   0   23.59    1.45
   6 -21   0   25.07    1.91
  21 -15   0   23.94    1.75
  21 -15   0   21.10    1.69
 -15  -6   0   22.62    1.42
 -15  -6   0   23.05    1.81
  -6  21   0   24.59    1.85
  -6  21   0   24.38    1.71
  -6  21   0   23.82    1.43
   3 -21   0   14.06    1.24
  18   3   0   14.72    1.42
 -21  18   0   14.67    1.36
   3 -21   0   14.61    1.45
  -3  21   0   11.67    0.89
  21 -18   0   12.50    1.22
 -18  -3   0   12.44    1.31
  21 -18   0   12.50    1.26
  -3  21   0   13.89    1.42
 -21  21   0   11.40    1.38
   0 -21   0    7.08    1.07
   0 -21   0    9.03    1.26
  21   0   0    8.75    1.21
 -21  21   0    5.81    0.98
   0  21   0    5.73    0.64
  21 -21   0    8.30    1.23
  21 -21   0    5.45    0.88
 -21   0   0   10.08    1.38
   0  21   0    9.49    1.07
 -22   2   0    7.33    1.10
   2  20   0   11.22    0.78
   2  20   0   10.08    1.08
  20 -22   0   12.87    1.32
  20 -22   0    7.86    0.99
 -20  22   0   12.90    1.24
  -2 -20   0   11.23    1.14
  -2 -20   0    8.71    1.16
 -20  22   0   11.37    1.21
  22  -2   0    7.28    0.98
 -22   5   0   14.40    1.42
  17 -22   0   14.62    1.29
  17 -22   0   12.91    1.36
   5  17   0   14.46    1.27
  -5 -17   0   14.45    1.30
 -17  22   0   13.42    1.31
  22  -5   0   11.49    1.32
 -17  22   0   17.93    1.47
 -22   8   0   11.59    1.21
  14 -22   0   13.40    0.95
   8  14   0   11.64    1.16
  14 -22   0   14.81    1.38
  14 -22   0   11.81    1.16
   8  14   0   12.19    0.84
  -8 -14   0   12.31    1.25
  22  -8   0   11.63    1.25
 -14  22   0   10.84    1.23
 -14  22   0   14.55    1.25
  11 -22   0    1.43    0.55
  11 -22   0    1.69    0.34
  11 -22   0    2.47    0.70
  11  11   0    2.24    0.61
 -22  11   0    1.16    0.58
 -11  22   0    2.88    0.77
 -11 -11   0    1.52    0.60
 -11  22   0    1.69    0.53
  22 -11   0    2.48    0.69
  14   8   0   17.54    1.84
 -22  14   0    6.19    0.85
   8 -22   0    9.43    0.77
   8 -22   0    8.94    0.97
   8 -22   0   10.72    1.19
  22 -14   0    9.47    1.02
  -8  22   0   10.11    1.17
  22 -14   0    9.16    0.98
 -14  -8   0    7.48    0.93
  -8  22   0   15.42    1.61
  17   5   0   13.27    1.47
   5 -22   0   16.97    1.54
   5 -22   0   10.94    0.91
   5 -22   0   12.93    1.22
 -22  17   0   14.21    1.30
 -17  -5   0   15.24    1.67
  -5  22   0   14.30    1.42
  22 -17   0   17.05    1.63
 -17  -5   0   12.19    0.89
  -5  22   0   13.92    0.91
  22 -17   0   12.34    1.25
   2 -22   0   36.09    2.48
   2 -22   0   38.18    2.64
 -22  20   0   36.90    2.54
  -2  22   0   36.72    2.16
  22 -20   0   36.01    2.49
  22 -20   0   38.97    2.52
 -20  -2   0   37.15    2.59
   1  22   0   14.83    1.10
  22 -23   0   23.12    2.01
   1  22   0   15.57    1.46
  22 -23   0   15.59    1.60
 -23   1   0   20.36    2.10
  -1 -22   0   19.82    1.83
  -1 -22   0   12.80    1.51
 -22  23   0   20.09    1.78
 -22  23   0   18.17    1.67
  23  -1   0   14.99    1.54
  19 -23   0   15.43    1.62
 -23   4   0   17.80    1.93
  19 -23   0   13.89    1.47
   4  19   0   20.86    1.94
   4  19   0   13.69    1.04
  -4 -19   0   16.34    1.64
  23  -4   0   19.99    2.14
 -19  23   0   13.63    1.41
  23  -4   0   14.44    0.98
  16 -23   0    9.48    1.12
 -23   7   0   13.40    1.53
   7  16   0   10.23    0.77
   7  16   0   13.24    1.34
  16 -23   0    9.95    0.92
 -23   7   0    8.60    0.99
  16 -23   0   13.79    1.45
 -16  23   0   16.21    1.57
  -7 -16   0   15.49    1.58
 -16  23   0   10.38    1.21
  23  -7   0   15.38    1.55
  13 -23   0   18.18    1.68
  13 -23   0   11.16    0.96
  10  13   0   11.41    1.18
  13 -23   0   14.29    1.39
 -23  10   0   11.75    1.25
  23 -10   0   10.64    1.23
 -13  23   0   12.83    1.22
 -13  23   0   17.10    1.53
 -23  13   0   48.16    3.04
  10 -23   0   49.73    3.05
  13  10   0   45.43    3.03
  10 -23   0   48.39    2.79
  10 -23   0   50.12    3.16
 -13 -10   0   50.05    3.11
  23 -13   0   45.47    3.09
 -10  23   0   50.17    3.15
  23 -13   0   47.37    3.01
   7 -23   0   24.53    1.61
   7 -23   0   25.37    2.08
   7 -23   0   33.27    2.22
  16   7   0   31.51    2.17
 -23  16   0   25.10    1.93
  23 -16   0   25.70    1.91
  23 -16   0   24.67    1.92
  -7  23   0   24.34    2.03
 -16  -7   0   25.68    2.00
  -7  23   0   30.27    2.09
 -16  -7   0   24.69    1.58
 -23  19   0   11.12    1.22
   4 -23   0    8.78    1.00
   4 -23   0    8.35    1.11
  19   4   0   13.57    1.47
 -19  -4   0    6.55    0.92
  -4  23   0   10.20    0.76
  23 -19   0    8.67    0.97
  23 -19   0    9.58    1.10
  -4  23   0   11.15    1.13
   1 -23   0   16.03    1.67
  22   1   0   18.18    1.58
   1 -23   0   15.09    1.44
 -23  22   0   16.77    1.65
  23 -22   0   15.93    1.58
  -1  23   0   14.91    1.44
 -22  -1   0   21.27    1.90
  23 -22   0   16.94    1.50
  -1  23   0   16.50    1.11
   3  21   0    7.63    0.95
   3  21   0    9.10    0.76
  21 -24   0   12.64    1.25
  21 -24   0   10.96    1.27
 -24   3   0    8.82    1.16
  -3 -21   0    9.25    1.16
  -3 -21   0    8.04    1.18
  24  -3   0    6.12    0.91
 -21  24   0   11.37    1.26
   6  18   0   11.72    1.26
  18 -24   0   14.24    1.46
 -24   6   0   19.75    2.12
 -24   6   0    9.84    1.13
  18 -24   0   17.18    1.70
 -18  24   0   12.09    1.32
  -6 -18   0   17.81    1.79
 -18  24   0   14.67    1.39
  24  -6   0   11.57    1.37
  15 -24   0   84.87    5.12
  15 -24   0   88.50    4.91
  15 -24   0   88.94    5.19
   9  15   0   88.76    4.83
 -24   9   0   86.14    5.11
  -9 -15   0   81.28    5.15
 -15  24   0   91.27    5.23
  12  12   0    0.73    0.52
 -24  12   0   -0.12    0.54
  12 -24   0    0.84    0.37
  12 -24   0    0.13    0.66
  12 -24   0    0.67    0.68
 -12 -12   0    0.88    0.69
 -12  24   0    1.11    0.59
  24 -12   0    0.89    0.67
 -12  24   0    0.85    0.72
  15   9   0    8.78    1.01
   9 -24   0   10.71    0.87
   9 -24   0   12.83    1.38
  -9  24   0    8.08    0.98
  24 -15   0   19.15    1.96
  24 -15   0   12.34    1.15
  -9  24   0   12.96    1.40
  24 -15   0    9.14    1.11
 -15  -9   0   17.76    2.04
 -24  18   0   61.27    3.73
   6 -24   0   61.69    3.85
   6 -24   0   59.02    3.41
 -18  -6   0   59.17    3.79
 -18  -6   0   59.27    3.37
  24 -18   0   63.17    3.71
  -6  24   0   58.34    3.38
  24 -18   0   59.80    3.73
 -24  21   0    6.98    1.07
   3 -24   0    6.34    1.37
  21   3   0    4.07    0.82
   3 -24   0    5.58    1.08
  -3  24   0    5.58    0.85
  24 -21   0    8.31    1.49
 -21  -3   0    8.62    1.80
  24 -21   0    7.51    1.07
  -3  24   0    4.98    0.51
 -24  24   0    9.24    1.23
 -24  24   0   12.29    1.39
  24   0   0    8.14    1.17
   0 -24   0   13.28    1.49
   0 -24   0   14.69    1.58
   0  24   0   10.54    0.86
  24 -24   0   11.01    1.21
  24 -24   0   16.83    1.73
 -24   0   0   13.40    1.77
   0  24   0   10.71    1.23
   2  23   0   14.29    1.42
   2  23   0   16.06    1.07
 -25   2   0   12.92    1.55
  23 -25   0   16.49    1.60
  23 -25   0   16.76    1.53
 -23  25   0   13.14    1.43
  -2 -23   0   17.77    1.76
  25  -2   0   16.01    1.51
  -2 -23   0   14.77    1.47
 -23  25   0   16.42    1.60
   5  20   0    6.55    0.62
  20 -25   0    4.32    0.82
 -25   5   0    4.76    0.94
   5  20   0    7.24    1.03
  20 -25   0    5.76    0.93
  -5 -20   0    5.18    0.88
 -20  25   0    8.88    1.31
  25  -5   0    5.96    0.58
  25  -5   0    7.83    1.24
 -20  25   0    6.69    1.07
  17 -25   0   32.75    2.30
 -25   8   0   33.47    2.47
   8  17   0   31.75    1.92
  17 -25   0   35.28    2.44
  17 -25   0   32.55    2.05
 -25   8   0   32.86    2.32
 -17  25   0   33.00    2.46
  -8 -17   0   34.13    2.37
 -17  25   0   34.58    2.35
  14 -25   0   15.29    1.38
  14 -25   0   13.37    1.10
  11  14   0   14.60    1.35
  14 -25   0   16.85    1.58
 -25  11   0   13.71    1.39
  25 -11   0   14.25    1.51
 -11 -14   0   14.86    1.45
 -14  25   0   13.77    1.36
 -14  25   0   15.78    1.56
  11 -25   0    6.33    0.90
 -25  14   0    6.99    0.99
  14  11   0    5.82    0.89
  11 -25   0    7.76    1.09
  11 -25   0    6.41    0.90
 -14 -11   0    5.71    0.91
 -11  25   0    5.01    0.85
  25 -14   0    5.17    0.95
 -11  25   0    7.80    1.15
  25 -14   0    6.27    0.93
   8 -25   0   19.12    1.26
   8 -25   0   18.29    1.58
 -25  17   0   21.35    1.70
   8 -25   0   20.86    1.87
  17   8   0   28.11    2.31
  25 -17   0   17.37    1.60
 -17  -8   0   18.56    1.72
 -17  -8   0   17.43    1.23
  -8  25   0   18.55    1.75
  25 -17   0   18.32    1.59
  25 -17   0   18.30    1.25
  -8  25   0   19.06    1.57
   5 -25   0    0.98    0.62
   5 -25   0    0.81    0.76
  20   5   0    0.72    0.50
 -25  20   0    2.11    0.37
   5 -25   0    1.55    0.33
 -25  20   0    1.20    0.72
  -5  25   0    1.93    0.34
  25 -20   0    1.71    0.93
 -20  -5   0    2.18    1.00
  25 -20   0    0.66    0.54
  -5  25   0    1.71    0.54
 -20  -5   0    1.57    0.36
   2 -25   0    5.27    0.99
   2 -25   0    3.16    0.77
  23   2   0    5.02    0.97
 -25  23   0    4.40    0.88
  25 -23   0    4.37    0.84
 -23  -2   0    3.52    0.85
  25 -23   0    3.52    0.82
  -2  25   0    5.34    0.50
  -2  25   0    3.44    0.78
   1  25   0   13.50    0.99
 -26   1   0   13.23    1.53
   1  25   0   12.29    1.40
  25 -26   0   15.44    1.56
  25 -26   0   13.06    1.45
  -1 -25   0   21.47    1.94
  26  -1   0   12.53    1.41
 -25  26   0   15.17    1.54
  -1 -25   0   11.99    1.43
  22 -26   0    0.62    0.80
 -26   4   0   -0.50    0.66
   4  22   0    0.58    0.30
   4  22   0   -0.34    0.45
  22 -26   0    0.22    0.58
  -4 -22   0   -0.01    0.79
  26  -4   0    0.20    0.53
 -22  26   0    0.83    0.89
 -22  26   0    0.26    0.48
  -4 -22   0   -0.77    0.48
   7  19   0    2.43    0.77
 -26   7   0    1.61    0.78
  19 -26   0    2.00    0.69
 -26   7   0    1.34    0.62
  19 -26   0    2.20    0.48
  19 -26   0    0.75    0.66
  -7 -19   0    1.88    0.74
  26  -7   0    2.28    0.90
 -19  26   0    3.04    0.91
 -19  26   0    3.26    0.98
  16 -26   0   26.00    1.97
  16 -26   0   26.36    1.73
  10  16   0   25.67    2.00
 -26  10   0   26.81    2.02
  16 -26   0   30.87    2.17
  10  16   0   26.76    1.62
 -16  26   0   24.54    2.00
 -16  26   0   27.00    2.14
  26 -10   0   28.17    2.11
 -26  13   0   13.57    1.43
  13 -26   0   12.18    1.35
  13 -26   0   16.72    1.67
  13 -26   0   14.25    1.07
  13  13   0   13.76    1.37
  26 -13   0   12.32    1.36
 -13 -13   0   21.83    2.21
 -13  26   0   13.33    1.39
  10 -26   0    4.70    1.00
  10 -26   0    5.75    0.83
  10 -26   0    7.09    1.15
 -26  16   0    5.52    1.02
  16  10   0    4.48    0.81
  26 -16   0    2.85    0.78
  26 -16   0    4.73    0.86
 -16 -10   0    5.11    0.99
  26 -16   0    4.13    0.86
 -10  26   0    8.88    1.59
 -10  26   0    3.39    0.85
 -26  19   0    1.48    0.84
   7 -26   0    0.81    0.83
   7 -26   0    2.79    0.74
   7 -26   0    1.28    0.36
  19   7   0    1.01    0.60
  26 -19   0    3.41    1.10
  26 -19   0    2.96    0.79
 -19  -7   0    3.53    1.09
 -19  -7   0    1.56    0.41
  -7  26   0    0.84    0.49
   4 -26   0    1.67    0.86
  22   4   0    3.73    1.63
 -26  22   0    2.38    0.84
   4 -26   0    0.53    0.57
  26 -22   0    2.69    0.83
  26 -22   0    1.37    0.68
  -4  26   0    2.19    0.34
 -22  -4   0    0.97    0.72
  -4  26   0    1.74    1.26
 -26  25   0    2.96    0.96
  25   1   0    4.56    0.99
   1 -26   0    6.15    1.25
   1 -26   0    6.43    1.75
  -1  26   0    4.14    0.47
  -1  26   0    4.09    0.90
 -25  -1   0    2.10    0.71
  26 -25   0    5.60    0.98
  26 -25   0    7.38    1.72
  24 -27   0    2.00    0.72
   3  24   0    2.15    0.39
   3  24   0    2.32    0.69
 -27   3   0    2.26    1.19
  24 -27   0    1.41    0.76
  -3 -24   0    2.69    1.01
 -24  27   0    2.15    0.88
  -3 -24   0    1.14    0.74
  27  -3   0    1.59    0.69
 -24  27   0    2.40    0.75
 -27   6   0    4.88    0.98
   6  21   0    4.95    1.08
  21 -27   0    7.76    1.28
 -27   6   0    2.30    0.74
  21 -27   0    2.34    0.76
 -21  27   0    5.27    1.14
  -6 -21   0    3.17    0.75
  27  -6   0    5.14    1.13
 -21  27   0    5.16    1.07
 -27   9   0    4.70    0.97
  18 -27   0    5.91    1.01
  18 -27   0    4.62    1.02
  18 -27   0    5.59    0.64
   9  18   0    5.02    0.50
   9  18   0    3.78    0.65
  27  -9   0    3.12    0.72
 -18  27   0    4.21    1.02
  -9 -18   0    5.93    1.20
 -18  27   0    7.51    1.72
 -27  12   0    2.14    0.69
  15 -27   0    3.83    0.97
  15 -27   0    2.10    0.45
  15 -27   0    2.23    0.88
  12  15   0    1.69    0.60
 -15  27   0    1.42    0.73
 -15  27   0    2.69    0.70
  27 -12   0    2.44    0.78
 -12 -15   0    4.39    1.16
  12 -27   0    9.64    1.15
  12 -27   0    9.67    1.31
 -27  15   0    7.50    1.06
  15  12   0   14.15    1.55
  12 -27   0    9.68    0.90
 -12  27   0   12.70    1.37
 -12  27   0   12.86    1.43
  27 -15   0   16.13    1.76
 -15 -12   0    9.43    1.20
  18   9   0   11.89    1.40
 -27  18   0   15.87    1.56
   9 -27   0   14.08    1.60
   9 -27   0   13.15    1.15
   9 -27   0   15.08    1.42
  27 -18   0   19.65    2.08
  27 -18   0   17.63    1.53
  27 -18   0   13.60    1.05
  -9  27   0   13.22    1.44
  -9  27   0   17.64    1.66
 -18  -9   0   11.49    1.02
 -18  -9   0   22.57    2.48
 -27  21   0   19.68    1.75
 -27  21   0   17.93    1.22
  21   6   0   19.49    1.66
   6 -27   0   19.05    1.26
   6 -27   0   19.55    1.90
  27 -21   0   17.82    1.62
 -21  -6   0   18.04    1.77
  27 -21   0   17.03    1.66
  -6  27   0   19.06    1.22
  -6  27   0   17.21    1.55
 -27  24   0    4.73    0.92
  24   3   0    7.89    1.29
   3 -27   0    5.97    1.15
   3 -27   0    5.41    1.00
  -3  27   0    8.52    1.21
  27 -24   0    4.33    0.83
 -24  -3   0    4.30    1.04
  -3  27   0    4.80    0.50
  27 -24   0    5.55    1.03
   0 -27   0    1.67    0.70
 -27  27   0    1.43    0.88
   0 -27   0    2.91    1.08
  27   0   0    0.43    0.54
  27 -27   0    0.81    0.65
 -27   0   0    1.33    0.87
   0  27   0    2.77    0.73
   0  27   0    1.51    0.35
  27 -27   0    0.57    0.62
  26 -28   0    1.04    0.73
   2  26   0    2.26    0.70
  26 -28   0    1.23    0.74
 -28   2   0    2.03    0.82
   2  26   0    0.87    0.35
 -26  28   0    1.86    0.96
  -2 -26   0    0.55    0.91
 -26  28   0    0.38    0.44
  28  -2   0    0.48    0.51
  -2 -26   0    1.31    0.72
   5  23   0    2.58    0.42
 -28   5   0    3.07    1.17
   5  23   0    1.06    0.62
  23 -28   0    2.51    0.75
  23 -28   0    3.28    0.92
 -23  28   0    1.52    0.61
  -5 -23   0    4.65    1.13
 -23  28   0    2.83    0.96
  28  -5   0    1.99    0.72
  20 -28   0   14.49    1.23
 -28   8   0   19.09    2.06
 -28   8   0   10.15    1.37
  20 -28   0   16.11    1.75
   8  20   0   21.31    2.21
  20 -28   0   16.35    1.69
  28  -8   0   29.09    3.04
  -8 -20   0   19.05    1.97
 -20  28   0   15.84    1.65
  11  17   0    6.73    0.64
 -28  11   0    9.40    1.18
  17 -28   0    7.58    0.99
  11  17   0    5.90    0.89
  17 -28   0    8.73    1.17
  17 -28   0    6.54    0.66
  28 -11   0    4.61    0.88
 -17  28   0    4.93    0.82
 -17  28   0    8.44    1.22
 -11 -17   0    7.01    1.06
  14 -28   0    3.12    0.89
  14  14   0    4.86    1.13
  14 -28   0    3.48    0.50
 -28  14   0    2.82    0.79
  14 -28   0    3.84    0.83
  28 -14   0    7.65    1.40
 -14  28   0    4.18    0.99
 -14 -14   0    1.90    0.77
 -14  28   0    3.35    1.03
  11 -28   0   11.16    1.36
  17  11   0   15.30    1.53
  11 -28   0   15.48    1.80
 -28  17   0    8.58    1.07
  11 -28   0   11.40    0.93
  28 -17   0   14.03    1.47
 -11  28   0   11.87    1.43
 -11  28   0   10.22    1.22
  28 -17   0   11.56    1.30
 -17 -11   0    7.81    1.07
  28 -17   0    8.24    1.04
  28 -17   0   14.23    0.98
   8 -28   0    2.45    0.68
   8 -28   0    2.63    0.98
  20   8   0    4.91    1.07
   8 -28   0    2.96    0.51
 -28  20   0    2.29    0.75
  -8  28   0    4.03    0.92
  28 -20   0    2.25    0.71
 -20  -8   0    3.78    0.49
 -20  -8   0    2.46    0.87
  28 -20   0    4.01    0.86
 -28  23   0    6.42    1.12
  23   5   0    6.27    1.04
   5 -28   0    3.57    0.82
   5 -28   0    4.54    1.12
  28 -23   0    4.58    0.85
 -23  -5   0    2.75    0.73
  -5  28   0    5.56    0.93
  28 -23   0    2.99    0.78
  -5  28   0    4.72    0.48
   2 -28   0    1.76    0.95
 -28  26   0    0.86    0.90
  26   2   0    3.86    1.22
   2 -28   0    3.52    1.65
  28 -26   0    2.27    0.79
  28 -26   0    3.46    1.60
  -2  28   0    3.76    1.06
 -26  -2   0    4.33    1.86
  -2  28   0    2.49    0.39
   1  28   0    6.95    0.62
 -29   1   0    4.99    1.18
   1  28   0    6.05    1.00
  28 -29   0    6.40    1.01
  28 -29   0    5.25    1.00
 -28  29   0    5.47    1.12
 -28  29   0    6.49    1.06
  -1 -28   0    6.31    1.34
  29  -1   0    3.77    0.80
  -1 -28   0    4.01    0.92
 -29   4   0    0.66    0.84
   4  25   0    1.89    0.38
  25 -29   0    1.32    0.88
   4  25   0    1.11    0.63
  25 -29   0    1.41    0.70
  29  -4   0    1.55    0.50
 -25  29   0    1.34    0.90
 -25  29   0    1.07    0.70
  -4 -25   0    1.43    0.65
  29  -4   0    1.01    0.70
  -4 -25   0    1.05    0.94
 -29   7   0    2.19    0.84
  22 -29   0    1.45    0.44
   7  22   0    0.48    0.61
  22 -29   0    1.15    0.61
  22 -29   0    0.24    0.69
 -29   7   0    0.49    0.76
 -22  29   0    0.29    0.66
  -7 -22   0    0.72    0.69
  29  -7   0    0.84    0.80
 -22  29   0    0.41    0.84
  19 -29   0    0.38    0.41
  19 -29   0    0.72    0.71
  10  19   0    0.03    0.40
  19 -29   0    0.66    0.88
 -29  10   0   -0.26    0.60
 -10 -19   0    0.96    0.88
  29 -10   0    0.50    0.55
 -19  29   0    0.83    0.80
 -19  29   0    0.33    0.53
  16 -29   0   27.75    1.80
  16 -29   0   26.15    2.26
  13  16   0   28.72    2.14
 -29  13   0   26.66    2.12
  16 -29   0   26.94    2.10
 -13 -16   0   29.80    2.20
  29 -13   0   28.27    2.26
 -16  29   0   28.54    2.27
 -16  29   0   26.96    2.12
  13 -29   0    6.57    0.73
  13 -29   0   11.12    1.44
  16  13   0   11.85    1.54
  13 -29   0    9.69    1.16
 -16 -13   0    7.44    1.20
  29 -16   0   11.14    1.64
 -13  29   0    9.01    1.25
 -13  29   0    8.43    1.18
  19  10   0    1.42    0.87
  10 -29   0    0.46    0.61
  10 -29   0    1.00    0.86
 -29  19   0   -0.14    0.71
  10 -29   0    0.70    0.35
 -10  29   0    1.09    0.72
 -10  29   0   -0.12    0.74
  29 -19   0    0.37    0.41
 -19 -10   0    1.54    0.45
  29 -19   0    2.41    1.13
  29 -19   0    0.76    0.68
 -19 -10   0    0.32    0.66
  29 -19   0    1.49    0.71
  22   7   0    3.30    0.76
   7 -29   0    3.02    0.97
   7 -29   0    2.85    0.54
 -29  22   0    2.50    0.86
   7 -29   0    2.98    0.76
  -7  29   0    2.75    0.73
 -22  -7   0    3.21    0.95
  29 -22   0    2.51    0.80
  29 -22   0    4.28    0.91
  25   4   0    2.88    1.70
 -29  25   0    0.80    0.85
   4 -29   0    0.50    0.58
   4 -29   0   -0.45    0.88
  -4  29   0    0.85    1.42
  29 -25   0    1.55    0.80
 -25  -4   0    2.00    0.79
  -4  29   0    0.35    0.29
  29 -25   0    0.53    0.63
   1 -29   0    1.96    0.83
  28   1   0    0.92    0.57
 -29  28   0    3.10    1.02
   1 -29   0    2.05    0.81
  29 -28   0    1.43    0.81
  29 -28   0    4.47    1.01
 -28  -1   0    1.78    0.92
  -1  29   0    1.92    0.66
  -1  29   0    1.64    0.40
   3  27   0    4.73    1.00
   3  27   0    4.15    0.52
 -30   3   0    4.54    1.10
  27 -30   0    2.31    0.88
  27 -30   0    3.15    0.89
  30  -3   0    4.14    0.65
  -3 -27   0    3.35    0.89
 -27  30   0    5.14    1.06
  30  -3   0    3.75    1.00
 -27  30   0    5.82    1.11
  -3 -27   0    6.76    1.43
   6  24   0    0.63    0.34
 -30   6   0    1.44    0.80
  24 -30   0    1.20    0.87
   6  24   0   -0.06    0.55
  24 -30   0    0.78    0.84
 -30   6   0    0.00    0.80
 -24  30   0    0.30    0.54
 -24  30   0    1.99    0.90
  30  -6   0    0.79    0.66
  -6 -24   0    0.58    0.89
  21 -30   0    0.03    1.06
 -30   9   0    1.31    0.73
  21 -30   0    0.05    0.39
   9  21   0    0.47    0.53
  21 -30   0   -0.56    0.78
  30  -9   0    1.08    0.66
 -21  30   0    0.90    0.58
 -21  30   0    0.14    0.81
  -9 -21   0    0.14    0.70
  18 -30   0    0.81    0.41
  12  18   0    1.29    0.38
  18 -30   0    1.12    0.91
  18 -30   0    0.95    0.64
 -30  12   0    1.97    0.84
  12  18   0    1.53    0.91
 -18  30   0    1.35    0.85
  30 -12   0    1.09    0.92
 -18  30   0    1.73    0.98
 -12 -18   0    0.45    0.70
  15 -30   0    2.62    0.48
  15 -30   0    3.16    0.77
  15 -30   0    3.87    1.03
 -30  15   0    2.95    0.95
  15  15   0    2.99    0.76
 -15  30   0    3.08    0.80
 -15  30   0    4.52    1.02
 -15 -15   0    2.71    0.85
  30 -15   0    2.14    0.87
  12 -30   0    3.22    0.98
  18  12   0    3.21    0.81
  12 -30   0    2.84    0.45
 -30  18   0    1.41    0.67
  12 -30   0    3.61    0.81
  30 -18   0    2.68    0.76
  30 -18   0    2.73    0.87
 -12  30   0    2.21    0.72
 -12  30   0    3.68    1.04
  30 -18   0    2.28    0.54
  30 -18   0    3.21    1.03
 -18 -12   0    2.75    0.87
 -30  21   0    1.78    0.62
   9 -30   0    3.31    1.02
   9 -30   0    2.04    1.27
   9 -30   0    2.26    0.41
  21   9   0    2.94    0.78
  30 -21   0    1.30    0.76
 -21  -9   0    1.73    0.47
 -21  -9   0    2.05    0.84
  -9  30   0    1.79    0.63
  30 -21   0    1.92    0.73
   6 -30   0    0.45    0.94
  24   6   0    1.06    0.79
   6 -30   0    0.88    1.26
 -30  24   0    0.19    0.86
  30 -24   0    0.32    0.70
 -24  -6   0    0.13    0.53
  -6  30   0    1.59    0.79
  30 -24   0    1.30    0.68
  -6  30   0    1.10    0.34
   3 -30   0    1.85    1.07
 -30  27   0    0.63    0.89
  27   3   0    0.55    0.61
   3 -30   0    0.55    0.74
 -27  -3   0    2.22    0.99
  -3  30   0    1.53    0.61
  30 -27   0    0.40    0.82
  -3  30   0    0.84    0.35
  30 -27   0    0.84    0.81
  30   0   0    7.63    2.31
   0 -30   0    0.97    0.67
   0 -30   0    2.82    1.21
 -30  30   0    1.20    1.14
  30 -30   0    1.62    0.91
 -30   0   0    1.91    1.04
   0  30   0    3.17    1.64
  30 -30   0    2.32    0.88
   0  30   0    1.85    0.41
   2  29   0    0.74    0.97
   2  29   0    0.19    0.34
  29 -31   0    0.27    0.77
 -31   2   0   -0.48    0.83
  29 -31   0   -0.50    0.91
  -2 -29   0    0.41    0.66
  -2 -29   0   -0.04    1.06
  31  -2   0    0.61    0.92
 -29  31   0    0.58    0.97
 -29  31   0    1.85    1.00
 -31   5   0    0.05    0.88
   5  26   0   -0.63    0.63
   5  26   0   -0.12    0.32
  26 -31   0   -0.14    0.74
  26 -31   0    0.57    0.68
  -5 -26   0    0.32    0.96
  31  -5   0    0.83    0.92
 -26  31   0   -0.43    0.89
  -5 -26   0   -0.30    0.66
 -26  31   0   -0.42    0.75
 -31   8   0    0.53    0.82
   8  23   0    0.39    0.62
  23 -31   0    0.44    0.76
  23 -31   0   -0.04    0.65
 -31   8   0   -1.12    0.82
  23 -31   0    0.18    0.43
 -23  31   0    0.28    0.85
  -8 -23   0    0.47    0.78
 -23  31   0   -0.15    0.62
  31  -8   0    0.10    0.66
  20 -31   0    1.78    0.48
  20 -31   0    2.91    1.03
  11  20   0    2.94    0.96
  11  20   0    1.65    0.37
  20 -31   0    1.04    0.86
 -31  11   0    1.06    0.75
 -20  31   0    0.59    0.92
 -20  31   0    0.80    0.86
  31 -11   0    2.23    0.94
 -11 -20   0    1.48    0.97
  14  17   0    1.82    0.99
  17 -31   0    2.03    0.47
 -31  14   0    2.95    0.90
  17 -31   0    1.42    0.94
  17 -31   0    1.51    0.67
  31 -14   0    2.71    1.14
 -17  31   0    2.21    0.96
 -17  31   0    3.00    0.96
 -14 -17   0    1.52    0.81
  14 -31   0   12.64    1.16
  14 -31   0   20.02    1.92
 -31  17   0   15.02    1.62
  17  14   0   15.23    1.67
  14 -31   0   19.47    1.95
 -14  31   0   13.67    1.52
  31 -17   0   16.37    1.73
 -14  31   0   10.92    1.52
 -17 -14   0   19.89    2.03
  11 -31   0    3.34    0.49
  11 -31   0    4.63    1.17
 -31  20   0    2.69    0.89
  11 -31   0    4.30    1.13
  20  11   0    2.78    0.91
  31 -20   0    5.42    1.17
 -20 -11   0    2.08    0.98
  31 -20   0    3.56    0.90
 -11  31   0    2.98    0.89
  31 -20   0    3.16    0.97
  31 -20   0    3.47    0.54
 -11  31   0    3.72    1.00
 -20 -11   0    2.55    0.53
   8 -31   0    0.94    1.07
 -31  23   0    0.81    0.84
 -31  23   0    1.20    0.42
   8 -31   0    0.72    0.67
  23   8   0    1.36    0.73
   8 -31   0    0.49    0.35
 -23  -8   0    1.22    0.41
  31 -23   0    0.42    0.72
 -23  -8   0    0.87    0.86
  31 -23   0    1.40    0.79
  -8  31   0    0.49    0.59
 -31  26   0    2.99    1.08
  26   5   0    2.23    0.76
   5 -31   0    3.04    0.84
   5 -31   0    4.25    1.25
  31 -26   0    2.07    0.86
  31 -26   0    3.59    0.95
  -5  31   0    3.59    0.45
  -5  31   0    3.81    0.86
 -26  -5   0    4.18    1.13
   2 -31   0    4.29    1.34
  29   2   0    4.94    1.11
   2 -31   0    3.18    1.13
 -31  29   0    5.67    1.25
  -2  31   0    2.54    0.44
  -2  31   0    4.00    1.00
 -29  -2   0    3.49    1.45
  31 -29   0    3.80    0.98
  31 -29   0    5.41    1.42
 -32   1   0    2.87    1.10
  31 -32   0    3.19    1.11
  31 -32   0    3.68    0.98
   1  31   0    2.47    0.94
   1  31   0    2.95    0.47
  -1 -31   0    1.28    1.08
  32  -1   0    2.83    1.03
  -1 -31   0    0.76    0.83
 -31  32   0    0.29    1.10
   4  28   0    0.35    0.37
 -32   4   0   -0.15    1.22
  28 -32   0   -0.39    0.91
   4  28   0   -0.08    0.58
  28 -32   0   -0.56    0.61
 -28  32   0   -0.07    0.96
  -4 -28   0   -0.19    0.83
  -4 -28   0    0.62    1.04
 -28  32   0    0.33    0.53
  32  -4   0   -0.59    1.98
  25 -32   0    0.62    0.81
   7  25   0    3.14    0.86
  25 -32   0    3.34    0.84
 -32   7   0    4.29    1.12
  25 -32   0    2.81    0.57
 -32   7   0    4.06    1.13
 -25  32   0    3.15    1.07
  32  -7   0    1.90    0.87
  32  -7   0    3.96    0.50
  -7 -25   0    2.99    0.87
 -25  32   0    1.21    0.78
 -32  10   0    1.71    0.85
  10  22   0    1.60    0.67
  22 -32   0    0.77    0.96
  22 -32   0    1.02    0.46
  22 -32   0    0.69    0.70
 -22  32   0    0.79    0.85
  32 -10   0    0.93    0.68
 -22  32   0    1.19    0.61
 -10 -22   0    0.64    0.83
  13  19   0    2.25    0.44
  19 -32   0    1.84    0.50
  19 -32   0    1.72    0.98
  13  19   0    2.42    0.86
 -32  13   0    1.05    0.66
  19 -32   0    2.30    0.78
 -19  32   0    3.48    0.97
 -19  32   0    1.72    1.01
  32 -13   0    0.92    0.82
 -13 -19   0    0.69    0.74
  16 -32   0    2.00    1.08
  16  16   0    1.50    0.66
  16 -32   0    2.82    1.32
  16 -32   0    2.25    0.48
 -32  16   0    2.05    0.87
  32 -16   0    1.69    0.81
 -16  32   0    2.14    0.67
 -16  32   0    3.40    0.94
 -16 -16   0    1.68    0.70
  19  13   0    1.33    0.73
  13 -32   0    1.15    0.96
  13 -32   0    0.07    0.92
  13 -32   0    0.38    0.38
 -32  19   0    0.04    0.66
  32 -19   0    2.15    0.93
 -13  32   0    0.49    0.97
  32 -19   0    0.78    0.46
 -19 -13   0    2.55    1.21
 -13  32   0    0.35    0.67
  32 -19   0   -0.11    0.70
  32 -19   0    0.88    0.93
 -19 -13   0   -0.13    0.43
  10 -32   0   -0.86    0.32
  10 -32   0    0.05    1.24
  10 -32   0    0.16    0.97
 -32  22   0    0.01    0.69
  22  10   0    2.51    1.65
 -10  32   0   -0.82    0.47
  32 -22   0    0.04    0.70
 -22 -10   0    0.91    1.67
 -22 -10   0    0.33    0.43
  32 -22   0   -2.22    1.29
 -32  25   0    3.33    0.99
   7 -32   0    6.01    1.41
   7 -32   0    3.55    0.94
  25   7   0    3.02    0.90
  32 -25   0    4.88    1.02
 -25  -7   0    6.31    1.13
  32 -25   0    4.55    1.11
  -7  32   0    4.80    0.99
  28   4   0    2.25    0.97
 -32  28   0    0.40    1.00
   4 -32   0    0.53    0.59
   4 -32   0    2.06    1.13
  -4  32   0    1.13    0.83
  32 -28   0    0.63    0.66
  -4  32   0    1.67    0.39
  32 -28   0    1.97    0.88
 -28  -4   0    1.10    0.79
 -32  31   0    0.41    1.03
  31   1   0   -0.27    1.09
   1 -32   0   -0.83    1.06
   1 -32   0    0.93    1.23
  32 -31   0   -0.87    0.87
  32 -31   0    0.35    1.10
 -31  -1   0    0.12    0.94
  -1  32   0    1.08    0.38
  -1  32   0    1.20    0.90
   3  30   0    0.92    0.38
  30 -33   0    2.05    0.89
  30 -33   0    0.10    0.81
 -33   3   0    0.90    1.00
   3  30   0    0.35    0.70
  33  -3   0    1.47    0.70
 -30  33   0    1.47    0.93
 -30  33   0    0.32    0.70
  -3 -30   0   -0.11    0.69
  33  -3   0   -0.20    0.52
  -3 -30   0    0.00    1.11
  27 -33   0   -0.66    0.94
 -33   6   0   -0.77    0.70
  27 -33   0   -0.78    0.63
   6  27   0    0.11    0.68
  27 -33   0    0.52    0.49
 -33   6   0    1.08    1.00
 -27  33   0    1.37    1.06
  33  -6   0   -0.71    0.72
  -6 -27   0   -0.28    0.78
 -27  33   0   -0.05    0.62
  -6 -27   0    0.32    1.04
  24 -33   0    0.34    0.47
  24 -33   0    0.97    0.95
  24 -33   0    0.09    0.63
 -33   9   0    0.10    0.78
   9  24   0    1.10    1.51
  33  -9   0    1.33    1.94
  -9 -24   0    0.11    0.74
 -24  33   0    1.58    0.99
 -24  33   0   -0.20    0.50
  21 -33   0    0.13    0.46
  21 -33   0   -0.02    0.70
  12  21   0   -0.01    0.51
  21 -33   0    0.52    0.89
 -33  12   0    0.74    0.75
 -21  33   0   -0.18    0.95
 -12 -21   0    0.48    0.83
  33 -12   0   -0.37    0.68
 -21  33   0    0.33    0.59
 -33  15   0    4.92    1.03
  18 -33   0    3.39    0.59
  15  18   0    3.85    0.99
  18 -33   0    2.82    0.82
  18 -33   0    3.77    1.07
 -18  33   0    2.75    1.11
 -15 -18   0    2.42    0.83
  33 -15   0    2.68    1.00
 -18  33   0    3.49    0.92
  15 -33   0    3.23    1.12
  15 -33   0    2.37    0.49
 -33  18   0    0.43    0.81
  18  15   0    2.49    0.86
  15 -33   0    2.00    0.79
 -15  33   0    1.48    0.73
 -18 -15   0    2.07    0.85
  33 -18   0    1.08    0.90
 -15  33   0    2.71    1.09
  21  12   0    0.63    0.68
  12 -33   0    1.87    0.45
  12 -33   0    0.49    1.05
 -33  21   0    1.22    0.84
  12 -33   0    2.77    1.35
 -12  33   0    1.98    0.72
 -21 -12   0    2.50    1.79
  33 -21   0    4.38    1.67
  33 -21   0    2.87    0.88
  33 -21   0    1.82    0.86
 -12  33   0    2.05    1.03
  33 -21   0    1.56    0.51
   9 -33   0   -1.68    0.94
 -33  24   0    0.43    0.45
 -33  24   0   -0.26    0.91
   9 -33   0    0.51    0.66
  24   9   0   -0.05    0.69
   9 -33   0   -0.89    0.32
  33 -24   0   -0.46    0.69
 -24  -9   0    0.71    0.44
  33 -24   0    0.12    0.80
  -9  33   0   -0.92    0.60
 -24  -9   0    0.45    0.77
   6 -33   0    1.77    1.15
 -33  27   0    2.02    1.01
   6 -33   0    2.05    0.76
  27   6   0    2.29    0.77
  -6  33   0    1.95    0.41
  -6  33   0    0.82    0.64
  33 -27   0   -0.16    0.70
 -27  -6   0    1.69    0.90
  33 -27   0    0.68    0.90
  30   3   0    0.70    0.58
 -33  30   0    1.84    1.07
   3 -33   0    1.67    1.14
   3 -33   0    1.01    0.80
  33 -30   0    0.19    0.77
 -30  -3   0    1.57    1.01
  -3  33   0    0.61    1.76
  -3  33   0    1.44    0.38
  33 -30   0    1.78    0.97
 -33  33   0    1.29    1.10
   0 -33   0    3.21    2.08
  33   0   0    0.17    0.70
   0 -33   0    0.81    1.09
   0  33   0    0.54    0.37
   0  33   0    0.27    0.70
 -33   0   0    3.69    1.94
  33 -33   0    2.22    1.61
  33 -33   0    1.45    1.01
   2  32   0    0.84    0.74
 -34   2   0   -0.66    0.90
   2  32   0    0.20    0.39
  32 -34   0    0.73    0.93
  32 -34   0    0.84    0.85
  -2 -32   0    0.90    1.24
  -2 -32   0   -0.05    0.58
  34  -2   0    0.16    0.63
  34  -2   0    0.33    0.62
 -32  34   0    1.36    1.05
  29 -34   0   -0.05    0.91
 -34   5   0    1.04    1.12
   5  29   0    0.68    0.65
  29 -34   0    0.68    0.73
 -29  34   0   -0.18    0.61
  -5 -29   0    0.28    0.92
  -5 -29   0   -1.26    1.03
  34  -5   0    0.12    0.61
 -29  34   0   -0.77    0.99
 -34   8   0   -0.22    0.95
  26 -34   0    1.42    0.53
   8  26   0    2.04    0.78
  26 -34   0    1.00    0.86
 -34   8   0    0.64    1.03
  26 -34   0    0.22    1.02
   8  26   0    1.39    0.44
 -26  34   0    2.52    1.07
  -8 -26   0    2.01    0.96
 -26  34   0    2.22    0.82
  34  -8   0    1.43    0.93
  23 -34   0    0.10    0.71
 -34  11   0   -0.48    0.79
  23 -34   0   -0.92    0.82
  11  23   0   -0.47    0.57
  23 -34   0   -0.08    0.48
 -11 -23   0    0.30    0.91
  34 -11   0   -0.05    0.64
 -23  34   0    0.27    0.68
 -23  34   0    0.03    0.96
  20 -34   0    0.02    0.47
  14  20   0    0.64    0.39
  20 -34   0   -0.21    0.68
  20 -34   0   -0.80    0.94
 -34  14   0   -0.82    0.78
  14  20   0    0.02    0.68
 -20  34   0   -1.27    0.79
  34 -14   0    0.00    0.77
 -20  34   0    0.53    0.77
 -14 -20   0    1.05    0.85
  17 -34   0    1.00    1.05
 -34  17   0    0.65    0.71
  17 -34   0    3.13    0.87
  17 -34   0    0.80    0.46
  17  17   0    3.19    1.07
 -17 -17   0    2.44    1.15
 -17  34   0    2.08    1.08
 -17  34   0    1.81    1.11
  34 -17   0    2.01    1.24
  14 -34   0    3.02    1.17
  20  14   0   12.34    2.41
  14 -34   0    3.46    0.58
 -34  20   0    4.25    0.99
  14 -34   0    3.57    0.80
 -14  34   0    4.55    1.25
  34 -20   0    5.40    1.09
 -20 -14   0    4.96    0.66
 -20 -14   0    2.37    0.95
  34 -20   0    8.67    2.10
  34 -20   0    4.54    0.69
 -14  34   0    4.00    0.78
  23  11   0    0.90    1.67
 -34  23   0    2.86    1.04
  11 -34   0    0.60    0.70
  11 -34   0    0.50    0.39
  11 -34   0    1.93    1.08
 -23 -11   0   -0.12    0.87
 -23 -11   0    1.39    0.50
  34 -23   0    1.69    0.85
  34 -23   0    1.01    0.85
  34 -23   0    0.89    0.82
 -11  34   0    0.55    0.61
  26   8   0    2.19    0.90
   8 -34   0    2.11    1.21
   8 -34   0    1.27    0.79
 -34  26   0    3.19    1.18
  34 -26   0    1.77    0.85
 -26  -8   0    0.87    0.78
  34 -26   0    1.28    0.86
  -8  34   0    0.99    0.66
   5 -34   0   -0.10    0.63
  29   5   0    1.47    0.96
   5 -34   0    1.46    1.23
 -34  29   0    1.80    1.03
  34 -29   0    2.15    1.03
  -5  34   0    1.45    0.39
  -5  34   0    2.11    0.94
 -29  -5   0    1.31    0.89
  34 -29   0    0.92    0.77
  32   2   0    0.83    0.62
 -34  32   0    0.83    1.04
   2 -34   0    1.29    1.22
   2 -34   0    0.18    0.67
  -2  34   0    1.28    0.39
  -2  34   0    0.01    0.60
  34 -32   0   -0.61    0.92
  34 -32   0    0.42    0.97
 -32  -2   0    0.55    1.90
  34 -35   0    0.92    0.86
   1  34   0    0.78    0.46
   1  34   0    1.47    1.01
 -35   1   0    1.36    1.11
  34 -35   0    2.32    1.11
  -1 -34   0   -0.65    0.83
 -34  35   0    2.76    1.31
  -1 -34   0    0.44    0.86
  35  -1   0   -1.02    1.02
   4  31   0    2.49    0.89
  31 -35   0    1.86    0.93
 -35   4   0    2.15    1.12
  31 -35   0    2.26    0.98
  -4 -31   0    0.77    0.80
  -4 -31   0    2.09    1.30
 -31  35   0    1.46    1.13
 -31  35   0    0.97    0.72
  35  -4   0    0.58    0.48
 -35   7   0    0.39    0.79
  28 -35   0   -0.19    0.86
   7  28   0    0.90    0.40
 -35   7   0    1.54    1.08
  28 -35   0    1.54    0.57
  28 -35   0   -0.74    0.69
   7  28   0    0.32    0.74
  -7 -28   0    0.42    0.92
 -28  35   0    0.33    1.09
  -7 -28   0   -0.07    1.12
  35  -7   0    0.82    0.85
 -28  35   0   -0.82    0.75
  10  25   0    6.95    1.90
  25 -35   0    2.54    0.62
 -35  10   0    1.03    0.89
  25 -35   0    1.13    0.84
  25 -35   0    1.24    1.02
  35 -10   0    4.99    2.22
 -25  35   0    2.48    1.19
 -10 -25   0    1.04    0.75
 -25  35   0    6.37    2.27
  22 -35   0   -0.13    0.48
 -35  13   0    0.37    0.77
  22 -35   0   -0.29    0.99
  22 -35   0   -0.12    0.73
  13  22   0    0.66    0.91
  35 -13   0   -0.42    0.94
 -22  35   0    0.46    1.03
 -13 -22   0    0.14    0.81
 -22  35   0    0.37    0.96
 -35  16   0    0.55    0.75
  16  19   0    1.75    1.75
  19 -35   0    0.96    0.49
  19 -35   0    0.33    1.01
  19 -35   0    0.43    0.75
  16  19   0    1.25    0.52
 -16 -19   0    0.69    0.80
 -19  35   0    1.93    1.10
 -19  35   0    1.13    0.73
  35 -16   0    0.45    1.86
  16 -35   0   -0.81    0.66
  19  16   0    1.27    0.85
 -35  19   0   -0.96    0.70
  16 -35   0   -2.03    0.90
  16 -35   0    0.40    0.44
 -16  35   0   -0.94    0.64
 -16  35   0   -0.18    0.95
 -19 -16   0    0.22    0.72
  35 -19   0    0.19    0.89
  13 -35   0    0.40    0.71
  13 -35   0   -0.53    0.96
 -35  22   0    0.52    1.02
  22  13   0   -0.03    0.73
  13 -35   0    0.39    0.40
  35 -22   0    0.37    0.87
  35 -22   0    0.54    0.52
 -13  35   0    0.05    0.66
 -22 -13   0    0.92    0.92
 -13  35   0   -0.22    0.95
  35 -22   0    0.30    0.85
 -22 -13   0    0.36    0.50
  35 -22   0    0.59    1.20
  10 -35   0    5.39    1.38
  10 -35   0    5.35    0.99
  25  10   0    7.01    1.28
  10 -35   0    5.91    0.65
 -35  25   0    6.13    1.25
 -35  25   0    5.67    0.69
 -25 -10   0    4.12    0.63
  35 -25   0    5.21    1.04
 -10  35   0    7.94    1.54
  35 -25   0    5.17    1.09
 -25 -10   0    3.99    1.05
   7 -35   0    1.76    0.87
 -35  28   0    0.51    1.00
   7 -35   0    0.53    1.17
  28   7   0    0.79    0.84
  35 -28   0    1.91    0.93
 -28  -7   0    0.80    1.01
  -7  35   0    1.18    0.66
  35 -28   0    0.85    0.92
 -35  31   0   -0.08    1.04
  31   4   0    1.32    2.17
   4 -35   0    0.33    1.19
   4 -35   0    0.74    0.72
 -31  -4   0    0.86    0.96
  -4  35   0    0.14    0.61
  35 -31   0    0.18    0.81
  -4  35   0    0.36    0.36
  35 -31   0    0.17    0.77
 -35  34   0    2.14    1.20
   1 -35   0    2.50    1.28
  34   1   0    0.19    0.79
   1 -35   0    1.17    1.11
 -34  -1   0    0.32    1.48
  -1  35   0   -0.45    0.74
  -1  35   0    0.85    0.37
  35 -34   0   -0.86    0.90
  35 -34   0   -0.16    0.98
  33 -36   0    0.01    0.94
   3  33   0   -0.12    0.78
 -36   3   0    0.52    1.10
  33 -36   0   -0.50    0.83
 -33  36   0   -0.14    1.12
  36  -3   0    0.26    0.84
  -3 -33   0    0.24    1.16
 -33  36   0    0.10    0.77
  -3 -33   0   -0.53    0.76
  30 -36   0   -0.14    0.52
   6  30   0    0.01    0.86
 -36   6   0   -0.58    1.00
 -36   6   0    0.32    0.88
  30 -36   0    0.75    0.73
   6  30   0   -0.19    0.37
  30 -36   0    1.37    1.02
  36  -6   0   -0.04    0.91
 -30  36   0    1.91    1.15
  -6 -30   0    2.37    1.30
  -6 -30   0    1.00    0.84
 -30  36   0   -0.61    1.00
  27 -36   0   -0.51    0.46
  27 -36   0    0.00    0.75
   9  27   0    0.85    0.42
  27 -36   0    1.52    1.02
 -36   9   0   -0.37    0.81
   9  27   0    1.24    1.04
 -27  36   0   -0.04    1.08
  -9 -27   0   -0.95    0.83
  36  -9   0    1.42    1.37
 -27  36   0    0.43    0.97
  12  24   0    0.79    1.01
  24 -36   0   -0.14    1.02
  24 -36   0   -0.34    0.47
  24 -36   0    0.20    0.67
 -36  12   0   -0.26    0.82
  36 -12   0    0.67    1.18
 -24  36   0   -0.03    1.07
 -24  36   0    0.21    1.10
 -12 -24   0    0.85    1.45
 -36  15   0    0.77    0.88
  21 -36   0    1.02    1.08
  15  21   0    1.46    0.82
  21 -36   0    2.33    1.12
  21 -36   0    1.57    0.56
  15  21   0    0.93    0.43
 -15 -21   0    0.93    0.89
  36 -15   0    1.84    0.97
 -21  36   0    1.89    0.93
 -21  36   0    0.60    1.06
  18 -36   0    2.49    0.86
  18 -36   0    2.31    0.55
 -36  18   0    0.40    0.71
  18  18   0    0.27    0.72
  18 -36   0    0.42    1.09
 -18  36   0    2.26    0.84
 -18 -18   0    1.57    0.93
 -18  36   0    0.96    1.11
  36 -18   0    0.80    0.93
  21  15   0    1.70    0.89
  15 -36   0    0.91    0.65
  15 -36   0    2.59    1.30
 -36  21   0    2.05    0.87
  15 -36   0    2.78    0.54
 -15  36   0    2.39    0.92
 -15  36   0    2.60    1.17
  36 -21   0    3.44    1.13
 -21 -15   0    1.59    0.99
  36 -21   0    3.23    0.97
 -21 -15   0    1.80    0.62
  24  12   0    1.87    0.80
  12 -36   0    1.12    0.46
  12 -36   0    2.06    0.92
  12 -36   0    2.11    1.23
 -36  24   0    2.01    0.97
 -24 -12   0    1.20    0.70
  36 -24   0    1.94    1.01
  36 -24   0    1.56    1.33
 -12  36   0    1.61    1.62
 -24 -12   0    3.04    1.43
  36 -24   0    0.19    0.88
 -36  27   0    1.12    1.06
   9 -36   0    0.90    0.82
  27   9   0    0.03    0.73
   9 -36   0    1.42    1.21
  36 -27   0    1.31    0.92
  36 -27   0    1.63    0.87
 -27  -9   0    0.61    0.96
  -9  36   0    1.30    0.78
   6 -36   0    0.21    0.92
 -36  30   0    1.06    1.13
  30   6   0   -0.77    0.71
   6 -36   0   -0.42    1.14
  36 -30   0   -0.65    0.84
  36 -30   0    0.97    1.00
 -30  -6   0    0.02    1.35
  -6  36   0   -0.35    0.73
  33   3   0   -0.21    2.27
   3 -36   0   -0.60    0.65
   3 -36   0   -0.65    1.18
 -36  33   0    1.19    1.16
  36 -33   0   -0.58    0.75
  36 -33   0   -0.81    0.81
 -33  -3   0    0.44    1.06
  -3  36   0    0.20    0.35
  -3  36   0   -0.40    0.56
  36   0   0   -0.11    0.83
   0 -36   0    0.60    0.71
 -36  36   0    1.69    1.23
   0 -36   0   -0.94    0.94
   0  36   0    0.15    0.82
  36 -36   0   -0.55    0.84
 -36   0   0    0.45    1.17
  36 -36   0    0.24    1.05
 -37   2   0   -0.63    1.43
  35 -37   0    1.03    1.17
  35 -37   0   -1.04    1.11
   2  35   0    0.18    0.67
   2  35   0   -0.93    0.83
  37  -2   0    1.02    0.93
  -2 -35   0   -0.87    1.16
 -35  37   0    1.08    1.14
  -2 -35   0    1.56    1.10
  37  -2   0    0.98    0.68
   5  32   0    0.83    0.91
  32 -37   0    0.64    1.05
  32 -37   0   -0.28    0.84
  32 -37   0    0.06    0.60
 -37   5   0    2.91    2.22
   5  32   0    0.72    0.41
 -37   5   0    1.29    0.96
 -32  37   0    0.96    0.98
  37  -5   0    0.59    0.84
  -5 -32   0    2.22    1.53
  -5 -32   0   -0.68    1.12
 -32  37   0    1.40    1.37
  29 -37   0    1.74    0.63
  29 -37   0    0.47    1.20
 -37   8   0    0.20    1.08
   8  29   0    1.13    0.79
 -37   8   0    1.56    0.94
   8  29   0    0.89    0.45
  29 -37   0    1.64    1.11
 -29  37   0    1.80    0.66
  -8 -29   0    2.10    0.98
 -29  37   0    1.19    1.12
  -8 -29   0   -0.58    1.12
  37  -8   0    0.41    0.77
  11  26   0   -0.59    0.66
  26 -37   0   -1.51    0.89
  26 -37   0   -0.82    0.70
 -37  11   0    0.77    0.85
  26 -37   0    0.78    0.56
  37 -11   0    0.73    0.81
 -26  37   0   -0.07    1.11
 -26  37   0   -1.00    0.71
 -11 -26   0   -0.54    1.08
  23 -37   0    1.38    1.09
  23 -37   0    2.33    0.62
 -37  14   0    2.25    0.97
  23 -37   0    2.74    1.29
  14  23   0    3.55    0.98
  14  23   0    2.87    0.50
 -23  37   0    2.15    1.25
 -23  37   0    2.18    1.03
  37 -14   0    2.48    1.03
 -14 -23   0    1.23    0.89
  20 -37   0    2.14    0.92
 -37  17   0    1.31    0.83
  20 -37   0    3.65    0.62
  17  20   0    4.36    0.64
  17  20   0    2.25    1.02
  20 -37   0    2.12    1.09
 -20  37   0    3.33    1.29
  37 -17   0    1.42    1.08
 -17 -20   0    3.63    1.07
 -20  37   0    2.72    1.12
 -37  20   0    0.76    0.95
  17 -37   0    0.72    0.49
  20  17   0    0.36    0.87
  17 -37   0    2.23    0.90
  17 -37   0    1.79    1.16
  37 -20   0    1.23    0.62
 -17  37   0   -0.18    0.89
  37 -20   0    2.33    1.11
 -17  37   0    1.20    0.87
 -20 -17   0    1.69    1.33
  14 -37   0    0.83    0.48
  23  14   0    1.32    0.88
 -37  23   0   -0.14    0.96
  14 -37   0    1.55    1.28
  14 -37   0    1.23    0.81
 -23 -14   0    0.60    0.99
 -23 -14   0    1.42    0.60
 -14  37   0    0.46    0.68
  37 -23   0    0.93    0.89
 -14  37   0    0.46    0.82
  37 -23   0    0.34    0.97
 -37  26   0    2.74    0.76
  26  11   0    3.85    1.35
  11 -37   0    2.99    0.55
  11 -37   0    2.51    0.88
 -37  26   0    2.66    1.14
  11 -37   0    3.67    1.31
  37 -26   0    3.56    1.55
  37 -26   0    1.80    1.00
  37 -26   0    4.53    1.17
 -26 -11   0    4.38    1.18
 -26 -11   0    2.38    0.57
 -11  37   0    3.49    1.32
   8 -37   0    3.33    1.66
 -37  29   0    1.79    1.09
  29   8   0    0.92    0.94
   8 -37   0    0.57    1.22
  37 -29   0    4.24    1.78
  -8  37   0    2.00    1.00
 -29  -8   0    1.21    0.92
  37 -29   0    1.82    1.01
   5 -37   0    2.01    1.35
   5 -37   0    0.94    0.94
 -37  32   0    0.64    1.15
  32   5   0    1.93    0.82
 -32  -5   0    0.91    1.12
  -5  37   0    0.85    0.69
  37 -32   0    1.83    0.94
  37 -32   0    1.14    0.98
   2 -37   0    1.54    1.28
  35   2   0   -0.09    0.92
 -37  35   0    1.98    1.31
   2 -37   0   -0.95    1.28
  -2  37   0    0.25    0.63
 -35  -2   0   -0.11    1.11
  37 -35   0    0.39    0.96
  -2  37   0    1.06    0.97
  37 -35   0    1.78    1.69
   1  37   0   -0.36    0.84
 -38   1   0    0.80    2.09
  37 -38   0    0.09    1.08
   1  37   0    0.19    0.40
  37 -38   0    1.03    1.60
  -1 -37   0    1.22    1.19
 -37  38   0   -0.91    1.17
  -1 -37   0   -3.24    1.81
  38  -1   0   -0.65    0.60
  38  -1   0   -0.96    1.13
  34 -38   0    0.72    0.61
  34 -38   0    0.96    1.05
  34 -38   0    0.18    1.02
   4  34   0   -0.09    0.66
 -38   4   0   -0.09    1.02
   4  34   0    0.83    0.42
  38  -4   0    0.20    0.52
  -4 -34   0   -2.06    1.12
 -34  38   0   -3.63    2.18
 -34  38   0    0.89    1.17
  -4 -34   0   -0.32    0.82
  31 -38   0    1.64    0.68
   7  31   0    1.89    0.49
 -38   7   0    1.81    1.09
  31 -38   0    0.53    0.95
 -38   7   0    0.66    1.15
   7  31   0    1.36    0.76
  31 -38   0    1.92    1.14
  -7 -31   0   -0.33    1.09
 -31  38   0   -0.63    1.72
 -31  38   0    1.69    2.66
  -7 -31   0    2.68    1.13
  38  -7   0    0.64    0.71
  28 -38   0    5.18    1.20
  28 -38   0    1.32    0.64
 -38  10   0    1.58    1.06
  28 -38   0    2.97    1.27
  10  28   0    1.63    0.50
  10  28   0    2.61    1.27
  38 -10   0    3.48    1.69
 -28  38   0    2.02    1.27
 -10 -28   0    2.39    1.19
 -28  38   0    2.55    1.13
  25 -38   0    2.82    1.16
  25 -38   0    3.03    0.91
 -38  13   0    3.82    1.04
  25 -38   0    2.29    0.63
  13  25   0    5.42    2.06
 -25  38   0    1.39    0.68
 -25  38   0    1.65    1.21
  38 -13   0    5.60    2.47
 -13 -25   0    2.68    1.03
  16  22   0    0.43    0.43
 -38  16   0   -0.04    0.95
  16  22   0    1.53    0.93
  22 -38   0    0.19    0.49
  22 -38   0   -1.28    1.02
  22 -38   0   -0.37    0.75
 -22  38   0    1.75    1.08
 -22  38   0    0.44    1.16
 -16 -22   0    1.91    0.99
  38 -16   0    1.78    1.03
  19  19   0   -0.33    0.68
  19 -38   0    0.36    0.82
 -38  19   0   -0.98    0.80
  19 -38   0    1.83    0.55
  19 -38   0    1.22    1.18
 -19  38   0    0.34    0.74
 -19  38   0    2.19    1.19
 -19 -19   0    1.08    0.94
  38 -19   0    1.07    1.03
  22  16   0    5.33    1.52
  16 -38   0    3.25    0.84
  16 -38   0    2.90    0.59
 -38  22   0    3.81    1.08
  16 -38   0    3.71    1.38
  38 -22   0    8.56    1.90
  38 -22   0    4.17    0.72
 -22 -16   0    6.26    1.62
 -22 -16   0    3.77    0.72
 -16  38   0    7.53    1.55
  38 -22   0    5.96    1.49
 -16  38   0    4.35    1.31
  13 -38   0    1.25    0.79
 -38  25   0   -0.94    0.97
  25  13   0    0.98    0.93
  13 -38   0    0.62    1.08
  13 -38   0    0.11    0.43
  38 -25   0   -1.11    0.91
 -13  38   0    0.36    0.76
  38 -25   0    0.30    0.81
 -25 -13   0   -0.23    0.65
 -25 -13   0    0.14    0.85
  38 -25   0    0.85    0.96
  28  10   0    1.48    1.04
 -38  28   0    3.80    1.31
  10 -38   0    2.22    0.95
  10 -38   0    2.89    1.23
 -28 -10   0    0.24    1.03
 -10  38   0    4.29    1.40
  38 -28   0    1.68    0.96
  38 -28   0    1.44    0.94
   7 -38   0    0.64    1.99
  31   7   0    0.97    0.91
   7 -38   0    1.47    1.36
 -38  31   0    0.21    1.03
  38 -31   0    1.53    2.04
 -31  -7   0    7.69    2.62
  38 -31   0    1.20    0.96
  -7  38   0    0.08    0.67
 -38  34   0   -0.55    1.16
   4 -38   0    0.37    1.48
  34   4   0   -0.27    0.61
   4 -38   0   -0.11    0.73
  -4  38   0    0.22    0.62
 -34  -4   0   -0.71    0.97
  38 -34   0    1.45    0.94
  38 -34   0    1.00    1.64
   1 -38   0   -0.30    0.84
 -38  37   0    2.02    1.24
   1 -38   0   -1.08    1.27
  37   1   0    0.53    0.74
  38 -37   0    0.57    0.87
  -1  38   0    0.39    0.66
 -37  -1   0    0.63    1.14
  38 -37   0    0.40    1.08
 -39   3   0    0.41    1.07
  36 -39   0   -0.05    0.64
  36 -39   0    2.15    1.39
   3  36   0    0.10    0.39
  36 -39   0    0.16    0.76
   3  36   0   -0.86    0.84
  -3 -36   0    1.05    1.30
  -3 -36   0   -0.23    0.97
  39  -3   0    0.97    0.68
 -36  39   0    0.31    1.23
  39  -3   0    0.01    1.02
   6  33   0   -0.30    0.40
  33 -39   0   -1.37    1.02
  33 -39   0   -0.34    0.55
 -39   6   0   -1.04    1.10
   6  33   0    1.26    0.85
  39  -6   0   -0.85    0.77
 -33  39   0   -1.61    0.69
  -6 -33   0    1.00    1.64
  -6 -33   0   -1.82    0.97
 -33  39   0   -0.66    1.20
  30 -39   0    0.52    1.22
   9  30   0    0.14    0.86
  30 -39   0    0.07    0.88
 -39   9   0    1.16    1.04
   9  30   0   -0.11    0.42
  30 -39   0   -0.92    0.56
  39  -9   0    0.05    0.95
  -9 -30   0   -1.23    1.16
 -30  39   0   -0.26    0.81
  -9 -30   0   -0.52    0.92
 -30  39   0   -1.25    1.12
  27 -39   0    1.79    1.22
  12  27   0    1.97    1.07
  27 -39   0    0.97    0.57
 -39  12   0    1.55    1.05
  27 -39   0   -0.17    1.04
  39 -12   0    2.03    1.36
 -12 -27   0    0.08    0.86
 -27  39   0    2.84    1.27
 -39  15   0    0.93    1.05
  15  24   0    0.91    0.72
  24 -39   0    0.30    0.54
  24 -39   0    1.27    1.12
  24 -39   0    0.47    0.84
 -15 -24   0    0.91    0.96
 -24  39   0    0.02    1.16
  39 -15   0   -1.21    0.74
 -24  39   0    0.69    0.86
  18  21   0    2.29    0.94
 -39  18   0    1.15    0.93
  18  21   0    1.16    0.75
  21 -39   0    0.83    0.54
  21 -39   0    2.08    1.15
  21 -39   0    3.18    0.97
 -18 -21   0    0.02    0.93
 -21  39   0    0.10    1.13
 -21  39   0    1.23    0.85
  39 -18   0    0.20    0.92
  21  18   0    1.02    1.21
  18 -39   0    0.71    0.50
  18 -39   0   -0.15    0.75
 -39  21   0   -0.28    0.81
  18 -39   0   -2.21    1.16
 -18  39   0   -0.17    1.32
 -18  39   0   -0.55    0.85
  39 -21   0   -0.55    0.72
 -21 -18   0   -0.14    0.89
  39 -21   0    1.73    1.15
  39 -21   0    0.43    0.61
  15 -39   0    0.75    0.51
  15 -39   0    1.07    1.20
 -39  24   0   -1.59    0.83
  24  15   0   -0.38    0.78
  15 -39   0    0.24    0.78
 -15  39   0   -0.96    1.28
 -24 -15   0   -0.70    0.92
 -15  39   0    1.39    0.82
 -24 -15   0    0.20    0.55
  39 -24   0   -1.93    0.87
  39 -24   0    0.85    0.91
  12 -39   0    0.60    0.46
  12 -39   0   -0.28    0.81
  27  12   0    3.05    1.15
  12 -39   0    1.42    1.27
 -39  27   0    0.66    0.58
 -39  27   0    0.85    1.07
  39 -27   0    1.92    1.34
  39 -27   0    0.27    1.08
 -27 -12   0    2.36    1.50
 -27 -12   0    1.22    0.52
  39 -27   0    1.16    1.01
 -12  39   0    1.10    1.24
   9 -39   0    2.22    1.42
  30   9   0    1.72    1.10
 -39  30   0    1.75    1.11
   9 -39   0    1.24    0.91
  39 -30   0    2.00    1.03
  -9  39   0    3.01    1.04
  39 -30   0    1.30    0.99
 -30  -9   0   -0.20    1.03
   6 -39   0   -0.25    1.78
 -39  33   0    0.78    1.12
  33   6   0    1.36    1.35
   6 -39   0    1.30    0.91
 -33  -6   0    0.59    1.06
  -6  39   0    0.65    0.93
  39 -33   0    1.28    0.96
 -39  36   0    2.43    1.40
   3 -39   0    2.86    1.49
   3 -39   0    3.73    1.25
  36   3   0    1.58    0.95
  -3  39   0    2.64    0.99
  39 -36   0    2.44    1.14
 -36  -3   0    1.46    1.19
  39 -36   0    3.01    1.04
  39   0   0    1.35    1.13
 -39  39   0    2.27    1.27
  39   0   0    0.57    0.75
   0 -39   0    3.14    1.37
   0 -39   0    1.15    0.86
   0  39   0    1.16    0.43
   0  39   0    2.80    1.07
  39 -39   0    1.60    1.08
 -39   0   0    0.38    1.10
  39 -39   0    2.12    1.00
 -40   2   0    0.22    1.15
   2  38   0   -0.25    0.35
  38 -40   0    1.57    1.02
  38 -40   0   -0.83    1.00
   2  38   0   -0.92    0.82
  -2 -38   0   -0.32    0.79
  40  -2   0    0.60    1.03
  40  -2   0    1.04    0.70
  -2 -38   0   -0.05    1.27
 -38  40   0   -1.26    1.07
  35 -40   0   -0.02    0.57
   5  35   0    0.87    0.42
 -40   5   0   -0.60    0.98
   5  35   0    0.41    0.88
 -40   5   0    1.27    1.22
  35 -40   0    0.60    0.94
 -35  40   0   -0.40    0.96
  -5 -35   0    0.08    1.01
 -35  40   0   -0.04    1.20
  40  -5   0    0.29    0.88
  -5 -35   0   -1.49    1.31
  32 -40   0    0.78    0.65
 -40   8   0   -0.62    1.33
  32 -40   0    1.83    1.30
   8  32   0   -0.03    0.41
   8  32   0    0.43    0.87
  32 -40   0    0.53    1.09
 -40   8   0    0.86    1.17
  40  -8   0   -0.27    1.02
  -8 -32   0    0.11    2.30
 -32  40   0   -0.66    0.94
 -32  40   0   -2.22    1.13
 -40  11   0    1.97    1.01
  29 -40   0    1.10    0.93
  11  29   0    0.30    0.88
  29 -40   0    0.28    1.22
  29 -40   0    2.24    0.65
  11  29   0    1.99    0.51
  40 -11   0    2.14    0.54
  40 -11   0    1.68    1.09
 -29  40   0    0.43    0.95
 -11 -29   0    1.52    1.38
 -29  40   0    3.11    1.30
  26 -40   0    8.07    1.64
  26 -40   0    5.00    0.78
  14  26   0    6.86    1.35
  26 -40   0    8.03    1.65
 -40  14   0    5.02    1.28
 -14 -26   0    3.56    1.14
  40 -14   0    4.50    1.38
 -26  40   0    6.12    1.35
 -26  40   0    5.21    1.29
  23 -40   0    0.16    1.07
 -40  17   0   -0.18    0.85
  17  23   0    0.75    1.10
  23 -40   0    0.97    0.86
  17  23   0    0.79    0.45
  23 -40   0    0.09    0.54
 -23  40   0    2.01    1.38
 -23  40   0    0.91    1.24
 -17 -23   0   -0.55    0.86
  40 -17   0    1.07    1.33
  20  20   0    0.60    1.21
  20 -40   0    0.07    0.52
  20 -40   0    2.06    1.26
  20 -40   0    1.08    0.81
 -40  20   0    2.29    1.14
 -20  40   0   -0.21    1.17
 -20 -20   0   -0.36    1.29
 -20  40   0    0.85    1.20
  40 -20   0   -1.89    1.22
  23  17   0    0.93    0.94
  17 -40   0    0.43    0.72
  17 -40   0    0.26    0.47
  17 -40   0    1.78    1.25
 -40  23   0    3.01    1.23
 -23 -17   0    1.85    1.50
  40 -23   0    0.95    0.60
  40 -23   0   -0.33    1.06
 -17  40   0    1.08    0.89
  40 -23   0    0.95    1.34
 -23 -17   0    0.60    0.60
 -17  40   0   -0.06    1.11
  26  14   0    2.18    1.08
 -40  26   0    0.17    0.95
  14 -40   0    0.01    1.20
  14 -40   0    1.30    0.82
  14 -40   0    1.25    0.50
 -26 -14   0    1.57    1.14
  40 -26   0    0.69    0.98
  40 -26   0    1.93    1.22
  40 -26   0    0.80    0.99
 -26 -14   0    1.28    0.58
 -14  40   0    1.67    1.00
 -40  29   0    1.92    1.45
  11 -40   0    2.86    1.02
  11 -40   0    2.57    1.35
  29  11   0    4.27    1.50
  40 -29   0    2.32    1.04
 -29 -11   0    2.16    1.08
  40 -29   0    5.23    1.78
  40 -29   0    3.81    1.28
 -11  40   0    3.86    1.40
  32   8   0    1.53    0.97
   8 -40   0    0.45    1.51
 -40  32   0    0.33    1.01
  40 -32   0    1.97    1.10
 -32  -8   0    0.81    1.52
  -8  40   0    1.14    0.95
  40 -32   0    2.95    1.18
   5 -40   0    0.35    1.18
   5 -40   0    1.65    1.37
  35   5   0    0.78    0.99
 -40  35   0    0.59    1.20
  -5  40   0    2.13    0.93
  40 -35   0    1.60    1.28
  40 -35   0    0.66    0.90
 -35  -5   0    0.12    1.07
  38   2   0   -0.30    0.82
   2 -40   0    1.25    0.83
 -40  38   0    1.71    1.28
   2 -40   0    1.13    1.38
  40 -38   0   -0.59    0.85
  -2  40   0    0.43    0.45
 -38  -2   0    1.35    1.18
  -2  40   0    0.09    0.73
  40 -38   0    0.97    0.91
  40 -41   0    1.53    0.99
 -41   1   0    0.30    1.06
   1  40   0    0.75    0.79
  40 -41   0    1.18    0.85
   1  40   0   -0.31    0.34
 -40  41   0   -0.60    1.09
  41  -1   0    1.07    0.97
  -1 -40   0    0.85    0.96
  -1 -40   0   -0.44    1.07
  41  -1   0   -0.03    0.57
  37 -41   0    0.98    0.98
   4  37   0    0.12    0.38
  37 -41   0    0.61    0.58
  37 -41   0    1.53    0.91
 -41   4   0    0.33    1.21
 -41   4   0    0.30    0.80
   4  37   0   -0.20    0.86
  41  -4   0   -0.30    0.87
  -4 -37   0   -0.74    0.96
  -4 -37   0   -0.39    0.97
 -37  41   0   -2.17    1.01
   7  34   0    0.49    0.41
  34 -41   0    0.05    1.12
 -41   7   0   -0.54    1.03
 -41   7   0    0.15    1.19
   7  34   0    1.02    0.93
  34 -41   0    0.32    0.60
  34 -41   0   -0.03    0.82
 -34  41   0    0.36    1.17
  -7 -34   0   -0.42    1.00
  41  -7   0    1.26    0.94
  -7 -34   0    1.24    1.31
 -34  41   0   -0.18    1.18
  31 -41   0    2.59    1.38
 -41  10   0    4.12    1.21
  10  31   0    2.12    0.52
  31 -41   0    0.79    0.85
  31 -41   0    1.15    0.64
  10  31   0    2.07    0.95
  41 -10   0    1.40    1.07
 -31  41   0    0.44    0.91
 -10 -31   0    0.82    1.31
 -10 -31   0   -0.51    1.59
 -31  41   0    1.71    1.34
  28 -41   0    0.75    0.98
 -41  13   0    0.40    1.42
  13  28   0    1.28    0.71
  28 -41   0    1.42    1.32
  28 -41   0    0.30    0.59
 -13 -28   0    0.94    1.04
  41 -13   0    1.12    0.82
 -28  41   0   -0.68    2.43
 -28  41   0    0.50    1.16
  25 -41   0    0.98    0.62
  25 -41   0    0.86    0.90
 -41  16   0    1.20    1.00
  25 -41   0   -0.19    1.07
  16  25   0    0.52    2.09
  41 -16   0    4.29    2.62
 -25  41   0    0.95    0.85
 -25  41   0    1.07    1.26
 -16 -25   0    1.44    1.03
  22 -41   0    0.43    0.89
 -41  19   0   -0.47    0.99
  22 -41   0    0.92    0.57
  19  22   0    0.27    0.50
  22 -41   0    4.46    1.34
  19  22   0    0.88    0.80
  41 -19   0    0.44    0.88
 -22  41   0   -0.46    0.90
 -22  41   0    3.95    1.38
 -19 -22   0   -0.91    0.95
  22  19   0   -0.24    1.00
  19 -41   0    0.31    0.50
  19 -41   0    1.54    0.91
  19 -41   0    1.40    1.27
 -41  22   0    0.50    0.96
 -19  41   0    1.54    1.32
  41 -22   0    1.19    1.24
 -19  41   0    1.02    1.02
 -22 -19   0    0.76    1.06
  41 -22   0    0.42    0.90
  41 -22   0    0.24    0.63
 -22 -19   0    0.94    0.68
 -41  25   0    2.79    1.19
  25  16   0   -0.11    0.74
  16 -41   0    1.69    0.88
  16 -41   0    1.31    1.32
  16 -41   0    1.49    0.55
 -25 -16   0   -0.01    1.07
  41 -25   0    1.77    1.14
 -16  41   0    0.82    0.88
 -16  41   0   -0.52    0.89
 -25 -16   0    1.48    0.60
  41 -25   0    1.53    1.07
  13 -41   0    2.04    1.38
 -41  28   0    1.07    0.63
  28  13   0   -0.16    0.81
 -41  28   0    2.33    1.90
  13 -41   0    1.26    0.51
  13 -41   0    0.65    0.92
 -28 -13   0    1.26    2.32
  41 -28   0   -0.48    0.97
 -13  41   0    0.57    0.88
  41 -28   0    0.71    1.04
 -41  31   0   -0.07    1.10
  31  10   0    0.92    0.88
  10 -41   0    0.29    1.33
  10 -41   0    1.28    0.93
  41 -31   0    1.72    1.16
 -10  41   0   -0.19    0.70
 -31 -10   0    1.92    1.91
  41 -31   0    1.49    0.99
   7 -41   0    1.48    1.38
 -41  34   0    2.15    1.31
   7 -41   0    1.71    1.25
  34   7   0    0.98    0.86
  41 -34   0    3.41    1.38
 -34  -7   0    3.08    1.68
  -7  41   0    0.60    0.79
  41 -34   0    1.41    1.03
 -41  37   0    1.06    1.20
  37   4   0    0.45    0.56
   4 -41   0   -1.67    1.14
   4 -41   0    0.19    0.86
  -4  41   0   -0.05    0.54
 -37  -4   0    0.67    1.16
  41 -37   0    0.11    0.88
  41 -37   0    2.05    1.06
  40   1   0   -0.08    0.67
   1 -41   0    0.97    0.81
 -41  40   0   -0.31    1.26
  40   1   0    0.77    1.07
   1 -41   0   -1.56    1.06
  -1  41   0   -0.29    0.36
 -40  -1   0   -0.09    1.06
  -1  41   0    3.49    1.09
  41 -40   0    2.02    0.93
  41 -40   0    0.25    0.95
  39 -42   0   -0.34    0.56
   3  39   0    0.41    0.62
   3  39   0   -0.57    0.33
  39 -42   0    0.22    0.97
  39 -42   0    1.28    0.81
 -42   3   0    0.77    1.13
  42  -3   0    0.57    0.75
 -39  42   0   -0.01    1.07
  -3 -39   0   -0.81    1.03
  -3 -39   0    0.51    0.88
   6  36   0    2.29    0.89
  36 -42   0    0.09    0.60
 -42   6   0   -0.70    0.92
  36 -42   0    1.75    0.83
 -42   6   0    1.40    1.14
   6  36   0    0.40    0.41
  36 -42   0   -0.80    0.97
 -36  42   0   -0.34    1.14
  -6 -36   0    0.75    1.28
  42  -6   0    0.52    0.72
 -36  42   0    0.02    0.54
  -6 -36   0    0.52    0.93
   9  33   0    1.98    1.44
  33 -42   0   -0.35    0.63
  33 -42   0    0.63    1.10
  33 -42   0    1.24    0.90
   9  33   0    0.52    0.43
 -42   9   0   -0.01    1.05
  -9 -33   0    0.21    0.92
 -33  42   0    1.75    1.28
  42  -9   0   -1.20    1.05
  -9 -33   0    0.34    1.23
  30 -42   0    0.57    1.14
  30 -42   0    0.10    1.43
 -42  12   0   -0.48    0.94
  12  30   0    1.14    0.78
  12  30   0   -0.03    0.44
  30 -42   0    0.51    0.64
  42 -12   0    0.08    2.20
 -30  42   0    1.16    1.22
 -30  42   0   -0.03    0.60
 -12 -30   0    0.14    0.95
  15  27   0    1.48    1.00
  27 -42   0    4.19    1.82
 -42  15   0    0.82    1.14
  27 -42   0    1.27    0.62
  27 -42   0    0.91    1.30
 -27  42   0    1.60    1.20
 -27  42   0    2.38    1.37
  42 -15   0   -0.20    1.04
  24 -42   0    0.28    0.58
  24 -42   0   -0.95    0.95
  18  24   0    1.28    1.01
  18  24   0    1.06    0.47
 -18 -24   0    0.69    1.09
 -24  42   0    0.15    1.16
 -24  42   0    0.22    0.94
  42 -18   0    2.87    1.25
  21  21   0    1.25    0.82
  21 -42   0    1.10    1.30
  21 -42   0    2.53    1.28
  21  21   0    0.39    0.63
  21 -42   0    1.60    0.58
  42 -21   0    2.02    1.06
 -21  42   0    1.39    1.00
 -21  42   0    0.43    1.20
 -21 -21   0    1.39    1.03
 -42  24   0    1.17    1.56
  18 -42   0   -0.05    2.13
  24  18   0    1.69    0.91
  18 -42   0    1.39    0.53
 -18  42   0    1.74    1.18
  42 -24   0    2.82    0.68
 -24 -18   0    0.58    0.63
  42 -24   0    1.65    1.41
 -24 -18   0   -0.12    1.18
 -18  42   0    0.25    0.73
  42 -24   0    0.50    1.03
 -42  27   0    2.14    1.09
  15 -42   0    0.90    1.49
  15 -42   0    0.58    0.46
  27  15   0    0.32    0.69
  15 -42   0    1.12    1.07
 -15  42   0    0.17    0.65
  42 -27   0    3.73    1.33
 -27 -15   0    0.41    0.56
  42 -27   0    1.38    1.00
  12 -42   0    3.91    1.47
 -42  30   0    0.74    1.11
  30  12   0    5.73    1.51
  12 -42   0    0.69    0.86
  42 -30   0    2.84    1.13
 -12  42   0    3.37    1.17
  42 -30   0    1.87    1.48
 -30 -12   0    0.36    0.77
  42 -30   0    2.85    1.01
   9 -42   0   -0.19    0.81
  33   9   0   -0.30    1.22
   9 -42   0    1.19    1.24
 -42  33   0   -0.03    0.94
 -33  -9   0   -1.13    1.03
  -9  42   0    0.09    1.17
  42 -33   0    1.18    0.95
  42 -33   0    0.73    0.98
   6 -42   0    1.89    2.01
  36   6   0   -0.46    0.76
   6 -42   0    0.14    1.17
 -42  36   0    0.95    1.13
  42 -36   0    1.21    0.99
  42 -36   0   -1.32    1.55
  -6  42   0    0.34    0.87
 -36  -6   0   -0.88    1.06
   3 -42   0    1.15    1.25
   3 -42   0   -0.12    0.54
 -42  39   0   -1.36    1.10
  39   3   0   -0.08    1.12
  42 -39   0   -0.22    0.89
 -39  -3   0    0.17    1.88
  -3  42   0    0.72    0.86
  42 -39   0    1.07    0.79
  42   0   0   -1.06    0.63
   0 -42   0   -0.96    0.76
 -42  42   0    1.35    1.32
   0 -42   0    0.40    1.31
  42   0   0   -0.80    0.90
  42 -42   0    0.12    0.85
   0  42   0   -0.12    0.32
   0  42   0    0.63    0.84
 -42   0   0    0.93    1.13
  42 -42   0    0.00    0.82
  41 -43   0    0.02    0.97
   2  41   0    0.27    0.34
 -43   2   0    2.25    1.37
   2  41   0    0.57    0.55
  41 -43   0    0.46    0.99
  41 -43   0   -0.66    0.54
  43  -2   0   -0.63    0.53
  -2 -41   0    0.78    1.31
 -41  43   0   -0.57    1.13
  -2 -41   0    1.40    1.05
  43  -2   0    0.31    0.59
  38 -43   0    0.69    0.80
   5  38   0    0.65    0.80
 -43   5   0    0.02    0.87
  38 -43   0    1.91    1.12
 -43   5   0   -0.33    1.08
  38 -43   0   -0.44    0.95
   5  38   0   -0.65    0.32
 -38  43   0   -1.68    0.91
  43  -5   0   -0.44    0.65
  -5 -38   0   -1.00    0.78
  -5 -38   0   -0.42    1.12
  35 -43   0   -1.13    0.64
  35 -43   0   -0.54    0.95
 -43   8   0    0.17    1.02
   8  35   0   -0.30    0.40
  35 -43   0    1.30    0.66
   8  35   0    0.55    0.80
  43  -8   0    0.24    0.55
  -8 -35   0    0.33    1.16
  -8 -35   0    0.57    1.24
 -35  43   0   -0.38    0.73
 -35  43   0   -0.10    1.15
 -43  11   0    2.18    1.16
  32 -43   0   -0.01    0.77
  11  32   0   -0.47    1.32
  32 -43   0    1.42    0.98
  32 -43   0   -0.01    0.61
  11  32   0    0.68    0.47
 -11 -32   0    1.97    1.27
 -32  43   0    0.70    0.69
 -11 -32   0   -0.05    1.62
  43 -11   0    1.10    1.48
 -32  43   0    1.77    1.32
  14  29   0    1.34    0.97
 -43  14   0    1.01    1.08
  29 -43   0    1.48    0.94
  29 -43   0    1.01    0.65
  29 -43   0    3.45    1.38
  43 -14   0    2.12    1.37
 -14 -29   0    4.04    1.28
 -29  43   0    1.74    1.42
 -29  43   0    3.28    1.24
  26 -43   0    1.84    0.63
  26 -43   0    1.88    1.17
  17  26   0    0.56    2.10
 -43  17   0    1.80    1.13
  26 -43   0    1.62    0.98
  43 -17   0    3.08    2.59
 -26  43   0   -0.02    1.12
 -26  43   0    1.10    0.81
 -17 -26   0    3.91    1.62
 -43  20   0   -0.88    1.00
  20  23   0    0.42    0.47
  23 -43   0    0.55    0.55
  20  23   0   -0.15    0.88
  23 -43   0   -0.40    1.07
  23 -43   0    1.36    1.29
 -20 -23   0   -0.12    1.16
 -23  43   0   -0.48    1.18
  43 -20   0    0.51    1.09
 -23  43   0    0.31    1.00
  23  20   0    1.08    1.01
  20 -43   0   -0.24    0.84
  20 -43   0    0.42    0.50
  20 -43   0   -1.93    1.14
 -43  23   0    0.67    1.18
 -23 -20   0    0.81    0.66
  43 -23   0   -0.54    1.05
  43 -23   0    0.37    0.94
  43 -23   0    0.14    0.62
 -23 -20   0   -0.98    0.98
 -20  43   0   -0.33    1.24
 -20  43   0   -0.21    1.17
  17 -43   0    1.29    0.56
 -43  26   0   -0.46    1.05
  17 -43   0    0.17    0.84
  26  17   0    2.09    1.20
  17 -43   0    0.45    1.22
  43 -26   0    2.14    1.26
 -26 -17   0    0.47    0.61
 -17  43   0   -0.51    1.09
 -26 -17   0    2.37    1.18
 -17  43   0    2.42    1.10
  43 -26   0    0.90    0.99
  14 -43   0   -1.74    1.22
 -43  29   0    0.68    1.11
  14 -43   0   -0.11    0.85
 -43  29   0   -0.38    0.57
  14 -43   0   -0.81    0.40
  29  14   0   -0.67    0.64
  43 -29   0    0.32    0.96
  43 -29   0   -0.45    0.78
  43 -29   0    0.40    0.93
 -14  43   0   -1.05    2.00
 -29 -14   0   -1.98    1.28
  11 -43   0    0.12    1.57
  11 -43   0    1.04    1.22
 -43  32   0   -0.25    1.11
 -32 -11   0   -0.43    2.42
  43 -32   0    1.06    1.65
  35   8   0   -1.01    0.85
 -43  35   0   -0.43    1.10
   8 -43   0   -0.01    0.74
   8 -43   0   -1.25    1.14
 -35  -8   0   -1.16    0.92
  43 -35   0   -0.11    0.81
  -8  43   0    1.03    1.20
  43 -35   0    1.60    0.94
  38   5   0    2.28    1.35
 -43  38   0    0.04    1.28
   5 -43   0    1.41    0.95
   5 -43   0   -0.15    1.25
 -38  -5   0   -0.15    1.08
  43 -38   0    0.85    0.88
  -5  43   0    1.94    0.88
  43 -38   0    1.80    0.90
   2 -43   0   -0.58    1.23
 -43  41   0    0.14    1.12
  41   2   0    0.68    0.96
   2 -43   0   -0.08    0.57
  41   2   0   -1.04    0.67
 -41  -2   0   -0.17    1.14
  -2  43   0    0.76    0.83
  43 -41   0   -0.18    0.82
  43 -41   0   -1.07    0.75
 -44   1   0   -0.55    1.10
  43 -44   0    1.00    0.94
  43 -44   0    1.28    0.99
  43 -44   0    0.53    0.70
   1  43   0    0.15    0.61
  -1 -43   0    0.16    1.32
  44  -1   0   -0.80    0.68
 -43  44   0    0.82    1.23
  -1 -43   0    2.63    1.36
  40 -44   0   -1.27    0.51
   4  40   0   -0.50    0.32
  40 -44   0   -0.11    1.01
  40 -44   0    0.94    0.77
   4  40   0    0.50    0.73
 -44   4   0    0.45    1.00
 -44   4   0    2.29    1.25
  -4 -40   0   -0.51    1.24
  44  -4   0   -0.23    0.83
  -4 -40   0    1.17    0.85
 -40  44   0    0.90    1.21
   7  37   0   -0.30    0.35
  37 -44   0    1.69    0.90
   7  37   0    0.06    0.79
  37 -44   0    1.36    1.07
 -44   7   0    1.41    1.16
 -44   7   0    0.28    1.00
  37 -44   0   -0.40    0.64
 -37  44   0    0.58    1.21
  -7 -37   0    0.10    0.91
  -7 -37   0    0.29    1.18
 -37  44   0    0.47    0.92
  44  -7   0   -1.23    0.90
  34 -44   0    2.03    1.18
  10  34   0   -0.03    0.83
 -44  10   0    0.31    0.97
  10  34   0    1.03    0.43
  34 -44   0    1.06    0.64
  34 -44   0    0.83    0.82
 -10 -34   0    0.51    0.94
 -10 -34   0    0.21    1.10
 -34  44   0   -0.82    0.87
 -34  44   0    0.53    1.15
  44 -10   0   -0.73    1.15
  31 -44   0    0.75    1.13
  31 -44   0   -0.22    0.58
 -44  13   0    2.20    1.25
  13  31   0    0.31    0.45
  31 -44   0    2.32    0.97
  13  31   0    3.15    1.44
  44 -13   0    0.54    1.12
 -31  44   0    1.57    1.22
 -31  44   0   -0.60    1.13
 -13 -31   0    0.35    0.91
  28 -44   0    1.55    0.94
 -44  16   0   -0.60    0.99
  28 -44   0    0.91    0.61
  28 -44   0    3.15    1.24
 -28  44   0    0.44    1.09
 -28  44   0    2.65    1.35
  44 -16   0   -0.60    1.56
 -16 -28   0    2.57    1.18
  25 -44   0    0.08    0.55
  25 -44   0   -0.53    1.08
 -44  19   0    0.89    1.05
  25 -44   0    0.22    0.83
  19  25   0   -0.58    0.48
 -19 -25   0    2.16    2.00
 -25  44   0   -1.49    1.05
  44 -19   0    0.81    0.85
 -44  22   0    0.06    0.98
  22 -44   0    1.08    1.09
  22 -44   0    0.84    0.88
  22  22   0   -0.35    0.66
  22 -44   0   -0.63    0.49
  22  22   0   -0.05    0.46
 -22  44   0   -0.67    0.99
 -22 -22   0   -0.24    0.88
  44 -22   0    0.83    0.81
 -22  44   0   -0.09    0.91
  44 -22   0   -0.47    0.64
  44 -22   0   -0.68    0.85
  19 -44   0    0.15    1.23
  19 -44   0    0.34    0.49
  19 -44   0    1.01    0.91
 -44  25   0    1.33    0.98
  25  19   0   -0.58    0.66
  44 -25   0    0.22    0.59
  44 -25   0    2.08    1.81
  44 -25   0    0.27    0.96
 -25 -19   0    1.06    0.62
 -19  44   0    0.82    1.13
 -25 -19   0    0.03    0.94
 -44  28   0    0.88    1.08
  16 -44   0    0.94    1.30
 -44  28   0    0.45    0.61
  16 -44   0    2.35    0.99
  28  16   0    2.06    1.78
  16 -44   0    0.02    0.39
  44 -28   0    0.66    1.71
  44 -28   0    0.36    0.92
 -28 -16   0    1.02    0.55
 -28 -16   0    0.84    1.16
  31  13   0    1.24    0.92
 -44  31   0    2.42    1.26
  13 -44   0   -0.34    1.13
  13 -44   0    1.29    1.21
 -31 -13   0    0.44    1.26
  44 -31   0    0.30    1.01
 -13  44   0    1.53    1.04
  44 -31   0    0.57    1.07
  44 -31   0    0.27    1.19
  10 -44   0    0.26    1.22
  10 -44   0    2.45    1.00
  34  10   0    0.56    1.02
 -44  34   0    1.92    1.10
 -34 -10   0    0.47    1.10
  44 -34   0    2.34    1.17
 -10  44   0    0.80    0.81
  44 -34   0    1.12    0.94
   7 -44   0   -0.82    0.72
 -44  37   0    1.52    1.21
  37   7   0    1.04    0.97
   7 -44   0   -0.67    1.22
  44 -37   0   -0.13    0.85
  44 -37   0    0.39    0.79
  -7  44   0    1.77    0.85
 -37  -7   0    0.35    1.09
   4 -44   0   -0.12    1.03
   4 -44   0    1.13    1.41
  40   4   0    0.33    0.79
 -44  40   0   -1.50    1.06
  44 -40   0    0.46    0.98
  -4  44   0    0.84    0.77
 -40  -4   0    1.50    1.68
  44 -40   0    1.21    1.42
  43   1   0   -0.57    0.62
  43   1   0   -0.09    0.88
 -44  43   0   -1.61    1.04
   1 -44   0    0.38    0.77
   1 -44   0   -0.28    1.18
 -43  -1   0   -0.13    1.08
  -1  44   0    1.40    0.91
  44 -43   0    1.90    1.43
  44 -43   0   -0.15    0.87
 -45   3   0   -0.44    0.80
   3  42   0    1.27    0.89
 -45   3   0    0.38    1.19
   3  42   0   -0.09    0.35
  42 -45   0    0.70    1.01
  42 -45   0   -0.20    0.67
  42 -45   0    1.07    0.80
  45  -3   0   -1.12    0.81
 -42  45   0    0.64    1.24
  -3 -42   0    1.54    1.31
  -3 -42   0   -0.12    0.94
  39 -45   0    1.16    0.88
 -45   6   0   -0.19    1.13
   6  39   0    2.25    0.83
 -45   6   0   -1.50    0.84
   6  39   0    0.64    0.39
  39 -45   0   -1.01    0.59
  39 -45   0    1.66    1.06
  -6 -39   0   -0.40    0.93
 -39  45   0    0.50    1.31
  -6 -39   0    0.92    1.35
  45  -6   0    1.00    0.79
  36 -45   0   -0.83    0.95
  36 -45   0   -0.66    0.66
 -45   9   0    0.17    0.94
   9  36   0   -0.05    0.71
   9  36   0    0.08    0.39
  36 -45   0   -1.49    0.56
 -36  45   0   -0.89    0.58
 -36  45   0   -0.57    1.07
  -9 -36   0    0.10    1.25
  -9 -36   0   -0.04    1.01
  45  -9   0   -0.23    0.42
  12  33   0    1.35    0.88
  33 -45   0    1.05    0.86
  33 -45   0   -0.51    0.54
  33 -45   0    2.03    1.67
 -45  12   0   -0.45    0.88
  12  33   0    1.25    0.45
 -12 -33   0    0.48    1.14
 -12 -33   0    0.29    1.12
  45 -12   0    0.56    0.90
 -33  45   0    0.61    1.26
 -33  45   0    1.35    0.99
  15  30   0    2.01    0.94
  30 -45   0    1.49    0.98
 -45  15   0    2.09    1.12
  30 -45   0    1.38    0.65
  15  30   0    1.28    0.52
  30 -45   0    1.52    0.92
 -30  45   0    2.44    1.37
  45 -15   0    2.10    0.55
  45 -15   0    0.47    0.92
 -15 -30   0    0.95    0.96
 -30  45   0    0.67    0.89
  27 -45   0    1.42    0.61
  27 -45   0    1.19    0.96
  27 -45   0    2.66    1.24
 -45  18   0    0.66    0.99
  18  27   0    1.40    0.79
  45 -18   0    0.92    0.84
 -27  45   0    0.67    1.03
 -18 -27   0    1.67    1.07
 -27  45   0    0.98    0.88
  24 -45   0    1.35    1.15
  24 -45   0    1.09    1.21
 -45  21   0    1.08    1.19
  21  24   0    1.13    0.49
  21  24   0    0.78    0.74
  24 -45   0    0.88    0.55
 -21 -24   0   -0.32    0.99
  45 -21   0    0.49    0.84
 -24  45   0    1.33    1.21
 -24  45   0    0.79    0.86
  21 -45   0    0.91    0.79
  21 -45   0    0.82    1.14
  21 -45   0    0.76    0.53
 -45  24   0   -0.95    0.87
  24  21   0    0.37    1.02
 -21  45   0    0.36    1.02
 -21  45   0   -0.03    0.89
 -24 -21   0   -0.74    1.01
 -24 -21   0    0.67    0.63
  45 -24   0    0.01    0.58
  45 -24   0    0.51    1.30
  45 -24   0   -0.31    0.92
  18 -45   0    2.69    1.32
  27  18   0    1.60    0.97
  18 -45   0    1.84    0.94
  18 -45   0    1.07    0.48
 -45  27   0    1.33    1.13
 -27 -18   0    0.66    0.56
 -18  45   0    0.81    0.82
 -27 -18   0    0.59    1.14
  45 -27   0    2.47    1.07
  45 -27   0    1.10    1.07
  15 -45   0    0.72    0.42
  15 -45   0   -1.08    0.68
  15 -45   0   -0.30    1.19
 -45  30   0    1.34    1.11
 -45  30   0   -0.35    0.51
  30  15   0    1.25    1.04
 -30 -15   0    1.03    1.02
  45 -30   0    1.14    0.97
  45 -30   0    2.37    1.26
 -15  45   0    1.08    0.94
 -45  33   0    0.75    1.09
  12 -45   0    0.60    1.23
  33  12   0    0.60    0.82
  12 -45   0    0.01    0.87
 -12  45   0    1.49    0.74
 -33 -12   0   -0.08    1.10
  45 -33   0    0.24    0.82
  45 -33   0    2.36    1.02
  45 -33   0   -0.48    0.89
  36   9   0   -0.67    0.84
 -45  36   0    0.70    1.20
   9 -45   0   -0.31    0.72
   9 -45   0   -1.42    1.11
  -9  45   0    1.51    0.83
  45 -36   0    0.61    0.80
  45 -36   0    1.49    1.04
 -36  -9   0   -0.30    0.93
   6 -45   0    0.61    0.77
   6 -45   0   -1.62    1.23
 -45  39   0   -0.15    1.15
  39   6   0   -0.06    0.75
  45 -39   0   -2.19    0.81
  -6  45   0    0.50    0.65
 -39  -6   0   -0.49    1.09
  45 -39   0    1.46    1.16
 -45  42   0   -0.62    1.21
  42   3   0   -0.69    2.09
   3 -45   0    0.37    1.01
   3 -45   0   -1.75    1.20
  45 -42   0    1.55    0.89
 -42  -3   0    1.79    1.52
  45 -42   0   -0.34    0.90
  -3  45   0   -0.14    0.49
  45   0   0   -1.02    0.96
 -45  45   0    0.42    1.24
   0 -45   0   -0.52    1.31
   0 -45   0    0.74    0.98
  45 -45   0    1.05    0.80
  45 -45   0   -0.69    0.63
   0  45   0    0.87    0.85
 -45   0   0    0.12    1.16
  45 -45   0   -0.32    0.89
  44 -46   0   -0.66    0.79
 -46   2   0   -0.80    0.83
  44 -46   0    0.69    0.80
   2  44   0    0.99    0.84
 -46   2   0    0.09    1.16
  44 -46   0    0.13    0.64
   2  44   0   -0.67    0.32
  -2 -44   0   -0.01    1.04
  -2 -44   0   -0.79    1.35
 -44  46   0   -0.78    1.20
  46  -2   0   -0.26    0.77
 -46   5   0    0.87    0.93
  41 -46   0    0.12    0.74
  41 -46   0    0.19    0.96
   5  41   0    1.74    1.68
   5  41   0   -0.13    0.37
  41 -46   0    0.40    0.67
 -46   5   0    1.46    1.26
 -41  46   0    0.47    1.16
  -5 -41   0   -1.74    1.18
  46  -5   0   -0.53    0.53
  -5 -41   0    0.36    1.00
   8  38   0   -0.74    0.70
   8  38   0   -0.40    0.35
  38 -46   0   -0.56    0.97
  38 -46   0    1.48    0.81
 -46   8   0   -0.99    0.86
  38 -46   0    0.71    0.68
  -8 -38   0   -0.24    0.98
  -8 -38   0    0.60    1.23
 -38  46   0   -0.32    1.06
 -38  46   0   -1.46    0.95
  46  -8   0   -0.11    0.93
  35 -46   0   -0.56    0.52
  35 -46   0    0.52    0.93
  35 -46   0    0.84    0.83
  11  35   0    0.80    0.73
  11  35   0    0.09    0.41
 -46  11   0   -0.69    1.00
 -35  46   0    0.16    0.68
 -11 -35   0   -0.76    1.16
 -35  46   0    0.60    1.18
  46 -11   0   -1.17    0.69
 -11 -35   0   -1.66    0.89
  14  32   0    0.26    0.44
  32 -46   0    1.52    0.70
 -46  14   0   -1.12    0.92
  32 -46   0    0.56    0.85
  14  32   0    1.51    1.85
  32 -46   0    0.65    0.62
 -14 -32   0    3.79    1.37
 -32  46   0   -0.23    0.48
 -32  46   0   -1.06    1.09
 -14 -32   0    1.11    1.07
  46 -14   0   -0.80    0.68
  17  29   0    0.90    0.74
 -46  17   0    1.16    0.92
  29 -46   0    2.41    0.93
  29 -46   0    2.56    1.09
  29 -46   0    0.99    0.59
 -17 -29   0    0.03    0.90
 -29  46   0    3.48    1.39
 -29  46   0    1.12    0.87
  46 -17   0    0.30    0.82
  26 -46   0    0.35    0.51
  26 -46   0    0.06    0.98
  20  26   0    0.89    0.83
 -46  20   0    0.94    0.80
  26 -46   0    0.50    0.89
 -20 -26   0   -0.95    0.85
 -26  46   0    0.55    1.00
 -26  46   0   -0.19    1.13
  46 -20   0    0.49    0.99
  23 -46   0    0.43    0.51
  23  23   0    2.23    1.17
  23 -46   0    0.12    1.04
 -46  23   0    1.79    0.97
  23 -46   0    1.92    0.89
  23  23   0    1.19    0.47
  46 -23   0    1.29    1.03
  46 -23   0    0.72    0.61
 -23 -23   0    2.81    1.24
 -23  46   0    1.45    1.12
  46 -23   0   -0.97    1.01
 -23 -23   0    1.48    0.66
 -23  46   0    0.11    0.98
  26  20   0    1.86    2.08
  20 -46   0    1.20    0.88
  20 -46   0    0.47    0.48
  20 -46   0    1.28    1.28
 -46  26   0   -0.13    1.08
 -26 -20   0    1.76    1.22
  46 -26   0   -1.72    1.98
  46 -26   0    0.41    0.53
 -20  46   0    0.56    0.70
 -20  46   0    2.19    1.12
 -26 -20   0    0.23    0.57
  46 -26   0    0.22    0.94
  29  17   0    0.17    0.81
  17 -46   0    0.68    0.39
 -46  29   0    0.42    0.54
 -46  29   0    0.35    1.10
  17 -46   0   -0.96    1.13
  17 -46   0    1.05    0.92
 -17  46   0    0.13    0.64
  46 -29   0    0.94    1.09
  46 -29   0    0.88    0.94
 -29 -17   0   -0.08    1.05
 -29 -17   0    0.54    0.49
  14 -46   0    0.14    0.80
 -46  32   0    0.90    1.09
  14 -46   0    0.37    1.19
  32  14   0   -0.74    0.56
 -14  46   0   -0.12    0.62
  46 -32   0    0.11    0.78
 -32 -14   0   -0.21    0.70
  46 -32   0    0.80    0.84
  46 -32   0   -1.69    0.80
  11 -46   0    0.56    0.62
 -46  35   0   -0.16    1.14
  11 -46   0    0.72    1.26
  35  11   0    0.67    0.91
 -11  46   0    0.80    0.75
  46 -35   0    1.48    0.90
 -35 -11   0   -1.18    0.89
  46 -35   0   -0.78    0.97
  46 -35   0    0.50    0.78
   8 -46   0   -1.49    1.17
   8 -46   0    0.24    0.92
 -46  38   0    0.13    1.11
  38   8   0    0.09    0.72
  -8  46   0    0.64    0.58
  46 -38   0    0.02    1.03
 -38  -8   0    0.33    1.49
  46 -38   0    1.18    0.90
   5 -46   0   -0.43    0.65
  41   5   0   -0.77    0.86
   5 -46   0    0.16    1.29
 -46  41   0   -1.05    1.19
  -5  46   0   -0.19    0.61
  46 -41   0    0.00    0.88
 -41  -5   0   -0.03    1.25
  46 -41   0    1.51    0.88
  44   2   0   -2.25    2.12
 -46  44   0    1.32    1.29
   2 -46   0   -0.18    0.95
  44   2   0   -0.56    0.72
   2 -46   0   -0.79    1.25
  46 -44   0    1.00    1.06
  -2  46   0    0.81    0.66
  46 -44   0    0.56    0.80
 -44  -2   0    0.58    1.16
 -47   4   0    1.16    0.94
   4  43   0   -0.69    0.32
  43 -47   0   -1.05    1.01
 -47   4   0    0.62    1.17
   4  43   0    1.06    0.65
  43 -47   0   -0.35    0.60
  43 -47   0    1.50    0.84
  47  -4   0   -0.42    0.64
  -4 -43   0   -0.44    1.33
 -43  47   0   -0.74    1.18
  -4 -43   0    0.53    1.06
  40 -47   0   -0.49    0.65
   7  40   0   -0.58    0.35
 -47   7   0   -0.15    1.02
  40 -47   0    0.31    0.86
   7  40   0    0.31    0.75
  40 -47   0    1.46    1.07
 -40  47   0    3.15    1.43
  47  -7   0   -0.85    0.89
  -7 -40   0   -0.80    0.91
  -7 -40   0    0.96    1.28
  37 -47   0    0.10    1.17
  37 -47   0    1.29    0.82
  37 -47   0    0.60    1.08
  10  37   0    0.19    0.39
 -47  10   0    1.01    1.03
  10  37   0   -0.19    0.69
 -37  47   0   -0.39    0.85
 -10 -37   0    1.90    1.34
 -10 -37   0   -1.02    0.99
  47 -10   0   -0.39    0.59
 -37  47   0   -0.06    1.18
  13  34   0    0.75    0.41
  34 -47   0    1.19    0.82
  34 -47   0    0.28    0.58
 -47  13   0   -0.78    0.82
  13  34   0    0.55    0.79
  34 -47   0    0.77    1.04
 -13 -34   0   -1.31    0.91
 -13 -34   0   -0.71    1.17
  47 -13   0   -0.73    0.96
 -34  47   0   -0.18    0.81
 -34  47   0   -0.07    1.12
  31 -47   0    0.92    0.61
 -47  16   0    1.94    1.03
  16  31   0    0.81    0.69
  31 -47   0    0.77    0.84
  16  31   0    0.33    0.47
  31 -47   0    0.44    0.76
  47 -16   0    1.12    0.48
 -16 -31   0    1.30    1.12
  47 -16   0    0.08    0.77
 -31  47   0   -0.16    1.13
 -31  47   0    9.34    2.70
  28 -47   0    0.77    0.58
  28 -47   0    0.37    0.85
  19  28   0    1.56    0.87
 -47  19   0    0.17    0.92
  28 -47   0    1.39    1.11
 -28  47   0   -0.55    1.10
  47 -19   0    0.24    0.88
 -28  47   0   -0.47    0.80
 -19 -28   0    0.44    0.91
  25 -47   0    0.82    0.52
  25 -47   0    0.23    0.79
  25 -47   0   -0.07    1.04
 -47  22   0    1.47    1.07
  22  25   0    0.72    0.42
  22  25   0   -0.58    0.93
 -22 -25   0    1.14    1.07
 -25  47   0    0.15    1.05
  47 -22   0   -0.74    0.59
 -25  47   0    0.62    0.96
  47 -22   0   -0.26    1.05
  22 -47   0   -0.33    0.47
  25  22   0    0.38    0.80
  22 -47   0   -0.87    0.72
  25  22   0   -0.39    0.55
  22 -47   0    0.96    1.14
 -47  25   0   -0.03    0.97
  47 -25   0   -0.22    0.53
 -22  47   0    1.60    0.96
  47 -25   0   -1.37    0.74
 -25 -22   0   -0.34    0.51
  47 -25   0   -1.09    0.85
 -22  47   0    0.17    1.13
 -25 -22   0    0.25    1.02
  28  19   0   -0.52    1.88
 -47  28   0    0.87    0.97
  19 -47   0    0.56    0.85
  19 -47   0   -0.38    0.44
  19 -47   0   -1.02    1.11
 -28 -19   0   -0.30    1.00
  47 -28   0    0.81    0.95
  47 -28   0    1.16    2.09
 -28 -19   0    1.02    0.55
 -19  47   0    0.12    0.61
  31  16   0    0.08    0.72
  16 -47   0   -0.33    0.81
 -47  31   0   -0.29    0.56
  16 -47   0   -0.07    0.35
 -47  31   0   -0.68    0.93
  16 -47   0    2.00    1.35
  47 -31   0    0.41    1.03
 -31 -16   0    1.39    2.54
  47 -31   0    0.04    1.61
 -16  47   0    0.29    0.73
  13 -47   0    2.02    0.94
 -47  34   0   -1.04    1.01
  34  13   0    0.13    0.76
  13 -47   0   -1.70    1.15
  47 -34   0   -0.10    0.88
 -34 -13   0   -0.43    1.18
  47 -34   0    0.39    0.88
 -13  47   0   -0.18    0.59
  47 -34   0    0.04    0.98
  10 -47   0   -0.33    1.28
 -47  37   0   -1.29    1.11
  37  10   0    1.00    0.85
  10 -47   0    0.92    0.77
 -10  47   0    0.21    0.59
  47 -37   0   -0.33    0.97
 -37 -10   0    0.28    1.06
  47 -37   0    0.36    0.77
  47 -37   0   -0.46    0.84
 -47  40   0   -0.11    1.24
  40   7   0    0.94    0.98
   7 -47   0   -1.07    1.14
   7 -47   0    0.62    0.91
 -40  -7   0   -0.36    1.08
  47 -40   0    0.45    0.91
  -7  47   0    0.72    0.86
  47 -40   0    0.99    0.93
  43   4   0   -0.08    1.04
   4 -47   0    0.08    0.64
 -47  43   0   -0.59    1.10
   4 -47   0    0.76    1.29
  47 -43   0    1.12    0.97
  -4  47   0    1.99    0.99
 -43  -4   0   -1.60    1.07
  47 -43   0    1.04    0.87
 -48   6   0    0.29    1.22
   6  42   0   -0.93    0.34
 -48   6   0    1.61    1.02
  42 -48   0   -1.55    0.60
  42 -48   0    2.02    1.26
   6  42   0    0.35    0.82
  42 -48   0    1.32    0.88
 -42  48   0   -1.12    1.19
  -6 -42   0   -1.20    1.01
  48  -6   0   -1.76    0.85
  -6 -42   0   -2.02    1.09
  39 -48   0   -0.71    0.97
  39 -48   0    2.15    0.95
   9  39   0   -0.20    0.38
   9  39   0   -0.32    0.77
 -48   9   0   -0.26    1.08
  39 -48   0   -0.25    0.60
  -9 -39   0    0.34    1.18
 -39  48   0    0.93    1.27
 -39  48   0   -0.29    0.99
  48  -9   0   -2.11    0.80
  -9 -39   0    1.01    1.12
 -48  12   0   -2.02    0.85
  36 -48   0   -0.13    1.04
  12  36   0    0.73    0.68
  12  36   0   -0.04    0.39
  36 -48   0    0.71    0.75
  36 -48   0    0.61    0.63
 -36  48   0   -0.21    0.71
 -12 -36   0    0.25    1.00
 -12 -36   0   -0.18    1.19
  48 -12   0    0.30    0.67
 -36  48   0   -0.10    1.21
  15  33   0   -0.18    0.42
  33 -48   0   -0.03    1.05
  33 -48   0    1.38    0.87
 -48  15   0   -0.51    1.02
  15  33   0    0.59    0.84
  33 -48   0   -0.16    0.58
 -33  48   0    0.93    1.04
 -15 -33   0   -1.07    0.94
 -15 -33   0    2.33    1.11
  48 -15   0   -1.55    0.97
 -33  48   0    0.05    0.91
  30 -48   0    1.28    0.78
  30 -48   0   -0.70    0.85
  30 -48   0    0.16    0.52
  18  30   0    0.90    0.66
 -48  18   0   -1.44    0.90
 -30  48   0   -1.66    0.91
  48 -18   0   -0.73    0.64
 -18 -30   0   -0.75    0.88
 -30  48   0    0.49    0.69
  27 -48   0   -0.73    0.90
  27 -48   0    0.53    0.82
  21  27   0    0.25    0.94
 -48  21   0    1.40    1.06
  27 -48   0   -0.67    0.46
 -27  48   0   -0.81    1.03
  48 -21   0   -0.68    1.38
 -27  48   0    0.31    0.88
 -21 -27   0    1.11    1.00
  24  24   0    1.10    0.47
 -48  24   0    0.42    0.82
  24 -48   0    0.06    0.97
  24  24   0    0.55    0.82
  24 -48   0    1.23    0.74
  24 -48   0    0.89    0.53
 -24  48   0    1.71    0.96
  48 -24   0    0.68    1.04
 -24 -24   0   -1.20    0.88
  48 -24   0    0.44    0.59
 -24  48   0   -0.68    1.16
 -24 -24   0    0.08    0.58
  48 -24   0   -0.85    0.79
  27  21   0   -0.15    0.64
 -48  27   0    1.02    0.87
  21 -48   0    1.61    0.53
  21 -48   0    1.05    0.82
  21 -48   0    0.26    1.19
  48 -27   0   -0.39    0.88
 -21  48   0    0.97    0.73
 -21  48   0    0.66    0.97
 -27 -21   0    0.24    0.55
  48 -27   0   -1.18    0.84
 -27 -21   0    0.34    1.08
  30  18   0   -0.23    0.77
 -48  30   0   -0.12    1.01
 -48  30   0    0.15    0.62
  18 -48   0   -1.14    1.15
  18 -48   0    1.45    0.83
  18 -48   0   -0.17    0.37
 -30 -18   0   -0.58    1.03
  48 -30   0    0.35    1.06
 -30 -18   0    0.74    0.49
  48 -30   0    0.25    0.95
 -18  48   0    0.80    0.77
  15 -48   0   -0.66    1.19
 -48  33   0   -0.59    1.01
  33  15   0    0.64    0.85
  15 -48   0    0.23    0.80
 -33 -15   0   -0.60    1.03
  48 -33   0   -0.52    0.73
 -15  48   0   -0.65    0.66
  48 -33   0   -0.37    1.01
  12 -48   0    0.85    0.69
 -48  36   0   -1.22    0.83
  36  12   0   -0.31    0.77
  12 -48   0    0.69    1.17
  48 -36   0   -0.37    0.90
 -12  48   0    1.97    0.86
 -36 -12   0    1.07    1.19
  48 -36   0    1.07    0.80
  48 -36   0    0.68    0.91
  39   9   0    0.24    0.66
 -48  39   0    0.55    1.19
   9 -48   0    0.38    0.79
   9 -48   0    0.88    1.31
  -9  48   0    0.82    0.74
  48 -39   0    1.00    0.96
  48 -39   0   -0.51    0.70
 -39  -9   0   -1.79    0.97
   6 -48   0   -1.37    1.33
  42   6   0   -0.39    0.71
   6 -48   0   -0.35    0.75
 -48  42   0    0.05    1.09
  -6  48   0   -0.60    0.64
 -42  -6   0   -2.81    0.96
  48 -42   0   -1.15    0.79
  48 -42   0   -0.29    0.98
  41 -49   0    1.89    0.93
   8  41   0    0.18    0.39
   8  41   0    0.17    0.83
  41 -49   0   -0.88    0.61
 -49   8   0   -0.79    0.89
  41 -49   0    0.23    0.98
 -41  49   0   -1.65    1.11
  -8 -41   0   -1.46    0.95
  49  -8   0   -0.30    1.09
  -8 -41   0   -0.87    1.32
  38 -49   0   -0.01    0.96
  38 -49   0    2.66    1.65
  11  38   0    0.03    0.40
  38 -49   0    1.02    0.64
  11  38   0   -0.99    0.86
 -49  11   0    1.26    1.01
 -11 -38   0   -0.51    1.09
 -38  49   0   -0.68    1.09
  49 -11   0   -1.62    0.83
 -38  49   0   -0.98    0.99
 -11 -38   0   -0.61    1.11
  35 -49   0    0.59    0.97
  35 -49   0   -0.43    0.56
  14  35   0   -0.06    0.42
  35 -49   0   -0.43    0.70
  14  35   0    0.64    0.75
 -49  14   0    0.26    0.85
  49 -14   0   -0.31    0.77
 -14 -35   0   -0.59    1.03
 -35  49   0    0.25    0.77
 -35  49   0    1.80    1.15
 -14 -35   0    0.40    0.94
 -49  17   0   -0.26    0.95
  17  32   0    0.85    0.45
  32 -49   0    1.38    0.89
  32 -49   0    0.24    0.84
  17  32   0    0.93    0.80
  32 -49   0    1.06    0.59
 -17 -32   0    0.82    1.00
 -32  49   0   -0.71    1.18
  49 -17   0    1.12    0.51
 -32  49   0    1.13    0.81
  49 -17   0    0.22    0.91
  29 -49   0    0.45    0.76
  20  29   0   -0.34    0.81
 -49  20   0    0.56    0.79
  29 -49   0   -0.34    0.50
  29 -49   0    1.63    1.14
  49 -20   0   -1.43    1.00
 -29  49   0   -1.46    0.93
 -29  49   0    0.35    1.14
 -20 -29   0   -0.30    0.93
  26 -49   0    0.20    0.75
  23  26   0   -0.46    0.58
  23  26   0    0.35    0.41
 -49  23   0    0.19    0.97
  26 -49   0   -0.44    0.46
  26 -49   0   -0.85    0.93
  49 -23   0   -0.09    0.71
 -26  49   0   -1.28    1.01
  49 -23   0   -1.30    0.59
 -23 -26   0   -0.39    0.87
  49 -23   0   -1.32    0.80
 -26  49   0    0.36    0.86
 -23 -26   0   -1.36    0.62
  23 -49   0    1.31    1.15
  23 -49   0    1.09    0.83
  26  23   0    0.68    0.61
 -49  26   0    2.61    1.18
  26  23   0    0.81    0.48
  23 -49   0    0.31    0.46
 -26 -23   0    0.23    1.09
  49 -26   0   -0.71    0.78
 -23  49   0    1.40    0.81
  49 -26   0   -0.19    0.57
  49 -26   0    0.46    2.50
 -23  49   0    0.61    1.04
 -26 -23   0    0.58    0.59
  20 -49   0    0.26    1.06
  29  20   0    0.08    0.77
 -49  29   0    0.09    0.97
  20 -49   0   -0.66    0.40
  20 -49   0   -1.77    1.11
  49 -29   0   -1.79    0.85
 -29 -20   0   -1.37    1.03
  49 -29   0   -0.45    0.74
 -29 -20   0    0.11    0.53
 -20  49   0   -0.80    0.72
  17 -49   0   -1.41    1.19
  32  17   0    0.46    0.84
 -49  32   0   -0.04    0.96
 -49  32   0   -0.16    0.55
  17 -49   0    1.56    0.89
  49 -32   0    0.55    0.93
 -32 -17   0   -0.33    0.84
 -17  49   0   -0.02    0.65
  49 -32   0   -1.16    0.94
  14 -49   0    0.02    0.74
  14 -49   0    1.69    1.29
 -49  35   0   -0.46    1.00
  35  14   0    0.40    1.15
  49 -35   0    0.78    0.88
  49 -35   0    0.03    1.41
  49 -35   0    0.35    0.91
 -14  49   0    0.62    0.87
 -35 -14   0   -1.32    0.98
 -49  38   0    2.21    1.31
  11 -49   0    1.45    1.05
  11 -49   0   -0.66    1.35
  38  11   0   -0.42    0.80
 -38 -11   0    1.71    1.44
  49 -38   0    0.44    1.09
 -11  49   0    0.93    0.65
  49 -38   0   -1.76    0.87
  49 -38   0   -0.67    0.85
 -49  41   0   -1.72    1.11
   8 -49   0    1.70    0.91
   8 -49   0   -1.66    1.18
  41   8   0   -0.12    1.06
  49 -41   0    0.97    0.96
  -8  49   0    0.48    0.76
  49 -41   0   -0.73    0.95
 -41  -8   0   -0.08    1.10
  40 -50   0   -1.18    0.86
 -50  13   0    0.02    0.85
  13  37   0   -0.42    0.38
  37 -50   0    0.62    0.74
  13  37   0    0.75    1.14
  37 -50   0   -0.49    1.05
  37 -50   0    0.08    0.55
 -13 -37   0    0.36    0.98
 -13 -37   0    1.83    1.32
 -37  50   0    0.22    1.22
  50 -13   0    1.01    1.23
 -37  50   0   -0.26    0.98
  16  34   0   -0.16    0.81
  34 -50   0   -1.10    1.06
 -50  16   0    1.11    1.06
  34 -50   0    0.21    0.59
  16  34   0    0.40    0.45
  34 -50   0    2.44    1.05
 -34  50   0    0.24    0.99
 -16 -34   0   -0.02    1.41
 -16 -34   0    0.95    1.23
 -34  50   0    1.04    1.26
  50 -16   0   -0.36    0.99
  31 -50   0   -0.12    0.57
  19  31   0    0.33    0.68
  31 -50   0    1.31    1.07
 -50  19   0    2.16    1.05
  31 -50   0    1.87    0.90
 -31  50   0    0.54    1.21
  50 -19   0   -0.57    0.77
 -31  50   0   -0.32    0.75
 -19 -31   0   -0.24    0.96
  28 -50   0    1.26    0.84
 -50  22   0    0.17    1.11
  28 -50   0   -1.42    0.98
  28 -50   0    0.23    0.54
  22  28   0   -0.16    0.58
 -22 -28   0   -0.74    0.86
  50 -22   0   -0.69    0.74
 -28  50   0   -0.29    0.64
 -28  50   0    1.30    1.10
  25 -50   0   -1.94    0.89
  25  25   0    0.47    0.42
  25  25   0    0.29    0.57
 -50  25   0   -0.76    0.79
  25 -50   0    1.37    0.90
  25 -50   0   -0.53    0.44
 -25 -25   0    0.81    2.03
  50 -25   0    0.14    0.61
 -25 -25   0    0.49    0.63
  50 -25   0    0.09    0.70
 -25  50   0    0.78    2.07
  50 -25   0    0.78    1.71
 -25  50   0   -0.50    0.93
  22 -50   0    0.60    0.46
  28  22   0   -0.12    0.62
  22 -50   0   -1.93    0.97
  22 -50   0    1.27    0.79
 -50  28   0    0.62    1.07
  28  22   0   -0.21    0.59
 -22  50   0    0.59    0.83
  50 -28   0    1.34    0.98
 -28 -22   0   -0.63    1.01
  50 -28   0   -1.67    0.74
 -28 -22   0    0.06    0.59
 -50  31   0    2.07    1.17
  19 -50   0    0.02    1.14
  19 -50   0    0.11    0.74
 -50  31   0   -0.26    0.61
  19 -50   0    0.38    0.44
  31  19   0   -0.21    1.09
  50 -31   0   -1.08    1.44
  50 -31   0    0.10    0.91
 -19  50   0    0.66    0.94
 -31 -19   0   -0.40    1.03
  16 -50   0   -2.02    1.14
  34  16   0    0.44    0.88
 -50  34   0    0.07    0.96
  16 -50   0    0.28    1.08
 -16  50   0    0.79    1.08
  50 -34   0   -0.65    0.99
 -34 -16   0   -0.58    1.16
  50 -34   0    0.12    0.89
  13 -50   0    0.28    1.21
  13 -50   0   -0.89    0.78
 -50  37   0    0.56    1.24
  37  13   0   -0.41    0.91
  50 -37   0    0.58    0.88
  50 -37   0    0.63    0.92
 -13  50   0    0.27    0.81
  50 -37   0    1.19    1.23
 -37 -13   0    0.09    1.16
  15  36   0    0.12    0.80
  36 -51   0    0.75    0.82
  15  36   0    0.04    0.39
  36 -51   0   -0.22    1.09
  36 -51   0    0.55    0.91
 -51  15   0    0.86    0.96
 -15 -36   0    1.15    1.28
 -15 -36   0   -1.24    0.97
 -36  51   0   -0.10    0.71
  51 -15   0    0.14    1.03
 -36  51   0   -0.19    1.11
  18  33   0   -0.46    0.73
  18  33   0    0.12    0.47
  33 -51   0   -1.25    0.78
 -51  18   0    1.62    1.19
  33 -51   0    1.32    0.79
  33 -51   0    0.15    0.56
 -18 -33   0    0.06    1.04
 -33  51   0   -0.38    0.76
  51 -18   0    0.42    0.47
  51 -18   0   -1.16    1.01
 -33  51   0   -0.85    0.95
  30 -51   0    0.87    0.86
  30 -51   0    1.29    0.94
 -51  21   0   -0.11    1.12
  30 -51   0    0.44    0.57
  21  30   0    0.79    0.90
 -30  51   0    0.96    1.29
  51 -21   0   -0.80    1.01
 -30  51   0    0.01    0.84
 -21 -30   0    0.95    1.56
  27 -51   0    1.26    0.55
 -51  24   0    0.71    1.00
  27 -51   0   -0.84    1.10
  24  27   0    0.22    0.40
  24  27   0   -0.13    0.70
  27 -51   0    1.61    0.97
  51 -24   0   -0.46    1.89
  51 -24   0    1.14    0.68
 -27  51   0    1.17    1.14
 -27  51   0    0.94    0.87
 -24 -27   0    1.09    0.74
 -24 -27   0    3.28    2.51
  51 -24   0   -0.41    0.98
 -51  27   0   -0.80    0.87
  24 -51   0    0.52    0.48
  27  24   0    0.21    0.54
  27  24   0    0.58    0.41
  24 -51   0    0.61    1.16
  24 -51   0    1.53    0.93
 -27 -24   0   -1.49    0.97
 -24  51   0   -0.28    1.96
 -27 -24   0    0.07    0.59
  51 -27   0   -0.42    0.60
  51 -27   0    0.09    0.73
 -24  51   0    0.49    1.18
  51 -27   0    0.94    1.00
 -51  30   0    1.13    1.19
  21 -51   0   -2.33    1.05
  21 -51   0    1.76    0.79
 -51  30   0   -0.25    0.64
  21 -51   0   -0.27    0.44
  30  21   0   -0.61    0.86
  51 -30   0   -1.96    0.98
  51 -30   0   -0.46    0.79
 -21  51   0   -0.62    0.94
 -30 -21   0    0.67    0.60
 -30 -21   0    0.21    1.09
 -51  33   0    1.37    1.10
  33  18   0   -0.07    0.81
  18 -51   0    1.34    1.25
  18 -51   0    1.79    0.94
 -51  33   0   -0.39    0.59
  51 -33   0    0.24    1.06
  51 -33   0    1.72    1.01
 -33 -18   0   -0.08    0.98
 -18  51   0    0.26    0.71
 -51  36   0   -1.02    1.14
  15 -51   0    0.18    1.33
  15 -51   0    1.30    0.78
  36  15   0   -0.89    0.86
 -36 -15   0    0.34    1.08
  51 -36   0    0.12    0.84
  51 -36   0   -0.73    1.08
 -15  51   0    1.33    0.90
  20  32   0    0.16    0.78
 -52  20   0    1.15    0.97
  32 -52   0    2.18    1.46
  32 -52   0    3.75    1.54
  32 -52   0    0.27    0.53
  52 -20   0   -0.82    0.94
 -20 -32   0   -1.71    0.93
 -32  52   0   -1.67    1.08
 -32  52   0   -0.23    0.86
  29 -52   0    0.85    1.09
  29 -52   0    0.55    0.57
 -52  23   0   -0.75    0.92
  23  29   0    0.52    0.94
  29 -52   0   -0.65    0.75
 -29  52   0   -0.50    1.03
  52 -23   0   -0.35    0.66
 -23 -29   0   -0.26    0.95
  52 -23   0   -1.34    0.97
 -29  52   0    0.73    1.17
  26 -52   0    0.01    1.21
  26  26   0   -0.59    0.84
  26  26   0   -0.23    0.36
  26 -52   0   -0.19    0.76
  26 -52   0    0.91    0.56
 -52  26   0    0.01    0.99
 -26 -26   0   -0.80    0.98
  52 -26   0    0.32    1.16
 -26  52   0   -0.19    1.02
  52 -26   0    0.06    0.88
  52 -26   0   -0.57    0.59
 -26 -26   0   -0.27    0.65
 -26  52   0    0.06    0.83
  23 -52   0    0.06    1.19
  23 -52   0    0.04    0.42
  23 -52   0    0.86    0.92
  29  23   0   -0.35    0.44
 -52  29   0    1.71    1.04
  29  23   0   -0.16    0.62
 -29 -23   0    0.93    0.57
 -23  52   0    0.23    0.70
  52 -29   0   -0.48    1.10
 -29 -23   0   -2.38    1.36
  52 -29   0   -0.62    0.74
  32  20   0    0.42    0.86
 -52  32   0   -0.19    0.64
 -52  32   0   -0.88    1.12
  20 -52   0    2.80    0.99
  20 -52   0   -0.29    1.31
  20 -52   0    0.54    0.48
  52 -32   0   -0.90    0.95
 -32 -20   0   -0.33    1.10
 -20  52   0    0.80    0.59
 -32 -20   0   -0.38    0.45
  52 -32   0   -0.61    1.04
   0   1  -1    1.62    0.15
   3  -2  -1  103.25    4.87
  -1   3  -1   74.67    4.86
   2   0  -1    8.19    0.50
  -2   2  -1    7.95    0.51
   5  -3  -1   49.97    2.83
  -2   5  -1   50.90    2.80
   5  -3  -1   49.35    2.80
   3   2   1   50.82    2.81
  -5   3   1   49.37    2.82
  -5   3   1   50.95    2.80
  -5   3   1   51.31    2.83
   3   2   1   50.31    2.81
   1   2  -1   19.24    1.04
   2  -3  -1   15.82    1.05
   2  -3  -1   20.93    1.07
   2  -3  -1   18.86    1.05
   1   2  -1   18.36    1.06
  -1  -2   1   17.25    1.03
  -2   3   1   17.08    1.08
   3  -1   1   18.16    1.06
  -2   3   1   18.46    1.06
   3  -1   1   18.68    1.07
  -2   3   1   17.53    1.05
   3  -1   1   17.57    1.08
   4  -1  -1  160.10    8.72
  -3   4  -1  158.14    8.71
   4  -1  -1  145.50    8.71
  -1  -3  -1  154.20    8.71
   4  -1  -1  164.12    8.71
  -3   4  -1  163.41    8.72
   3  -4   1  158.56    8.73
  -4   1   1  160.33    8.70
   1   3   1  168.96    8.74
  -4   1   1  162.00    8.74
   3  -4   1  158.82    8.71
  -4   1   1  161.64    8.74
   3  -4   1  160.51    8.71
  -4   1   1  161.92    8.71
   1   3   1  161.71    8.72
   1   3   1  161.28    8.73
   7  -4  -1   44.82    2.46
   7  -4  -1   43.49    2.51
  -4  -3  -1   43.83    2.47
  -4  -3  -1   43.16    2.49
   7  -4  -1   44.31    2.49
  -3   7  -1   43.87    2.48
  -7   4   1   44.69    2.48
   4   3   1   42.89    2.49
   4   3   1   42.12    2.46
   3  -7   1   42.89    2.50
   3  -7   1   44.89    2.49
  -7   4   1   43.10    2.51
  -7   4   1   43.94    2.49
   0   4  -1  180.20    9.94
   0   4  -1  182.43    9.95
   4  -4  -1  183.71    9.96
  -4   4   1  180.47    9.94
  -4   4   1  181.36    9.93
  -4   4   1  185.13    9.95
   0  -4   1  178.80    9.94
  -4   4   1  185.82    9.96
   4   0   1  183.83    9.96
   0  -4   1  184.18    9.90
   4   0   1  183.15    9.95
   3   1  -1   97.02    5.35
   3   1  -1   98.94    5.36
   1  -4  -1   96.29    5.33
   1  -4  -1   99.67    5.36
  -4   3  -1   97.01    5.35
   1  -4  -1   92.58    5.34
   3   1  -1   97.47    5.33
  -3  -1   1   98.04    5.32
   4  -3   1   98.41    5.34
   4  -3   1   98.35    5.34
  -3  -1   1   99.14    5.37
  -1   4   1   97.10    5.34
   4  -3   1   98.70    5.36
  -1   4   1   99.90    5.36
   4  -3   1   95.96    5.31
   6  -2  -1  222.98   12.28
  -2  -4  -1  226.11   12.27
   6  -2  -1  230.30   12.23
   6  -2  -1  223.19   12.28
   6  -2  -1  224.82   12.25
  -4   6  -1  229.93   12.27
  -2  -4  -1  207.27   12.26
   6  -2  -1  225.05   12.29
  -2  -4  -1  224.51   12.26
  -4   6  -1  228.81   12.24
  -4   6  -1  229.09   12.27
   4  -6   1  231.55   12.27
   2   4   1  230.20   12.28
  -6   2   1  222.59   12.29
  -6   2   1  224.84   12.28
   4  -6   1  224.15   12.27
   9  -5  -1   36.22    2.20
  -5  -4  -1   36.09    2.17
  -4   9  -1   36.28    2.15
  -4   9  -1   35.83    2.19
   9  -5  -1   37.50    2.19
  -5  -4  -1   38.18    2.12
   9  -5  -1   36.55    2.13
   5   4   1   36.40    2.16
   4  -9   1   36.56    2.15
   4  -9   1   35.33    2.19
  -9   5   1   36.65    2.20
  -9   5   1   36.28    2.15
  -5  -1  -1   16.85    1.05
   6  -5  -1   18.48    1.05
   6  -5  -1   16.25    1.06
   6  -5  -1   17.64    1.06
  -5  -1  -1   18.18    1.08
  -1   6  -1   16.77    1.05
   6  -5  -1   16.67    1.09
   5   1   1   17.16    1.05
  -6   5   1   17.01    1.07
  -6   5   1   19.09    1.05
  -6   5   1   16.97    1.09
   5   1   1   16.52    1.06
   1  -6   1   17.15    1.05
   1  -6   1   16.70    1.04
   2   3  -1    3.46    0.31
   2   3  -1    2.88    0.30
   3  -5  -1    3.45    0.35
   3  -5  -1    2.71    0.29
   2   3  -1    3.31    0.25
   3  -5  -1    3.35    0.30
  -2  -3   1    3.38    0.31
  -3   5   1    3.63    0.31
  -3   5   1    3.55    0.30
   5  -2   1    3.60    0.33
   5  -2   1    3.29    0.33
  -2  -3   1    3.29    0.24
  -2  -3   1    2.19    0.28
  -3   5   1    3.70    0.33
   5   0  -1  219.78   12.90
  -5   5  -1  242.91   12.90
   0  -5  -1  237.56   12.91
   5   0  -1  245.88   12.91
  -5   5  -1  240.81   12.87
   0  -5  -1  238.12   12.85
  -5   5  -1  197.69   12.88
  -5   5  -1  227.83   12.85
   5   0  -1  234.07   12.85
   0   5   1  244.40   12.90
   5  -5   1  233.98   12.87
  -5   0   1  249.14   12.85
   5  -5   1  247.37   12.89
   0   5   1  250.84   12.90
   5  -5   1  238.69   12.89
  -5   0   1  243.24   12.91
  -5   0   1  225.86   12.90
   5  -5   1  244.63   12.86
   0   5   1  239.70   12.85
  -5   8  -1  255.66   13.86
   8  -3  -1  262.27   13.89
  -5   8  -1  256.14   13.86
  -3  -5  -1  252.74   13.87
   8  -3  -1  253.14   13.84
  -8   3   1  251.04   13.88
  -8   3   1  255.91   13.85
   5  -8   1  256.86   13.86
   3   5   1  254.55   13.87
  -8   3   1  249.08   13.88
   5  -8   1  248.96   13.86
  11  -6  -1   36.26    2.24
  11  -6  -1   33.05    2.25
  -5  11  -1   35.73    2.27
  11  -6  -1   36.65    2.16
  -6  -5  -1   38.24    2.23
  -5  11  -1   36.78    2.20
  -6  -5  -1   34.63    2.12
   6   5   1   36.89    2.22
 -11   6   1   37.42    2.19
   5 -11   1   36.55    2.19
   5 -11   1   37.40    2.28
 -11   6   1   33.14    2.24
   8  -6  -1   59.41    3.35
   8  -6  -1   57.41    3.34
  -6  -2  -1   61.26    3.40
  -2   8  -1   60.51    3.37
  -6  -2  -1   61.51    3.35
   8  -6  -1   60.31    3.40
   8  -6  -1   58.56    3.38
   2  -8   1   56.95    3.36
  -8   6   1   60.17    3.40
  -8   6   1   59.79    3.35
   6   2   1   61.54    3.38
   6   2   1   58.61    3.33
   1   5  -1  389.12   20.81
   1   5  -1  378.43   20.79
   5  -6  -1  385.69   20.80
   5  -6  -1  389.00   20.84
  -6   1  -1  365.41   20.82
   5  -6  -1  379.46   20.76
   5  -6  -1  379.50   20.81
   6  -1   1  380.61   20.82
  -5   6   1  388.76   20.76
  -5   6   1  381.43   20.79
  -5   6   1  384.95   20.82
  -1  -5   1  385.94   20.82
  -1  -5   1  380.17   20.73
  -1  -5   1  375.01   20.79
  -5   6   1  399.40   20.81
   6  -1   1  391.16   20.81
   2  -6  -1   17.74    1.08
  -6   4  -1   18.31    1.06
  -6   4  -1   17.77    1.09
  -6   4  -1   17.90    1.05
   2  -6  -1   17.86    1.04
   2  -6  -1   18.29    1.14
   4   2  -1   18.66    1.08
   4   2  -1   18.36    1.10
   2  -6  -1   17.86    1.08
   6  -4   1   18.28    1.06
  -2   6   1   15.57    1.11
  -2   6   1   18.11    1.09
   6  -4   1   17.56    1.05
  -2   6   1   18.91    1.09
  -4  -2   1   18.30    1.10
   6  -4   1   18.72    1.09
   7  -1  -1  744.87   39.97
  -6   7  -1  767.13   39.97
  -1  -6  -1  748.46   39.99
  -6   7  -1  690.63   39.90
  -6   7  -1  759.64   39.95
   7  -1  -1  647.82   39.90
   6  -7   1  759.43   39.96
   1   6   1  749.79   39.99
  -7   1   1  752.81   39.97
   6  -7   1  759.46   39.95
  10  -4  -1   23.80    1.55
  -4  -6  -1   24.25    1.58
  10  -4  -1   25.01    1.63
  -6  10  -1   24.27    1.55
  -6  10  -1   23.98    1.61
   6 -10   1   24.52    1.64
 -10   4   1   22.82    1.62
 -10   4   1   25.47    1.56
   6 -10   1   24.37    1.56
 -10   4   1   25.23    1.61
  13  -7  -1   25.82    1.71
  -6  13  -1   23.79    1.65
  13  -7  -1   25.71    1.60
  -7  -6  -1   23.97    1.55
  -6  13  -1   24.25    1.75
  -7  -6  -1   24.13    1.70
  13  -7  -1   31.70    1.99
 -13   7   1   24.60    1.72
   6 -13   1   22.73    1.65
 -13   7   1   24.59    1.63
   7   6   1   22.29    1.65
   6 -13   1   24.93    1.78
  -7  -3  -1   56.62    3.37
  10  -7  -1   55.73    3.35
  10  -7  -1   56.64    3.30
  10  -7  -1   56.95    3.38
  -3  10  -1   57.66    3.34
  -7  -3  -1   59.43    3.30
   3 -10   1   59.82    3.41
   7   3   1   59.86    3.36
 -10   7   1   57.36    3.38
   7   3   1   60.21    3.28
   3 -10   1   59.48    3.35
 -10   7   1   59.21    3.30
   7  -7  -1   11.92    0.80
  -7   0  -1   11.88    0.86
  -7   0  -1   11.13    0.78
   7  -7  -1   11.29    0.87
   0   7  -1   11.75    0.80
   7  -7  -1   10.76    0.78
   7  -7  -1   11.25    0.81
  -7   7   1   11.73    0.77
   0  -7   1   10.50    0.75
   0  -7   1   11.19    0.79
  -7   7   1   10.55    0.71
  -7   7   1   11.64    0.81
   7   0   1   10.80    0.83
   7   0   1   10.97    0.78
  -7   7   1   12.36    0.86
  -7   7   1   11.67    0.82
  -7   3  -1  325.90   18.21
   3   4  -1  342.74   18.26
   4  -7  -1  338.70   18.25
   4  -7  -1  334.95   18.20
   4  -7  -1  349.23   18.28
   3   4  -1  331.57   18.23
   4  -7  -1  334.54   18.24
  -4   7   1  335.03   18.23
   7  -3   1  329.18   18.27
  -4   7   1  332.10   18.25
  -3  -4   1  342.35   18.26
  -4   7   1  336.24   18.28
   7  -3   1  335.41   18.20
  -3  -4   1  334.26   18.23
   1  -7  -1   53.11    2.93
  -7   6  -1   52.73    2.99
   1  -7  -1   52.15    2.99
   6   1  -1   53.32    3.02
   1  -7  -1   53.37    3.01
   1  -7  -1   52.52    3.05
   6   1  -1   55.88    3.04
  -7   6  -1   52.49    2.98
   7  -6   1   53.94    2.98
   7  -6   1   51.64    2.98
   7  -6   1   53.68    3.02
  -1   7   1   53.48    2.99
  -1   7   1   52.73    3.01
  -1   7   1   51.57    3.04
  -6  -1   1   55.37    3.04
  -6  -1   1   54.61    2.94
   7  -6   1   53.45    2.94
  -7   9  -1  987.16   53.81
   9  -2  -1 1000.00   53.79
  12  -5  -1  419.69   22.58
  -7  12  -1  406.53   22.64
  -5  -7  -1  410.98   22.66
  12  -5  -1  411.97   22.68
  -7  12  -1  421.69   22.66
   5   7   1  403.58   22.65
   7 -12   1  421.23   22.67
 -12   5   1  420.63   22.59
   7 -12   1  424.50   22.66
  15  -8  -1   32.13    2.08
  -8  -7  -1   26.32    1.79
  -7  15  -1   24.38    1.74
  -7  15  -1   25.36    1.84
  15  -8  -1   25.47    1.79
  -8  -7  -1   25.01    1.62
  15  -8  -1   23.97    1.66
 -15   8   1   25.73    1.80
   7 -15   1   24.97    1.85
 -15   8   1   25.31    1.69
   8   7   1   33.09    1.97
  -8  -4  -1   23.75    1.53
  12  -8  -1   25.76    1.58
  -4  12  -1   22.33    1.59
  -8  -4  -1   24.59    1.68
  12  -8  -1   25.74    1.69
   4 -12   1   24.88    1.76
   4 -12   1   23.97    1.73
 -12   8   1   26.82    1.82
   8   4   1   22.24    1.64
   9  -8  -1  120.79    6.57
   9  -8  -1  115.05    6.49
  -8  -1  -1  117.04    6.56
   9  -8  -1  123.74    6.55
  -8  -1  -1  114.14    6.48
   9  -8  -1  119.99    6.49
  -1   9  -1  111.00    6.52
  -9   8   1  118.75    6.57
  -9   8   1  120.45    6.49
   1  -9   1  119.60    6.53
   8   1   1  115.16    6.54
   1  -9   1  115.68    6.47
   8   1   1  119.68    6.48
   6  -8  -1   44.03    2.44
   2   6  -1   43.60    2.47
   6  -8  -1   41.31    2.37
   2   6  -1   41.87    2.41
   6  -8  -1   45.26    2.51
   6  -8  -1   41.42    2.45
  -8   2  -1   42.31    2.49
  -6   8   1   43.19    2.43
  -6   8   1   43.10    2.36
  -2  -6   1   42.93    2.41
   8  -2   1   42.80    2.48
  -6   8   1   42.30    2.46
  -2  -6   1   41.11    2.46
  -8   5  -1  192.38   10.83
   5   3  -1  192.91   10.87
   5   3  -1  203.38   10.92
  -8   5  -1  199.05   10.87
   3  -8  -1  205.85   10.88
   3  -8  -1  200.82   10.93
  -8   5  -1  203.12   10.87
   3  -8  -1  201.70   10.90
  -5  -3   1  196.37   10.92
  -3   8   1  195.18   10.93
  -3   8   1  200.99   10.88
  -3   8   1  198.33   10.90
   8  -5   1  202.05   10.86
  -8   8  -1  116.03    6.32
   0  -8  -1  110.09    6.30
   8   0  -1  112.02    6.29
  -8   8  -1  113.94    6.29
  -8   8  -1  111.94    6.26
   0  -8  -1  115.98    6.34
   8   0  -1  112.39    6.33
  -8   0   1  113.24    6.34
   8  -8   1  115.67    6.26
   0   8   1  113.08    6.34
   8  -8   1  113.29    6.29
   0   8   1  116.10    6.31
   0   8   1  116.62    6.27
   8  -8   1  113.07    6.31
  -8  11  -1   51.38    3.07
  -3  -8  -1   50.11    3.04
  11  -3  -1   52.13    3.01
  -8  11  -1   51.83    3.05
  11  -3  -1   49.90    3.08
   8 -11   1   52.74    3.04
   8 -11   1   51.87    2.96
 -11   3   1   54.32    3.12
   8 -11   1   51.55    3.07
 -11   3   1   52.59    3.00
  14  -6  -1   82.15    4.66
  -6  -8  -1   77.79    4.61
  -8  14  -1   76.09    4.58
   6   8   1   79.14    4.61
 -14   6   1   79.03    4.62
 -14   6   1   82.37    4.52
   8 -14   1   83.97    4.60
   8 -14   1   81.76    4.64
  17  -9  -1   49.85    2.89
  17  -9  -1   52.40    3.07
  -9  -8  -1   46.51    3.15
  -8  17  -1   48.54    3.06
  -8  17  -1   50.77    3.00
   8 -17   1   49.85    3.00
   9   8   1   49.16    3.00
   8 -17   1   46.45    3.05
 -17   9   1   48.91    3.02
 -17   9   1   50.62    2.88
  -9  -5  -1   35.29    2.28
  -5  14  -1   36.85    2.33
  -5  14  -1   33.54    2.22
  14  -9  -1   38.67    2.18
  -9  -5  -1   36.22    2.14
  14  -9  -1   35.55    2.29
   5 -14   1   36.31    2.24
   5 -14   1   34.77    2.34
  -9  -2  -1   14.41    1.18
  -9  -2  -1   12.53    0.96
  11  -9  -1   13.11    1.01
  -2  11  -1   12.97    1.05
  11  -9  -1   12.29    1.10
   2 -11   1   12.82    1.25
 -11   9   1   13.14    1.34
   9   2   1   12.01    1.08
   2 -11   1   12.43    1.03
 -11   9   1   14.61    1.03
   9   2   1   12.21    0.95
   1   8  -1    6.66    0.61
   8  -9  -1    8.64    0.70
   8  -9  -1    7.52    0.75
   1   8  -1    7.10    0.71
   8  -9  -1    9.30    0.85
  -9   1  -1    7.82    0.83
  -1  -8   1    7.05    0.62
  -8   9   1    8.48    0.67
  -8   9   1    7.17    0.75
   9  -1   1    6.95    0.78
  -1  -8   1    7.41    0.71
  -8   9   1    6.88    0.70
  -8   9   1    6.33    0.70
   9  -1   1    7.64    0.67
   5  -9  -1   48.45    2.82
   4   5  -1   49.03    2.78
   5  -9  -1   47.84    2.73
   5  -9  -1   45.92    2.76
   4   5  -1   47.08    2.71
  -9   4  -1   49.32    2.72
  -5   9   1   47.49    2.76
  -4  -5   1   49.94    2.78
  -5   9   1   49.29    2.82
   9  -4   1   48.50    2.80
  -5   9   1   45.63    2.72
   2  -9  -1   91.15    5.15
   2  -9  -1   91.78    5.11
   2  -9  -1   91.74    5.20
   7   2  -1   90.91    5.17
  -9   7  -1   94.10    5.11
  -9   7  -1   90.92    5.13
   9  -7   1   90.75    5.16
  -2   9   1   94.78    5.11
   9  -7   1   93.70    5.10
   9  -7   1   89.45    5.12
  -2   9   1   96.25    5.20
  -7  -2   1   91.81    5.18
  -2   9   1   93.27    5.16
  10  -1  -1  364.31   19.58
  10  -1  -1  353.36   19.64
  -1  -9  -1  358.56   19.64
  -9  10  -1  362.58   19.60
  -9  10  -1  355.27   19.62
  -1  -9  -1  354.07   19.62
   9 -10   1  362.51   19.54
   9 -10   1  351.92   19.61
   1   9   1  369.29   19.57
   1   9   1  354.81   19.61
   9 -10   1  370.37   19.60
  13  -4  -1  309.11   16.80
  -9  13  -1  313.30   16.77
  -4  -9  -1  303.80   16.77
  13  -4  -1  304.80   16.68
  -9  13  -1  316.76   16.77
   9 -13   1  304.50   16.76
   4   9   1  305.41   16.77
 -13   4   1  302.07   16.77
 -13   4   1  304.13   16.68
   9 -13   1  306.30   16.76
 -13   4   1  297.46   16.79
  -9  16  -1   13.31    1.24
  -7  -9  -1   11.12    1.10
   7   9   1   10.72    1.05
   9 -16   1   15.59    1.27
   9 -16   1   11.46    1.22
 -16   7   1   12.67    1.01
 -16   7   1   11.19    1.14
  -9  19  -1    4.07    0.74
  -9  19  -1    3.06    0.62
  19 -10  -1    2.63    0.70
  19 -10  -1    3.68    0.50
 -10  -9  -1    1.82    0.54
  19 -10  -1    3.54    0.72
  10   9   1    3.68    0.64
   9 -19   1    2.18    0.67
 -19  10   1    3.42    0.73
 -19  10   1    3.30    0.53
   9 -19   1    4.48    0.82
  16 -10  -1   45.97    2.61
  16 -10  -1   44.47    2.76
  -6  16  -1   45.28    2.79
 -10  -6  -1   40.52    2.73
 -10  -6  -1   43.98    2.58
 -16  10   1   47.12    2.63
   6 -16   1   46.11    2.81
   6 -16   1   42.06    2.70
   6 -16   1   44.62    2.46
  10   6   1   43.01    2.73
  13 -10  -1   21.42    1.34
  13 -10  -1   19.98    1.45
 -10  -3  -1   20.67    1.51
  13 -10  -1   21.00    1.49
  -3  13  -1   19.44    1.40
 -10  -3  -1   18.57    1.30
  10   3   1   18.89    1.26
 -13  10   1   19.84    1.32
  10   3   1   18.93    1.43
   3 -13   1   20.52    1.41
   3 -13   1   19.30    1.58
 -10   0  -1   15.52    1.26
  10 -10  -1   15.09    1.16
  10 -10  -1   15.71    1.09
  10 -10  -1   14.59    1.26
   0  10  -1   13.71    1.14
  10   0   1   15.43    1.22
 -10  10   1   15.40    1.11
  10   0   1   15.21    1.06
 -10  10   1   14.90    1.20
 -10  10   1   14.47    1.27
   0 -10   1   15.66    1.02
 -10   3  -1  258.93   14.72
   7 -10  -1  265.46   14.58
   7 -10  -1  274.48   14.74
   7 -10  -1  262.36   14.69
   3   7  -1  274.77   14.71
   3   7  -1  269.64   14.63
   7 -10  -1  275.39   14.66
  -7  10   1  260.76   14.73
  -7  10   1  272.98   14.71
  -3  -7   1  271.36   14.63
  -7  10   1  270.01   14.65
  -3  -7   1  265.79   14.71
  10  -3   1  275.06   14.73
   4 -10  -1   10.80    0.79
   4 -10  -1   10.97    1.04
 -10   6  -1   10.29    0.83
   4 -10  -1   10.21    0.85
   6   4  -1    9.06    0.88
 -10   6  -1   10.02    0.82
  10  -6   1    9.86    0.82
  -4  10   1    9.76    1.03
  -6  -4   1    9.97    0.88
  -4  10   1    9.60    0.84
  -4  10   1   11.12    0.80
   1 -10  -1  428.20   23.36
   1 -10  -1  432.48   23.39
 -10   9  -1  423.72   23.36
 -10   9  -1  428.09   23.33
   1 -10  -1  434.63   23.31
   9   1  -1  418.00   23.37
 -10   9  -1  428.83   23.29
  -9  -1   1  421.05   23.38
  -1  10   1  438.71   23.30
  10  -9   1  429.47   23.28
  -1  10   1  430.02   23.35
  10  -9   1  432.40   23.33
  -1  10   1  428.53   23.39
  10  -9   1  432.50   23.37
  -2 -10  -1   64.91    3.85
  -2 -10  -1   66.85    3.80
  12  -2  -1   63.70    3.73
  12  -2  -1   66.13    3.83
 -10  12  -1   63.15    3.80
 -10  12  -1   67.93    3.80
   2  10   1   66.69    3.70
  10 -12   1   67.55    3.68
 -12   2   1   62.25    3.97
   2  10   1   65.05    3.78
  10 -12   1   63.84    3.79
  15  -5  -1  240.81   13.23
 -10  15  -1  253.18   13.36
  15  -5  -1  247.87   13.38
 -10  15  -1  239.87   13.34
  -5 -10  -1  233.02   13.33
 -15   5   1  238.64   13.34
  10 -15   1  244.85   13.34
 -15   5   1  240.55   13.22
   5  10   1  240.69   13.34
 -10  18  -1   10.76    1.11
  18  -8  -1   10.64    1.17
 -10  18  -1   11.53    1.06
  -8 -10  -1   13.15    1.14
  10 -18   1   10.64    1.03
 -18   8   1    9.75    0.95
  10 -18   1   12.15    1.43
 -18   8   1   12.24    1.14
   8  10   1   12.56    1.08
 -11 -10  -1   10.62    1.44
 -10  21  -1    7.08    0.88
  21 -11  -1    6.22    0.82
  21 -11  -1    5.72    0.65
 -10  21  -1    7.49    0.92
  10 -21   1    5.66    0.55
 -21  11   1    3.63    0.69
 -21  11   1    5.96    0.65
  10 -21   1    8.70    1.08
  10 -21   1    8.37    1.01
  11  10   1    4.83    0.71
  18 -11  -1   50.31    2.85
  18 -11  -1   48.02    3.00
 -11  -7  -1   47.50    3.01
 -11  -7  -1   48.23    2.83
  -7  18  -1   50.60    3.06
  -7  18  -1   49.17    2.97
   7 -18   1   42.94    3.06
 -18  11   1   49.48    3.02
   7 -18   1   48.86    2.98
   7 -18   1   47.82    2.71
  11   7   1   51.09    3.01
 -18  11   1   49.93    2.86
 -11  -4  -1   28.18    1.82
 -11  -4  -1   30.62    2.03
  15 -11  -1   30.85    2.00
  15 -11  -1   31.86    1.98
  -4  15  -1   29.25    1.96
  15 -11  -1   30.75    1.85
 -15  11   1   31.33    2.02
  11   4   1   29.64    1.97
   4 -15   1   28.55    1.94
   4 -15   1   29.54    2.10
  12 -11  -1    5.64    0.70
  12 -11  -1    8.65    0.87
 -11  -1  -1    7.31    0.68
  -1  12  -1    7.39    0.76
  12 -11  -1    7.80    0.75
   1 -12   1    7.69    0.77
   1 -12   1    6.65    0.64
  11   1   1    7.61    0.65
 -12  11   1    5.44    0.73
 -12  11   1    7.23    0.66
 -12  11   1    4.82    0.63
   9 -11  -1   22.96    1.46
   2   9  -1   22.46    1.50
   9 -11  -1   23.03    1.55
   2   9  -1   21.97    1.40
 -11   2  -1   21.60    1.61
   9 -11  -1   24.19    1.61
  11  -2   1   23.24    1.59
  -2  -9   1   22.16    1.39
  -9  11   1   22.92    1.70
  11  -2   1   22.16    1.44
  -2  -9   1   22.68    1.52
   5   6  -1   19.06    1.22
   5   6  -1   18.67    1.32
   6 -11  -1   21.54    1.48
   6 -11  -1   18.25    1.25
 -11   5  -1   16.67    1.28
   6 -11  -1   17.56    1.30
  -6  11   1   19.79    1.47
  -5  -6   1   19.11    1.35
  -6  11   1   20.18    1.25
  11  -5   1   18.40    1.40
  -6  11   1   21.04    1.34
   3 -11  -1  574.77   30.91
 -11   8  -1  565.04   30.89
   8   3  -1  573.61   30.99
   3 -11  -1  569.45   31.00
 -11   8  -1  568.86   30.93
   3 -11  -1  559.19   30.96
  11  -8   1  577.16   30.93
  -3  11   1  565.76   31.00
  11  -8   1  560.32   30.97
  -8  -3   1  579.22   31.00
  -3  11   1  575.29   30.97
  -3  11   1  569.67   30.90
  11   0  -1  294.94   15.96
 -11  11  -1  293.73   15.83
  11   0  -1  288.56   15.87
   0 -11  -1  287.96   15.93
   0 -11  -1  288.47   15.96
 -11  11  -1  288.26   15.94
 -11  11  -1  283.34   15.91
   0  11   1  286.57   15.93
  11 -11   1  311.41   16.05
  11 -11   1  285.54   15.90
   0  11   1  289.16   15.85
  11 -11   1  291.04   15.82
   0  11   1  293.96   15.97
 -11  14  -1   85.41    4.94
  14  -3  -1   85.38    4.97
  -3 -11  -1  100.71    5.06
  14  -3  -1   84.59    4.84
  -3 -11  -1   84.11    4.97
   3  11   1   84.64    4.92
  11 -14   1   83.01    4.92
 -14   3   1   82.88    4.97
  11 -14   1   85.68    4.79
  11 -14   1   87.11    4.93
 -11  17  -1    7.58    0.85
 -11  17  -1    9.86    1.03
  17  -6  -1    7.31    0.70
  17  -6  -1    8.73    0.96
 -17   6   1    5.67    0.81
 -17   6   1    7.54    0.95
   6  11   1    6.92    0.82
 -17   6   1    7.60    0.69
  11 -17   1    6.26    0.76
  11 -17   1    6.29    0.88
  -9 -11  -1    1.46    0.52
 -11  20  -1    2.86    0.73
  20  -9  -1    0.96    0.56
 -11  20  -1    2.07    0.62
   9  11   1    0.59    0.39
  11 -20   1    1.66    0.47
 -20   9   1    2.61    0.65
 -20   9   1    1.89    0.45
  11 -20   1    1.67    0.64
 -11  23  -1    7.14    0.99
 -11  23  -1    8.20    0.97
  23 -12  -1    8.32    1.14
  23 -12  -1    6.82    0.97
 -12 -11  -1    7.22    0.95
  12  11   1    5.70    0.80
  11 -23   1    6.39    1.01
 -23  12   1    8.33    1.06
  11 -23   1    7.31    0.90
 -23  12   1    7.98    0.74
  11 -23   1    8.17    0.65
  20 -12  -1    2.57    0.49
  -8  20  -1    1.78    0.53
  20 -12  -1    3.64    0.93
  20 -12  -1    1.43    0.60
 -12  -8  -1    3.10    0.82
 -12  -8  -1    1.82    0.47
  -8  20  -1    1.90    0.62
   8 -20   1    1.46    0.68
 -20  12   1    1.67    0.55
   8 -20   1    2.33    0.57
 -20  12   1    2.49    0.50
   8 -20   1    2.27    0.30
  12   8   1    3.63    0.68
  17 -12  -1    7.98    0.95
 -12  -5  -1    5.69    0.84
  17 -12  -1    5.62    0.70
 -12  -5  -1    7.19    0.71
  17 -12  -1    8.89    0.74
  -5  17  -1    5.61    0.68
  12   5   1    5.51    0.75
   5 -17   1    6.58    0.73
 -17  12   1    4.46    0.70
  -2  14  -1   20.95    1.50
  14 -12  -1   22.18    1.57
  14 -12  -1   20.81    1.37
 -12  -2  -1   22.33    1.59
  14 -12  -1   20.47    1.53
 -12  -2  -1   21.59    1.36
   2 -14   1   20.96    1.49
   2 -14   1   21.78    1.67
  12   2   1   21.60    1.53
  12   2   1   20.73    1.34
   2 -14   1   21.10    1.33
 -14  12   1   21.30    1.38
 -14  12   1   20.07    1.57
  11 -12  -1   11.14    1.07
  11 -12  -1   13.09    0.97
 -12   1  -1   13.56    1.20
   1  11  -1   12.53    1.07
  11 -12  -1   12.68    1.20
 -11  12   1   13.14    1.01
  12  -1   1   11.71    1.13
 -11  12   1   11.92    1.21
  12  -1   1   12.45    0.94
  -1 -11   1   11.72    0.89
  -1 -11   1   13.04    1.05
 -12   4  -1   99.13    5.59
   4   8  -1   98.30    5.55
   8 -12  -1  101.54    5.59
   8 -12  -1   96.62    5.64
   8 -12  -1  103.91    5.71
   4   8  -1  100.30    5.66
 -12   4  -1   95.78    5.68
  -8  12   1  103.08    5.57
  12  -4   1  100.63    5.70
  -8  12   1  100.06    5.66
  -4  -8   1  106.02    5.77
   5 -12  -1  190.65   10.61
   5 -12  -1  194.08   10.66
 -12   7  -1  191.42   10.57
   5 -12  -1  190.84   10.55
   7   5  -1  195.10   10.63
  -5  12   1  189.32   10.69
  -5  12   1  197.66   10.62
  12  -7   1  189.13   10.56
  -7  -5   1  197.79   10.66
  -5  12   1  190.39   10.54
   2 -12  -1   95.46    5.51
  10   2  -1   96.62    5.48
   2 -12  -1   98.03    5.45
 -12  10  -1   95.92    5.35
   2 -12  -1   94.97    5.37
 -12  10  -1   99.27    5.44
 -10  -2   1   92.26    5.61
  -2  12   1   98.96    5.45
  12 -10   1   97.94    5.42
  -2  12   1   95.01    5.36
  13  -1  -1   18.62    1.30
  -1 -12  -1   17.06    1.53
 -12  13  -1   16.18    1.36
  13  -1  -1   17.42    1.43
 -12  13  -1   18.13    1.43
  -1 -12  -1   19.01    1.35
 -13   1   1   16.19    1.44
   1  12   1   17.99    1.35
  12 -13   1   23.32    1.61
   1  12   1   17.83    1.21
  12 -13   1   17.97    1.38
  12 -13   1   18.63    1.20
 -12  16  -1   30.44    2.08
  16  -4  -1   31.04    1.90
 -12  16  -1   29.00    2.00
  -4 -12  -1   30.09    2.03
 -16   4   1   30.05    2.09
  12 -16   1   37.18    2.28
  12 -16   1   29.66    1.82
   4  12   1   29.93    1.99
  12 -16   1   28.94    2.03
  -7 -12  -1   27.06    1.89
  19  -7  -1   26.43    1.70
  19  -7  -1   24.61    1.91
 -12  19  -1   29.17    1.95
 -12  19  -1   33.91    2.10
  12 -19   1   22.59    1.89
 -19   7   1   25.10    1.89
   7  12   1   26.57    1.85
  12 -19   1   27.38    1.84
 -19   7   1   26.95    1.69
 -10 -12  -1    2.72    0.64
 -12  22  -1    4.90    0.91
 -12  22  -1    6.09    0.99
  22 -10  -1    2.44    0.63
  12 -22   1    3.36    0.82
  12 -22   1    3.10    0.63
 -22  10   1    3.69    0.52
 -22  10   1    3.08    0.73
  10  12   1    5.46    1.31
  25 -13  -1    7.61    0.80
 -12  25  -1    8.24    1.18
 -12  25  -1    7.49    0.96
  25 -13  -1    9.46    1.22
 -13 -12  -1    8.61    1.12
  12 -25   1    7.82    1.10
 -25  13   1    7.60    0.73
  13  12   1    8.31    1.10
  12 -25   1    7.24    0.69
 -25  13   1    4.56    0.87
  12 -25   1    6.41    0.88
 -13  -9  -1    0.16    0.42
  22 -13  -1    0.92    0.60
 -13  -9  -1    0.49    0.56
  -9  22  -1   -0.32    0.50
  22 -13  -1    0.38    0.42
  -9  22  -1   -0.13    0.58
  22 -13  -1    0.27    0.54
 -22  13   1    0.38    0.42
   9 -22   1   -0.04    0.42
  13   9   1    1.75    1.08
 -22  13   1    0.17    0.58
   9 -22   1    0.17    0.64
   9 -22   1    0.25    0.23
 -13  -6  -1   20.01    1.61
  19 -13  -1   19.30    1.36
  19 -13  -1   20.03    1.56
  19 -13  -1   19.72    1.54
 -13  -6  -1   21.14    1.35
  -6  19  -1   19.17    1.49
   6 -19   1   20.11    1.50
   6 -19   1   20.48    1.67
  13   6   1   21.47    1.57
   6 -19   1   20.76    1.20
 -19  13   1   21.17    1.59
  16 -13  -1   17.83    1.43
 -13  -3  -1   18.80    1.65
  16 -13  -1   18.78    1.56
  -3  16  -1   17.21    1.36
 -13  -3  -1   18.59    1.21
  16 -13  -1   17.95    1.23
   3 -16   1   16.84    2.03
   3 -16   1   17.61    1.36
 -16  13   1   17.68    1.43
 -16  13   1   17.76    1.21
  13   3   1   17.22    1.17
  13   3   1   19.71    1.41
 -13   0  -1    8.08    0.92
  13 -13  -1   13.54    1.29
  13 -13  -1    8.28    0.88
  13 -13  -1    7.96    0.78
   0  13  -1    8.23    0.87
 -13  13   1    7.53    0.68
   0 -13   1    6.31    0.67
 -13  13   1    8.86    0.88
 -13  13   1    6.25    0.80
  13   0   1    6.89    0.71
   3  10  -1    9.52    0.93
   3  10  -1    9.19    0.77
  10 -13  -1    9.93    0.86
  10 -13  -1   13.66    1.17
  10 -13  -1    9.34    0.94
 -13   3  -1   12.74    1.36
  -3 -10   1   13.73    1.17
 -10  13   1    9.55    0.97
  -3 -10   1    9.81    0.76
 -10  13   1    8.17    0.94
  13  -3   1    6.83    0.82
   7 -13  -1   73.42    4.14
   6   7  -1   71.04    3.95
 -13   6  -1   69.93    4.01
   7 -13  -1   74.23    3.99
   6   7  -1   72.14    4.08
  13  -6   1   68.86    4.10
  -7  13   1   68.80    4.13
  -6  -7   1   66.69    4.09
  -7  13   1   68.96    4.06
  -7  13   1   70.77    3.97
 -13   9  -1   69.63    3.89
 -13   9  -1   72.44    3.97
   4 -13  -1   70.56    4.08
   4 -13  -1   68.57    3.99
   4 -13  -1   68.22    3.90
  -4  13   1   69.05    4.07
  -4  13   1   69.87    3.90
  13  -9   1   66.44    4.00
  -4  13   1   66.05    3.97
  13  -9   1   71.46    3.96
 -13  12  -1  212.74   11.27
   1 -13  -1  206.89   11.29
   1 -13  -1  206.76   11.43
   1 -13  -1  204.82   11.38
  12   1  -1  201.86   11.41
 -13  12  -1  202.21   11.39
 -13  12  -1  207.68   11.36
  13 -12   1  208.69   11.35
  -1  13   1  210.37   11.43
  13 -12   1  204.11   11.39
  -1  13   1  205.97   11.28
 -12  -1   1  200.21   11.42
  -1  13   1  203.47   11.38
  13 -12   1  210.29   11.25
 -13  15  -1   40.56    2.51
 -13  15  -1   42.67    2.64
  -2 -13  -1   38.46    2.56
  15  -2  -1   39.51    2.39
  15  -2  -1   41.77    2.69
  -2 -13  -1   37.62    2.46
  13 -15   1   39.01    2.30
  13 -15   1   41.30    2.50
 -15   2   1   38.42    2.55
   2  13   1   39.08    2.46
   2  13   1   39.53    2.34
  18  -5  -1    4.13    0.54
  -5 -13  -1    3.87    0.67
 -13  18  -1    4.39    0.70
  18  -5  -1    8.74    1.55
 -13  18  -1    4.15    0.75
   5  13   1    3.68    0.63
  13 -18   1    4.23    0.88
  13 -18   1    4.22    0.66
 -18   5   1    3.08    0.67
  13 -18   1    3.56    0.46
 -18   5   1    3.49    0.72
  -8 -13  -1   22.94    1.67
 -13  21  -1   21.31    1.64
  21  -8  -1   22.04    1.72
 -13  21  -1   20.83    1.69
  13 -21   1   20.75    1.70
 -21   8   1   21.35    1.67
  13 -21   1   21.83    1.61
 -13  24  -1    0.39    0.69
  24 -11  -1    2.21    1.24
 -11 -13  -1    0.44    0.58
 -13  24  -1    0.96    0.82
 -24  11   1    1.19    0.42
 -24  11   1    0.27    0.52
  13 -24   1    0.49    0.68
  13 -24   1    0.24    0.51
  11  13   1    2.67    1.28
  27 -14  -1    2.72    0.85
 -13  27  -1    3.88    0.94
  27 -14  -1    3.80    0.64
 -14 -13  -1    4.05    1.55
 -13  27  -1    3.28    0.67
 -27  14   1    2.38    0.82
  13 -27   1    5.46    1.13
  13 -27   1    2.11    0.38
  14  13   1    3.39    0.84
  13 -27   1    2.17    0.81
 -27  14   1    2.88    0.57
 -10  24  -1    5.20    0.87
  24 -14  -1    7.55    1.06
 -14 -10  -1    5.03    0.96
  24 -14  -1    6.08    0.88
 -14 -10  -1    5.11    0.67
 -10  24  -1    4.94    0.74
  24 -14  -1    5.29    0.74
  10 -24   1    6.38    0.91
  10 -24   1    5.66    1.00
 -24  14   1    6.38    0.70
  10 -24   1    5.72    0.59
  14  10   1    7.57    1.15
 -24  14   1    6.46    1.09
  -7  21  -1   10.78    1.06
 -14  -7  -1    8.35    1.04
  21 -14  -1    9.53    0.93
  21 -14  -1   12.09    1.16
  21 -14  -1    9.99    1.09
 -14  -7  -1   10.00    0.87
   7 -21   1   10.56    1.03
  14   7   1   10.76    1.10
   7 -21   1    9.99    0.70
   7 -21   1    9.53    1.09
 -21  14   1   11.96    1.24
 -14  -4  -1    0.59    1.08
  -4  18  -1    1.04    0.49
  18 -14  -1    1.04    0.37
 -14  -4  -1    0.82    0.38
  18 -14  -1    0.70    0.48
  18 -14  -1    0.76    0.57
   4 -18   1    1.68    0.64
 -18  14   1    0.28    0.48
  14   4   1    0.33    0.34
   4 -18   1    0.88    0.62
  -1  15  -1   18.42    1.33
  15 -14  -1   18.86    1.64
 -14  -1  -1   16.18    1.43
  14   1   1   17.25    1.34
 -15  14   1   18.58    1.45
  14   1   1   17.09    1.13
 -15  14   1   15.81    1.17
   1 -15   1   17.08    1.30
   1 -15   1   16.86    1.12
 -15  14   1   17.24    1.35
   2  12  -1    7.66    0.69
 -14   2  -1    7.00    0.83
  12 -14  -1    8.23    0.94
   2  12  -1    8.11    0.87
  12 -14  -1    8.57    0.77
 -12  14   1    6.58    0.86
 -12  14   1    8.55    0.88
  14  -2   1    8.49    0.91
  14  -2   1    8.13    0.73
  -2 -12   1    8.68    0.87
  -2 -12   1    7.73    0.68
 -12  14   1    8.92    0.80
   5   9  -1   16.09    1.12
 -14   5  -1   17.90    1.28
   9 -14  -1   16.48    1.28
 -14   5  -1   16.97    1.41
   5   9  -1   16.54    1.29
   9 -14  -1   15.86    1.43
   9 -14  -1   17.08    1.21
  -5  -9   1   16.94    1.34
  -9  14   1   18.68    1.32
  14  -5   1   18.35    1.42
  -9  14   1   17.95    1.18
  -9  14   1   18.51    1.48
   6 -14  -1   97.35    5.64
   8   6  -1   99.01    5.60
 -14   8  -1   98.95    5.53
   6 -14  -1   97.26    5.48
   6 -14  -1   98.61    5.57
  -6  14   1   98.22    5.47
  -6  14   1   98.44    5.57
  -6  14   1  101.30    5.65
  14  -8   1   97.54    5.52
  14  -8   1   98.20    5.62
 -14  11  -1  162.62    9.18
   3 -14  -1  167.66    9.11
 -14  11  -1  163.64    9.08
   3 -14  -1  161.16    9.25
  11   3  -1  164.99    9.23
   3 -14  -1  166.02    9.21
 -11  -3   1  161.72    9.25
  14 -11   1  163.18    9.22
  14 -11   1  167.06    9.17
  -3  14   1  169.16    9.28
  -3  14   1  172.72    9.21
  -3  14   1  168.71    9.10
 -14  14  -1    1.83    0.39
   0 -14  -1    0.50    0.48
 -14  14  -1    2.76    0.64
   0 -14  -1    0.48    0.27
   0  14   1    1.19    0.35
  14 -14   1    1.50    0.34
  14 -14   1    1.59    0.50
  14 -14   1    1.47    0.57
 -14   0   1    0.99    0.49
   0  14   1    0.68    0.44
 -14  17  -1   17.88    1.46
 -14  17  -1   22.91    1.62
  17  -3  -1   17.42    1.42
  17  -3  -1   16.61    1.27
  -3 -14  -1   19.50    1.52
  -3 -14  -1   18.49    1.72
  14 -17   1   16.61    1.15
  14 -17   1   16.36    1.35
  14 -17   1   16.23    1.43
   3  14   1   18.28    1.20
   3  14   1   17.68    1.34
 -17   3   1   16.79    1.47
  20  -6  -1    8.88    1.05
  20  -6  -1    8.51    0.87
 -14  20  -1   10.37    1.05
  -6 -14  -1    9.03    1.02
 -14  20  -1    8.41    1.00
 -20   6   1    8.44    1.03
  14 -20   1   14.85    1.46
 -20   6   1    7.14    0.86
  14 -20   1    8.86    0.97
  14 -20   1    7.71    0.77
  23  -9  -1    6.37    0.85
  -9 -14  -1    6.41    0.91
 -14  23  -1    6.55    0.94
 -14  23  -1    5.37    0.90
  14 -23   1    7.82    1.09
  14 -23   1    6.79    0.87
 -23   9   1    8.09    1.01
   9  14   1    4.26    0.73
 -12 -14  -1    2.42    0.72
 -14  26  -1    1.19    0.59
  26 -12  -1    1.53    0.76
 -14  26  -1    1.57    0.75
  14 -26   1    1.97    0.81
 -26  12   1    2.20    0.70
  14 -26   1    1.37    0.64
  12  14   1    1.22    0.51
  14 -26   1    0.47    0.58
 -26  12   1    0.83    0.43
  29 -15  -1    0.46    0.51
  29 -15  -1   -0.17    0.66
 -14  29  -1    0.35    0.57
 -15 -14  -1    1.25    0.52
 -15 -14  -1    1.34    0.92
 -14  29  -1    0.65    0.78
  14 -29   1    0.17    0.57
 -29  15   1    0.22    0.81
  15  14   1    0.19    0.49
 -29  15   1    0.99    0.49
  14 -29   1    1.15    0.63
  14 -29   1   -0.66    0.83
 -11  26  -1    3.49    0.86
  26 -15  -1   11.04    1.89
 -15 -11  -1    4.32    0.63
  26 -15  -1    5.97    0.91
  26 -15  -1    5.44    0.73
 -11  26  -1    7.05    1.06
 -15 -11  -1    3.26    0.75
  11 -26   1    6.88    1.16
 -26  15   1    6.58    0.66
  11 -26   1    3.99    0.97
  15  11   1    3.39    0.72
 -26  15   1    5.44    1.00
  11 -26   1    4.59    0.47
  23 -15  -1   11.87    1.04
  -8  23  -1   12.22    1.22
 -15  -8  -1   11.58    1.28
 -15  -8  -1   10.14    1.21
  23 -15  -1   13.47    1.26
  23 -15  -1   11.69    1.24
 -23  15   1   13.10    1.39
   8 -23   1   11.55    0.82
  15   8   1   21.97    2.12
 -23  15   1   11.91    1.09
   8 -23   1   10.89    1.17
   8 -23   1   13.67    1.44
  -5  20  -1    7.44    0.84
  20 -15  -1    5.22    0.70
  20 -15  -1    5.92    0.61
 -15  -5  -1    6.38    0.65
 -15  -5  -1    4.92    0.78
  20 -15  -1    6.23    0.76
   5 -20   1    7.64    1.03
 -20  15   1    3.87    0.71
   5 -20   1    8.35    0.95
  -2  17  -1   13.70    1.37
  17 -15  -1    8.85    0.94
  17 -15  -1    6.26    0.84
 -15  -2  -1    7.81    0.73
  15   2   1    5.89    0.66
   2 -17   1    6.64    0.65
  15   2   1   12.06    1.25
   2 -17   1    7.42    0.85
 -17  15   1    8.98    0.76
   2 -17   1    8.91    1.06
 -17  15   1    6.42    0.88
  14 -15  -1   62.41    4.01
  14 -15  -1   66.27    3.73
 -15   1  -1   64.49    3.93
 -14  15   1   64.44    3.90
 -14  15   1   65.68    3.86
  -1 -14   1   64.41    3.66
 -14  15   1   68.47    3.71
  15  -1   1   68.05    3.89
  -1 -14   1   62.69    3.83
  15  -1   1   65.33    3.69
  11 -15  -1   17.24    1.35
  11 -15  -1   20.03    1.49
   4  11  -1   17.82    1.18
   4  11  -1   23.21    1.57
 -15   4  -1   17.62    1.45
  11 -15  -1   17.98    1.34
  -4 -11   1   16.89    1.35
 -11  15   1   17.69    1.37
  15  -4   1   18.37    1.43
 -11  15   1   18.15    1.53
 -15   7  -1    6.66    0.77
   8 -15  -1    7.09    0.87
   8 -15  -1    6.02    0.63
   8 -15  -1    7.51    0.79
   7   8  -1    8.86    0.96
   7   8  -1    6.49    0.69
  15  -7   1    9.40    1.04
  -7  -8   1    7.88    0.97
  -8  15   1    6.67    0.70
  -8  15   1    5.30    0.81
  -8  15   1    8.86    0.87
 -15  10  -1   38.95    2.37
   5 -15  -1   38.89    2.37
 -15  10  -1   42.23    2.47
   5 -15  -1   39.15    2.48
   5 -15  -1   41.25    2.60
  10   5  -1   39.28    2.52
 -10  -5   1   37.81    2.52
  15 -10   1   40.77    2.45
  -5  15   1   48.49    2.63
  -5  15   1   38.11    2.58
  -5  15   1   40.66    2.37
  13   2  -1  108.02    6.09
 -15  13  -1  103.41    5.91
   2 -15  -1   99.70    5.79
 -15  13  -1  103.24    5.77
   2 -15  -1  100.46    5.91
   2 -15  -1  106.10    5.98
  -2  15   1  106.29    5.79
  15 -13   1  105.35    5.89
 -13  -2   1  102.05    5.95
  15 -13   1  105.71    5.93
  -2  15   1  107.47    5.98
  16  -1  -1    4.38    0.69
  -1 -15  -1    3.66    0.77
  16  -1  -1    3.03    0.51
 -15  16  -1    2.78    0.54
  -1 -15  -1    3.94    0.64
 -15  16  -1    3.42    0.70
   1  15   1    3.76    0.46
 -16   1   1    3.36    0.68
  15 -16   1    2.73    0.61
  15 -16   1    5.32    0.87
  15 -16   1    4.27    0.47
   1  15   1    4.48    0.67
  19  -4  -1   60.40    3.70
  -4 -15  -1   63.02    3.74
  19  -4  -1   59.73    3.50
 -15  19  -1   60.49    3.66
 -15  19  -1   60.85    3.68
  15 -19   1   62.50    3.44
  15 -19   1   58.25    3.63
  15 -19   1   61.32    3.66
   4  15   1   59.95    3.64
  22  -7  -1    0.87    0.44
  22  -7  -1    0.55    0.46
 -15  22  -1    0.32    0.59
 -15  22  -1    0.34    0.76
  -7 -15  -1    1.07    0.57
 -22   7   1    0.34    0.60
  15 -22   1    0.63    0.46
 -22   7   1    1.27    0.65
   7  15   1   -0.03    0.33
  15 -22   1    0.68    0.36
  15 -22   1    0.39    0.61
 -10 -15  -1   -0.03    0.65
 -15  25  -1    1.38    0.68
  25 -10  -1    2.22    0.92
 -15  25  -1    1.88    0.73
  15 -25   1    0.73    0.69
 -25  10   1    1.38    0.73
  10  15   1   -0.11    0.71
  15 -25   1   -0.09    0.54
 -15  28  -1    4.40    0.72
 -15  28  -1    4.83    1.01
  28 -13  -1    4.91    1.02
 -13 -15  -1    4.41    0.92
  15 -28   1    4.27    0.97
  15 -28   1    3.44    0.75
  15 -28   1    4.38    0.51
  13  15   1    7.21    1.03
 -28  13   1    6.74    1.06
 -16 -15  -1    1.17    0.74
 -15  31  -1    2.85    0.88
  31 -16  -1    2.26    0.86
 -15  31  -1    1.90    1.01
 -16 -15  -1    1.77    0.58
  31 -16  -1    2.23    0.64
  15 -31   1    2.43    0.75
  15 -31   1    0.52    0.83
 -31  16   1    1.36    0.67
  16  15   1    2.15    0.70
  15 -31   1    1.03    0.38
 -12  28  -1    9.78    1.10
 -12  28  -1    9.57    1.23
 -16 -12  -1    9.00    0.90
  28 -16  -1    9.65    1.28
 -16 -12  -1    7.85    1.06
  28 -16  -1   11.05    0.96
  12 -28   1    9.65    1.24
  12 -28   1    9.18    0.78
 -28  16   1    6.71    1.10
  12 -28   1    8.73    1.10
  16  12   1    7.44    1.04
 -28  16   1    8.10    0.84
  25 -16  -1    3.00    0.75
 -16  -9  -1    2.15    0.51
  -9  25  -1    2.22    0.71
  25 -16  -1    1.30    0.68
 -16  -9  -1    0.71    0.63
  25 -16  -1    2.12    0.51
  25 -16  -1    1.17    0.70
   9 -25   1    1.93    0.66
 -25  16   1    1.81    0.51
  16   9   1    1.14    0.50
   9 -25   1    2.03    0.31
 -25  16   1    0.32    0.44
   9 -25   1    2.29    0.87
  22 -16  -1   37.84    2.20
  22 -16  -1   36.70    2.44
 -16  -6  -1   36.91    2.51
  22 -16  -1   35.03    2.43
 -16  -6  -1   37.40    2.19
   6 -22   1   36.03    2.54
 -22  16   1   32.76    2.45
   6 -22   1   35.62    2.39
 -16  -3  -1    1.06    0.40
  19 -16  -1    0.88    0.38
  19 -16  -1   -0.10    0.48
  -3  19  -1    0.73    0.88
  19 -16  -1    0.54    0.52
 -16  -3  -1    0.32    0.48
  16   3   1    0.48    0.67
   3 -19   1    0.71    0.43
 -19  16   1    0.94    0.48
   3 -19   1    0.30    0.33
   3 -19   1    0.03    0.61
 -19  16   1    1.37    0.39
  16 -16  -1   28.39    1.91
  16 -16  -1   30.00    1.99
   0  16  -1   29.35    1.91
 -16   0  -1   28.49    2.00
  16   0   1   25.72    1.71
 -16  16   1   29.16    1.75
 -16  16   1   27.10    1.93
 -16  16   1   26.29    2.00
   0 -16   1   34.93    2.08
   0 -16   1   27.37    1.70
  13 -16  -1   11.27    0.91
 -16   3  -1   10.65    1.24
   3  13  -1   10.84    0.79
   3  13  -1   10.55    1.00
  13 -16  -1   10.69    1.08
  -3 -13   1   10.52    1.00
 -13  16   1   12.37    1.12
  16  -3   1   10.21    0.85
  16  -3   1    9.76    1.09
  -3 -13   1   10.17    0.80
 -13  16   1    9.94    1.02
 -16   6  -1   18.28    1.40
  10 -16  -1   23.67    1.58
  10 -16  -1   16.68    1.64
   6  10  -1   18.54    1.23
 -10  16   1   18.89    1.27
  16  -6   1   23.31    1.76
 -10  16   1   17.23    1.54
  -6 -10   1   18.98    1.44
 -10  16   1   17.90    1.41
   7 -16  -1   11.61    0.95
   7 -16  -1   15.30    1.32
 -16   9  -1   11.35    1.10
   7 -16  -1   11.46    1.09
  -7  16   1   12.29    0.95
  16  -9   1   11.98    1.08
  16  -9   1   16.50    1.48
  -7  16   1   15.46    1.30
  -7  16   1   13.56    1.28
  -9  -7   1   12.42    1.13
   4 -16  -1   98.67    5.58
  12   4  -1  102.05    5.74
   4 -16  -1   96.08    5.80
   4 -16  -1  103.99    5.98
 -16  12  -1  101.57    5.68
 -16  12  -1  100.14    5.56
  -4  16   1   97.48    5.57
  -4  16   1  102.31    5.71
  16 -12   1   99.46    5.71
  16 -12   1  101.21    5.66
  -4  16   1   99.70    5.78
 -16  15  -1   10.82    0.90
   1 -16  -1   11.18    1.07
   1 -16  -1   13.76    1.26
 -16  15  -1   11.33    1.16
  16 -15   1   10.11    1.11
  16 -15   1   16.32    1.32
  -1  16   1   10.92    0.90
  -1  16   1   15.67    1.32
 -15  -1   1   11.47    1.20
 -16  18  -1    7.34    0.92
  18  -2  -1    5.82    0.66
  -2 -16  -1    5.76    0.81
 -16  18  -1    5.43    0.78
  18  -2  -1    8.58    1.03
  -2 -16  -1    7.03    1.00
   2  16   1    5.02    0.57
  16 -18   1    6.12    0.56
  16 -18   1    5.39    0.91
  16 -18   1    9.20    1.22
   2  16   1    6.36    0.82
 -18   2   1    8.97    1.25
  -5 -16  -1   27.35    1.97
 -16  21  -1   28.53    1.98
 -16  21  -1   30.33    2.08
  21  -5  -1   28.57    2.04
  21  -5  -1   28.54    1.80
 -21   5   1   26.78    2.05
   5  16   1   27.61    1.95
  16 -21   1   27.58    1.71
  16 -21   1   27.75    1.99
 -16  24  -1   62.58    3.81
  -8 -16  -1   58.41    3.80
 -16  24  -1   60.34    3.85
  24  -8  -1   73.66    4.07
  24  -8  -1   60.43    3.55
  16 -24   1   62.50    3.77
  16 -24   1   54.83    3.78
 -24   8   1   59.39    3.79
   8  16   1   62.65    3.80
  27 -11  -1    8.95    1.95
 -16  27  -1    4.20    0.85
 -16  27  -1    4.29    0.93
 -11 -16  -1    6.68    1.16
 -27  11   1    3.81    0.82
  11  16   1    3.40    0.69
  16 -27   1    3.55    0.75
  16 -27   1    2.51    0.87
 -16  30  -1    2.14    0.75
 -16  30  -1    3.14    0.94
  30 -14  -1    2.80    0.99
 -14 -16  -1    2.67    1.12
  16 -30   1    2.08    0.97
  16 -30   1    1.11    0.41
  14  16   1    2.47    0.82
 -30  14   1    0.82    0.78
  16 -30   1    1.25    0.59
 -17 -16  -1    1.74    0.66
 -16  33  -1    2.16    0.91
 -16  33  -1    2.23    0.78
  33 -17  -1    4.71    1.18
 -17 -16  -1    2.51    0.94
  33 -17  -1    2.45    0.69
  17  16   1    4.03    1.15
  16 -33   1    2.09    0.45
 -33  17   1    0.26    0.79
  16 -33   1    4.13    1.17
  16 -33   1    0.88    0.70
 -17 -13  -1    1.73    0.76
 -17 -13  -1    1.10    0.53
 -13  30  -1    0.63    0.82
 -13  30  -1    1.42    0.57
  30 -17  -1    3.14    1.15
  30 -17  -1    1.47    0.59
  13 -30   1    1.74    0.95
  13 -30   1    1.54    0.38
  17  13   1    1.99    0.81
 -30  17   1    0.30    0.55
  13 -30   1    2.44    0.76
  27 -17  -1    2.66    0.79
 -17 -10  -1    3.63    0.59
 -10  27  -1    2.72    0.90
  27 -17  -1    4.55    0.92
  27 -17  -1    2.35    0.73
 -10  27  -1    7.09    1.12
 -17 -10  -1    2.57    0.81
  10 -27   1    3.61    0.41
  10 -27   1    3.48    0.94
 -27  17   1    5.09    0.65
  17  10   1    3.31    0.69
  10 -27   1    2.77    0.69
 -27  17   1    3.56    0.95
  -7  24  -1    0.34    0.70
  24 -17  -1    0.30    0.42
  24 -17  -1    0.58    0.61
 -17  -7  -1   -0.61    0.50
  24 -17  -1   -0.69    0.58
 -17  -7  -1    0.29    0.75
   7 -24   1   -0.35    0.74
 -24  17   1    0.64    0.65
   7 -24   1    0.31    0.50
   7 -24   1    0.41    0.24
  17   7   1   -0.42    0.46
  21 -17  -1   10.79    1.17
  21 -17  -1    9.03    0.98
 -17  -4  -1   11.22    0.89
 -17  -4  -1   11.79    1.27
  21 -17  -1   11.84    0.90
  -4  21  -1   11.14    1.11
 -21  17   1   11.41    1.24
  17   4   1   10.94    1.15
   4 -21   1   10.76    1.16
   4 -21   1   12.27    1.12
  18 -17  -1   16.40    1.39
  18 -17  -1   15.66    1.33
 -17  -1  -1    7.85    0.95
  -1  18  -1   10.63    1.04
   1 -18   1   11.31    1.22
 -18  17   1    9.80    0.85
   1 -18   1    9.93    0.78
  17   1   1    9.75    0.79
 -18  17   1    9.78    1.11
   1 -18   1    8.42    0.94
 -17   2  -1   12.80    1.25
  15 -17  -1   12.24    0.98
   2  15  -1   11.55    1.10
  15 -17  -1   12.33    1.12
  17  -2   1   12.04    0.91
  -2 -15   1   11.83    0.86
  17  -2   1   11.15    1.17
 -15  17   1   12.08    0.96
  -2 -15   1   12.47    1.08
 -15  17   1   10.51    1.12
   5  12  -1   42.88    2.45
  12 -17  -1   42.14    2.63
  12 -17  -1   42.91    2.52
   5  12  -1   43.05    2.64
 -17   5  -1   41.46    2.57
  12 -17  -1   44.15    2.71
 -12  17   1   43.48    2.65
  -5 -12   1   41.54    2.65
  17  -5   1   40.53    2.67
 -12  17   1   41.23    2.72
 -17   8  -1   41.00    2.55
   8   9  -1   48.31    2.75
   9 -17  -1   41.10    2.70
   8   9  -1   40.75    2.42
  -9  17   1   40.93    2.67
  -9  17   1   40.93    2.43
  -8  -9   1   40.92    2.60
  17  -8   1   38.54    2.63
  -9  17   1   42.48    2.59
   6 -17  -1   13.09    1.58
  11   6  -1   13.99    1.34
   6 -17  -1    8.55    1.04
   6 -17  -1    7.33    0.72
 -17  11  -1    8.79    0.93
  -6  17   1    7.88    0.78
 -11  -6   1   10.34    1.14
  -6  17   1    7.45    1.03
  17 -11   1    7.82    0.83
  -6  17   1    8.62    0.92
   3 -17  -1   19.42    1.45
 -17  14  -1   14.75    1.23
 -17  14  -1   13.98    1.01
  14   3  -1   13.76    1.22
   3 -17  -1   13.80    1.01
   3 -17  -1   15.15    1.39
  17 -14   1   13.33    1.21
  -3  17   1   13.70    1.01
 -14  -3   1   12.80    1.27
  -3  17   1   13.45    1.36
  -3  17   1   12.69    1.16
  17 -14   1   12.51    1.17
   0 -17  -1   34.58    2.22
 -17  17  -1   33.54    2.25
  17   0  -1   33.69    2.24
 -17  17  -1   33.00    2.22
 -17  17  -1   33.63    2.00
   0 -17  -1   34.34    2.31
   0  17   1   33.98    2.03
   0  17   1   33.45    2.20
 -17   0   1   31.18    2.25
  17 -17   1   34.39    2.21
  -3 -17  -1    5.75    0.79
  -3 -17  -1    6.84    1.04
 -17  20  -1    7.54    1.00
  20  -3  -1    8.10    1.01
 -17  20  -1    6.77    0.89
  20  -3  -1    7.50    0.75
   3  17   1    6.30    0.65
  17 -20   1    8.37    0.69
 -20   3   1    7.17    0.98
   3  17   1    8.31    0.97
  17 -20   1   10.87    1.11
  17 -20   1    7.56    0.89
 -17  23  -1   25.32    2.03
  23  -6  -1   26.72    1.69
  23  -6  -1   26.84    1.96
  -6 -17  -1   25.92    1.93
 -17  23  -1   26.10    1.91
 -23   6   1   23.76    1.88
  17 -23   1   23.02    1.85
  17 -23   1   27.37    1.60
   6  17   1   24.14    1.84
  17 -23   1   22.83    1.90
 -23   6   1   24.28    2.02
 -17  26  -1   20.40    1.78
  26  -9  -1   18.47    1.71
 -17  26  -1   16.07    1.61
  -9 -17  -1   18.07    1.65
  17 -26   1   19.04    1.59
 -26   9   1   18.82    1.67
   9  17   1   19.71    1.62
  17 -26   1   18.46    1.73
 -17  29  -1    7.21    1.14
 -12 -17  -1    5.41    0.93
  29 -12  -1    3.72    0.96
 -17  29  -1    7.33    1.23
 -29  12   1    3.63    0.94
  17 -29   1    4.43    0.99
  12  17   1    3.47    0.72
  17 -29   1    5.11    0.90
  17 -29   1    4.97    0.58
 -17  32  -1   11.07    1.47
 -15 -17  -1   14.32    1.76
 -17  32  -1   18.53    1.96
  32 -15  -1    9.13    1.38
  17 -32   1   10.33    1.26
  15  17   1    8.75    1.12
 -32  15   1    9.36    1.39
  17 -32   1   13.89    1.65
  17 -32   1   11.78    0.99
 -17  35  -1    2.23    1.04
 -18 -17  -1    1.78    0.69
 -17  35  -1    1.35    0.69
  35 -18  -1    2.93    0.71
 -18 -17  -1    0.77    0.86
  35 -18  -1    1.69    0.98
 -35  18   1    3.49    1.13
  18  17   1    1.65    0.87
  17 -35   1    0.49    1.11
  17 -35   1    1.19    0.45
  17 -35   1    0.87    0.74
  32 -18  -1    4.58    1.48
 -18 -14  -1    1.39    0.78
 -14  32  -1    3.92    0.85
 -18 -14  -1    2.82    0.67
  32 -18  -1    4.46    0.73
 -14  32  -1    2.13    0.94
  14 -32   1    2.92    1.05
 -32  18   1    2.28    0.87
  14 -32   1    2.35    0.79
  14 -32   1    3.07    0.48
  18  14   1    6.01    1.31
  29 -18  -1    4.74    0.67
 -11  29  -1    4.63    0.89
 -18 -11  -1    3.58    0.63
 -11  29  -1    3.61    1.00
  29 -18  -1    4.69    0.93
  29 -18  -1    2.82    0.89
 -18 -11  -1    4.99    0.97
  29 -18  -1    2.70    0.84
  11 -29   1    3.74    0.46
 -29  18   1    5.03    0.71
  11 -29   1    4.00    1.03
  11 -29   1    3.89    0.76
 -29  18   1    3.77    0.89
  18  11   1    5.57    1.01
  -8  26  -1    7.28    1.50
  26 -18  -1    3.60    0.81
 -18  -8  -1    3.49    0.93
  26 -18  -1    5.21    0.89
  26 -18  -1    3.24    0.62
 -18  -8  -1    3.25    0.60
  18   8   1    4.69    0.93
   8 -26   1    3.41    0.73
   8 -26   1    3.79    1.03
 -26  18   1    2.31    0.80
   8 -26   1    2.66    0.37
 -18  -5  -1    2.24    0.51
  23 -18  -1    3.55    0.96
 -18  -5  -1    1.88    0.74
  -5  23  -1    2.81    0.62
  23 -18  -1    2.60    0.52
  23 -18  -1    2.16    0.73
   5 -23   1    1.37    0.78
 -23  18   1    1.21    0.65
  18   5   1    3.03    0.77
   5 -23   1    4.07    1.12
  20 -18  -1    8.22    0.97
  20 -18  -1    7.81    0.95
 -18  -2  -1   11.11    1.27
  -2  20  -1    9.60    1.01
 -20  18   1    9.32    1.10
   2 -20   1    9.06    1.09
   2 -20   1   10.05    1.03
   2 -20   1    9.80    0.75
  18   2   1    7.49    0.94
  18   2   1    9.91    0.76
 -20  18   1    9.81    0.81
 -18   1  -1   10.78    1.20
  17 -18  -1    9.50    1.04
  17 -18  -1   10.49    1.11
  17 -18  -1   10.13    0.90
   1  17  -1   10.26    1.03
  -1 -17   1    9.45    0.78
  18  -1   1   10.16    0.82
  -1 -17   1   16.00    1.31
 -17  18   1    8.47    1.03
 -17  18   1    9.92    0.87
  18  -1   1   11.29    1.20
 -18   4  -1   11.71    1.20
   4  14  -1    9.99    1.01
  14 -18  -1    7.73    0.86
  14 -18  -1   11.29    0.93
  14 -18  -1   12.74    1.25
   4  14  -1    9.79    0.78
  -4 -14   1   10.04    1.01
 -14  18   1   14.49    1.38
 -14  18   1    9.63    1.04
  18  -4   1    9.51    1.09
  11 -18  -1    8.45    0.80
  11 -18  -1    7.18    0.83
  11 -18  -1    8.04    0.98
 -18   7  -1    9.32    0.93
   7  11  -1    8.07    0.70
 -11  18   1    8.87    0.95
  18  -7   1    8.41    0.95
 -11  18   1   10.19    1.11
  -7 -11   1    7.58    0.84
   8 -18  -1   14.46    1.37
 -18  10  -1   13.35    1.14
   8 -18  -1   12.94    1.17
  10   8  -1   14.71    1.22
  -8  18   1   13.93    1.17
 -10  -8   1   12.88    1.20
  18 -10   1   14.63    1.16
  -8  18   1   13.44    1.33
  -8  18   1   13.99    1.01
   5 -18  -1   28.35    2.08
  13   5  -1   28.15    1.96
   5 -18  -1   28.44    1.79
 -18  13  -1   28.37    1.78
 -18  13  -1   29.41    1.92
  18 -13   1   30.99    1.97
  18 -13   1   28.61    1.90
  -5  18   1   28.33    1.77
  -5  18   1   27.88    2.09
  -5  18   1   30.85    1.94
 -18  16  -1   10.53    1.09
   2 -18  -1    9.96    1.13
 -18  16  -1    9.74    0.84
  16   2  -1   11.86    1.23
   2 -18  -1    8.73    1.01
  -2  18   1   10.41    0.85
  18 -16   1    9.64    1.05
  18 -16   1    8.41    0.96
 -16  -2   1   11.52    1.21
  -2  18   1   16.08    1.56
  19  -1  -1    5.67    0.81
  -1 -18  -1    8.40    1.09
 -18  19  -1   10.19    1.05
 -18  19  -1    6.48    0.87
  -1 -18  -1    7.99    0.94
  19  -1  -1    7.18    0.72
  18 -19   1    7.48    0.65
 -19   1   1    6.10    1.00
   1  18   1    7.71    0.72
  18 -19   1    6.27    0.83
  18 -19   1    5.28    0.75
   1  18   1    7.52    0.86
  22  -4  -1    6.15    0.71
 -18  22  -1    7.73    1.01
  -4 -18  -1    5.45    0.98
 -18  22  -1   10.61    1.63
  -4 -18  -1    6.14    0.93
  22  -4  -1    7.29    0.95
 -22   4   1    6.15    0.95
   4  18   1   10.30    1.25
  18 -22   1    6.38    0.90
  18 -22   1    6.04    0.59
   4  18   1    5.81    0.61
  18 -22   1    5.47    0.87
  25  -7  -1    6.47    1.02
 -18  25  -1   13.79    1.86
  -7 -18  -1   10.18    1.59
  25  -7  -1    8.05    0.79
 -18  25  -1   10.18    1.26
  18 -25   1    7.78    0.72
 -25   7   1    7.72    1.10
  18 -25   1    6.85    0.97
   7  18   1   12.63    1.41
  18 -25   1    6.29    0.99
 -25   7   1    6.07    1.09
  28 -10  -1    1.59    0.88
 -10 -18  -1    0.84    0.71
 -18  28  -1    0.89    0.78
 -18  28  -1    1.66    0.68
  18 -28   1    1.18    0.69
 -28  10   1    0.32    0.70
  10  18   1    1.23    0.65
  18 -28   1    0.66    0.60
 -18  31  -1    0.67    0.76
 -13 -18  -1    0.23    0.72
 -18  31  -1    1.58    0.91
  31 -13  -1    0.07    0.95
 -31  13   1   -0.47    0.67
  18 -31   1    0.33    0.62
  18 -31   1   -0.05    0.87
  18 -31   1    0.47    0.38
  13  18   1   -0.14    0.59
 -16 -18  -1    2.50    0.97
 -18  34  -1    3.97    0.84
 -18  34  -1    5.63    1.27
  34 -16  -1    6.38    1.17
  18 -34   1    6.55    1.34
  18 -34   1    4.46    0.59
  16  18   1    5.24    1.02
 -34  16   1    4.61    1.16
  18 -34   1    4.33    1.00
 -18  37  -1   -0.75    1.05
 -19 -18  -1   -0.47    0.63
  37 -19  -1    0.34    0.91
 -19 -18  -1    0.28    0.96
 -18  37  -1    0.86    0.90
  37 -19  -1   -0.11    0.64
 -37  19   1   -0.38    0.83
  18 -37   1    0.12    0.43
  18 -37   1   -1.68    1.07
  18 -37   1    0.14    0.74
  19  18   1   -3.79    1.66
 -19 -15  -1    0.34    0.60
 -15  34  -1   -0.46    0.81
 -19 -15  -1   -1.30    0.59
  34 -19  -1    0.47    0.91
  34 -19  -1    0.19    0.60
  34 -19  -1    0.21    1.69
 -15  34  -1   -0.16    0.71
  15 -34   1    0.60    0.69
  15 -34   1    0.19    0.37
  19  15   1    1.13    0.82
 -34  19   1   -0.90    0.87
  15 -34   1    2.25    1.14
 -19 -12  -1    0.25    0.51
 -12  31  -1    0.63    0.58
  31 -19  -1    0.98    0.79
  31 -19  -1    0.00    0.67
 -12  31  -1   -0.13    0.74
 -19 -12  -1    0.39    0.77
  31 -19  -1   -0.02    0.52
  31 -19  -1   -0.43    0.68
  12 -31   1   -0.11    0.31
 -31  19   1   -0.53    0.52
  19  12   1   -0.36    0.61
  12 -31   1    0.35    0.61
 -31  19   1   -0.17    0.57
  12 -31   1    1.16    0.94
 -19  -9  -1    4.47    0.97
  28 -19  -1    5.79    0.97
 -19  -9  -1    5.58    0.71
  28 -19  -1    5.37    0.92
  28 -19  -1    6.21    0.77
  -9  28  -1    6.26    0.99
 -28  19   1    5.39    0.73
 -28  19   1    4.36    0.82
   9 -28   1    5.06    0.49
   9 -28   1    4.81    1.08
  19   9   1    5.20    0.98
   9 -28   1    6.39    1.17
 -19  -6  -1    7.12    1.10
  -6  25  -1    5.20    0.81
  25 -19  -1    6.37    0.96
  25 -19  -1    5.66    0.66
  25 -19  -1    6.11    0.96
 -19  -6  -1    3.82    0.71
 -25  19   1    6.81    1.07
  19   6   1   13.02    1.53
   6 -25   1    5.55    1.00
   6 -25   1    5.15    0.90
  22 -19  -1    6.81    0.91
  22 -19  -1   13.06    1.42
  -3  22  -1    9.50    1.04
 -19  -3  -1    7.46    0.98
   3 -22   1    7.98    0.74
   3 -22   1    7.15    0.90
  19   3   1    8.45    1.11
   3 -22   1    9.28    1.25
 -22  19   1    8.97    1.08
   0  19  -1    2.09    0.55
  19 -19  -1    3.15    0.75
 -19   0  -1    0.66    0.51
  19 -19  -1    1.26    0.47
 -19  19   1    1.38    0.52
 -19  19   1    0.47    0.63
  19   0   1    1.68    0.37
   0 -19   1    1.58    0.79
  19   0   1    2.31    0.63
 -19  19   1    1.87    0.42
   0 -19   1    0.63    0.38
   0 -19   1    2.15    0.37
  16 -19  -1   20.28    1.72
 -19   3  -1   12.29    1.29
   3  16  -1   12.40    1.14
  16 -19  -1   11.91    1.15
  16 -19  -1   11.55    1.00
 -16  19   1   12.99    0.98
 -16  19   1   13.07    1.33
  -3 -16   1   11.50    1.11
  -3 -16   1   11.50    0.88
  19  -3   1   12.93    0.95
  19  -3   1   19.73    1.94
  13 -19  -1    0.97    0.64
  13 -19  -1    1.33    0.64
   6  13  -1    1.13    0.51
  13 -19  -1    0.32    0.33
 -19   6  -1    0.49    0.57
   6  13  -1    0.74    0.30
 -19   6  -1    0.91    0.50
  -6 -13   1   -0.12    0.51
  19  -6   1    1.47    0.70
 -13  19   1    0.27    0.34
 -13  19   1    0.56    0.60
   9  10  -1    3.13    0.47
 -19   9  -1    2.49    0.53
   9  10  -1    5.14    0.92
  10 -19  -1    2.99    0.60
  10 -19  -1    3.11    0.45
  10 -19  -1    2.46    0.66
  -9 -10   1    2.85    0.60
 -10  19   1    2.67    0.74
  19  -9   1    3.80    0.76
 -10  19   1    3.00    0.40
 -10  19   1    2.64    0.59
  12   7  -1    4.17    0.65
   7 -19  -1    7.17    0.96
   7 -19  -1    2.83    0.61
   7 -19  -1    4.68    0.87
 -19  12  -1    2.52    0.55
  -7  19   1    3.44    0.81
  -7  19   1    4.84    0.71
 -12  -7   1    2.59    0.56
  19 -12   1    4.69    0.69
  -7  19   1    4.78    0.48
   4 -19  -1    5.99    0.72
 -19  15  -1    8.49    0.94
   4 -19  -1   11.74    1.17
 -19  15  -1    9.03    0.78
  15   4  -1    6.43    0.76
   4 -19  -1    9.43    0.96
  19 -15   1    8.63    1.02
 -15  -4   1    6.99    0.92
  19 -15   1   10.81    1.04
  -4  19   1    8.70    0.97
  -4  19   1    9.33    1.05
  -4  19   1    7.51    0.76
   1 -19  -1  116.38    6.73
   1 -19  -1  116.97    6.67
 -19  18  -1  116.79    6.64
  18   1  -1  139.57    6.88
 -19  18  -1  113.89    6.44
 -18  -1   1  115.82    6.73
  -1  19   1  110.33    6.63
  19 -18   1  111.71    6.65
  -1  19   1  113.94    6.47
  19 -18   1  112.44    6.62
  21  -2  -1   14.96    1.40
  21  -2  -1   15.05    1.18
  -2 -19  -1   14.17    1.31
 -19  21  -1   14.32    1.42
 -19  21  -1   13.80    1.37
  -2 -19  -1   13.95    1.46
 -21   2   1   12.46    1.43
  19 -21   1   12.84    1.31
  19 -21   1   13.71    1.32
   2  19   1   11.06    1.23
   2  19   1   14.73    1.06
  19 -21   1   15.92    0.99
 -19  24  -1   22.74    1.94
  -5 -19  -1   27.74    2.12
  -5 -19  -1   24.70    1.93
  24  -5  -1   23.50    1.71
  24  -5  -1   34.21    2.40
 -19  24  -1   25.53    2.03
 -24   5   1   24.90    2.03
  19 -24   1   21.79    1.91
   5  19   1   26.54    1.91
  19 -24   1   25.71    1.58
   5  19   1   24.77    1.67
 -19  27  -1    6.53    1.13
  27  -8  -1    5.23    1.00
 -19  27  -1    9.21    1.22
  -8 -19  -1    7.32    1.05
  27  -8  -1    6.44    0.73
  19 -27   1    4.54    0.90
  19 -27   1    5.10    0.83
 -27   8   1    5.19    1.01
   8  19   1    4.49    0.78
  19 -27   1    5.95    0.65
 -27   8   1    6.65    1.03
 -19  30  -1   -0.06    0.66
 -19  30  -1    0.83    0.87
  30 -11  -1    0.49    0.61
 -11 -19  -1   -0.45    0.61
  19 -30   1    0.57    0.60
 -30  11   1   -0.39    0.72
  19 -30   1    1.86    0.83
  11  19   1    0.65    1.51
 -14 -19  -1    2.49    1.19
  33 -14  -1    1.74    1.21
 -19  33  -1    2.50    0.90
 -19  33  -1    1.72    0.99
  19 -33   1    0.84    1.03
  19 -33   1    2.39    0.51
  14  19   1    2.42    0.84
  19 -33   1    1.41    0.74
 -33  14   1    1.46    0.86
  36 -17  -1    2.19    1.43
 -17 -19  -1    1.29    0.87
  36 -17  -1    0.97    0.70
 -19  36  -1    0.94    1.04
 -19  36  -1    1.96    0.96
  19 -36   1    1.05    0.47
  17  19   1    1.27    0.90
 -36  17   1    1.79    0.98
  19 -36   1    1.16    1.14
  19 -36   1    1.63    0.84
  39 -20  -1    2.03    1.09
 -20 -19  -1    1.62    0.92
 -19  39  -1    1.44    1.28
  39 -20  -1   -0.08    0.67
 -19  39  -1   -1.49    1.04
 -20 -19  -1    2.17    0.74
  19 -39   1    0.94    1.17
  19 -39   1    0.45    0.82
 -39  20   1   -0.05    0.70
  19 -39   1    0.18    0.45
  20  19   1    0.46    0.86
  36 -20  -1    0.23    0.65
 -16  36  -1    0.69    0.85
 -20 -16  -1    0.69    0.85
 -20 -16  -1    0.68    0.64
  36 -20  -1   -0.80    0.68
  36 -20  -1    0.08    0.93
 -16  36  -1   -0.37    0.94
  20  16   1   -1.36    0.72
 -36  20   1   -0.31    0.60
  16 -36   1   -0.49    1.09
  16 -36   1    0.24    0.39
  16 -36   1   -0.64    0.91
 -20 -13  -1    4.59    0.73
  33 -20  -1    5.56    1.16
 -13  33  -1    5.24    1.22
  33 -20  -1    5.46    0.78
  33 -20  -1    3.38    0.99
 -20 -13  -1    7.96    1.64
  20  13   1    4.74    0.95
  13 -33   1    3.30    0.96
 -33  20   1    3.27    0.69
  13 -33   1    4.64    1.24
  13 -33   1    5.05    0.63
 -33  20   1    3.22    0.78
  30 -20  -1    1.81    0.82
 -20 -10  -1    1.45    0.80
  30 -20  -1    2.06    0.77
  30 -20  -1    0.84    0.79
 -10  30  -1    3.30    1.05
  30 -20  -1    0.03    0.60
 -20 -10  -1    1.69    0.56
  20  10   1    1.85    0.76
 -30  20   1    1.41    0.60
 -30  20   1    1.47    0.93
  10 -30   1    1.96    1.01
  10 -30   1    1.70    0.95
  10 -30   1    1.42    0.33
 -20  -7  -1   14.11    1.75
  27 -20  -1   15.51    1.69
  27 -20  -1   11.32    0.95
  -7  27  -1    8.61    1.01
  27 -20  -1    9.00    1.16
 -20  -7  -1    8.30    0.91
   7 -27   1   11.45    1.27
   7 -27   1    9.72    0.75
  20   7   1   14.67    1.60
   7 -27   1   11.55    1.42
 -20  -4  -1   15.44    1.15
  -4  24  -1   16.44    1.44
 -20  -4  -1   14.61    1.56
  24 -20  -1   14.89    1.44
  24 -20  -1   15.63    1.53
   4 -24   1   16.54    1.47
   4 -24   1   13.87    1.12
  20   4   1   20.70    1.82
   4 -24   1   19.58    1.79
 -24  20   1   15.17    1.58
  -1  21  -1    7.46    0.96
 -20  -1  -1    7.41    1.04
  21 -20  -1    3.91    0.65
  21 -20  -1   10.16    1.18
 -21  20   1    6.25    0.65
  20   1   1    6.67    0.65
   1 -21   1    6.25    0.99
  20   1   1    4.03    0.71
   1 -21   1    6.87    0.66
 -21  20   1    5.72    0.92
   1 -21   1   10.39    1.25
  18 -20  -1    1.75    0.42
  18 -20  -1    1.57    0.63
   2  18  -1    1.94    0.52
 -20   2  -1    4.04    1.06
  18 -20  -1    2.96    0.60
 -18  20   1    1.68    0.70
 -18  20   1    3.61    0.89
  -2 -18   1    4.28    0.86
 -18  20   1    2.19    0.43
  -2 -18   1    2.70    0.41
  20  -2   1    2.37    0.44
  20  -2   1    2.26    0.67
   5  15  -1    8.75    1.00
 -20   5  -1   12.83    1.66
  15 -20  -1    8.59    0.98
  15 -20  -1   12.57    1.38
  15 -20  -1    9.95    0.90
   5  15  -1    8.99    0.76
 -15  20   1    8.68    1.03
  -5 -15   1   13.80    1.52
 -15  20   1    7.76    0.97
  12 -20  -1   14.83    1.41
   8  12  -1   15.23    1.04
 -20   8  -1   14.52    1.24
  12 -20  -1   14.91    1.12
  12 -20  -1   14.14    1.24
   8  12  -1   14.38    1.26
  20  -8   1   15.21    1.40
 -12  20   1   16.53    1.48
  -8 -12   1   15.36    1.30
 -12  20   1   17.19    1.45
   9 -20  -1    7.33    1.00
   9 -20  -1    5.35    0.60
 -20  11  -1    4.65    0.69
  11   9  -1    6.80    0.86
   9 -20  -1    7.52    0.86
  -9  20   1    4.79    0.85
  -9  20   1    5.68    0.57
  20 -11   1    4.88    0.86
 -11  -9   1    6.69    1.26
  -9  20   1    8.22    1.33
  20 -11   1    6.32    0.82
 -20  14  -1   27.25    1.76
   6 -20  -1   28.41    1.94
   6 -20  -1   28.90    1.81
 -20  14  -1   31.06    1.95
  14   6  -1   29.28    2.00
   6 -20  -1   26.85    2.08
 -14  -6   1   28.65    2.03
  -6  20   1   29.74    2.13
  -6  20   1   28.55    1.76
  20 -14   1   27.05    1.96
   3 -20  -1   25.81    1.83
   3 -20  -1   26.05    1.99
  17   3  -1   25.50    1.85
 -20  17  -1   23.29    1.60
 -20  17  -1   25.95    1.86
   3 -20  -1   27.18    1.75
 -17  -3   1   25.41    1.91
  -3  20   1   23.79    1.80
  -3  20   1   26.43    1.63
  20 -17   1   26.88    1.85
  -3  20   1   25.95    1.95
  20 -17   1   26.44    1.81
   0 -20  -1   16.43    1.57
  20   0  -1   15.49    1.48
 -20  20  -1   13.35    1.48
   0 -20  -1   13.56    1.26
 -20  20  -1   12.86    1.29
  20 -20   1   11.60    1.26
   0  20   1   13.95    1.03
   0  20   1   11.99    1.24
 -20   0   1   17.60    1.73
  20 -20   1   12.28    1.26
 -20  23  -1    1.23    0.76
  23  -3  -1    0.65    0.51
  -3 -20  -1    0.27    0.58
  -3 -20  -1   -0.96    0.70
  23  -3  -1   -0.25    0.56
 -20  23  -1   -0.69    0.47
  20 -23   1    0.30    0.53
   3  20   1    0.44    0.65
  20 -23   1   -0.21    0.47
 -23   3   1    0.03    0.60
  20 -23   1    0.28    0.32
   3  20   1   -0.32    0.67
 -20  26  -1    5.58    1.01
 -20  26  -1    3.54    0.77
  26  -6  -1    5.97    0.72
  -6 -20  -1    5.57    0.95
  26  -6  -1    5.14    0.98
  -6 -20  -1    3.05    0.87
  20 -26   1    4.02    0.82
 -26   6   1    4.27    0.96
   6  20   1    5.71    1.11
  20 -26   1    4.81    0.56
  20 -26   1    5.03    0.80
 -26   6   1    3.99    0.87
   6  20   1    5.52    0.65
 -20  29  -1    8.30    1.23
  -9 -20  -1    6.79    1.08
  29  -9  -1   12.92    1.63
 -20  29  -1   10.50    1.28
  20 -29   1    9.01    0.86
   9  20   1    9.93    1.28
 -29   9   1    9.13    1.24
  20 -29   1    9.85    1.32
  20 -29   1    7.33    1.11
 -20  32  -1    0.90    0.96
  32 -12  -1   -0.69    0.72
 -20  32  -1    0.16    0.65
 -12 -20  -1    0.34    0.74
  20 -32   1   -0.11    0.61
  20 -32   1    0.96    0.43
  20 -32   1    0.89    0.84
  12  20   1   -0.15    0.81
 -32  12   1   -0.23    0.84
 -20  35  -1    0.39    1.03
 -15 -20  -1    0.51    0.84
  35 -15  -1    0.21    1.18
 -20  35  -1   -0.70    0.81
  20 -35   1   -0.04    1.33
  20 -35   1   -0.34    0.43
 -35  15   1   -0.29    0.79
  15  20   1    0.83    0.81
  20 -35   1    1.14    1.04
 -18 -20  -1   -0.08    0.84
  38 -18  -1    2.81    2.09
 -20  38  -1    0.73    0.88
 -18 -20  -1    0.37    0.68
  38 -18  -1    1.24    0.72
 -20  38  -1    0.40    1.11
  20 -38   1    0.89    1.13
  18  20   1    0.58    0.62
  20 -38   1    0.31    0.77
  20 -38   1    1.39    0.50
 -38  18   1   -0.27    0.90
  41 -21  -1    0.70    0.77
 -20  41  -1    0.99    0.87
 -21 -20  -1    1.26    1.44
 -21 -20  -1    1.53    0.79
  41 -21  -1    1.04    1.16
 -20  41  -1    0.42    1.07
  20 -41   1   -1.21    1.21
  20 -41   1    0.24    0.86
  20 -41   1    0.75    0.50
 -41  21   1   -0.87    0.95
  21  20   1   -0.68    0.96
 -21 -17  -1    0.18    0.67
 -17  38  -1    1.72    1.00
 -17  38  -1   -0.14    0.85
  38 -21  -1   -0.48    1.08
  38 -21  -1    0.87    0.67
 -21 -17  -1    1.08    1.33
  38 -21  -1    0.23    1.01
 -38  21   1    1.14    1.13
  17 -38   1    0.31    0.81
  21  17   1   -0.45    0.77
  17 -38   1    1.71    1.22
  17 -38   1   -0.05    0.41
  35 -21  -1    0.78    0.86
  35 -21  -1   -0.22    0.59
  35 -21  -1    0.74    0.90
 -21 -14  -1    0.12    0.93
 -14  35  -1   -1.07    0.62
 -21 -14  -1    0.53    0.59
  14 -35   1    1.46    1.14
 -35  21   1   -0.29    0.74
  14 -35   1    0.20    0.38
  21  14   1    0.27    0.64
  14 -35   1   -0.64    0.59
 -21 -11  -1    5.85    1.28
  32 -21  -1    3.88    0.97
 -11  32  -1    6.35    1.03
  32 -21  -1    4.42    0.71
 -21 -11  -1    4.12    0.70
  32 -21  -1    4.31    1.03
  32 -21  -1    3.85    0.97
  11 -32   1    4.58    0.96
  11 -32   1    3.16    1.12
 -32  21   1    3.78    0.74
 -32  21   1    3.06    0.92
  21  11   1    5.79    1.08
  11 -32   1    4.04    0.50
 -21  -8  -1    6.80    1.08
 -21  -8  -1    9.06    0.91
  29 -21  -1   10.62    1.27
  29 -21  -1    7.16    1.05
  29 -21  -1   10.59    0.88
  -8  29  -1    9.42    1.18
   8 -29   1   11.29    1.49
   8 -29   1    8.13    0.70
   8 -29   1    8.58    1.14
 -21  -5  -1   12.99    1.13
 -21  -5  -1   12.60    1.57
  26 -21  -1   15.42    1.50
  -5  26  -1   15.03    1.44
  26 -21  -1   15.86    1.61
   5 -26   1   16.40    1.23
   5 -26   1   19.04    1.75
   5 -26   1   18.21    1.78
 -26  21   1   15.75    1.65
  23 -21  -1   71.60    4.46
  -2  23  -1   72.05    4.42
  23 -21  -1   69.54    4.41
   2 -23   1   78.79    4.60
   2 -23   1   69.49    4.12
  21   2   1   88.58    4.69
   2 -23   1   69.89    4.42
 -23  21   1   72.43    4.49
 -23  21   1   72.26    4.14
  20 -21  -1   12.40    1.01
  20 -21  -1   10.08    1.09
   1  20  -1    9.69    1.11
  20 -21  -1   10.22    1.22
 -21   1  -1    9.03    1.15
  21  -1   1    7.62    1.00
 -20  21   1   12.01    1.23
  -1 -20   1   10.56    0.82
 -20  21   1   11.54    0.92
 -20  21   1    9.37    1.12
  -1 -20   1   12.24    1.17
  21  -1   1   11.36    0.86
   4  17  -1   11.79    1.19
  17 -21  -1   13.94    1.09
  17 -21  -1   11.93    1.20
 -21   4  -1   14.26    1.40
  17 -21  -1   13.33    1.31
   4  17  -1   12.20    0.93
 -17  21   1   15.56    1.44
 -17  21   1   13.08    1.04
  21  -4   1   13.52    0.99
  21  -4   1   11.85    1.27
 -17  21   1   14.12    1.45
  14 -21  -1    1.64    0.41
   7  14  -1    2.18    0.64
  14 -21  -1    1.22    0.58
 -21   7  -1    1.69    0.52
   7  14  -1    2.28    0.39
  14 -21  -1    1.59    0.49
 -21   7  -1    0.69    0.61
  21  -7   1    1.75    0.53
  -7 -14   1    1.02    0.55
 -14  21   1    1.03    0.51
 -14  21   1    1.86    0.65
 -21  10  -1    5.47    0.78
  11 -21  -1    6.48    0.84
  11 -21  -1    5.69    0.88
  10  11  -1    3.87    0.68
  10  11  -1    5.81    0.61
  11 -21  -1    4.81    0.54
  21 -10   1    4.83    0.93
 -10 -11   1    4.30    0.75
 -11  21   1    5.41    0.88
 -11  21   1    7.06    0.98
 -11  21   1    6.62    0.94
   8 -21  -1   15.73    1.43
  13   8  -1   12.40    1.19
 -21  13  -1   12.48    1.16
   8 -21  -1   12.20    0.96
   8 -21  -1   16.74    1.41
  21 -13   1   10.67    1.13
 -13  -8   1   10.09    1.19
  -8  21   1   11.15    0.94
  -8  21   1   11.08    1.20
  -8  21   1   11.16    1.10
   5 -21  -1   16.90    1.53
 -21  16  -1   12.50    1.28
   5 -21  -1   14.12    1.03
  16   5  -1   13.83    1.26
   5 -21  -1   13.29    1.22
 -21  16  -1   12.76    1.03
  -5  21   1   12.50    1.01
  -5  21   1   13.65    1.22
  21 -16   1   14.27    1.27
 -16  -5   1   13.20    1.34
  -5  21   1   15.54    1.44
  21 -16   1   15.00    1.23
  19   2  -1   44.32    2.70
   2 -21  -1   49.56    2.84
 -21  19  -1   41.92    2.66
   2 -21  -1   38.96    2.77
 -21  19  -1   39.32    2.36
  -2  21   1   33.78    2.55
  -2  21   1   38.94    2.39
  21 -19   1   36.90    2.57
 -19  -2   1   40.56    2.72
  22  -1  -1   33.98    2.21
 -21  22  -1   34.51    2.39
  22  -1  -1   34.32    2.40
  -1 -21  -1   35.98    2.53
 -21  22  -1   32.80    2.42
  -1 -21  -1   32.97    2.36
 -22   1   1   46.23    2.95
  21 -22   1   34.85    2.38
  21 -22   1   30.98    2.31
   1  21   1   31.03    2.31
   1  21   1   34.42    2.13
  -4 -21  -1    1.26    0.88
 -21  25  -1    1.76    0.67
  25  -4  -1    1.82    0.54
  25  -4  -1    2.64    0.82
  -4 -21  -1    3.34    0.99
 -21  25  -1    2.28    0.80
  21 -25   1    1.58    0.75
   4  21   1    2.80    0.47
   4  21   1    2.01    0.74
  21 -25   1    1.90    0.69
 -25   4   1    2.46    1.10
  21 -25   1    2.06    0.39
 -21  28  -1    3.99    0.90
  -7 -21  -1    3.45    0.99
  28  -7  -1    4.00    0.63
  28  -7  -1    2.16    0.96
 -21  28  -1    3.18    0.94
  -7 -21  -1    2.20    1.18
 -28   7   1    2.34    0.84
 -28   7   1    2.66    0.82
   7  21   1    2.30    0.49
  21 -28   1    3.04    0.89
  21 -28   1    4.00    1.06
  21 -28   1    2.45    0.46
   7  21   1    2.72    0.76
  31 -10  -1    0.52    0.94
 -21  31  -1   -0.16    0.69
 -10 -21  -1   -0.29    0.82
 -21  31  -1    0.28    0.77
  10  21   1   -0.80    0.59
 -31  10   1   -0.70    0.65
  21 -31   1   -0.04    0.39
  21 -31   1    0.48    0.76
  21 -31   1    0.12    0.67
  34 -13  -1    0.63    0.73
 -21  34  -1    0.55    0.77
 -13 -21  -1    0.73    0.89
 -21  34  -1    1.86    1.08
  21 -34   1    1.03    0.77
  13  21   1    0.68    0.53
 -34  13   1    0.01    0.72
  21 -34   1    0.94    0.45
  21 -34   1    2.25    0.55
  21 -34   1    0.45    0.94
 -21  37  -1    1.35    1.09
  37 -16  -1    0.52    0.99
 -16 -21  -1    0.59    0.88
 -21  37  -1    3.87    1.28
  16  21   1    1.29    0.76
 -37  16   1    3.42    1.16
  21 -37   1    1.23    0.50
  21 -37   1    2.59    1.19
  21 -37   1    1.60    0.86
  40 -19  -1   -0.86    0.68
 -19 -21  -1    0.46    0.73
  40 -19  -1    0.84    1.19
 -21  40  -1    0.02    0.90
 -19 -21  -1   -0.31    0.96
  21 -40   1    0.73    0.48
  21 -40   1   -0.85    1.14
  19  21   1   -0.35    1.05
  21 -40   1   -0.76    0.95
 -21  43  -1   -0.46    0.82
 -22 -21  -1   -1.06    0.65
  43 -22  -1   -0.31    0.74
 -21  43  -1   -0.23    1.15
  43 -22  -1   -0.12    0.70
 -22 -21  -1   -1.15    0.87
  43 -22  -1    0.28    1.03
  22  21   1   -0.62    0.65
 -43  22   1    1.95    1.25
  21 -43   1   -0.22    0.77
  21 -43   1    0.49    0.51
 -18  40  -1    1.19    0.98
  40 -22  -1    0.18    1.03
 -22 -18  -1    1.38    1.05
  40 -22  -1    1.98    0.73
 -22 -18  -1    0.01    0.65
  40 -22  -1    0.93    0.94
 -18  40  -1    0.23    1.18
  18 -40   1   -1.65    1.12
  18 -40   1   -0.89    1.25
  22  18   1    1.21    0.96
  18 -40   1    0.95    0.48
  37 -22  -1    0.28    0.62
 -15  37  -1    0.56    0.75
  37 -22  -1    1.78    1.34
  37 -22  -1    0.62    0.88
 -22 -15  -1   -0.06    0.59
 -22 -15  -1    0.68    1.07
  15 -37   1    1.13    1.15
  15 -37   1   -0.61    0.66
 -37  22   1   -0.15    0.96
  15 -37   1    0.84    0.41
  22  15   1    0.08    1.06
  34 -22  -1    4.98    1.51
 -22 -12  -1    2.94    0.94
 -12  34  -1    2.38    0.79
  34 -22  -1    2.13    0.93
  34 -22  -1    2.20    0.97
  34 -22  -1    4.92    0.72
 -22 -12  -1    3.18    0.71
  12 -34   1    3.20    0.46
 -34  22   1    2.17    1.09
  12 -34   1    2.68    0.86
  22  12   1    3.38    1.21
  12 -34   1    1.39    1.16
 -22  -9  -1    5.22    1.11
 -22  -9  -1    6.83    0.82
  31 -22  -1    7.16    1.17
  31 -22  -1    9.07    1.22
  31 -22  -1    7.82    1.14
  -9  31  -1    6.60    0.94
   9 -31   1    6.98    1.01
   9 -31   1    7.09    0.66
  22   9   1    9.64    1.35
   9 -31   1    7.29    1.26
 -22  -6  -1    2.27    0.78
 -22  -6  -1    4.62    1.13
  28 -22  -1    6.11    1.50
  28 -22  -1    6.27    1.14
  -6  28  -1    2.90    0.71
 -28  22   1    4.29    1.00
   6 -28   1    5.76    1.15
  22   6   1    4.13    0.81
   6 -28   1    4.74    1.06
   6 -28   1    4.58    0.59
  25 -22  -1    5.16    0.83
 -22  -3  -1    6.36    1.14
  -3  25  -1    5.64    0.88
  25 -22  -1    5.38    1.02
  22   3   1    9.22    1.30
   3 -25   1    7.41    1.24
 -25  22   1    4.93    0.99
   3 -25   1    7.65    0.70
   3 -25   1    8.48    1.27
  22 -22  -1    4.44    0.85
   0  22  -1    8.48    1.41
  22 -22  -1    1.88    0.74
 -22   0  -1    4.39    1.20
 -22  22   1    5.02    0.58
   0 -22   1    3.10    0.73
   0 -22   1    3.40    0.51
  22   0   1    3.18    0.83
  22   0   1    4.91    0.56
 -22  22   1    2.53    0.84
   0 -22   1    3.27    0.98
 -22  22   1    5.54    1.07
  19 -22  -1    7.06    1.15
  19 -22  -1    4.93    0.92
  19 -22  -1    3.59    0.58
 -22   3  -1    4.15    0.86
   3  19  -1    4.83    0.84
 -19  22   1    2.58    0.61
 -19  22   1    4.21    0.88
 -19  22   1    4.71    0.59
  22  -3   1    5.08    0.57
  22  -3   1    3.78    0.85
   6  16  -1    7.71    0.72
   6  16  -1    9.41    1.06
  16 -22  -1    9.47    0.87
 -22   6  -1    7.97    1.05
  16 -22  -1    9.18    1.08
 -22   6  -1    4.70    0.79
  16 -22  -1    9.72    1.03
  -6 -16   1    8.27    1.01
 -16  22   1    7.15    1.00
  22  -6   1   15.12    1.56
   9  13  -1    6.81    0.70
  13 -22  -1   10.20    1.15
 -22   9  -1    8.78    0.96
   9  13  -1   11.97    1.31
  13 -22  -1    8.41    0.82
  22  -9   1   11.92    1.44
 -13  22   1    5.67    0.73
  -9 -13   1    6.99    0.96
 -13  22   1    6.93    0.93
  10 -22  -1    2.34    0.78
 -22  12  -1    1.64    0.56
  10 -22  -1    1.99    0.81
  12  10  -1    2.45    0.76
  10 -22  -1    1.39    0.36
 -12 -10   1    1.28    0.52
 -10  22   1    0.42    0.37
  22 -12   1   -0.01    0.46
  22 -12   1    2.40    0.87
 -10  22   1    1.27    0.67
 -22  15  -1   15.31    1.26
 -22  15  -1   13.28    1.04
   7 -22  -1   11.37    1.00
   7 -22  -1   12.49    1.20
   7 -22  -1   14.51    1.39
  15   7  -1   13.95    1.29
  22 -15   1   13.81    1.26
  -7  22   1   12.21    0.99
  -7  22   1   15.06    1.50
  22 -15   1   12.34    1.18
 -15  -7   1   13.85    1.33
  -7  22   1   12.46    1.17
   4 -22  -1   52.20    3.24
   4 -22  -1   53.09    3.39
   4 -22  -1   53.79    3.04
 -22  18  -1   53.42    3.00
  18   4  -1   52.68    3.28
 -22  18  -1   52.52    3.25
 -18  -4   1   51.57    3.30
  -4  22   1   54.60    3.36
  -4  22   1   44.30    3.17
  -4  22   1   54.36    3.02
  22 -18   1   52.11    3.26
  22 -18   1   46.28    3.16
   1 -22  -1   22.14    1.90
  21   1  -1   19.59    1.71
 -22  21  -1   23.79    1.80
 -22  21  -1   21.19    1.37
  22 -21   1   17.95    1.65
 -21  -1   1   20.21    1.75
  -1  22   1   19.42    1.64
  -1  22   1   20.72    1.41
  22 -21   1   20.05    1.65
  -2 -22  -1    6.82    0.98
 -22  24  -1    8.61    1.21
  -2 -22  -1    7.22    1.17
  24  -2  -1    8.45    1.20
 -22  24  -1    7.85    1.13
  24  -2  -1    6.40    0.78
   2  22   1    7.66    0.75
  22 -24   1    6.54    1.04
  22 -24   1    7.02    0.95
 -24   2   1    6.13    1.05
   2  22   1   15.14    1.90
  27  -5  -1    1.21    0.62
  -5 -22  -1    1.56    0.62
  27  -5  -1    0.73    0.61
 -22  27  -1    1.02    0.80
 -22  27  -1    1.58    0.68
  -5 -22  -1    1.10    0.89
 -27   5   1    0.69    0.69
   5  22   1    0.69    0.35
   5  22   1    0.94    0.60
  22 -27   1    1.39    0.36
  22 -27   1    0.55    0.53
  22 -27   1    1.88    0.81
  -8 -22  -1    3.93    1.06
  30  -8  -1    6.89    0.78
  30  -8  -1    8.32    2.12
 -22  30  -1    4.56    1.08
  -8 -22  -1    7.80    1.38
 -22  30  -1    4.33    0.86
 -30   8   1    4.54    1.02
  22 -30   1    4.32    1.07
  22 -30   1    5.46    0.62
 -30   8   1    5.52    1.15
  22 -30   1    6.31    1.47
   8  22   1    5.19    0.92
 -11 -22  -1    0.28    1.34
 -22  33  -1   -0.27    0.80
  33 -11  -1    0.05    0.80
 -22  33  -1   -0.07    0.96
  22 -33   1    0.73    0.45
  11  22   1    0.28    0.60
  22 -33   1    1.28    0.49
  22 -33   1    3.41    1.08
 -33  11   1   -0.41    0.74
  22 -33   1    0.34    0.92
  36 -14  -1    1.63    1.00
 -22  36  -1    0.94    1.04
 -22  36  -1    4.68    1.47
 -14 -22  -1    3.24    1.02
  22 -36   1    2.47    0.57
  22 -36   1    2.93    1.15
  14  22   1    1.38    0.74
  22 -36   1    1.68    0.84
 -36  14   1    1.16    0.90
  22 -36   1    1.57    0.59
 -22  39  -1    0.02    1.07
 -17 -22  -1    1.13    0.95
 -22  39  -1    1.60    1.04
  39 -17  -1   -0.18    0.73
  22 -39   1    0.88    0.50
  17  22   1    0.51    0.54
  22 -39   1    0.15    0.80
  22 -39   1    1.87    1.18
 -39  17   1    0.31    1.01
  42 -20  -1   -0.06    0.75
 -22  42  -1   -1.76    1.07
 -20 -22  -1    0.80    0.76
  42 -20  -1   -0.34    0.71
 -22  42  -1   -0.24    0.89
 -20 -22  -1   -0.20    1.05
 -42  20   1   -0.11    0.90
  22 -42   1   -0.58    0.88
  20  22   1   -0.30    0.48
  22 -42   1    0.75    1.21
  22 -42   1    0.10    0.48
  45 -23  -1   -0.71    0.82
 -23 -22  -1    2.14    0.76
 -22  45  -1   -0.08    1.07
  45 -23  -1    1.43    0.68
 -22  45  -1    1.29    0.96
  45 -23  -1   -0.78    0.88
 -23 -22  -1   -0.23    0.96
 -45  23   1    0.64    1.04
  23  22   1    1.29    0.73
  22 -45   1    0.57    1.14
  22 -45   1    0.92    0.46
  22 -45   1   -1.48    1.35
 -19  42  -1   -0.24    0.98
 -19  42  -1   -0.64    0.94
  42 -23  -1    1.09    1.67
 -23 -19  -1    0.95    0.73
 -23 -19  -1    0.62    1.14
  42 -23  -1    0.86    0.94
  42 -23  -1    1.43    0.77
  19 -42   1    0.24    1.25
  19 -42   1    0.44    0.77
 -42  23   1   -0.40    1.15
  23  19   1    0.12    0.95
  19 -42   1    0.88    0.47
 -23 -16  -1    1.46    1.08
 -16  39  -1    1.70    1.26
  39 -23  -1    0.10    0.88
 -23 -16  -1    0.94    0.66
  39 -23  -1   -0.64    0.66
  39 -23  -1    0.11    0.97
 -39  23   1   -0.07    1.13
  16 -39   1   -2.15    1.05
  16 -39   1    1.75    1.18
  16 -39   1    0.04    0.39
  23  16   1    0.25    0.82
 -23 -13  -1    4.42    0.77
  36 -23  -1    5.33    0.80
  36 -23  -1    4.63    1.12
 -23 -13  -1    4.45    1.52
 -13  36  -1    3.91    0.97
  36 -23  -1    2.63    1.06
  36 -23  -1    3.36    1.02
  13 -36   1    4.44    1.34
  13 -36   1    3.52    0.96
 -36  23   1    4.62    1.22
  23  13   1    2.69    0.82
 -10  33  -1    1.29    0.75
  33 -23  -1    1.61    0.64
 -23 -10  -1    0.81    0.89
  33 -23  -1    1.75    0.85
 -23 -10  -1    0.84    0.54
  33 -23  -1    0.62    0.87
  10 -33   1    1.02    0.32
  10 -33   1    0.91    0.71
 -33  23   1    0.50    0.87
  23  10   1    3.85    1.23
 -33  23   1    1.87    0.67
  10 -33   1    0.89    1.12
 -23  -7  -1    1.38    0.54
  30 -23  -1    3.06    0.90
 -23  -7  -1    3.26    1.17
  30 -23  -1    2.47    0.89
  -7  30  -1    3.23    0.88
 -30  23   1    3.58    1.05
  23   7   1    1.20    0.59
   7 -30   1    1.97    1.00
   7 -30   1    2.56    0.79
  -4  27  -1   12.48    1.32
 -23  -4  -1   11.51    1.48
  27 -23  -1   18.95    1.84
  27 -23  -1   14.42    1.44
  23   4   1    8.39    1.13
   4 -27   1   13.21    1.36
 -27  23   1    9.34    1.19
   4 -27   1   14.11    1.72
 -23  -1  -1    6.21    1.12
  24 -23  -1    5.19    0.92
  24 -23  -1    7.18    1.07
  -1  24  -1    7.80    1.05
 -24  23   1    6.88    0.67
  23   1   1    6.49    0.66
   1 -24   1    7.65    0.68
 -24  23   1    4.32    0.96
   1 -24   1    6.19    1.21
  21 -23  -1   49.24    3.03
 -23   2  -1   43.82    3.04
   2  21  -1   43.59    2.91
  21 -23  -1   44.75    2.94
  21 -23  -1   45.92    2.75
  -2 -21   1   41.82    2.91
 -21  23   1   44.70    3.02
  23  -2   1   43.13    2.61
 -21  23   1   45.06    2.66
 -21  23   1   53.59    3.20
  23  -2   1   45.13    2.99
  -2 -21   1   42.12    2.59
 -23   5  -1    4.66    1.19
  18 -23  -1    3.46    0.70
   5  18  -1    3.61    0.49
  18 -23  -1    2.95    0.54
   5  18  -1    2.50    0.67
  18 -23  -1    4.00    0.90
 -18  23   1    2.42    0.84
  23  -5   1    3.99    0.57
  -5 -18   1    4.67    1.00
 -18  23   1    2.46    0.66
  23  -5   1    4.30    0.96
   8  15  -1    4.14    0.52
   8  15  -1    3.63    0.74
 -23   8  -1    4.24    0.69
  15 -23  -1    3.90    0.56
  15 -23  -1    4.35    0.85
  15 -23  -1    5.40    0.96
 -15  23   1    2.32    0.54
  -8 -15   1    3.40    0.76
  23  -8   1    4.62    0.93
 -15  23   1    4.14    0.84
  12 -23  -1    1.43    0.57
  12 -23  -1    0.29    0.68
 -23  11  -1    1.32    0.63
  12 -23  -1    0.47    0.36
  11  12  -1    1.27    0.47
  11  12  -1    1.67    0.41
  23 -11   1    0.64    0.58
 -12  23   1    1.87    0.60
 -12  23   1    2.60    0.84
 -11 -12   1    0.86    0.58
   9 -23  -1    9.71    1.25
 -23  14  -1    6.75    0.84
  14   9  -1    7.41    0.91
   9 -23  -1    8.93    0.96
   9 -23  -1    6.36    0.66
 -14  -9   1    5.55    0.79
  23 -14   1   15.02    1.84
  -9  23   1    9.59    1.05
  -9  23   1    8.93    1.09
  23 -14   1    8.35    0.92
  -9  23   1    8.62    1.03
   6 -23  -1    3.48    0.51
   6 -23  -1    5.61    0.97
 -23  17  -1    5.33    0.90
  17   6  -1    4.21    0.72
   6 -23  -1    5.42    0.81
 -23  17  -1    5.08    0.61
  -6  23   1    4.42    0.79
  -6  23   1    3.11    0.71
  23 -17   1    4.04    0.74
 -17  -6   1    3.30    0.76
  23 -17   1    3.59    0.79
  -6  23   1    4.64    0.56
   3 -23  -1   19.38    1.81
   3 -23  -1   17.95    1.57
  20   3  -1   18.83    1.61
 -23  20  -1   19.64    1.63
 -23  20  -1   18.82    1.30
  23 -20   1   15.66    1.54
 -20  -3   1   19.50    1.73
  -3  23   1   20.66    1.35
  23 -20   1   18.61    1.57
  -3  23   1   17.79    1.55
  23   0  -1    7.37    0.97
 -23  23  -1    8.11    1.05
   0 -23  -1    7.90    1.11
   0 -23  -1    6.62    0.90
 -23  23  -1   13.33    1.35
  23 -23   1   12.57    1.22
   0  23   1   14.01    1.48
  23 -23   1   15.02    1.58
   0  23   1   11.01    1.22
 -23   0   1    8.58    1.15
  26  -3  -1   16.92    1.32
 -23  26  -1   17.57    1.79
  26  -3  -1   14.56    1.56
  -3 -23  -1   15.34    1.48
  -3 -23  -1   12.92    1.54
 -23  26  -1   16.10    1.57
   3  23   1   15.33    1.50
 -26   3   1   14.48    1.66
  23 -26   1   14.37    1.49
  23 -26   1   14.39    1.46
   3  23   1   16.85    1.19
  -6 -23  -1    4.26    1.17
  29  -6  -1    5.62    1.15
  -6 -23  -1    4.12    0.96
 -23  29  -1    4.64    0.95
  29  -6  -1    4.40    0.90
 -23  29  -1    6.28    1.15
   6  23   1    4.39    0.81
  23 -29   1    7.20    1.09
   6  23   1    4.82    0.61
 -29   6   1    4.98    1.10
  23 -29   1    5.29    0.86
 -29   6   1    3.44    0.98
  32  -9  -1    0.36    0.76
  32  -9  -1    2.32    0.61
 -23  32  -1    2.11    0.90
 -23  32  -1    0.81    0.94
  -9 -23  -1   -0.13    0.79
  23 -32   1    1.11    0.75
 -32   9   1    0.98    0.89
  23 -32   1    0.88    0.85
   9  23   1    0.38    0.54
 -12 -23  -1    0.32    0.87
 -23  35  -1   -0.17    0.70
  35 -12  -1    0.62    0.67
 -23  35  -1   -0.34    0.99
  23 -35   1   -0.24    0.71
  23 -35   1   -0.12    0.44
 -35  12   1    0.35    0.75
  12  23   1   -0.77    0.63
  23 -35   1    0.41    0.46
  23 -35   1    1.22    1.07
 -15 -23  -1   -0.41    0.86
 -23  38  -1    0.00    0.98
  38 -15  -1   -0.44    1.30
 -23  38  -1    0.06    0.90
  23 -38   1    0.76    1.11
  23 -38   1    0.67    0.51
  23 -38   1    0.44    0.56
  23 -38   1   -0.07    0.76
 -38  15   1    1.76    1.12
  15  23   1    0.86    0.85
 -18 -23  -1   -0.90    0.87
  41 -18  -1    1.01    0.79
 -23  41  -1    0.10    1.05
 -23  41  -1    0.22    0.78
  41 -18  -1   -0.30    0.78
 -41  18   1    1.33    0.94
  23 -41   1    0.96    0.54
  23 -41   1    1.22    1.22
  18  23   1    0.14    0.65
  23 -41   1   -0.21    0.84
 -23  44  -1    0.70    1.13
 -23  44  -1    1.24    0.96
  44 -21  -1    0.65    0.72
  44 -21  -1   -0.71    1.05
 -21 -23  -1    0.62    1.20
 -21 -23  -1    1.89    0.81
  21  23   1    2.51    1.26
  23 -44   1    0.45    0.51
 -44  21   1    0.29    0.96
  23 -44   1    1.33    1.21
  23 -44   1    1.26    0.93
 -24 -23  -1   -1.49    0.93
 -24 -23  -1    2.23    0.74
  47 -24  -1   -0.13    1.11
  47 -24  -1    0.48    0.72
  47 -24  -1    0.16    0.82
 -23  47  -1    0.75    1.00
 -23  47  -1    1.42    0.98
  23 -47   1   -1.69    0.92
  23 -47   1    0.00    0.63
  23 -47   1    0.67    0.46
 -47  24   1   -0.77    0.77
  24  23   1    1.22    0.84
 -20  44  -1    0.72    0.91
  44 -24  -1   -0.91    1.25
 -24 -20  -1    0.56    0.66
  44 -24  -1   -0.09    0.61
 -24 -20  -1    0.29    1.39
  44 -24  -1   -1.07    1.10
  20 -44   1    1.16    1.19
  24  20   1    0.91    1.17
  20 -44   1    0.42    0.44
 -44  24   1    0.57    0.94
  20 -44   1    0.57    0.85
  41 -24  -1   -1.78    0.84
 -17  41  -1    0.10    0.90
 -24 -17  -1    0.45    0.70
 -24 -17  -1    1.24    1.22
  41 -24  -1    0.50    1.05
  41 -24  -1    1.20    0.72
 -41  24   1   -1.90    0.93
  17 -41   1   -0.95    0.74
  24  17   1   -0.33    0.55
  17 -41   1   -0.35    1.22
  17 -41   1   -0.21    0.42
 -24 -14  -1   -1.10    0.94
 -14  38  -1    1.64    0.94
 -24 -14  -1    1.03    0.67
  38 -24  -1    1.84    1.11
  38 -24  -1    0.82    0.92
  38 -24  -1   -0.12    0.58
  14 -38   1    0.70    0.40
  14 -38   1    0.04    1.18
  14 -38   1   -1.02    0.69
  24  14   1   -0.62    0.78
 -38  24   1    1.46    1.03
 -24 -11  -1    2.46    0.95
  35 -24  -1    6.19    0.77
  35 -24  -1    3.80    1.02
  35 -24  -1    5.23    1.26
  35 -24  -1    4.37    1.21
 -24 -11  -1    4.42    0.75
 -11  35  -1    4.98    1.09
  24  11   1    8.88    1.65
  11 -35   1    4.65    1.00
 -35  24   1    5.44    0.84
  11 -35   1    3.83    0.50
 -35  24   1    3.90    1.15
  11 -35   1    5.27    1.36
  32 -24  -1    5.18    0.73
 -24  -8  -1    4.71    0.71
  32 -24  -1    5.29    1.10
  -8  32  -1    5.27    0.96
  32 -24  -1    3.99    1.00
 -24  -8  -1    4.43    0.96
 -32  24   1    3.21    1.08
   8 -32   1    4.31    1.22
   8 -32   1    5.12    1.01
  24   8   1    7.20    1.23
  -5  29  -1    0.98    0.58
  29 -24  -1    2.65    0.82
  29 -24  -1    0.67    0.69
 -24  -5  -1    2.74    0.95
   5 -29   1    1.31    0.43
   5 -29   1    1.69    0.89
  24   5   1    2.45    0.86
   5 -29   1    1.82    0.81
 -29  24   1    1.51    0.83
 -24  -2  -1    3.36    0.99
  26 -24  -1    2.62    0.84
  -2  26  -1    3.86    0.80
  26 -24  -1    2.86    0.69
   2 -26   1    4.80    0.57
 -26  24   1    2.09    0.87
   2 -26   1    2.47    0.99
   2 -26   1    5.27    1.10
  24   2   1    2.88    0.66
  23 -24  -1   16.44    1.56
  23 -24  -1   18.36    1.38
   1  23  -1   19.00    1.58
 -24   1  -1   17.01    1.77
  23 -24  -1   18.48    1.71
  -1 -23   1   11.78    1.49
 -23  24   1   17.32    1.74
  24  -1   1   17.68    1.18
  -1 -23   1   17.78    1.18
  -1 -23   1   17.14    1.54
 -23  24   1   17.83    1.62
 -23  24   1   17.47    1.24
  24  -1   1   17.13    1.62
   4  20  -1   18.49    1.61
 -24   4  -1   17.58    1.75
  20 -24  -1   20.67    1.42
  20 -24  -1   17.84    1.59
  24  -4   1   20.22    1.71
 -20  24   1   18.98    1.34
 -20  24   1   18.49    1.78
  24  -4   1   17.65    1.28
 -20  24   1   18.44    1.62
  -4 -20   1   19.06    1.62
 -24   7  -1   55.08    3.66
   7  17  -1   59.21    3.59
   7  17  -1   55.71    3.27
  17 -24  -1   58.22    3.38
 -24   7  -1   56.41    3.49
  17 -24  -1   59.78    3.65
  24  -7   1   54.95    3.62
 -17  24   1   57.95    3.66
  14 -24  -1   32.26    2.34
 -24  10  -1   31.80    2.14
  14 -24  -1   30.74    1.98
  14 -24  -1   30.38    2.16
  10  14  -1   32.35    1.91
 -14  24   1   31.52    2.36
  24 -10   1   28.95    2.26
 -14  24   1   30.04    2.17
 -24  13  -1    7.47    0.87
  11 -24  -1    7.24    0.70
  13  11  -1   12.53    1.24
  11 -24  -1   10.99    1.29
 -13 -11   1    5.35    0.82
 -11  24   1    5.12    0.74
 -11  24   1    9.01    1.06
 -11  24   1    9.03    0.81
  24 -13   1   10.90    1.30
 -24  16  -1    9.86    1.03
 -24  16  -1    8.56    1.08
   8 -24  -1    9.03    0.87
   8 -24  -1   10.34    1.15
   8 -24  -1    8.73    1.18
  24 -16   1   10.66    1.07
  -8  24   1    8.54    0.88
  -8  24   1   12.47    1.36
  24 -16   1   12.65    1.35
  -8  24   1    8.02    0.97
 -16  -8   1   13.25    1.43
   5 -24  -1    1.86    0.65
   5 -24  -1    1.91    0.41
 -24  19  -1    2.31    0.47
  19   5  -1    1.21    0.51
 -24  19  -1    3.66    0.85
   5 -24  -1    1.99    0.88
  24 -19   1    2.65    0.70
 -19  -5   1    3.18    1.12
  24 -19   1    2.14    0.70
  -5  24   1    1.66    0.66
  -5  24   1    2.25    0.91
  22   2  -1   12.80    1.38
 -24  22  -1   12.66    1.36
 -24  22  -1   12.53    1.01
   2 -24  -1   12.49    1.31
   2 -24  -1   15.03    1.60
  24 -22   1   13.62    1.38
 -22  -2   1   13.00    1.46
  -2  24   1   11.30    1.31
  -2  24   1   12.01    1.29
  25  -1  -1    1.53    0.57
  -1 -24  -1    2.06    0.76
 -24  25  -1    3.62    1.04
 -24  25  -1    0.84    0.82
  -1 -24  -1    3.80    0.89
  25  -1  -1    1.59    0.81
   1  24   1    0.99    0.39
  24 -25   1    2.60    1.14
  24 -25   1    1.75    0.72
 -25   1   1    2.90    1.16
   1  24   1    0.80    0.60
 -24  28  -1    6.54    1.10
  28  -4  -1    4.90    0.71
  28  -4  -1   11.17    2.06
  -4 -24  -1    2.98    0.92
 -24  28  -1    2.56    0.66
  -4 -24  -1    6.02    0.99
  24 -28   1    6.90    1.01
   4  24   1    5.60    0.96
   4  24   1    5.11    0.61
 -28   4   1    5.14    1.08
  24 -28   1    4.77    0.95
  31  -7  -1    3.66    0.90
 -24  31  -1    6.49    2.17
  -7 -24  -1    3.59    0.95
 -24  31  -1    3.15    1.09
  -7 -24  -1    3.16    1.13
  31  -7  -1    4.61    1.26
  24 -31   1    2.55    0.80
 -31   7   1    3.66    1.04
   7  24   1    3.79    0.94
  24 -31   1    2.85    0.98
 -31   7   1    2.19    0.97
   7  24   1    3.83    0.57
  34 -10  -1   -0.10    0.78
 -24  34  -1    2.94    1.21
 -10 -24  -1   -0.27    0.85
 -24  34  -1   -1.14    0.82
  24 -34   1   -0.17    0.86
  10  24   1    0.08    0.62
  24 -34   1    0.74    1.02
 -34  10   1   -0.54    0.80
 -24  37  -1    0.33    1.06
 -13 -24  -1    2.45    1.42
  37 -13  -1    3.98    1.54
 -24  37  -1    1.14    1.14
  13  24   1    0.66    0.85
 -37  13   1    1.53    0.90
  24 -37   1    1.47    0.54
  24 -37   1    1.18    0.53
  24 -37   1    0.51    0.82
  24 -37   1    1.07    1.09
 -16 -24  -1   -0.50    0.81
  40 -16  -1    1.93    1.28
 -24  40  -1   -0.32    0.98
 -24  40  -1    3.40    2.15
  16  24   1    1.02    0.93
  24 -40   1    0.65    0.51
  24 -40   1   -0.17    1.08
  24 -40   1    0.29    0.57
 -40  16   1    0.61    1.44
 -19 -24  -1    0.09    0.98
 -24  43  -1    3.01    1.13
 -24  43  -1    1.52    1.10
  43 -19  -1   -0.61    1.26
  43 -19  -1   -0.35    0.74
 -19 -24  -1    2.24    0.83
 -43  19   1    0.02    0.86
  19  24   1    1.67    1.18
  24 -43   1    2.33    0.97
  24 -43   1    2.74    1.94
  24 -43   1    0.72    0.55
 -22 -24  -1    1.08    1.03
 -24  46  -1    0.18    0.81
 -24  46  -1   -0.99    1.06
 -22 -24  -1   -0.38    0.64
  46 -22  -1   -0.03    0.71
  46 -22  -1   -1.04    0.56
  22  24   1    0.30    0.63
 -46  22   1    0.71    0.91
  24 -46   1    0.45    0.48
  24 -46   1   -0.07    1.04
  24 -46   1   -0.69    0.73
 -25 -24  -1    0.65    1.07
 -24  49  -1    1.54    0.95
 -25 -24  -1    0.13    0.66
 -24  49  -1    0.91    1.18
  49 -25  -1   -0.68    0.83
  49 -25  -1    0.57    0.93
  49 -25  -1   -0.58    0.67
  24 -49   1   -0.66    0.70
  24 -49   1   -0.07    0.43
 -49  25   1   -0.45    0.80
  25  24   1    0.63    0.80
  24 -49   1    0.14    1.00
 -25 -21  -1    0.08    0.67
  46 -25  -1   -0.11    1.05
 -25 -21  -1    0.16    0.94
  46 -25  -1    0.79    0.64
  46 -25  -1   -0.56    0.81
 -21  46  -1    1.08    0.92
 -46  25   1    0.63    0.97
  25  21   1    0.29    1.04
  21 -46   1   -0.89    0.37
  21 -46   1   -0.46    1.15
  21 -46   1   -0.05    0.84
  43 -25  -1   -0.50    0.61
 -18  43  -1   -0.14    0.73
  43 -25  -1   -1.01    1.12
 -25 -18  -1   -0.90    1.18
  43 -25  -1    0.84    1.07
 -25 -18  -1    0.04    0.68
  18 -43   1    0.10    0.41
  25  18   1   -0.47    0.62
  18 -43   1   -0.07    0.85
 -43  25   1    0.02    0.97
  18 -43   1    2.01    1.35
 -25 -15  -1    0.42    0.69
  40 -25  -1    1.12    0.66
 -25 -15  -1   -0.87    1.01
 -15  40  -1    0.43    0.78
  40 -25  -1    0.17    1.01
  40 -25  -1    1.12    0.99
  15 -40   1    0.94    0.45
  15 -40   1   -0.54    1.41
 -40  25   1   -0.51    1.01
  25  15   1    0.33    0.70
  37 -25  -1    1.34    0.63
 -12  37  -1    1.50    0.84
  37 -25  -1    0.67    0.95
 -25 -12  -1    0.05    0.97
 -25 -12  -1    1.16    0.63
  37 -25  -1    1.16    0.93
  37 -25  -1    1.07    1.29
  12 -37   1   -0.64    1.12
  12 -37   1    0.71    0.34
 -37  25   1    1.47    1.05
  25  12   1    1.85    1.18
  12 -37   1    0.47    0.87
 -37  25   1    1.20    0.71
  34 -25  -1   -0.23    0.82
  34 -25  -1    1.02    1.22
 -25  -9  -1    0.18    0.59
 -25  -9  -1    0.70    0.97
  -9  34  -1    1.15    0.89
   9 -34   1    0.66    1.19
  25   9   1    1.17    0.76
   9 -34   1    1.57    0.78
 -34  25   1    1.23    1.01
 -25  -6  -1    2.32    1.08
  31 -25  -1    3.97    0.99
  31 -25  -1    2.84    0.84
  -6  31  -1    2.39    0.66
   6 -31   1    3.76    1.17
  25   6   1    3.26    0.95
   6 -31   1    3.88    0.94
   6 -31   1    3.48    0.57
 -31  25   1    2.05    1.10
  28 -25  -1    8.13    1.19
 -25  -3  -1   10.33    1.64
  28 -25  -1    6.85    1.10
  -3  28  -1    9.31    1.25
  25   3   1    5.85    0.94
 -28  25   1    5.15    1.02
   3 -28   1    9.42    1.17
   3 -28   1    5.06    1.00
   3 -28   1    5.84    1.11
   0  25  -1    3.80    0.79
  25 -25  -1    3.75    0.76
 -25   0  -1    4.02    0.97
  25 -25  -1    2.52    0.79
 -25  25   1    4.46    1.06
 -25  25   1    2.67    0.71
 -25  25   1    3.79    0.55
  25   0   1    2.05    0.59
  25   0   1    4.23    0.53
   0 -25   1    3.72    1.06
   0 -25   1    5.04    1.14
   0 -25   1    5.04    0.56
  22 -25  -1    7.00    1.07
 -25   3  -1    7.93    1.16
  22 -25  -1    9.74    0.95
  22 -25  -1    9.53    1.13
   3  22  -1    8.26    0.98
  25  -3   1    8.73    0.80
  25  -3   1    7.76    1.10
  -3 -22   1    7.74    1.05
 -22  25   1    9.03    1.20
 -22  25   1    9.09    0.88
 -22  25   1    6.96    1.16
   6  19  -1    5.14    1.33
  19 -25  -1    3.24    0.56
 -25   6  -1    5.05    0.99
  19 -25  -1    2.94    0.68
   6  19  -1    3.88    0.52
  19 -25  -1    3.66    0.77
 -25   6  -1    2.82    0.66
  25  -6   1    3.83    0.59
  -6 -19   1    3.30    0.78
 -19  25   1    3.55    0.89
  25  -6   1    3.20    0.77
 -19  25   1    2.17    0.81
 -25   9  -1   12.46    1.33
   9  16  -1   14.68    1.36
  16 -25  -1   14.25    1.16
  16 -25  -1   12.79    1.32
   9  16  -1   13.15    1.01
  16 -25  -1   13.25    1.41
 -16  25   1   12.68    1.35
  -9 -16   1   15.62    1.44
  25  -9   1   13.19    1.46
 -16  25   1   11.48    1.34
  12  13  -1    9.41    0.87
 -25  12  -1    8.95    1.03
  12  13  -1   14.23    1.49
  13 -25  -1    8.43    1.03
  13 -25  -1   12.72    1.40
  13 -25  -1    9.38    0.93
  25 -12   1   15.63    1.73
 -13  25   1    7.06    0.85
 -13  25   1    7.09    1.05
 -12 -13   1   14.60    1.57
  10 -25  -1    4.33    0.56
  10 -25  -1    4.29    0.78
 -25  15  -1    3.69    0.74
  15  10  -1    5.18    0.85
  10 -25  -1    5.55    0.97
 -15 -10   1    7.37    1.31
 -10  25   1    5.24    0.58
  25 -15   1    6.02    0.98
 -10  25   1    7.36    1.15
 -10  25   1    4.83    0.86
  25 -15   1    5.45    0.89
   7 -25  -1    9.74    0.90
   7 -25  -1    7.85    0.99
 -25  18  -1   11.10    1.12
  18   7  -1    8.31    1.04
   7 -25  -1    9.19    1.27
 -25  18  -1    9.32    0.92
  25 -18   1   12.97    1.29
  -7  25   1   10.17    0.89
  25 -18   1    8.28    1.00
  -7  25   1   16.30    1.56
 -18  -7   1    9.70    1.20
  -7  25   1    7.58    1.08
 -25  21  -1   12.49    1.35
 -25  21  -1   11.79    0.99
   4 -25  -1   12.06    1.46
   4 -25  -1   12.66    1.29
  21   4  -1   15.34    1.55
  25 -21   1   12.38    1.28
 -21  -4   1   11.15    1.41
  -4  25   1   10.93    0.99
  -4  25   1    8.20    1.06
  25 -21   1   14.13    1.36
  24   1  -1    2.65    1.02
 -25  24  -1    2.76    0.87
   1 -25  -1    1.84    0.91
   1 -25  -1    1.50    0.71
  -1  25   1    1.21    0.59
  -1  25   1    1.82    0.42
 -24  -1   1    1.82    0.91
  25 -24   1    2.68    0.65
  25 -24   1    2.79    0.73
  -2 -25  -1    2.29    0.96
  27  -2  -1    2.29    0.85
 -25  27  -1    2.79    0.88
  27  -2  -1    2.73    0.65
 -25  27  -1    2.27    0.83
  -2 -25  -1    2.76    0.99
  25 -27   1    1.31    0.67
   2  25   1    2.21    0.74
   2  25   1    1.75    0.42
 -27   2   1    2.98    1.19
  25 -27   1    0.93    0.74
 -25  30  -1    1.06    0.92
  -5 -25  -1    1.62    1.09
  30  -5  -1    1.46    0.61
  -5 -25  -1    1.21    0.84
  30  -5  -1    1.73    0.77
 -25  30  -1    0.16    0.74
 -30   5   1    1.79    1.22
  25 -30   1    1.57    0.78
   5  25   1    0.31    1.37
   5  25   1    1.07    0.43
  25 -30   1    0.91    0.84
  33  -8  -1    1.32    0.91
 -25  33  -1    1.53    1.07
  33  -8  -1   -0.55    1.09
  -8 -25  -1    0.74    1.09
 -25  33  -1   -0.43    0.88
  -8 -25  -1   -0.04    0.79
  25 -33   1   -0.01    0.70
 -33   8   1    0.76    0.77
  25 -33   1   -0.54    0.81
 -33   8   1   -0.33    0.84
   8  25   1    0.16    0.41
   8  25   1    0.63    0.65
 -25  36  -1   -0.16    0.83
 -11 -25  -1   -0.71    0.88
 -25  36  -1    0.27    0.98
  36 -11  -1    0.55    0.82
  25 -36   1   -0.21    0.96
 -36  11   1   -1.77    0.86
  25 -36   1   -0.29    0.99
  25 -36   1    0.52    0.51
  11  25   1    1.16    1.67
  39 -14  -1    0.88    0.90
 -14 -25  -1    1.19    1.05
 -25  39  -1   -0.20    1.15
 -25  39  -1    0.18    0.75
  25 -39   1    1.27    0.86
  25 -39   1    0.37    0.53
  14  25   1   -0.39    0.83
  25 -39   1    0.92    1.12
  25 -39   1    0.67    0.53
 -39  14   1   -0.25    0.92
 -25  42  -1   -0.34    1.15
 -25  42  -1    0.08    1.25
 -17 -25  -1   -0.23    1.02
  42 -17  -1    0.88    1.27
  25 -42   1   -0.10    0.50
  25 -42   1   -0.45    0.56
  17  25   1   -0.95    0.84
  25 -42   1    2.78    1.17
  25 -42   1    0.27    0.89
 -42  17   1   -1.02    0.97
  45 -20  -1   -1.14    0.99
 -20 -25  -1   -0.83    0.69
 -25  45  -1   -0.31    1.11
 -20 -25  -1   -0.34    0.89
  45 -20  -1    0.96    0.75
 -25  45  -1   -0.33    1.23
  25 -45   1   -0.06    0.82
  25 -45   1   -1.37    1.00
  20  25   1    0.13    0.75
 -45  20   1   -0.23    0.95
  25 -45   1    0.69    0.51
  25 -45   1    0.13    0.56
 -23 -25  -1    0.67    0.74
  48 -23  -1   -2.45    0.95
 -25  48  -1    1.88    1.05
 -23 -25  -1   -2.08    1.88
  48 -23  -1    0.19    0.65
  48 -23  -1    0.33    1.94
 -25  48  -1    0.73    1.10
  25 -48   1    0.03    0.65
 -48  23   1    1.23    1.03
  23  25   1    0.56    0.89
  25 -48   1   -0.41    1.00
  25 -48   1    0.14    0.45
 -26 -25  -1    0.81    0.68
  51 -26  -1    0.26    0.66
 -26 -25  -1   -2.58    0.91
  51 -26  -1   -1.97    2.37
 -25  51  -1   -0.42    0.71
  51 -26  -1   -1.33    0.77
  25 -51   1    1.17    1.18
  25 -51   1    0.06    0.45
  25 -51   1    0.82    0.88
  26  25   1    0.13    0.45
 -51  26   1    0.23    0.99
  26  25   1    0.88    0.70
  48 -26  -1   -0.47    0.57
 -26 -22  -1   -1.73    0.94
  48 -26  -1   -2.35    0.82
 -26 -22  -1   -0.17    0.65
 -22  48  -1   -0.14    0.77
  48 -26  -1   -0.08    0.84
  22 -48   1   -2.33    1.03
  22 -48   1   -0.26    0.61
  26  22   1   -0.56    0.86
 -48  26   1   -0.17    1.03
  22 -48   1    0.55    0.44
 -26 -19  -1   -0.49    0.97
 -19  45  -1   -0.89    1.80
  45 -26  -1   -2.67    0.80
  45 -26  -1   -1.35    0.76
  45 -26  -1   -0.18    0.61
 -26 -19  -1   -0.51    0.59
  26  19   1    0.27    0.82
  19 -45   1    0.23    0.89
  19 -45   1    2.60    1.25
  19 -45   1   -0.26    0.40
 -45  26   1   -0.09    1.14
  42 -26  -1    0.84    0.96
  42 -26  -1   -0.59    0.60
  42 -26  -1    0.48    1.19
 -26 -16  -1   -0.35    1.11
 -16  42  -1    0.68    1.39
 -26 -16  -1   -0.12    0.68
 -42  26   1   -1.24    0.99
  26  16   1   -0.26    0.95
  16 -42   1   -1.45    1.65
  16 -42   1    0.33    2.15
  16 -42   1   -0.31    0.42
  39 -26  -1   -0.40    0.82
  39 -26  -1   -0.72    0.87
 -26 -13  -1    0.07    0.61
 -26 -13  -1   -0.46    1.04
  39 -26  -1    1.26    1.01
 -13  39  -1    0.44    0.72
  39 -26  -1    0.01    0.57
  13 -39   1    1.23    0.83
  26  13   1    0.91    0.79
  13 -39   1    0.63    1.22
 -39  26   1    2.22    1.97
 -39  26   1    0.68    0.66
 -26 -10  -1   -0.60    1.03
  36 -26  -1   -0.02    0.92
 -26 -10  -1    1.98    0.64
  36 -26  -1    1.81    0.96
 -10  36  -1    1.87    0.88
  26  10   1    0.67    0.67
  10 -36   1    0.90    1.25
 -36  26   1    3.14    1.25
 -36  26   1    1.45    0.89
  10 -36   1    0.22    0.79
  33 -26  -1    7.82    1.63
  -7  33  -1    4.60    0.91
 -26  -7  -1    6.40    1.28
  33 -26  -1    4.34    1.09
   7 -33   1    6.34    0.70
   7 -33   1    4.31    1.34
   7 -33   1    3.77    0.91
 -33  26   1    4.12    1.20
  26   7   1    4.81    0.96
 -26  -4  -1   -0.18    0.77
  30 -26  -1   -0.44    0.55
  30 -26  -1    0.86    0.88
  -4  30  -1    0.57    0.57
   4 -30   1   -0.60    1.06
 -30  26   1    0.21    0.82
  26   4   1    0.57    0.66
   4 -30   1   -0.48    0.41
   4 -30   1    0.15    0.59
  27 -26  -1    8.69    1.19
  -1  27  -1    5.66    0.88
  27 -26  -1    7.34    1.11
 -26  -1  -1    6.44    1.13
 -27  26   1    8.36    1.24
   1 -27   1    5.23    1.10
   1 -27   1    6.79    0.71
  26   1   1    5.66    0.99
  24 -26  -1   20.90    1.89
  24 -26  -1   15.84    1.33
   2  24  -1   15.18    1.52
 -26   2  -1   16.90    1.76
  24 -26  -1   16.07    1.57
 -24  26   1   15.04    1.59
  -2 -24   1   17.77    1.88
 -24  26   1   18.48    1.80
  26  -2   1   16.95    1.15
  -2 -24   1   14.95    1.51
 -24  26   1   16.49    1.21
  26  -2   1   15.08    1.58
  21 -26  -1   11.82    1.25
  21 -26  -1    7.97    0.86
 -26   5  -1   10.02    1.31
   5  21  -1    9.47    0.71
   5  21  -1    8.19    1.01
  21 -26  -1   10.31    1.29
  -5 -21   1    7.10    1.08
 -21  26   1    9.11    1.25
 -21  26   1   11.37    0.97
  26  -5   1    9.78    0.87
 -21  26   1   11.76    1.31
  26  -5   1    8.31    1.13
  18 -26  -1    0.58    0.59
   8  18  -1    1.03    0.39
  18 -26  -1    0.97    0.75
  18 -26  -1    1.28    0.44
 -26   8  -1    1.40    0.62
   8  18  -1    1.16    0.50
 -18  26   1    1.51    0.95
 -18  26   1    1.96    0.82
  26  -8   1    2.12    0.77
  -8 -18   1    2.13    0.93
  15 -26  -1   29.17    1.91
  15 -26  -1   37.02    2.44
  11  15  -1   30.50    2.16
 -26  11  -1   28.33    2.08
  11  15  -1   27.39    1.82
  15 -26  -1   27.75    2.26
 -15  26   1   28.41    2.27
  26 -11   1   31.14    2.26
 -11 -15   1   26.57    2.17
 -15  26   1   29.46    2.14
  12 -26  -1    7.36    1.14
  12 -26  -1    7.37    0.73
  14  12  -1   10.74    1.31
 -26  14  -1    5.86    0.82
  12 -26  -1    7.24    1.05
 -12  26   1   11.69    1.80
  26 -14   1    9.09    1.23
 -12  26   1    5.81    0.98
 -14 -12   1    5.57    0.90
   9 -26  -1    9.55    0.84
 -26  17  -1    8.17    0.81
 -26  17  -1    8.01    1.03
   9 -26  -1    8.90    1.23
   9 -26  -1    6.24    0.99
  17   9  -1    8.96    1.10
 -17  -9   1    7.12    1.12
  -9  26   1    8.12    1.03
  26 -17   1   10.99    1.20
  26 -17   1    9.41    1.08
  -9  26   1    9.16    1.25
  -9  26   1    6.84    0.73
   6 -26  -1   15.63    1.57
   6 -26  -1   14.53    1.13
 -26  20  -1   14.92    1.15
  20   6  -1   14.09    1.47
   6 -26  -1   14.12    1.40
 -26  20  -1   14.36    1.50
  26 -20   1   15.62    1.43
  26 -20   1   15.23    1.47
  -6  26   1   11.02    1.40
 -20  -6   1   12.18    1.47
  -6  26   1   15.87    1.14
  -6  26   1   19.62    1.67
   3 -26  -1    1.24    0.91
   3 -26  -1    2.33    0.88
  23   3  -1    1.29    0.68
 -26  23  -1    0.94    0.74
 -26  23  -1    1.65    0.45
  26 -23   1    1.46    0.71
  -3  26   1    1.46    0.41
 -23  -3   1    1.36    0.83
  26 -23   1    1.31    0.58
  -3  26   1    0.76    0.50
   0 -26  -1    2.56    0.75
  26   0  -1    2.04    0.65
   0 -26  -1    2.18    1.12
 -26  26  -1    2.99    0.97
   0  26   1    3.68    0.80
  26 -26   1    2.60    0.75
  26 -26   1    2.73    0.86
   0  26   1    3.48    0.49
 -26   0   1    3.67    0.90
 -26  29  -1    4.01    1.03
 -26  29  -1    2.65    0.92
  29  -3  -1    3.25    0.95
  -3 -26  -1    1.32    0.65
  -3 -26  -1    2.15    1.04
   3  26   1    2.24    0.48
 -29   3   1    0.89    0.84
  26 -29   1    2.16    0.87
   3  26   1    2.40    0.68
  26 -29   1    3.37    1.07
 -26  32  -1    0.13    0.68
  -6 -26  -1   -0.57    1.06
  32  -6  -1   -0.03    0.58
  -6 -26  -1    0.70    1.03
  32  -6  -1    0.32    0.67
 -26  32  -1    0.58    0.96
   6  26   1    0.44    0.42
  26 -32   1    1.24    0.94
 -32   6   1    1.13    0.88
  26 -32   1    1.78    0.85
   6  26   1    0.37    0.63
 -32   6   1    0.03    0.69
  35  -9  -1    2.08    1.09
 -26  35  -1    0.14    0.77
  35  -9  -1   -0.10    0.97
  -9 -26  -1   -0.35    1.11
  -9 -26  -1    1.02    0.91
 -26  35  -1   -0.05    0.92
   9  26   1    0.76    0.46
   9  26   1   -0.33    0.74
  26 -35   1    2.13    1.04
  26 -35   1    1.59    0.74
 -35   9   1    1.63    1.00
  38 -12  -1    0.32    0.80
 -26  38  -1    0.52    1.11
 -12 -26  -1   -0.65    0.98
 -26  38  -1    0.37    0.69
  26 -38   1    0.11    0.53
 -38  12   1    1.34    1.05
  26 -38   1    0.28    1.10
  12  26   1    0.82    0.86
  26 -38   1   -1.74    0.95
  41 -15  -1   -0.46    0.74
 -26  41  -1    2.07    0.98
 -15 -26  -1    0.32    0.96
 -26  41  -1    2.40    1.32
  26 -41   1    2.51    1.71
 -41  15   1    1.79    1.21
  26 -41   1    1.73    1.27
  15  26   1    0.49    0.61
  26 -41   1    0.62    0.56
 -26  44  -1    0.54    1.07
  44 -18  -1    0.50    1.45
 -26  44  -1   -0.75    1.13
  26 -44   1   -0.79    0.85
  18  26   1   -0.14    0.81
  26 -44   1   -0.70    0.50
 -44  18   1    0.40    1.08
  26 -44   1    3.35    1.33
 -26  47  -1    0.65    0.82
  47 -21  -1    1.47    2.40
 -21 -26  -1   -0.23    0.74
  47 -21  -1    0.08    0.71
 -26  47  -1    1.17    1.11
 -21 -26  -1   -0.18    0.91
  26 -47   1    1.79    0.88
 -47  21   1    1.19    1.18
  26 -47   1    0.78    1.12
  26 -47   1   -0.55    0.44
  21  26   1    0.16    0.52
 -26  50  -1    1.25    1.13
  50 -24  -1   -0.85    0.84
 -24 -26  -1   -0.04    0.97
  50 -24  -1    0.06    0.92
 -24 -26  -1    0.21    0.71
 -26  50  -1    0.22    0.80
  50 -24  -1   -0.18    0.64
  26 -50   1   -0.52    0.80
  26 -50   1   -0.63    1.06
  24  26   1    0.09    0.70
 -50  24   1    1.08    0.95
  26 -50   1   -0.30    0.41
 -27 -23  -1   -0.28    1.03
 -23  50  -1    0.46    0.84
  50 -27  -1   -1.18    0.80
 -27 -23  -1    1.18    0.71
  50 -27  -1    0.54    0.63
  50 -27  -1   -0.06    0.93
  23 -50   1    0.54    0.88
  23 -50   1    0.57    0.43
 -50  27   1    1.27    0.98
  27  23   1   -0.14    0.74
  23 -50   1    1.24    1.14
 -27 -20  -1   -0.26    0.61
 -27 -20  -1   -0.85    0.94
  47 -27  -1   -0.76    0.76
  47 -27  -1   -0.21    0.52
 -20  47  -1    0.80    0.72
  47 -27  -1   -0.51    1.00
 -47  27   1   -1.05    0.85
  20 -47   1    0.03    0.74
  27  20   1    0.85    0.85
  20 -47   1    0.90    1.15
  20 -47   1   -0.29    0.37
  44 -27  -1    1.13    0.59
  44 -27  -1   -0.36    0.88
 -27 -17  -1    0.03    0.61
  44 -27  -1   -0.35    0.99
 -17  44  -1   -0.54    0.88
  17 -44   1   -0.53    0.38
  17 -44   1    0.34    0.75
 -44  27   1   -0.60    1.07
  17 -44   1   -0.71    1.19
  27  17   1   -0.35    0.70
  41 -27  -1   -0.32    0.60
 -27 -14  -1   -0.66    1.05
  41 -27  -1    0.47    0.99
 -27 -14  -1    0.85    0.62
  41 -27  -1   -0.09    0.98
 -14  41  -1    0.09    0.87
  14 -41   1    0.18    0.33
  27  14   1    0.29    0.74
  14 -41   1    1.27    1.36
 -41  27   1   -0.34    1.00
  14 -41   1    0.82    0.97
 -27 -11  -1    0.80    0.99
  38 -27  -1    0.22    0.94
 -27 -11  -1   -0.18    0.56
 -11  38  -1    0.29    0.74
  38 -27  -1   -0.19    0.83
  38 -27  -1   -0.45    0.85
 -38  27   1    1.39    0.93
  11 -38   1    0.82    1.29
  11 -38   1   -1.55    1.42
 -38  27   1    0.74    1.03
  27  11   1    0.72    0.73
 -27  -8  -1    1.07    0.98
  35 -27  -1   -0.76    0.80
  35 -27  -1    1.24    0.83
  -8  35  -1    2.34    0.97
   8 -35   1    1.09    0.52
   8 -35   1    3.64    1.32
   8 -35   1    1.66    1.13
 -35  27   1    1.82    1.00
  27   8   1    1.12    0.92
  32 -27  -1    1.11    0.88
  32 -27  -1    0.28    0.77
 -27  -5  -1   -0.62    0.76
  -5  32  -1    1.87    1.58
 -32  27   1   -0.51    0.87
   5 -32   1   -0.37    0.42
   5 -32   1   -0.16    0.52
   5 -32   1    0.05    1.07
  27   5   1    0.75    0.77
  29 -27  -1    1.12    0.93
 -27  -2  -1    3.37    1.93
  29 -27  -1    0.90    0.70
  -2  29  -1    1.01    0.71
  27   2   1   -0.13    1.68
   2 -29   1    1.30    0.52
   2 -29   1    0.62    0.57
   2 -29   1    0.94    1.00
 -29  27   1    1.58    1.03
  26 -27  -1    0.97    0.69
 -27   1  -1    2.69    1.23
   1  26  -1    3.04    0.95
  26 -27  -1    3.79    0.98
  26 -27  -1    1.04    0.45
  27  -1   1    1.97    0.45
 -26  27   1    0.47    0.86
 -26  27   1    2.45    0.49
  27  -1   1    1.73    0.71
  -1 -26   1    1.78    0.91
 -26  27   1    0.87    0.58
  -1 -26   1    2.52    0.98
 -27   4  -1    2.02    0.82
  23 -27  -1    1.61    0.53
  23 -27  -1    0.46    0.64
   4  23  -1    1.77    0.69
  23 -27  -1    2.20    0.80
  27  -4   1    1.81    1.02
 -23  27   1    1.27    0.44
 -23  27   1    2.22    0.79
  27  -4   1    1.69    0.48
 -23  27   1    1.76    0.84
  -4 -23   1    1.18    0.71
 -27   7  -1    0.58    0.60
   7  20  -1    0.56    0.37
  20 -27  -1    0.48    0.55
   7  20  -1    1.06    0.57
  20 -27  -1   -0.15    0.56
 -27   7  -1    1.71    0.82
  20 -27  -1    0.68    0.39
 -20  27   1   -0.12    0.72
  -7 -20   1    1.27    0.67
  27  -7   1    0.90    0.80
 -20  27   1    0.56    0.64
  17 -27  -1    3.35    0.96
  17 -27  -1    2.88    0.52
 -27  10  -1    2.14    0.66
  10  17  -1    2.02    0.45
  17 -27  -1    2.00    0.68
  10  17  -1    4.41    1.04
 -17  27   1    0.90    0.53
 -17  27   1    2.40    0.86
  27 -10   1    1.94    0.79
 -10 -17   1    4.17    1.28
  14 -27  -1    1.35    0.77
 -27  13  -1    0.57    0.59
  13  14  -1    0.90    0.60
  14 -27  -1    0.73    0.41
  14 -27  -1    1.58    0.57
  13  14  -1    0.64    0.45
  27 -13   1    0.31    0.64
 -14  27   1    0.32    0.77
 -14  27   1    0.50    0.60
 -13 -14   1    0.12    0.59
  11 -27  -1    2.92    0.70
  16  11  -1    2.41    0.74
  11 -27  -1    3.24    0.88
 -27  16  -1    2.32    0.69
  11 -27  -1    2.42    0.49
 -11  27   1    2.58    0.49
  27 -16   1    2.78    0.71
 -16 -11   1    1.62    0.62
 -11  27   1    2.24    0.85
 -11  27   1    2.48    0.70
  27 -16   1    2.37    0.80
   8 -27  -1    0.67    0.82
 -27  19  -1    0.58    0.63
   8 -27  -1    1.66    0.87
  19   8  -1    0.86    0.69
   8 -27  -1    1.20    0.40
 -27  19  -1    1.90    0.54
  -8  27   1    0.50    0.36
  -8  27   1    0.75    1.26
  -8  27   1    0.77    0.84
 -19  -8   1    0.70    0.71
  27 -19   1    1.24    0.66
  27 -19   1    1.85    0.69
 -27  22  -1    4.78    1.01
   5 -27  -1    5.84    0.90
   5 -27  -1    6.57    1.13
  22   5  -1    4.88    0.85
 -27  22  -1    5.48    0.64
  -5  27   1    4.89    0.93
 -22  -5   1    2.64    0.68
  27 -22   1    7.27    0.99
  27 -22   1    5.94    0.89
  -5  27   1    5.55    0.61
  25   2  -1   15.63    1.83
 -27  25  -1    8.18    1.30
   2 -27  -1    7.27    1.09
   2 -27  -1   13.06    1.56
 -25  -2   1    8.51    1.30
  27 -25   1    9.66    1.12
  -2  27   1    9.66    0.91
  27 -25   1    9.50    1.23
  -2  27   1    8.48    1.03
  -1 -27  -1    0.47    0.60
 -27  28  -1    1.31    0.72
  -1 -27  -1    0.19    0.94
  28  -1  -1    0.55    0.58
  28  -1  -1    0.56    0.68
 -27  28  -1    0.98    0.90
   1  27   1    1.96    0.46
 -28   1   1    1.85    0.93
  27 -28   1    0.40    0.68
   1  27   1    1.29    1.35
  27 -28   1    2.25    0.84
 -27  31  -1    0.56    0.77
  31  -4  -1    0.32    0.74
  31  -4  -1    0.59    0.61
  -4 -27  -1    1.66    1.13
  -4 -27  -1    0.30    0.83
 -27  31  -1    2.14    1.02
  27 -31   1    1.57    1.02
   4  27   1    2.11    1.10
 -31   4   1    0.10    1.26
   4  27   1    1.24    0.47
  27 -31   1    0.96    0.81
  -7 -27  -1    2.24    1.22
 -27  34  -1    0.53    1.09
  -7 -27  -1   -0.05    0.84
 -27  34  -1    0.69    0.73
  34  -7  -1    1.17    0.64
  34  -7  -1    1.67    0.89
  27 -34   1   -1.19    0.84
   7  27   1    0.35    1.00
   7  27   1    0.60    0.46
  27 -34   1    0.37    0.63
 -34   7   1    0.61    1.01
 -34   7   1    0.70    0.77
 -27  37  -1    1.47    0.96
 -10 -27  -1   -0.60    0.94
 -10 -27  -1   -0.24    1.10
  37 -10  -1   -0.22    0.93
 -27  37  -1    0.30    1.04
  27 -37   1    0.78    0.80
  27 -37   1    0.19    0.51
  27 -37   1    0.36    1.14
 -37  10   1    0.62    0.92
  10  27   1    0.58    0.48
  10  27   1    0.35    1.02
  40 -13  -1    1.85    1.50
 -27  40  -1    1.45    1.17
 -13 -27  -1    2.64    1.16
 -40  13   1    1.67    1.22
  27 -40   1    1.57    0.60
  27 -40   1    0.09    0.84
  13  27   1    0.43    0.80
  27 -40   1    0.58    0.92
 -27  43  -1    1.59    1.06
 -16 -27  -1   -0.94    0.82
 -27  43  -1    0.26    1.13
  43 -16  -1    0.94    1.01
  27 -43   1    1.24    0.56
  27 -43   1   -0.43    2.00
  27 -43   1    0.45    1.15
 -43  16   1    0.04    0.94
  16  27   1   -0.22    0.61
 -19 -27  -1   -0.30    0.92
 -27  46  -1   -1.06    0.82
 -27  46  -1    0.74    1.11
  46 -19  -1    0.83    0.75
  46 -19  -1    0.17    1.02
 -46  19   1    0.91    0.87
  27 -46   1    2.16    1.02
  19  27   1   -0.64    1.05
  27 -46   1   -0.05    0.93
  27 -46   1   -0.14    0.46
 -27  49  -1    0.86    1.00
 -22 -27  -1   -1.49    0.84
  49 -22  -1   -1.22    0.94
 -22 -27  -1   -0.45    0.69
 -27  49  -1   -0.69    0.99
  49 -22  -1   -0.93    0.63
  27 -49   1    1.02    0.83
  22  27   1    0.86    0.85
  27 -49   1   -0.41    1.08
 -49  22   1   -0.44    1.09
  27 -49   1    0.18    0.51
 -27  52  -1    1.50    1.15
 -27  52  -1    0.35    0.92
  52 -25  -1    1.48    0.96
 -25 -27  -1    0.28    0.71
  52 -25  -1    0.04    1.17
  52 -25  -1   -0.97    0.69
 -25 -27  -1   -0.98    0.93
  27 -52   1   -0.39    0.79
  25  27   1    0.06    0.71
  27 -52   1    1.10    1.30
  27 -52   1    0.15    0.49
  27 -52   1    0.41    0.60
 -52  25   1   -0.14    0.96
 -28 -24  -1   -1.40    0.55
 -24  52  -1   -0.86    0.65
  52 -28  -1    0.37    1.00
  52 -28  -1   -0.63    0.58
 -28 -24  -1    0.23    1.19
  52 -28  -1    0.71    0.89
  24 -52   1   -0.34    0.42
 -52  28   1   -0.41    1.07
  28  24   1    0.36    0.70
  24 -52   1    0.07    1.08
  24 -52   1    4.29    1.40
 -21  49  -1    0.98    0.90
  49 -28  -1   -0.98    0.50
  49 -28  -1   -1.29    0.93
  49 -28  -1    0.07    0.92
 -28 -21  -1    0.26    0.64
 -28 -21  -1   -0.64    0.99
 -49  28   1    0.49    1.18
  21 -49   1    1.35    1.09
  28  21   1    0.84    0.83
  21 -49   1    0.49    1.24
  21 -49   1   -0.04    0.42
  46 -28  -1    0.30    0.53
  46 -28  -1    0.22    0.84
  46 -28  -1   -0.85    0.91
 -18  46  -1   -0.31    0.60
 -28 -18  -1   -0.23    0.57
 -28 -18  -1   -1.05    0.92
  18 -46   1    0.67    0.37
 -46  28   1   -0.03    0.89
  18 -46   1   -0.49    0.62
  18 -46   1   -0.10    1.22
  28  18   1    0.31    1.24
 -28 -15  -1   -0.60    0.95
  43 -28  -1   -0.69    0.55
 -15  43  -1   -0.28    0.73
 -28 -15  -1    0.95    0.61
  43 -28  -1   -0.22    1.08
  28  15   1   -0.38    0.86
  15 -43   1   -1.28    0.74
  15 -43   1    0.19    1.29
 -43  28   1   -1.13    0.90
  15 -43   1    0.58    0.36
  40 -28  -1    2.02    1.06
  40 -28  -1    0.54    0.98
 -28 -12  -1    0.12    0.74
 -28 -12  -1   -0.42    0.64
  40 -28  -1   -0.04    0.90
 -12  40  -1    1.16    0.89
 -40  28   1    1.77    1.30
  12 -40   1    0.11    1.27
  12 -40   1    0.73    0.85
  28  12   1    0.69    0.69
 -40  28   1    1.05    0.91
 -28  -9  -1    0.87    0.81
  37 -28  -1    0.23    0.82
  37 -28  -1    1.16    1.04
  -9  37  -1    1.16    0.84
   9 -37   1    0.06    1.21
 -37  28   1    1.39    1.07
  28   9   1    0.09    0.64
   9 -37   1    0.01    0.51
   9 -37   1    0.67    0.84
  34 -28  -1   -0.89    0.81
  -6  34  -1    1.07    0.61
 -28  -6  -1    0.85    0.98
  34 -28  -1    0.75    0.70
   6 -34   1    0.50    0.68
   6 -34   1    0.78    0.50
 -34  28   1    1.26    1.08
  28   6   1    0.70    0.73
   6 -34   1    0.40    1.18
 -28  -3  -1    2.63    1.39
  31 -28  -1    1.25    0.78
  -3  31  -1    1.32    0.71
  31 -28  -1    2.57    1.03
   3 -31   1    2.23    1.27
 -31  28   1    2.65    1.19
   3 -31   1    2.71    0.82
  28   3   1    3.30    1.14
   3 -31   1    4.69    1.18
  28 -28  -1   -0.05    0.43
   0  28  -1   -0.03    0.87
  28 -28  -1    0.68    0.83
  28 -28  -1    0.30    0.68
 -28   0  -1    0.15    0.86
   0 -28   1    0.12    0.98
   0 -28   1    0.45    0.60
 -28  28   1   -0.19    0.81
  28   0   1    0.49    0.58
   0 -28   1    1.25    0.43
 -28  28   1    1.10    0.45
 -28   3  -1    3.28    1.62
  25 -28  -1   -0.32    0.82
   3  25  -1    1.98    0.66
  25 -28  -1    0.36    0.68
  25 -28  -1    2.72    0.61
  28  -3   1    1.80    0.82
  28  -3   1    1.96    0.47
  -3 -25   1    0.15    0.48
  -3 -25   1    1.62    1.01
 -25  28   1    2.25    1.00
 -25  28   1    1.32    0.45
 -25  28   1    1.57    0.97
   6  22  -1    1.34    0.70
  22 -28  -1    1.81    0.73
 -28   6  -1    1.52    0.80
 -28   6  -1    0.29    0.68
  22 -28  -1    0.72    0.55
  22 -28  -1    1.97    0.51
 -22  28   1    2.34    0.99
 -22  28   1    1.22    0.66
  28  -6   1    2.40    0.52
  -6 -22   1    1.02    0.62
 -22  28   1    1.75    0.52
  28  -6   1    4.23    1.77
   9  19  -1    0.58    0.50
  19 -28  -1    0.33    0.39
   9  19  -1   -0.11    0.38
  19 -28  -1    0.48    0.62
 -28   9  -1    0.88    0.70
  19 -28  -1    0.67    0.65
 -19  28   1    0.30    0.66
 -19  28   1    0.62    0.81
  -9 -19   1    0.52    0.65
  28  -9   1    2.15    1.74
  12  16  -1    0.52    0.38
 -28  12  -1    0.43    0.70
  16 -28  -1    0.13    0.57
  16 -28  -1    0.19    0.72
  16 -28  -1    0.42    0.43
  12  16  -1    1.50    0.73
 -16  28   1    0.24    0.75
 -16  28   1   -0.25    0.49
 -12 -16   1    0.34    0.60
  28 -12   1    1.00    0.73
  15  13  -1    4.61    1.12
  13 -28  -1    3.29    0.54
 -28  15  -1    3.69    0.79
  13 -28  -1    3.38    0.78
  13 -28  -1    3.64    0.94
 -15 -13   1    3.56    0.82
 -13  28   1    2.25    0.76
  28 -15   1    6.55    1.31
 -13  28   1    3.06    0.66
  10 -28  -1    0.64    0.81
  10 -28  -1    0.39    0.36
 -28  18  -1   -0.27    0.43
 -28  18  -1    0.13    0.66
  10 -28  -1   -0.18    0.55
  18  10  -1    1.05    0.72
 -10  28   1   -0.41    0.80
 -10  28   1    0.62    0.56
  28 -18   1    0.23    0.70
 -10  28   1    0.31    0.33
  28 -18   1   -0.34    0.63
  28 -18   1    0.13    0.90
 -18 -10   1    0.44    0.93
 -28  21  -1    3.33    1.01
  21   7  -1    2.28    0.66
   7 -28  -1    3.33    0.78
   7 -28  -1    2.19    0.44
   7 -28  -1    2.87    0.95
 -28  21  -1    2.87    0.82
  -7  28   1    3.60    0.49
  28 -21   1    3.32    0.80
  -7  28   1    1.27    0.76
 -21  -7   1    5.20    1.31
  -7  28   1    3.58    0.86
  28 -21   1    3.46    0.75
   4 -28  -1    0.29    0.92
 -28  24  -1    0.54    0.44
  24   4  -1    1.63    0.71
 -28  24  -1   -0.68    0.70
   4 -28  -1    0.23    0.54
  28 -24   1   -0.17    0.63
  28 -24   1    0.15    0.62
  -4  28   1    0.75    0.36
  -4  28   1   -0.21    0.63
 -24  -4   1    0.57    1.60
   1 -28  -1    2.89    0.88
 -28  27  -1    3.29    0.97
   1 -28  -1    4.67    1.20
  27   1  -1    1.96    0.65
  28 -27   1    4.31    0.96
 -27  -1   1    4.73    1.11
  -1  28   1    4.18    0.86
  28 -27   1    3.24    0.78
  -1  28   1    3.64    0.53
  30  -2  -1    1.03    0.57
  -2 -28  -1    2.43    1.13
 -28  30  -1    0.76    0.51
 -28  30  -1    0.47    0.95
  30  -2  -1    1.77    0.69
  -2 -28  -1    3.35    1.17
   2  28   1    1.38    0.77
 -30   2   1    2.65    1.35
  28 -30   1    2.10    0.95
  28 -30   1    1.13    0.76
   2  28   1    2.31    0.50
  33  -5  -1    0.88    0.79
  33  -5  -1    0.59    0.65
  -5 -28  -1    0.65    1.15
 -28  33  -1    1.30    0.88
  -5 -28  -1    3.12    1.36
 -28  33  -1    1.01    1.04
  28 -33   1    0.84    0.97
  28 -33   1    0.23    0.77
   5  28   1    0.04    0.88
   5  28   1    0.63    0.42
 -33   5   1    1.36    1.13
 -28  36  -1    0.33    0.79
  36  -8  -1   -0.18    0.74
  -8 -28  -1    1.38    1.11
  36  -8  -1    0.23    0.66
  -8 -28  -1   -0.32    0.80
 -28  36  -1    1.55    1.06
  28 -36   1   -0.12    1.37
 -36   8   1    0.49    1.06
  28 -36   1    0.82    0.88
 -36   8   1    2.77    1.51
   8  28   1    1.44    0.49
   8  28   1    0.69    0.66
 -28  39  -1    3.12    1.42
 -28  39  -1    1.74    1.25
  39 -11  -1    3.86    1.35
 -11 -28  -1    1.78    1.28
 -11 -28  -1    0.75    1.07
  28 -39   1    1.07    0.60
 -39  11   1    1.66    1.69
  11  28   1    2.65    0.63
  28 -39   1    1.46    0.89
  11  28   1    1.91    1.00
 -14 -28  -1    0.76    1.44
 -28  42  -1    1.52    0.94
 -28  42  -1    4.76    1.40
 -42  14   1    0.03    0.96
  28 -42   1    1.14    1.06
  28 -42   1    0.58    0.57
  14  28   1    1.39    0.57
  28 -42   1    1.06    0.93
  14  28   1   -0.04    0.85
  45 -17  -1   -0.32    1.02
 -17 -28  -1   -1.07    0.93
 -28  45  -1    2.42    1.26
 -28  45  -1    0.06    1.02
 -45  17   1    1.69    1.15
  28 -45   1    2.39    0.98
  28 -45   1    1.34    0.58
  17  28   1   -0.23    0.76
  28 -45   1    0.51    1.10
 -28  48  -1    1.06    1.16
  48 -20  -1    0.50    0.75
 -28  48  -1    0.36    0.83
 -20 -28  -1   -0.28    0.92
  48 -20  -1   -0.14    0.77
 -20 -28  -1    0.27    0.73
  28 -48   1    1.95    1.09
  20  28   1    0.65    0.60
 -48  20   1    0.95    1.19
  28 -48   1    1.00    0.50
  28 -48   1    1.00    0.78
 -28  51  -1   -1.23    0.74
  51 -23  -1    0.66    0.81
  51 -23  -1    0.62    0.80
 -28  51  -1    1.94    1.11
 -23 -28  -1   -0.46    0.91
 -23 -28  -1    0.07    0.73
  51 -23  -1   -0.43    0.96
  28 -51   1    0.42    0.53
  28 -51   1    0.45    0.80
  23  28   1    0.20    0.59
 -51  23   1   -0.20    0.89
  28 -51   1   -1.19    1.08
 -29 -22  -1    0.40    1.53
  51 -29  -1   -0.19    1.17
 -29 -22  -1    0.99    0.65
  51 -29  -1    0.18    0.60
 -22  51  -1   -1.01    0.72
  51 -29  -1   -2.27    0.97
 -51  29   1    0.48    0.87
  22 -51   1    0.24    1.29
  22 -51   1   -0.79    0.37
  29  22   1   -0.16    0.98
  22 -51   1    1.51    0.89
 -29 -19  -1   -0.48    1.00
  48 -29  -1   -0.71    0.97
 -19  48  -1   -0.66    0.73
  48 -29  -1    0.41    0.86
  48 -29  -1    0.09    0.53
 -29 -19  -1   -0.26    0.60
  19 -48   1    1.67    0.84
 -48  29   1    0.88    0.92
  29  19   1    0.32    0.96
  19 -48   1   -0.78    0.30
  19 -48   1   -1.85    1.00
 -29 -16  -1    1.23    1.18
 -16  45  -1   -0.07    0.83
  45 -29  -1   -0.28    0.44
  45 -29  -1   -0.33    0.92
  45 -29  -1    0.20    0.87
 -29 -16  -1    0.19    0.58
  16 -45   1   -1.07    0.68
  16 -45   1    1.91    1.28
 -45  29   1    0.41    0.97
  29  16   1   -0.55    0.53
  16 -45   1    0.77    0.38
 -29 -13  -1   -0.40    0.57
 -29 -13  -1    0.26    1.39
  42 -29  -1    0.97    0.97
 -13  42  -1    1.16    0.95
  42 -29  -1    1.56    1.67
  29  13   1    0.53    0.76
  13 -42   1   -2.34    1.13
 -42  29   1    0.03    1.09
  13 -42   1    0.16    0.83
 -10  39  -1    0.89    0.77
  39 -29  -1    0.49    0.96
 -29 -10  -1    1.94    2.58
  39 -29  -1    0.16    0.89
  10 -39   1   -0.13    0.51
  29  10   1    0.35    0.77
  10 -39   1    0.52    1.35
 -39  29   1    2.28    1.28
  10 -39   1    0.62    1.02
 -39  29   1    1.23    0.77
  36 -29  -1    4.48    1.14
  36 -29  -1    2.02    1.04
 -29  -7  -1    2.71    1.56
  -7  36  -1    3.38    1.19
   7 -36   1    3.21    1.35
  29   7   1    1.52    0.87
 -36  29   1    2.67    1.26
   7 -36   1    1.78    0.56
   7 -36   1    2.64    0.92
  -4  33  -1    4.00    1.01
  33 -29  -1    1.68    0.98
 -29  -4  -1    1.57    0.97
  33 -29  -1    4.07    1.94
 -33  29   1    2.37    1.12
   4 -33   1    1.66    0.91
  29   4   1    2.15    1.05
   4 -33   1    1.73    1.17
   4 -33   1    3.06    0.55
  30 -29  -1    6.79    1.19
 -29  -1  -1    3.66    1.12
  30 -29  -1    5.28    1.12
  -1  30  -1    6.76    1.15
   1 -30   1    6.66    0.72
   1 -30   1    4.55    1.31
  29   1   1    6.13    1.22
 -30  29   1    5.82    1.22
   1 -30   1    2.77    0.86
  27 -29  -1    5.69    0.98
  27 -29  -1    4.91    0.74
 -29   2  -1    5.34    1.17
   2  27  -1   10.90    1.51
  27 -29  -1    7.03    1.32
 -27  29   1    3.40    0.72
 -27  29   1    7.04    0.70
 -27  29   1    5.63    1.24
  29  -2   1    4.32    0.94
  -2 -27   1    7.15    1.10
  -2 -27   1    5.70    1.24
  29  -2   1    7.80    0.70
   5  24  -1    5.96    0.58
  24 -29  -1    5.47    0.98
 -29   5  -1    6.82    1.22
  24 -29  -1    6.88    0.81
   5  24  -1    5.00    0.85
  24 -29  -1    5.65    1.24
  29  -5   1    4.70    0.94
 -24  29   1    5.86    1.09
  -5 -24   1    5.68    1.03
 -24  29   1    6.95    0.74
  29  -5   1    7.63    0.78
 -24  29   1    5.21    1.23
   8  21  -1    1.50    0.45
  21 -29  -1    0.97    0.45
 -29   8  -1    1.23    0.84
 -29   8  -1    0.71    0.69
  21 -29  -1    1.62    0.69
  21 -29  -1    1.70    0.76
   8  21  -1    1.56    0.74
  -8 -21   1    1.07    0.70
 -21  29   1    2.86    0.90
 -21  29   1   -0.19    0.53
  29  -8   1    1.36    0.65
  11  18  -1   10.90    2.01
  18 -29  -1    5.07    0.70
 -29  11  -1    4.13    0.86
  11  18  -1    6.02    0.67
  18 -29  -1    4.83    1.09
  18 -29  -1    6.04    0.99
 -11 -18   1    3.46    0.86
 -18  29   1    6.05    1.16
  29 -11   1    4.57    0.86
 -18  29   1    7.35    1.31
 -29  14  -1   15.58    1.61
  14  15  -1   17.79    1.69
  15 -29  -1   20.33    1.68
  14  15  -1   21.36    1.53
  15 -29  -1   17.72    1.87
  15 -29  -1   19.18    1.42
 -14 -15   1   18.77    1.74
 -15  29   1   20.84    2.00
  29 -14   1   17.37    1.82
 -15  29   1   20.02    1.71
 -29  17  -1    9.55    1.21
  12 -29  -1   11.46    1.50
  17  12  -1   10.06    1.27
  12 -29  -1   10.31    1.02
  12 -29  -1   17.77    1.76
 -12  29   1   11.98    1.46
  29 -17   1   11.74    1.25
 -12  29   1   10.36    1.19
  29 -17   1   13.33    1.54
 -17 -12   1    9.21    1.25
   9 -29  -1   -0.32    0.55
  20   9  -1    0.62    0.62
 -29  20  -1    0.18    0.70
   9 -29  -1    1.01    0.39
   9 -29  -1    1.05    0.89
 -29  20  -1   -0.05    0.48
  -9  29   1    1.11    0.67
  -9  29   1    0.04    0.68
  29 -20   1    0.92    0.69
  -9  29   1    0.89    0.39
 -20  -9   1    1.10    0.84
  29 -20   1    0.18    0.67
   6 -29  -1    7.41    1.26
 -29  23  -1    8.39    0.78
 -29  23  -1    6.18    1.04
   6 -29  -1    7.99    1.11
   6 -29  -1    6.52    0.71
  23   6  -1    5.30    0.86
  29 -23   1    6.66    1.00
  29 -23   1    8.19    1.14
  -6  29   1    7.69    0.71
  -6  29   1    9.10    1.20
 -23  -6   1    5.24    0.91
   3 -29  -1    1.34    0.98
  26   3  -1    1.59    0.66
 -29  26  -1    0.67    0.44
 -29  26  -1    1.27    0.88
   3 -29  -1    1.54    0.93
  29 -26   1    1.78    0.89
 -26  -3   1   -0.63    0.77
  29 -26   1    0.69    0.53
  -3  29   1    2.80    0.92
  -3  29   1    1.21    0.42
   0 -29  -1    0.16    0.75
  29   0  -1    0.07    0.74
  29   0  -1    1.07    0.69
   0 -29  -1    0.68    1.00
 -29  29  -1    1.86    1.00
  29 -29   1    0.46    0.76
 -29   0   1    0.68    0.94
   0  29   1    1.20    1.46
   0  29   1    0.44    0.40
  29 -29   1    0.52    0.74
 -29  32  -1    3.04    1.11
 -29  32  -1    3.33    1.13
  32  -3  -1    1.88    1.08
  -3 -29  -1    1.20    1.00
  32  -3  -1    1.95    0.70
  -3 -29  -1    0.99    0.75
   3  29   1    2.13    0.89
 -32   3   1    0.50    0.97
   3  29   1    2.02    0.52
  29 -32   1    1.43    1.01
  29 -32   1    2.89    0.89
  35  -6  -1    1.48    1.07
 -29  35  -1    1.04    1.12
  35  -6  -1    2.53    0.66
 -29  35  -1    1.62    1.20
  -6 -29  -1    2.09    1.26
  -6 -29  -1    0.50    0.82
 -35   6   1    0.80    0.80
   6  29   1    1.12    0.49
  29 -35   1    0.64    0.81
   6  29   1    2.75    0.93
 -35   6   1    0.65    1.01
  29 -35   1    1.39    0.85
  -9 -29  -1    0.62    1.72
 -29  38  -1    1.92    1.14
 -29  38  -1    1.70    1.07
  -9 -29  -1    0.23    1.20
  38  -9  -1    1.24    1.09
  29 -38   1    1.07    0.85
   9  29   1    0.84    0.50
   9  29   1    2.20    0.87
 -38   9   1    1.51    1.20
  29 -38   1    0.22    0.99
 -12 -29  -1    0.11    1.06
  41 -12  -1   -0.44    0.97
 -29  41  -1    0.40    1.17
 -12 -29  -1    1.23    1.26
 -29  41  -1    1.51    1.21
 -41  12   1    0.50    1.09
  29 -41   1   -0.60    0.80
  12  29   1   -0.90    0.58
  12  29   1    1.11    0.55
  29 -41   1   -0.16    0.56
  29 -41   1    0.52    1.23
 -29  44  -1    1.18    0.97
 -15 -29  -1    2.07    1.18
 -15 -29  -1    4.56    1.44
 -29  44  -1    0.69    0.98
  44 -15  -1    1.10    0.96
  15  29   1    0.50    0.50
  29 -44   1    0.72    1.23
 -44  15   1    0.48    0.80
  29 -44   1   -0.74    0.92
  29 -44   1   -0.58    0.49
  15  29   1    1.32    2.00
  47 -18  -1   -0.93    1.00
 -29  47  -1    1.38    1.27
 -29  47  -1   -0.23    0.89
 -18 -29  -1    0.49    0.95
  29 -47   1    0.37    0.79
  18  29   1    0.01    0.71
 -47  18   1    0.32    0.90
  29 -47   1    1.82    1.08
  29 -47   1   -0.71    0.52
 -29  50  -1    0.21    0.80
  50 -21  -1   -0.29    0.89
 -21 -29  -1   -0.27    0.72
 -29  50  -1    1.07    1.19
  50 -21  -1    0.56    0.72
 -21 -29  -1   -1.44    0.94
  29 -50   1    0.05    1.10
  29 -50   1    0.49    0.80
 -50  21   1    0.84    0.96
  21  29   1   -0.14    0.76
  29 -50   1    0.45    0.53
  50 -30  -1   -0.54    0.92
  50 -30  -1   -2.01    1.39
 -20  50  -1    0.45    1.00
  50 -30  -1   -0.40    0.55
 -30 -20  -1    0.17    0.55
 -30 -20  -1   -1.03    0.98
  20 -50   1   -0.04    1.09
  20 -50   1    0.22    0.37
  20 -50   1   -0.07    0.76
  30  20   1    0.25    0.87
 -50  30   1   -0.69    1.02
  47 -30  -1   -1.73    0.82
 -30 -17  -1   -0.75    1.08
 -30 -17  -1    0.54    0.56
 -17  47  -1    0.12    0.65
  47 -30  -1   -0.27    1.04
 -47  30   1   -0.13    1.06
  30  17   1   -0.61    0.76
  17 -47   1    0.16    0.32
  17 -47   1    0.77    0.69
  17 -47   1   -0.02    1.12
 -30 -14  -1   -1.17    2.49
  44 -30  -1    0.19    1.15
  44 -30  -1   -0.28    0.94
 -14  44  -1    0.58    0.86
  44 -30  -1    1.65    1.00
 -30 -14  -1   -0.39    0.56
  14 -44   1    1.07    1.20
  30  14   1    0.42    0.94
  14 -44   1   -1.14    0.75
 -44  30   1   -0.10    1.05
  41 -30  -1    0.78    1.30
  41 -30  -1    0.68    0.95
  41 -30  -1   -0.41    1.71
 -30 -11  -1    0.37    1.00
  11 -41   1    0.23    0.55
  11 -41   1   -0.60    1.45
  30  11   1   -0.80    0.73
 -41  30   1   -0.96    1.05
 -41  30   1   -0.02    0.75
  11 -41   1    0.05    0.90
 -30  -8  -1    0.45    1.09
  38 -30  -1    1.19    0.80
  -8  38  -1    7.71    2.19
  38 -30  -1    1.74    1.03
  30   8   1    4.42    1.09
 -38  30   1    4.93    1.49
   8 -38   1    1.99    1.12
   8 -38   1    3.55    0.64
   8 -38   1    2.67    1.41
  -5  35  -1   -0.02    0.75
  35 -30  -1   -0.02    0.91
  35 -30  -1    0.04    0.68
 -30  -5  -1    0.03    0.92
   5 -35   1    0.09    1.24
 -35  30   1    0.64    1.10
   5 -35   1    0.43    0.97
  30   5   1   -0.35    1.05
   5 -35   1   -0.95    0.41
  32 -30  -1   -1.16    0.70
 -30  -2  -1    1.70    1.50
  -2  32  -1    0.32    0.68
  32 -30  -1   -1.32    0.79
   2 -32   1   -1.49    0.81
   2 -32   1   -0.51    1.05
 -32  30   1    0.49    1.03
  30   2   1   -0.32    0.56
  29 -30  -1    6.86    1.28
   1  29  -1    5.59    1.07
 -30   1  -1    4.08    1.17
  29 -30  -1    4.40    0.73
  29 -30  -1    8.96    1.29
  30  -1   1    2.37    0.75
  -1 -29   1    4.68    1.15
 -29  30   1    6.62    0.68
  -1 -29   1    3.59    0.77
 -29  30   1    4.75    1.21
  26 -30  -1    3.02    0.98
  26 -30  -1    3.68    0.65
 -30   4  -1    4.69    1.08
   4  26  -1    4.39    0.96
  26 -30  -1    5.23    1.39
  -4 -26   1    2.72    1.07
 -26  30   1    2.00    0.54
 -26  30   1    3.04    0.57
 -26  30   1    2.15    0.94
  30  -4   1    2.34    0.67
  30  -4   1    5.42    0.63
 -30   7  -1    1.44    0.89
   7  23  -1    0.08    0.54
 -30   7  -1    0.11    0.63
  23 -30  -1   -0.64    0.59
  23 -30  -1    0.35    0.49
  23 -30  -1   -0.97    0.45
  30  -7   1    0.20    0.69
 -23  30   1    0.57    0.90
 -23  30   1    0.27    0.46
 -23  30   1   -0.03    0.87
  -7 -23   1    0.53    0.70
  30  -7   1    0.35    0.47
  20 -30  -1    2.13    0.87
  20 -30  -1    4.00    1.04
  20 -30  -1    2.37    0.54
  10  20  -1    1.15    0.49
  10  20  -1    2.68    0.54
 -30  10  -1    2.47    0.77
  30 -10   1    2.50    0.74
 -20  30   1    2.40    0.88
 -20  30   1    2.66    0.95
 -10 -20   1    0.47    0.77
 -30  13  -1   -0.63    0.63
  13  17  -1    0.55    0.40
  17 -30  -1    0.53    0.45
  13  17  -1   -0.31    0.66
  17 -30  -1    0.14    0.80
  17 -30  -1    0.95    0.62
 -17  30   1    0.33    0.82
  30 -13   1    0.04    0.71
 -17  30   1   -0.38    0.56
 -13 -17   1    0.34    0.84
  14 -30  -1    8.29    1.29
  14 -30  -1    6.75    0.76
  14 -30  -1    7.63    1.06
  16  14  -1    9.05    1.29
 -30  16  -1    8.29    1.20
 -14  30   1    7.93    1.07
  30 -16   1    9.99    1.38
 -16 -14   1    8.81    1.43
 -14  30   1    9.22    1.31
  11 -30  -1   -0.10    0.37
 -30  19  -1   -0.06    0.51
 -30  19  -1   -0.28    0.66
  19  11  -1    0.49    0.92
  11 -30  -1    0.03    0.70
  11 -30  -1    0.60    0.87
 -11  30   1    1.81    0.82
  30 -19   1   -1.06    0.76
 -11  30   1    1.16    1.33
  30 -19   1   -0.52    0.57
 -19 -11   1    0.02    0.61
 -11  30   1   -0.01    0.35
  30 -19   1   -0.25    0.65
 -30  22  -1    0.00    0.48
   8 -30  -1    0.39    0.33
   8 -30  -1   -1.83    0.79
 -30  22  -1    0.84    0.79
   8 -30  -1    0.88    0.66
  22   8  -1    1.20    0.76
  -8  30   1    0.18    0.82
  -8  30   1    0.17    0.35
  30 -22   1    0.09    0.71
  -8  30   1    0.57    0.46
  30 -22   1    0.17    0.72
 -22  -8   1    2.09    1.66
 -30  25  -1    6.18    0.71
 -30  25  -1    7.67    1.19
   5 -30  -1    8.98    1.22
  25   5  -1    9.10    1.44
   5 -30  -1    7.43    1.29
  30 -25   1   14.48    2.11
  -5  30   1    6.17    0.69
 -25  -5   1    5.27    1.10
  -5  30   1    4.73    0.93
  30 -25   1    8.27    1.11
   2 -30  -1    0.30    0.63
  28   2  -1    0.29    0.85
   2 -30  -1   -1.02    0.99
 -30  28  -1    1.51    0.96
 -28  -2   1   -0.97    0.71
  -2  30   1    0.45    0.62
  30 -28   1    0.35    0.75
  30 -28   1    0.21    0.79
  -2  30   1    0.65    0.41
  31  -1  -1    1.07    0.70
  -1 -30  -1    2.22    1.21
  -1 -30  -1    2.17    0.91
 -30  31  -1    0.17    1.00
  31  -1  -1    1.67    0.77
  30 -31   1    2.72    0.98
  30 -31   1    1.68    0.83
   1  30   1    0.64    0.75
   1  30   1    1.42    0.49
 -31   1   1    0.61    0.93
  -4 -30  -1   -0.25    1.76
 -30  34  -1    1.67    1.00
  34  -4  -1   -0.15    0.59
  34  -4  -1    0.03    0.82
  -4 -30  -1    0.89    1.19
 -30  34  -1    0.40    1.06
   4  30   1    1.46    0.49
   4  30   1    0.63    0.85
  30 -34   1   -0.05    0.94
 -34   4   1    2.40    1.96
  30 -34   1    0.35    0.72
  37  -7  -1    2.59    0.76
  -7 -30  -1    2.61    1.11
 -30  37  -1    2.56    0.69
 -30  37  -1    1.43    1.16
  -7 -30  -1    3.28    1.35
  37  -7  -1    1.25    0.65
  30 -37   1    2.60    0.91
   7  30   1    1.44    0.81
 -37   7   1    4.62    1.13
  30 -37   1    3.68    1.12
   7  30   1    3.70    0.63
 -37   7   1    3.96    1.27
 -10 -30  -1    1.57    1.09
 -30  40  -1    3.17    1.39
 -10 -30  -1    2.60    1.44
  40 -10  -1    1.62    1.22
 -30  40  -1   -0.91    1.10
  30 -40   1    1.74    0.61
  30 -40   1    1.60    1.34
  10  30   1    1.23    0.82
  30 -40   1    0.72    0.94
 -40  10   1    1.68    1.14
  10  30   1    0.84    0.53
 -30  43  -1   -0.77    0.97
  43 -13  -1    0.72    0.94
 -30  43  -1    0.59    0.77
 -13 -30  -1    2.05    1.30
 -13 -30  -1    2.55    2.07
  30 -43   1    1.68    0.94
  30 -43   1    0.00    1.18
  13  30   1    1.68    0.59
  30 -43   1    0.36    0.61
 -43  13   1    0.22    1.08
  13  30   1    0.27    0.83
 -30  46  -1    0.23    1.03
  46 -16  -1   -0.39    1.39
 -30  46  -1    2.46    1.24
 -16 -30  -1    1.48    1.06
 -16 -30  -1    0.03    1.05
  16  30   1    0.95    0.87
  30 -46   1    0.03    0.54
  16  30   1    1.13    0.52
  30 -46   1   -0.55    0.85
 -46  16   1    1.28    0.98
  30 -46   1   -0.12    1.49
  49 -19  -1    0.09    1.03
  49 -19  -1    0.24    0.80
 -30  49  -1    1.38    1.12
 -19 -30  -1   -0.52    0.92
 -30  49  -1    1.65    1.11
  30 -49   1    2.56    1.23
 -49  19   1    1.34    1.21
  19  30   1    0.19    0.62
  30 -49   1    0.03    0.52
  30 -49   1   -0.87    0.85
 -22 -30  -1   -1.58    0.86
 -30  52  -1    0.12    1.25
 -30  52  -1   -0.16    1.01
  52 -22  -1   -1.09    0.71
 -22 -30  -1    0.73    0.85
  52 -22  -1   -1.18    1.08
  30 -52   1    1.13    0.80
  30 -52   1   -0.13    0.97
  30 -52   1    0.29    0.57
  22  30   1    0.43    0.91
 -52  22   1    0.69    0.90
 -31 -21  -1   -2.00    0.92
  52 -31  -1    1.98    1.10
  52 -31  -1    0.14    0.52
 -21  52  -1    0.33    0.94
 -31 -21  -1    0.19    0.58
  52 -31  -1   -1.52    0.98
  21 -52   1    0.44    0.79
  21 -52   1    0.67    0.39
  31  21   1    0.08    0.68
  21 -52   1    0.03    1.30
 -52  31   1    0.05    1.07
 -18  49  -1   -0.10    0.94
  49 -31  -1    0.24    1.27
  49 -31  -1    1.39    0.51
  49 -31  -1   -0.82    1.03
 -31 -18  -1   -0.49    0.53
 -31 -18  -1   -0.98    1.39
 -49  31   1    0.35    1.09
  18 -49   1    0.01    0.72
  18 -49   1    0.05    0.33
  18 -49   1   -0.96    1.18
  31  18   1   -0.15    0.74
 -15  46  -1   -1.20    1.60
 -31 -15  -1    0.99    1.17
 -31 -15  -1    0.10    0.50
  46 -31  -1    0.12    1.02
  46 -31  -1   -0.27    0.72
  31  15   1   -0.78    0.54
  15 -46   1    0.54    0.53
  15 -46   1   -0.68    1.04
 -46  31   1   -0.33    1.02
  15 -46   1    0.75    0.81
  43 -31  -1    0.31    0.90
  43 -31  -1   -0.30    0.97
  43 -31  -1    0.61    0.95
 -12  43  -1    1.03    0.78
  12 -43   1    1.68    0.96
  31  12   1   -0.51    0.71
  12 -43   1    0.76    0.54
  12 -43   1   -1.34    1.09
 -43  31   1    0.11    1.09
  -9  40  -1    2.04    1.05
  40 -31  -1    2.66    0.96
  40 -31  -1    1.65    1.09
 -31  -9  -1    0.82    0.99
   9 -40   1    3.15    0.66
   9 -40   1    4.01    2.51
 -40  31   1    3.50    1.40
  31   9   1    3.65    1.28
   9 -40   1    1.48    0.96
  37 -31  -1    2.11    1.10
 -31  -6  -1    1.45    1.16
  37 -31  -1    0.65    0.96
  -6  37  -1   -0.04    0.61
   6 -37   1    0.90    0.83
   6 -37   1   -0.44    1.19
   6 -37   1    1.73    0.52
 -37  31   1   -0.22    1.42
  31   6   1    1.10    0.89
  34 -31  -1    2.01    0.85
  34 -31  -1    1.80    1.03
  -3  34  -1    1.86    0.71
 -31  -3  -1    1.84    1.17
 -34  31   1    1.30    1.13
   3 -34   1    2.35    0.93
   3 -34   1    2.85    1.06
  31   3   1    3.78    1.10
   3 -34   1    4.56    0.77
  31 -31  -1    0.58    0.59
   0  31  -1    1.15    0.85
  31 -31  -1   -0.02    1.00
  31 -31  -1    0.05    0.91
 -31   0  -1    0.08    0.97
 -31  31   1    0.03    0.99
  31   0   1    1.60    0.93
   0 -31   1    0.58    1.14
   0 -31   1   -0.95    0.56
  28 -31  -1   -0.09    0.71
   3  28  -1    0.35    1.34
  28 -31  -1    0.31    0.55
 -31   3  -1    0.60    0.91
  28 -31  -1    0.97    0.82
 -28  31   1   -0.06    0.45
 -28  31   1   -0.50    0.98
  -3 -28   1   -1.09    0.93
 -28  31   1    0.77    0.86
  -3 -28   1   -0.18    0.71
  31  -3   1   -0.52    0.62
  31  -3   1    0.07    0.43
  25 -31  -1    5.06    0.77
   6  25  -1    6.91    1.72
  25 -31  -1    5.79    1.30
 -31   6  -1    3.95    0.92
 -31   6  -1    6.84    1.47
  25 -31  -1    3.18    0.90
   6  25  -1    5.07    0.49
  31  -6   1    4.73    1.01
 -25  31   1    5.55    1.13
 -25  31   1    6.72    1.19
  31  -6   1    4.06    0.63
 -25  31   1    5.18    0.73
  -6 -25   1    5.42    1.21
 -31   9  -1    2.09    0.83
  22 -31  -1    2.74    0.57
  22 -31  -1    2.81    0.97
   9  22  -1    3.81    1.16
   9  22  -1    2.48    0.50
  22 -31  -1    2.42    0.76
 -22  31   1    2.22    0.97
  -9 -22   1    3.35    0.90
  31  -9   1    1.68    0.93
 -22  31   1    1.42    0.69
  19 -31  -1    1.64    0.88
  12  19  -1    1.67    0.95
  19 -31  -1    2.61    1.31
  19 -31  -1    1.36    0.49
 -31  12  -1    1.68    0.72
  12  19  -1    1.38    0.46
 -19  31   1    1.92    1.03
 -19  31   1    3.79    1.81
 -12 -19   1    1.00    0.74
  31 -12   1    1.40    0.81
  16 -31  -1    3.69    0.98
 -31  15  -1    4.36    1.01
  16 -31  -1    5.34    0.67
  15  16  -1    6.33    1.04
  15  16  -1    6.94    0.75
  16 -31  -1    6.07    1.30
 -15 -16   1    4.88    0.97
  31 -15   1    5.16    1.05
 -16  31   1    4.31    0.82
 -16  31   1    3.85    1.01
  18  13  -1    0.70    1.43
 -31  18  -1    0.05    0.75
  13 -31  -1    0.32    0.39
  13 -31  -1    1.14    0.70
  13 -31  -1    1.72    0.98
 -18 -13   1    0.46    0.78
  31 -18   1    0.32    0.73
  31 -18   1    1.62    1.70
 -13  31   1    1.98    0.96
 -13  31   1    1.38    0.80
  10 -31  -1    1.85    0.75
  10 -31  -1    1.32    0.44
  10 -31  -1    0.14    0.85
 -31  21  -1    0.26    0.51
  21  10  -1    0.18    0.58
 -31  21  -1    2.06    0.86
 -10  31   1    1.19    0.41
  31 -21   1    1.50    0.78
  31 -21   1    1.13    0.77
 -10  31   1    0.83    0.76
  31 -21   1    0.62    0.73
 -10  31   1    1.00    0.98
 -21 -10   1    1.50    0.94
   7 -31  -1    0.12    0.97
 -31  24  -1    0.36    0.78
   7 -31  -1    0.64    0.40
 -31  24  -1    0.69    0.75
   7 -31  -1   -0.79    1.21
  24   7  -1    0.28    0.70
  -7  31   1    0.20    0.37
 -24  -7   1    0.34    0.63
  31 -24   1   -0.10    0.61
  -7  31   1   -0.14    0.49
  31 -24   1    0.83    0.71
  27   4  -1    0.74    0.93
 -31  27  -1    1.29    0.50
 -31  27  -1    1.68    0.95
   4 -31  -1    0.65    0.65
   4 -31  -1    0.34    1.03
  -4  31   1    1.66    0.44
 -27  -4   1    0.08    0.84
  31 -27   1    0.69    0.81
  -4  31   1    0.23    0.63
  31 -27   1    1.32    1.02
 -31  30  -1    1.20    1.07
  30   1  -1    0.44    0.84
   1 -31  -1    0.04    0.71
   1 -31  -1    1.79    1.12
  -1  31   1    0.28    0.83
  31 -30   1    0.93    0.95
  -1  31   1    0.03    0.42
  31 -30   1    0.02    0.69
 -30  -1   1    1.23    1.03
 -31  33  -1    0.86    1.10
  33  -2  -1    1.76    0.76
  -2 -31  -1    1.63    0.89
  -2 -31  -1    1.99    1.04
  33  -2  -1    0.47    0.90
   2  31   1    1.80    0.90
  31 -33   1    2.83    0.90
   2  31   1    1.96    0.50
  31 -33   1    0.17    0.88
 -33   2   1    0.69    0.98
  -5 -31  -1    0.96    1.22
 -31  36  -1    2.00    1.18
  36  -5  -1    0.79    1.03
  -5 -31  -1    1.59    1.02
 -31  36  -1    0.57    1.08
  36  -5  -1    1.92    0.73
   5  31   1    1.88    0.53
 -36   5   1    0.00    1.05
  31 -36   1    0.85    0.83
   5  31   1   -0.18    0.76
  31 -36   1    1.19    1.06
 -36   5   1    0.88    1.07
 -31  39  -1    0.98    1.07
 -31  39  -1    2.73    2.00
  -8 -31  -1    1.38    1.04
  -8 -31  -1   -0.19    1.25
  39  -8  -1    0.83    1.08
 -39   8   1    0.48    1.09
   8  31   1    0.89    0.53
 -39   8   1    1.95    1.15
  31 -39   1   -0.86    1.01
   8  31   1    1.33    0.75
  31 -39   1    1.42    0.95
  42 -11  -1   -0.16    0.93
 -11 -31  -1   -0.30    0.96
 -11 -31  -1   -1.75    1.14
 -31  42  -1   -0.30    1.12
 -31  42  -1    0.28    0.93
 -42  11   1    0.33    1.08
  11  31   1   -0.57    0.45
  31 -42   1   -1.43    0.55
  11  31   1    0.47    0.60
  31 -42   1    0.15    1.16
  31 -42   1    0.77    0.96
 -31  45  -1    0.69    1.23
 -31  45  -1    0.86    1.00
 -14 -31  -1   -1.36    1.10
 -14 -31  -1    1.23    1.23
  45 -14  -1   -0.24    1.01
  31 -45   1    1.71    0.60
 -45  14   1   -0.52    0.88
  14  31   1    0.96    0.49
  14  31   1    1.00    0.90
  31 -45   1    1.46    0.87
  31 -45   1    0.29    0.90
 -31  48  -1    0.69    1.09
 -17 -31  -1    0.10    0.94
 -17 -31  -1    1.19    1.21
  48 -17  -1   -0.34    1.03
 -31  48  -1    1.35    1.22
  31 -48   1    0.76    0.94
  31 -48   1   -0.10    0.54
 -48  17   1    1.24    1.17
  31 -48   1    0.30    1.03
  17  31   1    0.47    0.48
  17  31   1   -0.48    0.75
  51 -20  -1   -0.45    0.74
 -20 -31  -1   -1.27    0.90
 -31  51  -1    0.76    0.91
 -20 -31  -1   -2.19    0.63
  51 -20  -1   -0.67    0.93
 -31  51  -1    0.11    1.10
  31 -51   1    2.08    0.90
  20  31   1    1.57    0.70
  31 -51   1   -0.85    0.48
 -51  20   1   -0.08    0.80
  31 -51   1   -1.01    1.10
 -32 -19  -1   -0.85    1.19
  51 -32  -1    0.53    1.11
 -19  51  -1    0.34    0.61
  51 -32  -1   -1.27    0.84
 -32 -19  -1   -0.81    0.53
  19 -51   1    0.59    1.33
  19 -51   1    0.28    0.83
  32  19   1    0.03    0.71
 -51  32   1    0.45    1.08
 -16  48  -1    1.60    1.05
  48 -32  -1   -0.52    0.94
 -32 -16  -1   -0.96    1.05
 -32 -16  -1   -0.33    0.55
  48 -32  -1   -0.19    0.82
  32  16   1   -0.66    0.58
  16 -48   1    0.17    1.05
  16 -48   1    0.55    1.16
  16 -48   1    0.71    0.54
 -48  32   1    0.46    1.18
 -32 -13  -1    1.28    1.00
  45 -32  -1    1.93    1.04
  45 -32  -1    0.45    0.81
  45 -32  -1    0.24    0.89
 -13  45  -1    0.19    0.73
 -45  32   1    2.72    1.11
  32  13   1    0.24    1.00
  13 -45   1    0.72    1.22
  13 -45   1    2.92    1.73
  13 -45   1    0.93    0.54
 -32 -10  -1    0.46    0.96
  42 -32  -1   -0.94    1.30
 -10  42  -1    1.23    1.02
  42 -32  -1    0.15    1.05
 -42  32   1    2.50    1.25
  10 -42   1    1.56    0.85
  10 -42   1    1.46    1.32
 -42  32   1    1.30    0.75
  10 -42   1    1.71    0.58
  32  10   1    1.67    0.96
  39 -32  -1   -0.23    1.02
 -32  -7  -1    0.12    0.94
  -7  39  -1    1.08    0.89
  39 -32  -1   -0.70    0.60
   7 -39   1   -0.44    0.79
   7 -39   1    1.27    1.29
 -39  32   1    1.83    1.28
   7 -39   1    0.73    0.50
  32   7   1    0.58    0.83
  -4  36  -1    2.67    0.80
  36 -32  -1    2.16    0.83
 -32  -4  -1    2.92    1.21
  36 -32  -1    2.24    1.07
   4 -36   1    3.12    1.33
  32   4   1    0.77    0.86
   4 -36   1    1.71    0.91
  33 -32  -1    2.49    1.01
 -32  -1  -1    0.77    1.12
  33 -32  -1    0.75    0.68
  -1  33  -1    2.49    0.81
  33 -32  -1    1.41    0.95
   1 -33   1    1.68    1.32
   1 -33   1    1.08    0.81
 -33  32   1    0.93    1.09
  32   1   1    0.80    0.66
  30 -32  -1    2.52    0.70
  30 -32  -1    5.78    1.72
 -32   2  -1    3.76    1.15
   2  30  -1    1.18    0.76
  30 -32  -1    3.56    1.17
  -2 -30   1    1.39    1.01
  -2 -30   1    1.80    0.93
 -30  32   1    2.09    0.53
 -30  32   1    1.30    1.08
  32  -2   1    1.97    0.90
 -30  32   1    2.88    1.09
  27 -32  -1    2.18    0.88
 -32   5  -1    2.37    1.13
   5  27  -1    2.81    1.13
  27 -32  -1    1.94    0.62
  27 -32  -1    2.01    1.02
 -27  32   1    0.32    0.52
  32  -5   1    1.54    0.81
  32  -5   1    2.56    0.55
 -27  32   1    3.45    0.61
  -5 -27   1    4.73    1.09
 -27  32   1    2.74    1.13
  24 -32  -1    0.28    0.52
 -32   8  -1   -0.45    0.75
 -32   8  -1   -1.01    0.87
  24 -32  -1    0.07    0.67
   8  24  -1   -0.18    0.68
  24 -32  -1   -0.96    0.81
  32  -8   1    0.45    0.48
  32  -8   1   -0.52    0.68
  -8 -24   1   -0.60    0.69
 -24  32   1    0.72    0.52
 -24  32   1   -0.29    0.49
 -24  32   1   -0.09    0.96
  11  21  -1    2.09    0.74
  11  21  -1    2.10    0.53
  21 -32  -1    2.09    0.78
 -32  11  -1    3.09    0.96
  21 -32  -1    1.41    0.58
  21 -32  -1    2.15    1.01
  32 -11   1    2.51    0.96
 -21  32   1    1.87    1.04
 -11 -21   1    1.54    0.79
 -21  32   1    2.47    0.93
  14  18  -1    2.98    0.91
  18 -32  -1    1.71    0.51
 -32  14  -1    2.05    0.86
  18 -32  -1    2.56    1.02
  18 -32  -1    1.96    0.75
  32 -14   1    1.50    0.89
 -18  32   1    1.56    0.70
 -18  32   1    2.94    1.11
 -14 -18   1    3.20    1.17
  15 -32  -1    3.19    0.59
 -32  17  -1    2.69    0.87
  17  15  -1    3.93    0.94
  15 -32  -1    4.78    1.16
  15 -32  -1    4.39    1.14
 -17 -15   1    2.35    0.84
  32 -17   1    3.26    1.01
 -15  32   1    3.66    1.12
 -15  32   1    4.36    0.96
 -32  20  -1    2.26    0.65
  12 -32  -1    3.83    1.10
  12 -32  -1    2.41    0.52
 -32  20  -1    1.91    0.75
  20  12  -1    3.31    0.88
  12 -32  -1    2.36    0.83
  32 -20   1    4.43    0.99
  32 -20   1    3.46    0.87
 -12  32   1    1.48    0.96
 -12  32   1    4.11    0.94
  32 -20   1    2.45    0.90
 -20 -12   1    2.53    0.97
   9 -32  -1    0.80    0.45
 -32  23  -1    1.84    0.92
   9 -32  -1    0.13    0.89
  23   9  -1    0.28    0.66
 -32  23  -1    0.29    0.51
   9 -32  -1   -0.63    0.96
  -9  32   1    0.43    0.40
  32 -23   1    1.04    0.77
  32 -23   1    0.11    0.67
  -9  32   1    0.78    0.92
 -23  -9   1   -0.32    0.78
  -9  32   1    0.13    0.68
   6 -32  -1    0.57    0.74
 -32  26  -1    2.04    0.58
  26   6  -1    0.53    0.79
 -32  26  -1    0.79    0.86
   6 -32  -1    0.76    1.05
  32 -26   1    2.08    0.89
  -6  32   1    1.83    0.44
 -26  -6   1    1.81    0.84
  32 -26   1    1.48    0.77
  -6  32   1    0.52    0.62
   3 -32  -1    0.21    1.11
   3 -32  -1    0.93    0.82
  29   3  -1    1.87    0.72
 -32  29  -1   -0.46    1.03
  -3  32   1    0.81    0.46
 -29  -3   1    1.95    1.16
  32 -29   1    0.54    0.70
  32 -29   1    0.72    0.85
  -3  32   1    1.36    0.77
 -32  32  -1    0.89    1.04
   0 -32  -1    3.04    1.27
  32   0  -1    1.60    0.75
  32   0  -1    3.52    1.31
   0 -32  -1    2.31    1.27
   0  32   1    1.53    0.85
  32 -32   1    1.21    0.90
 -32   0   1    3.75    1.10
  32 -32   1    4.85    1.19
   0  32   1    1.84    0.50
  -3 -32  -1    0.71    1.04
 -32  35  -1   -0.61    1.10
  -3 -32  -1    0.00    0.81
  35  -3  -1    0.14    0.65
 -32  35  -1    0.60    0.87
  35  -3  -1   -0.05    0.65
  32 -35   1   -0.03    0.82
   3  32   1    1.14    0.92
  32 -35   1   -0.23    0.93
 -35   3   1   -0.48    1.03
   3  32   1    0.29    0.46
 -32  38  -1    0.96    0.83
  -6 -32  -1   -0.64    1.19
  38  -6  -1    0.99    0.70
 -32  38  -1    1.91    1.24
  38  -6  -1   -0.47    0.69
  -6 -32  -1   -0.35    0.86
  32 -38   1    0.05    1.06
   6  32   1   -0.06    0.45
 -38   6   1    0.60    1.14
 -38   6   1    1.00    1.50
   6  32   1    0.07    0.66
  32 -38   1    0.39    0.94
 -32  41  -1    0.07    1.34
  -9 -32  -1   -0.10    0.95
  -9 -32  -1    2.54    1.43
 -32  41  -1    0.19    1.11
  41  -9  -1    1.51    1.48
   9  32   1   -0.10    0.75
 -41   9   1    0.42    0.94
   9  32   1    0.59    0.46
  32 -41   1    0.50    1.02
  32 -41   1    0.27    0.59
  32 -41   1    1.62    0.84
  44 -12  -1    0.96    2.26
 -32  44  -1   -0.67    1.13
 -32  44  -1   -0.85    2.30
 -12 -32  -1   -0.54    0.94
 -12 -32  -1    2.82    1.23
  12  32   1    1.16    0.52
  32 -44   1   -0.03    0.99
  32 -44   1    1.23    1.03
  32 -44   1    0.81    0.58
 -44  12   1    0.52    1.06
  12  32   1    1.30    0.89
 -15 -32  -1    1.08    1.04
 -32  47  -1    1.79    1.17
 -15 -32  -1    0.59    1.11
  47 -15  -1   -0.16    1.01
 -32  47  -1    0.88    0.93
  32 -47   1    0.55    0.56
  32 -47   1    2.89    1.16
  15  32   1    1.82    1.05
 -47  15   1   -0.19    0.87
  15  32   1    0.66    0.50
  32 -47   1    2.87    1.06
 -18 -32  -1   -0.06    1.01
 -32  50  -1   -0.11    1.23
  50 -18  -1   -0.14    0.97
 -18 -32  -1   -2.45    0.94
 -32  50  -1    1.08    0.99
  18  32   1    0.89    1.01
  32 -50   1   -1.19    0.51
 -50  18   1   -0.67    0.80
  18  32   1    0.72    0.51
  32 -50   1   -0.29    0.74
  32 -50   1    1.07    0.90
 -33 -17  -1    0.01    0.90
 -17  50  -1    0.09    0.59
  50 -33  -1    0.09    1.02
  50 -33  -1    1.29    0.90
  33  17   1    1.01    0.91
  17 -50   1   -0.90    1.13
 -50  33   1    2.73    1.35
  17 -50   1   -0.17    0.52
  17 -50   1    0.80    0.86
  47 -33  -1    0.00    0.72
 -33 -14  -1   -1.48    1.08
 -14  47  -1   -0.16    0.80
  47 -33  -1   -0.21    0.88
 -47  33   1   -1.32    0.98
  14 -47   1    0.39    1.28
  14 -47   1    0.67    0.51
  14 -47   1    1.78    1.00
  33  14   1    0.43    0.80
 -11  44  -1    0.38    0.93
 -33 -11  -1   -0.05    1.06
  44 -33  -1    1.16    1.08
  44 -33  -1   -0.70    0.68
  44 -33  -1    0.33    0.99
  33  11   1    0.07    0.79
 -44  33   1    0.42    1.17
  11 -44   1    0.09    0.76
  11 -44   1    1.89    0.56
  11 -44   1    2.48    1.29
  41 -33  -1    1.81    1.06
  41 -33  -1    0.89    1.19
  -8  41  -1    2.01    0.78
 -33  -8  -1    0.74    1.06
   8 -41   1    0.21    1.22
 -41  33   1    0.06    1.16
   8 -41   1    3.02    2.27
  33   8   1    0.93    0.84
  38 -33  -1    0.79    0.85
  38 -33  -1    0.66    0.92
  -5  38  -1    1.83    0.66
 -33  -5  -1    1.18    1.25
   5 -38   1    1.49    1.08
  33   5   1    0.64    0.71
 -38  33   1    1.48    1.27
   5 -38   1   -0.07    1.28
 -33  -2  -1   -0.63    1.04
  -2  35  -1    0.08    0.69
  35 -33  -1    0.05    0.84
  35 -33  -1   -0.26    0.97
   2 -35   1   -0.22    0.74
 -35  33   1    1.33    2.08
   2 -35   1    0.86    1.26
  33   2   1   -0.81    0.80
  32 -33  -1    1.38    1.60
   1  32  -1    2.21    0.91
 -33   1  -1   -0.06    1.01
  32 -33  -1    1.22    1.01
  32 -33  -1    1.64    0.61
  -1 -32   1    3.27    1.33
  -1 -32   1    1.60    0.92
 -32  33   1   -0.69    0.96
  33  -1   1    6.16    2.50
  29 -33  -1    2.25    1.11
  29 -33  -1    1.32    1.14
  29 -33  -1    0.98    0.63
 -33   4  -1    2.48    1.13
   4  29  -1    2.69    0.89
  -4 -29   1    0.74    0.78
  -4 -29   1    1.93    1.17
 -29  33   1    1.36    0.53
  33  -4   1    1.02    0.43
  33  -4   1    1.97    0.51
 -29  33   1    1.90    0.76
 -29  33   1    1.36    1.02
 -33   7  -1    0.06    0.75
   7  26  -1    2.01    0.87
   7  26  -1    0.32    0.30
  26 -33  -1    0.60    1.02
 -33   7  -1   -1.47    0.83
  26 -33  -1   -0.27    0.80
  26 -33  -1    0.40    0.52
 -26  33   1   -1.29    0.95
  33  -7   1    0.40    0.49
  33  -7   1    1.60    1.31
 -26  33   1    0.73    0.50
 -26  33   1    0.59    0.85
  -7 -26   1   -0.02    0.72
  10  23  -1    1.40    1.03
  23 -33  -1   -0.23    0.68
  23 -33  -1    1.59    1.09
  23 -33  -1    0.27    0.48
  10  23  -1    2.03    0.51
 -33  10  -1    0.89    0.88
 -10 -23   1    0.79    0.72
 -23  33   1   -0.28    0.97
  33 -10   1    0.14    0.90
 -23  33   1    0.78    0.72
  13  20  -1    0.47    0.72
  13  20  -1    0.52    0.42
  20 -33  -1    0.38    0.95
 -33  13  -1    1.36    0.84
  20 -33  -1    1.19    0.52
  20 -33  -1    1.16    0.93
 -20  33   1    0.11    0.74
 -13 -20   1   -0.41    0.72
 -20  33   1    0.50    1.01
  33 -13   1   -0.04    0.86
  16  17  -1    1.03    0.73
  17 -33  -1    0.54    0.87
  16  17  -1    0.80    0.49
  17 -33  -1    0.85    0.49
  17 -33  -1    0.77    0.72
 -33  16  -1    1.53    0.86
 -16 -17   1    0.85    0.82
 -17  33   1    0.09    0.76
 -17  33   1    1.04    0.85
  33 -16   1    0.77    0.85
 -33  19  -1    4.13    1.02
  19  14  -1    1.67    0.81
  14 -33  -1    1.69    0.53
  14 -33  -1    2.86    1.07
  14 -33  -1    1.83    0.80
  33 -19   1    5.23    1.26
 -19 -14   1    3.60    1.23
 -14  33   1    4.39    1.19
 -14  33   1    3.46    0.92
  33 -19   1    2.88    0.96
 -33  22  -1    1.40    0.87
  11 -33  -1    0.99    1.01
  11 -33  -1    0.78    0.45
 -33  22  -1    0.95    0.57
  22  11  -1    1.16    0.70
  11 -33  -1   -0.15    0.74
  33 -22   1    1.19    0.87
 -11  33   1    1.35    1.01
 -22 -11   1    0.87    0.91
 -11  33   1    0.92    0.42
 -11  33   1    1.70    0.84
  33 -22   1    1.64    0.81
  33 -22   1    0.10    0.76
   8 -33  -1    1.39    0.47
   8 -33  -1    2.55    0.94
 -33  25  -1    1.54    0.57
  25   8  -1    2.30    0.90
   8 -33  -1    2.52    1.13
 -33  25  -1    2.39    0.95
  33 -25   1    1.30    0.88
  -8  33   1    1.65    0.85
 -25  -8   1    1.88    0.92
  -8  33   1    1.30    0.46
  33 -25   1    2.34    0.89
 -33  28  -1    2.18    1.15
   5 -33  -1    3.88    1.32
 -33  28  -1    2.29    0.58
  28   5  -1    3.99    1.23
   5 -33  -1    1.81    0.74
  33 -28   1    2.64    1.07
  -5  33   1    2.38    0.50
  -5  33   1    2.22    0.82
  33 -28   1    1.47    0.91
 -28  -5   1    2.62    1.14
 -33  31  -1    2.22    1.14
   2 -33  -1    0.61    0.86
  31   2  -1    2.86    1.00
   2 -33  -1    0.79    1.18
  -2  33   1    1.59    0.48
  -2  33   1    4.77    2.06
  33 -31   1    2.33    1.01
  33 -31   1    0.71    0.77
 -31  -2   1    3.54    1.21
  34  -1  -1   -0.69    0.74
  -1 -33  -1   -0.02    0.67
  -1 -33  -1    1.83    1.20
 -33  34  -1   -0.57    1.11
  34  -1  -1   -0.15    0.54
  33 -34   1   -0.80    0.86
   1  33   1   -0.21    0.73
  33 -34   1    0.72    0.81
 -34   1   1    0.04    1.06
   1  33   1   -0.04    0.45
  37  -4  -1   -0.18    0.66
 -33  37  -1   -0.90    1.11
 -33  37  -1   -0.15    0.82
  37  -4  -1   -0.11    0.66
  -4 -33  -1    0.53    0.89
  -4 -33  -1   -0.64    1.00
   4  33   1   -1.14    0.94
   4  33   1   -0.19    0.45
  33 -37   1   -0.52    0.84
  33 -37   1   -0.48    0.92
  40  -7  -1    0.94    0.74
 -33  40  -1   -0.99    1.27
  40  -7  -1    0.41    1.78
 -33  40  -1    0.88    1.18
  -7 -33  -1    0.08    1.04
   7  33   1   -0.24    0.47
   7  33   1   -0.14    0.84
 -40   7   1    0.65    0.88
  33 -40   1   -0.35    1.17
  33 -40   1    0.74    1.07
 -40   7   1    0.75    1.22
  43 -10  -1    1.45    1.24
 -10 -33  -1    0.60    0.99
 -33  43  -1   -0.57    1.16
 -10 -33  -1    0.59    1.16
 -33  43  -1    0.99    1.13
  33 -43   1    0.39    0.56
  10  33   1    0.23    0.49
 -43  10   1    0.80    1.00
  33 -43   1    0.67    0.85
  10  33   1    1.15    0.94
  33 -43   1    0.62    0.80
  46 -13  -1    0.12    1.12
 -33  46  -1    1.15    0.99
 -13 -33  -1    1.92    1.19
 -13 -33  -1   -0.26    1.10
 -33  46  -1    0.97    1.17
  33 -46   1    0.31    0.81
 -46  13   1    1.77    1.02
  13  33   1    1.19    0.96
  33 -46   1    1.24    0.61
  33 -46   1   -0.16    0.70
  13  33   1    0.53    0.52
 -16 -33  -1   -1.10    0.96
 -33  49  -1   -0.19    1.10
 -33  49  -1    0.46    0.61
 -16 -33  -1   -0.29    1.07
  49 -16  -1   -2.02    2.13
  33 -49   1   -0.02    0.77
  16  33   1   -0.63    0.43
 -49  16   1    0.79    0.90
  16  33   1    0.14    0.69
  33 -49   1   -0.56    0.82
  33 -49   1   -0.89    0.52
  52 -19  -1    0.09    1.13
 -19 -33  -1   -0.63    1.82
  33 -52   1   -0.19    0.92
 -52  19   1    0.00    1.13
  49 -34  -1   -0.19    0.81
  49 -34  -1    1.23    1.49
 -34 -15  -1   -0.36    0.88
 -15  49  -1    2.05    0.93
  15 -49   1    0.78    0.52
  15 -49   1    0.46    0.80
 -49  34   1   -0.39    1.23
  15 -49   1   -1.22    1.27
  34  15   1    0.52    1.15
  46 -34  -1   -1.04    0.94
 -34 -12  -1    0.93    1.30
 -12  46  -1    1.02    1.06
  46 -34  -1   -0.59    0.92
  46 -34  -1    1.07    1.02
 -46  34   1    1.29    1.14
  34  12   1    0.36    0.84
  12 -46   1    1.64    0.90
  12 -46   1    0.28    0.48
  12 -46   1    0.12    1.11
  43 -34  -1    1.12    0.87
  43 -34  -1    0.01    0.89
 -34  -9  -1    0.56    1.03
  -9  43  -1    2.31    0.94
   9 -43   1    0.16    0.61
 -43  34   1    0.13    1.07
   9 -43   1    0.94    0.50
  34   9   1    0.16    1.11
   9 -43   1    0.62    1.29
  -6  40  -1    3.17    1.31
  40 -34  -1    1.05    1.12
  40 -34  -1    1.27    1.07
 -34  -6  -1   -0.08    1.07
   6 -40   1    1.56    0.69
   6 -40   1    3.80    1.45
 -40  34   1   -0.18    1.14
  34   6   1    1.48    0.97
 -34  -3  -1    0.21    1.14
  -3  37  -1    0.61    0.74
  37 -34  -1    0.88    1.06
  37 -34  -1    1.31    1.06
  34   3   1   -0.28    0.91
 -37  34   1   -0.05    1.19
   3 -37   1   -1.47    0.72
   3 -37   1   -0.94    1.20
  34 -34  -1    1.18    0.90
 -34   0  -1    0.50    1.02
   0  34  -1    0.74    0.84
  34 -34  -1    0.03    0.96
  34 -34  -1   -0.38    0.66
   0 -34   1    1.08    1.24
   0 -34   1    0.14    0.78
  34   0   1    0.74    1.10
  31 -34  -1    0.73    1.06
 -34   3  -1    2.30    1.19
  31 -34  -1    2.71    0.98
   3  31  -1   -0.31    0.75
  31 -34  -1    1.08    0.67
  -3 -31   1    3.75    1.33
 -31  34   1    0.70    0.56
  34  -3   1    1.60    0.46
 -31  34   1    2.89    1.31
  -3 -31   1    1.55    1.18
 -31  34   1    1.18    0.49
  28 -34  -1   -0.34    0.56
   6  28  -1    0.72    0.77
 -34   6  -1    0.76    0.92
   6  28  -1    0.54    0.28
  28 -34  -1    1.06    1.09
  28 -34  -1    1.55    1.32
 -34   6  -1    0.85    1.03
  34  -6   1    0.60    0.49
  34  -6   1    2.31    2.19
 -28  34   1   -0.06    0.62
 -28  34   1    1.07    1.05
  -6 -28   1    0.85    0.80
 -28  34   1    0.17    0.50
  25 -34  -1    2.02    0.85
  25 -34  -1    0.64    0.81
 -34   9  -1    0.92    0.85
   9  25  -1    1.70    0.86
  25 -34  -1    1.79    0.64
  34  -9   1    0.64    1.05
 -25  34   1    3.28    1.00
 -25  34   1    2.05    1.11
  -9 -25   1    2.09    1.59
  34  -9   1    0.94    0.52
  22 -34  -1    1.20    0.83
  22 -34  -1    1.36    0.82
  12  22  -1    1.47    0.52
  12  22  -1    2.17    0.90
 -34  12  -1    1.09    0.93
  22 -34  -1    1.75    0.55
 -22  34   1    3.14    2.13
  34 -12   1    0.20    0.84
 -12 -22   1    0.43    0.73
 -22  34   1    2.00    1.11
  15  19  -1    0.06    0.66
  19 -34  -1    0.21    0.48
  15  19  -1    0.87    0.47
  19 -34  -1    0.96    0.86
  19 -34  -1   -0.16    0.73
 -34  15  -1    0.47    0.86
  34 -15   1    0.17    0.68
 -15 -19   1    0.30    0.77
 -19  34   1   -0.01    0.72
 -19  34   1    1.39    0.95
 -34  18  -1    1.28    0.70
  18  16  -1    1.42    0.76
  16 -34  -1    0.28    0.48
  16 -34  -1    1.53    1.06
  18  16  -1    2.24    0.64
  16 -34  -1    1.11    0.81
 -16  34   1    0.59    1.05
  34 -18   1    1.60    0.92
 -16  34   1    1.07    1.09
 -18 -16   1    1.88    0.87
  13 -34  -1    2.20    0.56
  13 -34  -1    3.17    1.15
 -34  21  -1    2.85    0.71
 -34  21  -1    1.51    0.99
  21  13  -1    2.43    0.88
  13 -34  -1    2.81    0.88
  34 -21   1    2.51    0.97
  34 -21   1    1.90    0.85
 -13  34   1    2.39    0.79
 -21 -13   1    7.49    2.07
  34 -21   1    0.12    1.48
 -13  34   1    2.58    1.14
 -34  24  -1    2.54    1.12
  10 -34  -1    1.51    0.49
  24  10  -1    2.45    1.70
  10 -34  -1    0.98    1.11
 -34  24  -1    2.22    0.62
  10 -34  -1    2.22    1.12
 -10  34   1    4.55    1.31
  34 -24   1    0.31    0.85
 -10  34   1    0.47    1.03
 -24 -10   1    1.58    0.99
 -10  34   1    1.79    0.49
  34 -24   1    2.45    0.88
   7 -34  -1    0.91    0.77
 -34  27  -1   -0.56    0.86
 -34  27  -1    0.96    0.67
   7 -34  -1   -1.52    1.00
  27   7  -1    1.27    0.78
  34 -27   1    0.81    1.14
  -7  34   1    0.11    0.97
  -7  34   1    0.95    0.46
 -27  -7   1   -0.08    0.86
  34 -27   1    1.29    0.83
   4 -34  -1    1.86    0.88
 -34  30  -1    2.38    1.13
   4 -34  -1    2.87    1.32
  30   4  -1    1.27    0.64
  34 -30   1    1.89    0.99
  -4  34   1    2.43    0.91
  34 -30   1    2.86    1.02
  -4  34   1    1.99    0.50
 -30  -4   1    1.42    1.05
   1 -34  -1    2.08    1.27
   1 -34  -1    1.80    0.78
 -34  33  -1    3.55    1.27
  33   1  -1    0.63    0.73
  33   1  -1    0.30    0.77
 -33  -1   1    3.19    2.13
  -1  34   1    2.08    0.81
  34 -33   1    1.44    0.86
  -1  34   1    1.85    0.53
  34 -33   1    2.03    1.07
  -2 -34  -1    0.82    1.14
  36  -2  -1    2.19    1.11
  -2 -34  -1    1.86    0.82
  36  -2  -1    1.61    0.81
 -34  36  -1    2.71    1.33
  34 -36   1    1.97    1.19
  34 -36   1    4.82    1.16
   2  34   1    2.32    0.80
   2  34   1    1.96    0.56
  -5 -34  -1   -1.37    1.11
 -34  39  -1    2.35    1.23
  -5 -34  -1    2.01    2.17
  39  -5  -1    0.51    1.27
  39  -5  -1   -0.38    0.72
  34 -39   1    0.46    1.08
   5  34   1    0.01    0.46
   5  34   1    0.46    0.87
 -39   5   1    1.58    1.19
 -39   5   1    0.59    1.02
  34 -39   1   -0.53    0.94
 -34  42  -1    2.02    1.29
  42  -8  -1   -0.36    0.72
  -8 -34  -1   -0.16    1.23
 -34  42  -1    0.16    0.80
  -8 -34  -1   -0.75    0.93
 -42   8   1    0.63    1.06
  34 -42   1    0.43    0.59
  34 -42   1    1.98    1.96
   8  34   1   -0.14    0.85
   8  34   1   -0.46    0.44
  34 -42   1   -1.38    0.74
  45 -11  -1   -1.48    0.82
 -11 -34  -1    0.74    1.22
 -11 -34  -1   -0.47    1.04
 -34  45  -1   -1.36    1.06
 -34  45  -1    0.61    0.96
  34 -45   1   -0.25    0.56
  34 -45   1    0.57    1.00
 -45  11   1    1.23    1.07
  34 -45   1   -0.16    0.74
  11  34   1    1.29    0.72
  11  34   1   -1.05    0.41
 -14 -34  -1    1.09    1.08
 -34  48  -1   -0.28    0.64
  48 -14  -1    0.05    0.78
 -14 -34  -1    0.96    1.09
 -34  48  -1   -2.09    1.05
  14  34   1    0.57    0.63
  34 -48   1   -0.84    0.50
  34 -48   1    0.97    1.07
  14  34   1    0.05    0.50
  34 -48   1    1.77    0.84
 -48  14   1   -1.13    0.95
 -17 -34  -1    0.44    1.16
 -34  51  -1    0.31    0.77
  51 -17  -1   -0.89    0.89
 -17 -34  -1    1.19    1.21
 -34  51  -1    1.00    1.22
  34 -51   1   -0.99    0.93
  17  34   1    0.40    0.47
  34 -51   1    0.83    1.18
 -51  17   1   -1.03    1.01
  34 -51   1   -0.36    0.53
  17  34   1    2.32    1.86
  51 -35  -1   -0.67    1.11
  51 -35  -1   -1.26    1.02
 -35 -16  -1   -1.43    1.04
 -16  51  -1    0.60    0.71
  35  16   1    1.11    0.69
  16 -51   1    0.07    1.23
  16 -51   1    0.73    0.53
  16 -51   1    0.07    0.80
 -51  35   1   -0.83    1.15
 -35 -13  -1   -1.47    0.86
  48 -35  -1    1.80    0.95
 -13  48  -1    1.08    0.96
  48 -35  -1    0.97    1.22
  48 -35  -1   -0.38    0.97
  13 -48   1    1.25    0.58
 -48  35   1   -0.50    1.16
  13 -48   1   -1.83    1.01
  35  13   1    0.29    0.90
  45 -35  -1    0.22    0.85
  45 -35  -1   -1.42    0.82
  45 -35  -1    0.70    1.09
 -35 -10  -1    0.23    0.99
 -10  45  -1    1.21    1.18
  10 -45   1    3.49    1.36
  10 -45   1   -0.56    0.50
 -45  35   1   -0.40    1.06
  35  10   1    0.47    0.88
  -7  42  -1    2.89    1.85
  42 -35  -1    1.55    1.06
  42 -35  -1   -0.02    0.87
 -35  -7  -1    0.73    1.60
   7 -42   1    1.45    1.30
  35   7   1    0.58    0.82
 -42  35   1    1.96    1.25
   7 -42   1   -0.68    0.85
 -35  -4  -1    0.22    1.11
  39 -35  -1    2.02    1.16
  39 -35  -1    1.16    0.99
   4 -39   1    1.56    1.36
   4 -39   1    0.61    0.77
 -39  35   1    2.34    1.29
  35   4   1    1.49    0.87
  36 -35  -1    0.17    0.65
  -1  36  -1    0.72    0.99
  36 -35  -1   -0.01    1.05
  36 -35  -1    0.02    0.82
 -35  -1  -1    1.01    1.15
   1 -36   1   -0.99    1.22
  35   1   1   -0.10    0.84
 -36  35   1    0.32    1.19
   1 -36   1   -0.85    0.80
  33 -35  -1    0.50    0.60
  33 -35  -1    1.62    0.89
  33 -35  -1    1.62    1.07
   2  33  -1   -0.53    1.06
 -35   2  -1    2.25    1.47
  -2 -33   1    2.19    1.05
  35  -2   1    1.35    0.97
  -2 -33   1    0.66    1.11
 -35   5  -1    0.45    0.90
 -35   5  -1   -0.27    1.05
  30 -35  -1   -0.45    0.97
   5  30  -1   -0.84    0.66
  30 -35  -1    0.35    0.57
  30 -35  -1   -0.45    0.70
 -30  35   1   -0.59    0.98
  35  -5   1    0.47    0.45
 -30  35   1    0.41    0.81
  35  -5   1   -0.34    0.55
  -5 -30   1    0.23    0.81
 -30  35   1    0.38    0.51
  -5 -30   1   -0.09    1.08
  27 -35  -1    1.64    0.90
   8  27  -1    0.67    0.74
  27 -35  -1    1.12    0.57
 -35   8  -1    1.35    0.92
  27 -35  -1    0.08    1.19
 -35   8  -1    2.15    1.14
   8  27  -1    1.40    0.37
 -27  35   1    2.47    0.67
 -27  35   1    1.83    1.18
  35  -8   1    2.43    0.58
  -8 -27   1    2.84    1.00
  35  -8   1    1.14    0.82
 -27  35   1    1.04    0.90
  24 -35  -1    0.15    0.77
  24 -35  -1    1.83    0.62
  11  24  -1    1.17    0.51
  11  24  -1    0.42    0.82
  24 -35  -1    2.66    1.15
 -35  11  -1   -0.13    0.80
 -24  35   1    3.32    2.20
 -24  35   1    0.00    0.96
  35 -11   1    0.16    0.82
 -11 -24   1    0.89    0.76
  21 -35  -1   -0.23    0.73
 -35  14  -1   -0.50    0.81
  21 -35  -1   -0.37    0.50
  21 -35  -1    1.03    0.98
  14  21  -1   -0.04    0.59
  14  21  -1    0.45    0.64
 -21  35   1    0.09    0.92
 -14 -21   1    1.35    0.89
  35 -14   1    0.34    0.85
 -21  35   1   -0.98    1.04
  17  18  -1    1.47    0.55
  18 -35  -1    1.22    0.80
  17  18  -1    0.71    0.84
 -35  17  -1    1.22    0.82
  18 -35  -1    1.55    0.54
  18 -35  -1    0.18    0.98
 -18  35   1    1.88    1.09
 -18  35   1    1.33    0.68
  35 -17   1   -0.31    0.91
 -17 -18   1    0.52    0.84
  15 -35  -1    1.15    0.76
 -35  20  -1    1.45    0.92
  20  15  -1    1.60    1.10
  15 -35  -1   -0.33    1.00
  15 -35  -1    0.12    0.50
  35 -20   1    0.82    1.02
  35 -20   1    1.35    0.84
 -15  35   1    1.36    0.69
 -15  35   1    1.44    1.10
 -20 -15   1    1.00    0.93
  12 -35  -1   -0.39    1.02
  12 -35  -1    1.09    0.48
 -35  23  -1    0.89    0.62
  23  12  -1    2.05    0.90
 -35  23  -1    0.24    0.94
  12 -35  -1    0.66    0.71
 -23 -12   1    1.80    1.00
  35 -23   1    2.01    0.92
 -12  35   1    1.17    1.04
 -12  35   1    0.41    0.65
  35 -23   1    1.55    0.83
  35 -23   1    2.50    1.05
   9 -35  -1    0.06    0.44
   9 -35  -1    0.73    1.06
 -35  26  -1    1.16    0.58
  26   9  -1   -0.11    1.13
 -35  26  -1    0.71    1.01
   9 -35  -1    0.43    0.76
  -9  35   1    1.08    1.81
  -9  35   1    1.25    0.47
  35 -26   1   -0.46    0.71
  35 -26   1   -0.64    0.78
 -26  -9   1    0.30    1.13
   6 -35  -1    1.63    1.27
 -35  29  -1    0.84    1.07
  29   6  -1    0.53    0.84
 -35  29  -1    0.89    0.58
   6 -35  -1    0.59    0.87
  -6  35   1    1.72    0.49
 -29  -6   1    1.76    1.23
  35 -29   1    2.13    0.97
  -6  35   1    2.37    0.92
  35 -29   1    0.87    0.83
 -35  32  -1    1.59    1.19
  32   3  -1    1.23    0.78
   3 -35  -1    1.01    1.19
   3 -35  -1   -0.30    0.75
  35 -32   1    1.49    1.16
 -32  -3   1    1.70    1.08
  -3  35   1    0.26    0.46
  -3  35   1    0.29    0.66
  35 -32   1    1.56    0.96
  35   0  -1    1.67    0.84
   0 -35  -1    2.21    1.00
   0 -35  -1    4.43    1.48
 -35  35  -1    1.13    1.14
  35   0  -1    0.43    0.94
   0  35   1    0.26    0.88
  35 -35   1   -0.20    1.02
   0  35   1    0.82    0.50
 -35   0   1    0.84    1.44
  35 -35   1    1.78    1.05
  38  -3  -1   -0.59    0.94
  -3 -35  -1    2.05    2.06
  -3 -35  -1   -1.42    1.25
  38  -3  -1   -0.54    0.71
 -35  38  -1   -0.54    1.33
   3  35   1   -0.40    0.69
   3  35   1   -0.18    0.45
  35 -38   1    0.49    0.84
  35 -38   1   -0.18    0.94
 -38   3   1   -0.93    2.06
  41  -6  -1    0.20    0.46
  -6 -35  -1    1.55    1.89
 -35  41  -1   -0.42    0.47
  -6 -35  -1   -0.21    1.30
 -35  41  -1    0.00    1.21
  35 -41   1    1.02    1.33
   6  35   1    0.60    0.76
 -41   6   1    1.37    1.19
   6  35   1    1.19    0.49
 -41   6   1    0.99    0.79
  35 -41   1    1.90    1.12
  -9 -35  -1   -1.41    1.12
  -9 -35  -1   -2.14    0.75
 -35  44  -1   -0.78    0.57
 -35  44  -1    1.53    1.17
  44  -9  -1   -0.78    0.51
  35 -44   1    0.16    0.76
   9  35   1    2.83    1.22
 -44   9   1    1.01    0.98
  35 -44   1   -0.55    0.96
  35 -44   1    0.47    0.59
   9  35   1   -0.26    0.44
 -12 -35  -1   -0.43    0.94
  47 -12  -1   -0.82    0.54
 -12 -35  -1    0.58    1.23
 -35  47  -1   -1.05    0.99
 -35  47  -1    0.07    0.52
  12  35   1    0.18    0.60
  35 -47   1   -0.73    0.56
  35 -47   1    0.63    0.96
 -47  12   1   -0.97    1.05
  35 -47   1   -0.18    0.79
  12  35   1   -0.59    0.45
 -35  50  -1   -1.47    1.09
 -15 -35  -1    1.37    1.28
 -15 -35  -1    0.20    0.98
  50 -15  -1   -1.11    1.14
 -35  50  -1    0.44    1.10
  35 -50   1    0.21    1.04
 -50  15   1   -0.94    1.01
  35 -50   1   -0.20    0.56
  15  35   1    1.13    0.85
  35 -50   1    1.27    0.81
  15  35   1    1.18    0.50
 -36 -14  -1   -2.15    1.09
 -14  50  -1    1.46    0.78
  50 -36  -1   -0.08    1.16
  50 -36  -1   -0.76    0.77
  14 -50   1   -1.80    1.24
  36  14   1    0.58    1.00
  14 -50   1    0.89    1.09
 -50  36   1   -0.45    1.02
  47 -36  -1   -0.79    0.95
  47 -36  -1    0.53    0.73
 -36 -11  -1   -3.18    2.06
 -11  47  -1    0.33    1.01
  47 -36  -1   -0.05    1.02
  11 -47   1   -0.51    0.54
  36  11   1    1.23    0.89
 -47  36   1   -0.05    1.07
  11 -47   1    0.56    1.21
  44 -36  -1    0.28    0.85
 -36  -8  -1    0.50    1.10
  -8  44  -1    0.47    0.85
  44 -36  -1    0.86    0.67
 -44  36   1    0.74    1.17
  36   8   1    0.46    1.02
   8 -44   1   -1.68    1.10
   8 -44   1    0.27    0.88
  -5  41  -1    0.21    0.81
  41 -36  -1    0.76    0.98
 -36  -5  -1   -0.13    1.45
  41 -36  -1    0.31    0.93
   5 -41   1   -1.01    1.22
  36   5   1   -0.51    0.68
   5 -41   1   -1.14    0.77
 -41  36   1    0.48    1.13
  38 -36  -1    3.59    0.83
 -36  -2  -1    2.29    1.36
  38 -36  -1    1.74    1.79
  -2  38  -1    4.21    2.19
  38 -36  -1    2.90    1.10
   2 -38   1    1.26    1.43
   2 -38   1    2.84    1.05
 -38  36   1    1.41    1.27
  36   2   1    2.02    1.03
   1  35  -1    0.74    0.79
 -36   1  -1    1.69    1.17
  35 -36  -1    2.46    0.74
  35 -36  -1    2.51    1.19
  35 -36  -1    1.62    0.90
 -35  36   1    3.25    1.36
  -1 -35   1    1.51    0.75
  36  -1   1    0.62    0.68
  -1 -35   1    1.15    1.30
 -36   4  -1   -1.39    1.02
  32 -36  -1   -0.53    0.79
  32 -36  -1   -0.79    0.54
   4  32  -1    0.02    0.80
  32 -36  -1   -0.73    0.95
  36  -4   1    0.29    0.42
 -32  36   1    0.21    0.48
 -32  36   1   -0.64    1.48
 -32  36   1    0.46    0.54
  36  -4   1   -0.18    0.38
  -4 -32   1    1.15    1.23
  -4 -32   1    0.42    0.98
  29 -36  -1    4.45    0.82
 -36   7  -1    1.13    0.86
  29 -36  -1    1.83    1.09
  29 -36  -1    3.53    0.93
 -36   7  -1    2.05    1.18
   7  29  -1    3.67    1.03
   7  29  -1    2.82    0.44
 -29  36   1    5.36    1.48
  -7 -29   1    3.10    1.07
 -29  36   1    2.80    0.63
  36  -7   1    4.23    0.68
 -29  36   1    1.53    1.10
  36  -7   1    4.11    1.25
 -36  10  -1    3.83    1.07
  26 -36  -1    3.87    0.97
  10  26  -1    4.71    1.08
  26 -36  -1    3.12    1.16
  26 -36  -1    3.13    0.71
  36 -10   1    3.92    1.35
 -26  36   1    3.34    1.13
  36 -10   1    3.84    0.72
 -26  36   1    4.09    1.32
 -10 -26   1    2.60    1.04
 -26  36   1    2.52    0.68
  23 -36  -1    0.50    0.54
  23 -36  -1    0.14    0.98
 -36  13  -1    1.16    0.99
  13  23  -1    0.55    0.52
  13  23  -1    0.51    0.74
  23 -36  -1    0.71    0.79
 -13 -23   1    0.80    0.93
  36 -13   1    1.24    1.02
 -23  36   1    2.78    1.15
 -23  36   1    0.63    1.16
  20 -36  -1    0.58    0.93
  20 -36  -1    1.17    0.57
  20 -36  -1    0.75    0.81
  16  20  -1    0.26    0.51
  16  20  -1    1.09    1.78
 -36  16  -1    1.59    0.86
 -20  36   1    1.20    1.09
 -16 -20   1    1.27    0.91
 -20  36   1    1.40    1.01
  36 -16   1    0.58    0.72
  19  17  -1    1.30    0.71
  17 -36  -1    1.36    0.55
  19  17  -1    1.59    0.64
  17 -36  -1    0.15    1.07
 -36  19  -1    2.13    1.05
  17 -36  -1    2.01    0.85
 -17  36   1    0.99    1.08
  36 -19   1   -0.26    1.91
 -19 -17   1    1.54    1.03
 -17  36   1    1.23    0.92
  14 -36  -1    2.52    0.57
  14 -36  -1    4.13    1.26
 -36  22  -1    3.87    0.74
  22  14  -1    2.23    0.90
 -36  22  -1    2.47    0.87
  14 -36  -1    3.14    1.15
  36 -22   1    2.85    0.97
 -14  36   1    2.83    1.03
  36 -22   1    1.98    1.07
 -14  36   1    2.67    1.23
 -22 -14   1    2.88    1.08
  11 -36  -1    3.32    1.35
  11 -36  -1    2.87    0.95
  11 -36  -1    2.57    0.57
 -36  25  -1    3.10    0.67
  25  11  -1    1.69    0.83
 -36  25  -1    4.42    1.25
  36 -25   1    8.49    2.34
  36 -25   1    3.98    1.08
 -25 -11   1    2.01    0.98
 -11  36   1    3.50    1.31
 -11  36   1    2.60    1.01
  36 -25   1    2.92    1.69
  28   8  -1    3.37    1.51
   8 -36  -1    0.71    0.80
 -36  28  -1    0.30    1.02
   8 -36  -1    0.61    1.17
 -36  28  -1    0.28    0.56
  -8  36   1    0.14    0.43
  36 -28   1    0.41    0.75
  36 -28   1    0.23    0.86
  -8  36   1   -0.76    0.45
 -28  -8   1    0.25    0.88
  31   5  -1    0.76    0.74
   5 -36  -1    1.82    1.28
 -36  31  -1    0.27    1.16
   5 -36  -1    0.97    0.99
 -31  -5   1    0.19    1.09
  -5  36   1   -0.28    0.68
  36 -31   1    1.04    0.87
  36 -31   1    0.56    0.81
  -5  36   1    0.80    0.45
   2 -36  -1    2.86    1.02
   2 -36  -1    3.06    1.39
 -36  34  -1    1.79    1.15
  34   2  -1    1.85    0.90
  34   2  -1    4.92    2.47
 -34  -2   1    0.72    2.34
  36 -34   1    0.63    1.00
  -2  36   1    2.00    0.94
  -2  36   1    1.68    0.53
  36 -34   1    1.64    1.03
  -1 -36  -1   -0.35    1.01
  -1 -36  -1    0.03    1.72
  37  -1  -1    2.41    2.48
  37  -1  -1    0.33    0.75
  36 -37   1    1.11    1.08
   1  36   1    0.68    0.49
 -37   1   1    0.81    1.20
   1  36   1    0.33    0.94
  36 -37   1    0.22    0.88
  40  -4  -1    0.37    0.67
  -4 -36  -1   -1.65    1.66
  40  -4  -1   -0.02    0.64
 -36  40  -1    0.25    1.24
  -4 -36  -1    1.28    1.14
  36 -40   1    0.05    1.03
   4  36   1   -0.54    0.69
 -40   4   1   -0.29    1.09
 -40   4   1    1.02    1.08
   4  36   1    0.46    0.50
  36 -40   1   -0.18    0.85
  43  -7  -1    0.36    0.96
  -7 -36  -1    0.09    1.20
 -36  43  -1    3.45    1.32
  -7 -36  -1    1.48    1.01
 -36  43  -1    1.96    1.05
  36 -43   1    1.02    0.91
  36 -43   1    2.78    1.13
 -43   7   1    0.26    1.09
 -43   7   1   -0.55    0.99
   7  36   1    2.12    1.46
   7  36   1    0.69    0.46
 -10 -36  -1    0.58    1.27
  46 -10  -1    0.09    0.67
 -36  46  -1   -0.98    0.71
 -10 -36  -1   -0.36    0.95
 -36  46  -1    1.06    1.26
 -46  10   1   -0.13    1.02
  10  36   1    1.32    0.93
  36 -46   1    0.74    0.79
  10  36   1   -0.23    0.45
  36 -46   1    0.27    0.55
  36 -46   1   -1.37    0.92
  49 -13  -1   -1.06    0.90
 -13 -36  -1   -0.83    0.88
 -36  49  -1    0.78    1.19
 -13 -36  -1    0.24    1.24
 -36  49  -1   -0.52    0.91
  36 -49   1   -0.19    0.55
  36 -49   1    1.23    1.14
  36 -49   1    0.88    0.82
  13  36   1   -0.49    0.43
  13  36   1   -1.35    0.81
 -49  13   1    1.96    1.21
  49 -37  -1   -0.86    0.95
  49 -37  -1    0.32    0.76
  49 -37  -1   -0.15    0.83
 -37 -12  -1   -0.28    1.10
 -12  49  -1    1.30    1.12
  12 -49   1    0.85    1.39
  37  12   1    0.54    0.82
  12 -49   1    0.27    0.91
 -49  37   1   -0.06    1.16
  46 -37  -1    0.17    1.02
  -9  46  -1    1.29    1.18
  46 -37  -1    0.16    0.68
 -37  -9  -1    1.39    1.21
 -46  37   1   -0.16    1.13
  37   9   1    0.21    0.79
   9 -46   1   -0.24    1.28
   9 -46   1    0.07    0.88
 -46  37   1    0.00    0.71
  43 -37  -1    1.75    0.90
 -37  -6  -1    0.08    1.03
  -6  43  -1    0.14    0.75
  43 -37  -1   -0.91    0.81
 -43  37   1    1.53    1.18
   6 -43   1    0.41    1.82
   6 -43   1   -0.29    1.26
  40 -37  -1   -0.34    1.01
  40 -37  -1    1.10    0.91
  40 -37  -1   -0.08    0.68
  -3  40  -1   -0.83    0.76
 -40  37   1   -2.36    1.02
   3 -40   1    0.41    0.88
  37   3   1    0.41    0.98
   3 -40   1   -0.47    1.16
  37 -37  -1   -0.01    0.88
 -37   0  -1    0.33    1.12
  37 -37  -1   -0.06    1.25
  37 -37  -1    0.67    0.77
 -37  37   1   -1.45    1.06
   0 -37   1    0.80    1.43
  37   0   1   -0.39    0.86
   0 -37   1    1.76    1.27
  34 -37  -1    0.91    1.15
 -37   3  -1    2.62    1.70
   3  34  -1    0.55    0.90
  34 -37  -1    0.28    0.59
  34 -37  -1    0.46    0.85
 -34  37   1    2.11    1.20
  -3 -34   1   -0.39    0.98
  37  -3   1    1.17    1.03
  -3 -34   1    1.66    1.39
   6  31  -1    1.25    0.87
 -37   6  -1   -0.14    1.59
  31 -37  -1   -0.28    0.58
 -37   6  -1   -0.47    0.80
  31 -37  -1   -0.05    0.85
  31 -37  -1    0.26    1.06
 -31  37   1    0.07    1.16
  -6 -31   1    0.66    1.30
 -31  37   1    0.23    1.07
 -31  37   1    0.99    0.54
  37  -6   1    0.14    0.46
  37  -6   1    2.31    1.30
  -6 -31   1    0.59    1.24
   9  28  -1    0.08    0.34
  28 -37  -1   -1.04    0.89
  28 -37  -1    0.63    0.61
  28 -37  -1   -0.29    0.78
 -37   9  -1   -1.20    0.86
   9  28  -1   -0.75    0.80
 -28  37   1   -2.63    1.21
 -28  37   1    0.49    0.57
  37  -9   1    0.40    0.53
  37  -9   1   -0.26    0.70
 -28  37   1    0.62    0.68
  -9 -28   1   -0.71    0.90
  12  25  -1    0.51    0.69
  25 -37  -1    2.30    1.20
 -37  12  -1    0.13    0.84
  12  25  -1    1.08    0.51
  25 -37  -1    0.41    0.61
  25 -37  -1    0.51    0.81
 -25  37   1   -0.76    1.11
  37 -12   1    1.08    0.78
 -12 -25   1    1.29    1.18
 -25  37   1    0.32    0.86
 -37  15  -1    1.73    0.98
  15  22  -1    3.06    0.62
  22 -37  -1    2.68    0.94
  22 -37  -1    2.43    1.26
  22 -37  -1    2.15    0.65
  15  22  -1    2.31    0.69
 -22  37   1    2.33    1.26
  37 -15   1    3.52    1.04
 -15 -22   1    3.67    1.09
 -22  37   1    6.29    1.48
 -37  18  -1   -0.04    0.77
  19 -37  -1    2.17    0.60
  18  19  -1    2.08    0.88
  18  19  -1    1.97    0.58
  19 -37  -1    2.51    1.18
  19 -37  -1    2.55    0.93
  37 -18   1    1.53    1.04
 -19  37   1    3.54    1.22
 -19  37   1    1.41    1.05
 -18 -19   1    1.29    0.89
  16 -37  -1   -0.45    1.13
  16 -37  -1    0.24    0.63
 -37  21  -1    1.59    1.01
  16 -37  -1    0.91    0.53
  21  16  -1    2.31    1.05
  37 -21   1    1.65    1.05
 -16  37   1    0.96    1.12
 -16  37   1    3.41    2.16
 -21 -16   1    0.42    0.85
  37 -21   1   -0.17    0.79
 -37  24  -1    0.37    1.03
  13 -37  -1   -2.57    1.04
 -37  24  -1    0.21    0.64
  24  13  -1    0.75    0.92
  13 -37  -1   -0.22    0.73
  13 -37  -1   -0.78    0.41
 -13  37   1    0.13    1.03
  37 -24   1   -0.60    0.95
  37 -24   1    0.00    0.82
 -24 -13   1   -0.86    0.96
 -13  37   1    0.16    0.66
  37 -24   1    0.20    0.85
  10 -37  -1    1.17    0.50
  10 -37  -1    1.21    1.19
 -37  27  -1    3.25    1.19
  27  10  -1    1.16    0.94
 -37  27  -1    1.46    0.62
  10 -37  -1    1.45    0.87
 -10  37   1    1.34    0.75
  37 -27   1    1.26    1.19
  37 -27   1    3.49    1.06
 -10  37   1    2.22    0.51
 -27 -10   1    0.81    1.06
  30   7  -1    0.09    0.76
   7 -37  -1    3.43    1.36
   7 -37  -1   -0.07    0.64
 -37  30  -1    0.15    1.05
  -7  37   1    2.61    0.53
  37 -30   1    2.42    0.94
  37 -30   1    1.30    0.82
  -7  37   1    4.65    1.05
 -30  -7   1    3.12    2.18
 -37  33  -1   -0.34    1.09
  33   4  -1    0.23    0.87
   4 -37  -1   -0.68    1.23
   4 -37  -1    0.36    0.78
  37 -33   1    1.06    0.98
  -4  37   1    0.88    0.61
  37 -33   1   -1.44    0.76
  -4  37   1    1.16    0.49
  36   1  -1    0.00    0.77
  36   1  -1    2.41    1.31
 -37  36  -1    0.68    1.54
   1 -37  -1    3.04    2.44
   1 -37  -1    0.44    0.65
  -1  37   1    0.25    0.81
 -36  -1   1    0.19    1.18
  37 -36   1    0.70    0.97
  37 -36   1    1.49    0.93
  -1  37   1    1.09    0.49
  39  -2  -1   -0.35    0.61
 -37  39  -1   -1.98    1.06
  -2 -37  -1   -0.94    1.40
  39  -2  -1    0.92    2.19
  -2 -37  -1    0.25    1.28
   2  37   1   -0.18    0.45
  37 -39   1    0.65    0.93
 -39   2   1    2.08    1.65
   2  37   1    0.08    0.76
  37 -39   1   -0.27    0.98
 -37  42  -1   -0.32    1.12
  -5 -37  -1   -1.09    1.26
  42  -5  -1   -0.13    0.62
  -5 -37  -1   -0.70    0.71
  42  -5  -1    0.52    0.95
 -42   5   1   -0.90    0.88
 -42   5   1   -1.24    0.99
  37 -42   1   -0.30    0.82
   5  37   1    0.08    0.46
   5  37   1   -0.24    0.96
  37 -42   1    1.21    1.03
 -37  45  -1   -1.42    0.94
  45  -8  -1   -1.63    0.92
 -37  45  -1   -0.33    1.20
  -8 -37  -1    0.64    1.02
  -8 -37  -1    1.06    1.09
  37 -45   1    0.82    0.74
  37 -45   1    0.61    0.94
  37 -45   1    0.03    0.60
   8  37   1    0.45    0.78
   8  37   1   -0.06    0.44
 -45   8   1    0.17    0.91
 -37  48  -1   -0.28    0.94
 -11 -37  -1   -2.03    0.95
  48 -11  -1   -1.10    0.88
 -37  48  -1   -2.48    1.03
 -11 -37  -1    0.84    1.18
  11  37   1    1.73    1.20
  37 -48   1   -1.80    0.93
 -48  11   1    2.06    1.19
  37 -48   1    1.09    0.86
  11  37   1   -0.17    0.47
  37 -48   1   -1.48    0.47
  48 -38  -1   -0.17    0.93
  48 -38  -1   -0.21    0.76
 -38 -10  -1   -0.03    1.14
  48 -38  -1   -0.59    1.00
 -10  48  -1    0.35    0.73
  10 -48   1    1.02    1.15
  10 -48   1    1.71    1.42
  38  10   1    0.38    0.84
 -48  38   1   -0.88    1.16
  45 -38  -1    1.67    0.94
  45 -38  -1    3.63    1.37
  -7  45  -1   -0.87    0.77
 -38  -7  -1   -0.69    1.09
  38   7   1   -1.15    0.71
 -45  38   1    1.51    1.21
   7 -45   1    1.06    0.91
   7 -45   1    1.55    1.36
  42 -38  -1   -0.87    0.78
  -4  42  -1    0.66    0.67
 -38  -4  -1   -0.45    1.02
  42 -38  -1   -0.16    0.64
  42 -38  -1    0.37    0.76
 -42  38   1    0.68    1.16
  38   4   1    1.67    1.55
   4 -42   1    0.35    0.85
   4 -42   1    1.63    1.47
  39 -38  -1    0.14    0.57
  39 -38  -1    0.76    0.93
  -1  39  -1    0.57    0.70
  39 -38  -1   -0.04    0.82
 -39  38   1    0.86    1.26
   1 -39   1    0.06    1.31
   1 -39   1   -0.07    0.95
  38   1   1    0.83    0.98
 -38   2  -1    0.86    1.22
   2  36  -1    1.05    1.50
  36 -38  -1    2.04    1.44
  36 -38  -1    1.00    0.64
  36 -38  -1    0.04    0.87
  -2 -36   1   -0.17    0.76
 -36  38   1    2.00    1.34
  -2 -36   1   -1.87    1.27
  38  -2   1    1.93    2.57
  33 -38  -1    0.94    1.11
  33 -38  -1    1.03    0.68
  33 -38  -1    2.55    1.61
 -38   5  -1    0.92    1.10
 -38   5  -1    1.01    1.21
   5  33  -1    0.88    0.80
 -33  38   1    0.29    1.25
 -33  38   1   -0.49    0.90
  38  -5   1    0.16    0.43
  -5 -33   1    1.55    1.02
  -5 -33   1    1.89    1.38
  38  -5   1    0.07    0.71
  30 -38  -1   -0.25    0.81
 -38   8  -1    0.21    0.92
 -38   8  -1    0.72    1.09
   8  30  -1    1.85    0.85
  30 -38  -1    0.12    0.61
   8  30  -1    0.72    0.36
  30 -38  -1    0.33    1.19
 -30  38   1    0.30    0.76
  38  -8   1    0.13    0.68
  -8 -30   1    0.65    1.08
  38  -8   1    0.47    0.50
 -30  38   1   -1.54    1.11
 -30  38   1    0.48    0.55
  27 -38  -1   -0.36    0.74
  27 -38  -1   -0.35    0.62
  11  27  -1    1.67    1.19
 -38  11  -1    0.77    1.02
  27 -38  -1    3.15    1.23
 -27  38   1    1.25    0.61
  38 -11   1    1.37    1.06
  38 -11   1    0.78    1.00
 -27  38   1   -0.06    0.76
 -27  38   1    0.37    1.42
 -11 -27   1   -0.37    0.91
  14  24  -1    6.84    1.19
  24 -38  -1    7.03    0.92
  14  24  -1    9.57    1.45
  24 -38  -1    7.93    1.28
  24 -38  -1    6.92    1.41
 -38  14  -1    6.77    1.36
 -24  38   1    4.99    1.76
  38 -14   1    4.05    0.94
 -24  38   1    5.98    1.19
 -14 -24   1    5.71    1.20
  21 -38  -1    3.15    1.09
  17  21  -1    0.72    0.87
  21 -38  -1    1.46    0.88
 -38  17  -1    0.22    0.75
  21 -38  -1    1.11    0.58
  17  21  -1    1.54    0.55
  38 -17   1    2.89    1.10
 -21  38   1    3.79    1.30
 -21  38   1    2.83    1.10
 -17 -21   1   -0.31    0.88
  20  18  -1    1.39    0.92
  18 -38  -1    1.94    0.58
  20  18  -1    1.89    0.61
  18 -38  -1    2.03    0.95
 -38  20  -1    1.83    0.81
  18 -38  -1    1.66    1.19
 -18  38   1    2.39    0.80
 -18  38   1    3.26    1.27
 -20 -18   1    0.78    0.79
  38 -20   1    4.06    1.16
 -38  23  -1    0.66    0.64
 -38  23  -1    0.54    0.84
  15 -38  -1   -0.45    1.07
  15 -38  -1   -0.24    0.73
  15 -38  -1    0.98    0.55
  23  15  -1   -0.35    0.91
 -23 -15   1    0.38    1.05
  38 -23   1    1.74    0.92
  38 -23   1    0.95    1.05
 -15  38   1   -0.04    1.93
 -15  38   1    1.58    1.15
 -38  26  -1    0.00    0.60
  12 -38  -1   -0.52    0.75
 -38  26  -1    1.07    1.12
  12 -38  -1   -0.44    1.09
  12 -38  -1   -0.84    0.40
  26  12  -1    0.58    0.75
  38 -26   1    1.50    0.94
  38 -26   1    0.41    0.87
 -26 -12   1   -0.22    0.95
 -12  38   1    0.25    1.75
  38 -26   1    2.53    0.99
 -12  38   1    1.67    0.94
 -38  29  -1    6.32    0.79
 -38  29  -1    4.35    1.26
   9 -38  -1    7.98    1.60
   9 -38  -1    7.12    1.54
  29   9  -1    3.84    1.05
  -9  38   1    4.49    1.11
  38 -29   1    5.01    1.14
 -29  -9   1    4.14    1.37
  38 -29   1    6.68    1.21
  -9  38   1    5.42    0.70
  32   6  -1    0.81    1.06
 -38  32  -1    0.62    1.17
   6 -38  -1    0.37    0.77
   6 -38  -1    0.21    1.29
  -6  38   1    0.42    0.54
  38 -32   1    0.91    1.01
  38 -32   1    1.25    0.78
 -32  -6   1    0.73    1.08
  -6  38   1    0.74    0.47
   3 -38  -1    0.38    0.92
 -38  35  -1    2.94    1.45
   3 -38  -1    4.96    2.80
  35   3  -1    0.28    0.70
  35   3  -1    1.08    0.86
  38 -35   1    3.30    1.71
  38 -35   1    0.90    0.97
  -3  38   1    0.28    0.45
  -3  38   1    2.43    0.98
 -35  -3   1    1.07    1.21
  38   0  -1   -0.04    0.78
 -38  38  -1    0.59    1.25
  38   0  -1    0.12    0.71
   0 -38  -1    0.82    1.01
   0 -38  -1    1.19    1.33
  38 -38   1    0.34    1.13
   0  38   1    1.09    0.49
 -38   0   1   -0.75    1.03
  38 -38   1    1.08    1.07
   0  38   1    1.28    1.08
  -3 -38  -1   -0.84    1.22
  41  -3  -1    0.38    0.66
  -3 -38  -1    0.42    0.91
  41  -3  -1    0.24    0.77
 -38  41  -1   -0.45    1.14
 -41   3   1   -0.90    1.10
  38 -41   1    0.92    0.85
   3  38   1    0.16    0.46
   3  38   1    0.16    1.11
  38 -41   1    0.67    0.97
 -38  44  -1   -1.52    0.99
  -6 -38  -1    1.25    1.14
  44  -6  -1   -0.78    0.56
  -6 -38  -1    0.34    0.97
  38 -44   1   -0.55    0.89
  38 -44   1    1.02    0.84
   6  38   1    0.42    0.78
 -44   6   1    0.13    1.18
   6  38   1   -0.07    0.47
 -44   6   1    1.17    0.88
 -38  47  -1   -1.85    1.12
  47  -9  -1   -0.16    1.05
  -9 -38  -1   -0.43    1.05
 -38  47  -1   -0.57    1.09
  -9 -38  -1   -0.10    1.08
  38 -47   1   -1.37    0.49
 -47   9   1   -0.36    1.06
  38 -47   1   -0.10    1.01
   9  38   1    1.08    0.78
   9  38   1    0.00    0.44
  38 -47   1    0.67    0.82
 -12 -38  -1   -1.60    0.98
 -38  50  -1   -0.11    1.04
 -12 -38  -1   -2.20    1.25
 -38  50  -1    0.05    0.90
  50 -12  -1   -0.94    0.88
 -50  12   1   -1.55    1.05
  38 -50   1    0.40    1.06
  12  38   1    0.06    0.46
  12  38   1    0.52    0.61
  38 -50   1    1.50    0.95
  50 -39  -1   -2.11    0.85
  50 -39  -1   -0.30    0.99
 -39 -11  -1   -1.04    1.33
  11 -50   1   -0.64    1.21
  39  11   1    0.21    0.73
 -50  39   1   -1.45    1.18
  11 -50   1    2.27    1.03
  -8  47  -1    0.57    0.68
  47 -39  -1   -0.95    0.93
 -39  -8  -1   -0.87    1.15
  47 -39  -1    1.82    0.97
  39   8   1   -1.25    2.01
   8 -47   1    1.76    1.41
 -47  39   1    1.26    1.18
   8 -47   1    0.19    0.86
  44 -39  -1    1.00    0.85
  -5  44  -1   -0.59    0.70
  44 -39  -1   -0.56    0.58
  44 -39  -1   -0.14    0.91
 -39  -5  -1   -1.63    1.02
  39   5   1    0.07    0.76
   5 -44   1    0.18    1.29
 -44  39   1   -1.30    1.14
   5 -44   1    0.05    0.80
  41 -39  -1    0.01    0.82
  41 -39  -1   -0.11    0.62
 -39  -2  -1   -2.46    1.13
  41 -39  -1    0.20    0.81
  -2  41  -1    1.25    1.82
 -41  39   1   -1.15    1.13
   2 -41   1    2.88    1.47
  39   2   1   -0.12    0.88
   2 -41   1   -0.12    1.06
  38 -39  -1    1.65    1.01
  38 -39  -1    0.80    0.83
  38 -39  -1    0.01    0.55
   1  38  -1    3.56    1.94
  -1 -38   1    0.47    0.93
 -38  39   1    0.85    1.24
  39  -1   1   -0.44    0.69
  -1 -38   1    2.94    1.23
 -39   4  -1   -0.66    1.15
  35 -39  -1   -0.12    1.06
   4  35  -1    1.04    1.01
  35 -39  -1    0.79    0.94
  35 -39  -1   -0.07    0.64
 -35  39   1    0.39    1.08
  -4 -35   1   -0.26    1.15
  -4 -35   1   -0.50    0.82
  39  -4   1   -0.54    0.76
  32 -39  -1   -0.23    0.78
 -39   7  -1   -0.85    0.85
   7  32  -1    1.11    0.84
  32 -39  -1   -0.43    1.02
 -39   7  -1    1.76    2.16
  32 -39  -1    0.76    0.68
 -32  39   1   -0.18    0.59
  -7 -32   1   -0.20    1.47
  -7 -32   1   -0.23    1.00
 -32  39   1    0.49    0.52
  39  -7   1   -0.47    0.51
 -32  39   1   -1.64    1.09
  39  -7   1   -0.08    0.45
  29 -39  -1    2.70    1.36
  29 -39  -1    4.54    0.79
  29 -39  -1    8.75    2.08
  10  29  -1    4.85    1.18
 -39  10  -1    1.46    1.07
  10  29  -1    3.95    0.52
 -29  39   1    5.59    1.46
  39 -10   1    2.27    0.95
  39 -10   1    3.55    0.73
 -29  39   1    3.92    0.71
 -29  39   1    1.55    0.56
 -39  13  -1    1.49    1.04
  26 -39  -1    1.67    0.90
  26 -39  -1    3.12    1.04
  13  26  -1    2.50    0.61
  26 -39  -1    2.17    0.74
  13  26  -1    2.26    1.01
  39 -13   1    3.06    1.61
 -26  39   1    0.90    1.24
 -26  39   1    1.72    0.88
 -13 -26   1    2.10    1.13
  16  23  -1    2.13    0.70
 -39  16  -1    4.24    1.23
  23 -39  -1    3.00    1.08
  16  23  -1    3.11    0.69
  23 -39  -1    3.06    0.69
  23 -39  -1    3.07    1.20
 -16 -23   1    3.42    1.09
 -23  39   1    4.18    1.38
  39 -16   1    3.24    1.02
 -23  39   1    2.48    1.21
  20 -39  -1    1.26    0.59
  19  20  -1    2.46    0.99
  19  20  -1    2.79    0.58
  20 -39  -1    1.37    1.22
  20 -39  -1    2.67    1.30
 -39  19  -1    0.66    0.84
 -20  39   1    3.96    1.64
 -19 -20   1    1.34    1.01
  39 -19   1   -0.37    0.87
 -20  39   1    0.44    0.78
  22  17  -1    1.14    0.91
 -39  22  -1    2.17    1.17
  22  17  -1    2.73    0.76
  17 -39  -1    0.92    0.84
  17 -39  -1    1.96    0.61
  17 -39  -1    1.10    1.23
 -17  39   1    1.59    1.24
  39 -22   1    1.34    1.05
 -17  39   1   -0.26    0.59
 -22 -17   1    0.22    1.01
  39 -22   1    1.09    0.94
  14 -39  -1    1.55    1.28
  14 -39  -1    1.60    0.55
 -39  25  -1    2.97    0.76
  25  14  -1    1.98    1.99
  14 -39  -1    1.01    0.79
 -39  25  -1   -0.24    0.98
 -25 -14   1    1.27    1.09
 -14  39   1    1.74    0.99
  39 -25   1    3.54    2.25
  39 -25   1    0.94    0.96
 -14  39   1    3.21    1.20
  11 -39  -1    1.87    0.93
 -39  28  -1    1.64    1.17
  11 -39  -1    0.42    1.26
  28  11  -1    1.28    0.93
 -39  28  -1    0.22    0.62
  11 -39  -1    0.63    0.51
 -28 -11   1    0.15    1.64
 -11  39   1    1.43    0.81
  39 -28   1   -0.04    0.84
  39 -28   1    0.77    1.04
  31   8  -1    4.01    1.20
 -39  31  -1    4.37    1.32
 -39  31  -1    4.17    0.72
   8 -39  -1    4.78    1.47
   8 -39  -1    4.62    1.57
  -8  39   1    4.04    0.61
  39 -31   1    3.76    1.10
  39 -31   1    1.79    0.90
  -8  39   1    5.14    1.14
 -31  -8   1    4.77    1.41
   5 -39  -1    1.06    1.25
   5 -39  -1    2.41    1.56
  34   5  -1    0.49    1.40
 -39  34  -1    1.02    1.40
  39 -34   1    1.97    0.96
  39 -34   1    4.29    1.11
  -5  39   1    1.42    0.70
 -34  -5   1    1.38    1.25
  -5  39   1    1.85    0.52
 -39  37  -1    1.72    1.24
  37   2  -1    3.65    1.22
  37   2  -1    1.63    0.82
   2 -39  -1    3.69    1.36
   2 -39  -1    3.71    1.56
  39 -37   1    1.02    1.05
  39 -37   1    3.00    1.08
  -2  39   1    3.20    1.00
 -37  -2   1    1.73    1.32
  -2  39   1    2.94    0.57
  -1 -39  -1    1.50    1.31
  40  -1  -1    0.96    0.71
 -39  40  -1    0.31    1.10
  -1 -39  -1    1.16    0.94
  40  -1  -1    0.30    0.68
  39 -40   1    0.14    0.81
  39 -40   1   -0.01    1.07
 -40   1   1    0.10    1.11
   1  39   1    1.91    0.53
   1  39   1    2.48    1.10
  43  -4  -1    0.12    1.22
  -4 -39  -1    1.85    1.13
  43  -4  -1    2.44    0.67
  -4 -39  -1    0.10    1.21
 -39  43  -1    0.69    1.14
 -43   4   1   -0.23    0.92
   4  39   1    0.40    0.73
  39 -43   1    0.83    0.82
  39 -43   1    1.07    1.05
   4  39   1    0.13    0.46
 -43   4   1   -0.96    1.22
 -39  46  -1   -2.48    0.88
  -7 -39  -1   -1.41    0.87
  -7 -39  -1   -0.57    0.98
  46  -7  -1   -2.21    0.72
  39 -46   1    1.77    1.07
  39 -46   1   -0.56    0.64
  39 -46   1   -0.32    0.70
   7  39   1    0.11    0.43
 -46   7   1    0.94    1.09
   7  39   1    0.30    1.52
 -39  49  -1   -0.57    0.89
  49 -10  -1   -1.54    0.90
 -10 -39  -1   -1.67    0.97
 -10 -39  -1    3.05    1.35
 -39  49  -1   -1.40    1.12
 -49  10   1    2.19    1.16
  39 -49   1   -0.41    1.00
  39 -49   1    0.97    0.88
  39 -49   1   -0.91    0.47
  10  39   1    0.08    0.42
  10  39   1    1.60    0.78
  49 -40  -1    0.64    0.90
  49 -40  -1   -0.28    1.08
  49 -40  -1   -0.35    0.94
  -9  49  -1    1.05    0.75
 -40  -9  -1   -1.60    1.36
   9 -49   1    0.44    0.87
 -49  40   1   -0.67    1.16
  40   9   1   -0.11    0.79
 -49  40   1    0.21    0.80
   9 -49   1   -2.29    1.34
  46 -40  -1   -0.38    0.75
  46 -40  -1   -0.70    0.94
  46 -40  -1   -1.42    0.60
 -40  -6  -1    0.05    1.24
  -6  46  -1    1.16    0.76
 -46  40   1   -0.09    1.20
  40   6   1   -0.53    0.76
   6 -46   1    0.85    1.22
   6 -46   1   -0.30    0.70
  43 -40  -1    1.24    1.11
 -40  -3  -1   -1.45    0.90
  43 -40  -1    0.02    0.67
  -3  43  -1    1.35    0.84
  43 -40  -1    0.38    0.93
   3 -43   1    0.32    0.73
  40   3   1    0.62    0.64
   3 -43   1   -1.68    1.20
 -43  40   1   -0.87    1.09
   0  40  -1    0.73    0.63
  40 -40  -1    0.09    0.62
 -40   0  -1   -0.19    1.01
  40 -40  -1   -1.09    0.79
  40 -40  -1    1.45    0.91
   0 -40   1   -1.12    0.97
   0 -40   1   -0.12    0.96
 -40  40   1    1.34    1.21
  40   0   1    0.49    0.93
  37 -40  -1   -0.27    1.03
  37 -40  -1   -0.93    0.59
   3  37  -1    0.73    0.75
  37 -40  -1   -0.09    0.71
  -3 -37   1   -0.19    0.76
 -37  40   1    2.21    1.27
  -3 -37   1   -0.57    1.24
  40  -3   1    0.05    0.63
 -40   6  -1    0.18    1.07
 -40   6  -1    1.66    1.26
  34 -40  -1   -0.53    1.03
   6  34  -1    2.31    1.04
  34 -40  -1    2.21    0.93
  34 -40  -1    0.71    0.76
  40  -6   1    0.02    0.42
 -34  40   1   -0.29    0.79
  -6 -34   1   -0.19    1.27
 -34  40   1    0.38    1.16
  -6 -34   1    1.82    1.08
  40  -6   1    0.80    0.97
  31 -40  -1    2.05    1.01
 -40   9  -1   -0.02    1.02
  31 -40  -1   -0.54    1.51
   9  31  -1    0.93    0.91
  31 -40  -1    0.12    0.65
   9  31  -1    1.53    0.40
  40  -9   1    1.93    0.84
 -31  40   1   -0.78    1.19
  40  -9   1    1.34    0.54
 -31  40   1    0.30    0.53
  -9 -31   1    0.87    0.97
  12  28  -1    2.66    1.01
 -40  12  -1    3.77    1.30
  28 -40  -1    3.79    1.13
  28 -40  -1    2.43    0.74
  28 -40  -1    3.30    0.98
 -28  40   1    1.55    0.66
  40 -12   1    0.50    0.80
  40 -12   1    4.35    0.77
 -28  40   1    3.71    1.23
 -28  40   1    3.67    0.74
 -12 -28   1    1.63    1.16
  25 -40  -1    0.14    0.87
  15  25  -1    1.22    0.57
  25 -40  -1    0.25    1.04
  15  25  -1    1.19    0.96
 -40  15  -1    0.87    0.98
  25 -40  -1    0.72    0.60
 -25  40   1    1.09    1.17
  40 -15   1    1.38    1.02
 -25  40   1   -2.56    1.90
  22 -40  -1    1.78    0.64
  22 -40  -1    0.77    1.00
  22 -40  -1    0.16    0.81
 -40  18  -1   -0.15    0.82
  18  22  -1    3.53    1.40
  18  22  -1    0.44    0.50
  40 -18   1    0.88    1.11
 -22  40   1    1.19    0.71
 -18 -22   1   -0.92    0.98
 -22  40   1    3.53    1.27
  19 -40  -1    2.92    1.23
  21  19  -1    1.64    1.10
 -40  21  -1    0.87    1.09
  19 -40  -1    1.44    0.57
  21  19  -1    2.75    0.66
  19 -40  -1    0.79    0.85
 -19  40   1    1.76    1.30
 -19  40   1    0.98    2.07
 -21 -19   1    1.14    1.22
  40 -21   1    0.50    1.09
  16 -40  -1    1.56    1.21
 -40  24  -1    1.67    0.98
  24  16  -1    0.60    0.71
 -40  24  -1    1.93    0.77
  16 -40  -1    1.90    0.92
  16 -40  -1    2.04    0.62
 -24 -16   1    1.74    1.98
 -24 -16   1    1.36    0.91
 -16  40   1    0.53    0.84
  40 -24   1    2.28    1.30
 -16  40   1   -0.39    1.10
  40 -24   1    0.95    0.96
  27  13  -1    0.33    0.90
  13 -40  -1    0.20    1.25
  13 -40  -1    0.26    0.46
 -40  27  -1    1.03    1.06
 -40  27  -1    0.86    0.67
  13 -40  -1   -0.30    0.84
  40 -27   1    1.04    0.95
  40 -27   1   -0.34    0.94
  40 -27   1   -1.48    0.80
 -13  40   1    0.39    0.59
 -27 -13   1    1.36    1.34
 -40  30  -1    2.23    0.69
 -40  30  -1    3.53    1.22
  30  10  -1    3.11    0.94
  10 -40  -1    2.59    1.12
  10 -40  -1    2.83    1.85
  40 -30   1    2.32    1.01
 -10  40   1    2.41    1.29
 -30 -10   1    2.42    1.27
  40 -30   1    3.59    1.05
 -40  33  -1    0.39    1.41
   7 -40  -1   -0.88    1.19
   7 -40  -1    0.55    0.87
  -7  40   1    2.09    1.19
  40 -33   1    0.58    0.93
  40 -33   1    1.03    0.95
  -7  40   1    0.59    0.48
 -33  -7   1    1.57    1.50
 -40  36  -1    2.60    1.23
   4 -40  -1    2.87    1.42
  36   4  -1    1.21    0.92
  -4  40   1    2.32    0.53
 -36  -4   1    2.91    1.27
  40 -36   1    2.81    1.01
  40 -36   1    1.99    0.97
  -4  40   1    2.20    0.66
 -40  39  -1   -0.86    1.07
  39   1  -1   -1.22    0.56
  39   1  -1    0.68    0.75
   1 -40  -1   -0.56    1.19
   1 -40  -1    0.49    0.73
  -1  40   1    0.54    0.97
  40 -39   1    1.31    1.28
 -39  -1   1    1.49    1.20
  40 -39   1    2.87    1.80
  -1  40   1   -0.70    0.43
  42  -2  -1    0.25    0.56
  42  -2  -1   -1.36    0.74
  -2 -40  -1    1.18    1.83
  -2 -40  -1   -1.17    1.03
 -40  42  -1    0.96    1.09
  40 -42   1   -0.04    0.84
  40 -42   1    1.16    0.86
 -42   2   1    0.49    2.15
   2  40   1    0.81    1.03
[truncated: 2,171,685 more chars]
