# Supplementary material for: Inflatable porous organic crystals
Source: Nat Mater. 2025 Nov 3;25(3):481–6. doi: 10.1038/s41563-025-02393-6 (PMC12960203; doi:10.1038/s41563-025-02393-6)
Supplement: Supplementary file 17 — (CCDC 2404628) Crystal structure of T1 at 2 bar of CO2. [file 41563_2025_2393_MOESM17_ESM.cif]

 
data_T1_C02
 
_audit_creation_method            'SHELXL-2019/3'
_shelx_SHELXL_version_number      '2019/3'
_chemical_name_systematic         ?
_chemical_name_common             ?
_chemical_melting_point           ?
_chemical_formula_moiety          'C42 H48 N6 O6, 0.95(C O2)'
_chemical_formula_sum
 'C42.95 H48 N6 O7.90' 
_chemical_formula_weight          774.67

loop_
 _atom_type_symbol
 _atom_type_description
 _atom_type_scat_dispersion_real
 _atom_type_scat_dispersion_imag
 _atom_type_scat_source
 'C'  'C'   0.0033   0.0016
 'International Tables Vol C Tables 4.2.6.8 and 6.1.1.4'
 'H'  'H'   0.0000   0.0000
 'International Tables Vol C Tables 4.2.6.8 and 6.1.1.4'
 'N'  'N'   0.0061   0.0033
 'International Tables Vol C Tables 4.2.6.8 and 6.1.1.4'
 'O'  'O'   0.0106   0.0060
 'International Tables Vol C Tables 4.2.6.8 and 6.1.1.4'
 
_space_group_crystal_system       trigonal
_space_group_IT_number            146
_space_group_name_H-M_alt         'R 3 :H'
_space_group_name_Hall            'R 3'
 
_shelx_space_group_comment
;
The symmetry employed for this shelxl refinement is uniquely defined
by the following loop, which should always be used as a source of
symmetry information in preference to the above space-group names.
They are only intended as comments.
;
 
loop_
 _space_group_symop_operation_xyz
 'x, y, z'
 '-y, x-y, z'
 '-x+y, -x, z'
 'x+2/3, y+1/3, z+1/3'
 '-y+2/3, x-y+1/3, z+1/3'
 '-x+y+2/3, -x+1/3, z+1/3'
 'x+1/3, y+2/3, z+2/3'
 '-y+1/3, x-y+2/3, z+2/3'
 '-x+y+1/3, -x+2/3, z+2/3'
 
_cell_length_a                    50.829(3)
_cell_length_b                    50.829(3)
_cell_length_c                    9.7537(8)
_cell_angle_alpha                 90
_cell_angle_beta                  90
_cell_angle_gamma                 120
_cell_volume                      21823(3)
_cell_formula_units_Z             18
_cell_measurement_temperature     300(2)
_cell_measurement_reflns_used      5493
_cell_measurement_theta_min        2.28
_cell_measurement_theta_max       14.71
 
_exptl_crystal_description        Rod
_exptl_crystal_colour             yellow
_exptl_crystal_density_meas       ?
_exptl_crystal_density_method     ?
_exptl_crystal_density_diffrn     1.061          
_exptl_crystal_F_000              7396
_exptl_transmission_factor_min    ?
_exptl_transmission_factor_max    ?
_exptl_crystal_size_max           0.320
_exptl_crystal_size_mid           0.211
_exptl_crystal_size_min           0.194
_exptl_absorpt_coefficient_mu     0.074
_shelx_estimated_absorpt_T_min    ?
_shelx_estimated_absorpt_T_max    ?
_exptl_absorpt_correction_type    'multi-scan'
_exptl_absorpt_correction_T_min   0.816
_exptl_absorpt_correction_T_max   1.000
_exptl_absorpt_process_details    'SADABS, 2016'
_exptl_absorpt_special_details    ?
_diffrn_ambient_temperature       300(2)
_diffrn_radiation_wavelength      0.71073
_diffrn_radiation_type            MoK\a
_diffrn_source 			  'microfocus sealed tube'
_diffrn_measurement_device 	  'four-circle diffractometer' 
_diffrn_measurement_device_type   'Bruker D8 Venture'
_diffrn_measurement_method 	  '\f and \w scans'
_diffrn_detector_area_resol_mean   ? 
_diffrn_standards_number 	   0
_diffrn_standards_interval_count   . 
_diffrn_standards_interval_time    . 
_diffrn_standards_decay_% 	   ?
_diffrn_reflns_number             64235
_diffrn_reflns_av_unetI/netI      0.1020
_diffrn_reflns_av_R_equivalents   0.1407
_diffrn_reflns_limit_h_min        -52
_diffrn_reflns_limit_h_max        52
_diffrn_reflns_limit_k_min        -52
_diffrn_reflns_limit_k_max        52
_diffrn_reflns_limit_l_min        -9
_diffrn_reflns_limit_l_max        10
_diffrn_reflns_theta_min          2.139
_diffrn_reflns_theta_max          21.794
_diffrn_reflns_theta_full         21.794
_diffrn_measured_fraction_theta_max   0.995
_diffrn_measured_fraction_theta_full  0.995
_diffrn_reflns_Laue_measured_fraction_max    0.995
_diffrn_reflns_Laue_measured_fraction_full   0.995
_diffrn_reflns_point_group_measured_fraction_max   0.987
_diffrn_reflns_point_group_measured_fraction_full  0.987
_reflns_number_total              11434
_reflns_number_gt                 4883
_reflns_threshold_expression      'I > 2\s(I)'
_reflns_Friedel_coverage          0.983
_reflns_Friedel_fraction_max      0.978
_reflns_Friedel_fraction_full     0.978
 
_reflns_special_details
;
 Reflections were merged by SHELXL according to the crystal
 class for the calculation of statistics and refinement.
 
 _reflns_Friedel_fraction is defined as the number of unique
 Friedel pairs measured divided by the number that would be
 possible theoretically, ignoring centric projections and
 systematic absences.
;
 
_computing_data_collection        'APEX4 (Bruker, 2021)'
_computing_cell_refinement        'SAINT V8.40A (Bruker, 2019)'
_computing_data_reduction         'SAINT V8.40A (Bruker, 2019)'
_computing_structure_solution     'SHELXD 2018/2 (Sheldrick, 2018)'
_computing_structure_refinement   'SHELXL-2018/3 (Sheldrick, 2018)'
_computing_molecular_graphics  'X-Seed (Barbour, 2020; Atwood & Barbour, 2003)'
_computing_publication_material   ?
_refine_special_details           
;
Formula was adjusted to include the CO2 guest molecules that cannot be modeled. 
Values of included CO2 are based on sorption data.
;
_refine_ls_structure_factor_coef  Fsqd
_refine_ls_matrix_type            full
_refine_ls_weighting_scheme       calc
_refine_ls_weighting_details
'w=1/[\s^2^(Fo^2^)+(0.1834P)^2^] where P=(Fo^2^+2Fc^2^)/3'
_atom_sites_solution_primary      'dual space'
_atom_sites_solution_secondary    difmap
_atom_sites_solution_hydrogens    geom
_refine_ls_hydrogen_treatment     constr
_refine_ls_extinction_method      none
_refine_ls_extinction_coef        .
_refine_ls_abs_structure_details
;
 Flack x determined using 1559 quotients [(I+)-(I-)]/[(I+)+(I-)]
 (Parsons, Flack and Wagner, Acta Cryst. B69 (2013) 249-259).
;
_refine_ls_abs_structure_Flack    -0.3(10)
_chemical_absolute_configuration  rm
_refine_ls_number_reflns          11434
_refine_ls_number_parameters      985
_refine_ls_number_restraints      1597
_refine_ls_R_factor_all           0.2101
_refine_ls_R_factor_gt            0.1130
_refine_ls_wR_factor_ref          0.3447
_refine_ls_wR_factor_gt           0.2677
_refine_ls_goodness_of_fit_ref    1.020
_refine_ls_restrained_S_all       0.966
_refine_ls_shift/su_max           0.000
_refine_ls_shift/su_mean          0.000
 
loop_
 _atom_site_label
 _atom_site_type_symbol
 _atom_site_fract_x
 _atom_site_fract_y
 _atom_site_fract_z
 _atom_site_U_iso_or_equiv
 _atom_site_adp_type
 _atom_site_occupancy
 _atom_site_site_symmetry_order  
 _atom_site_calc_flag
 _atom_site_refinement_flags_posn
 _atom_site_refinement_flags_adp
 _atom_site_refinement_flags_occupancy
 _atom_site_disorder_assembly
 _atom_site_disorder_group
O9B O 0.0938(3) -0.0810(3) -0.1840(12) 0.125(4) Uani 1 1 d . U . . .
H9B H 0.082598 -0.088916 -0.117951 0.187 Uiso 1 1 calc R U . . .
C6F C 0.2222(4) 0.1194(4) 0.0958(19) 0.107(5) Uani 1 1 d . U . . .
C6B C 0.1632(5) -0.0820(4) -0.2804(19) 0.116(5) Uani 1 1 d . U . . .
N12D N 0.1703(4) 0.2295(4) -0.3998(15) 0.122(5) Uani 1 1 d . U . . .
N12B N 0.2074(4) -0.0732(4) -0.4041(18) 0.126(5) Uani 1 1 d . U . . .
N12F N 0.1995(3) 0.0801(3) -0.0774(16) 0.114(4) Uani 1 1 d . U . . .
C13F C 0.1730(5) 0.0520(4) -0.121(2) 0.118(5) Uani 1 1 d . U . . .
H13F H 0.155813 0.047312 -0.060057 0.141 Uiso 1 1 calc R U . . .
N1D N 0.1569(3) 0.0800(4) -0.2665(15) 0.113(4) Uani 1 1 d . U . . .
N1A N 0.2310(4) 0.0671(4) 0.4040(14) 0.114(4) Uani 1 1 d . U . . .
N12C N 0.2839(3) 0.0801(3) 0.2426(15) 0.108(4) Uani 1 1 d . U . . .
O9C O 0.2517(4) 0.0270(3) -0.3209(14) 0.152(5) Uani 1 1 d . U . . .
H9C H 0.250559 0.012118 -0.359237 0.228 Uiso 1 1 calc R U . . .
C13C C 0.2817(4) 0.1019(4) 0.3287(17) 0.102(4) Uani 1 1 d . U . . .
H13C H 0.273216 0.112313 0.275647 0.123 Uiso 1 1 calc R U . . .
N12E N 0.2871(4) 0.2633(4) 0.3477(18) 0.127(5) Uani 1 1 d . U . . .
C3C C 0.2704(4) 0.0078(5) -0.145(2) 0.114(5) Uani 1 1 d . U . . .
O10E O 0.3026(3) 0.2843(3) 0.0963(15) 0.146(5) Uani 1 1 d . U . . .
H10E H 0.304843 0.278876 0.172320 0.219 Uiso 1 1 calc R U . . .
C18F C 0.1651(5) 0.0560(4) -0.2662(19) 0.117(5) Uani 1 1 d . U . . .
H18F H 0.182487 0.061630 -0.326974 0.141 Uiso 1 1 calc R U . . .
C7D C 0.1385(4) 0.1531(5) -0.2744(18) 0.115(5) Uani 1 1 d . U . . .
H7D H 0.120664 0.151143 -0.238168 0.138 Uiso 1 1 calc R U . . .
C3F C 0.2678(5) 0.1729(5) 0.217(2) 0.123(5) Uani 1 1 d . U . . .
N1F N 0.2866(4) 0.2076(4) 0.3975(18) 0.128(5) Uani 1 1 d . U . . .
C3B C 0.1197(4) -0.1043(4) -0.075(2) 0.111(5) Uani 1 1 d . U . . .
N12A N 0.0872(4) -0.0752(5) 0.2752(15) 0.134(5) Uani 1 1 d . U . . .
C7B C 0.1382(4) -0.0763(4) -0.2816(17) 0.104(4) Uani 1 1 d . U . . .
H7B H 0.136217 -0.065129 -0.352390 0.125 Uiso 1 1 calc R U . . .
C18C C 0.2626(4) 0.0875(4) 0.4480(17) 0.106(5) Uani 1 1 d . U . . .
H18C H 0.269802 0.074792 0.490352 0.127 Uiso 1 1 calc R U . . .
O9A O 0.1772(3) 0.0557(3) 0.3337(16) 0.153(5) Uani 1 1 d . U . . .
H9A H 0.195335 0.066019 0.352052 0.229 Uiso 1 1 calc R U . . .
O9D O 0.1210(3) 0.1017(3) -0.2101(18) 0.168(6) Uani 1 1 d . U . . .
H9D H 0.126666 0.089158 -0.213806 0.251 Uiso 1 1 calc R U . . .
N1C N 0.2620(4) -0.0168(3) -0.3592(19) 0.121(4) Uani 1 1 d . U . . .
C8D C 0.1428(5) 0.1286(5) -0.2678(18) 0.118(5) Uani 1 1 d . U . . .
O10F O 0.2540(3) 0.1286(4) -0.0959(14) 0.165(6) Uani 1 1 d . U . . .
H10F H 0.239445 0.112076 -0.116881 0.247 Uiso 1 1 calc R U . . .
C11F C 0.1967(4) 0.0904(4) 0.039(2) 0.116(5) Uani 1 1 d . U . . .
H11F H 0.178781 0.079678 0.087944 0.139 Uiso 1 1 calc R U . . .
C6D C 0.1589(4) 0.1799(4) -0.3312(18) 0.111(5) Uani 1 1 d . U . . .
O10C O 0.2956(3) 0.0356(3) 0.2012(13) 0.147(5) Uani 1 1 d . U . . .
H10C H 0.296640 0.050232 0.241161 0.221 Uiso 1 1 calc R U . . .
C6E C 0.2513(4) 0.2619(5) 0.185(2) 0.123(5) Uani 1 1 d . U . . .
C6A C 0.1300(5) -0.0250(5) 0.2959(18) 0.115(5) Uani 1 1 d . U . . .
C18B C 0.2608(4) -0.0398(4) -0.4582(19) 0.112(5) Uani 1 1 d . U . . .
H18B H 0.265758 -0.053535 -0.408266 0.135 Uiso 1 1 calc R U . . .
N1B N 0.0754(4) -0.1125(3) 0.0393(14) 0.120(5) Uani 1 1 d . U . . .
C18A C 0.0543(4) -0.1242(5) 0.162(2) 0.139(6) Uani 1 1 d . U . . .
H18A H 0.060815 -0.134698 0.226291 0.167 Uiso 1 1 calc R U . . .
C3D C 0.1691(5) 0.1312(5) -0.3186(19) 0.118(5) Uani 1 1 d . U . . .
C3A C 0.1902(5) 0.0179(5) 0.3521(19) 0.124(5) Uani 1 1 d . U . . .
C13E C 0.2928(4) 0.2549(5) 0.485(2) 0.122(5) Uani 1 1 d . U . . .
H13E H 0.273483 0.242359 0.532058 0.146 Uiso 1 1 calc R U . . .
C7F C 0.2197(5) 0.1287(5) 0.228(2) 0.125(6) Uani 1 1 d . U . . .
H7F H 0.202242 0.116247 0.278210 0.150 Uiso 1 1 calc R U . . .
C4F C 0.2709(5) 0.1628(5) 0.090(2) 0.127(6) Uani 1 1 d . U . . .
H4F H 0.289181 0.174252 0.044563 0.152 Uiso 1 1 calc R U . . .
C11C C 0.2754(4) 0.0772(4) 0.1188(19) 0.108(5) Uani 1 1 d . U . . .
H11C H 0.269347 0.090403 0.084549 0.130 Uiso 1 1 calc R U . . .
C17B C 0.2839(5) -0.0247(4) -0.569(2) 0.128(6) Uani 1 1 d . U . . .
H17D H 0.304061 -0.014987 -0.528393 0.153 Uiso 1 1 calc R U . . .
H17C H 0.281079 -0.008969 -0.610736 0.153 Uiso 1 1 calc R U . . .
C8C C 0.2624(5) 0.0290(5) -0.1905(19) 0.117(5) Uani 1 1 d . U . . .
C7C C 0.2650(5) 0.0510(4) -0.104(2) 0.119(5) Uani 1 1 d . U . . .
H7C H 0.259711 0.064922 -0.136987 0.142 Uiso 1 1 calc R U . . .
C6C C 0.2748(4) 0.0542(4) 0.0270(18) 0.106(5) Uani 1 1 d . U . . .
C13D C 0.1623(5) 0.2526(4) -0.4010(19) 0.122(5) Uani 1 1 d . U . . .
H13D H 0.145549 0.247122 -0.336521 0.147 Uiso 1 1 calc R U . . .
C5C C 0.2841(5) 0.0336(5) 0.073(2) 0.121(5) Uani 1 1 d . U . . .
C8A C 0.1697(5) 0.0269(5) 0.3251(18) 0.116(5) Uani 1 1 d . U . . .
C4C C 0.2817(5) 0.0110(4) -0.0152(19) 0.117(5) Uani 1 1 d . U . . .
H4C H 0.288017 -0.002298 0.015286 0.140 Uiso 1 1 calc R U . . .
O9F O 0.2359(4) 0.1597(3) 0.4157(16) 0.189(7) Uani 1 1 d . U . . .
H9F H 0.251136 0.174537 0.445951 0.284 Uiso 1 1 calc R U . . .
C11B C 0.1852(5) -0.0695(4) -0.3901(19) 0.114(5) Uani 1 1 d . U . . .
H11B H 0.182552 -0.057658 -0.455390 0.137 Uiso 1 1 calc R U . . .
C5E C 0.2726(5) 0.2766(5) 0.080(2) 0.125(5) Uani 1 1 d . U . . .
C2C C 0.2700(4) -0.0154(4) -0.235(2) 0.117(5) Uani 1 1 d . U . . .
H2C H 0.275640 -0.029015 -0.201116 0.140 Uiso 1 1 calc R U . . .
C8B C 0.1175(4) -0.0872(4) -0.180(2) 0.107(5) Uani 1 1 d . U . . .
C11D C 0.1535(4) 0.2049(4) -0.3394(17) 0.105(5) Uani 1 1 d . U . . .
H11D H 0.136213 0.202817 -0.296502 0.126 Uiso 1 1 calc R U . . .
C4E C 0.2624(5) 0.2833(5) -0.041(2) 0.134(6) Uani 1 1 d . U . . .
H4E H 0.276458 0.293170 -0.110336 0.161 Uiso 1 1 calc R U . . .
C14F C 0.1805(6) 0.0257(5) -0.114(2) 0.145(7) Uani 1 1 d . U . . .
H14L H 0.198047 0.030688 -0.170897 0.174 Uiso 1 1 calc R U . . .
H14K H 0.184975 0.022873 -0.020878 0.174 Uiso 1 1 calc R U . . .
C13A C 0.0551(5) -0.0963(5) 0.2323(19) 0.136(6) Uani 1 1 d . U . . .
H13A H 0.048023 -0.086127 0.169325 0.163 Uiso 1 1 calc R U . . .
O10B O 0.1877(4) -0.1050(5) -0.1740(19) 0.203(8) Uani 1 1 d . U . . .
H10B H 0.199427 -0.096073 -0.237209 0.305 Uiso 1 1 calc R U . . .
C8F C 0.2409(5) 0.1545(5) 0.286(2) 0.129(6) Uani 1 1 d . U . . .
C8E C 0.2127(5) 0.2630(5) 0.044(3) 0.144(7) Uani 1 1 d . U . . .
C18E C 0.3088(5) 0.2374(5) 0.468(2) 0.131(5) Uani 1 1 d . U . . .
H18E H 0.326989 0.248789 0.411090 0.157 Uiso 1 1 calc R U . . .
C13B C 0.2285(5) -0.0586(5) -0.514(2) 0.124(5) Uani 1 1 d . U . . .
H13B H 0.223154 -0.044670 -0.559110 0.149 Uiso 1 1 calc R U . . .
C5F C 0.2489(5) 0.1371(5) 0.027(2) 0.126(6) Uani 1 1 d . U . . .
C7A C 0.1393(5) 0.0049(5) 0.2944(18) 0.122(5) Uani 1 1 d . U . . .
H7A H 0.125468 0.011161 0.272935 0.147 Uiso 1 1 calc R U . . .
C18D C 0.1898(5) 0.2824(5) -0.355(3) 0.147(6) Uani 1 1 d . U . . .
H18D H 0.207061 0.288231 -0.416614 0.176 Uiso 1 1 calc R U . . .
C2A C 0.2211(5) 0.0395(6) 0.3973(19) 0.133(6) Uani 1 1 d . U . . .
H2A H 0.233797 0.032032 0.422016 0.159 Uiso 1 1 calc R U . . .
C14E C 0.3129(5) 0.2837(5) 0.570(2) 0.139(6) Uani 1 1 d . U . . .
H14J H 0.331782 0.296368 0.521726 0.166 Uiso 1 1 calc R U . . .
H14I H 0.302527 0.295171 0.581622 0.166 Uiso 1 1 calc R U . . .
O10D O 0.2074(4) 0.2088(4) -0.435(3) 0.254(11) Uani 1 1 d . U . . .
H10D H 0.201188 0.220875 -0.437799 0.381 Uiso 1 1 calc R U . . .
C5D C 0.1858(6) 0.1823(5) -0.377(3) 0.155(7) Uani 1 1 d . U . . .
C5A C 0.1499(6) -0.0352(6) 0.321(2) 0.137(6) Uani 1 1 d . U . . .
N1E N 0.1975(4) 0.2778(4) -0.211(2) 0.147(6) Uani 1 1 d . U . . .
O9E O 0.1844(3) 0.2575(5) 0.0316(18) 0.190(7) Uani 1 1 d . U . . .
H9E H 0.182377 0.263829 -0.042757 0.284 Uiso 1 1 calc R U . . .
C3E C 0.2335(5) 0.2764(5) -0.062(3) 0.134(6) Uani 1 1 d . U . . .
C2F C 0.2907(5) 0.2012(5) 0.281(2) 0.134(6) Uani 1 1 d . U . . .
H2F H 0.308246 0.214283 0.232785 0.161 Uiso 1 1 calc R U . . .
C14D C 0.1516(5) 0.2545(6) -0.547(2) 0.156(7) Uani 1 1 d . U . . .
H14G H 0.133236 0.235788 -0.570695 0.187 Uiso 1 1 calc R U . . .
H14H H 0.167170 0.258095 -0.614059 0.187 Uiso 1 1 calc R U . . .
C17C C 0.2624(5) 0.1069(5) 0.552(2) 0.140(6) Uani 1 1 d . U . . .
H17F H 0.250789 0.094731 0.629395 0.167 Uiso 1 1 calc R U . . .
H17E H 0.252328 0.117507 0.517047 0.167 Uiso 1 1 calc R U . . .
C2B C 0.0989(5) -0.1155(4) 0.034(2) 0.123(6) Uani 1 1 d . U . . .
H2B H 0.102384 -0.125462 0.105497 0.147 Uiso 1 1 calc R U . . .
C2D C 0.1748(5) 0.1053(5) -0.315(2) 0.129(6) Uani 1 1 d . U . . .
H2D H 0.193017 0.108248 -0.350771 0.155 Uiso 1 1 calc R U . . .
C17F C 0.1370(5) 0.0261(5) -0.317(2) 0.144(6) Uani 1 1 d . U . . .
H17K H 0.119382 0.022051 -0.262415 0.173 Uiso 1 1 calc R U . . .
H17L H 0.132813 0.028395 -0.411592 0.173 Uiso 1 1 calc R U . . .
C11A C 0.0983(5) -0.0460(5) 0.2647(19) 0.129(6) Uani 1 1 d . U . . .
H11A H 0.085841 -0.038531 0.236880 0.155 Uiso 1 1 calc R U . . .
C4B C 0.1433(6) -0.1097(5) -0.076(2) 0.141(6) Uani 1 1 d . U . . .
H4B H 0.145284 -0.120337 -0.002997 0.169 Uiso 1 1 calc R U . . .
C11E C 0.2597(5) 0.2552(5) 0.314(2) 0.138(6) Uani 1 1 d . U . . .
H11E H 0.244451 0.244154 0.377538 0.165 Uiso 1 1 calc R U . . .
C14C C 0.3136(5) 0.1249(5) 0.375(2) 0.134(6) Uani 1 1 d . U . . .
H14E H 0.325907 0.135383 0.295888 0.161 Uiso 1 1 calc R U . . .
H14F H 0.322713 0.114372 0.420214 0.161 Uiso 1 1 calc R U . . .
C5B C 0.1643(5) -0.1002(5) -0.180(2) 0.139(6) Uani 1 1 d . U . . .
C7E C 0.2217(5) 0.2555(5) 0.162(3) 0.154(7) Uani 1 1 d . U . . .
H7E H 0.207342 0.245673 0.230910 0.185 Uiso 1 1 calc R U . . .
C2E C 0.2253(6) 0.2831(4) -0.194(3) 0.141(6) Uani 1 1 d . U . . .
H2E H 0.239366 0.291001 -0.264445 0.169 Uiso 1 1 calc R U . . .
C15C C 0.3132(5) 0.1484(5) 0.476(2) 0.150(7) Uani 1 1 d . U . . .
H15F H 0.333652 0.162940 0.504783 0.180 Uiso 1 1 calc R U . . .
H15E H 0.304338 0.159288 0.431774 0.180 Uiso 1 1 calc R U . . .
C14B C 0.2269(6) -0.0807(5) -0.618(2) 0.156(7) Uani 1 1 d . U . . .
H14C H 0.206522 -0.091883 -0.655300 0.187 Uiso 1 1 calc R U . . .
H14D H 0.231489 -0.095180 -0.575073 0.187 Uiso 1 1 calc R U . . .
C16F C 0.1428(6) 0.0000(5) -0.304(3) 0.163(7) Uani 1 1 d . U . . .
H16K H 0.124233 -0.018771 -0.324910 0.195 Uiso 1 1 calc R U . . .
H16L H 0.157962 0.002402 -0.371204 0.195 Uiso 1 1 calc R U . . .
C17A C 0.0215(5) -0.1458(6) 0.112(2) 0.198(11) Uani 1 1 d . U . . .
H17A H 0.014809 -0.134989 0.052486 0.238 Uiso 1 1 calc R U . . .
H17B H 0.020572 -0.162634 0.061209 0.238 Uiso 1 1 calc R U . . .
C16B C 0.2816(5) -0.0471(5) -0.679(2) 0.142(6) Uani 1 1 d . U . . .
H16C H 0.295667 -0.036220 -0.752561 0.170 Uiso 1 1 calc R U . . .
H16D H 0.287164 -0.061246 -0.639695 0.170 Uiso 1 1 calc R U . . .
C4A C 0.1795(5) -0.0136(6) 0.352(2) 0.143(7) Uani 1 1 d . U . . .
H4A H 0.193067 -0.020140 0.374072 0.172 Uiso 1 1 calc R U . . .
C16C C 0.2937(5) 0.1299(6) 0.599(2) 0.160(8) Uani 1 1 d . U . . .
H16F H 0.303105 0.119607 0.643819 0.191 Uiso 1 1 calc R U . . .
H16E H 0.292394 0.143448 0.665458 0.191 Uiso 1 1 calc R U . . .
C14A C 0.0342(6) -0.1088(6) 0.358(2) 0.174(9) Uani 1 1 d . U . . .
H14B H 0.041686 -0.118587 0.418789 0.209 Uiso 1 1 calc R U . . .
H14A H 0.034341 -0.092125 0.406992 0.209 Uiso 1 1 calc R U . . .
O10A O 0.1422(4) -0.0655(4) 0.3199(19) 0.193(7) Uani 1 1 d . U . . .
H10A H 0.124285 -0.076050 0.298705 0.289 Uiso 1 1 calc R U . . .
C16A C 0.0013(6) -0.1574(8) 0.238(3) 0.226(14) Uani 1 1 d . U . . .
H16B H 0.007943 -0.168403 0.296742 0.272 Uiso 1 1 calc R U . . .
H16A H -0.019525 -0.171287 0.210701 0.272 Uiso 1 1 calc R U . . .
C15A C 0.0029(6) -0.1307(8) 0.316(3) 0.212(12) Uani 1 1 d . U . . .
H15A H -0.004987 -0.120631 0.259228 0.254 Uiso 1 1 calc R U . . .
H15B H -0.009828 -0.138237 0.397567 0.254 Uiso 1 1 calc R U . . .
C16E C 0.3356(6) 0.2574(6) 0.689(2) 0.166(8) Uani 1 1 d . U . . .
H16J H 0.355131 0.269833 0.644921 0.199 Uiso 1 1 calc R U . . .
H16I H 0.339135 0.251749 0.778813 0.199 Uiso 1 1 calc R U . . .
C15F C 0.1535(7) -0.0025(5) -0.166(3) 0.173(8) Uani 1 1 d . U . . .
H15L H 0.158412 -0.018661 -0.167343 0.207 Uiso 1 1 calc R U . . .
H15K H 0.136910 -0.008417 -0.101383 0.207 Uiso 1 1 calc R U . . .
C15E C 0.3194(6) 0.2757(6) 0.703(2) 0.155(7) Uani 1 1 d . U . . .
H15I H 0.300568 0.263810 0.753256 0.186 Uiso 1 1 calc R U . . .
H15J H 0.332082 0.294029 0.755074 0.186 Uiso 1 1 calc R U . . .
C15B C 0.2495(6) -0.0646(6) -0.735(2) 0.160(8) Uani 1 1 d . U . . .
H15D H 0.248021 -0.079431 -0.801534 0.192 Uiso 1 1 calc R U . . .
H15C H 0.244495 -0.050694 -0.780784 0.192 Uiso 1 1 calc R U . . .
C16D C 0.1735(7) 0.3123(7) -0.495(3) 0.200(10) Uani 1 1 d . U . . .
H16H H 0.190854 0.317722 -0.553924 0.240 Uiso 1 1 calc R U . . .
H16G H 0.168619 0.328496 -0.500123 0.240 Uiso 1 1 calc R U . . .
C4D C 0.1904(5) 0.1583(5) -0.368(3) 0.159(7) Uani 1 1 d . U . . .
H4D H 0.208870 0.160555 -0.397791 0.190 Uiso 1 1 calc R U . . .
C17D C 0.1811(6) 0.3086(5) -0.347(3) 0.190(9) Uani 1 1 d . U . . .
H17G H 0.163796 0.302646 -0.287231 0.228 Uiso 1 1 calc R U . . .
H17H H 0.198113 0.327348 -0.312889 0.228 Uiso 1 1 calc R U . . .
C15D C 0.1454(7) 0.2815(7) -0.546(3) 0.191(9) Uani 1 1 d . U . . .
H15G H 0.128200 0.276364 -0.486219 0.229 Uiso 1 1 calc R U . . .
H15H H 0.139882 0.284305 -0.637552 0.229 Uiso 1 1 calc R U . . .
C17E C 0.3171(5) 0.2293(5) 0.605(2) 0.154(7) Uani 1 1 d . U . . .
H17I H 0.298730 0.215551 0.654583 0.185 Uiso 1 1 calc R U . . .
H17J H 0.328627 0.219057 0.590018 0.185 Uiso 1 1 calc R U . . .
 
loop_
 _atom_site_aniso_label
 _atom_site_aniso_U_11
 _atom_site_aniso_U_22
 _atom_site_aniso_U_33
 _atom_site_aniso_U_23
 _atom_site_aniso_U_13
 _atom_site_aniso_U_12
O9B 0.121(10) 0.114(9) 0.137(9) 0.015(7) 0.018(7) 0.057(8)
C6F 0.109(12) 0.109(12) 0.118(11) -0.024(9) -0.004(9) 0.066(10)
C6B 0.125(13) 0.111(12) 0.119(12) 0.005(9) 0.007(9) 0.065(11)
N12D 0.116(11) 0.112(10) 0.139(11) 0.047(9) 0.037(9) 0.057(9)
N12B 0.113(11) 0.120(11) 0.161(12) 0.010(9) 0.017(9) 0.071(10)
N12F 0.123(11) 0.097(9) 0.124(10) -0.016(8) 0.000(8) 0.057(9)
C13F 0.133(13) 0.106(11) 0.127(12) -0.011(9) -0.005(10) 0.069(10)
N1D 0.111(11) 0.103(10) 0.124(10) -0.008(8) 0.000(8) 0.054(9)
N1A 0.121(11) 0.118(11) 0.106(9) 0.007(8) -0.006(8) 0.062(10)
N12C 0.117(10) 0.126(11) 0.100(9) 0.011(8) -0.008(7) 0.077(9)
O9C 0.228(15) 0.157(12) 0.133(10) -0.019(8) -0.034(10) 0.143(12)
C13C 0.100(11) 0.112(11) 0.105(10) 0.003(9) -0.016(9) 0.061(9)
N12E 0.084(10) 0.116(11) 0.158(12) -0.024(9) -0.010(9) 0.032(9)
C3C 0.131(13) 0.129(12) 0.113(11) 0.015(9) 0.013(10) 0.088(11)
O10E 0.080(8) 0.168(12) 0.176(11) 0.016(9) 0.025(7) 0.051(8)
C18F 0.134(13) 0.118(11) 0.124(12) -0.015(9) -0.003(10) 0.081(11)
C7D 0.096(11) 0.113(12) 0.147(13) 0.034(11) 0.032(10) 0.059(10)
C3F 0.119(13) 0.134(13) 0.109(11) -0.009(10) -0.003(10) 0.059(11)
N1F 0.124(12) 0.113(11) 0.134(12) -0.026(9) -0.003(9) 0.050(9)
C3B 0.098(11) 0.092(11) 0.131(12) 0.029(9) 0.025(9) 0.039(9)
N12A 0.121(12) 0.150(13) 0.108(10) 0.010(10) 0.013(8) 0.050(10)
C7B 0.114(12) 0.095(11) 0.105(11) 0.010(8) 0.004(9) 0.054(10)
C18C 0.113(11) 0.122(12) 0.092(10) -0.006(9) -0.022(9) 0.065(10)
O9A 0.125(10) 0.108(10) 0.216(14) 0.006(10) -0.014(10) 0.052(8)
O9D 0.135(11) 0.128(11) 0.249(16) 0.052(11) 0.068(11) 0.073(9)
N1C 0.136(12) 0.102(10) 0.144(11) 0.012(8) 0.024(9) 0.074(9)
C8D 0.113(13) 0.118(13) 0.125(12) 0.032(11) 0.033(10) 0.058(11)
O10F 0.135(11) 0.183(13) 0.136(10) -0.051(9) 0.025(8) 0.049(10)
C11F 0.108(12) 0.114(12) 0.138(13) -0.014(10) -0.009(10) 0.065(10)
C6D 0.104(11) 0.113(11) 0.119(12) 0.037(10) 0.039(9) 0.057(10)
O10C 0.193(14) 0.175(13) 0.120(9) 0.006(8) -0.025(9) 0.127(11)
C6E 0.069(10) 0.131(13) 0.137(13) -0.018(11) 0.003(9) 0.027(10)
C6A 0.106(12) 0.131(12) 0.101(11) 0.005(10) -0.010(9) 0.053(10)
C18B 0.123(12) 0.108(12) 0.128(11) 0.014(9) 0.028(10) 0.075(10)
N1B 0.106(11) 0.105(10) 0.117(10) 0.010(8) 0.015(8) 0.029(9)
C18A 0.097(11) 0.134(14) 0.146(14) 0.013(11) 0.015(10) 0.027(11)
C3D 0.115(12) 0.119(12) 0.132(12) 0.031(10) 0.047(10) 0.067(11)
C3A 0.122(12) 0.117(12) 0.126(12) 0.023(10) -0.022(10) 0.054(10)
C13E 0.099(12) 0.121(12) 0.135(13) -0.025(10) -0.004(9) 0.046(10)
C7F 0.124(14) 0.119(13) 0.126(12) -0.006(10) 0.024(10) 0.057(11)
C4F 0.113(13) 0.138(14) 0.127(13) -0.019(10) 0.010(10) 0.061(11)
C11C 0.120(12) 0.125(13) 0.103(11) 0.016(9) 0.004(10) 0.079(11)
C17B 0.125(13) 0.121(13) 0.153(14) -0.010(11) 0.023(11) 0.074(11)
C8C 0.152(14) 0.147(14) 0.102(11) 0.013(10) 0.002(10) 0.111(12)
C7C 0.160(15) 0.126(13) 0.108(11) 0.007(9) -0.006(11) 0.101(12)
C6C 0.126(12) 0.128(12) 0.101(10) 0.013(9) 0.000(9) 0.090(10)
C13D 0.123(13) 0.106(11) 0.136(12) 0.045(10) 0.030(10) 0.057(11)
C5C 0.137(14) 0.142(14) 0.109(12) 0.015(10) 0.005(10) 0.090(12)
C8A 0.107(12) 0.111(13) 0.118(12) 0.010(10) -0.018(10) 0.046(11)
C4C 0.161(15) 0.115(12) 0.107(11) 0.031(9) 0.016(10) 0.093(11)
O9F 0.186(15) 0.154(13) 0.153(11) -0.045(10) 0.052(10) 0.029(11)
C11B 0.117(13) 0.101(12) 0.129(12) 0.009(9) 0.016(10) 0.057(11)
C5E 0.096(12) 0.122(13) 0.146(14) -0.003(11) 0.012(11) 0.047(11)
C2C 0.147(14) 0.105(12) 0.120(12) 0.014(10) 0.013(11) 0.080(11)
C8B 0.092(11) 0.095(12) 0.129(13) -0.006(9) 0.003(10) 0.044(10)
C11D 0.093(11) 0.112(12) 0.102(11) 0.025(10) 0.018(9) 0.046(10)
C4E 0.105(13) 0.132(15) 0.154(14) 0.007(12) 0.018(11) 0.052(12)
C14F 0.184(18) 0.101(12) 0.176(16) -0.014(11) -0.028(13) 0.090(13)
C13A 0.101(12) 0.147(14) 0.121(12) 0.001(11) 0.021(10) 0.033(11)
O10B 0.182(15) 0.262(19) 0.235(16) 0.128(14) 0.085(12) 0.162(15)
C8F 0.138(15) 0.120(14) 0.120(13) -0.035(11) 0.011(11) 0.058(12)
C8E 0.075(12) 0.167(17) 0.154(15) -0.006(13) -0.009(11) 0.034(12)
C18E 0.114(13) 0.123(13) 0.145(13) -0.021(10) 0.001(10) 0.051(11)
C13B 0.133(13) 0.121(13) 0.137(13) 0.013(10) 0.024(10) 0.076(11)
C5F 0.115(13) 0.136(15) 0.123(13) -0.021(11) 0.005(11) 0.060(11)
C7A 0.117(13) 0.123(12) 0.124(12) 0.006(11) -0.023(10) 0.057(11)
C18D 0.133(14) 0.099(12) 0.207(16) 0.055(12) 0.023(12) 0.057(11)
C2A 0.122(14) 0.148(15) 0.118(12) 0.017(12) -0.030(11) 0.060(12)
C14E 0.137(15) 0.129(14) 0.141(14) -0.036(11) -0.012(12) 0.060(12)
O10D 0.211(17) 0.149(13) 0.42(3) 0.119(16) 0.202(19) 0.101(13)
C5D 0.142(15) 0.113(13) 0.211(17) 0.078(13) 0.088(13) 0.065(12)
C5A 0.130(15) 0.124(14) 0.153(15) 0.005(12) -0.033(13) 0.060(12)
N1E 0.128(13) 0.106(11) 0.203(15) 0.036(10) -0.009(11) 0.055(10)
O9E 0.099(10) 0.245(19) 0.198(14) 0.009(12) -0.006(9) 0.066(11)
C3E 0.102(12) 0.113(13) 0.165(15) 0.016(11) -0.003(11) 0.037(11)
C2F 0.114(13) 0.141(15) 0.136(14) -0.028(11) -0.002(11) 0.056(11)
C14D 0.162(17) 0.179(17) 0.150(15) 0.063(12) 0.027(12) 0.102(14)
C17C 0.121(14) 0.170(16) 0.109(12) -0.018(11) -0.027(10) 0.058(12)
C2B 0.105(13) 0.097(12) 0.146(14) 0.007(10) 0.005(10) 0.035(11)
C2D 0.133(15) 0.117(13) 0.152(15) 0.000(12) 0.023(12) 0.074(13)
C17F 0.166(17) 0.119(13) 0.152(14) -0.029(11) -0.010(12) 0.074(13)
C11A 0.134(14) 0.126(13) 0.116(12) 0.015(12) 0.008(11) 0.057(12)
C4B 0.145(15) 0.127(14) 0.167(16) 0.045(12) 0.023(12) 0.081(13)
C11E 0.094(13) 0.131(15) 0.144(14) -0.022(11) -0.005(11) 0.023(11)
C14C 0.133(14) 0.150(15) 0.120(13) -0.012(11) 0.000(10) 0.071(12)
C5B 0.132(15) 0.153(15) 0.163(16) 0.060(12) 0.033(12) 0.095(13)
C7E 0.089(12) 0.170(17) 0.159(15) 0.012(14) 0.009(11) 0.032(12)
C2E 0.122(15) 0.095(13) 0.184(16) 0.022(12) 0.011(12) 0.038(12)
C15C 0.125(14) 0.167(17) 0.143(16) -0.031(13) -0.043(12) 0.063(12)
C14B 0.148(15) 0.134(15) 0.172(16) -0.017(12) 0.015(13) 0.060(13)
C16F 0.21(2) 0.119(14) 0.164(17) -0.025(13) -0.015(15) 0.088(14)
C17A 0.119(15) 0.176(19) 0.168(18) -0.005(14) 0.027(13) -0.026(14)
C16B 0.135(14) 0.135(15) 0.164(14) -0.006(12) 0.036(13) 0.075(13)
C4A 0.137(14) 0.136(13) 0.162(15) 0.019(13) -0.041(12) 0.071(12)
C16C 0.125(15) 0.202(19) 0.131(14) -0.047(13) -0.024(12) 0.067(14)
C14A 0.140(16) 0.19(2) 0.137(15) 0.015(13) 0.038(13) 0.043(15)
O10A 0.155(14) 0.133(12) 0.262(18) -0.001(13) -0.064(12) 0.051(11)
C16A 0.122(16) 0.23(2) 0.18(2) -0.018(18) 0.048(15) -0.025(18)
C15A 0.131(16) 0.25(3) 0.164(19) 0.036(17) 0.064(16) 0.025(19)
C16E 0.141(17) 0.174(19) 0.179(17) -0.032(15) -0.044(13) 0.075(14)
C15F 0.24(2) 0.112(14) 0.178(18) -0.036(13) -0.033(17) 0.093(15)
C15E 0.152(17) 0.158(17) 0.158(16) -0.058(14) -0.037(13) 0.080(14)
C15B 0.151(17) 0.159(18) 0.162(16) -0.021(13) 0.022(13) 0.072(15)
C16D 0.19(2) 0.157(17) 0.28(2) 0.090(18) 0.027(19) 0.109(16)
C4D 0.145(15) 0.131(14) 0.218(18) 0.056(14) 0.095(14) 0.083(13)
C17D 0.168(18) 0.106(13) 0.29(2) 0.059(15) -0.008(17) 0.062(13)
C15D 0.17(2) 0.21(2) 0.195(18) 0.090(17) 0.037(15) 0.101(17)
C17E 0.160(17) 0.144(16) 0.145(15) -0.039(12) -0.031(13) 0.066(13)
 
_geom_special_details
;
 All esds (except the esd in the dihedral angle between two l.s. planes)
 are estimated using the full covariance matrix.  The cell esds are taken
 into account individually in the estimation of esds in distances, angles
 and torsion angles; correlations between esds in cell parameters are only
 used when they are defined by crystal symmetry.  An approximate (isotropic)
 treatment of cell esds is used for estimating esds involving l.s. planes.
;
 
loop_
 _geom_bond_atom_site_label_1
 _geom_bond_atom_site_label_2
 _geom_bond_distance
 _geom_bond_site_symmetry_2
 _geom_bond_publ_flag
O9B C8B 1.39(2) . ?
O9B H9B 0.8200 . ?
C6F C5F 1.37(2) . ?
C6F C7F 1.40(2) . ?
C6F C11F 1.50(2) . ?
C6B C5B 1.37(2) . ?
C6B C7B 1.44(2) . ?
C6B C11B 1.45(2) . ?
N12D C11D 1.25(2) . ?
N12D C13D 1.42(2) . ?
N12B C11B 1.24(2) . ?
N12B C13B 1.43(2) . ?
N12F C11F 1.28(2) . ?
N12F C13F 1.45(2) . ?
C13F C18F 1.51(2) . ?
C13F C14F 1.56(2) . ?
C13F H13F 0.9800 . ?
N1D C2D 1.24(2) . ?
N1D C18F 1.47(2) . ?
N1A C2A 1.23(2) . ?
N1A C18C 1.47(2) . ?
N12C C11C 1.265(19) . ?
N12C C13C 1.44(2) . ?
O9C C8C 1.37(2) . ?
O9C H9C 0.8200 . ?
C13C C18C 1.46(2) . ?
C13C C14C 1.52(2) . ?
C13C H13C 0.9800 . ?
N12E C11E 1.28(2) . ?
N12E C13E 1.48(2) . ?
C3C C4C 1.37(2) . ?
C3C C8C 1.40(2) . ?
C3C C2C 1.46(2) . ?
O10E C5E 1.38(2) . ?
O10E H10E 0.8200 . ?
C18F C17F 1.56(3) . ?
C18F H18F 0.9800 . ?
C7D C6D 1.35(2) . ?
C7D C8D 1.37(2) . ?
C7D H7D 0.9300 . ?
C3F C4F 1.38(3) . ?
C3F C8F 1.38(3) . ?
C3F C2F 1.46(3) . ?
N1F C2F 1.23(2) . ?
N1F C18E 1.52(2) . ?
C3B C4B 1.36(3) . ?
C3B C8B 1.38(2) . ?
C3B C2B 1.40(3) . ?
N12A C11A 1.30(2) . ?
N12A C13A 1.50(2) . ?
C7B C8B 1.35(2) . ?
C7B H7B 0.9300 . ?
C18C C17C 1.42(2) . ?
C18C H18C 0.9800 . ?
O9A C8A 1.32(2) . ?
O9A H9A 0.8200 . ?
O9D C8D 1.38(2) . ?
O9D H9D 0.8200 . ?
N1C C2C 1.27(2) . ?
N1C C18B 1.50(2) . ?
C8D C3D 1.37(2) . ?
O10F C5F 1.34(2) . ?
O10F H10F 0.8200 . ?
C11F H11F 0.9300 . ?
C6D C5D 1.38(3) . ?
C6D C11D 1.43(2) . ?
O10C C5C 1.37(2) . ?
O10C H10C 0.8200 . ?
C6E C7E 1.39(3) . ?
C6E C5E 1.41(3) . ?
C6E C11E 1.42(3) . ?
C6A C7A 1.35(2) . ?
C6A C5A 1.37(3) . ?
C6A C11A 1.45(3) . ?
C18B C17B 1.49(2) . ?
C18B C13B 1.53(3) . ?
C18B H18B 0.9800 . ?
N1B C2B 1.28(2) . ?
N1B C18A 1.52(2) . ?
C18A C17A 1.55(3) . ?
C18A C13A 1.56(3) . ?
C18A H18A 0.9800 . ?
C3D C4D 1.34(3) . ?
C3D C2D 1.48(3) . ?
C3A C8A 1.36(3) . ?
C3A C4A 1.41(3) . ?
C3A C2A 1.46(3) . ?
C13E C18E 1.48(3) . ?
C13E C14E 1.54(2) . ?
C13E H13E 0.9800 . ?
C7F C8F 1.34(2) . ?
C7F H7F 0.9300 . ?
C4F C5F 1.37(3) . ?
C4F H4F 0.9300 . ?
C11C C6C 1.46(2) . ?
C11C H11C 0.9300 . ?
C17B C16B 1.53(3) . ?
C17B H17D 0.9700 . ?
C17B H17C 0.9700 . ?
C8C C7C 1.36(2) . ?
C7C C6C 1.35(2) . ?
C7C H7C 0.9300 . ?
C6C C5C 1.42(2) . ?
C13D C18D 1.53(3) . ?
C13D C14D 1.55(3) . ?
C13D H13D 0.9800 . ?
C5C C4C 1.39(2) . ?
C8A C7A 1.41(3) . ?
C4C H4C 0.9300 . ?
O9F C8F 1.35(2) . ?
O9F H9F 0.8200 . ?
C11B H11B 0.9300 . ?
C5E C4E 1.39(3) . ?
C2C H2C 0.9300 . ?
C11D H11D 0.9300 . ?
C4E C3E 1.35(3) . ?
C4E H4E 0.9300 . ?
C14F C15F 1.49(3) . ?
C14F H14L 0.9700 . ?
C14F H14K 0.9700 . ?
C13A C14A 1.53(3) . ?
C13A H13A 0.9800 . ?
O10B C5B 1.33(2) . ?
O10B H10B 0.8200 . ?
C8E O9E 1.33(2) . ?
C8E C7E 1.36(3) . ?
C8E C3E 1.39(3) . ?
C18E C17E 1.52(3) . ?
C18E H18E 0.9800 . ?
C13B C14B 1.49(3) . ?
C13B H13B 0.9800 . ?
C7A H7A 0.9300 . ?
C18D N1E 1.51(3) . ?
C18D C17D 1.60(3) . ?
C18D H18D 0.9800 . ?
C2A H2A 0.9300 . ?
C14E C15E 1.45(3) . ?
C14E H14J 0.9700 . ?
C14E H14I 0.9700 . ?
O10D C5D 1.36(2) . ?
O10D H10D 0.8200 . ?
C5D C4D 1.36(3) . ?
C5A C4A 1.38(3) . ?
C5A O10A 1.39(3) . ?
N1E C2E 1.31(3) . ?
O9E H9E 0.8200 . ?
C3E C2E 1.44(3) . ?
C2F H2F 0.9300 . ?
C14D C15D 1.55(3) . ?
C14D H14G 0.9700 . ?
C14D H14H 0.9700 . ?
C17C C16C 1.50(3) . ?
C17C H17F 0.9700 . ?
C17C H17E 0.9700 . ?
C2B H2B 0.9300 . ?
C2D H2D 0.9300 . ?
C17F C16F 1.50(3) . ?
C17F H17K 0.9700 . ?
C17F H17L 0.9700 . ?
C11A H11A 0.9300 . ?
C4B C5B 1.38(3) . ?
C4B H4B 0.9300 . ?
C11E H11E 0.9300 . ?
C14C C15C 1.55(3) . ?
C14C H14E 0.9700 . ?
C14C H14F 0.9700 . ?
C7E H7E 0.9300 . ?
C2E H2E 0.9300 . ?
C15C C16C 1.55(3) . ?
C15C H15F 0.9700 . ?
C15C H15E 0.9700 . ?
C14B C15B 1.53(3) . ?
C14B H14C 0.9700 . ?
C14B H14D 0.9700 . ?
C16F C15F 1.48(3) . ?
C16F H16K 0.9700 . ?
C16F H16L 0.9700 . ?
C17A C16A 1.52(3) . ?
C17A H17A 0.9700 . ?
C17A H17B 0.9700 . ?
C16B C15B 1.52(3) . ?
C16B H16C 0.9700 . ?
C16B H16D 0.9700 . ?
C4A H4A 0.9300 . ?
C16C H16F 0.9700 . ?
C16C H16E 0.9700 . ?
C14A C15A 1.47(3) . ?
C14A H14B 0.9700 . ?
C14A H14A 0.9700 . ?
O10A H10A 0.8200 . ?
C16A C15A 1.52(4) . ?
C16A H16B 0.9700 . ?
C16A H16A 0.9700 . ?
C15A H15A 0.9700 . ?
C15A H15B 0.9700 . ?
C16E C17E 1.50(3) . ?
C16E C15E 1.52(3) . ?
C16E H16J 0.9700 . ?
C16E H16I 0.9700 . ?
C15F H15L 0.9700 . ?
C15F H15K 0.9700 . ?
C15E H15I 0.9700 . ?
C15E H15J 0.9700 . ?
C15B H15D 0.9700 . ?
C15B H15C 0.9700 . ?
C16D C17D 1.54(4) . ?
C16D C15D 1.58(4) . ?
C16D H16H 0.9700 . ?
C16D H16G 0.9700 . ?
C4D H4D 0.9300 . ?
C17D H17G 0.9700 . ?
C17D H17H 0.9700 . ?
C15D H15G 0.9700 . ?
C15D H15H 0.9700 . ?
C17E H17I 0.9700 . ?
C17E H17J 0.9700 . ?
 
loop_
 _geom_angle_atom_site_label_1
 _geom_angle_atom_site_label_2
 _geom_angle_atom_site_label_3
 _geom_angle
 _geom_angle_site_symmetry_1
 _geom_angle_site_symmetry_3
 _geom_angle_publ_flag
C8B O9B H9B 109.5 . . ?
C5F C6F C7F 117.1(19) . . ?
C5F C6F C11F 123.2(17) . . ?
C7F C6F C11F 119.7(18) . . ?
C5B C6B C7B 118.9(18) . . ?
C5B C6B C11B 122.7(19) . . ?
C7B C6B C11B 118.3(18) . . ?
C11D N12D C13D 119.5(16) . . ?
C11B N12B C13B 120.2(18) . . ?
C11F N12F C13F 115.0(16) . . ?
N12F C13F C18F 108.4(16) . . ?
N12F C13F C14F 109.1(16) . . ?
C18F C13F C14F 110.3(15) . . ?
N12F C13F H13F 109.7 . . ?
C18F C13F H13F 109.7 . . ?
C14F C13F H13F 109.7 . . ?
C2D N1D C18F 119.8(17) . . ?
C2A N1A C18C 120.0(18) . . ?
C11C N12C C13C 119.6(14) . . ?
C8C O9C H9C 109.5 . . ?
N12C C13C C18C 111.6(15) . . ?
N12C C13C C14C 107.6(15) . . ?
C18C C13C C14C 109.6(15) . . ?
N12C C13C H13C 109.3 . . ?
C18C C13C H13C 109.3 . . ?
C14C C13C H13C 109.3 . . ?
C11E N12E C13E 118.5(18) . . ?
C4C C3C C8C 117.6(18) . . ?
C4C C3C C2C 119.2(17) . . ?
C8C C3C C2C 122.9(18) . . ?
C5E O10E H10E 109.5 . . ?
N1D C18F C13F 108.5(14) . . ?
N1D C18F C17F 107.9(16) . . ?
C13F C18F C17F 109.8(17) . . ?
N1D C18F H18F 110.2 . . ?
C13F C18F H18F 110.2 . . ?
C17F C18F H18F 110.2 . . ?
C6D C7D C8D 123.0(17) . . ?
C6D C7D H7D 118.5 . . ?
C8D C7D H7D 118.5 . . ?
C4F C3F C8F 116(2) . . ?
C4F C3F C2F 124(2) . . ?
C8F C3F C2F 119.5(19) . . ?
C2F N1F C18E 122.8(18) . . ?
C4B C3B C8B 118.4(18) . . ?
C4B C3B C2B 119(2) . . ?
C8B C3B C2B 122.4(19) . . ?
C11A N12A C13A 119(2) . . ?
C8B C7B C6B 119.7(17) . . ?
C8B C7B H7B 120.2 . . ?
C6B C7B H7B 120.2 . . ?
C17C C18C C13C 117.1(18) . . ?
C17C C18C N1A 108.3(16) . . ?
C13C C18C N1A 109.8(13) . . ?
C17C C18C H18C 107.0 . . ?
C13C C18C H18C 107.0 . . ?
N1A C18C H18C 107.0 . . ?
C8A O9A H9A 109.5 . . ?
C8D O9D H9D 109.5 . . ?
C2C N1C C18B 123.1(16) . . ?
C3D C8D C7D 119.2(17) . . ?
C3D C8D O9D 120.4(18) . . ?
C7D C8D O9D 120.4(18) . . ?
C5F O10F H10F 109.5 . . ?
N12F C11F C6F 120.9(18) . . ?
N12F C11F H11F 119.6 . . ?
C6F C11F H11F 119.6 . . ?
C7D C6D C5D 116.7(18) . . ?
C7D C6D C11D 121.9(17) . . ?
C5D C6D C11D 121.4(17) . . ?
C5C O10C H10C 109.5 . . ?
C7E C6E C5E 118(2) . . ?
C7E C6E C11E 120(2) . . ?
C5E C6E C11E 122.0(19) . . ?
C7A C6A C5A 121(2) . . ?
C7A C6A C11A 117(2) . . ?
C5A C6A C11A 121(2) . . ?
C17B C18B N1C 110.3(15) . . ?
C17B C18B C13B 112.9(16) . . ?
N1C C18B C13B 109.1(14) . . ?
C17B C18B H18B 108.1 . . ?
N1C C18B H18B 108.1 . . ?
C13B C18B H18B 108.1 . . ?
C2B N1B C18A 120.2(18) . . ?
N1B C18A C17A 109.1(17) . . ?
N1B C18A C13A 107.3(15) . . ?
C17A C18A C13A 108(2) . . ?
N1B C18A H18A 110.7 . . ?
C17A C18A H18A 110.7 . . ?
C13A C18A H18A 110.7 . . ?
C4D C3D C8D 118.7(19) . . ?
C4D C3D C2D 120.1(19) . . ?
C8D C3D C2D 121.2(18) . . ?
C8A C3A C4A 117(2) . . ?
C8A C3A C2A 121(2) . . ?
C4A C3A C2A 121(2) . . ?
N12E C13E C18E 108.5(16) . . ?
N12E C13E C14E 110.3(17) . . ?
C18E C13E C14E 109.3(17) . . ?
N12E C13E H13E 109.6 . . ?
C18E C13E H13E 109.6 . . ?
C14E C13E H13E 109.6 . . ?
C8F C7F C6F 123.6(19) . . ?
C8F C7F H7F 118.2 . . ?
C6F C7F H7F 118.2 . . ?
C5F C4F C3F 125(2) . . ?
C5F C4F H4F 117.6 . . ?
C3F C4F H4F 117.6 . . ?
N12C C11C C6C 123.3(16) . . ?
N12C C11C H11C 118.4 . . ?
C6C C11C H11C 118.4 . . ?
C18B C17B C16B 112.0(17) . . ?
C18B C17B H17D 109.2 . . ?
C16B C17B H17D 109.2 . . ?
C18B C17B H17C 109.2 . . ?
C16B C17B H17C 109.2 . . ?
H17D C17B H17C 107.9 . . ?
C7C C8C O9C 120.7(17) . . ?
C7C C8C C3C 119.7(18) . . ?
O9C C8C C3C 119.6(17) . . ?
C6C C7C C8C 124.4(17) . . ?
C6C C7C H7C 117.8 . . ?
C8C C7C H7C 117.8 . . ?
C7C C6C C5C 116.6(17) . . ?
C7C C6C C11C 122.3(16) . . ?
C5C C6C C11C 121.1(17) . . ?
N12D C13D C18D 108.6(17) . . ?
N12D C13D C14D 108.4(17) . . ?
C18D C13D C14D 112.6(16) . . ?
N12D C13D H13D 109.1 . . ?
C18D C13D H13D 109.1 . . ?
C14D C13D H13D 109.1 . . ?
O10C C5C C4C 118.9(17) . . ?
O10C C5C C6C 121.5(18) . . ?
C4C C5C C6C 119.6(18) . . ?
O9A C8A C3A 121.2(19) . . ?
O9A C8A C7A 119(2) . . ?
C3A C8A C7A 120(2) . . ?
C3C C4C C5C 122.0(17) . . ?
C3C C4C H4C 119.0 . . ?
C5C C4C H4C 119.0 . . ?
C8F O9F H9F 109.5 . . ?
N12B C11B C6B 125.2(19) . . ?
N12B C11B H11B 117.4 . . ?
C6B C11B H11B 117.4 . . ?
O10E C5E C4E 121.6(19) . . ?
O10E C5E C6E 120.7(19) . . ?
C4E C5E C6E 118(2) . . ?
N1C C2C C3C 119.4(17) . . ?
N1C C2C H2C 120.3 . . ?
C3C C2C H2C 120.3 . . ?
C7B C8B C3B 121.1(18) . . ?
C7B C8B O9B 117.9(18) . . ?
C3B C8B O9B 121.0(17) . . ?
N12D C11D C6D 125.1(17) . . ?
N12D C11D H11D 117.5 . . ?
C6D C11D H11D 117.5 . . ?
C3E C4E C5E 124(2) . . ?
C3E C4E H4E 118.0 . . ?
C5E C4E H4E 118.0 . . ?
C15F C14F C13F 108.1(18) . . ?
C15F C14F H14L 110.1 . . ?
C13F C14F H14L 110.1 . . ?
C15F C14F H14K 110.1 . . ?
C13F C14F H14K 110.1 . . ?
H14L C14F H14K 108.4 . . ?
N12A C13A C14A 110.9(16) . . ?
N12A C13A C18A 107.4(18) . . ?
C14A C13A C18A 106.0(18) . . ?
N12A C13A H13A 110.8 . . ?
C14A C13A H13A 110.8 . . ?
C18A C13A H13A 110.8 . . ?
C5B O10B H10B 109.5 . . ?
C7F C8F O9F 117(2) . . ?
C7F C8F C3F 120.0(19) . . ?
O9F C8F C3F 123(2) . . ?
O9E C8E C7E 120(2) . . ?
O9E C8E C3E 121(2) . . ?
C7E C8E C3E 119(2) . . ?
C13E C18E N1F 107.1(16) . . ?
C13E C18E C17E 111.8(17) . . ?
N1F C18E C17E 107.1(17) . . ?
C13E C18E H18E 110.3 . . ?
N1F C18E H18E 110.3 . . ?
C17E C18E H18E 110.3 . . ?
N12B C13B C14B 112.1(18) . . ?
N12B C13B C18B 110.5(17) . . ?
C14B C13B C18B 110.3(17) . . ?
N12B C13B H13B 107.9 . . ?
C14B C13B H13B 107.9 . . ?
C18B C13B H13B 107.9 . . ?
O10F C5F C4F 121.0(19) . . ?
O10F C5F C6F 120.7(19) . . ?
C4F C5F C6F 118.2(19) . . ?
C6A C7A C8A 121(2) . . ?
C6A C7A H7A 119.4 . . ?
C8A C7A H7A 119.4 . . ?
N1E C18D C13D 107.4(15) . . ?
N1E C18D C17D 106(2) . . ?
C13D C18D C17D 110.1(18) . . ?
N1E C18D H18D 110.9 . . ?
C13D C18D H18D 110.9 . . ?
C17D C18D H18D 110.9 . . ?
N1A C2A C3A 123(2) . . ?
N1A C2A H2A 118.5 . . ?
C3A C2A H2A 118.5 . . ?
C15E C14E C13E 110.7(19) . . ?
C15E C14E H14J 109.5 . . ?
C13E C14E H14J 109.5 . . ?
C15E C14E H14I 109.5 . . ?
C13E C14E H14I 109.5 . . ?
H14J C14E H14I 108.1 . . ?
C5D O10D H10D 109.5 . . ?
C4D C5D O10D 120(2) . . ?
C4D C5D C6D 120.5(18) . . ?
O10D C5D C6D 120(2) . . ?
C6A C5A C4A 117(2) . . ?
C6A C5A O10A 125(2) . . ?
C4A C5A O10A 119(2) . . ?
C2E N1E C18D 115(2) . . ?
C8E O9E H9E 109.5 . . ?
C4E C3E C8E 118(2) . . ?
C4E C3E C2E 119(2) . . ?
C8E C3E C2E 123(2) . . ?
N1F C2F C3F 120(2) . . ?
N1F C2F H2F 120.1 . . ?
C3F C2F H2F 120.1 . . ?
C13D C14D C15D 106(2) . . ?
C13D C14D H14G 110.5 . . ?
C15D C14D H14G 110.5 . . ?
C13D C14D H14H 110.5 . . ?
C15D C14D H14H 110.5 . . ?
H14G C14D H14H 108.7 . . ?
C18C C17C C16C 112.9(19) . . ?
C18C C17C H17F 109.0 . . ?
C16C C17C H17F 109.0 . . ?
C18C C17C H17E 109.0 . . ?
C16C C17C H17E 109.0 . . ?
H17F C17C H17E 107.8 . . ?
N1B C2B C3B 123(2) . . ?
N1B C2B H2B 118.6 . . ?
C3B C2B H2B 118.6 . . ?
N1D C2D C3D 124.4(19) . . ?
N1D C2D H2D 117.8 . . ?
C3D C2D H2D 117.8 . . ?
C16F C17F C18F 110.4(19) . . ?
C16F C17F H17K 109.6 . . ?
C18F C17F H17K 109.6 . . ?
C16F C17F H17L 109.6 . . ?
C18F C17F H17L 109.6 . . ?
H17K C17F H17L 108.1 . . ?
N12A C11A C6A 121(2) . . ?
N12A C11A H11A 119.6 . . ?
C6A C11A H11A 119.6 . . ?
C3B C4B C5B 123(2) . . ?
C3B C4B H4B 118.4 . . ?
C5B C4B H4B 118.4 . . ?
N12E C11E C6E 124(2) . . ?
N12E C11E H11E 118.1 . . ?
C6E C11E H11E 118.1 . . ?
C13C C14C C15C 111.1(17) . . ?
C13C C14C H14E 109.4 . . ?
C15C C14C H14E 109.4 . . ?
C13C C14C H14F 109.4 . . ?
C15C C14C H14F 109.4 . . ?
H14E C14C H14F 108.0 . . ?
O10B C5B C6B 120.2(19) . . ?
O10B C5B C4B 120.8(19) . . ?
C6B C5B C4B 118(2) . . ?
C8E C7E C6E 123(2) . . ?
C8E C7E H7E 118.5 . . ?
C6E C7E H7E 118.5 . . ?
N1E C2E C3E 118(2) . . ?
N1E C2E H2E 120.8 . . ?
C3E C2E H2E 120.8 . . ?
C16C C15C C14C 106.0(19) . . ?
C16C C15C H15F 110.5 . . ?
C14C C15C H15F 110.5 . . ?
C16C C15C H15E 110.5 . . ?
C14C C15C H15E 110.5 . . ?
H15F C15C H15E 108.7 . . ?
C13B C14B C15B 111.2(19) . . ?
C13B C14B H14C 109.4 . . ?
C15B C14B H14C 109.4 . . ?
C13B C14B H14D 109.4 . . ?
C15B C14B H14D 109.4 . . ?
H14C C14B H14D 108.0 . . ?
C15F C16F C17F 113.0(19) . . ?
C15F C16F H16K 109.0 . . ?
C17F C16F H16K 109.0 . . ?
C15F C16F H16L 109.0 . . ?
C17F C16F H16L 109.0 . . ?
H16K C16F H16L 107.8 . . ?
C16A C17A C18A 107.4(19) . . ?
C16A C17A H17A 110.2 . . ?
C18A C17A H17A 110.2 . . ?
C16A C17A H17B 110.2 . . ?
C18A C17A H17B 110.2 . . ?
H17A C17A H17B 108.5 . . ?
C15B C16B C17B 110.3(17) . . ?
C15B C16B H16C 109.6 . . ?
C17B C16B H16C 109.6 . . ?
C15B C16B H16D 109.6 . . ?
C17B C16B H16D 109.6 . . ?
H16C C16B H16D 108.1 . . ?
C5A C4A C3A 124(2) . . ?
C5A C4A H4A 118.2 . . ?
C3A C4A H4A 118.2 . . ?
C17C C16C C15C 109.8(17) . . ?
C17C C16C H16F 109.7 . . ?
C15C C16C H16F 109.7 . . ?
C17C C16C H16E 109.7 . . ?
C15C C16C H16E 109.7 . . ?
H16F C16C H16E 108.2 . . ?
C15A C14A C13A 111(2) . . ?
C15A C14A H14B 109.4 . . ?
C13A C14A H14B 109.4 . . ?
C15A C14A H14A 109.4 . . ?
C13A C14A H14A 109.4 . . ?
H14B C14A H14A 108.0 . . ?
C5A O10A H10A 109.5 . . ?
C17A C16A C15A 110(3) . . ?
C17A C16A H16B 109.8 . . ?
C15A C16A H16B 109.8 . . ?
C17A C16A H16A 109.8 . . ?
C15A C16A H16A 109.8 . . ?
H16B C16A H16A 108.2 . . ?
C14A C15A C16A 112(3) . . ?
C14A C15A H15A 109.3 . . ?
C16A C15A H15A 109.3 . . ?
C14A C15A H15B 109.3 . . ?
C16A C15A H15B 109.3 . . ?
H15A C15A H15B 108.0 . . ?
C17E C16E C15E 111.1(18) . . ?
C17E C16E H16J 109.4 . . ?
C15E C16E H16J 109.4 . . ?
C17E C16E H16I 109.4 . . ?
C15E C16E H16I 109.4 . . ?
H16J C16E H16I 108.0 . . ?
C16F C15F C14F 115(2) . . ?
C16F C15F H15L 108.5 . . ?
C14F C15F H15L 108.5 . . ?
C16F C15F H15K 108.5 . . ?
C14F C15F H15K 108.5 . . ?
H15L C15F H15K 107.5 . . ?
C14E C15E C16E 110.8(19) . . ?
C14E C15E H15I 109.5 . . ?
C16E C15E H15I 109.5 . . ?
C14E C15E H15J 109.5 . . ?
C16E C15E H15J 109.5 . . ?
H15I C15E H15J 108.1 . . ?
C16B C15B C14B 110(2) . . ?
C16B C15B H15D 109.7 . . ?
C14B C15B H15D 109.7 . . ?
C16B C15B H15C 109.7 . . ?
C14B C15B H15C 109.7 . . ?
H15D C15B H15C 108.2 . . ?
C17D C16D C15D 109(2) . . ?
C17D C16D H16H 109.8 . . ?
C15D C16D H16H 109.8 . . ?
C17D C16D H16G 109.8 . . ?
C15D C16D H16G 109.8 . . ?
H16H C16D H16G 108.3 . . ?
C3D C4D C5D 122(2) . . ?
C3D C4D H4D 119.1 . . ?
C5D C4D H4D 119.1 . . ?
C16D C17D C18D 104(2) . . ?
C16D C17D H17G 110.9 . . ?
C18D C17D H17G 110.9 . . ?
C16D C17D H17H 110.9 . . ?
C18D C17D H17H 110.9 . . ?
H17G C17D H17H 108.9 . . ?
C14D C15D C16D 113(2) . . ?
C14D C15D H15G 108.9 . . ?
C16D C15D H15G 108.9 . . ?
C14D C15D H15H 108.9 . . ?
C16D C15D H15H 108.9 . . ?
H15G C15D H15H 107.7 . . ?
C16E C17E C18E 110(2) . . ?
C16E C17E H17I 109.6 . . ?
C18E C17E H17I 109.6 . . ?
C16E C17E H17J 109.6 . . ?
C18E C17E H17J 109.6 . . ?
H17I C17E H17J 108.1 . . ?
 
loop_
 _geom_torsion_atom_site_label_1
 _geom_torsion_atom_site_label_2
 _geom_torsion_atom_site_label_3
 _geom_torsion_atom_site_label_4
 _geom_torsion
 _geom_torsion_site_symmetry_1
 _geom_torsion_site_symmetry_2
 _geom_torsion_site_symmetry_3
 _geom_torsion_site_symmetry_4
 _geom_torsion_publ_flag
C11F N12F C13F C18F 129.6(16) . . . . ?
C11F N12F C13F C14F -110.2(18) . . . . ?
C11C N12C C13C C18C 121.3(17) . . . . ?
C11C N12C C13C C14C -118.4(17) . . . . ?
C2D N1D C18F C13F 106(2) . . . . ?
C2D N1D C18F C17F -135(2) . . . . ?
N12F C13F C18F N1D -63(2) . . . . ?
C14F C13F C18F N1D 177.6(17) . . . . ?
N12F C13F C18F C17F 179.3(15) . . . . ?
C14F C13F C18F C17F 60(2) . . . . ?
C5B C6B C7B C8B 5(3) . . . . ?
C11B C6B C7B C8B -178.9(17) . . . . ?
N12C C13C C18C C17C 170.3(15) . . . . ?
C14C C13C C18C C17C 51(2) . . . . ?
N12C C13C C18C N1A -65.6(18) . . . . ?
C14C C13C C18C N1A 175.3(15) . . . . ?
C2A N1A C18C C17C -130(2) . . . . ?
C2A N1A C18C C13C 101(2) . . . . ?
C6D C7D C8D C3D 1(3) . . . . ?
C6D C7D C8D O9D -179.2(19) . . . . ?
C13F N12F C11F C6F -179.4(15) . . . . ?
C5F C6F C11F N12F 3(3) . . . . ?
C7F C6F C11F N12F -174.4(17) . . . . ?
C8D C7D C6D C5D -4(3) . . . . ?
C8D C7D C6D C11D 178.7(18) . . . . ?
C2C N1C C18B C17B -114(2) . . . . ?
C2C N1C C18B C13B 121(2) . . . . ?
C2B N1B C18A C17A -126(2) . . . . ?
C2B N1B C18A C13A 117(2) . . . . ?
C7D C8D C3D C4D 3(3) . . . . ?
O9D C8D C3D C4D -177(2) . . . . ?
C7D C8D C3D C2D -179.6(18) . . . . ?
O9D C8D C3D C2D 1(3) . . . . ?
C11E N12E C13E C18E 123(2) . . . . ?
C11E N12E C13E C14E -117(2) . . . . ?
C5F C6F C7F C8F 4(3) . . . . ?
C11F C6F C7F C8F -178.7(19) . . . . ?
C8F C3F C4F C5F 3(3) . . . . ?
C2F C3F C4F C5F -176(2) . . . . ?
C13C N12C C11C C6C -175.4(17) . . . . ?
N1C C18B C17B C16B -175.2(17) . . . . ?
C13B C18B C17B C16B -53(2) . . . . ?
C4C C3C C8C C7C -2(3) . . . . ?
C2C C3C C8C C7C -176.1(19) . . . . ?
C4C C3C C8C O9C 178.5(18) . . . . ?
C2C C3C C8C O9C 5(3) . . . . ?
O9C C8C C7C C6C 178.6(18) . . . . ?
C3C C8C C7C C6C -1(3) . . . . ?
C8C C7C C6C C5C 3(3) . . . . ?
C8C C7C C6C C11C -176.2(19) . . . . ?
N12C C11C C6C C7C 178.5(18) . . . . ?
N12C C11C C6C C5C -1(3) . . . . ?
C11D N12D C13D C18D 129.3(19) . . . . ?
C11D N12D C13D C14D -108.1(19) . . . . ?
C7C C6C C5C O10C 177.0(17) . . . . ?
C11C C6C C5C O10C -4(3) . . . . ?
C7C C6C C5C C4C -2(3) . . . . ?
C11C C6C C5C C4C 176.8(18) . . . . ?
C4A C3A C8A O9A 174.6(18) . . . . ?
C2A C3A C8A O9A 2(3) . . . . ?
C4A C3A C8A C7A -2(3) . . . . ?
C2A C3A C8A C7A -174.0(18) . . . . ?
C8C C3C C4C C5C 3(3) . . . . ?
C2C C3C C4C C5C 176.8(18) . . . . ?
O10C C5C C4C C3C -179.9(17) . . . . ?
C6C C5C C4C C3C -1(3) . . . . ?
C13B N12B C11B C6B -177.3(18) . . . . ?
C5B C6B C11B N12B -2(3) . . . . ?
C7B C6B C11B N12B -177.9(18) . . . . ?
C7E C6E C5E O10E 178.5(19) . . . . ?
C11E C6E C5E O10E 2(3) . . . . ?
C7E C6E C5E C4E -1(3) . . . . ?
C11E C6E C5E C4E -178(2) . . . . ?
C18B N1C C2C C3C -179.7(16) . . . . ?
C4C C3C C2C N1C -174.0(18) . . . . ?
C8C C3C C2C N1C 0(3) . . . . ?
C6B C7B C8B C3B -1(3) . . . . ?
C6B C7B C8B O9B 179.5(14) . . . . ?
C4B C3B C8B C7B 0(3) . . . . ?
C2B C3B C8B C7B 178.8(17) . . . . ?
C4B C3B C8B O9B 179.8(17) . . . . ?
C2B C3B C8B O9B -2(3) . . . . ?
C13D N12D C11D C6D 179.7(17) . . . . ?
C7D C6D C11D N12D -174.2(19) . . . . ?
C5D C6D C11D N12D 8(3) . . . . ?
O10E C5E C4E C3E -180(2) . . . . ?
C6E C5E C4E C3E -1(3) . . . . ?
N12F C13F C14F C15F -177.3(19) . . . . ?
C18F C13F C14F C15F -58(2) . . . . ?
C11A N12A C13A C14A -102(2) . . . . ?
C11A N12A C13A C18A 142.2(18) . . . . ?
N1B C18A C13A N12A -60(2) . . . . ?
C17A C18A C13A N12A -177.9(17) . . . . ?
N1B C18A C13A C14A -178.9(17) . . . . ?
C17A C18A C13A C14A 64(2) . . . . ?
C6F C7F C8F O9F -177.2(19) . . . . ?
C6F C7F C8F C3F -3(3) . . . . ?
C4F C3F C8F C7F 0(3) . . . . ?
C2F C3F C8F C7F 179(2) . . . . ?
C4F C3F C8F O9F 173(2) . . . . ?
C2F C3F C8F O9F -7(3) . . . . ?
N12E C13E C18E N1F -66(2) . . . . ?
C14E C13E C18E N1F 173.6(16) . . . . ?
N12E C13E C18E C17E 176.8(16) . . . . ?
C14E C13E C18E C17E 57(2) . . . . ?
C2F N1F C18E C13E 113(2) . . . . ?
C2F N1F C18E C17E -127(2) . . . . ?
C11B N12B C13B C14B -112(2) . . . . ?
C11B N12B C13B C18B 125.0(19) . . . . ?
C17B C18B C13B N12B 178.5(14) . . . . ?
N1C C18B C13B N12B -58.4(19) . . . . ?
C17B C18B C13B C14B 54(2) . . . . ?
N1C C18B C13B C14B 177.1(16) . . . . ?
C3F C4F C5F O10F -179(2) . . . . ?
C3F C4F C5F C6F -2(3) . . . . ?
C7F C6F C5F O10F 175.1(18) . . . . ?
C11F C6F C5F O10F -2(3) . . . . ?
C7F C6F C5F C4F -1(3) . . . . ?
C11F C6F C5F C4F -178.4(18) . . . . ?
C5A C6A C7A C8A -3(3) . . . . ?
C11A C6A C7A C8A 179.3(16) . . . . ?
O9A C8A C7A C6A -174.4(17) . . . . ?
C3A C8A C7A C6A 2(3) . . . . ?
N12D C13D C18D N1E -61(2) . . . . ?
C14D C13D C18D N1E 178.7(18) . . . . ?
N12D C13D C18D C17D -176.9(18) . . . . ?
C14D C13D C18D C17D 63(3) . . . . ?
C18C N1A C2A C3A -178.8(16) . . . . ?
C8A C3A C2A N1A -5(3) . . . . ?
C4A C3A C2A N1A -177.2(19) . . . . ?
N12E C13E C14E C15E -178.3(18) . . . . ?
C18E C13E C14E C15E -59(2) . . . . ?
C7D C6D C5D C4D 2(3) . . . . ?
C11D C6D C5D C4D -180(2) . . . . ?
C7D C6D C5D O10D -180(2) . . . . ?
C11D C6D C5D O10D -2(3) . . . . ?
C7A C6A C5A C4A 3(3) . . . . ?
C11A C6A C5A C4A -178.9(19) . . . . ?
C7A C6A C5A O10A -178(2) . . . . ?
C11A C6A C5A O10A 0(3) . . . . ?
C13D C18D N1E C2E 123(2) . . . . ?
C17D C18D N1E C2E -119(2) . . . . ?
C5E C4E C3E C8E 3(3) . . . . ?
C5E C4E C3E C2E -177(2) . . . . ?
O9E C8E C3E C4E 176(2) . . . . ?
C7E C8E C3E C4E -4(3) . . . . ?
O9E C8E C3E C2E -4(3) . . . . ?
C7E C8E C3E C2E 176(2) . . . . ?
C18E N1F C2F C3F -177.1(18) . . . . ?
C4F C3F C2F N1F -176(2) . . . . ?
C8F C3F C2F N1F 4(3) . . . . ?
N12D C13D C14D C15D -176.0(17) . . . . ?
C18D C13D C14D C15D -56(2) . . . . ?
C13C C18C C17C C16C -52(3) . . . . ?
N1A C18C C17C C16C -177.1(18) . . . . ?
C18A N1B C2B C3B -178.0(17) . . . . ?
C4B C3B C2B N1B -176.7(19) . . . . ?
C8B C3B C2B N1B 5(3) . . . . ?
C18F N1D C2D C3D -179.2(17) . . . . ?
C4D C3D C2D N1D 177(2) . . . . ?
C8D C3D C2D N1D 0(3) . . . . ?
N1D C18F C17F C16F -173.8(17) . . . . ?
C13F C18F C17F C16F -56(2) . . . . ?
C13A N12A C11A C6A -175.4(15) . . . . ?
C7A C6A C11A N12A -174.3(18) . . . . ?
C5A C6A C11A N12A 8(3) . . . . ?
C8B C3B C4B C5B -3(3) . . . . ?
C2B C3B C4B C5B 178(2) . . . . ?
C13E N12E C11E C6E 179.8(19) . . . . ?
C7E C6E C11E N12E -172(2) . . . . ?
C5E C6E C11E N12E 4(3) . . . . ?
N12C C13C C14C C15C -176.9(16) . . . . ?
C18C C13C C14C C15C -55(2) . . . . ?
C7B C6B C5B O10B -178(2) . . . . ?
C11B C6B C5B O10B 6(3) . . . . ?
C7B C6B C5B C4B -7(3) . . . . ?
C11B C6B C5B C4B 176.6(19) . . . . ?
C3B C4B C5B O10B 177(2) . . . . ?
C3B C4B C5B C6B 7(4) . . . . ?
O9E C8E C7E C6E -177(2) . . . . ?
C3E C8E C7E C6E 3(4) . . . . ?
C5E C6E C7E C8E -1(3) . . . . ?
C11E C6E C7E C8E 176(2) . . . . ?
C18D N1E C2E C3E -174.1(18) . . . . ?
C4E C3E C2E N1E -176(2) . . . . ?
C8E C3E C2E N1E 4(3) . . . . ?
C13C C14C C15C C16C 60(2) . . . . ?
N12B C13B C14B C15B 179.6(18) . . . . ?
C18B C13B C14B C15B -57(3) . . . . ?
C18F C17F C16F C15F 52(3) . . . . ?
N1B C18A C17A C16A 179(3) . . . . ?
C13A C18A C17A C16A -65(3) . . . . ?
C18B C17B C16B C15B 54(2) . . . . ?
C6A C5A C4A C3A -3(3) . . . . ?
O10A C5A C4A C3A 178(2) . . . . ?
C8A C3A C4A C5A 3(3) . . . . ?
C2A C3A C4A C5A 175(2) . . . . ?
C18C C17C C16C C15C 55(3) . . . . ?
C14C C15C C16C C17C -59(2) . . . . ?
N12A C13A C14A C15A -177(2) . . . . ?
C18A C13A C14A C15A -61(3) . . . . ?
C18A C17A C16A C15A 60(4) . . . . ?
C13A C14A C15A C16A 59(3) . . . . ?
C17A C16A C15A C14A -58(4) . . . . ?
C17F C16F C15F C14F -53(3) . . . . ?
C13F C14F C15F C16F 55(3) . . . . ?
C13E C14E C15E C16E 59(2) . . . . ?
C17E C16E C15E C14E -57(3) . . . . ?
C17B C16B C15B C14B -57(3) . . . . ?
C13B C14B C15B C16B 59(3) . . . . ?
C8D C3D C4D C5D -4(4) . . . . ?
C2D C3D C4D C5D 178(2) . . . . ?
O10D C5D C4D C3D -176(3) . . . . ?
C6D C5D C4D C3D 1(4) . . . . ?
C15D C16D C17D C18D 62(3) . . . . ?
N1E C18D C17D C16D -179.9(19) . . . . ?
C13D C18D C17D C16D -64(2) . . . . ?
C13D C14D C15D C16D 55(3) . . . . ?
C17D C16D C15D C14D -62(3) . . . . ?
C15E C16E C17E C18E 54(3) . . . . ?
C13E C18E C17E C16E -55(2) . . . . ?
N1F C18E C17E C16E -172.5(19) . . . . ?
 
loop_
 _geom_hbond_atom_site_label_D 
 _geom_hbond_atom_site_label_H 
 _geom_hbond_atom_site_label_A 
 _geom_hbond_distance_DH 
 _geom_hbond_distance_HA 
 _geom_hbond_distance_DA 
 _geom_hbond_angle_DHA 
 _geom_hbond_site_symmetry_A 
 _geom_hbond_publ_flag
O9B H9B N1B  0.82 1.87 2.586(18) 145.7 . yes
O9C H9C N1C  0.82 1.83 2.557(18) 146.8 . yes
O10E H10E N12E  0.82 1.91 2.63(2) 146.4 . yes
O9A H9A N1A  0.82 1.86 2.59(2) 147.8 . yes
O9D H9D N1D  0.82 1.89 2.62(2) 148.0 . yes
O10F H10F N12F  0.82 1.90 2.64(2) 148.8 . yes
O10C H10C N12C  0.82 1.93 2.65(2) 145.8 . yes
O9F H9F N1F  0.82 1.81 2.52(2) 143.7 . yes
O10B H10B N12B  0.82 1.92 2.65(2) 148.0 . yes
O10D H10D N12D  0.82 1.87 2.60(2) 148.5 . yes
O9E H9E N1E  0.82 1.80 2.53(3) 148.1 . yes
C11E H11E O10D  0.93 2.60 3.52(3) 169.7 1_556 yes
C14C H14E O10B  0.97 2.60 3.42(3) 143.5 6 yes
O10A H10A N12A  0.82 1.92 2.62(2) 142.9 . yes
C4D H4D O9F  0.93 2.29 3.10(2) 144.9 1_554 yes
 
_refine_diff_density_max    0.752
_refine_diff_density_min   -0.453
_refine_diff_density_rms    0.083

_shelx_res_file
;
TITL fulldata_set in R3
    C:\Users\leighl\DOCUME~1\Drafts\INFLAT~1\CO2\RES-CO~1\2Bar_CO2.res
    created by SHELXL-2019/3 at 09:46:04 on 05-Dec-2024
CELL 0.71073 50.8289 50.8289 9.7537 90.000 90.000 120.000
ZERR 18.0000 0.0034 0.0034 0.0008 0.000 0.000 0.000
LATT -3
SYMM -Y, X-Y, Z
SYMM -X+Y, -X, Z
SFAC C H N O
UNIT 773.1 864 108 142.2
BOND
SIMU 0.03
RIGU 0.03
flat 0.1 C3A C8A O9A H9A
flat 0.1 C6A C5A O10A H10A
flat 0.1 C3B C8B O9B H9B
flat 0.1 C6B C5B O10B H10B
flat 0.1 C3C C8C O9C H9C
flat 0.1 C6C C5C O10C H10C
flat 0.1 C3D C8D O9D H9D
flat 0.1 C6D C5D O10D H10D
flat 0.1 C3e C8e O9e H9e
flat 0.1 C6e C5e O10e H10e
flat 0.1 C3F C8F O9F H9F
flat 0.1 C6F C5F O10F H10F
BOND $H
CONF
EQIV $1 X,Y,1+Z
EQIV $2 2/3-X+Y,1/3-X,1/3+Z
EQIV $3 X,Y,Z-1
HTAB O9B N1B
HTAB O9C N1C
HTAB O10E N12E
HTAB O9A N1A
HTAB O9D N1D
HTAB O10F N12F
HTAB O10C N12C
HTAB O9F N1F
HTAB O10B N12B
HTAB O10D N12D
HTAB O9E N1E
HTAB C11E O10D_$1
HTAB C14C O10B_$2
HTAB O10A N12A
HTAB C4D O9F_$3
ACTA
FMAP 2 1 53
PLAN 40 0 0
HTAB 2.0
LIST 4 1
TEMP 27
L.S. 20
WGHT    0.183400
FVAR       0.03890
O9B   4    0.093817   -0.081008   -0.183987    11.00000    0.12131    0.11414 =
         0.13652    0.01494    0.01792    0.05707
AFIX  87
H9B   2    0.082598   -0.088916   -0.117951    11.00000   -1.50000
AFIX   0
C6F   1    0.222164    0.119397    0.095793    11.00000    0.10944    0.10933 =
         0.11818   -0.02357   -0.00410    0.06642
C6B   1    0.163176   -0.081967   -0.280400    11.00000    0.12457    0.11075 =
         0.11938    0.00474    0.00731    0.06488
N12D  3    0.170310    0.229512   -0.399817    11.00000    0.11612    0.11181 =
         0.13874    0.04682    0.03681    0.05730
N12B  3    0.207415   -0.073241   -0.404140    11.00000    0.11326    0.11973 =
         0.16114    0.01029    0.01676    0.07119
N12F  3    0.199462    0.080121   -0.077377    11.00000    0.12282    0.09746 =
         0.12415   -0.01642    0.00024    0.05738
C13F  1    0.172961    0.051983   -0.120820    11.00000    0.13329    0.10583 =
         0.12713   -0.01118   -0.00503    0.06929
AFIX  13
H13F  2    0.155813    0.047312   -0.060057    11.00000   -1.20000
AFIX   0
N1D   3    0.156941    0.079992   -0.266485    11.00000    0.11123    0.10270 =
         0.12391   -0.00822   -0.00003    0.05357
N1A   3    0.231010    0.067082    0.404009    11.00000    0.12097    0.11841 =
         0.10584    0.00739   -0.00576    0.06171
N12C  3    0.283876    0.080103    0.242554    11.00000    0.11745    0.12597 =
         0.10008    0.01059   -0.00802    0.07660
O9C   4    0.251694    0.027012   -0.320922    11.00000    0.22755    0.15732 =
         0.13312   -0.01905   -0.03364    0.14341
AFIX  87
H9C   2    0.250559    0.012118   -0.359237    11.00000   -1.50000
AFIX   0
C13C  1    0.281681    0.101909    0.328730    11.00000    0.09967    0.11236 =
         0.10541    0.00314   -0.01625    0.06132
AFIX  13
H13C  2    0.273216    0.112313    0.275647    11.00000   -1.20000
AFIX   0
N12E  3    0.287135    0.263306    0.347741    11.00000    0.08422    0.11639 =
         0.15777   -0.02415   -0.00962    0.03209
C3C   1    0.270407    0.007756   -0.145411    11.00000    0.13083    0.12884 =
         0.11289    0.01526    0.01286    0.08849
O10E  4    0.302569    0.284344    0.096307    11.00000    0.07955    0.16812 =
         0.17644    0.01629    0.02505    0.05082
AFIX  87
H10E  2    0.304843    0.278876    0.172320    11.00000   -1.50000
AFIX   0
C18F  1    0.165122    0.056042   -0.266204    11.00000    0.13429    0.11769 =
         0.12372   -0.01534   -0.00346    0.08123
AFIX  13
H18F  2    0.182487    0.061630   -0.326974    11.00000   -1.20000
AFIX   0
C7D   1    0.138466    0.153056   -0.274373    11.00000    0.09569    0.11312 =
         0.14687    0.03404    0.03186    0.05934
AFIX  43
H7D   2    0.120664    0.151143   -0.238168    11.00000   -1.20000
AFIX   0
C3F   1    0.267800    0.172867    0.217248    11.00000    0.11916    0.13421 =
         0.10937   -0.00948   -0.00342    0.05926
N1F   3    0.286629    0.207612    0.397518    11.00000    0.12444    0.11311 =
         0.13443   -0.02557   -0.00344    0.04971
C3B   1    0.119677   -0.104281   -0.074675    11.00000    0.09755    0.09244 =
         0.13100    0.02944    0.02462    0.03880
N12A  3    0.087236   -0.075186    0.275246    11.00000    0.12081    0.14960 =
         0.10797    0.00969    0.01327    0.05002
C7B   1    0.138153   -0.076295   -0.281562    11.00000    0.11362    0.09549 =
         0.10539    0.00959    0.00433    0.05443
AFIX  43
H7B   2    0.136217   -0.065129   -0.352390    11.00000   -1.20000
AFIX   0
C18C  1    0.262583    0.087507    0.447968    11.00000    0.11252    0.12180 =
         0.09230   -0.00603   -0.02214    0.06454
AFIX  13
H18C  2    0.269802    0.074792    0.490352    11.00000   -1.20000
AFIX   0
O9A   4    0.177212    0.055706    0.333733    11.00000    0.12460    0.10839 =
         0.21641    0.00562   -0.01437    0.05167
AFIX  87
H9A   2    0.195335    0.066019    0.352052    11.00000   -1.50000
AFIX   0
O9D   4    0.121026    0.101697   -0.210115    11.00000    0.13467    0.12784 =
         0.24949    0.05201    0.06813    0.07267
AFIX  87
H9D   2    0.126666    0.089158   -0.213806    11.00000   -1.50000
AFIX   0
N1C   3    0.262022   -0.016785   -0.359173    11.00000    0.13642    0.10161 =
         0.14362    0.01150    0.02407    0.07419
C8D   1    0.142805    0.128580   -0.267767    11.00000    0.11264    0.11756 =
         0.12502    0.03212    0.03298    0.05806
O10F  4    0.253980    0.128596   -0.095901    11.00000    0.13472    0.18270 =
         0.13568   -0.05089    0.02476    0.04861
AFIX  87
H10F  2    0.239445    0.112076   -0.116881    11.00000   -1.50000
AFIX   0
C11F  1    0.196747    0.090373    0.038579    11.00000    0.10846    0.11409 =
         0.13793   -0.01386   -0.00863    0.06458
AFIX  43
H11F  2    0.178781    0.079678    0.087944    11.00000   -1.20000
AFIX   0
C6D   1    0.158892    0.179881   -0.331153    11.00000    0.10437    0.11268 =
         0.11852    0.03678    0.03894    0.05701
O10C  4    0.295605    0.035553    0.201157    11.00000    0.19319    0.17491 =
         0.12002    0.00551   -0.02504    0.12676
AFIX  87
H10C  2    0.296640    0.050232    0.241161    11.00000   -1.50000
AFIX   0
C6E   1    0.251337    0.261949    0.185332    11.00000    0.06909    0.13141 =
         0.13695   -0.01809    0.00328    0.02700
C6A   1    0.130039   -0.025022    0.295877    11.00000    0.10587    0.13130 =
         0.10100    0.00459   -0.00980    0.05343
C18B  1    0.260814   -0.039834   -0.458209    11.00000    0.12324    0.10829 =
         0.12816    0.01440    0.02831    0.07511
AFIX  13
H18B  2    0.265758   -0.053535   -0.408266    11.00000   -1.20000
AFIX   0
N1B   3    0.075351   -0.112499    0.039345    11.00000    0.10612    0.10477 =
         0.11675    0.01024    0.01510    0.02865
C18A  1    0.054300   -0.124214    0.162241    11.00000    0.09683    0.13392 =
         0.14551    0.01341    0.01504    0.02728
AFIX  13
H18A  2    0.060815   -0.134698    0.226291    11.00000   -1.20000
AFIX   0
C3D   1    0.169112    0.131225   -0.318622    11.00000    0.11467    0.11885 =
         0.13182    0.03097    0.04657    0.06707
C3A   1    0.190165    0.017851    0.352104    11.00000    0.12180    0.11714 =
         0.12627    0.02259   -0.02210    0.05353
C13E  1    0.292850    0.254894    0.484778    11.00000    0.09857    0.12072 =
         0.13536   -0.02510   -0.00382    0.04649
AFIX  13
H13E  2    0.273483    0.242359    0.532058    11.00000   -1.20000
AFIX   0
C7F   1    0.219660    0.128695    0.227883    11.00000    0.12445    0.11931 =
         0.12565   -0.00575    0.02409    0.05710
AFIX  43
H7F   2    0.202242    0.116247    0.278210    11.00000   -1.20000
AFIX   0
C4F   1    0.270855    0.162786    0.090466    11.00000    0.11326    0.13802 =
         0.12701   -0.01931    0.01036    0.06069
AFIX  43
H4F   2    0.289181    0.174252    0.044563    11.00000   -1.20000
AFIX   0
C11C  1    0.275434    0.077207    0.118819    11.00000    0.12009    0.12509 =
         0.10265    0.01601    0.00412    0.07893
AFIX  43
H11C  2    0.269347    0.090403    0.084549    11.00000   -1.20000
AFIX   0
C17B  1    0.283908   -0.024663   -0.568564    11.00000    0.12474    0.12130 =
         0.15320   -0.01000    0.02254    0.07364
AFIX  23
H17D  2    0.304061   -0.014987   -0.528393    11.00000   -1.20000
H17C  2    0.281079   -0.008969   -0.610736    11.00000   -1.20000
AFIX   0
C8C   1    0.262410    0.028988   -0.190471    11.00000    0.15237    0.14665 =
         0.10181    0.01311    0.00212    0.11143
C7C   1    0.265005    0.051029   -0.103950    11.00000    0.16035    0.12623 =
         0.10778    0.00672   -0.00556    0.10066
AFIX  43
H7C   2    0.259711    0.064922   -0.136987    11.00000   -1.20000
AFIX   0
C6C   1    0.274764    0.054175    0.027029    11.00000    0.12579    0.12793 =
         0.10134    0.01261   -0.00027    0.09016
C13D  1    0.162290    0.252598   -0.401016    11.00000    0.12342    0.10594 =
         0.13613    0.04498    0.02985    0.05664
AFIX  13
H13D  2    0.145549    0.247122   -0.336521    11.00000   -1.20000
AFIX   0
C5C   1    0.284054    0.033572    0.072607    11.00000    0.13716    0.14187 =
         0.10906    0.01514    0.00477    0.08960
C8A   1    0.169684    0.026884    0.325060    11.00000    0.10743    0.11054 =
         0.11781    0.01037   -0.01799    0.04638
C4C   1    0.281717    0.011007   -0.015206    11.00000    0.16086    0.11480 =
         0.10719    0.03064    0.01623    0.09307
AFIX  43
H4C   2    0.288017   -0.002298    0.015286    11.00000   -1.20000
AFIX   0
O9F   4    0.235866    0.159707    0.415734    11.00000    0.18628    0.15413 =
         0.15299   -0.04465    0.05167    0.02930
AFIX  87
H9F   2    0.251136    0.174537    0.445951    11.00000   -1.50000
AFIX   0
C11B  1    0.185206   -0.069466   -0.390103    11.00000    0.11654    0.10107 =
         0.12903    0.00906    0.01640    0.05700
AFIX  43
H11B  2    0.182552   -0.057658   -0.455390    11.00000   -1.20000
AFIX   0
C5E   1    0.272649    0.276644    0.079608    11.00000    0.09644    0.12183 =
         0.14604   -0.00344    0.01197    0.04719
C2C   1    0.270049   -0.015392   -0.234787    11.00000    0.14692    0.10524 =
         0.11975    0.01435    0.01348    0.07985
AFIX  43
H2C   2    0.275640   -0.029015   -0.201116    11.00000   -1.20000
AFIX   0
C8B   1    0.117523   -0.087232   -0.179561    11.00000    0.09170    0.09481 =
         0.12945   -0.00598    0.00286    0.04369
C11D  1    0.153517    0.204947   -0.339374    11.00000    0.09281    0.11178 =
         0.10185    0.02491    0.01772    0.04566
AFIX  43
H11D  2    0.136213    0.202817   -0.296502    11.00000   -1.20000
AFIX   0
C4E   1    0.262438    0.283319   -0.040560    11.00000    0.10533    0.13210 =
         0.15391    0.00669    0.01788    0.05163
AFIX  43
H4E   2    0.276458    0.293170   -0.110336    11.00000   -1.20000
AFIX   0
C14F  1    0.180456    0.025746   -0.114466    11.00000    0.18407    0.10114 =
         0.17591   -0.01396   -0.02794    0.09033
AFIX  23
H14L  2    0.198047    0.030688   -0.170897    11.00000   -1.20000
H14K  2    0.184975    0.022873   -0.020878    11.00000   -1.20000
AFIX   0
C13A  1    0.055126   -0.096274    0.232348    11.00000    0.10107    0.14737 =
         0.12064    0.00146    0.02075    0.03279
AFIX  13
H13A  2    0.048023   -0.086127    0.169325    11.00000   -1.20000
AFIX   0
O10B  4    0.187670   -0.105037   -0.174008    11.00000    0.18165    0.26159 =
         0.23529    0.12815    0.08484    0.16226
AFIX  87
H10B  2    0.199427   -0.096073   -0.237209    11.00000   -1.50000
AFIX   0
C8F   1    0.240931    0.154485    0.285690    11.00000    0.13763    0.11975 =
         0.11981   -0.03535    0.01067    0.05781
C8E   1    0.212743    0.263039    0.044212    11.00000    0.07467    0.16692 =
         0.15390   -0.00648   -0.00939    0.03408
C18E  1    0.308766    0.237374    0.467542    11.00000    0.11410    0.12290 =
         0.14473   -0.02067    0.00093    0.05077
AFIX  13
H18E  2    0.326989    0.248789    0.411090    11.00000   -1.20000
AFIX   0
C13B  1    0.228470   -0.058599   -0.513847    11.00000    0.13295    0.12070 =
         0.13665    0.01315    0.02439    0.07614
AFIX  13
H13B  2    0.223154   -0.044670   -0.559110    11.00000   -1.20000
AFIX   0
C5F   1    0.248906    0.137131    0.027007    11.00000    0.11470    0.13554 =
         0.12254   -0.02126    0.00534    0.05950
C7A   1    0.139310    0.004891    0.294450    11.00000    0.11666    0.12251 =
         0.12424    0.00565   -0.02338    0.05740
AFIX  43
H7A   2    0.125468    0.011161    0.272935    11.00000   -1.20000
AFIX   0
C18D  1    0.189786    0.282405   -0.354948    11.00000    0.13337    0.09860 =
         0.20736    0.05456    0.02271    0.05748
AFIX  13
H18D  2    0.207061    0.288231   -0.416614    11.00000   -1.20000
AFIX   0
C2A   1    0.221065    0.039473    0.397255    11.00000    0.12181    0.14773 =
         0.11822    0.01676   -0.03010    0.05995
AFIX  43
H2A   2    0.233797    0.032032    0.422016    11.00000   -1.20000
AFIX   0
C14E  1    0.312895    0.283662    0.570050    11.00000    0.13738    0.12861 =
         0.14076   -0.03580   -0.01175    0.05954
AFIX  23
H14J  2    0.331782    0.296368    0.521726    11.00000   -1.20000
H14I  2    0.302527    0.295171    0.581622    11.00000   -1.20000
AFIX   0
O10D  4    0.207361    0.208752   -0.434811    11.00000    0.21111    0.14907 =
         0.41724    0.11893    0.20206    0.10145
AFIX  87
H10D  2    0.201188    0.220875   -0.437799    11.00000   -1.50000
AFIX   0
C5D   1    0.185786    0.182348   -0.376631    11.00000    0.14162    0.11347 =
         0.21105    0.07796    0.08790    0.06526
C5A   1    0.149933   -0.035219    0.321021    11.00000    0.13048    0.12447 =
         0.15256    0.00459   -0.03350    0.06002
N1E   3    0.197469    0.277803   -0.210924    11.00000    0.12828    0.10596 =
         0.20257    0.03605   -0.00900    0.05469
O9E   4    0.184381    0.257494    0.031566    11.00000    0.09885    0.24489 =
         0.19795    0.00873   -0.00555    0.06559
AFIX  87
H9E   2    0.182377    0.263829   -0.042757    11.00000   -1.50000
AFIX   0
C3E   1    0.233499    0.276397   -0.062125    11.00000    0.10168    0.11337 =
         0.16506    0.01585   -0.00321    0.03673
C2F   1    0.290664    0.201154    0.280577    11.00000    0.11380    0.14090 =
         0.13643   -0.02766   -0.00223    0.05602
AFIX  43
H2F   2    0.308246    0.214283    0.232785    11.00000   -1.20000
AFIX   0
C14D  1    0.151579    0.254538   -0.547341    11.00000    0.16167    0.17885 =
         0.15011    0.06261    0.02695    0.10213
AFIX  23
H14G  2    0.133236    0.235788   -0.570695    11.00000   -1.20000
H14H  2    0.167170    0.258095   -0.614059    11.00000   -1.20000
AFIX   0
C17C  1    0.262410    0.106942    0.551761    11.00000    0.12060    0.16999 =
         0.10888   -0.01825   -0.02671    0.05836
AFIX  23
H17F  2    0.250789    0.094731    0.629395    11.00000   -1.20000
H17E  2    0.252328    0.117507    0.517047    11.00000   -1.20000
AFIX   0
C2B   1    0.098910   -0.115459    0.034062    11.00000    0.10527    0.09668 =
         0.14575    0.00694    0.00514    0.03521
AFIX  43
H2B   2    0.102384   -0.125462    0.105497    11.00000   -1.20000
AFIX   0
C2D   1    0.174799    0.105281   -0.314631    11.00000    0.13270    0.11750 =
         0.15235    0.00010    0.02319    0.07404
AFIX  43
H2D   2    0.193017    0.108248   -0.350771    11.00000   -1.20000
AFIX   0
C17F  1    0.137022    0.026133   -0.316662    11.00000    0.16606    0.11854 =
         0.15184   -0.02902   -0.00994    0.07445
AFIX  23
H17K  2    0.119382    0.022051   -0.262415    11.00000   -1.20000
H17L  2    0.132813    0.028395   -0.411592    11.00000   -1.20000
AFIX   0
C11A  1    0.098343   -0.046028    0.264711    11.00000    0.13409    0.12578 =
         0.11636    0.01497    0.00777    0.05715
AFIX  43
H11A  2    0.085841   -0.038531    0.236880    11.00000   -1.20000
AFIX   0
C4B   1    0.143259   -0.109709   -0.075991    11.00000    0.14544    0.12734 =
         0.16748    0.04459    0.02329    0.08139
AFIX  43
H4B   2    0.145284   -0.120337   -0.002997    11.00000   -1.20000
AFIX   0
C11E  1    0.259744    0.255155    0.314115    11.00000    0.09390    0.13140 =
         0.14397   -0.02156   -0.00534    0.02325
AFIX  43
H11E  2    0.244451    0.244154    0.377538    11.00000   -1.20000
AFIX   0
C14C  1    0.313593    0.124884    0.375195    11.00000    0.13301    0.15003 =
         0.11956   -0.01190    0.00012    0.07073
AFIX  23
H14E  2    0.325907    0.135383    0.295888    11.00000   -1.20000
H14F  2    0.322713    0.114372    0.420214    11.00000   -1.20000
AFIX   0
C5B   1    0.164325   -0.100226   -0.180268    11.00000    0.13250    0.15297 =
         0.16307    0.05971    0.03347    0.09524
C7E   1    0.221703    0.255538    0.162392    11.00000    0.08918    0.17030 =
         0.15883    0.01217    0.00879    0.03187
AFIX  43
H7E   2    0.207342    0.245673    0.230910    11.00000   -1.20000
AFIX   0
C2E   1    0.225269    0.283098   -0.193563    11.00000    0.12178    0.09532 =
         0.18415    0.02185    0.01080    0.03811
AFIX  43
H2E   2    0.239366    0.291001   -0.264445    11.00000   -1.20000
AFIX   0
C15C  1    0.313193    0.148387    0.475503    11.00000    0.12515    0.16683 =
         0.14334   -0.03101   -0.04335    0.06257
AFIX  23
H15F  2    0.333652    0.162940    0.504783    11.00000   -1.20000
H15E  2    0.304338    0.159288    0.431774    11.00000   -1.20000
AFIX   0
C14B  1    0.226948   -0.080722   -0.618317    11.00000    0.14826    0.13399 =
         0.17204   -0.01718    0.01548    0.06006
AFIX  23
H14C  2    0.206522   -0.091883   -0.655300    11.00000   -1.20000
H14D  2    0.231489   -0.095180   -0.575073    11.00000   -1.20000
AFIX   0
C16F  1    0.142823   -0.000043   -0.304055    11.00000    0.21196    0.11859 =
         0.16357   -0.02470   -0.01513    0.08759
AFIX  23
H16K  2    0.124233   -0.018771   -0.324910    11.00000   -1.20000
H16L  2    0.157962    0.002402   -0.371204    11.00000   -1.20000
AFIX   0
C17A  1    0.021477   -0.145802    0.112068    11.00000    0.11904    0.17556 =
         0.16799   -0.00451    0.02715   -0.02586
AFIX  23
H17A  2    0.014809   -0.134989    0.052486    11.00000   -1.20000
H17B  2    0.020572   -0.162634    0.061209    11.00000   -1.20000
AFIX   0
C16B  1    0.281616   -0.047135   -0.678683    11.00000    0.13538    0.13539 =
         0.16402   -0.00600    0.03596    0.07526
AFIX  23
H16C  2    0.295667   -0.036220   -0.752561    11.00000   -1.20000
H16D  2    0.287164   -0.061246   -0.639695    11.00000   -1.20000
AFIX   0
C4A   1    0.179474   -0.013584    0.352020    11.00000    0.13652    0.13648 =
         0.16157    0.01912   -0.04114    0.07140
AFIX  43
H4A   2    0.193067   -0.020140    0.374072    11.00000   -1.20000
AFIX   0
C16C  1    0.293670    0.129875    0.599333    11.00000    0.12530    0.20231 =
         0.13122   -0.04692   -0.02412    0.06714
AFIX  23
H16F  2    0.303105    0.119607    0.643819    11.00000   -1.20000
H16E  2    0.292394    0.143448    0.665458    11.00000   -1.20000
AFIX   0
C14A  1    0.034168   -0.108778    0.357634    11.00000    0.14010    0.19217 =
         0.13680    0.01484    0.03827    0.04339
AFIX  23
H14B  2    0.041686   -0.118587    0.418789    11.00000   -1.20000
H14A  2    0.034341   -0.092125    0.406992    11.00000   -1.20000
AFIX   0
O10A  4    0.142218   -0.065497    0.319898    11.00000    0.15497    0.13333 =
         0.26203   -0.00087   -0.06383    0.05126
AFIX  87
H10A  2    0.124285   -0.076050    0.298705    11.00000   -1.50000
AFIX   0
C16A  1    0.001276   -0.157436    0.238165    11.00000    0.12210    0.22529 =
         0.18354   -0.01843    0.04780   -0.02452
AFIX  23
H16B  2    0.007943   -0.168403    0.296742    11.00000   -1.20000
H16A  2   -0.019525   -0.171287    0.210701    11.00000   -1.20000
AFIX   0
C15A  1    0.002867   -0.130744    0.316498    11.00000    0.13113    0.24739 =
         0.16420    0.03552    0.06425    0.02525
AFIX  23
H15A  2   -0.004987   -0.120631    0.259228    11.00000   -1.20000
H15B  2   -0.009828   -0.138237    0.397567    11.00000   -1.20000
AFIX   0
C16E  1    0.335575    0.257385    0.688600    11.00000    0.14083    0.17381 =
         0.17857   -0.03218   -0.04367    0.07548
AFIX  23
H16J  2    0.355131    0.269833    0.644921    11.00000   -1.20000
H16I  2    0.339135    0.251749    0.778813    11.00000   -1.20000
AFIX   0
C15F  1    0.153473   -0.002535   -0.165777    11.00000    0.23603    0.11202 =
         0.17779   -0.03581   -0.03282    0.09256
AFIX  23
H15L  2    0.158412   -0.018661   -0.167343    11.00000   -1.20000
H15K  2    0.136910   -0.008417   -0.101383    11.00000   -1.20000
AFIX   0
C15E  1    0.319396    0.275671    0.703188    11.00000    0.15198    0.15831 =
         0.15775   -0.05844   -0.03705    0.07972
AFIX  23
H15I  2    0.300568    0.263810    0.753256    11.00000   -1.20000
H15J  2    0.332082    0.294029    0.755074    11.00000   -1.20000
AFIX   0
C15B  1    0.249452   -0.064597   -0.734935    11.00000    0.15073    0.15915 =
         0.16195   -0.02135    0.02165    0.07176
AFIX  23
H15D  2    0.248021   -0.079431   -0.801534    11.00000   -1.20000
H15C  2    0.244495   -0.050694   -0.780784    11.00000   -1.20000
AFIX   0
C16D  1    0.173474    0.312332   -0.495256    11.00000    0.19450    0.15653 =
         0.27835    0.09012    0.02678    0.10922
AFIX  23
H16H  2    0.190854    0.317722   -0.553924    11.00000   -1.20000
H16G  2    0.168619    0.328496   -0.500123    11.00000   -1.20000
AFIX   0
C4D   1    0.190437    0.158261   -0.368309    11.00000    0.14457    0.13130 =
         0.21809    0.05573    0.09528    0.08264
AFIX  43
H4D   2    0.208870    0.160555   -0.397791    11.00000   -1.20000
AFIX   0
C17D  1    0.181144    0.308582   -0.346870    11.00000    0.16842    0.10645 =
         0.28732    0.05898   -0.00821    0.06222
AFIX  23
H17G  2    0.163796    0.302646   -0.287231    11.00000   -1.20000
H17H  2    0.198113    0.327348   -0.312889    11.00000   -1.20000
AFIX   0
C15D  1    0.145379    0.281454   -0.545775    11.00000    0.17240    0.21253 =
         0.19483    0.08961    0.03712    0.10088
AFIX  23
H15G  2    0.128200    0.276364   -0.486219    11.00000   -1.20000
H15H  2    0.139882    0.284305   -0.637552    11.00000   -1.20000
AFIX   0
C17E  1    0.317102    0.229301    0.605090    11.00000    0.15952    0.14378 =
         0.14496   -0.03874   -0.03105    0.06594
AFIX  23
H17I  2    0.298730    0.215551    0.654583    11.00000   -1.20000
H17J  2    0.328627    0.219057    0.590018    11.00000   -1.20000
AFIX   0
HKLF 4


REM  fulldata_set in R3
REM wR2 = 0.3447, GooF = S = 1.020, Restrained GooF = 0.966 for all data
REM R1 = 0.1130 for 4883 Fo > 4sig(Fo) and 0.2101 for all 11434 data
REM 985 parameters refined using 1597 restraints

END

WGHT      0.1834      0.0000

REM Instructions for potential hydrogen bonds
HTAB O9B N1B
HTAB O9C N1C
HTAB O10E N12E
HTAB O9A N1A
HTAB O9D N1D
HTAB O10F N12F
HTAB O10C N12C
HTAB O9F N1F
HTAB O10B N12B
HTAB O10D N12D
HTAB O9E N1E
HTAB C11E O10D_$1
HTAB C14C O10B_$2
HTAB O10A N12A
HTAB C4D O9F_$3

REM Highest difference peak  0.752,  deepest hole -0.453,  1-sigma level  0.083
Q1    1  -0.0338 -0.2233 -0.0510  11.00000  0.05    0.75
Q2    1   0.2329  0.1957 -0.0823  11.00000  0.05    0.70
Q3    1   0.2498  0.2012  0.8844  11.00000  0.05    0.64
Q4    1   0.1939 -0.0381  0.0602  11.00000  0.05    0.62
Q5    1   0.1955 -0.0509 -0.8957  11.00000  0.05    0.57
Q6    1   0.0973  0.0471  0.1038  11.00000  0.05    0.46
Q7    1   0.0433 -0.0457 -0.1158  11.00000  0.05    0.41
Q8    1   0.0868  0.0365  0.1745  11.00000  0.05    0.39
Q9    1   0.0393 -0.0530 -0.1023  11.00000  0.05    0.39
Q10   1   0.0944  0.0455  0.3073  11.00000  0.05    0.30
Q11   1   0.0458  0.0917 -0.2376  11.00000  0.05    0.29
Q12   1   0.0537 -0.0500 -0.2967  11.00000  0.05    0.27
Q13   1   0.0450 -0.0301  0.5530  11.00000  0.05    0.23
Q14   1   0.0474 -0.0353  0.5831  11.00000  0.05    0.23
Q15   1   0.3497  0.1906  0.6037  11.00000  0.05    0.20
Q16   1  -0.0304 -0.1886  0.0907  11.00000  0.05    0.18
Q17   1   0.1430  0.3475 -0.4537  11.00000  0.05    0.17
Q18   1   0.1637  0.3359 -0.4105  11.00000  0.05    0.17
Q19   1   0.0260 -0.0333  0.4458  11.00000  0.05    0.17
Q20   1   0.3342  0.1772  0.4033  11.00000  0.05    0.16
Q21   1   0.0406 -0.0182  0.2714  11.00000  0.05    0.16
Q22   1   0.3221  0.1381  0.7316  11.00000  0.05    0.15
Q23   1   0.1953  0.2436 -0.2445  11.00000  0.05    0.15
Q24   1   0.3058  0.1317  0.6915  11.00000  0.05    0.14
Q25   1   0.0990 -0.0883 -0.3842  11.00000  0.05    0.14
Q26   1   0.3107  0.1280  0.7354  11.00000  0.05    0.14
Q27   1   0.0554 -0.0175  0.4387  11.00000  0.05    0.14
Q28   1   0.1630  0.3449 -0.3366  11.00000  0.05    0.14
Q29   1   0.0123 -0.0397  0.4507  11.00000  0.05    0.14
Q30   1   0.1746  0.3366 -0.4091  11.00000  0.05    0.14
Q31   1   0.1884  0.3164 -0.6495  11.00000  0.05    0.14
Q32   1   0.1768  0.3143 -0.6183  11.00000  0.05    0.14
Q33   1   0.3544  0.1857  0.5457  11.00000  0.05    0.13
Q34   1   0.3520  0.2054  0.4447  11.00000  0.05    0.13
Q35   1   0.2662 -0.0570 -0.9818  11.00000  0.05    0.13
Q36   1   0.3448  0.1932  0.4723  11.00000  0.05    0.13
Q37   1   0.3004  0.2541  0.8981  11.00000  0.05    0.13
Q38   1   0.1078  0.2153 -0.5501  11.00000  0.05    0.13
Q39   1  -0.0377 -0.1805  0.0989  11.00000  0.05    0.13
Q40   1   0.0907 -0.0844 -0.4433  11.00000  0.05    0.13
;
_shelx_res_checksum   42588

_shelx_hkl_file
;
  -6   3   0   28.93    2.10
  -3  -3   0   21.83    2.08
   6   0   0   36.69    3.26
  -6   6   0   37.20    3.26
   0  -6   0   47.31    3.32
   0   6   0   39.34    3.27
  -6   0   0   38.05    3.26
   6  -6   0   41.21    3.27
   5  -7   0   12.50    1.17
   2   5   0   12.33    1.17
   2   5   0   13.96    1.17
  -7   2   0   13.67    1.17
  -5   7   0   14.00    1.18
  -2  -5   0   13.12    1.18
   7  -2   0   13.50    1.17
   2  -7   0   70.48    6.62
  -7   5   0   81.33    6.63
   5   2   0   84.19    6.63
   5   2   0   83.13    6.63
   7  -5   0   84.05    6.63
  -5  -2   0   79.79    6.63
   7  -5   0   86.21    6.59
  -2   7   0   84.87    6.63
  -8   1   0  123.84   10.35
   7  -8   0  133.60   10.36
   1   7   0  134.04   10.36
  -1  -7   0  131.68   10.36
  -7   8   0  121.80   10.35
   8  -1   0  128.42   10.35
  -1  -7   0  123.40   10.35
   4  -8   0    0.59    0.24
   4   4   0    0.98    0.26
   4   4   0    1.72    0.32
  -8   4   0    0.91    0.23
  -8   4   0    0.63    0.15
  -4  -4   0    0.91    0.29
  -4   8   0    0.68    0.24
   8  -4   0    1.28    0.29
   8  -4   0    0.91    0.17
  -4  -4   0    1.49    0.28
   7   1   0  257.34   21.71
   1  -8   0  256.63   21.71
  -8   7   0  257.58   21.71
   7   1   0  320.29   21.77
   8  -7   0  260.35   21.71
   6  -9   0   77.12    6.26
  -9   3   0   76.60    6.26
  -9   3   0   75.88    6.22
   3   6   0   74.30    6.26
  -3  -6   0   72.98    6.27
  -6   9   0   73.87    6.26
  -3  -6   0   72.99    6.26
   9  -3   0   92.93    6.32
  -9   6   0   32.00    2.66
   6   3   0   31.51    2.67
   6   3   0   31.67    2.66
  -9   6   0   30.91    2.60
   9  -6   0   32.14    2.66
  -6  -3   0   31.79    2.67
  -3   9   0   32.90    2.67
  -6  -3   0   31.55    2.66
   9  -6   0   30.54    2.60
  -9   9   0  489.94   39.19
   0  -9   0  482.21   39.19
   0  -9   0  491.70   39.19
   9  -9   0  487.56   39.19
   0   9   0  489.65   39.19
   8 -10   0  336.73   26.99
   2   8   0  340.71   26.99
   2   8   0  326.64   27.00
 -10   2   0  338.88   26.95
  10  -2   0  331.33   26.99
  -2  -8   0  340.17   27.00
 -10   5   0  194.10   15.98
   5   5   0  201.24   16.00
   5   5   0  199.81   15.99
   5 -10   0  200.53   15.98
 -10   5   0  202.16   15.94
  -5  -5   0  200.24   15.98
  -5  -5   0  193.07   15.99
  10  -5   0  196.33   15.93
  10  -5   0  197.68   15.98
  -5  10   0  197.58   15.98
   8   2   0   33.69    2.54
   2 -10   0   26.27    2.36
   8   2   0   24.43    2.37
  -2  10   0   25.40    2.24
  10  -8   0   32.91    2.46
  10  -8   0   26.37    2.29
  -2  10   0   26.08    2.37
  -8  -2   0   32.71    2.46
  -8  -2   0   25.13    2.36
   1  10   0   89.52    7.67
  10 -11   0  109.62    7.73
 -11   1   0   85.06    7.67
  11  -1   0  106.89    7.77
  -1 -10   0   87.36    7.66
  -1 -10   0   88.32    7.54
   4   7   0   41.56    3.39
 -11   4   0   39.58    3.38
   4   7   0   37.12    3.39
 -11   4   0   40.19    3.31
  11  -4   0   40.97    3.38
  -4  -7   0   39.70    3.38
  -4  -7   0   38.99    3.39
  11  -4   0   41.03    3.31
   7   4   0   94.81    7.67
   4 -11   0   93.72    7.67
 -11   7   0   94.41    7.60
   7   4   0   91.30    7.68
 -11   7   0   94.43    7.66
  -7  -4   0   95.14    7.68
  -7  -4   0   93.53    7.66
  -4  11   0   92.29    7.67
  11  -7   0   95.67    7.60
  11  -7   0   93.90    7.66
  10   1   0   30.56    2.70
  10   1   0   36.76    2.88
   1 -11   0   30.98    2.71
  -1  11   0   29.31    2.71
  11 -10   0   29.58    2.71
   9 -12   0   15.04    1.69
   3   9   0   16.24    1.74
 -12   3   0   16.61    1.81
  -9  12   0   14.59    1.67
  12  -3   0   14.80    1.73
  -3  -9   0   15.34    1.77
   6   6   0   25.82    2.39
 -12   6   0   26.60    2.35
   6 -12   0   26.49    2.34
   6 -12   0   26.39    2.33
   6   6   0   26.52    2.37
 -12   6   0   27.23    2.26
  -6  -6   0   25.48    2.37
  12  -6   0   26.76    2.25
  -6  12   0   25.54    2.35
  -6  -6   0   26.69    2.35
  12  -6   0   25.74    2.35
   3 -12   0  604.70   48.94
   9   3   0  618.28   48.94
 -12   9   0  611.76   48.94
   9   3   0  607.23   48.93
  -9  -3   0  623.96   48.93
  -3  12   0  604.90   48.83
  12  -9   0  603.49   48.87
  -3  12   0  602.45   48.93
  12  -9   0  610.88   48.93
  12   0   0   26.88    2.57
   0 -12   0   28.06    2.52
 -12  12   0   27.96    2.52
   0 -12   0   28.45    2.57
  12 -12   0   33.38    2.66
   0  12   0   27.14    2.54
 -12   0   0   27.21    2.56
 -13   2   0  136.66    9.74
 -13   2   0  112.37    9.59
   2  11   0  113.80    9.65
  -2 -11   0  105.40    9.62
  -2 -11   0  126.17    9.73
 -13   5   0    7.91    0.87
   8 -13   0    3.71    0.69
 -13   5   0    5.63    0.86
   5   8   0   10.78    1.58
   8 -13   0    4.81    0.78
   5   8   0    6.30    0.90
  13  -5   0   10.33    1.48
  -5  -8   0    6.06    0.86
  13  -5   0    6.19    0.66
  -5  -8   0    6.25    0.91
   5 -13   0   14.08    1.68
   8   5   0   23.25    2.03
   8   5   0   16.41    1.72
 -13   8   0   16.10    1.55
 -13   8   0   21.15    1.89
  -5  13   0   16.97    1.71
  -8  -5   0   22.13    2.00
  13  -8   0   17.16    1.70
  13  -8   0   17.41    1.55
  -8  -5   0   14.33    1.70
  11   2   0   27.37    2.49
  11   2   0   26.42    2.52
   2 -13   0   25.14    2.46
 -13  11   0   27.77    2.47
  -2  13   0   26.48    2.49
 -11  -2   0   33.17    2.65
  13 -14   0   77.56    6.39
 -14   1   0   87.40    6.50
  14  -1   0   91.38    6.52
 -13  14   0   67.40    6.36
  -1 -13   0   66.40    6.38
 -14   4   0    3.08    0.95
   4  10   0    1.28    0.66
 -14   4   0    1.88    0.42
   4  10   0    2.46    1.04
  10 -14   0    2.78    0.87
  10 -14   0    2.66    0.66
 -10  14   0    3.94    0.96
  14  -4   0    3.88    0.95
  -4 -10   0    5.38    1.15
  -4 -10   0    2.18    0.66
 -14   7   0   18.46    1.74
   7   7   0   21.75    1.94
   7 -14   0   20.39    1.87
   7   7   0   18.40    1.89
  14  -7   0   19.04    1.87
  -7  -7   0   18.78    1.88
  -7  -7   0   19.96    1.91
  14  -7   0   19.03    1.73
  -7  14   0   19.02    1.88
 -14  10   0   86.73    7.75
   4 -14   0   99.67    7.81
  10   4   0   91.79    7.72
  10   4   0   93.99    7.71
 -10  -4   0   92.76    7.81
  14 -10   0   93.20    7.61
 -10  -4   0   95.38    7.70
  -4  14   0   96.60    7.71
  14 -10   0   94.10    7.70
 -14  13   0  105.14    8.67
   1 -14   0  104.69    8.66
  13   1   0  103.92    8.66
  13   1   0  105.23    8.68
  -1  14   0  106.44    8.68
  14 -13   0  109.02    8.67
  12 -15   0    5.91    0.85
 -15   3   0    4.48    0.63
   3  12   0    3.61    0.70
 -15   3   0    6.91    0.89
   3  12   0    4.61    0.86
  15  -3   0    6.10    0.86
 -12  15   0    6.67    0.87
  -3 -12   0    6.16    0.91
  -3 -12   0    4.21    0.80
   6   9   0   60.14    4.36
 -15   6   0   46.65    4.06
 -15   6   0   44.36    4.15
   9 -15   0   45.55    4.12
   9 -15   0   55.39    4.24
  15  -6   0   53.89    4.26
  -6  -9   0   47.83    4.18
  15  -6   0   44.87    4.04
   9   6   0    4.28    0.87
   6 -15   0    5.77    0.82
 -15   9   0    3.80    0.54
   9   6   0    2.91    0.76
 -15   9   0    8.80    1.29
  -6  15   0    6.47    1.03
  15  -9   0    4.61    0.55
  -9  -6   0    8.91    1.28
  15  -9   0    4.60    0.83
  -9  -6   0    5.92    1.22
  12   3   0    0.63    0.58
 -15  12   0    0.23    0.50
  12   3   0    0.92    0.64
   3 -15   0    0.40    0.50
  15 -12   0    0.19    0.54
  -3  15   0    0.16    0.60
  15 -12   0    0.63    0.32
 -12  -3   0    0.77    0.57
 -15  15   0   10.74    1.34
   0 -15   0   12.52    1.42
  15   0   0   12.79    1.44
   0 -15   0   12.88    1.36
  15   0   0   11.84    1.39
 -15   0   0   16.29    1.50
  15 -15   0   11.29    1.36
   0  15   0   12.20    1.41
  14 -16   0    7.53    1.00
 -16   2   0    9.69    1.12
   2  14   0   10.17    1.19
 -16   2   0    6.05    0.96
  16  -2   0    8.30    1.03
  -2 -14   0    8.74    0.83
 -14  16   0   13.93    1.58
  -2 -14   0   10.48    1.17
 -16   5   0   39.34    2.97
   5  11   0   28.65    2.78
   5  11   0   30.37    2.82
  11 -16   0   28.83    2.75
  11 -16   0   29.21    2.77
 -16   5   0   31.19    2.70
  16  -5   0   31.74    2.80
  -5 -11   0   29.27    2.78
 -11  16   0   29.66    2.77
  -5 -11   0   39.30    2.98
   8   8   0   26.89    2.42
   8 -16   0   23.91    2.33
   8 -16   0   23.15    2.32
 -16   8   0   24.80    2.23
 -16   8   0   31.27    2.49
   8   8   0   24.66    2.36
  -8  16   0   25.44    2.39
  16  -8   0   26.90    2.36
  -8  -8   0   25.19    2.35
  16  -8   0   26.25    2.22
   5 -16   0   13.22    1.46
  11   5   0   12.09    1.49
  11   5   0   20.19    2.02
 -16  11   0   12.44    1.48
 -11  -5   0   14.37    1.46
 -11  -5   0   12.79    1.53
  16 -11   0   13.46    1.33
  16 -11   0   22.29    2.04
   2 -16   0   15.57    1.66
 -16  14   0   15.84    1.67
  14   2   0   16.44    1.73
  14   2   0   18.82    1.96
  -2  16   0   15.73    1.72
 -14  -2   0   23.19    1.97
  16 -14   0   15.03    1.66
   1  16   0    8.50    1.16
  16 -17   0   10.82    1.22
 -17   1   0    9.52    1.16
  -1 -16   0   11.03    1.22
  -1 -16   0   14.82    1.42
 -16  17   0    6.92    1.12
  17  -1   0   14.30    1.56
 -17   4   0    7.60    0.95
  13 -17   0   14.34    1.38
   4  13   0    8.94    1.18
 -17   4   0   14.85    1.74
   4  13   0    9.89    1.34
  17  -4   0   10.31    1.35
  -4 -13   0   10.48    1.19
 -13  17   0    7.21    1.06
  10 -17   0   10.94    1.12
 -17   7   0    6.29    0.78
 -17   7   0    7.14    0.97
   7  10   0   12.92    1.41
  10 -17   0    9.49    1.20
   7  10   0    5.54    0.96
  17  -7   0    5.95    0.75
  -7 -10   0    8.51    1.05
  17  -7   0    9.10    1.13
  -7 -10   0    7.76    1.01
  10   7   0   13.72    1.51
  10   7   0   13.56    1.47
 -17  10   0   12.16    1.25
   7 -17   0   12.99    1.43
 -17  10   0   11.55    1.42
  -7  17   0   12.68    1.45
 -10  -7   0   13.88    1.52
 -10  -7   0   12.10    1.42
  17 -10   0   13.87    1.58
  17 -10   0   13.32    1.25
   4 -17   0   48.81    4.34
  13   4   0   60.68    4.59
  17 -13   0   50.23    4.22
  -4  17   0   47.54    4.16
  17 -13   0   55.67    4.44
  -4  17   0   49.49    4.34
 -17  16   0    3.17    0.72
   1 -17   0    4.03    0.83
  16   1   0    5.71    0.87
   1 -17   0    4.23    0.76
  16   1   0    4.85    1.04
  -1  17   0    3.97    0.84
  17 -16   0    4.61    0.88
 -16  -1   0    3.07    0.79
  15 -18   0    2.11    0.57
   3  15   0    4.22    0.79
 -18   3   0    3.46    0.70
   3  15   0    2.07    0.67
  -3 -15   0    4.02    0.77
  -3 -15   0    3.81    0.77
  18  -3   0    2.32    0.66
 -15  18   0    3.07    0.69
  12 -18   0    0.92    0.56
  12 -18   0    1.61    0.38
   6  12   0    1.37    0.63
 -18   6   0    0.74    0.57
 -18   6   0    1.52    0.39
  -6 -12   0    1.67    0.64
  -6 -12   0    1.90    0.65
 -18   9   0    0.12    0.28
   9 -18   0    0.54    0.54
   9   9   0   -0.13    0.71
   9   9   0    0.47    0.59
 -18   9   0    1.37    0.55
   9 -18   0    0.07    0.44
  -9  18   0   -0.19    0.50
  -9  -9   0    0.82    0.54
  18  -9   0   -0.07    0.57
  -9  -9   0    0.79    0.61
  18  -9   0    0.69    0.32
  12   6   0    3.08    0.70
   6 -18   0    2.54    0.68
 -18  12   0    1.88    0.63
 -12  -6   0    2.14    0.72
  -6  18   0    2.83    0.69
 -12  -6   0    2.36    0.64
  18 -12   0    1.92    0.40
  15   3   0   13.07    1.39
 -18  15   0   12.11    1.41
  15   3   0   12.12    1.39
   3 -18   0   12.00    1.35
  18 -15   0   10.02    1.19
  18 -15   0   13.33    1.46
 -15  -3   0   13.65    1.48
  -3  18   0   12.21    1.43
   0 -18   0    8.04    1.11
  18   0   0    9.39    1.53
 -18  18   0    7.76    1.12
   0 -18   0    7.17    1.10
  18   0   0    6.56    1.06
   0  18   0    7.32    1.11
  18 -18   0   12.67    1.88
 -18   0   0   11.52    1.44
 -19   2   0   12.89    1.53
 -19   2   0   16.76    1.79
   2  17   0   12.02    1.59
  -2 -17   0   21.73    2.13
 -17  19   0   15.73    1.73
  19  -2   0   19.55    2.14
  -2 -17   0   12.92    1.58
   5  14   0    8.31    1.31
  14 -19   0   11.15    1.33
 -19   5   0   16.33    1.87
   5  14   0   10.99    1.34
  14 -19   0   10.71    1.28
 -19   5   0   10.02    1.21
  -5 -14   0   10.28    1.28
 -14  19   0   16.73    1.95
  19  -5   0   10.16    1.34
   8  11   0   10.11    1.63
 -19   8   0    8.06    1.10
 -19   8   0    5.63    0.79
  11 -19   0   12.56    1.82
  11 -19   0    7.21    1.02
   8  11   0    7.89    1.13
  -8 -11   0    8.75    1.12
  19  -8   0   16.15    1.77
  -8 -11   0    9.73    1.17
 -19  11   0    8.91    1.07
 -19  11   0   16.00    1.57
  11   8   0    8.61    1.23
   8 -19   0   12.26    1.25
  11   8   0   13.58    1.41
 -11  -8   0   10.72    1.28
  19 -11   0    8.64    1.06
  19 -11   0    9.24    1.21
  -8  19   0    8.30    1.23
 -11  -8   0   15.31    1.53
 -19  14   0    3.92    0.85
  14   5   0    6.78    0.98
  14   5   0    7.06    1.06
   5 -19   0    4.41    0.82
  -5  19   0    6.18    0.92
 -14  -5   0    6.32    0.89
  19 -14   0    4.09    0.59
  19 -14   0    7.06    1.11
  -5  19   0    5.94    0.63
 -14  -5   0    5.54    0.93
  17   2   0    8.42    1.53
 -19  17   0    6.25    0.99
   2 -19   0    5.74    1.01
  17   2   0    5.98    0.91
   2 -19   0    5.53    1.17
  19 -17   0    3.60    0.72
  -2  19   0    4.41    0.88
 -17  -2   0    7.82    1.33
  19 -20   0    8.60    1.17
 -20   1   0    5.90    0.87
   1  19   0    5.92    0.96
 -20   1   0   13.26    1.78
  -1 -19   0    9.67    1.63
  20  -1   0    6.00    1.08
  -1 -19   0    9.02    1.19
  20  -1   0   10.08    1.27
 -19  20   0    6.84    1.43
 -20   4   0   11.25    1.54
   4  16   0   20.63    2.06
 -20   4   0   18.59    2.01
  16 -20   0   18.04    1.85
   4  16   0   13.59    1.70
  -4 -16   0   12.31    1.62
  -4 -16   0   21.54    2.11
  20  -4   0   18.44    1.92
 -16  20   0   15.36    1.78
 -20   7   0    1.31    0.78
   7  13   0    0.50    0.58
  13 -20   0    1.17    0.37
 -20   7   0    0.86    0.38
  13 -20   0    0.77    0.54
   7  13   0    0.73    0.66
  13 -20   0    1.20    0.58
  -7 -13   0    1.28    0.86
  20  -7   0    1.29    0.56
  -7 -13   0    1.29    0.64
  10 -20   0   11.87    1.32
  10  10   0   12.11    1.34
  10  10   0    9.37    1.28
 -20  10   0    9.41    1.19
  10 -20   0   12.77    1.33
 -20  10   0    8.99    1.03
 -10  20   0    7.45    1.16
  20 -10   0    8.44    1.02
 -10 -10   0    9.88    1.24
  20 -10   0    9.12    1.30
 -10 -10   0    6.88    1.13
  13   7   0    6.82    1.10
   7 -20   0    6.96    1.02
  13   7   0    6.55    1.12
 -20  13   0   11.03    1.25
 -13  -7   0   11.65    1.22
  -7  20   0   10.26    1.20
  20 -13   0    9.63    1.02
  20 -13   0   18.55    2.00
 -13  -7   0   11.03    1.28
  16   4   0   44.14    4.27
   4 -20   0   50.28    4.25
  16   4   0   52.71    4.28
  20 -16   0   45.12    4.22
  20 -16   0   50.89    4.12
  -4  20   0   53.20    4.28
   1 -20   0    5.52    1.00
  19   1   0    9.24    1.28
  19   1   0    6.66    1.00
   1 -20   0    7.24    1.13
 -20  19   0    6.15    0.95
  20 -19   0   10.91    1.40
 -19  -1   0    5.38    1.04
  -1  20   0    6.63    1.04
 -21   3   0    2.39    0.75
  18 -21   0    3.24    0.94
 -21   3   0    1.69    0.48
   3  18   0    1.29    0.70
  21  -3   0    1.71    0.76
 -18  21   0    1.73    0.64
  -3 -18   0    2.71    0.80
  -3 -18   0    1.18    0.61
 -21   6   0    4.83    0.92
   6  15   0    5.56    1.23
   6  15   0    4.29    0.92
  15 -21   0    4.78    0.88
  15 -21   0    6.52    1.19
  21  -6   0    7.66    1.30
 -15  21   0    5.44    1.08
  -6 -15   0    4.20    0.90
  -6 -15   0    4.88    0.89
   9  12   0    7.16    1.02
 -21   9   0    5.63    0.73
  12 -21   0    5.60    0.93
 -21   9   0    6.98    1.00
  12 -21   0    9.17    1.23
   9  12   0    5.88    1.08
  -9 -12   0    7.50    1.11
  -9 -12   0    6.17    0.95
  21  -9   0    6.58    1.03
  12   9   0   28.93    2.64
   9 -21   0   27.01    2.60
 -21  12   0   29.41    2.46
  12   9   0   25.93    2.65
 -21  12   0   29.61    2.63
  -9  21   0   28.84    2.63
 -12  -9   0   26.30    2.65
 -12  -9   0   29.00    2.62
  21 -12   0   29.47    2.45
  21 -12   0   27.59    2.60
  15   6   0   21.95    2.25
  15   6   0   21.45    2.30
 -21  15   0   25.32    2.25
   6 -21   0   24.34    2.24
  21 -15   0   24.17    2.08
  -6  21   0   23.28    2.25
  -6  21   0   22.60    2.00
 -15  -6   0   22.84    2.22
  21 -15   0   23.47    2.24
 -15  -6   0   23.96    2.27
  18   3   0   21.46    1.90
   3 -21   0   16.18    1.85
  18   3   0   15.54    1.90
 -21  18   0   17.29    1.83
  -3  21   0   17.01    1.87
 -18  -3   0   17.54    1.85
  21 -18   0   17.59    1.65
  21 -18   0   18.15    1.83
   0 -21   0   11.36    1.42
  21   0   0    9.90    1.36
   0 -21   0    6.87    1.14
 -21  21   0   13.01    1.51
  21   0   0   10.47    1.33
   0  21   0    9.59    1.33
  21 -21   0   10.05    1.27
 -21   0   0    9.73    1.35
 -22   2   0    8.60    1.28
   2  20   0    8.62    1.27
  20 -22   0   15.52    1.82
 -22   2   0    8.16    1.04
  -2 -20   0    8.53    1.27
  -2 -20   0   12.17    1.43
 -20  22   0    8.25    1.22
  22  -2   0   13.19    1.68
  17 -22   0   12.62    1.57
   5  17   0   12.83    1.67
 -22   5   0   14.97    1.54
  17 -22   0   14.91    1.61
   5  17   0   13.28    1.66
 -22   5   0   14.45    1.69
  -5 -17   0   18.08    1.81
  22  -5   0   14.91    1.71
  -5 -17   0   12.83    1.62
 -17  22   0   17.02    1.91
   8  14   0   12.71    1.41
 -22   8   0   13.29    1.26
  14 -22   0    9.83    1.06
  14 -22   0   12.02    1.34
  14 -22   0    9.32    1.22
 -22   8   0   11.64    1.39
   8  14   0    9.88    1.29
  -8 -14   0   13.00    1.40
  22  -8   0    8.88    1.16
  -8 -14   0   13.23    1.48
  11 -22   0    1.52    0.57
 -22  11   0    2.68    0.47
 -22  11   0    8.20    1.26
  11  11   0    3.90    0.80
  11  11   0    7.88    1.80
  11 -22   0    2.94    0.74
 -11 -11   0    3.64    0.71
  22 -11   0    3.32    0.49
  22 -11   0    7.72    1.53
 -11 -11   0    5.36    1.17
  14   8   0   10.52    1.38
  14   8   0    9.10    1.31
   8 -22   0    7.32    1.04
 -22  14   0    9.68    1.33
  22 -14   0    8.83    1.06
  22 -14   0   12.33    1.36
 -14  -8   0   13.86    1.50
 -14  -8   0   13.12    1.35
  -8  22   0    7.78    1.15
  17   5   0   15.82    1.87
  17   5   0   17.10    1.85
 -22  17   0   17.23    1.82
   5 -22   0   18.51    1.80
  22 -17   0   17.59    1.63
  -5  22   0   17.91    1.53
 -17  -5   0   16.46    1.85
  -5  22   0   16.23    1.84
  22 -17   0   16.40    1.81
   2 -22   0   30.86    2.97
  20   2   0   31.14    3.05
  20   2   0   31.12    3.02
 -22  20   0   32.68    3.01
  -2  22   0   33.22    3.03
  22 -20   0   30.95    2.97
 -20  -2   0   33.03    3.05
  22 -20   0   34.93    2.83
  22 -23   0   19.57    1.98
 -23   1   0   18.39    1.93
   1  22   0   19.84    2.07
  -1 -22   0   17.91    1.93
  23  -1   0   17.43    1.98
  -1 -22   0   17.98    2.04
  23  -1   0   17.31    2.04
 -22  23   0   17.90    1.98
 -23   4   0   14.42    1.65
   4  19   0   17.61    1.87
 -23   4   0   16.59    1.84
  19 -23   0   14.26    1.68
  23  -4   0   15.10    1.78
  -4 -19   0   11.49    1.57
 -19  23   0   14.73    1.71
  -4 -19   0   16.02    1.82
  16 -23   0   14.77    1.76
  16 -23   0   12.40    1.62
   7  16   0   16.10    1.75
 -23   7   0   15.53    1.56
 -23   7   0   15.07    1.70
   7  16   0   15.56    1.80
  -7 -16   0   15.51    1.75
  -7 -16   0   14.37    1.69
  23  -7   0   16.35    1.81
  13 -23   0   14.25    1.67
  13 -23   0   16.54    1.84
  10  13   0   14.02    1.72
 -23  10   0   14.99    1.55
 -23  10   0   14.93    1.71
  10  13   0   19.99    2.07
  23 -10   0   25.51    2.28
 -10 -13   0   15.09    1.74
 -10 -13   0   15.10    1.73
 -23  13   0   50.97    4.46
 -23  13   0   57.92    4.64
  10 -23   0   53.41    4.61
  13  10   0   57.66    4.69
  13  10   0   54.72    4.63
  10 -23   0   52.66    4.60
 -10  23   0   57.20    4.65
  23 -13   0   52.20    4.61
 -13 -10   0   50.78    4.61
 -13 -10   0   53.97    4.65
  23 -13   0   51.37    4.44
 -23  16   0   33.08    2.93
  16   7   0   29.58    2.96
  16   7   0   28.67    2.91
   7 -23   0   31.97    2.91
  23 -16   0   32.08    2.73
  -7  23   0   32.90    2.67
  23 -16   0   33.95    2.92
 -16  -7   0   30.64    2.89
  -7  23   0   30.34    2.91
 -16  -7   0   31.40    2.94
  19   4   0   17.98    1.83
   4 -23   0   14.31    1.72
  19   4   0   14.52    1.74
 -23  19   0   13.85    1.66
  23 -19   0   12.69    1.42
  23 -19   0   13.92    1.66
 -19  -4   0   15.40    1.74
  -4  23   0   13.93    1.67
   1 -23   0   18.17    1.99
 -23  22   0   18.07    1.98
   1 -23   0   18.92    2.08
  22   1   0   17.55    2.04
  22   1   0   21.14    2.42
 -22  -1   0   18.17    2.03
  -1  23   0   17.78    2.08
  23 -22   0   19.84    2.00
  21 -24   0    9.54    1.34
 -24   3   0    8.95    1.12
   3  21   0    8.92    1.30
  -3 -21   0   18.26    2.30
 -21  24   0    8.55    1.24
  -3 -21   0   11.38    1.41
  24  -3   0   11.67    1.45
 -24   6   0   10.48    1.31
   6  18   0   15.42    1.91
  18 -24   0    7.41    1.13
   6  18   0    8.44    1.27
 -24   6   0    5.87    0.95
  18 -24   0   14.29    1.65
  24  -6   0   13.34    1.68
 -18  24   0    9.22    1.31
  -6 -18   0   10.27    1.37
  -6 -18   0    8.15    1.27
  15 -24   0   77.38    6.53
   9  15   0   74.32    6.57
 -24   9   0   86.54    6.53
   9  15   0   80.91    6.56
  15 -24   0   76.39    6.31
  15 -24   0   77.29    6.52
 -24   9   0   76.17    6.52
  -9 -15   0   73.81    6.54
  -9 -15   0   75.52    6.52
  24  -9   0   76.32    6.53
  12  12   0    0.73    0.60
  12 -24   0   -0.09    0.61
  12 -24   0    1.93    0.87
 -24  12   0    0.52    1.20
 -24  12   0    0.91    0.37
  12  12   0    0.23    0.99
  24 -12   0    0.35    0.92
 -12 -12   0    0.02    1.16
  24 -12   0    0.34    0.34
 -12 -12   0    0.75    0.71
   9 -24   0   15.14    1.73
 -24  15   0   14.18    1.75
  15   9   0   17.02    1.91
  15   9   0   17.88    1.83
 -15  -9   0   16.03    1.76
 -15  -9   0   15.79    1.84
  -9  24   0   16.72    1.81
  24 -15   0   15.11    1.52
  24 -15   0   16.09    1.93
  18   6   0   60.52    5.36
  18   6   0   63.28    5.33
   6 -24   0   65.26    5.32
  24 -18   0   64.34    5.14
  24 -18   0   58.97    5.29
  -6  24   0   61.30    5.31
 -18  -6   0   58.67    5.31
  21   3   0    4.69    0.95
   3 -24   0    4.96    1.04
 -24  21   0    6.81    1.28
  21   3   0    6.80    1.08
   3 -24   0    4.95    1.12
  24 -21   0    4.88    0.71
  24 -21   0    7.90    1.47
  -3  24   0    4.06    0.99
 -21  -3   0    5.16    1.08
   0 -24   0   11.14    1.55
   0 -24   0    8.43    1.28
  24   0   0   10.02    1.37
 -24  24   0   10.32    1.40
  24   0   0   17.26    1.98
  24 -24   0   13.82    1.65
   0  24   0    9.40    1.41
 -24   0   0    9.95    1.20
 -24   0   0   10.05    1.39
 -25   2   0   17.23    1.98
   2  23   0   16.34    2.07
 -25   2   0   24.11    2.55
  23 -25   0   17.94    2.20
  25  -2   0   26.26    2.69
 -23  25   0   24.35    2.58
  -2 -23   0   17.35    2.02
  25  -2   0   15.99    2.01
  20 -25   0    5.09    1.02
   5  20   0    6.16    0.97
  20 -25   0    7.93    1.10
 -25   5   0    6.12    0.85
 -25   5   0    7.19    1.19
  25  -5   0    6.97    1.22
  -5 -20   0    6.02    1.15
 -20  25   0    6.31    1.09
  -5 -20   0    8.28    1.22
 -25   8   0   40.87    3.49
 -25   8   0   40.62    3.60
   8  17   0   40.01    3.67
  17 -25   0   39.22    3.57
  17 -25   0   40.71    3.60
   8  17   0   36.64    3.61
  25  -8   0   41.14    3.62
  -8 -17   0   38.23    3.62
  -8 -17   0   41.53    3.63
  11  14   0   22.37    2.29
  14 -25   0   21.05    2.19
 -25  11   0   21.89    2.21
  14 -25   0   20.61    2.18
 -25  11   0   32.62    2.83
  11  14   0   20.77    2.31
 -11 -14   0   20.50    2.23
  25 -11   0   22.21    2.39
  14  11   0    8.83    1.38
 -25  14   0    4.50    0.70
 -25  14   0    6.16    1.07
  14  11   0    6.77    1.15
  11 -25   0   10.21    1.39
  11 -25   0    5.78    1.03
 -14 -11   0    7.61    1.17
  25 -14   0    4.68    0.67
 -14 -11   0    4.99    1.09
  25 -14   0   11.17    1.52
 -11  25   0    5.76    1.09
  17   8   0   15.54    1.86
   8 -25   0   15.65    1.76
 -25  17   0   14.72    1.76
  17   8   0   17.98    1.95
  -8  25   0   14.27    1.44
  -8  25   0   17.19    1.82
 -17  -8   0   14.91    1.74
 -17  -8   0   16.39    1.83
  25 -17   0   13.87    1.52
  25 -17   0   17.31    1.96
  20   5   0    2.46    0.94
 -25  20   0    1.47    0.74
  20   5   0    1.29    0.83
   5 -25   0    3.06    0.91
 -20  -5   0    3.69    0.99
  -5  25   0    1.80    0.83
  25 -20   0    1.49    0.44
  25 -20   0    2.25    1.04
   2 -25   0    2.92    0.72
   2 -25   0    2.57    0.91
 -25  23   0    1.52    0.66
  23   2   0    1.71    0.78
  23   2   0    2.54    1.04
  25 -23   0    5.06    1.63
 -23  -2   0    0.25    0.93
  -2  25   0    2.73    0.92
  25 -23   0    2.84    0.53
   1  25   0   16.72    2.05
  25 -26   0   14.74    1.92
 -26   1   0   16.55    1.97
 -26   1   0   23.02    2.49
  26  -1   0   16.13    1.98
  -1 -25   0   24.84    2.55
 -25  26   0   22.38    2.37
  -1 -25   0   15.93    1.97
  26  -1   0   14.15    1.93
 -26   4   0    2.02    0.58
   4  22   0   -0.15    0.78
  22 -26   0    0.52    0.94
 -26   4   0    1.49    0.90
  26  -4   0    0.76    1.12
  -4 -22   0    1.31    0.81
  -4 -22   0    0.90    0.84
 -22  26   0    0.42    0.76
  19 -26   0    1.25    0.71
 -26   7   0    0.84    0.48
   7  19   0   -0.03    0.66
 -26   7   0   -0.88    0.99
  19 -26   0   -0.04    0.60
   7  19   0    1.64    0.85
  26  -7   0   -0.02    0.71
  -7 -19   0    0.30    0.72
  -7 -19   0    0.93    1.11
  16 -26   0   25.46    2.45
 -26  10   0   23.58    2.31
 -26  10   0   25.94    2.48
  10  16   0   22.88    2.50
  10  16   0   34.38    2.95
  16 -26   0   22.84    2.18
  16 -26   0   29.92    2.66
  26 -10   0   29.44    2.71
 -10 -16   0   22.74    2.47
 -10 -16   0   24.10    2.49
  13  13   0   17.27    1.98
  13 -26   0   16.56    1.91
 -26  13   0   17.80    1.72
  13  13   0   17.68    2.05
 -26  13   0   15.46    1.91
  13 -26   0   19.39    1.95
  26 -13   0   18.89    1.73
 -13 -13   0   18.99    1.95
  26 -13   0   17.88    1.94
 -13 -13   0   16.31    1.99
  16  10   0   10.63    1.50
  10 -26   0   10.65    1.38
  16  10   0    9.16    1.31
 -26  16   0   15.17    1.97
 -10  26   0    9.48    1.39
  26 -16   0    8.46    1.15
 -16 -10   0   15.78    2.16
  26 -16   0   10.23    1.41
 -16 -10   0   11.48    1.44
 -26  19   0    1.41    0.76
  19   7   0    2.85    0.99
   7 -26   0    0.32    0.56
  19   7   0    2.34    0.91
  26 -19   0    1.54    0.41
  -7  26   0    1.14    0.44
  -7  26   0    2.20    0.77
  26 -19   0    1.05    0.63
 -19  -7   0    2.16    0.88
  22   4   0    2.30    0.92
 -26  22   0    2.40    0.87
  22   4   0    1.93    0.84
   4 -26   0    1.63    0.57
   4 -26   0    4.39    1.79
  26 -22   0    2.04    0.47
  26 -22   0    1.06    0.76
  -4  26   0    2.19    0.87
 -22  -4   0    2.29    0.90
  25   1   0    3.68    1.05
  25   1   0    4.51    1.02
 -26  25   0    3.93    1.04
   1 -26   0    3.34    1.00
   1 -26   0    4.70    1.10
  26 -25   0    7.75    2.04
  -1  26   0    4.52    1.00
 -25  -1   0    3.27    0.74
 -25  -1   0    3.59    1.10
 -27   3   0    3.25    0.99
 -27   3   0    2.07    0.68
  24 -27   0    3.86    1.11
   3  24   0    1.72    0.92
  -3 -24   0    1.46    0.91
  -3 -24   0    3.16    0.94
  27  -3   0    2.64    0.93
 -24  27   0    1.75    0.87
   6  21   0    3.03    1.03
 -27   6   0    3.51    0.95
  21 -27   0    3.31    0.88
  21 -27   0    2.70    0.80
   6  21   0    1.49    0.80
 -27   6   0    2.04    0.57
  27  -6   0    2.40    0.91
  -6 -21   0    2.91    0.94
 -21  27   0    3.15    0.94
  -6 -21   0    2.95    0.87
   9  18   0    6.15    1.18
 -27   9   0    4.53    0.75
 -27   9   0    4.69    1.00
  18 -27   0    5.29    1.04
   9  18   0    5.76    1.20
  18 -27   0    6.03    1.10
  -9 -18   0    5.48    1.15
  -9 -18   0    6.22    1.17
  27  -9   0    4.48    1.00
  15 -27   0    7.40    1.34
  12  15   0    3.70    0.95
 -27  12   0    3.41    0.90
  12  15   0    5.19    1.37
  15 -27   0    4.08    0.97
 -27  12   0    2.52    0.59
 -12 -15   0    4.17    0.99
  27 -12   0    6.91    1.34
 -12 -15   0    4.48    1.02
  15  12   0    4.48    0.93
  12 -27   0    4.61    1.04
 -27  15   0    4.13    0.67
  12 -27   0    8.01    1.08
 -27  15   0    4.31    0.98
  15  12   0    7.15    1.21
 -15 -12   0    4.32    1.08
  27 -15   0    4.49    0.63
 -15 -12   0    9.11    1.24
 -12  27   0    4.99    1.05
  27 -15   0    3.88    0.97
 -27  18   0   11.00    1.53
  18   9   0   12.20    1.50
   9 -27   0   12.28    1.50
  18   9   0   11.19    1.63
 -18  -9   0   13.74    1.69
  27 -18   0   12.34    1.63
  -9  27   0   10.97    1.20
  -9  27   0   11.40    1.51
  27 -18   0   12.08    1.29
 -18  -9   0   11.12    1.55
   6 -27   0   16.17    1.91
  21   6   0   20.88    2.49
 -27  21   0   15.86    1.94
  21   6   0   17.08    2.03
  -6  27   0   16.45    2.00
  27 -21   0   24.52    2.44
  27 -21   0   17.87    1.73
 -21  -6   0   16.45    2.03
   3 -27   0    9.41    1.17
 -27  24   0    6.71    1.14
   3 -27   0    5.78    1.18
  24   3   0   10.31    1.36
  24   3   0    6.46    1.24
  -3  27   0    6.49    1.17
  27 -24   0    7.24    1.16
 -24  -3   0   12.47    1.93
  27 -24   0    6.21    0.87
  27   0   0    2.79    0.90
  27   0   0    3.71    1.46
   0 -27   0    3.91    1.62
 -27  27   0    2.50    1.56
   0 -27   0    0.49    0.70
 -27   0   0    1.72    0.67
 -27   0   0    1.68    0.85
   0  27   0    1.53    0.97
  27 -27   0    1.78    1.00
   2  26   0    1.84    0.92
 -28   2   0    0.01    0.83
  26 -28   0    2.30    0.79
 -28   2   0    2.02    0.65
  -2 -26   0    1.47    0.95
  28  -2   0    2.79    0.93
  28  -2   0    1.62    0.98
 -26  28   0    1.06    0.80
  -2 -26   0    2.32    0.90
  23 -28   0    5.36    1.02
  23 -28   0    2.24    0.70
 -28   5   0    2.83    0.88
 -28   5   0    2.39    0.62
   5  23   0    2.20    1.03
  -5 -23   0    2.57    0.95
 -23  28   0    2.99    0.95
  -5 -23   0    4.05    0.95
  28  -5   0    0.95    0.67
   8  20   0   10.41    1.62
  20 -28   0   12.43    1.64
   8  20   0   15.08    1.88
 -28   8   0    9.50    1.32
  20 -28   0   14.47    1.82
 -28   8   0   16.77    1.82
  -8 -20   0   16.65    1.81
  28  -8   0   14.63    1.77
  -8 -20   0   16.92    1.89
  17 -28   0    9.07    1.32
  17 -28   0    9.80    1.11
 -28  11   0   15.30    1.75
  17 -28   0   13.48    1.52
  11  17   0   12.84    1.55
 -28  11   0   10.99    1.35
  11  17   0    7.89    1.32
 -11 -17   0   15.53    1.76
  28 -11   0    7.96    1.28
 -11 -17   0   15.94    1.70
  14  14   0    4.04    0.95
  14 -28   0    3.72    0.90
 -28  14   0    2.67    0.62
  14  14   0    3.48    0.99
 -28  14   0    4.03    1.01
  14 -28   0    2.69    0.75
 -14 -14   0    4.29    1.01
 -14 -14   0    4.42    1.06
  28 -14   0    1.73    0.72
  17  11   0   12.44    1.60
  17  11   0    9.54    1.52
  11 -28   0   14.98    1.72
 -28  17   0   20.56    2.16
  28 -17   0    9.19    1.38
  28 -17   0   13.23    1.35
 -17 -11   0   14.15    1.67
 -11  28   0   14.83    1.74
  20   8   0    4.57    1.04
 -28  20   0    1.54    0.77
  20   8   0    2.50    1.00
   8 -28   0    2.70    0.92
  -8  28   0    2.13    0.53
 -20  -8   0    3.12    0.96
  28 -20   0    2.92    0.52
  28 -20   0    2.85    0.83
  -8  28   0    2.57    0.93
 -28  23   0    8.87    1.52
   5 -28   0    5.69    1.22
  23   5   0    6.72    1.22
  23   5   0    5.68    1.18
   5 -28   0    3.25    0.81
  28 -23   0    7.70    1.25
  -5  28   0    5.94    1.13
  28 -23   0    5.89    0.76
 -23  -5   0   10.29    1.73
  26   2   0    2.80    1.12
   2 -28   0    2.35    0.90
 -28  26   0    1.08    0.82
   2 -28   0    3.91    1.01
  26   2   0    3.30    0.96
  -2  28   0    2.51    1.00
  28 -26   0    2.29    0.76
 -26  -2   0    3.04    0.75
  28 -26   0    2.77    0.59
 -26  -2   0    5.99    1.26
 -29   1   0    4.56    0.89
   1  28   0    6.44    1.24
  28 -29   0    6.87    1.58
 -29   1   0    2.97    1.00
  -1 -28   0    3.43    1.06
  29  -1   0    4.96    1.30
  29  -1   0    6.11    1.25
  -1 -28   0    4.35    1.08
 -28  29   0    4.11    1.03
  25 -29   0    0.98    0.54
 -29   4   0    1.59    0.92
  25 -29   0    0.96    0.80
 -29   4   0    0.68    0.57
   4  25   0    1.97    1.00
  -4 -25   0    2.07    0.94
  29  -4   0    1.20    1.64
 -25  29   0   -0.13    0.73
  -4 -25   0   -0.16    0.80
 -29   7   0    1.13    0.54
 -29   7   0    0.29    0.77
   7  22   0    1.12    0.95
  22 -29   0    2.47    0.89
  22 -29   0    4.04    1.90
   7  22   0    0.44    0.76
  -7 -22   0    1.51    0.85
  29  -7   0    1.55    0.74
  -7 -22   0    2.22    0.88
  10  19   0   -1.17    0.81
  19 -29   0    0.11    0.78
  10  19   0    0.02    0.85
  19 -29   0    0.42    0.69
 -29  10   0    0.41    0.45
 -29  10   0    0.98    0.74
 -10 -19   0    0.19    0.80
 -10 -19   0   -1.20    0.65
  29 -10   0   -0.92    0.73
  16 -29   0   30.73    2.89
  16 -29   0   28.28    2.74
 -29  13   0   28.16    2.77
  13  16   0   27.28    2.82
 -29  13   0   29.20    2.57
  13  16   0   23.33    2.78
 -13 -16   0   28.55    2.78
 -13 -16   0   29.79    2.81
  29 -13   0   27.24    2.90
  16  13   0    7.20    1.29
 -29  16   0    5.41    1.08
 -29  16   0   10.45    1.85
  13 -29   0    7.44    1.10
  13 -29   0    6.67    1.16
  16  13   0    8.11    1.29
 -16 -13   0   10.76    1.40
  29 -16   0    6.74    0.81
  29 -16   0    6.10    1.03
 -16 -13   0   14.27    2.02
  19  10   0    0.37    0.82
  19  10   0    1.49    0.80
 -29  19   0   -0.01    0.74
  10 -29   0    0.43    0.66
 -19 -10   0   -0.25    0.77
 -10  29   0    0.34    0.76
 -19 -10   0    0.47    0.78
 -10  29   0    0.06    0.43
  29 -19   0    0.12    0.38
  29 -19   0    0.01    0.68
   7 -29   0    3.46    0.81
  22   7   0    7.46    1.61
  22   7   0    6.07    1.14
 -29  22   0    5.05    1.19
  29 -22   0    7.44    1.40
  -7  29   0    6.60    1.26
  29 -22   0    4.83    0.69
 -22  -7   0    8.39    1.62
   4 -29   0    0.20    0.74
   4 -29   0    0.18    1.24
  25   4   0   -0.07    0.85
  25   4   0    0.38    0.99
 -29  25   0    0.49    1.02
 -25  -4   0   -1.00    0.79
  29 -25   0    0.38    0.82
  -4  29   0   -0.30    0.79
  29 -25   0   -0.09    0.43
 -29  28   0    0.77    0.88
  28   1   0    2.06    1.05
   1 -29   0    1.06    1.00
  28   1   0    2.26    1.10
   1 -29   0    1.20    0.74
  29 -28   0    2.00    0.55
 -28  -1   0    1.54    0.69
 -28  -1   0    2.88    1.05
  -1  29   0    1.70    1.03
  29 -28   0    3.44    1.37
 -30   3   0    5.04    1.18
  27 -30   0   10.16    1.59
   3  27   0    4.39    1.20
 -30   3   0    5.20    0.94
  -3 -27   0    7.39    1.28
  30  -3   0    7.71    1.32
  -3 -27   0    5.55    1.24
 -27  30   0    6.56    1.27
  30  -3   0   11.38    1.93
  24 -30   0   -0.37    0.59
 -30   6   0    0.10    0.54
  24 -30   0    1.27    0.76
   6  24   0    0.37    0.93
 -30   6   0    1.35    0.88
  -6 -24   0    0.52    0.85
  30  -6   0    0.50    0.74
  -6 -24   0    0.27    0.80
 -24  30   0    1.66    0.90
 -30   9   0    0.67    0.50
   9  21   0    1.26    0.95
  21 -30   0   -0.50    0.68
  21 -30   0   -0.26    0.58
 -30   9   0    0.96    1.08
   9  21   0    0.97    0.78
  30  -9   0   -0.48    0.60
  -9 -21   0   -0.31    1.05
  -9 -21   0   -0.67    0.79
 -30  12   0    0.92    0.48
  18 -30   0    1.10    0.72
 -30  12   0    0.43    0.67
  12  18   0    0.43    0.85
  18 -30   0    1.13    0.49
  12  18   0    0.44    0.76
  18 -30   0   -0.29    0.70
 -12 -18   0    0.38    0.79
 -12 -18   0    1.42    0.83
  30 -12   0    1.53    0.83
 -30  15   0    5.53    1.07
  15 -30   0    9.06    1.43
 -30  15   0    5.22    0.77
  15  15   0    5.10    1.18
  15 -30   0    4.24    1.04
  15  15   0    7.47    1.45
  30 -15   0    8.59    1.47
 -15 -15   0    6.88    1.30
 -15 -15   0    5.17    1.07
  18  12   0    1.90    1.28
  18  12   0    3.44    1.07
  12 -30   0    6.75    1.29
  12 -30   0    3.24    0.74
 -30  18   0    2.97    1.00
 -18 -12   0    5.89    1.20
  30 -18   0    5.60    1.25
  30 -18   0    3.18    0.57
 -18 -12   0    4.23    1.05
 -12  30   0    4.09    1.03
  21   9   0    0.72    0.92
 -30  21   0    2.30    1.09
  21   9   0   -1.18    0.97
   9 -30   0    1.41    0.85
  -9  30   0    2.44    0.97
  -9  30   0    1.13    0.50
  30 -21   0    1.34    0.73
  30 -21   0    1.50    0.45
 -21  -9   0    1.61    0.94
 -30  24   0    0.25    1.06
   6 -30   0    0.65    0.58
  24   6   0    0.77    0.93
   6 -30   0    0.88    0.88
  24   6   0    0.26    0.88
  30 -24   0    1.92    0.92
  -6  30   0    1.14    0.83
 -24  -6   0    1.13    0.93
  30 -24   0    0.75    0.44
 -30  27   0   -0.07    0.81
  27   3   0    2.29    1.05
   3 -30   0    2.59    1.20
   3 -30   0    0.70    0.82
  27   3   0   -0.52    0.95
  30 -27   0    1.10    0.51
  -3  30   0    1.62    0.98
  30 -27   0    3.66    1.39
 -27  -3   0    0.41    0.81
 -30  30   0    4.04    1.15
   0 -30   0    3.20    1.11
  30   0   0    4.08    1.18
  30   0   0    5.96    1.34
   0 -30   0    4.66    1.17
 -30   0   0    4.02    0.85
 -30   0   0    1.87    1.04
  30 -30   0    6.01    1.35
   0  30   0    0.90    1.12
 -31   2   0    0.30    1.35
   2  29   0    0.18    1.03
 -31   2   0    0.33    0.66
  29 -31   0    0.72    0.84
  -2 -29   0   -1.30    1.22
  31  -2   0   -0.34    1.02
 -29  31   0   -1.47    0.85
  -2 -29   0   -0.52    0.88
  31  -2   0    0.34    0.84
  26 -31   0   -1.58    0.70
   5  26   0    0.09    0.98
 -31   5   0   -1.29    0.78
  26 -31   0   -0.14    0.49
 -31   5   0    0.72    0.62
 -26  31   0   -0.58    1.62
  -5 -26   0    0.23    0.81
  31  -5   0    0.16    0.98
  -5 -26   0    1.80    0.99
  23 -31   0    0.59    0.98
   8  23   0    0.06    0.82
 -31   8   0    1.42    1.13
   8  23   0   -0.73    1.32
 -31   8   0    1.10    0.58
  23 -31   0   -0.30    0.65
  31  -8   0    0.94    1.30
  -8 -23   0    0.90    0.81
  -8 -23   0   -0.69    0.84
  11  20   0    2.43    1.09
 -31  11   0    0.31    0.48
  20 -31   0    2.15    0.87
  11  20   0    1.09    0.89
 -31  11   0    0.60    0.72
  20 -31   0    0.85    0.85
  31 -11   0    0.56    0.96
 -11 -20   0    2.23    0.84
 -11 -20   0    1.89    0.93
  14  17   0    3.10    1.02
  17 -31   0    4.09    1.00
  17 -31   0    3.83    0.95
 -31  14   0    6.65    1.44
  14  17   0    4.35    1.11
 -31  14   0    1.78    0.53
  31 -14   0    2.41    0.97
 -14 -17   0    3.90    1.10
 -14 -17   0    2.73    0.93
 -31  17   0   18.05    2.08
  14 -31   0   14.80    1.95
  17  14   0   17.73    2.22
  31 -17   0   16.05    1.73
 -17 -14   0   18.69    2.13
 -17 -14   0   18.91    2.09
  31 -17   0   32.99    3.38
  20  11   0    3.75    1.10
  20  11   0    3.97    1.16
 -31  20   0    2.25    0.86
  11 -31   0    5.67    1.12
  31 -20   0    3.00    0.53
 -20 -11   0    2.43    0.86
 -20 -11   0    2.42    1.06
  31 -20   0    1.72    0.98
 -11  31   0    2.57    0.98
 -11  31   0    3.13    0.64
  23   8   0    1.58    0.79
   8 -31   0    1.71    0.86
 -31  23   0    1.32    0.68
  23   8   0    2.49    1.21
 -23  -8   0    3.93    1.89
  -8  31   0    1.50    0.88
  31 -23   0    1.11    0.70
  31 -23   0    1.91    0.48
   5 -31   0    2.91    1.48
  26   5   0    2.71    1.09
   5 -31   0    2.56    0.95
  26   5   0    4.31    1.55
 -31  26   0    3.89    1.40
  31 -26   0    3.90    1.21
  31 -26   0    2.05    0.59
 -26  -5   0    4.18    1.12
  -5  31   0    2.25    1.03
  29   2   0    4.59    1.43
   2 -31   0    2.17    1.02
 -31  29   0    3.37    1.09
   2 -31   0    5.03    1.31
  29   2   0    2.84    1.08
  31 -29   0    6.51    2.27
  31 -29   0    2.75    0.67
 -29  -2   0    3.20    0.85
  -2  31   0    3.73    1.20
 -29  -2   0    4.30    1.20
  31 -32   0    1.80    1.12
 -32   1   0    2.12    0.76
 -32   1   0    3.64    1.19
   1  31   0    1.50    1.06
  -1 -31   0    3.11    1.17
  32  -1   0    0.74    1.21
  32  -1   0    4.26    1.68
  -1 -31   0    2.04    1.16
 -31  32   0    3.21    1.53
 -32   4   0   -0.25    0.89
 -32   4   0   -0.23    0.62
   4  28   0   -1.05    0.98
  28 -32   0    1.32    0.83
  28 -32   0    0.40    0.98
  32  -4   0   -0.10    0.87
  32  -4   0    0.16    1.03
  -4 -28   0    0.65    0.95
  -4 -28   0    0.65    0.94
 -28  32   0   -0.95    0.85
 -32   7   0    2.62    1.70
  25 -32   0    4.57    1.35
  25 -32   0    2.18    0.96
 -32   7   0    3.44    0.76
   7  25   0    2.64    0.99
  -7 -25   0    1.79    1.00
  -7 -25   0    4.95    1.94
  32  -7   0    5.90    1.68
  10  22   0    0.19    0.97
  22 -32   0    0.31    0.72
  22 -32   0    0.84    0.83
  10  22   0   -0.60    0.83
 -32  10   0    2.25    0.61
 -32  10   0    0.76    0.88
 -10 -22   0    1.84    1.01
  32 -10   0    1.23    0.81
 -10 -22   0    1.41    1.04
 -32  13   0    1.90    0.57
  19 -32   0    2.97    1.05
  19 -32   0    2.02    0.82
  13  19   0    2.59    1.24
  13  19   0    0.77    0.91
 -32  13   0    2.41    0.99
 -13 -19   0    0.73    0.92
 -13 -19   0    3.12    1.04
  32 -13   0    2.82    1.27
  16 -32   0    0.38    0.64
  16 -32   0    1.71    0.81
  16  16   0    2.08    0.91
 -32  16   0    2.12    1.26
  16  16   0    1.41    0.92
 -32  16   0    0.85    0.48
  32 -16   0    1.10    0.78
 -16 -16   0   -0.08    1.25
 -16 -16   0    0.83    0.87
  19  13   0    0.59    0.85
  19  13   0    0.20    0.93
  13 -32   0    0.21    0.44
 -32  19   0    1.48    0.92
  13 -32   0    0.09    0.52
 -19 -13   0    0.48    0.88
 -19 -13   0    0.33    0.95
 -13  32   0    1.75    0.97
  32 -19   0    0.99    0.68
  32 -19   0    1.65    0.45
 -13  32   0    0.90    0.60
  10 -32   0    0.08    0.79
 -32  22   0   -0.66    0.78
  22  10   0   -0.86    0.99
  22  10   0    1.08    0.92
 -10  32   0    0.18    0.50
  32 -22   0    1.02    0.99
  32 -22   0    0.37    0.41
 -22 -10   0   -1.01    0.84
 -10  32   0    0.54    0.87
   7 -32   0    9.09    2.40
  25   7   0    6.45    1.43
  25   7   0    4.89    1.12
   7 -32   0    6.49    1.39
 -32  25   0    4.28    1.14
  -7  32   0    3.87    1.15
  32 -25   0    4.67    0.70
 -25  -7   0    3.54    1.08
  32 -25   0    8.23    1.56
   4 -32   0    5.13    1.34
  28   4   0    0.82    1.16
   4 -32   0    2.25    0.82
  28   4   0    5.61    1.28
 -32  28   0    2.75    1.07
 -28  -4   0    3.77    1.29
  -4  32   0    3.53    1.11
  32 -28   0    4.12    1.16
  32 -28   0    2.81    0.63
   1 -32   0   -0.48    0.92
 -32  31   0   -0.66    0.93
   1 -32   0    0.15    0.86
  31   1   0   -0.11    1.23
  31   1   0    0.07    1.03
 -31  -1   0    0.22    0.78
  32 -31   0   -0.57    0.66
  32 -31   0    0.86    0.68
  -1  32   0   -1.09    0.97
 -31  -1   0    0.37    0.76
   3  30   0    0.65    1.09
 -33   3   0    0.83    0.71
  30 -33   0   -0.91    1.23
  30 -33   0    0.02    0.86
 -33   3   0   -0.22    0.94
  -3 -30   0   -0.45    0.96
  33  -3   0    0.56    1.03
 -30  33   0    0.10    0.99
  33  -3   0   -0.71    1.00
  -3 -30   0    1.07    1.01
  27 -33   0   -0.66    0.60
   6  27   0   -0.37    1.03
 -33   6   0    0.17    0.59
  27 -33   0   -0.35    0.75
 -33   6   0   -0.74    0.96
 -27  33   0   -1.06    0.86
  -6 -27   0   -0.58    0.92
  -6 -27   0    0.96    0.93
  33  -6   0   -1.34    0.94
 -33   9   0    0.99    0.96
  24 -33   0   -0.42    0.77
   9  24   0    1.04    0.98
  24 -33   0   -0.35    0.81
 -33   9   0   -0.01    0.54
   9  24   0   -0.15    0.99
  -9 -24   0    0.62    0.97
  -9 -24   0   -0.30    0.84
  33  -9   0    1.44    1.01
  12  21   0   -0.39    0.95
  21 -33   0    0.29    0.76
  12  21   0   -0.13    0.93
  21 -33   0    0.92    0.74
 -33  12   0   -0.30    0.47
 -33  12   0    0.01    0.74
 -12 -21   0    0.01    0.88
 -12 -21   0   -0.11    0.93
  33 -12   0    0.33    0.79
  15  18   0    0.50    1.00
 -33  15   0    4.93    1.43
  18 -33   0    6.10    2.22
  15  18   0    3.98    2.43
 -33  15   0    2.00    0.54
  18 -33   0    1.41    0.89
 -15 -18   0    1.49    0.99
  33 -15   0    2.82    0.78
 -15 -18   0    5.75    1.65
  18  15   0    2.49    1.04
  15 -33   0    1.89    0.91
  15 -33   0    7.11    2.38
 -33  18   0    0.12    1.19
  18  15   0   -0.25    2.35
 -18 -15   0    2.46    0.99
 -18 -15   0    3.48    1.44
  33 -18   0    1.85    2.07
  21  12   0    2.27    1.10
  21  12   0    0.83    1.19
  12 -33   0    1.79    0.85
 -33  21   0    2.61    1.08
 -21 -12   0    1.61    0.95
  33 -21   0    1.24    0.46
 -12  33   0   -0.23    0.91
  33 -21   0    0.83    1.16
 -12  33   0    0.80    0.55
 -21 -12   0    0.53    0.93
   9 -33   0    0.54    0.96
  24   9   0    0.37    1.35
  24   9   0    1.51    1.04
 -33  24   0   -0.24    0.81
  33 -24   0   -0.38    0.43
  33 -24   0   -0.75    1.03
  -9  33   0    0.37    0.98
 -24  -9   0   -0.16    0.98
  27   6   0    2.09    1.14
   6 -33   0    1.72    1.13
 -33  27   0    0.38    1.17
  27   6   0    2.94    1.09
   6 -33   0    0.10    0.59
  33 -27   0    0.86    0.52
  33 -27   0    1.07    1.36
 -27  -6   0    0.87    1.34
  -6  33   0    1.64    0.91
  30   3   0    2.89    1.25
   3 -33   0    2.58    0.95
  30   3   0    0.56    1.20
   3 -33   0    1.10    1.22
 -33  30   0    0.83    0.99
  33 -30   0    1.86    1.06
  33 -30   0    1.10    0.57
  -3  33   0    1.38    1.07
 -30  -3   0    2.00    1.08
 -30  -3   0    2.27    0.80
   0 -33   0    0.39    1.15
  33   0   0    0.44    1.18
   0 -33   0    1.58    1.00
  33   0   0    2.09    1.39
 -33  33   0    2.76    1.11
  33 -33   0    1.83    0.94
 -33   0   0    0.80    1.07
   0  33   0    1.95    1.22
  33 -33   0    0.83    0.59
 -33   0   0    0.58    0.73
   2  32   0    0.18    1.04
  32 -34   0    2.21    0.93
 -34   2   0    0.74    0.75
 -34   2   0   -0.45    1.06
  34  -2   0    0.81    1.09
  34  -2   0    0.80    1.24
  -2 -32   0    1.09    1.13
 -32  34   0   -0.07    0.99
  -2 -32   0    0.99    1.08
  29 -34   0    0.24    1.04
 -34   5   0   -0.32    0.63
   5  29   0    1.66    1.14
 -34   5   0    0.74    0.99
  29 -34   0    1.25    1.01
  34  -5   0    0.77    1.10
  -5 -29   0    1.16    1.02
  -5 -29   0    0.21    1.03
 -29  34   0   -0.33    0.98
  34  -5   0    0.34    1.01
  26 -34   0   -0.43    0.52
 -34   8   0    2.08    0.67
 -34   8   0    4.53    1.55
  26 -34   0    2.16    0.90
   8  26   0    0.35    1.08
  -8 -26   0    0.73    0.87
  34  -8   0    2.33    2.38
  -8 -26   0    4.74    1.74
  23 -34   0    1.04    1.05
  23 -34   0   -0.57    0.83
 -34  11   0   -0.17    0.53
 -34  11   0   -0.51    0.86
  11  23   0    0.31    0.94
  11  23   0   -0.82    1.12
 -11 -23   0   -0.02    0.97
 -11 -23   0    0.64    0.98
  34 -11   0   -1.36    0.94
  14  20   0   -1.14    1.18
  14  20   0    0.35    0.98
  20 -34   0   -0.12    0.84
  20 -34   0    0.73    1.13
 -34  14   0    0.28    0.49
 -34  14   0    0.94    0.91
  20 -34   0   -0.26    0.49
 -14 -20   0   -0.69    0.95
 -14 -20   0   -0.37    0.93
  34 -14   0    0.80    1.19
  17  17   0    1.42    0.96
  17 -34   0    2.32    0.87
  17  17   0    0.01    1.00
 -34  17   0    2.48    1.03
  17 -34   0    0.88    0.93
 -34  17   0    0.85    0.50
 -17 -17   0    1.77    0.98
  34 -17   0    0.04    0.80
 -17 -17   0    2.90    1.19
  20  14   0    5.63    1.26
 -34  20   0    8.01    1.99
  20  14   0    5.29    1.42
  14 -34   0    2.24    0.71
  14 -34   0    7.50    1.37
  34 -20   0    4.66    0.70
 -20 -14   0    6.53    1.39
 -20 -14   0    3.81    1.21
  34 -20   0    6.62    1.39
 -14  34   0    5.28    0.83
 -34  23   0    1.24    0.84
  23  11   0    1.01    0.77
  23  11   0    0.85    1.18
  11 -34   0    0.44    0.74
  34 -23   0    2.84    1.09
 -11  34   0    2.58    1.14
 -11  34   0    0.81    0.53
  34 -23   0    1.34    0.49
 -23 -11   0    0.97    1.04
 -34  26   0    2.07    1.10
   8 -34   0    1.26    0.86
  26   8   0    4.47    1.38
   8 -34   0    0.71    1.08
  26   8   0    2.37    0.92
  34 -26   0    2.07    0.56
 -26  -8   0    4.22    1.73
  34 -26   0    2.21    0.82
  -8  34   0    0.09    1.06
  29   5   0    0.50    1.16
   5 -34   0    0.56    0.86
   5 -34   0    4.64    1.25
 -34  29   0    0.28    0.81
  29   5   0    0.47    1.09
  -5  34   0    1.43    1.15
  34 -29   0    0.61    1.02
 -29  -5   0    2.78    1.24
  34 -29   0    0.99    0.57
   2 -34   0    1.15    1.16
   2 -34   0   -0.45    0.74
  32   2   0   -0.54    1.03
  32   2   0   -0.48    1.24
 -34  32   0   -0.76    0.96
  34 -32   0   -0.01    0.89
  -2  34   0   -0.19    1.06
 -32  -2   0    0.05    0.79
  34 -32   0    0.13    0.53
 -32  -2   0    1.33    1.15
  34 -35   0    0.82    0.60
 -35   1   0    0.02    0.80
 -35   1   0    1.32    2.01
  34 -35   0    0.28    0.92
   1  34   0    0.61    1.24
  35  -1   0   -0.27    1.24
  -1 -34   0    4.73    2.37
  -1 -34   0    0.29    1.14
 -34  35   0    0.22    0.92
  35  -1   0    0.76    1.15
   4  31   0    1.89    1.24
 -35   4   0    1.43    0.81
  31 -35   0    2.82    1.16
  31 -35   0    3.16    1.20
 -35   4   0    2.81    1.23
  35  -4   0    1.34    1.14
  -4 -31   0    3.19    1.08
 -31  35   0    2.42    1.18
  -4 -31   0    0.73    1.16
  35  -4   0    3.20    1.27
  28 -35   0   -1.25    0.86
   7  28   0    0.24    1.05
 -35   7   0    2.24    1.47
  28 -35   0    2.53    1.42
 -35   7   0    0.15    0.62
  -7 -28   0   -0.82    0.93
  -7 -28   0   -0.27    1.44
  35  -7   0    1.67    1.59
 -35  10   0    2.04    0.96
  25 -35   0    2.64    1.05
  10  25   0   -0.67    1.02
 -35  10   0    1.56    0.68
  25 -35   0    1.11    0.94
  10  25   0    1.11    1.04
 -10 -25   0    1.65    1.13
 -10 -25   0    3.79    1.18
  35 -10   0    2.13    1.14
  22 -35   0   -0.86    0.81
  13  22   0    3.70    1.19
  22 -35   0   -0.30    0.86
  13  22   0    1.34    1.14
 -35  13   0   -0.08    1.05
 -35  13   0    1.30    0.61
 -13 -22   0    1.08    1.00
  35 -13   0   -0.46    0.89
 -13 -22   0    1.08    1.14
 -35  16   0    2.68    1.27
  19 -35   0    2.45    0.67
 -35  16   0    0.60    0.54
  16  19   0    1.34    1.18
  19 -35   0    1.87    1.03
  19 -35   0    0.60    0.87
  16  19   0    0.87    1.02
 -16 -19   0    0.50    0.93
  35 -16   0    0.03    0.94
 -16 -19   0    2.08    1.03
  19  16   0    0.23    0.96
 -35  19   0   -0.89    0.87
  16 -35   0    0.00    0.77
  16 -35   0    4.25    2.51
  19  16   0    0.74    0.85
 -19 -16   0    0.36    0.93
  35 -19   0    0.54    2.18
 -19 -16   0   -0.84    0.95
  22  13   0    1.48    0.99
  13 -35   0   -0.14    0.85
  22  13   0    1.51    2.26
 -35  22   0   -0.32    0.90
  13 -35   0    0.02    0.53
  35 -22   0   -0.40    0.76
 -22 -13   0    0.69    0.89
  35 -22   0    0.07    0.43
 -13  35   0    0.25    0.58
 -22 -13   0    1.29    1.10
 -13  35   0    0.64    1.00
  25  10   0    4.33    1.37
  25  10   0    4.32    1.20
  10 -35   0    6.74    1.32
 -35  25   0    7.04    1.34
 -25 -10   0    4.61    1.30
  35 -25   0    4.51    0.73
  35 -25   0    8.48    1.42
 -10  35   0    2.69    1.23
  28   7   0    1.43    1.11
  28   7   0    2.96    1.46
   7 -35   0    1.71    1.11
 -35  28   0   -0.18    0.96
   7 -35   0   -0.95    0.90
  35 -28   0    0.20    0.49
  35 -28   0    0.22    0.75
  -7  35   0   -0.11    1.04
 -28  -7   0    1.61    1.76
  31   4   0    1.63    1.28
 -35  31   0    3.69    1.14
   4 -35   0    0.59    1.26
  31   4   0   -0.39    1.11
   4 -35   0    1.43    0.89
  -4  35   0   -0.40    1.11
 -31  -4   0    0.76    0.78
  35 -31   0    0.84    0.74
 -31  -4   0    0.69    1.07
  35 -31   0    1.05    1.02
   1 -35   0   -0.82    1.02
  34   1   0    1.42    1.66
   1 -35   0    0.31    1.15
 -35  34   0   -1.64    0.88
  34   1   0    1.44    1.11
  35 -34   0   -0.55    0.54
 -34  -1   0   -0.03    0.77
 -34  -1   0   -0.71    1.02
  35 -34   0    0.83    1.41
  -1  35   0    0.00    1.10
 -36   3   0    0.96    0.77
  33 -36   0   -0.73    0.79
 -36   3   0    0.20    1.09
  33 -36   0   -1.13    0.88
   3  33   0    0.28    1.08
 -33  36   0    0.82    1.05
  36  -3   0   -0.01    1.21
  -3 -33   0   -2.15    0.99
  36  -3   0   -1.74    1.18
  -3 -33   0    0.80    1.11
 -36   6   0   -0.24    1.08
  30 -36   0   -0.37    0.89
 -36   6   0    0.32    0.69
  30 -36   0    1.20    1.01
   6  30   0    0.09    1.13
 -30  36   0   -0.65    1.88
  -6 -30   0   -0.90    1.07
  36  -6   0    1.48    1.09
  36  -6   0    2.82    1.22
  -6 -30   0    1.74    1.08
  27 -36   0    0.26    0.74
   9  27   0    0.70    1.11
 -36   9   0    0.65    0.66
  27 -36   0    0.82    0.95
 -36   9   0   -0.14    1.03
  -9 -27   0    1.64    1.14
  36  -9   0    0.56    1.02
  -9 -27   0   -0.78    0.92
 -36  12   0    0.45    0.97
  24 -36   0   -0.14    0.89
  24 -36   0    0.19    0.83
  12  24   0   -1.68    1.13
  12  24   0   -0.86    1.06
 -36  12   0   -0.57    0.51
 -12 -24   0    1.25    1.11
 -12 -24   0    0.28    1.00
  36 -12   0    0.45    1.07
  15  21   0   -0.04    1.09
 -36  15   0    1.53    1.01
  15  21   0   -0.79    1.27
 -36  15   0    1.45    0.56
  21 -36   0    0.65    0.59
  21 -36   0    0.12    1.13
  21 -36   0    1.85    1.03
  36 -15   0    1.18    1.25
 -15 -21   0    3.27    2.04
 -15 -21   0    2.16    1.05
 -36  18   0    2.70    0.64
  18  18   0    1.37    1.13
 -36  18   0    5.14    1.24
  18 -36   0    3.29    1.04
  18  18   0    1.11    1.53
  18 -36   0    3.93    1.35
 -18 -18   0    1.97    1.18
  36 -18   0    5.51    1.54
 -18 -18   0    3.97    1.24
  21  15   0    2.08    1.05
  21  15   0    5.69    1.92
  15 -36   0    4.29    1.38
 -36  21   0    6.49    1.97
  15 -36   0    1.15    0.87
 -21 -15   0    3.37    1.15
  36 -21   0    2.65    1.21
  36 -21   0    1.65    0.56
 -15  36   0    0.91    0.67
 -21 -15   0    1.35    0.91
  12 -36   0    0.92    1.09
  24  12   0   -0.88    0.95
  24  12   0   -0.09    1.18
 -36  24   0    0.32    0.86
 -12  36   0    0.19    1.03
  36 -24   0    0.31    0.89
 -24 -12   0    0.76    1.08
 -12  36   0    0.83    0.61
  36 -24   0    0.32    0.47
   9 -36   0    1.26    0.75
  27   9   0    1.97    1.23
  27   9   0   -1.32    1.44
 -36  27   0   -0.22    0.95
   9 -36   0   -0.56    1.32
  36 -27   0    2.72    1.38
  -9  36   0    1.19    1.13
 -27  -9   0    2.57    1.24
  36 -27   0    1.99    0.55
  30   6   0   -1.56    0.90
   6 -36   0    1.56    1.22
  30   6   0    1.61    1.64
   6 -36   0    1.55    1.09
 -36  30   0   -0.01    0.90
  36 -30   0    0.23    1.19
  36 -30   0    0.66    0.52
  -6  36   0    0.29    1.10
 -30  -6   0   -0.79    1.09
  33   3   0    0.80    1.20
 -36  33   0    0.17    1.01
  33   3   0   -1.34    1.21
   3 -36   0    0.54    0.90
   3 -36   0   -0.19    1.04
 -33  -3   0    0.05    1.55
  36 -33   0    1.07    1.19
  -3  36   0    1.29    1.18
 -33  -3   0    0.06    0.75
  36 -33   0   -0.32    0.50
   0 -36   0   -0.22    1.05
 -36  36   0   -1.17    1.01
  36   0   0   -0.78    1.96
  36   0   0    0.16    1.18
   0 -36   0   -1.38    1.44
 -36   0   0    2.81    1.59
 -36   0   0   -1.19    0.76
   0  36   0    2.01    1.29
  36 -36   0    0.13    0.59
  36 -36   0    0.21    0.89
   2  35   0    1.65    1.33
  35 -37   0   -1.48    1.03
 -37   2   0    0.29    0.73
 -37   2   0    0.52    1.10
  35 -37   0   -0.57    1.06
  37  -2   0   -1.43    1.63
 -35  37   0   -0.64    0.97
  37  -2   0   -0.33    1.31
  -2 -35   0   -0.57    1.06
  -2 -35   0    1.08    1.07
 -37   5   0   -0.23    0.68
  32 -37   0    1.34    1.29
 -37   5   0    0.88    1.18
   5  32   0    1.34    1.24
 -32  37   0    0.41    1.07
  37  -5   0    0.08    1.12
  -5 -32   0    1.01    0.97
  37  -5   0    1.43    1.53
  -5 -32   0    0.57    1.20
  29 -37   0    2.04    1.05
 -37   8   0    0.60    0.70
  29 -37   0    0.70    0.89
   8  29   0    0.42    1.06
 -37   8   0    0.52    1.16
  -8 -29   0    1.20    1.10
  -8 -29   0    0.20    1.19
  37  -8   0    2.97    1.24
  26 -37   0   -0.81    1.06
 -37  11   0    0.47    0.57
  11  26   0    0.25    1.33
  26 -37   0    0.37    0.79
  11  26   0   -0.06    1.07
 -37  11   0   -1.18    0.92
 -11 -26   0   -0.85    0.88
  37 -11   0   -1.04    1.14
 -11 -26   0   -1.14    0.97
  23 -37   0    4.12    1.10
  23 -37   0    4.39    1.61
  14  23   0    4.50    1.61
  14  23   0    2.21    1.18
 -37  14   0    2.63    0.72
 -37  14   0    7.14    2.13
 -14 -23   0    3.65    2.27
 -14 -23   0    3.32    1.21
  37 -14   0    5.71    1.54
  20 -37   0    3.97    1.20
  20 -37   0    4.28    1.31
  20 -37   0    3.36    1.06
  17  20   0    2.55    1.40
  17  20   0    3.22    1.22
 -37  17   0    3.81    1.18
 -37  17   0    2.63    0.68
 -17 -20   0    1.39    1.10
 -17 -20   0    4.21    1.31
  37 -17   0    4.70    1.42
  17 -37   0    1.87    0.70
  20  17   0    1.62    1.03
  20  17   0    2.67    1.09
 -37  20   0    2.32    1.11
  17 -37   0    0.43    1.01
 -20 -17   0    1.83    1.21
 -20 -17   0    1.65    1.01
  37 -20   0    1.36    0.75
  14 -37   0    1.06    1.03
  23  14   0    1.10    1.81
  14 -37   0    1.70    1.34
  23  14   0    1.79    1.06
 -37  23   0    0.69    1.79
 -14  37   0    0.96    1.04
 -23 -14   0   -0.53    0.89
 -14  37   0    1.44    1.11
  37 -23   0    2.16    1.27
  37 -23   0    0.55    0.50
 -23 -14   0    2.63    1.08
 -37  26   0    2.79    1.01
  26  11   0    1.90    1.30
  26  11   0    1.97    1.35
  11 -37   0    1.96    0.85
 -26 -11   0    3.20    1.18
  37 -26   0    4.76    0.69
  37 -26   0    3.89    1.12
 -11  37   0    4.65    1.27
 -37  29   0    1.88    1.39
  29   8   0    3.10    1.88
   8 -37   0    4.48    1.39
  29   8   0    1.14    1.19
   8 -37   0    1.39    0.98
 -29  -8   0    4.96    1.37
  37 -29   0    2.65    1.27
  -8  37   0    1.70    1.12
  37 -29   0    1.31    0.55
   5 -37   0    0.12    1.15
  32   5   0    3.25    1.53
  32   5   0    0.82    1.11
   5 -37   0    0.86    1.34
 -37  32   0    0.81    1.03
 -32  -5   0    1.96    1.11
 -32  -5   0    1.19    0.82
  -5  37   0    1.33    1.14
  37 -32   0    0.84    1.03
   2 -37   0   -0.18    1.12
   2 -37   0    0.14    1.03
  35   2   0   -0.30    1.88
 -37  35   0   -0.12    0.93
  35   2   0    2.43    1.35
  -2  37   0    0.79    1.16
 -35  -2   0    0.60    0.94
  37 -35   0   -2.58    1.00
  37 -35   0    1.08    0.59
 -35  -2   0    1.13    0.85
   1  37   0   -0.88    1.07
 -38   1   0   -0.32    0.76
 -38   1   0    0.80    1.18
  37 -38   0   -0.54    0.54
  37 -38   0   -0.42    0.77
  -1 -37   0    0.38    1.13
  38  -1   0    0.17    1.44
 -37  38   0   -1.37    0.95
  -1 -37   0    0.77    1.14
  38  -1   0   -0.16    1.17
  34 -38   0    0.17    1.06
 -38   4   0   -0.28    0.77
 -38   4   0    1.66    1.33
  34 -38   0    3.11    1.28
   4  34   0   -1.00    1.21
  -4 -34   0   -0.54    1.19
  38  -4   0    0.32    1.23
  38  -4   0    0.62    1.35
  -4 -34   0   -2.90    0.91
 -34  38   0    1.50    1.19
   7  31   0    1.96    1.23
  31 -38   0    0.92    1.03
 -38   7   0    2.66    1.62
 -38   7   0    2.37    0.82
  31 -38   0    1.73    1.32
  38  -7   0    1.25    1.28
  -7 -31   0    4.88    1.96
  38  -7   0    2.41    1.23
  -7 -31   0    1.81    1.08
  28 -38   0    0.40    0.99
  10  28   0    0.15    1.16
 -38  10   0    0.00    0.92
  28 -38   0    0.21    0.83
 -38  10   0    1.26    0.67
 -10 -28   0    1.11    1.13
 -10 -28   0    1.23    1.18
  38 -10   0    2.26    1.16
  25 -38   0    2.08    1.08
 -38  13   0    2.65    0.75
  13  25   0    1.57    1.20
  25 -38   0    2.74    1.03
 -38  13   0    3.55    1.54
  13  25   0    4.40    1.34
 -13 -25   0    2.51    1.30
 -13 -25   0    2.01    1.20
  38 -13   0    3.11    1.15
  16  22   0   -0.36    1.15
 -38  16   0    0.63    0.54
  16  22   0   -1.46    1.21
  22 -38   0    0.98    0.95
 -38  16   0   -0.05    0.98
  22 -38   0    0.98    1.06
  38 -16   0    2.77    1.45
 -16 -22   0    1.30    1.17
 -16 -22   0    0.91    1.07
  19  19   0    0.80    0.92
 -38  19   0    0.16    0.54
  19 -38   0    1.57    0.83
 -38  19   0    1.75    1.43
  19  19   0    0.55    1.16
  19 -38   0   -0.85    0.90
 -19 -19   0    0.36    1.02
  38 -19   0    0.00    0.78
 -19 -19   0    0.00    1.06
 -38  22   0    3.01    1.13
  16 -38   0    5.17    1.17
  16 -38   0    3.14    1.06
  22  16   0    4.55    1.43
  22  16   0    2.99    1.33
 -22 -16   0    3.32    1.19
  38 -22   0    3.62    1.06
 -16  38   0    4.60    0.86
 -22 -16   0    5.01    1.32
  13 -38   0    0.45    0.77
  25  13   0   -0.62    0.99
  25  13   0   -0.85    1.06
  13 -38   0   -0.04    0.56
 -38  25   0    1.01    1.00
 -13  38   0    0.07    0.62
 -25 -13   0    0.28    1.10
 -13  38   0    1.64    1.14
  38 -25   0    0.23    0.49
  38 -25   0   -1.20    2.05
  28  10   0    0.37    1.08
  10 -38   0    0.47    0.84
  28  10   0   -1.33    1.12
  10 -38   0    2.10    1.28
 -38  28   0    1.74    1.13
 -10  38   0    2.31    1.27
 -28 -10   0    0.85    1.20
  38 -28   0    0.33    1.11
  38 -28   0    0.50    0.49
 -38  31   0   -0.29    0.99
   7 -38   0    1.27    1.24
  31   7   0    3.93    1.53
  31   7   0    0.60    1.05
   7 -38   0   -0.55    1.55
  38 -31   0    0.40    0.57
 -31  -7   0    1.14    1.26
  -7  38   0    1.40    1.17
  38 -31   0    0.54    0.79
   4 -38   0   -0.73    1.15
   4 -38   0    0.68    0.92
  34   4   0   -1.66    1.35
  34   4   0    0.26    1.16
 -38  34   0    1.06    1.15
 -34  -4   0    0.46    1.26
  38 -34   0    0.41    0.58
 -34  -4   0    0.41    0.83
  -4  38   0   -0.17    1.38
  38 -34   0    0.33    1.06
   1 -38   0    1.65    1.16
  37   1   0    1.40    1.21
   1 -38   0    2.19    1.23
  37   1   0    2.48    1.52
 -38  37   0    3.63    1.64
  -1  38   0    0.67    1.12
 -37  -1   0    0.29    1.13
  38 -37   0    1.67    1.11
  38 -37   0    0.99    0.63
 -37  -1   0   -1.04    0.77
   3  36   0    0.78    1.22
  36 -39   0   -0.43    0.96
  36 -39   0    1.80    1.07
 -39   3   0    0.42    0.77
 -39   3   0    1.45    2.16
  39  -3   0    0.10    1.33
 -36  39   0    1.13    1.12
  -3 -36   0    4.84    2.46
  -3 -36   0    1.44    1.22
  39  -3   0    2.81    1.42
   6  33   0   -2.06    1.10
  33 -39   0    0.76    0.67
 -39   6   0   -0.18    0.66
 -39   6   0    0.11    1.63
  33 -39   0   -0.32    0.94
  -6 -33   0    0.89    1.71
  39  -6   0   -0.63    1.07
  -6 -33   0   -0.31    1.09
  39  -6   0    0.43    1.34
   9  30   0   -1.22    1.05
  30 -39   0    1.19    0.95
  30 -39   0    2.11    2.78
 -39   9   0   -0.19    0.68
 -39   9   0    0.32    1.09
  39  -9   0   -0.51    1.21
  -9 -30   0    0.14    1.16
  -9 -30   0    1.01    1.18
  27 -39   0    2.64    1.16
 -39  12   0    2.66    0.76
  12  27   0    3.49    1.49
  12  27   0    3.20    1.39
 -39  12   0    2.34    1.05
 -12 -27   0    2.88    1.26
  39 -12   0    3.47    1.45
 -12 -27   0    1.94    1.23
  15  24   0    0.91    1.39
 -39  15   0    1.82    1.20
  24 -39   0    0.17    0.86
  24 -39   0    0.89    1.15
 -39  15   0    1.02    0.62
  15  24   0    0.71    1.25
 -15 -24   0    1.50    1.64
 -15 -24   0    1.28    1.02
  39 -15   0    1.04    1.18
 -39  18   0    0.16    0.53
  21 -39   0   -0.21    0.83
  18  21   0    2.04    2.81
  18  21   0    3.19    1.31
  21 -39   0    1.60    0.77
  21 -39   0    1.24    0.79
 -39  18   0    1.71    1.12
  39 -18   0    3.50    2.46
 -18 -21   0    2.22    1.33
 -18 -21   0    2.64    1.17
  21  18   0   -1.57    0.90
  21  18   0   -1.05    0.99
  18 -39   0    0.55    0.73
 -39  21   0   -0.14    0.96
  18 -39   0   -0.72    0.69
 -21 -18   0   -1.87    1.35
  39 -21   0    1.23    0.86
 -21 -18   0    0.65    1.05
  15 -39   0    1.04    1.08
  24  15   0    3.15    1.28
 -39  24   0    1.43    1.16
  24  15   0   -3.78    2.77
  15 -39   0    0.81    0.72
 -24 -15   0    0.81    1.03
 -15  39   0    1.03    0.71
  39 -24   0    1.75    0.80
  39 -24   0    0.64    0.53
 -24 -15   0   -0.04    1.05
 -39  27   0    0.27    0.98
  12 -39   0    2.52    1.34
  27  12   0    2.39    1.27
  27  12   0    1.85    1.37
  39 -27   0    1.09    0.51
 -27 -12   0    1.23    1.18
 -12  39   0    0.53    1.17
  39 -27   0    1.40    1.18
 -39  30   0    6.77    1.97
   9 -39   0    5.16    2.01
  30   9   0    4.11    1.56
   9 -39   0    3.27    1.15
  30   9   0    1.99    1.22
  39 -30   0    3.64    0.97
  39 -30   0    1.71    0.62
 -30  -9   0    4.40    1.36
  -9  39   0    5.07    1.41
  33   6   0   -1.50    1.34
   6 -39   0    0.80    0.97
 -39  33   0    1.27    1.36
  33   6   0    1.61    1.29
 -33  -6   0    1.03    0.87
  39 -33   0    1.64    0.74
 -33  -6   0    2.22    2.41
  -6  39   0   -0.33    1.82
  39 -33   0    1.55    0.92
  36   3   0    1.71    1.47
  36   3   0    2.34    1.33
   3 -39   0    1.65    1.19
 -39  36   0    0.63    1.03
   3 -39   0    0.24    1.13
  -3  39   0    2.08    1.16
 -36  -3   0    0.54    1.03
 -36  -3   0    2.16    0.94
  39 -36   0    0.79    1.41
  39 -36   0    0.76    0.61
   0 -39   0    5.91    1.45
   0 -39   0    2.15    1.32
  39   0   0    3.53    1.56
  39   0   0    1.40    1.27
 -39  39   0    0.49    1.22
   0  39   0   -1.24    1.03
  39 -39   0    6.19    2.77
 -39   0   0   -0.16    0.79
  39 -39   0    1.34    0.65
 -39   0   0    4.20    1.71
 -40   2   0    0.58    1.20
  38 -40   0   -0.11    0.56
   2  38   0    1.78    1.14
 -40   2   0   -1.12    0.67
  38 -40   0    0.69    0.94
  38 -40   0   -0.24    0.74
  -2 -38   0    1.02    1.22
  40  -2   0   -0.16    1.14
 -38  40   0   -2.32    0.98
  40  -2   0   -0.41    1.24
  -2 -38   0    1.49    1.09
 -40   5   0    1.78    1.63
 -40   5   0    0.17    0.70
   5  35   0   -0.63    1.12
  35 -40   0   -0.34    1.10
  35 -40   0    1.00    1.05
  -5 -35   0   -0.11    1.44
  40  -5   0    0.09    1.11
  40  -5   0   -0.25    1.04
  -5 -35   0    0.02    1.15
 -35  40   0    0.29    1.13
  32 -40   0    0.42    0.69
 -40   8   0   -0.33    0.69
 -40   8   0   -0.62    1.74
   8  32   0    0.63    1.29
  32 -40   0   -0.69    0.81
  -8 -32   0    0.64    1.08
  40  -8   0    2.83    1.44
  -8 -32   0    1.63    1.96
  11  29   0    0.30    1.04
 -40  11   0    1.01    1.09
  29 -40   0   -0.90    0.91
 -40  11   0    0.55    0.69
  29 -40   0    3.24    3.02
 -11 -29   0    2.04    1.19
  40 -11   0   -0.16    1.06
 -11 -29   0    0.85    1.17
 -40  14   0    3.40    0.81
 -40  14   0    1.55    1.09
  14  26   0    3.20    1.22
  14  26   0    3.99    1.40
  26 -40   0    3.85    1.01
  26 -40   0    6.16    1.43
 -14 -26   0    1.50    1.18
  40 -14   0    4.48    1.24
 -14 -26   0    4.37    1.30
 -40  17   0    0.90    0.62
  17  23   0   -0.37    1.18
 -40  17   0    0.83    1.33
  23 -40   0    1.29    1.09
  23 -40   0   -0.40    1.28
  17  23   0   -0.23    1.18
  40 -17   0    1.82    1.21
 -17 -23   0    1.20    1.08
 -17 -23   0   -0.10    1.14
 -40  20   0    0.82    1.09
  20 -40   0   -0.17    1.00
  20  20   0   -0.67    1.17
  20 -40   0    0.39    0.67
  20  20   0    2.56    1.31
 -20 -20   0    0.00    1.20
  40 -20   0   -0.52    1.09
 -20 -20   0    1.04    1.07
  23  17   0    0.45    1.08
  17 -40   0    0.06    2.78
  23  17   0    2.77    1.04
 -40  23   0    0.63    1.08
 -17  40   0    0.61    0.70
 -23 -17   0    1.72    1.28
  40 -23   0    3.46    2.67
 -23 -17   0    1.61    1.09
  26  14   0    2.87    1.94
 -40  26   0    2.64    1.27
  14 -40   0    2.95    1.09
  26  14   0    2.31    1.16
  14 -40   0    3.69    1.31
  40 -26   0    0.38    1.31
  40 -26   0    2.46    0.63
 -26 -14   0    3.73    1.43
 -14  40   0    3.74    1.32
 -14  40   0    1.75    0.83
  11 -40   0    3.37    1.29
  29  11   0    1.37    1.41
 -40  29   0    3.56    1.72
  29  11   0    2.43    1.38
  11 -40   0    4.46    1.82
  40 -29   0    2.31    0.61
 -29 -11   0    2.39    1.43
  40 -29   0    1.33    1.17
 -11  40   0    2.93    1.55
  32   8   0    5.83    2.01
   8 -40   0    6.27    2.28
   8 -40   0    2.52    0.92
  32   8   0    2.39    1.35
  40 -32   0    1.66    0.96
 -32  -8   0    2.61    1.66
  40 -32   0    2.07    1.39
  -8  40   0    1.03    1.20
 -40  35   0    0.49    1.08
  35   5   0    1.82    1.25
   5 -40   0    0.58    1.27
   5 -40   0    0.95    1.13
  35   5   0   -1.30    1.40
  -5  40   0    1.07    1.14
 -35  -5   0   -0.84    0.76
  40 -35   0    2.39    0.85
  40 -35   0    0.84    0.58
 -35  -5   0    0.34    1.16
 -40  38   0    0.43    1.58
   2 -40   0    0.95    1.14
  38   2   0    1.24    1.29
  38   2   0    0.31    1.23
   2 -40   0    3.42    1.70
  40 -38   0    0.58    0.91
  -2  40   0    0.21    1.06
  40 -38   0    0.48    0.57
 -38  -2   0    1.43    1.50
 -38  -2   0    0.91    0.79
  40 -41   0    0.64    0.60
  40 -41   0    1.52    0.72
 -41   1   0    1.90    1.31
  40 -41   0    0.72    0.93
   1  40   0   -0.35    1.04
 -41   1   0    0.74    0.79
  -1 -40   0    1.04    1.25
  -1 -40   0    1.36    1.10
 -40  41   0   -0.27    1.48
  41  -1   0    0.84    1.20
  41  -1   0    0.76    1.51
   4  37   0    1.54    1.21
 -41   4   0    0.60    0.74
 -41   4   0   -0.39    1.10
  37 -41   0    0.62    2.75
  37 -41   0    2.23    1.09
  41  -4   0   -1.02    1.06
  41  -4   0    0.71    1.34
 -37  41   0   -0.62    1.03
  -4 -37   0    1.37    1.21
  -4 -37   0   -0.08    1.03
  34 -41   0   -0.03    0.98
  34 -41   0   -0.63    1.06
   7  34   0    1.70    1.21
 -41   7   0    0.11    0.72
 -41   7   0    0.33    1.16
  -7 -34   0    0.09    1.08
  41  -7   0    0.65    1.87
  -7 -34   0    1.93    1.27
  41  -7   0   -1.17    1.13
  10  31   0   -0.86    1.34
  31 -41   0    1.23    0.65
 -41  10   0    0.32    0.72
 -41  10   0    2.35    1.50
  31 -41   0   -0.15    0.94
  41 -10   0    0.82    1.34
 -10 -31   0    0.07    1.25
 -10 -31   0    4.08    1.73
  13  28   0   -0.04    1.26
 -41  13   0    0.26    0.70
  28 -41   0    0.10    0.94
  13  28   0    1.40    1.19
 -41  13   0    1.37    1.13
  28 -41   0    4.28    1.30
  41 -13   0    1.29    1.14
 -13 -28   0    2.97    1.48
  16  25   0    1.13    1.28
  25 -41   0    3.74    1.27
 -41  16   0    1.41    1.20
  25 -41   0    1.81    1.13
  16  25   0    0.49    1.33
 -41  16   0    0.97    0.65
 -16 -25   0    0.34    1.22
 -16 -25   0    1.26    1.25
  41 -16   0    1.47    1.25
  22 -41   0    2.38    1.13
  19  22   0    0.67    1.28
  22 -41   0    2.66    1.33
 -41  19   0    1.27    0.64
 -41  19   0    1.73    1.22
  22 -41   0    0.41    0.66
  19  22   0    0.25    1.60
  41 -19   0    1.39    1.43
 -19 -22   0    1.80    1.41
 -19 -22   0    0.52    1.19
  22  19   0   -1.58    1.20
  22  19   0    1.17    1.27
  19 -41   0    0.42    1.01
  19 -41   0    0.23    0.87
 -41  22   0   -0.77    1.17
 -22 -19   0    0.86    1.29
 -19  41   0    1.34    0.77
  41 -22   0   -1.02    0.98
 -22 -19   0    0.29    1.02
  25  16   0    1.68    1.24
  16 -41   0    2.90    1.57
  25  16   0    2.20    1.63
 -41  25   0   -0.07    1.07
  16 -41   0    0.99    1.17
 -16  41   0    1.20    0.75
  41 -25   0    2.59    1.60
 -25 -16   0    1.22    1.20
  13 -41   0    2.84    1.45
  13 -41   0    0.19    0.79
  28  13   0    1.42    1.25
 -41  28   0   -0.64    1.13
  28  13   0    1.24    1.51
 -13  41   0   -0.22    1.37
 -28 -13   0    0.75    1.69
  41 -28   0    0.90    0.54
  41 -28   0    3.34    1.51
  10 -41   0    1.14    1.11
  10 -41   0    1.55    1.63
  31  10   0   -0.40    1.14
  31  10   0    0.92    1.54
 -41  31   0    2.48    1.77
  41 -31   0    0.41    0.55
 -10  41   0   -0.10    1.18
  41 -31   0    0.23    0.96
 -31 -10   0    3.34    1.24
   7 -41   0    1.24    1.32
 -41  34   0    0.68    1.09
   7 -41   0    1.76    1.19
  34   7   0    0.41    1.38
  34   7   0    3.12    1.29
  41 -34   0    0.78    1.25
 -34  -7   0    1.26    0.89
  41 -34   0    0.73    0.59
 -34  -7   0   -0.46    1.08
  -7  41   0    1.02    1.26
  37   4   0   -0.07    1.13
   4 -41   0    3.49    1.52
   4 -41   0    0.13    0.86
  37   4   0    0.85    1.37
 -41  37   0    2.13    1.18
  -4  41   0    1.21    1.15
 -37  -4   0    2.01    1.65
  41 -37   0    1.48    1.22
  41 -37   0    0.55    0.61
 -37  -4   0    0.93    0.90
   1 -41   0    1.46    1.17
   1 -41   0    0.23    1.27
  40   1   0    1.38    1.42
  40   1   0    1.79    1.20
 -41  40   0    1.21    1.37
 -40  -1   0    2.09    1.28
  -1  41   0    1.42    1.07
  41 -40   0    1.06    0.80
 -40  -1   0    0.59    0.79
  41 -40   0    0.93    0.56
  39 -42   0   -0.27    0.56
  39 -42   0    0.46    0.94
   3  39   0    0.33    1.12
 -42   3   0    0.15    1.11
  39 -42   0    1.76    1.11
 -42   3   0    0.17    0.70
  -3 -39   0    0.27    1.22
  42  -3   0    0.13    1.27
  42  -3   0    0.59    1.44
 -39  42   0    0.65    1.07
  -3 -39   0    0.90    1.07
 -42   6   0   -0.71    1.77
   6  36   0    0.41    1.37
  36 -42   0   -0.56    0.96
  36 -42   0   -0.29    0.91
 -42   6   0   -0.25    0.73
  42  -6   0    1.27    1.39
  -6 -36   0   -0.43    1.02
  42  -6   0    1.36    1.23
  -6 -36   0   -0.53    1.05
 -42   9   0    1.18    0.71
  33 -42   0    1.82    1.02
   9  33   0    1.13    1.38
 -42   9   0    2.24    1.22
  33 -42   0    0.92    1.00
  -9 -33   0    1.44    1.22
  42  -9   0   -0.45    1.53
  -9 -33   0    0.72    1.16
  12  30   0    0.97    2.19
 -42  12   0   -0.06    0.92
  30 -42   0    0.07    1.00
 -42  12   0   -0.32    0.69
  30 -42   0    1.61    1.19
 -12 -30   0   -1.34    1.06
 -12 -30   0   -0.89    1.08
  42 -12   0    1.36    1.26
  15  27   0    0.32    1.76
 -42  15   0   -0.01    0.63
  27 -42   0    0.29    1.15
 -42  15   0    0.78    1.11
  15  27   0    0.91    1.31
  27 -42   0    2.78    1.14
  42 -15   0    2.39    1.47
 -15 -27   0    2.70    1.23
 -15 -27   0   -0.10    1.24
  18  24   0    1.18    1.09
  18  24   0   -0.90    1.20
  24 -42   0   -1.64    2.39
 -42  18   0   -0.60    0.58
  24 -42   0   -1.10    1.04
  42 -18   0    1.39    0.85
 -18 -24   0    2.70    1.95
  21 -42   0    0.98    1.07
  21 -42   0    3.06    1.62
 -42  21   0    0.14    1.47
  21  21   0    2.92    1.61
  21  21   0    1.74    1.31
  21 -42   0    1.43    0.79
  42 -21   0    1.22    1.31
 -21 -21   0    0.89    2.38
 -21 -21   0    0.14    1.09
  24  18   0    0.31    1.14
  18 -42   0    1.57    0.84
  18 -42   0    1.40    1.16
  24  18   0    1.58    1.31
 -18  42   0    3.04    0.84
 -24 -18   0   -0.46    1.05
  42 -24   0    2.26    1.04
  15 -42   0    0.09    0.95
  15 -42   0    1.61    1.12
  27  15   0   -1.12    1.06
  27  15   0    0.08    1.32
 -42  27   0    0.47    0.97
 -27 -15   0    1.10    1.13
  42 -27   0   -0.51    0.94
  12 -42   0    0.33    0.86
  30  12   0    2.00    1.48
  30  12   0    1.73    1.19
  12 -42   0    0.68    1.08
 -42  30   0   -0.13    1.03
  42 -30   0    2.18    1.26
 -30 -12   0    3.05    1.27
  42 -30   0    1.10    0.56
 -12  42   0    3.32    1.30
  33   9   0   -0.87    1.70
   9 -42   0    0.58    0.82
   9 -42   0   -0.85    1.12
  33   9   0    0.19    2.38
 -42  33   0    0.30    1.10
  -9  42   0   -1.91    1.07
 -33  -9   0    0.31    1.02
 -33  -9   0   -0.37    1.11
  42 -33   0   -1.36    1.00
   6 -42   0    3.30    1.29
   6 -42   0   -0.28    0.86
  36   6   0    0.52    1.10
 -42  36   0   -0.39    1.04
  36   6   0   -0.03    1.68
 -36  -6   0   -0.45    1.15
  42 -36   0   -0.03    1.36
 -36  -6   0    0.55    0.84
  -6  42   0   -0.25    1.12
  42 -36   0    0.39    0.51
 -42  39   0    1.17    1.00
  39   3   0    2.28    1.20
   3 -42   0   -0.76    1.10
  39   3   0   -0.63    1.26
   3 -42   0   -1.87    0.87
 -39  -3   0   -0.72    1.07
  -3  42   0    1.46    1.14
  42 -39   0    0.33    0.82
  42 -39   0    0.09    0.55
 -39  -3   0    0.40    0.82
 -42  42   0    0.78    1.46
   0 -42   0   -1.74    1.02
  42   0   0    0.47    1.25
  42   0   0   -1.05    1.03
   0 -42   0   -0.83    1.10
  42 -42   0   -0.67    0.47
  42 -42   0   -0.09    0.93
   0  42   0    0.74    1.00
 -42   0   0   -0.48    1.01
  42 -42   0   -0.04    0.61
 -42   0   0   -0.75    0.71
  41 -43   0    1.16    1.09
  41 -43   0    0.93    0.63
  41 -43   0    1.18    0.97
 -43   2   0    1.52    1.07
   2  41   0   -0.90    1.11
 -43   2   0   -0.03    0.69
  43  -2   0    1.69    1.43
  -2 -41   0   -0.55    1.06
  -2 -41   0   -0.07    1.10
  43  -2   0    0.16    1.03
 -41  43   0    1.42    1.10
 -43   5   0   -0.50    0.58
   5  38   0    3.38    1.38
  38 -43   0    0.22    1.08
  38 -43   0    0.32    0.91
 -43   5   0    0.12    1.07
  43  -5   0   -0.58    1.08
  43  -5   0   -0.52    1.15
  -5 -38   0    1.25    1.03
  -5 -38   0    0.61    1.17
 -43   8   0   -0.48    1.08
  35 -43   0    0.57    0.92
   8  35   0   -0.84    1.11
 -43   8   0   -1.61    0.56
  35 -43   0    1.00    1.39
  43  -8   0   -0.11    1.10
  -8 -35   0   -1.33    1.03
  43  -8   0    0.98    1.14
  -8 -35   0    0.62    1.19
  32 -43   0   -0.07    0.72
 -43  11   0    0.73    0.66
  11  32   0    0.15    1.21
 -43  11   0    1.23    1.13
  43 -11   0    0.88    1.44
 -11 -32   0   -0.59    1.04
 -11 -32   0   -0.21    0.98
 -43  14   0    3.45    0.86
  29 -43   0    4.50    1.25
 -43  14   0    3.85    1.37
  29 -43   0    3.26    1.23
  14  29   0    3.18    1.36
  14  29   0    4.02    1.61
 -14 -29   0    2.02    1.35
  43 -14   0    5.76    1.60
 -14 -29   0    1.24    1.21
  26 -43   0    2.53    1.23
  17  26   0    1.94    1.55
 -43  17   0    1.57    1.23
  17  26   0    2.30    1.44
 -43  17   0    0.65    0.61
  26 -43   0    1.26    1.11
 -17 -26   0    0.75    1.18
 -17 -26   0    1.76    1.34
  43 -17   0    1.16    1.23
  23 -43   0    0.90    1.04
 -43  20   0    0.05    0.58
  23 -43   0    0.14    0.84
 -43  20   0   -0.65    1.02
  20  23   0   -0.57    1.21
  20  23   0   -1.08    1.06
 -20 -23   0   -0.97    1.15
  43 -20   0   -1.16    0.92
 -20 -23   0   -1.04    1.14
  20 -43   0   -0.06    1.07
  20 -43   0    1.74    0.87
  23  20   0    1.47    1.53
  23  20   0    1.20    1.28
 -43  23   0   -0.50    0.91
 -23 -20   0    0.56    1.19
 -20  43   0    0.26    0.78
  43 -23   0    1.52    1.26
 -23 -20   0    0.66    1.05
  26  17   0    0.07    1.33
 -43  26   0    1.73    1.12
  26  17   0    0.41    1.11
  17 -43   0    1.97    1.21
  17 -43   0    0.89    1.05
 -26 -17   0    0.26    1.18
  43 -26   0    0.48    1.07
 -17  43   0   -0.59    0.69
  14 -43   0    0.16    0.90
  14 -43   0    0.43    1.00
  29  14   0    2.00    1.43
 -43  29   0   -0.33    0.95
  29  14   0    1.45    1.33
 -29 -14   0   -0.94    1.11
 -14  43   0    1.55    1.27
  43 -29   0    0.10    0.58
  43 -29   0   -0.99    1.04
 -43  32   0    1.79    1.13
  32  11   0    0.36    0.92
  32  11   0    0.35    1.34
  11 -43   0    0.47    1.10
  11 -43   0   -0.48    1.03
 -32 -11   0   -0.27    1.08
  43 -32   0    0.59    1.27
 -11  43   0    0.11    1.14
  35   8   0    0.02    0.88
   8 -43   0    0.39    1.28
   8 -43   0    0.01    1.06
  35   8   0    0.78    1.23
 -43  35   0   -0.35    0.94
  -8  43   0    1.57    1.23
  43 -35   0    0.30    0.51
  43 -35   0    0.67    1.02
 -35  -8   0   -0.52    0.76
 -35  -8   0    1.26    1.10
 -43  38   0    4.43    2.09
  38   5   0    0.41    1.20
   5 -43   0    2.21    2.30
  38   5   0   -0.54    1.39
   5 -43   0    0.36    1.00
  43 -38   0    0.84    0.78
 -38  -5   0    1.57    1.11
 -38  -5   0    0.35    0.89
  -5  43   0    0.54    1.06
  43 -38   0   -0.31    0.52
   2 -43   0    0.39    1.08
  41   2   0    0.41    1.08
   2 -43   0    1.47    1.24
 -43  41   0    0.01    0.96
  41   2   0    0.63    1.20
 -41  -2   0   -1.38    0.95
  43 -41   0    0.16    0.92
  -2  43   0    0.29    1.03
  43 -41   0   -0.78    0.51
  43 -44   0    0.95    0.90
 -44   1   0    0.04    1.43
   1  43   0    0.53    1.07
 -44   1   0    0.61    0.99
  43 -44   0    0.80    0.98
  43 -44   0    0.94    0.60
  44  -1   0   -1.67    1.26
  44  -1   0    0.13    1.12
  -1 -43   0   -0.17    1.09
 -43  44   0   -0.87    0.97
  -1 -43   0    2.65    1.25
   4  40   0    0.39    1.08
 -44   4   0    0.81    1.12
  40 -44   0   -0.50    0.53
 -44   4   0    0.42    0.73
  40 -44   0    0.45    0.81
  40 -44   0   -0.49    0.88
  -4 -40   0    0.63    1.14
  44  -4   0   -0.38    1.00
  44  -4   0   -0.60    1.52
  -4 -40   0    0.14    1.07
 -40  44   0    0.07    0.99
 -44   7   0   -0.58    0.94
 -44   7   0    1.10    0.71
  37 -44   0    0.14    0.95
  37 -44   0   -0.04    0.69
   7  37   0    1.47    1.27
  44  -7   0   -0.40    1.25
  -7 -37   0    0.51    1.21
  -7 -37   0    0.46    1.12
  44  -7   0    1.78    1.08
 -44  10   0    2.53    1.51
 -44  10   0    1.36    0.72
  34 -44   0    0.35    0.71
  34 -44   0    0.39    0.94
  10  34   0   -1.72    1.09
  44 -10   0   -0.89    1.14
 -10 -34   0   -1.55    0.98
 -10 -34   0    0.35    1.12
 -44  13   0    5.14    2.38
  31 -44   0    0.85    0.82
 -44  13   0    1.51    0.71
  31 -44   0    0.42    1.06
  13  31   0    2.74    1.25
 -13 -31   0    3.89    2.32
  44 -13   0    0.81    1.30
 -13 -31   0    0.00    1.02
 -44  16   0    0.22    1.08
  28 -44   0   -1.27    2.28
  16  28   0   -1.35    1.59
 -44  16   0    0.49    0.62
  16  28   0    2.21    1.37
  28 -44   0    2.43    1.15
 -16 -28   0    1.75    1.18
 -16 -28   0    1.33    1.15
  44 -16   0    0.56    2.29
  19  25   0    1.60    2.16
 -44  19   0   -0.01    0.57
  25 -44   0   -0.58    1.06
 -44  19   0    1.28    1.08
  25 -44   0    0.88    1.00
  19  25   0    0.60    1.26
 -19 -25   0   -0.43    1.14
  44 -19   0    1.60    1.20
 -19 -25   0    0.34    1.11
 -44  22   0    5.06    1.72
  22 -44   0    1.86    1.17
  22  22   0    0.10    1.17
  22 -44   0    1.15    0.73
  22 -44   0   -1.32    0.80
  22  22   0    2.29    2.02
  44 -22   0    0.35    0.83
 -22 -22   0    0.64    1.28
 -22 -22   0   -0.21    1.07
  19 -44   0    1.23    1.04
 -44  25   0    0.64    1.07
  25  19   0   -1.08    1.68
  25  19   0    0.11    2.06
  19 -44   0    0.83    1.07
 -25 -19   0   -0.33    1.08
 -25 -19   0   -1.05    1.04
  44 -25   0   -0.11    1.18
 -19  44   0    0.83    0.75
 -44  28   0   -0.27    0.88
  28  16   0    1.99    2.12
  28  16   0   -0.20    1.19
  16 -44   0    2.38    1.97
  16 -44   0    1.14    1.10
 -28 -16   0    0.30    1.01
 -44  31   0    0.21    1.04
  13 -44   0    2.58    1.60
  31  13   0    3.55    1.60
  13 -44   0    0.93    0.94
  13 -44   0   -1.31    1.03
  31  13   0    0.66    1.09
  44 -31   0   -0.60    0.71
  44 -31   0    0.26    1.49
 -13  44   0    2.15    1.21
 -31 -13   0    1.21    1.18
  34  10   0    2.21    1.30
 -44  34   0   -0.50    0.96
  10 -44   0    0.37    0.89
  10 -44   0    0.48    1.19
  34  10   0    3.34    1.45
 -34 -10   0   -0.13    1.02
  44 -34   0    1.51    0.78
 -34 -10   0   -0.74    0.82
 -10  44   0    1.62    1.17
   7 -44   0   -1.21    1.00
 -44  37   0   -0.47    0.94
   7 -44   0   -0.08    0.80
  37   7   0    0.31    0.96
  37   7   0    0.82    1.40
  44 -37   0   -0.58    0.64
 -37  -7   0   -0.31    0.81
  44 -37   0   -0.36    0.49
  -7  44   0   -0.23    1.07
 -37  -7   0   -0.14    1.07
   4 -44   0   -2.02    0.98
 -44  40   0   -1.47    0.78
  40   4   0   -0.70    1.03
  40   4   0    3.26    1.80
   4 -44   0   -0.28    1.02
  -4  44   0   -0.43    0.99
 -40  -4   0   -0.36    0.80
  44 -40   0    1.35    1.24
  44 -40   0   -0.44    0.51
 -40  -4   0    0.11    0.99
  43   1   0   -1.50    1.14
  43   1   0    0.14    1.13
 -44  43   0    1.44    1.17
   1 -44   0    1.35    1.11
   1 -44   0    1.31    1.25
  -1  44   0   -0.59    1.02
 -43  -1   0    1.23    1.11
  44 -43   0    0.56    0.57
  44 -43   0   -0.34    1.00
 -43  -1   0   -0.03    0.69
  44 -43   0   -0.18    1.01
 -45   3   0    0.51    1.12
  42 -45   0    0.33    0.89
  42 -45   0   -0.84    0.58
  42 -45   0    0.46    1.03
   3  42   0   -0.86    1.04
 -45   3   0   -0.12    0.70
  -3 -42   0    1.87    1.19
 -42  45   0   -0.32    1.02
  -3 -42   0    0.26    1.07
  45  -3   0    0.64    1.56
  45  -3   0    0.80    1.12
 -45   6   0    1.46    1.12
 -45   6   0   -0.38    0.69
   6  39   0    0.94    1.29
  39 -45   0    0.21    0.70
  39 -45   0    0.20    0.98
  -6 -39   0   -0.37    0.97
  -6 -39   0   -1.41    1.09
  45  -6   0    0.82    1.10
  45  -6   0   -0.36    1.29
  36 -45   0    1.14    1.04
 -45   9   0   -0.16    0.65
  36 -45   0    0.01    0.98
   9  36   0    1.14    1.04
 -45   9   0   -1.16    1.30
  -9 -36   0   -1.95    1.46
  45  -9   0    1.89    1.19
  -9 -36   0   -1.60    1.00
  45  -9   0    1.52    1.08
 -45  12   0    0.75    0.70
 -45  12   0    1.42    1.18
  12  33   0    0.25    1.17
  33 -45   0    0.74    0.87
  33 -45   0    1.49    1.27
  45 -12   0    4.14    1.89
 -12 -33   0   -1.30    1.07
 -12 -33   0    0.25    1.04
  30 -45   0    1.73    1.35
 -45  15   0    1.43    1.13
  15  30   0    1.19    1.21
  30 -45   0    0.69    0.98
 -45  15   0    0.90    0.64
 -15 -30   0    2.47    1.14
  45 -15   0    1.93    1.40
 -15 -30   0    0.79    1.18
 -45  18   0    1.30    1.14
  27 -45   0    0.77    1.24
  18  27   0   -1.78    1.05
  27 -45   0    2.05    1.10
 -45  18   0    0.29    0.58
  18  27   0    1.72    1.45
  45 -18   0    0.08    1.22
 -18 -27   0    0.39    1.19
 -18 -27   0    1.80    1.33
 -45  21   0    1.11    1.97
  24 -45   0    1.42    1.46
  21  24   0   -1.37    1.24
  21  24   0   -1.51    1.16
  24 -45   0    0.72    0.99
  45 -21   0    4.05    1.39
 -21 -24   0    1.39    1.19
 -21 -24   0    0.91    1.95
  24  21   0    0.36    1.24
  21 -45   0    0.18    0.66
  21 -45   0   -0.70    0.87
  24  21   0    2.13    1.87
 -45  24   0   -1.27    0.99
  21 -45   0   -2.47    1.14
 -24 -21   0   -0.39    1.02
 -24 -21   0   -0.12    0.90
 -21  45   0   -0.09    0.73
  45 -24   0   -0.31    1.22
 -45  27   0    0.65    1.13
  27  18   0    0.90    1.16
  18 -45   0    1.32    1.07
  27  18   0   -0.64    2.94
  18 -45   0    0.30    0.67
 -18  45   0    0.95    0.73
 -27 -18   0   -0.45    1.13
  45 -27   0    1.31    0.88
  15 -45   0   -0.40    0.70
  30  15   0    1.17    1.30
  15 -45   0    0.56    1.01
  30  15   0   -0.09    1.20
 -45  30   0   -0.53    0.92
 -30 -15   0    0.51    1.12
  45 -30   0    0.75    0.89
  33  12   0    0.78    1.35
  33  12   0    2.30    1.23
  12 -45   0    0.23    0.76
 -45  33   0    2.53    1.22
  12 -45   0    1.28    2.19
 -33 -12   0    0.98    1.25
 -12  45   0    1.38    1.14
  45 -33   0    1.51    1.02
  36   9   0   -0.40    1.24
   9 -45   0    1.60    1.30
   9 -45   0   -1.70    0.90
  36   9   0    2.11    1.39
 -45  36   0   -0.29    0.94
  45 -36   0    3.41    2.53
  -9  45   0    1.02    1.15
  45 -36   0    0.94    0.52
 -36  -9   0   -0.37    0.77
 -36  -9   0    1.98    1.12
   6 -45   0   -1.16    0.80
   6 -45   0   -1.29    1.04
  39   6   0   -1.10    1.11
 -45  39   0    0.41    1.05
  39   6   0    0.17    1.31
 -39  -6   0   -0.27    1.16
 -39  -6   0    0.43    0.86
  45 -39   0    0.64    1.01
  45 -39   0   -0.33    0.48
  -6  45   0    0.78    1.17
  42   3   0    0.16    1.29
  42   3   0    0.53    1.22
   3 -45   0   -0.63    1.05
 -45  42   0    1.46    1.08
   3 -45   0   -1.10    1.05
  45 -42   0   -0.47    0.53
 -42  -3   0   -0.01    0.83
  45 -42   0   -1.15    0.89
  -3  45   0    0.75    1.11
 -42  -3   0    2.28    1.23
   0 -45   0   -0.95    1.17
 -45  45   0    0.77    1.43
   0 -45   0   -0.03    1.00
  45   0   0    1.61    1.33
  45   0   0   -1.04    1.04
  45 -45   0   -0.25    0.71
 -45   0   0    0.52    1.12
  45 -45   0   -1.13    0.54
   0  45   0    2.46    1.17
 -45   0   0   -1.49    0.70
  45 -45   0    0.40    1.04
  44 -46   0    0.34    0.52
 -46   2   0    0.77    1.12
  44 -46   0   -0.92    0.87
 -46   2   0   -0.14    0.68
  44 -46   0    1.58    1.23
   2  44   0    0.15    1.06
  46  -2   0   -1.80    1.01
  -2 -44   0    0.96    1.17
  46  -2   0   -0.71    1.12
  -2 -44   0    0.50    1.23
 -44  46   0   -1.46    0.90
  41 -46   0   -0.11    0.55
 -46   5   0   -1.02    1.17
  41 -46   0    0.14    0.91
   5  41   0    0.34    1.09
  41 -46   0   -0.40    0.88
 -46   5   0   -1.16    0.59
  -5 -41   0    0.35    0.99
  -5 -41   0   -1.00    1.28
  46  -5   0    1.72    1.40
  46  -5   0    0.38    1.26
 -46   8   0   -0.86    0.91
   8  38   0   -0.42    1.19
 -46   8   0    1.02    0.65
  38 -46   0    0.41    0.91
  38 -46   0    0.32    0.82
  -8 -38   0   -0.81    0.90
  46  -8   0   -0.50    1.11
  46  -8   0    1.16    1.12
  -8 -38   0   -2.77    0.87
  11  35   0    0.12    1.11
 -46  11   0    0.63    1.03
  35 -46   0   -0.90    0.69
  35 -46   0   -0.19    0.59
 -46  11   0   -0.82    0.56
  46 -11   0    0.96    1.92
 -11 -35   0    2.95    1.36
 -11 -35   0    1.17    1.37
  46 -11   0    0.67    1.09
  14  32   0    0.52    1.25
 -46  14   0    0.25    0.60
 -46  14   0    0.45    1.06
  32 -46   0    0.62    1.01
  32 -46   0    0.30    0.87
 -14 -32   0    0.04    1.13
  46 -14   0    1.21    1.11
 -14 -32   0    0.50    1.11
  29 -46   0    1.68    1.10
 -46  17   0    0.65    0.59
  29 -46   0    1.04    1.01
 -46  17   0    2.77    1.55
  17  29   0    1.22    1.31
  17  29   0    1.13    1.33
 -17 -29   0    5.58    1.90
  46 -17   0    0.87    1.16
 -17 -29   0   -0.22    1.13
  20  26   0    1.69    1.48
 -46  20   0    0.59    0.62
  26 -46   0    0.54    0.95
  26 -46   0    1.05    1.36
  20  26   0    0.70    1.25
 -46  20   0    1.93    1.18
 -20 -26   0    1.73    1.22
  46 -20   0    1.73    1.55
 -20 -26   0   -0.30    1.12
  23  23   0   -1.55    1.02
  23 -46   0    0.91    0.69
  23 -46   0    0.07    0.62
  23 -46   0   -0.16    0.81
 -46  23   0    2.08    1.19
  23  23   0   -0.10    1.12
 -23  46   0    0.34    0.71
 -23 -23   0    1.83    1.18
  46 -23   0   -1.17    0.93
 -23 -23   0   -3.00    1.00
  20 -46   0    0.27    0.95
 -46  26   0    1.70    1.18
  26  20   0    1.00    1.26
  26  20   0    0.34    1.23
  20 -46   0    0.15    0.93
 -20  46   0    0.05    0.68
 -26 -20   0    0.33    2.02
  46 -26   0    0.94    1.14
 -26 -20   0    0.93    1.07
  29  17   0   -0.77    0.93
 -46  29   0    0.96    0.98
  17 -46   0   -0.05    0.97
  29  17   0   -0.66    1.01
  17 -46   0    0.51    0.75
 -17  46   0    0.99    0.58
 -29 -17   0    0.93    1.05
  46 -29   0   -0.30    0.74
 -46  32   0   -1.25    1.02
  32  14   0   -0.10    1.08
  14 -46   0    0.19    0.67
  32  14   0   -0.46    1.37
  14 -46   0    0.67    1.00
  14 -46   0    0.28    1.11
 -14  46   0   -0.98    1.04
 -32 -14   0   -0.66    1.03
  46 -32   0   -0.68    1.10
  11 -46   0    0.38    1.03
  35  11   0    1.22    1.05
  35  11   0   -0.95    1.07
  11 -46   0    0.33    1.04
 -46  35   0   -1.04    0.86
 -35 -11   0   -1.58    0.77
  46 -35   0    1.20    0.80
  46 -35   0   -0.38    0.68
 -35 -11   0    1.71    1.40
 -11  46   0    0.81    1.02
   8 -46   0    0.18    0.82
   8 -46   0    1.56    1.23
  38   8   0   -0.92    1.33
  38   8   0   -1.19    1.03
 -46  38   0    0.21    0.93
 -38  -8   0    0.03    0.84
 -38  -8   0   -0.24    1.03
  46 -38   0    3.26    1.09
  -8  46   0    0.84    1.10
  46 -38   0   -0.05    0.52
  41   5   0    0.45    1.09
   5 -46   0   -0.74    0.97
 -46  41   0   -0.46    0.96
   5 -46   0    0.14    1.09
  41   5   0    0.25    1.41
 -41  -5   0    1.05    1.08
  46 -41   0   -0.26    2.46
  -5  46   0    2.23    1.18
 -41  -5   0   -1.37    0.73
  46 -41   0   -0.15    0.50
  44   2   0   -1.40    0.99
   2 -46   0   -1.34    2.41
   2 -46   0    0.10    1.05
  44   2   0    0.08    1.25
 -46  44   0    2.06    1.12
  46 -44   0    0.21    0.59
 -44  -2   0    3.28    2.27
  46 -44   0   -0.18    1.04
  46 -44   0    2.68    1.15
 -44  -2   0    0.69    0.81
  -2  46   0    1.90    1.18
 -47   4   0   -1.43    0.77
 -47   4   0   -0.51    1.07
  43 -47   0    3.14    1.34
  43 -47   0    1.37    0.92
   4  43   0   -0.35    1.07
  43 -47   0    0.11    0.59
  47  -4   0   -0.59    1.06
  -4 -43   0    0.47    1.23
  47  -4   0   -0.35    1.32
  -4 -43   0   -1.06    0.93
 -47   7   0   -0.83    0.65
 -47   7   0    0.23    1.01
   7  40   0    1.24    1.38
  40 -47   0    0.84    0.54
  40 -47   0    0.03    1.01
  47  -7   0    0.97    1.29
  -7 -40   0    3.12    1.43
  47  -7   0    0.86    1.30
  -7 -40   0    0.30    1.17
  10  37   0    0.40    1.18
 -47  10   0   -1.05    1.22
 -47  10   0   -0.03    0.63
  37 -47   0    1.14    1.19
  37 -47   0   -1.52    0.88
 -10 -37   0    1.28    1.21
  47 -10   0    2.53    1.87
 -10 -37   0   -3.15    1.17
  47 -10   0    1.72    1.26
  34 -47   0   -0.12    0.94
  34 -47   0    0.20    0.67
 -47  13   0    0.42    1.10
 -47  13   0   -0.17    0.62
  13  34   0    2.39    1.33
 -13 -34   0    0.64    1.55
  47 -13   0    1.16    1.19
 -13 -34   0   -0.19    1.02
 -47  16   0    0.31    0.60
 -47  16   0   -0.74    0.93
  31 -47   0   -0.22    0.79
  16  31   0    0.46    1.18
  31 -47   0    0.58    1.03
 -16 -31   0   -1.33    1.03
 -16 -31   0    0.42    1.18
  47 -16   0    1.54    1.10
 -47  19   0    0.46    0.60
  19  28   0   -0.02    1.63
 -47  19   0    1.81    1.18
  28 -47   0    3.41    1.07
  28 -47   0    1.83    1.33
  19  28   0    2.67    1.39
 -19 -28   0    1.38    1.17
  47 -19   0    2.77    1.51
 -19 -28   0    2.27    1.18
  25 -47   0    0.64    0.79
  22  25   0    0.61    1.15
 -47  22   0   -0.64    1.11
  25 -47   0    0.22    0.79
  22  25   0    0.52    1.20
 -22 -25   0   -1.17    1.12
 -22 -25   0    1.89    1.08
  47 -22   0    0.20    0.97
  22 -47   0    2.05    1.09
 -47  25   0    0.19    1.08
  22 -47   0    0.62    1.14
  25  22   0    0.23    1.47
  22 -47   0   -0.51    0.62
  25  22   0   -0.31    1.15
 -25 -22   0    0.00    1.17
 -25 -22   0    2.01    1.08
  47 -25   0   -0.64    1.08
 -22  47   0   -0.02    0.75
  28  19   0    2.00    1.25
  19 -47   0   -0.23    0.77
  19 -47   0   -0.31    0.89
 -47  28   0   -0.58    0.73
  28  19   0    0.18    1.27
  47 -28   0    0.59    1.06
 -19  47   0    0.41    0.64
 -28 -19   0    0.47    1.97
  16 -47   0    1.14    0.81
  16 -47   0    2.89    1.48
 -47  31   0    0.00    1.00
  31  16   0    1.03    1.45
  31  16   0    0.38    1.21
  47 -31   0    2.02    1.39
 -31 -16   0    0.45    1.09
  13 -47   0   -0.04    0.58
  13 -47   0   -0.79    0.94
  34  13   0    1.95    2.62
  34  13   0   -1.18    1.10
  13 -47   0   -2.08    1.29
 -47  34   0    0.33    1.06
 -13  47   0   -0.80    1.00
  47 -34   0    1.20    0.84
 -34 -13   0   -0.06    0.98
  37  10   0   -0.42    1.35
  37  10   0    0.01    0.81
  10 -47   0    4.68    1.96
  10 -47   0    1.58    0.99
 -47  37   0   -0.48    1.81
 -37 -10   0    1.24    0.84
  47 -37   0   -0.85    0.47
  47 -37   0    2.11    0.86
 -10  47   0    1.21    1.27
 -37 -10   0   -0.64    0.92
   7 -47   0    3.55    1.64
 -47  40   0    1.91    1.11
   7 -47   0    0.33    0.91
  40   7   0   -0.31    1.10
  40   7   0   -0.15    1.00
 -40  -7   0    0.90    1.14
 -40  -7   0   -0.74    0.78
  -7  47   0    3.09    1.26
  47 -40   0   -0.41    0.53
  47 -40   0   -0.14    0.89
 -47  43   0    1.22    1.13
   4 -47   0   -0.31    1.07
  43   4   0    0.14    1.25
  43   4   0   -1.44    1.19
   4 -47   0   -2.28    1.07
  -4  47   0   -0.90    1.11
 -43  -4   0    1.03    1.23
  47 -43   0   -1.27    0.45
 -43  -4   0    0.61    0.85
  47 -43   0    0.87    0.82
   6  42   0    1.30    1.29
  42 -48   0    1.48    0.68
 -48   6   0    0.98    1.21
  42 -48   0    0.73    0.62
 -48   6   0   -0.39    0.69
  42 -48   0    0.77    1.03
  48  -6   0    1.19    1.21
  48  -6   0   -0.79    1.17
  -6 -42   0    0.62    1.10
  -6 -42   0    0.13    1.19
  39 -48   0    0.90    0.84
   9  39   0    2.14    1.46
 -48   9   0    1.64    1.02
 -48   9   0   -0.54    0.64
  39 -48   0    0.34    0.82
  48  -9   0    1.52    1.14
  -9 -39   0   -0.19    1.05
  48  -9   0    1.80    1.19
  -9 -39   0   -2.08    0.86
 -48  12   0    0.04    0.62
  36 -48   0   -0.32    0.97
 -48  12   0    1.24    1.32
  12  36   0   -0.44    1.20
  36 -48   0    1.48    1.01
  48 -12   0    0.63    1.17
  48 -12   0    0.18    1.08
 -12 -36   0    0.75    1.29
 -12 -36   0    2.40    1.25
 -48  15   0    0.27    0.60
 -48  15   0    1.52    1.11
  15  33   0    0.12    1.20
  33 -48   0    0.48    0.97
  33 -48   0   -0.28    0.65
 -15 -33   0   -0.14    1.48
  48 -15   0   -0.14    1.00
 -15 -33   0    1.71    1.11
 -48  18   0   -0.31    0.55
 -48  18   0    1.22    1.10
  30 -48   0    0.16    0.98
  18  30   0    1.09    1.30
  30 -48   0   -0.06    0.94
  18  30   0    1.95    1.29
 -18 -30   0    1.04    1.32
 -18 -30   0   -0.26    1.03
  48 -18   0   -1.21    0.97
 -48  21   0    1.27    1.00
  27 -48   0    0.41    0.75
  21  27   0    0.71    1.29
  27 -48   0    0.49    0.89
  21  27   0   -0.38    0.98
 -21 -27   0   -1.05    1.00
  48 -21   0   -0.20    0.87
 -21 -27   0    1.38    1.20
  24  24   0   -0.31    1.45
  24 -48   0    2.65    0.66
  24 -48   0   -0.02    0.83
 -48  24   0    0.86    1.10
  24  24   0    0.68    1.25
  24 -48   0    4.11    1.42
 -24  48   0    1.16    0.78
  48 -24   0    1.51    1.43
 -24 -24   0   -0.41    0.97
 -24 -24   0    0.94    1.78
  27  21   0    0.89    1.12
  27  21   0    1.76    1.32
 -48  27   0    1.26    0.99
  21 -48   0   -0.21    0.67
  21 -48   0    1.49    1.10
  21 -48   0    0.94    1.11
 -21  48   0   -0.47    0.66
  48 -27   0    1.36    1.17
 -27 -21   0    0.72    1.10
  18 -48   0    0.97    1.04
  30  18   0    0.36    0.99
 -48  30   0   -0.80    0.87
  18 -48   0    2.68    1.36
  30  18   0   -2.30    1.41
 -30 -18   0    0.36    1.01
  48 -30   0    0.79    1.24
  15 -48   0    0.84    0.69
  15 -48   0   -0.74    1.07
  33  15   0    0.98    1.12
 -48  33   0    0.13    0.89
  33  15   0   -0.39    1.04
  15 -48   0   -0.49    0.80
 -33 -15   0   -0.02    1.06
  48 -33   0    0.85    0.65
  12 -48   0   -1.78    0.99
  36  12   0    2.43    1.40
  36  12   0   -0.56    1.13
 -48  36   0    0.87    0.90
  12 -48   0    0.37    0.92
 -36 -12   0    1.61    1.34
  48 -36   0   -0.74    0.85
 -12  48   0   -1.08    1.07
  48 -36   0    4.03    2.43
 -36 -12   0   -0.31    0.88
   9 -48   0    0.17    0.77
   9 -48   0    0.00    1.11
  39   9   0   -0.92    0.98
  39   9   0   -0.40    1.10
 -48  39   0   -0.90    0.96
 -39  -9   0   -0.64    0.83
  48 -39   0   -0.05    0.51
 -39  -9   0    0.08    1.08
  48 -39   0    1.97    1.15
  -9  48   0    1.52    1.21
   6 -48   0    1.36    1.39
  42   6   0   -1.97    1.17
  42   6   0   -0.40    1.18
 -48  42   0    1.68    1.56
   6 -48   0   -0.72    0.98
 -42  -6   0   -1.14    0.72
  48 -42   0   -0.84    0.46
  -6  48   0    1.15    1.13
  48 -42   0    1.51    1.09
 -42  -6   0   -2.48    1.07
   8  41   0    0.96    1.42
  41 -49   0    0.14    0.55
 -49   8   0   -0.27    1.07
 -49   8   0   -0.20    0.61
  41 -49   0   -0.66    0.99
  49  -8   0    1.18    1.29
  -8 -41   0    0.03    1.21
  -8 -41   0   -1.25    1.03
  49  -8   0    0.25    1.29
  38 -49   0   -0.13    0.82
 -49  11   0   -0.20    0.68
 -49  11   0    1.21    1.15
  11  38   0    0.19    1.19
  38 -49   0    0.33    1.05
 -11 -38   0   -0.73    1.01
 -11 -38   0   -0.78    1.10
  49 -11   0    0.51    1.11
  49 -11   0    2.08    1.14
  14  35   0   -1.23    1.12
 -49  14   0   -1.05    0.89
  35 -49   0    0.78    1.04
 -49  14   0   -1.59    0.52
  35 -49   0    0.20    0.99
 -14 -35   0   -1.13    1.00
 -14 -35   0    1.62    1.23
  49 -14   0    0.56    1.14
  17  32   0    3.17    1.46
  32 -49   0   -0.74    1.02
  32 -49   0    0.57    0.57
 -49  17   0    0.38    0.54
 -49  17   0    0.70    1.08
  49 -17   0   -1.01    2.53
 -17 -32   0    0.91    1.22
 -17 -32   0    0.08    1.16
  29 -49   0    0.69    1.08
 -49  20   0    1.66    1.16
 -49  20   0    0.34    0.60
  20  29   0    0.14    1.27
  20  29   0   -0.47    1.29
  29 -49   0   -0.22    0.89
 -20 -29   0    1.00    1.17
  49 -20   0    1.62    1.25
 -20 -29   0    0.08    1.26
 -49  23   0    0.40    0.95
  23  26   0   -1.83    1.33
  26 -49   0    0.10    1.32
  23  26   0    2.16    1.25
  26 -49   0    0.62    0.66
 -23 -26   0    1.89    1.12
  49 -23   0    2.12    1.30
 -23 -26   0   -1.49    1.03
 -26  49   0   -0.98    0.77
  23 -49   0    0.47    1.09
  26  23   0    1.52    1.25
  23 -49   0    0.67    0.67
  23 -49   0   -0.51    0.93
  26  23   0   -1.35    1.22
 -49  26   0   -0.12    0.98
 -26 -23   0    1.07    1.02
  49 -26   0    1.56    1.12
 -26 -23   0    0.08    1.03
 -23  49   0   -0.04    0.64
 -49  29   0    0.58    0.93
  29  20   0   -1.34    1.21
  20 -49   0    0.84    0.88
  20 -49   0   -0.12    1.20
  29  20   0   -1.33    1.54
 -29 -20   0   -0.04    1.01
 -20  49   0   -0.07    0.61
  49 -29   0    0.74    1.15
  17 -49   0   -4.62    2.31
  32  17   0   -0.54    0.97
 -49  32   0    0.35    1.12
  17 -49   0   -0.38    0.61
  32  17   0    0.43    1.00
  49 -32   0   -0.13    0.56
 -32 -17   0    0.26    1.17
  14 -49   0    0.25    0.73
  35  14   0    1.35    1.29
 -49  35   0    0.27    0.95
  14 -49   0   -1.97    0.98
  14 -49   0   -0.12    0.63
  35  14   0    0.38    1.35
  49 -35   0    2.18    1.07
 -35 -14   0   -0.54    1.06
 -14  49   0    0.49    1.06
  38  11   0   -0.02    1.07
  11 -49   0    0.47    1.13
  11 -49   0   -0.05    0.91
 -49  38   0    1.15    1.04
  38  11   0   -0.01    1.28
 -38 -11   0    0.54    0.94
  49 -38   0    0.01    0.58
 -38 -11   0   -0.15    1.08
  49 -38   0   -0.32    0.83
 -11  49   0    1.27    1.18
  41   8   0    0.04    1.34
   8 -49   0   -0.65    1.13
  41   8   0   -2.08    1.16
 -49  41   0   -0.34    1.64
   8 -49   0    0.06    0.97
  -8  49   0   -0.29    1.10
  49 -41   0    1.52    0.74
  49 -41   0   -0.63    0.48
 -41  -8   0   -0.76    0.83
 -41  -8   0    2.44    1.36
  40 -50   0    0.57    0.62
 -50  10   0    1.84    1.04
 -50  10   0   -0.97    0.65
  10  40   0   -0.42    1.19
  40 -50   0    0.74    0.86
 -10 -40   0    2.02    1.19
  50 -10   0    0.92    1.28
  13  37   0    1.81    1.27
 -50  13   0    0.50    0.69
 -50  13   0    1.03    1.09
  37 -50   0    1.83    0.95
  37 -50   0    0.66    1.12
  50 -13   0   -1.46    1.11
 -13 -37   0   -1.01    1.10
 -13 -37   0    0.48    1.22
  50 -13   0    1.55    1.17
  16  34   0    1.34    1.23
 -50  16   0    1.24    0.64
  34 -50   0   -0.81    0.91
  34 -50   0    0.30    1.10
 -50  16   0    3.23    1.24
 -16 -34   0    0.49    1.11
  50 -16   0    1.43    1.34
 -16 -34   0    0.59    1.00
 -50  19   0    1.13    1.02
  31 -50   0    1.04    0.96
  31 -50   0    1.30    1.14
  19  31   0   -0.38    1.16
 -50  19   0    0.86    0.64
  19  31   0    1.34    1.16
 -19 -31   0   -0.47    1.15
  50 -19   0    0.45    1.23
 -19 -31   0    0.85    1.22
 -50  22   0    0.79    0.96
  28 -50   0    0.98    0.91
  22  28   0   -0.82    1.09
  22  28   0   -0.09    1.10
  28 -50   0   -0.46    0.86
  50 -22   0    0.09    0.96
 -22 -28   0   -1.85    1.14
 -22 -28   0    0.21    1.09
  25  25   0   -1.35    1.00
  25 -50   0    1.30    1.13
  25  25   0   -1.35    1.17
 -50  25   0   -1.15    0.84
  25 -50   0   -0.96    0.75
  50 -25   0    0.30    0.92
 -25  50   0    0.50    0.70
 -25 -25   0    1.87    1.25
 -25 -25   0    2.44    1.11
  28  22   0    2.19    1.37
  22 -50   0    0.26    0.83
  28  22   0   -0.96    1.19
 -50  28   0   -0.47    0.89
  22 -50   0    4.14    1.22
  22 -50   0    0.27    0.72
 -28 -22   0   -0.31    1.03
  50 -28   0    0.47    1.08
 -22  50   0    1.91    0.79
  31  19   0    0.36    1.17
 -50  31   0    0.25    0.84
  31  19   0   -1.10    1.19
  19 -50   0    0.14    1.11
  19 -50   0    1.72    0.83
 -31 -19   0    1.45    1.08
  50 -31   0    0.41    0.87
  34  16   0    0.46    1.30
  16 -50   0    1.34    1.04
  34  16   0   -1.04    1.08
  16 -50   0    1.00    1.08
  16 -50   0   -0.06    0.84
 -50  34   0   -0.26    1.05
 -34 -16   0   -0.77    1.10
  50 -34   0    1.13    1.00
  13 -50   0    0.46    1.07
  37  13   0   -0.42    1.14
  13 -50   0    0.68    0.72
  13 -50   0   -0.84    1.11
  37  13   0    1.58    1.33
 -50  37   0   -0.36    0.91
  50 -37   0    1.00    1.03
 -37 -13   0    0.44    0.91
 -13  50   0    0.19    1.09
 -37 -13   0    1.58    1.22
  40  10   0   -0.09    1.53
  10 -50   0   -0.68    1.45
 -40 -10   0   -1.35    0.80
 -40 -10   0    0.24    1.17
 -10  50   0    1.32    1.11
  50 -40   0    1.91    1.11
 -51  15   0    0.42    1.96
  36 -51   0   -0.94    0.98
  36 -51   0    0.06    0.47
  15  36   0    0.65    1.27
 -51  15   0    0.08    0.61
 -15 -36   0   -0.50    1.01
  51 -15   0    1.86    1.21
 -15 -36   0    0.04    1.10
  18  33   0   -0.58    1.08
  33 -51   0    0.45    0.56
 -51  18   0    4.13    1.25
 -51  18   0    0.09    0.59
  33 -51   0    0.54    1.08
  51 -18   0    0.14    0.96
 -18 -33   0   -0.52    1.07
 -18 -33   0   -0.36    1.22
 -51  21   0    0.59    1.05
  30 -51   0    1.30    1.00
  30 -51   0    0.64    0.60
  21  30   0    0.73    0.90
 -51  21   0   -0.24    0.55
  21  30   0    0.32    1.17
 -21 -30   0    0.64    1.15
  51 -21   0    0.68    0.83
 -21 -30   0    2.26    1.30
  24  27   0   -1.68    1.08
  24  27   0   -0.91    0.81
  27 -51   0    0.65    0.83
  27 -51   0    2.68    2.23
 -51  24   0    1.65    1.14
 -24 -27   0    0.45    1.06
 -27  51   0   -0.33    0.79
 -24 -27   0    0.81    0.99
  51 -24   0    0.09    0.67
  24 -51   0    0.69    0.61
  24 -51   0    0.79    0.85
  27  24   0    1.09    1.33
  24 -51   0    0.00    0.84
 -51  27   0   -0.74    0.94
  27  24   0    1.78    1.14
 -24  51   0   -2.08    0.68
 -27 -24   0    0.57    1.11
  51 -27   0    0.49    0.76
 -27 -24   0    0.64    1.36
  30  21   0    2.21    1.40
  21 -51   0   -1.57    0.89
  21 -51   0    1.61    1.04
  30  21   0    0.11    1.26
 -51  30   0    1.87    1.21
 -30 -21   0    0.69    1.20
  51 -30   0    0.67    0.88
 -21  51   0    1.38    0.72
  18 -51   0   -1.40    1.16
  33  18   0   -1.70    1.24
  18 -51   0    0.15    0.65
  18 -51   0    0.28    1.19
  33  18   0    0.95    1.16
 -51  33   0    1.23    0.98
 -33 -18   0    1.43    1.58
  51 -33   0    0.91    1.36
  15 -51   0    2.18    1.82
  15 -51   0   -1.06    1.03
  36  15   0    0.97    1.48
  36  15   0   -0.70    1.25
  15 -51   0   -0.28    1.01
 -51  36   0   -1.41    1.43
 -36 -15   0    0.32    1.10
 -36 -15   0    0.35    0.96
  51 -36   0    0.31    1.03
 -52  17   0    0.12    0.56
  32 -52   0   -0.81    0.85
 -52  20   0    0.66    1.10
  32 -52   0    2.59    1.21
  20  32   0    0.51    1.40
 -52  20   0    0.28    0.53
  20  32   0    1.95    1.29
  52 -20   0    0.94    1.53
 -20 -32   0   -0.64    1.07
 -20 -32   0    0.94    1.74
 -52  23   0    2.13    1.19
  29 -52   0    1.50    1.06
  29 -52   0   -0.78    0.81
  23  29   0    1.21    1.39
  23  29   0    1.74    1.34
  52 -23   0   -0.28    1.13
 -29  52   0    1.00    0.77
 -23 -29   0    0.33    1.06
 -23 -29   0    0.07    1.20
  26  26   0   -0.83    0.95
  26 -52   0    0.31    0.90
  26 -52   0   -0.04    0.51
 -52  26   0    0.14    0.97
  26  26   0    0.99    1.29
  26 -52   0   -0.25    0.57
 -26  52   0   -0.72    0.73
 -26 -26   0   -0.16    1.18
  52 -26   0   -0.04    0.86
 -26 -26   0    0.76    1.03
  29  23   0    0.97    1.35
 -52  29   0   -0.11    0.79
  23 -52   0   -0.49    0.62
  23 -52   0    4.11    1.35
  29  23   0   -0.73    1.18
  23 -52   0   -0.59    1.11
 -29 -23   0    0.34    1.24
 -23  52   0    1.41    0.76
  52 -29   0    0.29    1.04
 -52  32   0   -1.13    0.81
  20 -52   0   -0.31    0.92
  32  20   0   -1.04    1.23
  32  20   0   -0.89    0.86
  20 -52   0    0.81    0.77
  52 -32   0    1.49    0.84
 -32 -20   0   -0.38    1.03
  35  17   0    1.41    1.17
   1   0   1    1.19    0.16
   3  -2  -1  116.69    9.49
  -2  -1  -1  118.99    9.51
  -3   2   1  106.68    9.49
   2   1   1  123.82    9.53
   1  -3   1  121.43    9.52
   2   1   1  119.34    9.51
   2   1   1  120.52    9.50
   0  -2  -1   17.04    1.67
   0  -2  -1   23.63    1.68
  -3  -2  -1   77.88    6.75
  -3  -2  -1   84.63    6.75
   5  -3  -1   81.17    6.72
  -5   3   1   87.54    6.70
   2  -5   1   86.82    6.73
   3   2   1   81.43    6.72
   3   2   1   81.85    6.74
   3   2   1   84.20    6.75
   2  -3  -1   19.12    1.44
   2  -3  -1   14.82    1.42
   2  -3  -1   17.73    1.40
  -3   1  -1   17.09    1.42
   1   2  -1   16.78    1.40
   2  -3  -1   15.19    1.41
  -2   3   1   17.86    1.41
   3  -1   1   18.61    1.46
  -1  -2   1   16.51    1.44
  -2   3   1   17.06    1.42
  -1  -3  -1  124.68   10.68
  -1  -3  -1  136.89   10.66
   4  -1  -1  133.25   10.66
   3  -4   1  134.25   10.68
   1   3   1  134.01   10.69
   1   3   1  129.15   10.66
   1   3   1  136.70   10.66
   3  -4   1  127.61   10.66
   1   3   1  137.42   10.69
  -3   7  -1   53.58    4.46
  -4  -3  -1   53.54    4.49
  -4  -3  -1   57.21    4.50
   7  -4  -1   54.56    4.46
  -4  -3  -1   54.02    4.47
   4   3   1   55.51    4.49
   4   3   1   55.17    4.50
  -7   4   1   52.99    4.46
   4   3   1   55.61    4.47
   3  -7   1   54.78    4.46
   4  -4  -1   64.35    5.60
  -4   0  -1   75.43    5.66
   1  -4  -1  111.32    8.78
   1  -4  -1  102.99    8.77
   3   1  -1  113.13    8.76
   1  -4  -1  107.63    8.78
  -4   3  -1  111.54    8.76
   3   1  -1  111.94    8.74
  -1   4   1   96.90    8.77
   4  -3   1  115.41    8.81
  -1   4   1  111.73    8.78
   4  -3   1  105.47    8.76
  -1   4   1  109.73    8.78
  -2  -4  -1  305.81   24.62
   6  -2  -1  300.51   24.61
  -2  -4  -1  307.52   24.64
  -2  -4  -1  308.75   24.64
  -4   6  -1  301.86   24.61
  -4   6  -1  301.50   24.62
  -2  -4  -1  313.29   24.59
   2   4   1  300.47   24.62
   2   4   1  312.24   24.64
   4  -6   1  314.79   24.61
  -6   2   1  307.09   24.61
  -5  -4  -1   33.21    2.66
  -5  -4  -1   31.28    2.63
   9  -5  -1   28.37    2.58
  -4   9  -1   32.41    2.57
  -5  -4  -1   30.46    2.60
   4  -9   1   29.88    2.58
  -9   5   1   28.88    2.58
   5   4   1   30.05    2.61
   5   4   1   30.85    2.63
   6  -5  -1   21.82    1.93
  -5  -1  -1   24.88    1.99
  -1   6  -1   24.81    1.94
  -5  -1  -1   22.28    1.94
  -1   6  -1   23.32    1.93
   1  -6   1   24.71    1.94
   1  -6   1   23.01    1.92
   5   1   1   21.71    1.94
  -6   5   1   21.78    1.93
   5   1   1   23.21    1.98
   5   1   1   22.44    1.96
   3  -5  -1    3.28    0.38
  -5   2  -1    1.96    0.32
   2   3  -1    4.31    0.43
   3  -5  -1    3.48    0.38
   2   3  -1    3.29    0.33
   3  -5  -1    3.11    0.37
   3  -5  -1    3.61    0.38
   5  -2   1    3.81    0.40
  -2  -3   1    2.43    0.30
  -3   5   1    3.69    0.39
  -2  -3   1    2.45    0.35
   5  -2   1    3.01    0.37
  -3   5   1    3.14    0.37
   0  -5  -1  232.24   21.56
  -5   5  -1  283.81   21.55
   0  -5  -1  293.03   21.59
   0  -5  -1  279.22   21.59
   5   0  -1  269.02   21.57
   0  -5  -1  269.46   21.55
  -5   5  -1  228.56   21.56
   5  -5   1  282.00   21.57
  -5   0   1  264.78   21.57
   0   5   1  277.54   21.59
   5  -5   1  259.78   21.54
   0   5   1  285.77   21.55
  -3  -5  -1  178.03   14.33
  -3  -5  -1  182.07   14.35
   8  -3  -1  170.92   14.32
  -8   3   1  176.84   14.32
   5  -8   1  178.68   14.32
   3   5   1  179.26   14.33
   3   5   1  179.00   14.35
  -5  11  -1   44.98    3.71
  -6  -5  -1   44.61    3.76
  11  -6  -1   42.81    3.74
  -6  -5  -1   45.47    3.79
   6   5   1   46.88    3.79
   6   5   1   43.48    3.77
 -11   6   1   43.63    3.74
   5 -11   1   44.06    3.73
  -6  -2  -1   64.76    5.48
   8  -6  -1   66.74    5.46
  -6  -2  -1   67.37    5.50
  -2   8  -1   65.40    5.45
  -6  -2  -1   65.21    5.46
  -2   8  -1   67.47    5.45
  -8   6   1   68.11    5.46
   2  -8   1   68.76    5.46
   2  -8   1   67.59    5.44
   6   2   1   64.24    5.49
   6   2   1   68.69    5.49
   6   2   1   68.51    5.47
   5  -6  -1  405.60   32.17
  -6   1  -1  409.88   32.20
   1   5  -1  412.70   32.17
   5  -6  -1  368.31   32.13
   1   5  -1  404.00   32.15
   5  -6  -1  407.96   32.17
   5  -6  -1  404.12   32.17
  -6   1  -1  392.73   32.17
  -5   6   1  397.50   32.17
   6  -1   1  392.67   32.17
  -5   6   1  397.28   32.17
  -1  -5   1  420.05   32.17
  -1  -5   1  403.32   32.15
   6  -1   1  404.36   32.19
  -1  -5   1  393.13   32.17
  -5   6   1  404.35   32.17
   4   2  -1    7.44    0.64
   2  -6  -1    6.45    0.69
   4   2  -1    6.86    0.69
  -6   4  -1    6.73    0.72
  -6   4  -1    6.82    0.64
  -6   4  -1    6.36    0.66
   2  -6  -1    6.91    0.69
   6  -4   1    6.63    0.67
   6  -4   1    8.18    0.73
  -4  -2   1    6.85    0.69
  -2   6   1    7.07    0.70
  -4  -2   1    7.00    0.63
   7  -1  -1 1000.00   80.11
  10  -4  -1   52.79    4.39
  -4  -6  -1   53.07    4.40
   6 -10   1   54.28    4.39
   4   6   1   53.60    4.41
 -10   4   1   51.36    4.38
   4   6   1   52.21    4.42
  -7  -6  -1   23.32    2.18
  -6  13  -1   24.12    2.08
  13  -7  -1   23.79    2.15
   7   6   1   22.67    2.20
   6 -13   1   22.93    2.13
   7   6   1   23.77    2.22
 -13   7   1   23.06    2.15
  -7  -3  -1   63.30    5.19
  10  -7  -1   61.19    5.17
  -3  10  -1   63.34    5.17
  -7  -3  -1   61.80    5.20
  -7  -3  -1   63.47    5.22
  -3  10  -1   60.67    5.14
   7   3   1   60.79    5.21
   3 -10   1   62.06    5.13
   3 -10   1   64.39    5.16
 -10   7   1   66.63    5.18
   7   3   1   62.85    5.19
  -7   0  -1   12.58    1.21
   7  -7  -1   12.23    1.13
  -7   0  -1   12.80    1.17
   0   7  -1   13.14    1.13
   0   7  -1   11.11    1.14
   7  -7  -1   12.27    1.13
   7   0   1   11.53    1.16
  -7   7   1   13.02    1.15
  -7   7   1   12.06    1.13
   0  -7   1   12.51    1.12
   0  -7   1   11.51    1.13
   7   0   1   12.05    1.21
   0  -7   1   14.20    1.18
  -7   3  -1  375.42   29.74
   3   4  -1  369.62   29.71
   3   4  -1  365.14   29.69
  -7   3  -1  368.32   29.71
   4  -7  -1  366.97   29.71
   4  -7  -1  370.48   29.70
   4  -7  -1  376.49   29.72
   7  -3   1  376.94   29.73
  -4   7   1  374.13   29.71
   7  -3   1  371.78   29.71
  -3  -4   1  371.17   29.69
  -4   7   1  360.07   29.70
  -3  -4   1  366.81   29.71
   1  -7  -1   73.06    5.80
   6   1  -1   69.05    5.74
   6   1  -1   70.07    5.77
  -7   6  -1   69.90    5.72
  -7   6  -1   71.03    5.77
   7  -6   1   71.63    5.77
  -1   7   1   71.03    5.79
  -1   7   1   70.24    5.72
  -6  -1   1   70.12    5.77
   7  -6   1   73.86    5.80
   9  -2  -1  941.98   76.84
  -7   9  -1  933.38   76.85
  -2  -7  -1  978.99   76.87
   2   7   1  955.57   76.85
   2   7   1  985.63   76.87
  -9   2   1  958.46   76.85
  12  -5  -1  423.60   35.00
  -5  -7  -1  419.45   35.00
  -5  -7  -1  431.71   35.02
 -12   5   1  461.07   35.02
   7 -12   1  434.83   35.00
   5   7   1  443.13   35.03
  -7  15  -1   37.96    3.19
  -8  -7  -1   36.43    3.31
  15  -8  -1   38.58    3.28
  -8  -7  -1   37.37    3.29
   7 -15   1   37.69    3.25
   8   7   1   39.25    3.32
 -15   8   1   38.84    3.28
   8   7   1   36.16    3.34
  12  -8  -1   13.24    1.37
  -8  -4  -1   13.07    1.42
  -4  12  -1   12.19    1.32
  -4  12  -1   13.30    1.40
  -8  -4  -1   11.76    1.43
   8   4   1   11.77    1.48
   4 -12   1   13.70    1.35
 -12   8   1   13.05    1.56
   8   4   1   13.03    1.48
   9  -8  -1  147.03   12.00
  -8  -1  -1  148.91   12.01
  -1   9  -1  145.47   11.97
  -1   9  -1  150.54   11.99
  -8  -1  -1  151.34   12.03
  -9   8   1  147.62   12.00
   8   1   1  146.74   12.01
   8   1   1  148.24   12.03
  -9   8   1  146.78   11.97
   8   1   1  152.09   12.02
   1  -9   1  147.86   11.97
   1  -9   1  148.97   11.99
   2   6  -1   28.42    2.44
   6  -8  -1   29.00    2.42
   6  -8  -1   29.37    2.42
  -8   2  -1   29.71    2.47
  -8   2  -1   28.35    2.43
   2   6  -1   31.05    2.41
   6  -8  -1   28.74    2.41
   8  -2   1   26.69    2.42
  -2  -6   1   29.25    2.40
   8  -2   1   27.23    2.45
  -6   8   1   28.40    2.42
  -6   8   1   28.61    2.40
  -2  -6   1   27.78    2.43
  -6   8   1   29.05    2.43
   5   3  -1  180.69   14.72
   3  -8  -1  178.45   14.73
   5   3  -1  181.24   14.75
   3  -8  -1  188.67   14.76
  -8   5  -1  184.76   14.76
  -8   5  -1  180.68   14.74
   8  -5   1  186.94   14.74
   8  -5   1  188.56   14.77
  -3   8   1  183.52   14.75
  -5  -3   1  178.13   14.74
  -5  -3   1  182.16   14.71
  -8   8  -1  189.61   15.27
   0  -8  -1  188.31   15.28
   8   0  -1  185.86   15.27
  -8   0   1  187.82   15.27
   8  -8   1  195.48   15.27
   0   8   1  189.34   15.29
  11  -3  -1   72.47    5.89
  -8  11  -1   71.10    5.88
  -3  -8  -1   69.36    5.91
  -3  -8  -1   70.72    5.90
 -11   3   1   71.19    5.88
   3   8   1   70.67    5.91
   3   8   1   74.02    5.92
   8 -11   1   71.34    5.88
  -6  -8  -1   80.68    6.60
  -6  -8  -1   81.72    6.62
  14  -6  -1   78.03    6.59
   6   8   1   78.72    6.61
   8 -14   1   80.42    6.59
   6   8   1   78.83    6.62
 -14   6   1   80.52    6.59
  -9  -8  -1   41.82    3.56
  -8  17  -1   39.78    3.42
  17  -9  -1   40.92    3.52
   8 -17   1   39.35    3.51
   9   8   1   41.43    3.56
   8 -17   1   43.13    3.51
   9   8   1   38.91    3.55
 -17   9   1   40.42    3.52
  -9  -5  -1   31.15    2.85
  -9  -5  -1   29.67    2.84
  14  -9  -1   32.80    2.82
  -5  14  -1   32.88    2.83
  -5  14  -1   32.19    2.75
   9   5   1   33.72    2.86
   9   5   1   31.52    2.87
 -14   9   1   32.87    2.82
  -9  -2  -1   15.38    1.68
  -2  11  -1   18.20    1.66
  -9  -2  -1   18.05    1.79
  11  -9  -1   15.60    1.65
  -2  11  -1   19.05    1.61
   9   2   1   15.20    1.73
   2 -11   1   16.76    1.64
 -11   9   1   16.30    1.64
   9   2   1   17.70    1.75
   2 -11   1   19.08    1.58
   8  -9  -1   15.61    1.50
   8  -9  -1   17.50    1.54
   8  -9  -1   16.59    1.55
   1   8  -1   15.62    1.54
  -9   1  -1   17.15    1.58
  -9   1  -1   17.16    1.61
  -1  -8   1   17.22    1.59
  -8   9   1   17.06    1.55
   9  -1   1   16.65    1.58
  -1  -8   1   17.86    1.52
  -1  -8   1   16.16    1.51
  -8   9   1   16.40    1.51
   9  -1   1   16.74    1.61
   5  -9  -1   35.95    3.05
  -9   4  -1   35.51    3.05
   4   5  -1   35.57    3.01
   4   5  -1   36.21    3.07
   5  -9  -1   37.99    3.05
   5  -9  -1   36.75    3.02
  -9   4  -1   36.46    3.08
   9  -4   1   36.44    3.07
  -5   9   1   36.29    3.06
   9  -4   1   37.38    3.05
  -4  -5   1   36.05    3.02
  -4  -5   1   35.90    3.05
   2  -9  -1   93.01    7.56
   7   2  -1   90.87    7.51
  -9   7  -1   94.28    7.54
   7   2  -1   91.85    7.55
  -7  -2   1   92.97    7.51
  -2   9   1   94.74    7.56
   9  -7   1   91.66    7.54
   9  -7   1   96.90    7.56
  -7  -2   1   88.27    7.54
  -1  -9  -1  366.87   30.04
  10  -1  -1  370.98   30.04
  -9  10  -1  369.82   30.03
  -1  -9  -1  381.12   30.06
 -10   1   1  369.76   30.03
   9 -10   1  387.51   30.04
   1   9   1  369.83   30.05
  -9  13  -1  377.86   31.08
  -4  -9  -1  381.43   31.09
  13  -4  -1  388.44   31.08
  -4  -9  -1  424.11   31.21
   9 -13   1  376.04   31.07
   4   9   1  380.57   31.09
 -13   4   1  382.18   31.08
   4   9   1  382.73   31.10
  -7  -9  -1   27.78    2.49
  -7  -9  -1   26.75    2.46
   9 -16   1   28.36    2.44
   7   9   1   26.66    2.51
   9 -16   1   26.31    2.45
 -16   7   1   26.66    2.43
 -16   7   1   26.65    2.26
  19 -10  -1    4.08    0.77
 -10  -9  -1    5.64    0.90
 -10  -9  -1    5.53    0.95
  10   9   1    3.64    0.81
 -19  10   1    4.01    0.80
  10   9   1    5.51    0.97
   9 -19   1    5.94    0.89
   9 -19   1    5.74    0.90
  -6  16  -1   43.39    3.50
  -6  16  -1   43.03    3.60
 -10  -6  -1   41.15    3.62
  10   6   1   40.71    3.63
 -16  10   1   40.59    3.57
  10   6   1   40.05    3.63
   6 -16   1   42.24    3.57
 -10  -3  -1   36.36    3.17
 -10  -3  -1   38.91    3.20
  -3  13  -1   36.31    3.12
  13 -10  -1   35.79    3.13
 -10  -3  -1   36.95    3.15
  -3  13  -1   35.51    3.05
 -13  10   1   36.35    3.12
  10   3   1   34.62    3.17
   3 -13   1   32.83    3.09
  10   3   1   36.03    3.17
   3 -13   1   37.78    3.03
  10 -10  -1   12.22    1.31
 -10   0  -1   12.55    1.38
 -10   0  -1   14.08    1.44
   0  10  -1   13.91    1.34
 -10  10   1   12.05    1.24
  10   0   1   14.06    1.42
 -10  10   1   12.07    1.29
   0 -10   1   11.94    1.37
   0 -10   1   11.77    1.27
   0 -10   1   11.59    1.24
  10   0   1   12.04    1.38
   3   7  -1  346.51   27.43
 -10   3  -1  343.19   27.46
 -10   3  -1  336.34   27.44
   3   7  -1  342.07   27.45
   7 -10  -1  343.86   27.44
   7 -10  -1  347.96   27.44
   7 -10  -1  339.80   27.41
  -7  10   1  336.50   27.44
  10  -3   1  341.07   27.44
  -3  -7   1  327.71   27.44
  -7  10   1  338.57   27.44
  10  -3   1  353.47   27.45
  -3  -7   1  344.94   27.42
  -7  10   1  337.38   27.40
   6   4  -1   17.38    1.65
   4 -10  -1   18.07    1.62
 -10   6  -1   18.06    1.62
 -10   6  -1   16.62    1.63
   6   4  -1   16.27    1.57
  -6  -4   1   17.73    1.56
  10  -6   1   16.88    1.64
  -6  -4   1   17.10    1.64
  10  -6   1   18.12    1.60
  -4  10   1   16.97    1.64
 -10   9  -1  660.82   54.29
   1 -10  -1  683.58   54.31
   9   1  -1  679.26   54.26
   9   1  -1  667.73   54.29
  -9  -1   1  672.76   54.29
  -1  10   1  680.94   54.31
  10  -9   1  692.81   54.29
  -2 -10  -1  142.29   12.07
  -2 -10  -1  165.06   12.21
 -10  12  -1  143.62   12.06
  12  -2  -1  153.03   12.08
 -12   2   1  144.85   12.08
   2  10   1  147.49   12.10
  10 -12   1  153.13   12.07
   2  10   1  142.42   12.08
  -5 -10  -1  242.96   20.41
  -5 -10  -1  245.68   20.43
   5  10   1  297.70   20.51
 -15   5   1  244.84   20.40
   5  10   1  245.62   20.52
  10 -15   1  241.85   20.40
  18  -8  -1   11.07    1.31
  -8 -10  -1   13.64    1.41
  -8 -10  -1   11.01    1.32
  10 -18   1   14.44    1.51
 -18   8   1   11.22    1.29
   8  10   1    9.70    1.26
   8  10   1   11.94    1.40
  10 -18   1    9.97    1.26
 -18   8   1   10.42    1.07
  21 -11  -1    2.86    0.66
 -11 -10  -1    4.71    0.87
 -11 -10  -1    5.21    0.95
 -21  11   1    3.85    0.43
  11  10   1    2.98    0.71
  10 -21   1    3.42    0.62
  11  10   1    3.79    0.82
 -21  11   1    8.56    1.40
  10 -21   1    3.39    0.72
  -7  18  -1   68.70    5.59
 -11  -7  -1   67.31    5.70
 -11  -7  -1   64.79    5.70
  18 -11  -1   71.07    5.69
  -7  18  -1   67.78    5.69
  11   7   1   65.70    5.71
   7 -18   1   68.94    5.68
  11   7   1   71.54    5.72
 -18  11   1   65.36    5.67
  -4  15  -1   34.08    2.94
 -11  -4  -1   31.20    2.94
  -4  15  -1   32.56    2.84
 -11  -4  -1   33.38    2.96
 -11  -4  -1   33.74    3.00
  15 -11  -1   34.64    2.94
   4 -15   1   35.28    2.92
  11   4   1   32.23    2.96
 -11  -1  -1   13.63    1.35
  -1  12  -1   10.97    1.27
  -1  12  -1   11.90    1.16
 -12  11   1    9.88    1.25
   1 -12   1   12.69    1.17
   1 -12   1   10.90    1.31
  11   1   1   10.99    1.32
 -12  11   1   10.31    1.17
   1 -12   1   11.11    1.23
  11   1   1   12.23    1.38
   2   9  -1   23.62    2.26
   9 -11  -1   24.33    2.20
   2   9  -1   24.35    2.17
   9 -11  -1   22.92    2.12
 -11   2  -1   26.23    2.27
   9 -11  -1   23.45    2.17
 -11   2  -1   21.55    2.19
  -2  -9   1   25.33    2.13
  -2  -9   1   26.71    2.15
  -9  11   1   22.47    2.17
  -9  11   1   25.69    2.13
  -2  -9   1   22.98    2.21
  11  -2   1   26.60    2.25
   6 -11  -1   54.82    4.63
   5   6  -1   56.16    4.65
   6 -11  -1   58.42    4.69
   6 -11  -1   55.75    4.69
 -11   5  -1   56.48    4.68
 -11   5  -1   56.62    4.70
   5   6  -1   56.97    4.71
  11  -5   1   58.50    4.69
  -5  -6   1   54.36    4.69
  11  -5   1   56.58    4.69
  -5  -6   1   56.53    4.66
  -6  11   1   55.91    4.69
 -11   8  -1  453.56   36.62
   8   3  -1  455.21   36.59
   3 -11  -1  464.19   36.64
   8   3  -1  448.38   36.62
  11  -8   1  458.41   36.62
  -3  11   1  468.84   36.64
  11  -8   1  459.48   36.62
  -8  -3   1  457.33   36.59
  -8  -3   1  438.42   36.62
  11   0  -1  317.52   25.95
   0 -11  -1  316.88   26.00
   0 -11  -1  311.36   25.96
 -11  11  -1  328.78   25.96
   0  11   1  327.48   25.98
 -11   0   1  331.70   26.03
  11 -11   1  323.61   25.95
 -11  14  -1  112.50    9.16
  -3 -11  -1  113.84    9.18
  14  -3  -1  110.53    9.16
  -3 -11  -1  107.89    9.16
  11 -14   1  113.57    9.15
   3  11   1  109.32    9.17
 -14   3   1  114.37    9.16
   3  11   1  113.67    9.19
  -6 -11  -1   12.90    1.50
  -6 -11  -1   11.90    1.48
  17  -6  -1   14.26    1.44
 -17   6   1   12.44    1.42
   6  11   1   12.27    1.43
   6  11   1   13.24    1.52
  11 -17   1   12.00    1.41
  11 -17   1   14.11    1.41
  -9 -11  -1    2.36    0.70
  -9 -11  -1    1.10    0.69
  20  -9  -1    3.16    1.24
  11 -20   1    2.40    0.69
   9  11   1    1.22    0.74
 -20   9   1    2.48    0.77
  11 -20   1    2.68    0.60
 -20   9   1    1.60    0.32
   9  11   1    1.31    0.81
 -12 -11  -1    8.73    1.19
  23 -12  -1    8.19    1.13
 -12 -11  -1    8.12    1.24
  11 -23   1    5.88    1.03
 -23  12   1    5.55    1.05
  11 -23   1    5.63    0.89
  12  11   1    7.90    1.13
  12  11   1    7.37    1.14
 -12  -8  -1    1.78    0.73
 -12  -8  -1    2.25    0.71
  -8  20  -1    1.52    0.50
  20 -12  -1    2.42    0.68
   8 -20   1    1.34    0.58
 -20  12   1    1.66    0.65
  12   8   1    1.57    0.87
  12   8   1    2.07    0.77
  -5  17  -1    7.78    0.93
  17 -12  -1    9.23    1.14
  -5  17  -1    8.14    1.12
 -12  -5  -1    8.51    1.07
 -12  -5  -1    6.96    1.05
  12   5   1    9.30    1.14
   5 -17   1    9.02    1.04
 -17  12   1    7.84    1.05
  12   5   1    9.74    1.18
 -12  -2  -1   29.84    2.53
  14 -12  -1   26.31    2.44
  -2  14  -1   26.83    2.45
 -12  -2  -1   24.29    2.47
  -2  14  -1   26.83    2.36
 -14  12   1   25.87    2.45
   2 -14   1   28.75    2.34
  12   2   1   28.68    2.54
  12   2   1   28.90    2.51
   1  11  -1   30.75    2.67
 -12   1  -1   28.72    2.68
 -12   1  -1   34.55    2.73
  11 -12  -1   31.06    2.67
  11 -12  -1   28.79    2.65
 -11  12   1   29.51    2.58
  12  -1   1   31.17    2.70
 -11  12   1   28.85    2.66
  -1 -11   1   29.07    2.63
  -1 -11   1   30.57    2.71
  12  -1   1   30.85    2.70
  -1 -11   1   29.94    2.58
   8 -12  -1   90.97    7.51
 -12   4  -1   91.23    7.51
 -12   4  -1   95.98    7.53
   8 -12  -1   91.32    7.51
   4   8  -1   91.89    7.49
   4   8  -1   87.90    7.52
   8 -12  -1   87.60    7.45
  -8  12   1  102.31    7.62
  12  -4   1   91.91    7.51
  -8  12   1   92.59    7.51
  -4  -8   1   87.40    7.59
  -4  -8   1   91.62    7.49
  12  -4   1   90.93    7.51
 -12   7  -1  287.33   22.99
 -12   7  -1  279.49   22.98
   5 -12  -1  286.19   23.00
   7   5  -1  286.63   23.00
   7   5  -1  283.51   22.96
  -5  12   1  279.70   22.99
  -7  -5   1  280.12   22.95
  12  -7   1  290.86   22.99
  -7  -5   1  288.01   23.01
  12  -7   1  292.37   22.99
   2 -12  -1  118.69    9.06
  10   2  -1  108.88    9.02
 -12  10  -1  111.39    9.01
  10   2  -1  107.26    8.97
  -2  12   1  107.22    9.02
  12 -10   1  110.18    9.00
 -10  -2   1  108.01    9.02
  12 -10   1  111.55    9.00
 -12  13  -1   53.21    4.55
  -1 -12  -1   54.13    4.58
  -1 -12  -1   52.35    4.57
  13  -1  -1   53.43    4.56
   1  12   1   54.05    4.58
  12 -13   1   57.39    4.56
 -12  16  -1   36.95    3.18
  -4 -12  -1   37.57    3.33
  -4 -12  -1   33.54    3.16
   4  12   1   33.41    3.18
   4  12   1   35.62    3.18
 -16   4   1   43.72    3.30
  12 -16   1   32.80    3.12
  -7 -12  -1   30.93    2.83
  -7 -12  -1   30.69    2.82
  12 -19   1   30.45    2.79
  12 -19   1   29.07    2.77
   7  12   1   31.83    2.85
 -19   7   1   33.17    2.79
 -19   7   1   30.99    2.62
  22 -10  -1    3.27    0.70
 -10 -12  -1    3.48    0.79
 -10 -12  -1    6.20    1.22
  12 -22   1    3.76    0.82
  12 -22   1    2.99    0.61
 -22  10   1    2.90    0.45
  10  12   1    4.77    0.87
  10  12   1    3.40    0.82
 -22  10   1    5.63    0.94
  25 -13  -1   13.34    1.70
 -13 -12  -1    8.31    1.26
 -13 -12  -1    8.46    1.25
  12 -25   1    8.58    1.22
 -25  13   1   13.76    1.76
  13  12   1    5.77    1.17
  12 -25   1    6.37    1.14
 -25  13   1    5.07    0.66
  13  12   1    8.31    1.44
  -9  22  -1    0.33    0.47
 -13  -9  -1   -0.55    0.77
 -13  -9  -1    0.04    0.63
  22 -13  -1    1.03    1.15
  13   9   1   -0.74    0.61
 -22  13   1    0.39    0.58
  13   9   1    0.40    0.65
   9 -22   1    0.56    0.60
  19 -13  -1   15.02    1.59
  -6  19  -1   16.52    1.63
  -6  19  -1   16.58    1.47
 -13  -6  -1   15.67    1.62
 -13  -6  -1   13.32    1.57
   6 -19   1   16.02    1.58
  13   6   1   14.04    1.67
  13   6   1   13.12    1.68
 -19  13   1   15.46    1.61
 -13  -3  -1   19.72    2.22
  -3  16  -1   16.75    1.77
 -13  -3  -1   20.30    1.84
  16 -13  -1   16.01    1.73
  -3  16  -1   18.18    1.63
 -16  13   1   18.84    1.87
   3 -16   1   16.94    1.69
  13   3   1   16.57    1.80
   3 -16   1   16.26    1.58
  13   3   1   19.41    1.84
 -13   0  -1    7.02    0.96
 -13   0  -1   11.86    1.17
  13 -13  -1   10.11    1.15
   0  13  -1    9.45    1.09
  13   0   1   10.98    1.18
  13   0   1   10.44    1.17
 -13  13   1    9.46    1.11
   0 -13   1    8.67    1.08
   0 -13   1    8.87    1.00
 -13  13   1    9.12    1.00
   0 -13   1    8.62    1.09
  10 -13  -1   10.82    1.25
   3  10  -1   13.87    1.47
  10 -13  -1   11.60    1.34
  10 -13  -1   12.20    1.35
   3  10  -1   13.53    1.34
 -13   3  -1   12.44    1.42
 -13   3  -1   13.05    1.38
  -3 -10   1   12.40    1.30
 -10  13   1   12.67    1.23
 -10  13   1   12.27    1.34
  -3 -10   1   11.89    1.39
  13  -3   1   15.41    1.62
  13  -3   1   13.50    1.43
   7 -13  -1   82.36    6.90
   6   7  -1   84.92    6.99
   7 -13  -1   85.18    6.97
   6   7  -1   85.40    6.95
 -13   6  -1   88.65    6.97
   7 -13  -1   85.40    6.97
  13  -6   1   88.57    6.97
  13  -6   1   81.43    6.96
  -6  -7   1   83.51    6.94
  -7  13   1   84.32    6.97
  -6  -7   1   82.43    6.97
   9   4  -1   30.32    2.81
   9   4  -1   31.02    2.74
 -13   9  -1   30.86    2.77
  13  -9   1   31.78    2.77
  13  -9   1   32.82    2.77
  -9  -4   1   31.15    2.72
  -9  -4   1   32.62    2.81
  -4  13   1   31.96    2.82
  12   1  -1  158.59   13.34
   1 -13  -1  166.54   13.36
  12   1  -1  167.41   13.31
 -13  12  -1  165.18   13.34
   1 -13  -1  160.78   13.34
  -1  13   1  167.08   13.36
 -12  -1   1  165.10   13.34
  13 -12   1  164.18   13.34
 -13  15  -1   47.98    4.36
  15  -2  -1   51.85    4.53
  -2 -13  -1   47.69    4.40
   2  13   1   52.36    4.42
 -15   2   1   62.45    4.51
  13 -15   1   50.10    4.37
  18  -5  -1    2.71    0.61
  -5 -13  -1    2.65    0.72
  -5 -13  -1    2.90    0.78
 -13  18  -1    3.97    1.24
   5  13   1    1.27    0.69
   5  13   1    1.50    0.71
 -18   5   1    0.64    0.59
  13 -18   1    2.16    0.66
  21  -8  -1   20.01    2.02
  -8 -13  -1   21.49    2.05
  -8 -13  -1   19.28    2.03
   8  13   1   19.96    2.06
  13 -21   1   18.19    2.00
 -21   8   1   19.15    2.01
   8  13   1   22.09    2.09
  13 -21   1   21.46    2.02
 -21   8   1   21.91    1.83
  24 -11  -1    1.53    0.60
 -11 -13  -1    3.78    1.01
 -11 -13  -1    2.31    0.81
  11  13   1    3.90    0.93
 -24  11   1    3.25    0.90
  13 -24   1    1.19    0.55
  11  13   1    1.63    0.72
 -24  11   1    2.18    0.38
  13 -24   1    3.81    0.82
  27 -14  -1    1.52    0.92
 -14 -13  -1    2.37    0.91
 -13  27  -1    3.70    0.70
 -14 -13  -1    3.08    0.92
 -27  14   1    3.40    0.46
  14  13   1    2.21    0.99
 -27  14   1    2.32    0.88
  13 -27   1    4.06    0.94
  14  13   1    2.09    0.94
  13 -27   1    6.50    1.19
  24 -14  -1    7.23    1.18
 -14 -10  -1    4.80    0.96
 -10  24  -1    3.00    1.12
 -14 -10  -1    8.95    1.69
 -24  14   1    3.57    0.91
  10 -24   1    5.52    0.97
  14  10   1    4.98    1.04
  14  10   1    5.92    1.17
 -14  -7  -1   10.31    1.32
  21 -14  -1   13.72    1.53
  -7  21  -1   11.56    1.33
 -14  -7  -1    8.89    1.29
  -7  21  -1   10.14    1.16
  14   7   1   10.41    1.33
  14   7   1    9.78    1.29
   7 -21   1   10.90    1.28
 -21  14   1   10.47    1.31
  -4  18  -1    3.43    0.71
  -4  18  -1    2.42    0.55
  18 -14  -1    2.52    0.61
 -14  -4  -1    2.50    0.57
 -14  -4  -1    3.33    0.76
   4 -18   1    2.06    0.64
  14   4   1    5.00    1.43
 -18  14   1    2.63    0.64
  14   4   1    2.50    0.79
 -14  -1  -1   15.92    1.71
  -1  15  -1   16.33    1.63
  15 -14  -1   15.09    1.62
   1 -15   1   17.76    1.60
 -15  14   1   14.79    1.49
 -15  14   1   16.50    1.63
   1 -15   1   14.98    1.47
   1 -15   1   19.67    1.89
  14   1   1   14.55    1.69
  14   1   1   17.99    1.69
   2  12  -1   14.81    1.45
 -14   2  -1   13.86    1.51
  12 -14  -1   12.76    1.31
 -14   2  -1   13.63    1.45
  12 -14  -1   11.94    1.41
  12 -14  -1   13.57    1.44
  14  -2   1   13.24    1.48
 -12  14   1   12.14    1.42
  -2 -12   1   14.24    1.31
  14  -2   1   15.22    1.48
  -2 -12   1   14.41    1.39
  -2 -12   1   13.75    1.47
 -12  14   1   13.97    1.31
 -14   5  -1   17.62    1.70
   9 -14  -1   16.13    1.65
   5   9  -1   15.88    1.71
   9 -14  -1   18.64    1.83
 -14   5  -1   17.33    1.68
   5   9  -1   18.43    1.65
   9 -14  -1   15.07    1.55
  14  -5   1   16.86    1.67
  -9  14   1   16.77    1.69
  14  -5   1   16.61    1.67
  -5  -9   1   17.32    1.69
  -5  -9   1   16.11    1.65
   8   6  -1   96.60    7.87
 -14   8  -1   98.53    7.89
 -14   8  -1   93.86    7.89
   8   6  -1   97.18    7.92
  14  -8   1   97.09    7.89
  -6  14   1   98.75    7.91
  -8  -6   1   93.75    7.86
  14  -8   1   95.96    7.89
  -8  -6   1   94.83    7.91
  11   3  -1  265.22   21.18
   3 -14  -1  263.76   21.19
 -14  11  -1  260.85   21.17
  11   3  -1  257.07   21.14
 -11  -3   1  258.58   21.17
  -3  14   1  264.02   21.18
  14 -11   1  262.20   21.17
  14 -11   1  266.93   21.16
   0 -14  -1    1.85    0.88
 -14  14  -1    0.30    0.44
   0 -14  -1    0.64    0.50
  14   0  -1    0.54    0.51
   0  14   1    0.16    0.53
 -14   0   1    0.41    0.59
  14 -14   1    1.39    0.57
  -3 -14  -1   21.50    2.23
  -3 -14  -1   23.88    2.25
  17  -3  -1   24.57    2.24
   3  14   1   24.54    2.26
   3  14   1   22.80    2.27
  14 -17   1   23.79    2.20
 -17   3   1   23.44    2.21
  -6 -14  -1   10.98    1.39
  20  -6  -1   11.26    1.42
   6  14   1   10.87    1.43
 -20   6   1   11.61    1.22
 -20   6   1   14.24    1.49
   6  14   1   21.07    2.47
  -9 -14  -1   10.20    1.30
  -9 -14  -1   12.08    1.37
  23  -9  -1    6.84    1.04
   9  14   1    6.27    1.11
  14 -23   1   11.16    1.36
 -23   9   1    8.97    1.21
 -23   9   1    9.39    1.02
  14 -23   1    8.24    1.22
   9  14   1   14.23    2.15
 -12 -14  -1    4.74    1.32
  26 -12  -1    2.21    0.71
 -12 -14  -1    2.22    0.87
  14 -26   1    2.68    0.81
  14 -26   1    2.17    0.79
  12  14   1    0.81    0.69
 -26  12   1    1.84    0.80
 -26  12   1    1.66    0.39
  12  14   1    3.52    1.70
 -15 -14  -1    0.72    0.95
  29 -15  -1    0.72    0.68
 -14  29  -1    2.14    0.66
 -15 -14  -1    2.82    0.90
  15  14   1    1.19    0.90
  15  14   1    2.71    0.83
  14 -29   1    2.93    0.83
 -29  15   1    2.54    0.91
  14 -29   1    3.14    0.88
 -15 -11  -1    6.22    1.16
 -11  26  -1    7.29    0.94
 -15 -11  -1    9.13    1.24
  26 -15  -1    6.23    1.04
 -26  15   1    7.99    1.17
  15  11   1    5.57    1.07
  15  11   1    6.25    1.14
  11 -26   1    5.22    0.87
  11 -26   1    7.76    1.12
 -15  -8  -1   14.85    1.80
  23 -15  -1   22.17    2.28
  -8  23  -1   13.19    1.49
 -15  -8  -1   17.95    1.90
  -8  23  -1   13.17    1.66
   8 -23   1   13.69    1.64
 -23  15   1   16.82    1.91
  15   8   1   19.42    2.23
  15   8   1   12.74    1.65
  20 -15  -1    6.19    0.97
 -15  -5  -1    7.25    1.01
  -5  20  -1    7.26    1.00
 -15  -5  -1    4.87    0.81
  -5  20  -1    6.28    0.79
  15   5   1    7.49    1.12
   5 -20   1    5.94    0.92
  15   5   1    4.91    1.00
 -20  15   1    5.71    0.90
 -15  -2  -1   11.03    1.34
  -2  17  -1   11.85    1.32
  17 -15  -1   10.38    1.28
 -15  -2  -1    8.66    1.16
  -2  17  -1   11.89    1.16
  15   2   1   14.50    1.39
   2 -17   1   10.58    1.26
 -17  15   1   10.94    1.29
  15   2   1   13.55    1.39
   2 -17   1   11.05    1.11
   2 -17   1   11.94    1.35
 -17  15   1   10.07    1.13
   1  14  -1   65.13    5.44
 -15   1  -1   64.67    5.78
 -15   1  -1   66.23    5.47
  -1 -14   1   64.62    5.34
 -14  15   1   63.36    5.34
  -1 -14   1   61.24    5.42
  -1 -14   1   63.59    5.47
  15  -1   1   62.83    5.46
 -14  15   1   77.77    5.56
  11 -15  -1   23.89    2.23
   4  11  -1   22.54    2.22
  11 -15  -1   25.05    2.14
 -15   4  -1   24.22    2.25
  11 -15  -1   25.38    2.25
 -11  15   1   24.60    2.27
  -4 -11   1   23.38    2.22
  -4 -11   1   23.79    2.29
  15  -4   1   26.43    2.25
  15  -4   1   25.97    2.28
 -15   7  -1   15.83    1.54
   8 -15  -1   15.12    1.55
   7   8  -1   16.40    1.63
   8 -15  -1   14.25    1.44
 -15   7  -1   17.31    1.69
   7   8  -1   15.42    1.54
  15  -7   1   16.28    1.56
  -7  -8   1   13.42    1.52
  -8  15   1   13.56    1.56
  15  -7   1   15.05    1.54
  -7  -8   1   13.18    1.55
  10   5  -1   29.07    2.56
  10   5  -1   30.13    2.64
 -15  10  -1   29.09    2.58
 -15  10  -1   28.60    2.54
   5 -15  -1   29.62    2.60
 -10  -5   1   27.11    2.53
 -10  -5   1   28.45    2.61
  -5  15   1   27.63    2.64
  15 -10   1   29.55    2.58
  15 -10   1   29.29    2.57
  13   2  -1  107.45    8.83
  13   2  -1  106.54    8.68
 -15  13  -1  102.75    8.70
   2 -15  -1  105.46    8.72
  15 -13   1  107.76    8.71
  -2  15   1  106.66    8.73
 -13  -2   1  106.00    8.72
  15 -13   1  107.00    8.69
 -15  16  -1    3.07    0.71
  16  -1  -1    3.98    0.96
  -1 -15  -1    2.31    0.74
  -1 -15  -1    2.66    0.73
   1  15   1    3.09    0.74
 -16   1   1    2.39    0.67
  15 -16   1    3.96    0.76
  -4 -15  -1   59.50    4.93
  19  -4  -1   55.39    4.91
  -4 -15  -1   60.57    4.94
 -15  19  -1   56.25    4.91
   4  15   1   58.92    5.13
  15 -19   1   57.98    4.91
   4  15   1   56.47    4.94
 -19   4   1   57.78    4.91
  -7 -15  -1    3.29    0.80
  22  -7  -1    2.87    0.68
  -7 -15  -1    3.97    0.94
   7  15   1    3.30    0.88
 -22   7   1    3.34    0.49
  15 -22   1    2.53    0.66
  15 -22   1    1.98    0.66
 -22   7   1    3.34    0.83
   7  15   1    2.95    0.81
 -10 -15  -1    1.32    0.76
 -10 -15  -1    1.56    0.75
  25 -10  -1    3.33    1.14
  15 -25   1    1.12    0.64
  15 -25   1    1.52    0.82
  10  15   1   -0.23    0.69
 -25  10   1    0.52    0.60
 -25  10   1    1.38    0.39
  10  15   1    1.93    1.06
 -13 -15  -1    6.20    1.18
  28 -13  -1    3.67    0.98
 -13 -15  -1    5.31    1.09
  13  15   1    3.77    1.07
 -28  13   1    3.42    0.53
  13  15   1    4.41    1.09
  15 -28   1    4.09    0.80
 -28  13   1    7.02    1.41
  15 -28   1    7.64    1.42
 -16 -15  -1    1.73    1.40
 -15  31  -1    2.16    0.71
  31 -16  -1    1.41    0.80
 -16 -15  -1    2.39    0.98
  16  15   1    3.48    1.10
  15 -31   1    1.40    0.56
  16  15   1    0.51    0.86
 -31  16   1    2.92    0.94
  15 -31   1    2.20    0.86
 -16 -12  -1   17.58    1.91
 -16 -12  -1   23.95    2.38
 -12  28  -1   12.47    1.52
  28 -16  -1   12.72    1.73
 -28  16   1   14.49    1.75
  12 -28   1   13.25    1.68
  16  12   1   13.67    1.80
  12 -28   1   15.21    1.91
  16  12   1   13.81    1.80
  25 -16  -1    2.67    0.79
  -9  25  -1    1.10    0.71
  -9  25  -1    0.69    0.70
 -16  -9  -1    2.07    0.82
 -16  -9  -1    2.26    0.90
  16   9   1    1.35    0.85
 -25  16   1    2.68    0.80
  16   9   1    3.71    0.91
   9 -25   1    0.45    0.67
  -6  22  -1   34.14    2.92
  -6  22  -1   37.03    3.11
 -16  -6  -1   34.93    3.12
   6 -22   1   33.41    3.04
 -22  16   1   43.27    3.27
  16   6   1   27.46    3.09
  16   6   1   30.19    3.11
  -3  19  -1    0.33    0.57
  19 -16  -1    0.72    0.80
  -3  19  -1    0.13    0.43
 -16  -3  -1    0.82    0.46
 -16  -3  -1    1.04    0.64
 -19  16   1    1.35    0.68
  16   3   1    1.15    0.65
   3 -19   1    0.11    0.46
   0  16  -1   31.96    3.04
  16 -16  -1   33.20    3.03
 -16   0  -1   33.39    3.05
 -16   0  -1   38.48    3.10
  16   0   1   34.87    3.08
   0 -16   1   33.24    3.01
 -16  16   1   34.24    2.91
  16   0   1   32.40    3.07
   0 -16   1   45.52    3.37
   0 -16   1   32.73    2.89
  13 -16  -1   13.36    1.41
   3  13  -1   11.63    1.39
   3  13  -1   11.97    1.39
 -16   3  -1   13.46    1.42
  13 -16  -1   12.12    1.36
  13 -16  -1   13.24    1.24
 -13  16   1   11.93    1.38
  16  -3   1   14.96    1.44
  -3 -13   1   12.58    1.43
  -3 -13   1   12.60    1.25
  -3 -13   1   13.55    1.35
 -13  16   1   11.95    1.23
  16  -3   1   12.59    1.45
 -16   6  -1   14.38    1.43
  10 -16  -1   12.99    1.29
 -16   6  -1   12.03    1.57
   6  10  -1   12.18    1.37
  10 -16  -1   13.30    1.40
  16  -6   1   12.78    1.41
  -6 -10   1   13.15    1.42
  -6 -10   1   13.56    1.41
  16  -6   1   12.73    1.40
   7 -16  -1   25.28    2.37
 -16   9  -1   26.56    2.38
 -16   9  -1   25.83    2.34
   9   7  -1   25.02    2.35
  -9  -7   1   24.77    2.39
  -9  -7   1   26.24    2.34
  16  -9   1   24.21    2.34
  -7  16   1   27.11    2.52
  16  -9   1   31.66    2.53
  12   4  -1   97.72    8.24
   4 -16  -1  104.76    8.30
  12   4  -1  100.49    8.29
 -16  12  -1  101.36    8.30
  16 -12   1  102.65    8.27
  16 -12   1   99.89    8.24
 -12  -4   1   98.46    8.27
  -4  16   1  100.47    8.29
   1 -16  -1   16.25    1.73
  15   1  -1   16.08    1.63
  15   1  -1   14.79    1.74
   1 -16  -1   15.89    1.69
 -16  15  -1   17.19    1.68
  16 -15   1   17.76    1.70
 -15  -1   1   16.87    1.73
  -1  16   1   17.53    1.74
 -16  18  -1   17.52    1.76
  -2 -16  -1   21.91    2.04
  -2 -16  -1   16.44    1.81
  18  -2  -1   17.70    1.79
  16 -18   1   16.40    1.75
   2  16   1   14.77    1.81
 -18   2   1   17.70    1.77
  -5 -16  -1   28.24    2.75
  -5 -16  -1   31.31    2.79
 -16  21  -1   29.43    2.74
  21  -5  -1   34.12    2.94
   5  16   1   30.64    2.79
 -21   5   1   27.32    2.71
   5  16   1   28.93    2.79
  16 -21   1   27.99    2.71
  -8 -16  -1   65.36    5.50
  -8 -16  -1   62.48    5.50
  24  -8  -1   62.79    5.49
 -24   8   1   64.19    5.30
  16 -24   1   61.76    5.47
 -24   8   1   61.24    5.47
   8  16   1   65.88    5.54
   8  16   1   76.17    5.71
  16 -24   1   60.71    5.46
 -11 -16  -1    6.08    1.14
  27 -11  -1    4.86    0.92
 -11 -16  -1    5.16    1.10
  16 -27   1    7.98    1.18
  11  16   1    2.82    1.01
 -27  11   1    6.22    1.15
 -27  11   1    4.33    0.63
  11  16   1   11.60    2.21
  16 -27   1    5.43    0.91
 -14 -16  -1    3.85    1.02
 -14 -16  -1    1.17    0.88
  30 -14  -1    4.13    1.10
 -30  14   1    1.39    1.22
  14  16   1    3.43    1.05
  14  16   1    3.31    1.20
  16 -30   1    3.35    0.99
  16 -30   1    2.87    0.91
 -30  14   1    1.93    0.44
 -16  33  -1    1.75    0.72
 -17 -16  -1   -0.15    0.90
  33 -17  -1    0.04    1.14
 -17 -16  -1    3.06    1.17
 -33  17   1    1.72    0.96
  17  16   1    0.97    0.95
  16 -33   1    0.59    0.89
  16 -33   1    0.26    0.87
  17  16   1    0.69    1.23
 -17 -13  -1    2.05    0.92
 -13  30  -1    3.18    0.72
  30 -17  -1    4.36    1.26
 -17 -13  -1    4.32    1.08
 -30  17   1    2.09    0.95
  17  13   1    1.39    0.97
  13 -30   1    3.96    1.35
  17  13   1    1.88    1.11
  13 -30   1    1.83    0.88
 -17 -10  -1    5.21    1.06
  27 -17  -1    6.68    1.75
 -17 -10  -1    3.35    1.34
 -10  27  -1    3.29    0.91
 -10  27  -1    2.92    0.74
  17  10   1    3.95    1.05
  10 -27   1    4.01    0.89
 -27  17   1    3.81    1.00
  17  10   1    6.52    1.95
 -17  -7  -1    0.57    0.78
  24 -17  -1    1.09    0.58
  -7  24  -1    0.76    0.55
  -7  24  -1    0.82    0.70
  17   7   1   -0.75    0.65
 -24  17   1    0.61    0.69
   7 -24   1    1.37    0.71
  17   7   1    1.11    0.85
  21 -17  -1   13.56    1.42
 -17  -4  -1   12.55    1.46
  -4  21  -1   10.73    1.34
  -4  21  -1    9.17    1.11
 -17  -4  -1    8.25    1.22
   4 -21   1   11.61    1.32
 -21  17   1    9.02    1.20
  17   4   1   13.21    1.45
  17   4   1    8.53    1.33
  18 -17  -1    8.08    1.05
  -1  18  -1    8.56    1.07
 -17  -1  -1    9.92    1.15
 -17  -1  -1    6.18    0.90
  17   1   1    6.98    1.05
  17   1   1    8.82    1.76
 -18  17   1    8.17    0.90
   1 -18   1    7.34    0.87
   1 -18   1    6.72    0.98
 -18  17   1   10.10    1.18
   1 -18   1    8.42    1.12
  15 -17  -1   19.40    1.96
   2  15  -1   17.81    2.08
  15 -17  -1   21.53    1.98
 -17   2  -1   20.05    2.01
  -2 -15   1   20.33    1.83
  -2 -15   1   21.07    1.95
 -15  17   1   19.79    1.82
 -15  17   1   25.65    2.18
  17  -2   1   20.71    2.03
  12 -17  -1   39.18    3.54
  12 -17  -1   39.08    3.55
   5  12  -1   41.95    3.55
 -17   5  -1   38.63    3.56
 -17   5  -1   41.04    3.55
  12 -17  -1   39.44    3.44
  -5 -12   1   39.33    3.56
  17  -5   1   41.97    3.58
  -5 -12   1   42.44    3.55
 -12  17   1   52.11    3.72
  17  -5   1   41.12    3.53
   8   9  -1   44.98    3.67
   8   9  -1   41.78    3.71
   9 -17  -1   43.81    3.68
 -17   8  -1   44.67    3.77
   9 -17  -1   42.63    3.57
  17  -8   1   41.80    3.64
  17  -8   1   41.55    3.68
  -9  17   1   41.93    3.68
  -8  -9   1   41.07    3.68
  11   6  -1   11.11    1.24
 -17  11  -1    9.73    1.16
 -17  11  -1   10.37    1.37
  11   6  -1   10.08    1.30
 -11  -6   1   12.40    1.30
 -11  -6   1    9.66    1.25
  -6  17   1   10.17    1.23
  17 -11   1    8.31    1.03
  17 -11   1   13.11    1.34
  14   3  -1   16.52    1.81
   3 -17  -1   17.70    1.75
  14   3  -1   15.88    1.71
 -17  14  -1   16.71    1.72
 -14  -3   1   16.72    1.75
  -3  17   1   16.64    1.80
  17 -14   1   18.42    1.71
  17 -14   1   18.28    1.74
  17   0  -1   37.55    3.32
  17   0  -1   38.73    3.29
   0 -17  -1   35.94    3.32
 -17  17  -1   39.52    3.29
   0  17   1   34.40    3.31
 -17   0   1   37.99    3.30
  17 -17   1   37.23    3.29
 -17  20  -1    5.68    1.40
  -3 -17  -1    3.42    0.89
  20  -3  -1    8.80    1.31
  -3 -17  -1    4.82    0.93
 -20   3   1    3.62    0.84
  17 -20   1    3.65    0.77
   3  17   1    3.56    0.85
  -6 -17  -1   36.60    3.36
  23  -6  -1   33.68    3.34
  -6 -17  -1   34.95    3.34
 -17  23  -1   39.22    3.36
 -23   6   1   39.45    3.36
   6  17   1   52.03    4.07
   6  17   1   35.24    3.37
  17 -23   1   33.61    3.30
 -23   6   1   36.67    3.18
  -9 -17  -1   19.35    2.25
  -9 -17  -1   20.41    2.25
  26  -9  -1   24.33    2.48
  17 -26   1   24.28    2.24
  17 -26   1   22.45    2.25
 -26   9   1   23.03    2.03
   9  17   1   22.05    2.33
 -26   9   1   20.76    2.23
   9  17   1   19.57    2.33
 -12 -17  -1    7.11    1.25
 -12 -17  -1    4.39    1.10
  29 -12  -1    3.27    0.96
  17 -29   1    3.13    0.77
  17 -29   1   15.51    2.32
 -29  12   1    4.17    0.60
  12  17   1    5.82    1.15
  12  17   1    3.73    1.10
 -29  12   1    3.98    1.02
  32 -15  -1    9.20    1.31
 -15 -17  -1   14.40    1.81
 -15 -17  -1   13.36    1.63
 -32  15   1    9.87    1.56
  17 -32   1   11.18    1.49
  15  17   1    8.04    1.37
  15  17   1    9.76    1.53
 -32  15   1    9.64    1.16
  35 -18  -1    2.22    1.02
 -18 -17  -1    1.77    1.51
 -18 -17  -1    2.30    1.15
 -17  35  -1    0.33    0.72
  17 -35   1    1.71    1.18
  18  17   1    0.12    0.95
 -35  18   1    0.63    0.98
  17 -35   1    2.61    0.95
  18  17   1    2.51    1.17
 -14  32  -1    5.01    0.92
 -18 -14  -1    9.81    1.91
 -18 -14  -1    7.62    1.35
  32 -18  -1    7.45    1.57
  18  14   1    6.77    1.59
  14 -32   1    4.57    1.05
  14 -32   1    5.16    1.18
 -32  18   1    5.65    1.22
  18  14   1    3.74    1.20
 -18 -11  -1    2.45    0.80
  29 -18  -1    1.84    0.89
 -11  29  -1    1.65    0.66
 -18 -11  -1    4.65    1.89
 -29  18   1    1.54    0.84
  11 -29   1    1.92    0.82
  18  11   1    3.24    1.06
  18  11   1    1.10    0.99
  -8  26  -1    6.15    1.15
  -8  26  -1    6.73    0.90
 -18  -8  -1    5.57    1.02
  26 -18  -1   10.84    1.60
 -18  -8  -1    6.23    1.12
 -26  18   1    5.54    1.09
  18   8   1    5.85    1.13
  18   8   1   11.68    1.76
   8 -26   1    6.22    1.04
 -18  -5  -1    5.64    1.06
 -18  -5  -1    5.10    0.92
  -5  23  -1    4.39    0.94
  23 -18  -1    9.62    1.50
  -5  23  -1    5.90    0.82
  18   5   1   11.54    1.55
   5 -23   1    5.67    0.98
  18   5   1    8.04    1.18
 -23  18   1    6.68    1.14
  -2  20  -1   11.65    1.40
 -18  -2  -1    8.97    1.33
 -18  -2  -1    8.90    1.18
  20 -18  -1   12.93    1.45
   2 -20   1   11.45    1.35
 -20  18   1   12.50    1.38
  18   2   1   13.69    1.51
   2 -20   1   11.71    1.13
  18   2   1   15.35    1.57
 -20  18   1   11.86    1.19
   2 -20   1   11.10    1.37
 -18   1  -1    5.39    0.88
 -18   1  -1    8.56    1.14
  17 -18  -1    6.82    0.97
   1  17  -1    6.49    1.00
  -1 -17   1    8.53    0.85
 -17  18   1    6.41    0.97
 -17  18   1    7.80    0.85
  -1 -17   1   12.53    1.51
  -1 -17   1    5.64    0.92
  14 -18  -1    9.42    1.09
  14 -18  -1   10.46    1.28
 -18   4  -1   13.13    1.45
  14 -18  -1   12.10    1.33
   4  14  -1   11.84    1.43
   4  14  -1   12.43    1.47
 -18   4  -1    7.94    1.12
  -4 -14   1   10.85    1.26
  18  -4   1   11.65    1.34
  -4 -14   1   11.51    1.40
  18  -4   1   11.68    1.31
 -14  18   1   11.52    1.35
   7  11  -1   15.52    1.63
  11 -18  -1   14.76    1.56
   7  11  -1   14.16    1.55
 -18   7  -1   15.00    1.57
  11 -18  -1   15.03    1.57
  11 -18  -1   15.58    1.42
 -18   7  -1   15.18    1.57
 -11  18   1   13.97    1.59
  18  -7   1   17.06    1.55
  18  -7   1   13.38    1.55
  -7 -11   1   13.47    1.60
  -7 -11   1   14.67    1.53
  10   8  -1   12.46    1.50
  10   8  -1   12.15    1.42
   8 -18  -1   14.01    1.45
 -18  10  -1   17.98    1.74
  18 -10   1   12.48    1.45
 -10  -8   1   12.82    1.48
  18 -10   1   12.76    1.39
 -10  -8   1   13.01    1.40
  -8  18   1   13.36    1.48
  13   5  -1   25.38    2.36
   5 -18  -1   26.39    2.39
 -18  13  -1   25.21    2.37
  13   5  -1   25.36    2.43
 -13  -5   1   22.35    2.37
  18 -13   1   29.10    2.40
  -5  18   1   25.29    2.42
 -13  -5   1   28.24    2.34
  18 -13   1   24.98    2.33
  16   2  -1   10.77    1.41
   2 -18  -1   14.70    1.66
 -18  16  -1   10.19    1.29
   2 -18  -1   11.47    1.38
  16   2  -1   11.64    1.33
 -16  -2   1    9.07    1.25
  18 -16   1   10.42    1.23
  -2  18   1   12.58    1.40
  18 -16   1    7.71    1.10
  -1 -18  -1   11.76    1.51
  19  -1  -1   12.01    1.50
 -18  19  -1   10.83    1.44
  -1 -18  -1   21.50    2.14
 -19   1   1   16.26    1.71
  18 -19   1   14.24    1.58
  22  -4  -1   11.05    1.39
  -4 -18  -1    8.99    1.31
 -18  22  -1    5.92    1.05
  -4 -18  -1    7.99    1.13
  18 -22   1    8.42    1.36
 -22   4   1    7.14    1.19
   4  18   1    5.88    1.01
  -7 -18  -1    5.37    1.01
  25  -7  -1    4.99    1.11
  -7 -18  -1    6.43    1.09
   7  18   1    6.03    1.13
 -25   7   1    3.32    0.83
 -25   7   1    8.26    1.62
   7  18   1    4.65    1.01
  18 -25   1    7.17    1.13
  18 -25   1    8.13    1.35
 -10 -18  -1    1.79    0.86
 -10 -18  -1    0.76    0.84
  28 -10  -1    2.18    1.23
  10  18   1    0.90    0.88
 -28  10   1    0.84    0.42
 -28  10   1   -0.20    0.70
  10  18   1    1.56    1.05
  18 -28   1    2.18    0.83
  18 -28   1    0.92    0.74
 -13 -18  -1    1.41    0.91
  31 -13  -1    0.16    0.90
 -13 -18  -1    1.02    0.84
  13  18   1    0.23    1.03
  13  18   1   -0.31    0.92
  18 -31   1   -0.37    0.67
 -31  13   1    0.11    0.38
  18 -31   1   -0.10    0.66
 -31  13   1    0.31    0.77
  34 -16  -1    8.30    1.39
 -16 -18  -1    7.04    1.93
 -16 -18  -1    7.96    1.43
 -34  16   1    6.00    1.35
 -34  16   1    5.96    0.77
  16  18   1    5.28    1.33
  18 -34   1    4.47    1.16
  16  18   1    5.55    1.42
  18 -34   1    8.30    1.60
  37 -19  -1   -0.61    0.72
 -19 -18  -1   -0.25    1.00
 -18  37  -1   -0.56    0.74
 -19 -18  -1   -0.73    1.11
  19  18   1   -0.72    0.96
  18 -37   1    1.50    0.93
  18 -37   1    0.33    0.77
  19  18   1   -0.27    0.92
 -37  19   1   -0.68    0.97
 -19 -15  -1   -1.11    0.90
 -15  34  -1   -0.58    0.65
  34 -19  -1   -0.56    0.83
 -19 -15  -1    1.79    1.04
  15 -34   1   -0.49    0.79
  19  15   1    2.46    1.38
  15 -34   1    0.54    0.89
  19  15   1   -0.53    0.79
 -34  19   1    0.18    0.94
 -19 -12  -1   -0.53    0.75
 -19 -12  -1   -0.36    1.22
  31 -19  -1   -0.80    0.79
 -12  31  -1    0.73    0.64
  12 -31   1   -0.67    0.90
  19  12   1   -0.05    0.94
  12 -31   1   -0.31    0.71
  19  12   1    1.83    0.96
 -31  19   1    0.20    0.74
  28 -19  -1    7.94    1.32
 -19  -9  -1    6.89    1.17
 -19  -9  -1    7.09    1.18
  -9  28  -1    6.34    1.06
  -9  28  -1    6.06    1.14
  19   9   1    9.43    1.38
 -28  19   1   11.59    1.92
  19   9   1    8.96    1.35
   9 -28   1    5.26    1.07
  25 -19  -1   10.51    1.36
 -19  -6  -1   12.09    1.99
  -6  25  -1    9.27    1.01
 -19  -6  -1    6.67    1.02
  -6  25  -1    5.51    1.10
  19   6   1    6.80    1.21
  19   6   1    6.68    1.22
   6 -25   1    8.62    1.25
 -25  19   1    6.63    1.09
 -19  -3  -1   15.21    1.83
 -19  -3  -1   14.92    1.77
  -3  22  -1   16.63    1.74
  22 -19  -1   15.85    1.72
  19   3   1   13.64    1.72
 -22  19   1   18.13    1.93
   3 -22   1   16.12    1.76
 -22  19   1   13.89    1.48
  19   3   1   14.61    1.79
   3 -22   1   15.60    1.69
   0  19  -1    2.49    0.67
  19 -19  -1    1.53    0.61
 -19   0  -1    2.53    0.76
 -19   0  -1    1.62    0.54
 -19  19   1    2.40    0.51
  19   0   1    1.01    0.64
  19   0   1    0.62    0.64
   0 -19   1    1.85    0.73
 -19  19   1    2.12    0.85
   0 -19   1    1.83    0.44
   0 -19   1    1.74    0.65
  16 -19  -1   11.02    1.29
 -19   3  -1    8.45    1.10
 -19   3  -1   18.21    1.83
  16 -19  -1    9.64    1.25
   3  16  -1    7.66    1.12
  -3 -16   1   10.22    1.05
 -16  19   1    9.04    1.05
 -16  19   1    8.60    1.20
  -3 -16   1   16.79    1.84
  -3 -16   1   12.79    1.36
  13 -19  -1    1.04    0.54
   6  13  -1    1.59    0.70
 -19   6  -1   -0.09    0.37
 -19   6  -1    0.91    0.61
   6  13  -1    0.66    0.69
  13 -19  -1    0.35    0.48
  13 -19  -1    0.46    0.44
  19  -6   1    0.84    0.40
  19  -6   1    1.02    0.50
  -6 -13   1    1.60    0.74
  -6 -13   1    1.60    0.63
  10 -19  -1    0.29    0.58
   9  10  -1    0.42    0.70
  10 -19  -1    0.64    0.45
 -19   9  -1    0.29    0.78
  10 -19  -1   -0.25    0.40
 -19   9  -1    0.29    0.36
   9  10  -1    0.64    0.59
 -10  19   1    0.74    0.59
  19  -9   1    0.26    0.36
  -9 -10   1    0.56    0.54
  19  -9   1   -0.06    0.61
  -9 -10   1    0.97    0.62
 -19  12  -1    5.08    0.81
 -19  12  -1    9.16    1.10
   7 -19  -1    8.92    1.14
  12   7  -1    4.70    0.83
  12   7  -1    8.27    1.12
 -12  -7   1    9.74    1.35
 -12  -7   1    8.03    0.96
  -7  19   1    6.30    0.93
  19 -12   1    7.31    1.01
  19 -12   1    6.07    0.79
   4 -19  -1    1.56    0.61
 -19  15  -1    2.47    0.72
  15   4  -1    4.06    1.07
  19 -15   1    3.35    0.81
  -4  19   1    2.44    0.73
 -15  -4   1    5.37    1.33
  19 -15   1    2.43    0.54
   1 -19  -1  110.18    9.14
 -19  18  -1  110.09    9.12
  18   1  -1  111.57    9.15
   1 -19  -1  109.42    9.15
  18   1  -1  112.01    9.10
  -1  19   1  111.89    9.15
 -18  -1   1  108.93    9.13
  19 -18   1  111.10    9.12
 -19  21  -1   14.65    1.68
  -2 -19  -1   16.76    1.91
  -2 -19  -1   14.40    1.73
  21  -2  -1   16.43    1.76
  19 -21   1   14.40    1.61
 -21   2   1   13.64    1.68
   2  19   1   15.66    1.77
  -5 -19  -1   29.26    2.71
  -5 -19  -1   28.50    2.70
 -19  24  -1   28.02    2.67
  24  -5  -1   26.23    2.71
   5  19   1   28.30    2.73
  19 -24   1   26.24    2.63
 -24   5   1   27.51    2.50
   5  19   1   27.85    2.75
 -24   5   1   25.32    2.63
  -8 -19  -1    5.53    1.12
  27  -8  -1    4.04    0.99
  -8 -19  -1    5.92    1.19
  19 -27   1   11.18    2.15
   8  19   1    5.42    1.26
  19 -27   1    3.82    0.98
 -27   8   1    6.65    1.39
 -27   8   1    4.50    0.69
   8  19   1    4.44    1.11
 -11 -19  -1    0.66    0.93
 -11 -19  -1   -0.15    0.79
  30 -11  -1    1.06    0.71
  19 -30   1    0.29    0.59
  19 -30   1   -0.27    0.75
  11  19   1   -0.51    0.90
 -30  11   1   -0.02    0.83
  11  19   1    0.61    0.92
 -14 -19  -1    0.65    0.97
 -14 -19  -1    1.25    0.90
  33 -14  -1    2.60    1.09
  19 -33   1   -0.31    0.75
  14  19   1    0.75    0.99
 -33  14   1    0.93    0.52
  14  19   1    1.90    1.58
  19 -33   1    4.68    1.11
 -33  14   1    1.03    0.93
 -17 -19  -1    1.43    1.13
  36 -17  -1    1.96    1.13
 -17 -19  -1   -0.38    1.04
  19 -36   1    0.99    0.93
 -36  17   1    1.07    0.47
  19 -36   1    1.36    0.97
 -36  17   1    0.39    1.00
  17  19   1    0.52    1.14
  17  19   1    2.11    1.36
 -19  39  -1    0.02    0.80
 -20 -19  -1   -0.57    1.01
  39 -20  -1   -0.84    0.97
 -20 -19  -1   -0.96    1.08
  20  19   1    0.63    1.22
 -39  20   1   -0.42    1.03
  20  19   1   -2.10    1.03
  19 -39   1    0.22    0.95
  19 -39   1   -0.79    0.71
 -20 -16  -1    0.86    1.03
 -20 -16  -1   -0.47    0.99
  36 -20  -1    1.44    1.01
 -16  36  -1   -0.69    0.70
  16 -36   1   -0.07    0.76
  20  16   1   -1.22    1.05
  20  16   1    0.00    1.19
  16 -36   1    0.72    0.92
 -36  20   1   -1.04    1.61
  33 -20  -1    4.34    1.09
 -20 -13  -1    5.39    1.19
 -20 -13  -1    2.45    1.00
 -13  33  -1    5.05    0.86
  13 -33   1    1.80    0.92
  13 -33   1    1.99    0.74
  20  13   1    2.90    0.97
  20  13   1    4.84    1.29
 -33  20   1    2.41    0.98
 -20 -10  -1    1.92    0.88
 -10  30  -1    0.50    0.60
 -20 -10  -1    2.62    0.87
 -10  30  -1    1.89    0.91
  30 -20  -1    0.80    0.77
  20  10   1    1.18    0.99
  10 -30   1    0.16    0.54
  20  10   1    1.17    0.95
 -30  20   1    3.15    1.55
 -20  -7  -1    8.99    1.30
  27 -20  -1   17.60    1.90
  -7  27  -1   12.82    1.62
 -20  -7  -1   12.29    1.52
  -7  27  -1   10.31    1.24
 -27  20   1   13.24    1.62
   7 -27   1   10.72    1.46
  20   7   1   10.59    1.50
  20   7   1   13.78    1.71
  24 -20  -1   16.26    1.77
  -4  24  -1   11.42    1.32
 -20  -4  -1   14.71    1.74
  -4  24  -1    8.63    1.38
 -20  -4  -1   11.62    1.46
 -24  20   1   15.70    1.78
 -24  20   1   11.48    1.33
   4 -24   1   15.75    1.75
  20   4   1   14.40    1.68
   4 -24   1   12.71    1.50
  20   4   1   13.70    1.69
 -20  -1  -1    5.45    0.86
  -1  21  -1    4.17    0.95
  21 -20  -1   11.92    1.90
 -20  -1  -1    6.13    1.10
 -21  20   1    6.78    0.82
   1 -21   1    6.01    1.02
   1 -21   1    6.42    1.08
  20   1   1    6.89    1.12
   1 -21   1    5.69    0.73
  20   1   1    4.66    1.02
 -21  20   1    4.23    0.92
  18 -20  -1    1.92    0.61
  18 -20  -1    2.49    0.82
 -20   2  -1    1.90    0.56
   2  18  -1    1.25    0.64
 -20   2  -1    1.90    0.72
  -2 -18   1    2.58    0.77
  -2 -18   1    2.79    0.48
 -18  20   1    2.08    0.59
  20  -2   1    1.94    0.97
 -18  20   1    1.85    0.50
  -2 -18   1    3.32    0.73
  15 -20  -1    8.32    1.11
 -20   5  -1   11.33    1.29
   5  15  -1   13.72    1.67
  15 -20  -1   12.39    1.32
  15 -20  -1    7.99    1.05
 -20   5  -1   10.00    1.26
   5  15  -1    9.33    1.27
 -15  20   1   12.59    1.42
  -5 -15   1    9.34    1.18
  20  -5   1   10.74    1.29
  20  -5   1   10.64    1.39
  -5 -15   1    7.58    1.22
  12 -20  -1   14.46    1.37
   8  12  -1   13.48    1.58
  12 -20  -1   16.79    1.69
  12 -20  -1   12.71    1.50
   8  12  -1   12.36    1.50
 -20   8  -1   14.83    1.53
 -20   8  -1   13.77    1.51
  20  -8   1   15.63    1.68
  20  -8   1   14.19    1.47
  -8 -12   1   13.64    1.53
  -8 -12   1   13.16    1.53
 -20  11  -1    3.53    0.76
 -20  11  -1    1.41    0.48
   9 -20  -1    3.49    0.73
  11   9  -1    5.07    1.34
  11   9  -1    3.40    0.68
   9 -20  -1    2.14    0.61
  -9  20   1    1.92    0.68
  20 -11   1    2.71    0.55
  20 -11   1    7.72    1.47
 -11  -9   1    3.46    0.74
 -11  -9   1    3.40    0.69
 -20  14  -1   32.52    3.11
  14   6  -1   34.50    3.10
   6 -20  -1   36.01    3.13
  14   6  -1   33.78    3.18
 -14  -6   1   37.54    3.15
 -14  -6   1   36.16    3.09
  -6  20   1   35.03    3.16
  20 -14   1   35.15    3.07
  17   3  -1   23.94    2.35
   3 -20  -1   30.54    2.62
 -20  17  -1   25.36    2.37
   3 -20  -1   25.12    2.37
  17   3  -1   24.72    2.42
  20 -17   1   22.92    2.34
 -17  -3   1   23.29    2.37
  20 -17   1   25.13    2.31
  -3  20   1   26.41    2.45
 -20  20  -1   19.09    2.07
   0 -20  -1   20.77    2.07
   0 -20  -1   28.59    2.60
  20   0  -1   19.09    2.12
  20   0  -1   21.22    2.05
   0  20   1   19.58    2.14
 -20   0   1   20.69    2.12
  -3 -20  -1    1.85    0.81
 -20  23  -1    2.58    0.89
  23  -3  -1    5.83    1.38
  -3 -20  -1    1.06    0.80
 -23   3   1    3.83    0.95
   3  20   1    2.57    0.88
  20 -23   1    1.68    0.83
  -6 -20  -1    2.95    0.94
 -20  26  -1    4.35    0.94
  -6 -20  -1    6.08    1.14
  26  -6  -1    7.57    1.38
 -26   6   1    5.56    1.08
  20 -26   1    5.16    1.04
   6  20   1    6.78    1.22
 -26   6   1    2.78    0.63
   6  20   1    4.73    1.18
  -9 -20  -1   13.06    1.57
  -9 -20  -1   10.38    1.52
  29  -9  -1   16.03    1.82
  20 -29   1   10.07    1.45
  20 -29   1   10.03    1.43
   9  20   1    9.15    1.47
 -29   9   1    8.02    1.04
 -29   9   1    9.24    1.39
  32 -12  -1   -0.48    1.09
 -12 -20  -1    0.18    0.85
 -12 -20  -1    1.21    0.96
  20 -32   1    1.31    0.86
 -32  12   1   -0.54    0.81
  20 -32   1    0.64    0.99
 -32  12   1    0.00    0.42
  12  20   1   -0.11    0.94
  12  20   1   -0.12    1.02
  35 -15  -1    0.08    0.96
 -15 -20  -1   -0.40    0.96
 -15 -20  -1   -0.63    0.82
  20 -35   1   -0.20    0.73
  20 -35   1   -0.25    0.75
  15  20   1   -0.09    1.19
 -35  15   1    0.20    0.52
 -35  15   1   -0.52    0.94
  15  20   1    0.90    1.11
 -20  38  -1    1.59    0.83
  38 -18  -1    2.10    1.00
 -18 -20  -1    1.65    1.14
 -18 -20  -1    0.33    1.12
  18  20   1    0.98    0.98
  20 -38   1    1.26    1.02
 -38  18   1    0.69    1.05
  20 -38   1    0.33    0.95
  18  20   1    0.39    1.12
  41 -21  -1    0.62    1.52
 -21 -20  -1   -0.59    1.18
 -21 -20  -1    0.56    1.36
 -20  41  -1    0.47    0.88
  20 -41   1   -0.65    1.01
  20 -41   1    2.52    1.26
  21  20   1    0.00    1.34
 -41  21   1   -0.31    1.03
  21  20   1    2.04    1.34
  38 -21  -1   -1.08    0.94
 -17  38  -1   -1.26    0.69
 -21 -17  -1    0.24    1.19
 -21 -17  -1    1.67    1.01
  21  17   1    0.05    1.24
  21  17   1    0.57    1.21
 -38  21   1    0.92    1.09
  17 -38   1    0.73    0.93
  17 -38   1   -0.58    0.69
 -14  35  -1    0.09    0.75
 -21 -14  -1    0.26    0.85
  35 -21  -1   -0.64    0.82
 -21 -14  -1    0.35    0.86
  14 -35   1   -0.54    0.89
 -35  21   1    0.18    0.94
  14 -35   1    0.19    0.92
  21  14   1   -0.47    1.05
  21  14   1    0.36    1.07
 -11  32  -1    2.32    0.72
 -21 -11  -1    2.17    1.03
 -21 -11  -1    1.46    0.96
 -11  32  -1    1.78    0.96
  32 -21  -1    2.29    0.97
  21  11   1    2.64    1.17
  11 -32   1    2.60    0.89
 -32  21   1    3.29    1.02
  21  11   1    2.33    0.98
 -21  -8  -1   11.83    1.61
  -8  29  -1   11.80    1.62
  29 -21  -1    7.81    1.24
  -8  29  -1   10.89    1.47
 -29  21   1    9.87    1.42
   8 -29   1    9.63    1.47
  21   8   1    8.57    1.39
  21   8   1   10.62    1.64
 -21  -5  -1   16.48    2.08
  26 -21  -1   17.10    2.02
 -21  -5  -1   18.93    2.12
  -5  26  -1   18.69    2.06
  -5  26  -1   17.85    1.80
  21   5   1   19.35    2.17
   5 -26   1   18.22    1.98
 -26  21   1   27.18    2.69
   5 -26   1   19.43    2.08
  21   5   1   22.27    2.25
  23 -21  -1   95.33    6.77
 -21  -2  -1   75.25    6.60
 -21  -2  -1   82.73    6.62
  -2  23  -1   77.66    6.59
  21   2   1   77.92    6.63
  21   2   1   73.03    6.63
 -23  21   1   74.37    6.40
   2 -23   1   78.23    6.58
 -23  21   1   72.61    6.57
   1  20  -1   12.49    1.50
  20 -21  -1   14.65    1.66
 -21   1  -1   20.30    2.10
 -21   1  -1   11.38    1.37
 -20  21   1   13.00    1.57
  -1 -20   1    9.21    1.24
  21  -1   1   16.25    1.66
  21  -1   1   15.34    1.92
 -20  21   1   12.57    1.29
  -1 -20   1   14.65    1.58
 -21   4  -1   18.23    1.87
  17 -21  -1   17.49    1.81
  17 -21  -1   23.68    2.09
   4  17  -1   19.32    1.96
 -21   4  -1   16.30    1.84
   4  17  -1   19.16    1.86
  -4 -17   1   17.28    1.64
  -4 -17   1   16.14    1.87
  -4 -17   1   16.62    1.82
  21  -4   1   19.94    2.06
 -17  21   1   17.27    1.85
   7  14  -1    5.10    1.12
  14 -21  -1    3.62    0.57
 -21   7  -1    1.39    0.46
   7  14  -1    1.65    0.70
  14 -21  -1    1.77    0.58
 -21   7  -1    3.68    1.17
  14 -21  -1    2.46    0.69
  -7 -14   1    2.38    0.72
  21  -7   1    2.28    0.53
  21  -7   1    3.46    0.82
  -7 -14   1    3.63    0.80
  11 -21  -1    4.78    0.85
  11 -21  -1    5.03    0.85
 -21  10  -1    3.41    0.61
  10  11  -1    7.00    1.11
  10  11  -1    4.16    0.81
 -21  10  -1    4.43    0.87
  11 -21  -1    4.67    0.69
 -11  21   1    4.97    0.85
  21 -10   1    4.44    0.68
 -10 -11   1    9.35    1.30
  21 -10   1    7.14    1.08
 -10 -11   1    4.94    0.85
 -21  13  -1    9.89    1.24
 -21  13  -1    9.09    1.13
  13   8  -1    7.56    1.11
  13   8  -1   10.35    1.26
   8 -21  -1   12.10    1.34
  -8  21   1    6.69    1.09
 -13  -8   1   14.92    1.62
 -13  -8   1   12.26    1.24
  21 -13   1   10.10    1.21
  21 -13   1    8.39    1.01
  16   5  -1   19.96    2.01
 -21  16  -1   18.06    1.90
   5 -21  -1   18.87    1.95
  16   5  -1   17.95    1.90
  -5  21   1   17.87    1.98
  21 -16   1   19.01    1.86
 -16  -5   1   17.24    1.92
  21 -16   1   25.93    2.13
   2 -21  -1   25.78    2.50
  19   2  -1   24.20    2.43
  19   2  -1   24.10    2.50
   2 -21  -1   26.62    2.48
 -21  19  -1   22.92    2.43
  21 -19   1   26.07    2.39
  -2  21   1   26.26    2.52
 -19  -2   1   30.99    2.76
  -1 -21  -1   30.84    2.97
  -1 -21  -1   35.60    3.19
  22  -1  -1   34.46    3.02
 -21  22  -1   30.64    2.94
  22  -1  -1   30.97    2.90
 -22   1   1   28.95    2.94
  21 -22   1   32.80    2.95
   1  21   1   29.60    2.98
  -4 -21  -1    3.91    1.14
 -21  25  -1    5.09    1.03
  25  -4  -1    4.73    1.34
  -4 -21  -1    3.83    0.99
  21 -25   1    2.90    0.86
   4  21   1    2.51    0.74
 -25   4   1    3.34    1.06
  -7 -21  -1    2.48    0.92
  -7 -21  -1    0.42    0.87
  28  -7  -1    3.19    1.02
   7  21   1    2.18    0.99
  21 -28   1    2.64    0.77
 -28   7   1    2.24    0.57
 -28   7   1    3.74    1.00
  21 -28   1    1.79    0.80
   7  21   1    4.52    1.27
 -10 -21  -1    0.00    0.90
  31 -10  -1   -1.00    0.88
 -10 -21  -1    0.60    0.87
  21 -31   1    0.90    0.74
  10  21   1    0.21    0.83
 -31  10   1   -3.30    1.41
  21 -31   1    0.34    0.75
 -31  10   1    0.50    0.43
  10  21   1   -1.15    1.08
 -13 -21  -1    2.03    1.05
 -13 -21  -1    1.39    1.09
  34 -13  -1    1.70    0.81
  13  21   1    4.85    2.42
  21 -34   1    0.81    0.90
  21 -34   1    1.52    0.95
 -34  13   1    1.30    0.51
 -34  13   1    1.44    0.97
  13  21   1    1.23    1.08
  37 -16  -1    2.99    1.12
 -16 -21  -1    1.02    1.12
 -16 -21  -1    3.13    1.10
  21 -37   1    0.43    0.69
  16  21   1    2.89    1.32
  21 -37   1    1.16    1.00
  16  21   1    3.19    1.24
 -37  16   1    0.83    1.08
 -37  16   1    1.42    0.51
 -19 -21  -1   -0.66    1.47
 -19 -21  -1    0.33    1.11
  40 -19  -1    0.98    1.56
 -21  40  -1   -0.58    0.82
 -40  19   1    0.61    1.25
  21 -40   1    0.41    1.09
  19  21   1    1.34    1.48
  19  21   1    0.46    1.18
 -22 -21  -1    0.49    1.03
 -22 -21  -1    0.75    1.24
 -21  43  -1   -0.31    0.80
  43 -22  -1    0.75    1.12
  22  21   1   -0.99    1.10
 -43  22   1   -1.17    1.06
  21 -43   1    0.36    1.08
  22  21   1   -0.12    1.15
  21 -43   1   -1.04    1.03
  40 -22  -1    1.34    1.11
 -22 -18  -1   -1.44    1.28
 -22 -18  -1   -1.14    0.92
 -18  40  -1    0.23    0.80
  22  18   1   -1.41    0.96
 -40  22   1    0.72    1.48
  18 -40   1    0.30    0.83
  18 -40   1   -0.53    1.26
  22  18   1    1.64    1.37
 -22 -15  -1    0.02    0.92
 -15  37  -1   -0.71    0.75
 -22 -15  -1    0.57    2.00
  37 -22  -1    1.47    1.47
  22  15   1    1.24    1.20
  15 -37   1   -0.89    0.75
  15 -37   1    1.26    1.14
 -37  22   1    0.61    1.02
  22  15   1   -0.82    1.34
  34 -22  -1    4.97    1.33
 -12  34  -1    3.31    0.86
 -22 -12  -1    4.98    1.78
  22  12   1   10.02    1.97
 -34  22   1    5.74    1.23
  12 -34   1    5.77    1.29
  22  12   1    3.08    1.07
  31 -22  -1    5.47    1.27
 -22  -9  -1    4.30    1.25
  -9  31  -1    3.89    1.01
  -9  31  -1    3.68    0.81
  22   9   1    3.60    1.25
   9 -31   1    4.87    1.17
  22   9   1    6.00    1.59
 -31  22   1    3.92    1.22
  -6  28  -1    3.58    0.97
  -6  28  -1    3.31    0.70
 -22  -6  -1    3.54    1.02
  28 -22  -1    3.04    0.97
 -22  -6  -1    3.48    0.81
  22   6   1    4.34    1.09
   6 -28   1    2.48    0.79
 -28  22   1    2.66    0.87
  22   6   1    5.82    1.22
 -22  -3  -1   11.62    1.47
  -3  25  -1    9.32    1.35
 -22  -3  -1    7.83    1.12
  25 -22  -1   14.26    1.65
 -25  22   1    7.55    1.24
   3 -25   1    7.64    1.26
   3 -25   1    9.82    1.41
  22   3   1    7.00    1.36
 -25  22   1   10.20    1.08
  22   3   1    8.87    1.36
   0  22  -1    3.68    0.91
 -22   0  -1    3.98    0.77
  22 -22  -1    7.37    1.25
 -22   0  -1    2.98    0.83
 -22  22   1    3.98    0.69
  22   0   1    5.22    1.03
   0 -22   1    4.05    1.07
  22   0   1    4.72    1.23
 -22  22   1    2.98    0.87
   0 -22   1    4.47    0.93
   0 -22   1    3.59    0.62
  19 -22  -1    2.69    0.71
  19 -22  -1    4.23    0.86
 -22   3  -1    2.37    0.65
 -22   3  -1    2.58    0.84
   3  19  -1    3.24    0.88
  -3 -19   1    3.43    0.59
 -19  22   1    4.49    0.96
  22  -3   1    4.89    1.60
  -3 -19   1    3.54    0.85
  -3 -19   1    3.68    0.82
  16 -22  -1   13.79    1.55
 -22   6  -1   15.15    1.59
  16 -22  -1   12.60    1.38
   6  16  -1   15.82    1.72
 -22   6  -1   19.71    1.95
  16 -22  -1   16.63    1.61
   6  16  -1   12.68    1.60
  -6 -16   1   12.83    1.59
  -6 -16   1   13.81    1.60
 -16  22   1   12.93    1.58
 -22   9  -1    7.07    1.05
   9  13  -1    4.39    0.90
   9  13  -1    4.96    0.93
  13 -22  -1    3.50    0.70
  13 -22  -1    3.72    0.79
 -22   9  -1    3.72    0.69
  13 -22  -1    6.08    0.74
  -9 -13   1    9.36    1.31
  22  -9   1    3.81    0.79
  -9 -13   1    5.79    0.92
  22  -9   1    4.17    0.66
  12  10  -1    1.66    0.65
 -22  12  -1    1.07    0.45
  12  10  -1    2.34    0.78
 -22  12  -1    2.21    0.72
  10 -22  -1    0.78    0.50
  10 -22  -1    1.27    0.56
  22 -12   1    1.61    0.47
 -12 -10   1    1.45    0.63
 -10  22   1    1.12    0.66
 -12 -10   1    2.88    0.89
  22 -12   1    1.24    0.53
  15   7  -1   10.04    1.40
 -22  15  -1    9.33    1.29
  15   7  -1   12.31    1.36
  22 -15   1    9.89    1.27
  22 -15   1    9.73    1.26
  -7  22   1    8.72    1.28
 -15  -7   1   19.55    2.02
 -15  -7   1   10.84    1.25
  18   4  -1   64.13    5.18
  18   4  -1   59.28    5.23
   4 -22  -1   61.33    5.21
 -22  18  -1   61.41    5.20
  22 -18   1   50.93    5.14
  22 -18   1   64.15    5.14
  -4  22   1   65.13    5.25
 -22  21  -1   33.22    2.90
   1 -22  -1   29.37    2.88
  21   1  -1   30.00    2.96
  21   1  -1   29.13    2.86
   1 -22  -1   32.69    2.96
 -21  -1   1   30.25    2.90
  -1  22   1   31.81    2.96
 -22  24  -1   12.56    1.65
  -2 -22  -1    9.30    1.34
  24  -2  -1    9.13    1.35
  24  -2  -1    9.05    1.25
  -2 -22  -1    8.41    1.34
   2  22   1    8.04    1.30
 -24   2   1    9.97    1.36
  22 -24   1    7.47    1.13
  27  -5  -1    0.62    0.71
 -22  27  -1    0.24    0.80
  -5 -22  -1    1.30    0.79
  -5 -22  -1    0.77    0.82
 -27   5   1    1.50    0.80
   5  22   1    1.36    0.84
 -27   5   1    0.69    0.49
  22 -27   1    0.47    0.73
  -8 -22  -1    7.25    1.63
  -8 -22  -1    5.78    1.15
  30  -8  -1    4.99    1.13
  22 -30   1    5.62    1.23
   8  22   1    5.96    1.23
  22 -30   1    4.69    1.06
 -30   8   1    7.96    1.27
   8  22   1    7.50    2.54
 -30   8   1    4.27    0.73
 -11 -22  -1   -0.28    0.86
  33 -11  -1    1.03    0.91
 -11 -22  -1   -0.35    0.92
 -33  11   1    0.16    0.48
  11  22   1    0.04    0.99
  22 -33   1    3.42    2.31
 -33  11   1   -0.17    0.76
  22 -33   1    0.44    0.78
  11  22   1   -0.69    1.04
 -14 -22  -1    2.29    1.15
 -14 -22  -1    4.05    1.28
  36 -14  -1    2.14    1.02
 -36  14   1    0.60    0.96
  22 -36   1    1.16    2.39
  14  22   1   -0.02    1.15
  14  22   1    2.14    1.23
 -36  14   1    1.85    0.57
  22 -36   1    1.51    1.01
 -17 -22  -1    0.98    1.07
  39 -17  -1    0.10    0.81
 -17 -22  -1    2.51    1.79
  17  22   1   -0.11    0.96
  22 -39   1   -0.82    0.73
  17  22   1   -0.98    1.05
 -39  17   1    0.71    0.50
  22 -39   1    1.09    1.07
 -39  17   1   -0.48    0.97
  42 -20  -1    1.22    0.94
 -20 -22  -1    0.98    1.17
 -22  42  -1   -1.82    0.81
 -20 -22  -1    2.52    1.31
  22 -42   1    0.54    1.04
  20  22   1   -4.67    2.81
  22 -42   1    0.55    0.93
 -42  20   1   -0.98    0.98
 -23 -22  -1    1.13    1.17
 -23 -22  -1    0.15    0.92
  45 -23  -1   -0.37    0.86
 -22  45  -1   -0.36    0.80
  22 -45   1   -0.64    0.63
  23  22   1    1.16    1.22
  23  22   1    0.53    1.06
  22 -45   1    1.70    0.98
 -45  23   1    1.00    1.10
 -19  42  -1   -1.05    0.81
 -23 -19  -1    0.53    1.05
 -23 -19  -1    1.65    1.17
  42 -23  -1    0.03    1.17
  19 -42   1    0.61    0.94
 -42  23   1    0.15    1.05
  23  19   1    0.87    1.46
  19 -42   1   -2.06    0.93
  39 -23  -1   -0.55    0.89
 -16  39  -1   -0.65    0.73
 -23 -16  -1    0.24    1.10
 -23 -16  -1    0.16    1.03
 -39  23   1    0.89    1.06
  23  16   1   -0.28    1.18
  16 -39   1    0.12    0.74
  16 -39   1   -0.80    0.70
  23  16   1    0.20    1.09
 -23 -13  -1    5.60    1.50
  36 -23  -1    4.44    1.24
 -13  36  -1    5.17    0.96
  13 -36   1    6.27    1.33
  13 -36   1    4.39    1.25
 -36  23   1    4.39    1.16
  23  13   1    8.51    1.47
  23  13   1    3.66    1.38
  33 -23  -1    2.07    1.07
 -23 -10  -1    3.11    1.17
 -10  33  -1    1.50    0.72
 -10  33  -1    1.31    0.98
 -33  23   1    2.11    1.13
  23  10   1   -0.32    1.00
  10 -33   1    1.62    0.84
  23  10   1    2.13    0.94
  30 -23  -1    1.21    0.66
  -7  30  -1    2.28    0.69
  -7  30  -1    1.41    0.94
 -23  -7  -1    6.33    1.83
 -23  -7  -1    2.03    0.75
  23   7   1    2.15    1.14
   7 -30   1    2.91    0.72
  23   7   1    2.88    1.00
 -30  23   1    1.92    0.80
 -23  -4  -1    9.86    1.33
  -4  27  -1   11.94    1.56
  27 -23  -1   13.80    1.63
 -23  -4  -1    9.48    1.53
   4 -27   1   10.26    1.54
  23   4   1   12.32    1.68
   4 -27   1   14.84    1.72
 -27  23   1   15.88    2.06
  23   4   1   12.44    1.64
 -27  23   1   10.21    1.29
  -1  24  -1    6.58    1.10
 -23  -1  -1    4.49    0.87
  24 -23  -1    5.06    0.93
 -23  -1  -1    4.57    1.02
 -24  23   1    6.60    1.12
   1 -24   1    4.27    0.89
   1 -24   1    5.24    1.17
 -24  23   1    6.18    0.84
  23   1   1    6.87    1.23
  23   1   1    7.55    1.14
   1 -24   1    6.61    0.74
 -23   2  -1   44.87    3.72
  21 -23  -1   46.46    3.83
  21 -23  -1   40.35    3.67
   2  21  -1   42.23    3.72
  -2 -21   1   40.70    3.65
 -21  23   1   35.25    3.64
 -21  23   1   40.28    3.46
  23  -2   1   40.45    3.72
  -2 -21   1   41.36    3.46
  18 -23  -1    2.35    0.56
   5  18  -1    3.45    1.91
   5  18  -1    1.94    0.74
 -23   5  -1    2.37    0.58
 -23   5  -1    1.73    0.80
  18 -23  -1    2.56    0.71
  18 -23  -1    3.57    0.89
  -5 -18   1    2.14    0.54
  23  -5   1    1.37    0.72
  -5 -18   1    3.04    0.85
 -18  23   1    2.21    0.78
  -5 -18   1    2.48    0.83
  15 -23  -1    6.67    0.97
 -23   8  -1    2.94    0.67
  15 -23  -1    6.84    0.81
   8  15  -1    5.90    0.98
   8  15  -1    3.89    0.95
  15 -23  -1    6.19    0.99
 -23   8  -1    7.01    1.05
  23  -8   1    8.83    1.78
  23  -8   1    4.15    0.71
  -8 -15   1   10.07    1.46
  -8 -15   1    5.16    0.91
  12 -23  -1    6.46    0.77
  11  12  -1    5.36    0.96
 -23  11  -1    6.16    0.96
  12 -23  -1    8.89    1.26
 -23  11  -1    3.57    0.65
  11  12  -1    4.80    0.97
  12 -23  -1    4.86    0.90
  23 -11   1    2.29    0.78
 -11 -12   1    4.53    0.99
 -12  23   1    4.86    0.86
  23 -11   1    4.42    0.70
 -11 -12   1    5.37    0.92
   9 -23  -1    9.40    1.20
  14   9  -1   11.76    1.41
  14   9  -1    9.49    1.15
 -23  14  -1    5.85    0.88
 -14  -9   1   12.77    1.41
  23 -14   1    9.47    1.21
  -9  23   1    9.10    1.25
 -14  -9   1    9.90    1.19
  23 -14   1    7.30    0.94
  17   6  -1    1.03    0.65
 -23  17  -1    0.77    0.90
  17   6  -1    0.84    1.10
   6 -23  -1    0.42    0.39
  23 -17   1    0.01    0.44
 -17  -6   1    0.57    0.73
  -6  23   1    0.48    0.72
  23 -17   1    0.50    0.68
   3 -23  -1   18.86    1.98
 -23  20  -1   16.66    1.78
  20   3  -1   14.97    1.81
   3 -23  -1   15.33    1.74
  20   3  -1   17.00    1.95
 -20  -3   1   14.22    1.77
  -3  23   1   16.70    1.92
  23 -20   1   15.37    1.77
  23 -20   1   15.05    1.70
 -23  23  -1    5.31    1.10
   0 -23  -1    5.92    1.11
  23   0  -1    7.50    1.17
  23   0  -1    8.97    1.32
   0 -23  -1    8.54    1.29
  23 -23   1    8.41    1.29
 -23   0   1    6.55    1.14
   0  23   1    7.30    1.23
  -3 -23  -1   17.89    2.11
  -3 -23  -1   19.07    2.10
 -23  26  -1   19.37    2.28
  26  -3  -1   17.53    2.16
 -26   3   1   17.35    2.07
   3  23   1   17.55    2.12
  23 -26   1   30.78    2.88
 -23  29  -1    4.93    1.07
  29  -6  -1    2.30    0.88
  -6 -23  -1    4.62    1.13
  -6 -23  -1    3.34    0.91
   6  23   1    1.95    1.01
 -29   6   1    4.18    0.69
  23 -29   1    3.24    0.92
 -29   6   1    3.78    1.10
  32  -9  -1    1.94    0.86
  -9 -23  -1    1.03    1.01
  -9 -23  -1    1.95    1.01
   9  23   1    1.46    1.06
 -32   9   1    1.81    0.58
   9  23   1    3.46    1.21
 -32   9   1    1.56    1.00
  23 -32   1    1.99    0.95
  23 -32   1    0.95    0.64
 -12 -23  -1   -0.58    0.94
  35 -12  -1   -0.61    0.85
 -12 -23  -1   -0.72    1.04
 -35  12   1   -0.03    0.48
 -35  12   1    0.00    0.87
  12  23   1   -0.13    0.84
  23 -35   1   -0.30    0.91
  23 -35   1    1.08    0.86
  12  23   1   -0.59    1.06
 -15 -23  -1   -1.13    0.87
 -15 -23  -1    0.16    1.19
  38 -15  -1    2.19    1.25
  23 -38   1    0.22    0.77
  15  23   1    0.89    1.33
 -38  15   1    1.05    1.06
 -38  15   1   -0.31    0.47
  23 -38   1   -0.01    0.85
  15  23   1    0.30    1.20
  41 -18  -1   -1.33    1.07
 -18 -23  -1    1.58    1.21
 -18 -23  -1    1.87    1.05
  23 -41   1    0.85    1.07
  23 -41   1   -0.13    1.05
  18  23   1    0.30    1.36
  18  23   1   -1.21    1.06
 -41  18   1    0.32    0.51
 -41  18   1    1.33    1.09
 -21 -23  -1    1.09    1.57
 -23  44  -1   -1.06    0.83
  44 -21  -1    0.38    1.53
 -21 -23  -1    1.07    1.13
  21  23   1    0.92    1.25
  23 -44   1    0.16    0.98
 -44  21   1    0.70    1.16
  23 -44   1    0.76    1.09
  21  23   1    0.52    1.46
 -24 -23  -1    1.43    0.95
 -24 -23  -1    1.09    1.04
 -23  47  -1   -0.99    0.79
  47 -24  -1    0.75    1.08
 -47  24   1    1.42    1.11
  24  23   1    0.30    1.21
  23 -47   1    0.66    0.94
  23 -47   1    2.41    1.04
  24  23   1    4.11    1.59
 -24 -20  -1    0.16    1.33
  44 -24  -1   -0.31    1.07
 -24 -20  -1    0.42    0.94
 -20  44  -1    0.12    0.87
 -44  24   1    2.46    1.16
  20 -44   1   -1.42    0.83
  20 -44   1    0.02    0.94
  24  20   1    1.92    1.35
  24  20   1   -1.09    1.49
  41 -24  -1    0.91    0.83
 -24 -17  -1   -0.68    1.10
 -17  41  -1    1.53    0.88
 -24 -17  -1   -0.51    1.10
  17 -41   1    0.17    0.98
  17 -41   1   -0.37    0.66
  24  17   1   -0.83    0.92
  24  17   1    2.05    1.29
 -41  24   1    1.41    1.11
 -24 -14  -1   -0.07    1.02
  38 -24  -1    1.50    1.14
 -14  38  -1    0.73    0.74
  14 -38   1    1.02    0.92
  24  14   1    0.20    1.22
  14 -38   1   -0.35    0.98
  24  14   1    0.52    1.27
 -38  24   1   -0.02    0.93
 -11  35  -1    4.48    0.95
 -24 -11  -1    5.73    1.78
  35 -24  -1    5.53    1.36
 -11  35  -1    3.51    1.22
 -35  24   1    4.69    1.30
  11 -35   1    7.99    1.44
  24  11   1    5.16    1.25
  24  11   1    5.03    1.47
 -24  -8  -1    5.96    1.33
  -8  32  -1    3.85    1.22
  -8  32  -1    3.19    1.12
 -24  -8  -1    3.70    0.90
  32 -24  -1    6.18    1.32
   8 -32   1    2.81    0.81
  24   8   1    3.50    1.24
  24   8   1    5.54    1.34
 -32  24   1    3.17    1.12
  29 -24  -1    6.40    1.46
 -24  -5  -1    4.10    0.91
 -24  -5  -1    3.28    1.09
  -5  29  -1    2.27    1.02
   5 -29   1    5.35    1.12
   5 -29   1    3.46    0.96
 -29  24   1    6.19    1.72
  24   5   1    5.35    1.75
  24   5   1    4.03    1.09
  -2  26  -1    2.57    0.92
  26 -24  -1    3.18    0.96
  26 -24  -1    3.94    0.55
 -24  -2  -1    4.11    1.02
 -24  -2  -1    5.20    0.85
  24   2   1    4.15    1.13
 -26  24   1    6.06    0.80
  24   2   1    4.70    1.07
 -26  24   1    4.28    0.97
   2 -26   1    4.17    1.05
   2 -26   1    3.71    0.92
  23 -24  -1   19.34    2.00
 -24   1  -1   20.05    2.05
 -24   1  -1   25.39    2.49
   1  23  -1   16.26    2.00
  -1 -23   1   16.43    1.65
  -1 -23   1   17.05    1.91
  24  -1   1   16.50    2.04
 -23  24   1   15.66    1.96
  -1 -23   1   29.88    2.72
 -23  24   1   17.56    1.69
  24  -1   1   16.89    2.04
  20 -24  -1   25.23    2.38
 -24   4  -1   26.57    2.42
 -24   4  -1   24.57    2.43
  20 -24  -1   23.38    2.40
   4  20  -1   26.45    2.43
  -4 -20   1   23.93    2.39
 -20  24   1   24.41    2.42
  -4 -20   1   22.74    2.44
  24  -4   1   21.00    2.42
  -4 -20   1   23.63    2.15
   7  17  -1   47.52    4.05
  17 -24  -1   42.41    3.99
 -24   7  -1   46.78    4.01
  17 -24  -1   45.40    3.83
   7  17  -1   50.04    4.14
 -24   7  -1   46.82    4.04
  17 -24  -1   44.27    4.03
  24  -7   1   44.59    4.04
  -7 -17   1   43.60    4.05
  -7 -17   1   46.76    4.03
  24  -7   1   45.25    3.97
  14 -24  -1   40.73    3.54
  10  14  -1   42.23    3.55
  10  14  -1   37.37    3.56
 -24  10  -1   39.17    3.53
  14 -24  -1   37.36    3.53
 -24  10  -1   42.75    3.49
  14 -24  -1   39.95    3.35
  24 -10   1   35.31    3.49
  24 -10   1   38.33    3.44
 -10 -14   1   40.33    3.52
  13  11  -1   11.81    1.39
  11 -24  -1    7.07    1.09
 -24  13  -1   14.73    1.52
  11 -24  -1   13.49    1.43
  13  11  -1   11.71    1.31
 -24  13  -1    8.00    1.03
 -11  24   1   11.32    1.40
 -13 -11   1   12.42    1.38
  24 -13   1    7.36    1.02
  24 -13   1    7.60    1.20
 -13 -11   1   14.72    1.63
  16   8  -1   14.43    1.69
 -24  16  -1   13.12    1.57
  16   8  -1   11.03    1.45
  -8  24   1   12.21    1.56
 -16  -8   1   15.85    1.68
  24 -16   1   12.49    1.55
  24 -16   1   13.76    1.52
 -16  -8   1   13.66    1.54
   5 -24  -1    2.73    0.87
 -24  19  -1    1.56    0.61
  19   5  -1    2.43    0.78
  19   5  -1    1.85    0.95
  24 -19   1    0.90    0.47
 -19  -5   1    2.27    0.86
  -5  24   1    0.92    0.81
  24 -19   1    3.89    1.14
  22   2  -1   12.82    1.54
  22   2  -1   11.90    1.62
   2 -24  -1   11.07    1.57
 -24  22  -1   11.71    1.60
   2 -24  -1    8.35    1.33
 -22  -2   1   13.26    1.59
  -2  24   1   13.23    1.62
  24 -22   1   13.10    1.65
  -1 -24  -1    1.49    0.85
  25  -1  -1    3.78    1.06
  25  -1  -1    4.55    0.94
 -24  25  -1    2.41    0.92
  -1 -24  -1    6.31    1.43
 -25   1   1    5.23    1.21
  24 -25   1    6.73    1.99
   1  24   1    2.14    0.96
  -4 -24  -1    6.89    1.26
 -24  28  -1    4.49    1.04
  28  -4  -1    5.76    1.26
  -4 -24  -1    8.02    1.33
   4  24   1    6.73    1.30
 -28   4   1    5.68    0.87
 -28   4   1    6.84    1.26
  24 -28   1   10.77    1.62
  -7 -24  -1    3.96    1.13
  -7 -24  -1    4.39    1.11
  31  -7  -1    2.14    1.13
  24 -31   1    4.44    1.28
  24 -31   1    3.70    1.06
 -31   7   1    2.00    1.03
   7  24   1    3.56    1.24
 -31   7   1    2.62    0.64
 -10 -24  -1    1.26    1.04
  34 -10  -1    0.15    0.87
 -10 -24  -1   -0.58    0.93
 -34  10   1    1.20    0.79
 -34  10   1   -0.04    0.52
  10  24   1    0.50    1.11
  24 -34   1   -1.15    2.17
  24 -34   1    0.52    0.87
  10  24   1    0.88    1.11
 -13 -24  -1    1.85    1.23
 -13 -24  -1    2.45    1.22
  37 -13  -1    2.01    1.22
  24 -37   1    0.99    0.85
  13  24   1    3.25    1.52
 -37  13   1    0.60    1.13
  13  24   1    1.98    1.23
 -37  13   1    1.42    0.56
  24 -37   1    1.53    0.88
  40 -16  -1    0.43    1.22
 -16 -24  -1    1.29    1.43
 -16 -24  -1    0.53    1.29
  24 -40   1   -1.03    0.90
 -40  16   1    0.27    0.49
  16  24   1   -1.70    1.54
  24 -40   1   -0.33    1.06
  16  24   1    0.47    1.20
 -19 -24  -1    0.14    1.13
 -24  43  -1    1.56    0.91
  43 -19  -1    2.54    1.50
 -19 -24  -1    0.29    1.14
 -43  19   1    1.01    0.55
  19  24   1    1.78    1.22
  24 -43   1    2.22    1.33
 -43  19   1    1.49    1.15
  19  24   1    0.44    1.55
  24 -43   1    0.07    0.94
 -24  46  -1    1.25    0.80
  46 -22  -1    0.36    0.84
 -22 -24  -1    0.80    1.09
 -22 -24  -1    1.26    1.15
  22  24   1   -1.11    1.01
 -46  22   1    2.85    2.04
  24 -46   1   -0.37    0.99
  24 -46   1    0.42    0.95
  49 -25  -1    1.40    1.26
 -25 -24  -1   -0.27    0.98
 -25 -24  -1    0.15    1.03
 -24  49  -1   -0.35    0.79
  24 -49   1   -1.39    0.72
 -49  25   1    0.16    1.00
  25  24   1    1.34    1.48
  25  24   1   -0.69    1.16
  24 -49   1    0.12    1.22
  46 -25  -1    0.16    1.20
 -25 -21  -1    1.28    1.17
 -21  46  -1    0.82    0.81
 -25 -21  -1    1.23    1.56
  21 -46   1   -0.09    1.23
 -46  25   1   -0.48    0.95
  21 -46   1   -0.12    0.53
  25  21   1   -1.04    1.05
  25  21   1   -1.18    2.28
 -25 -18  -1   -0.23    1.10
 -25 -18  -1    1.64    1.30
  43 -25  -1    1.67    1.13
 -18  43  -1   -0.06    0.75
 -43  25   1   -1.03    0.98
  25  18   1   -0.34    1.14
  18 -43   1    0.24    0.90
  25  18   1    0.11    1.17
  18 -43   1    2.52    1.20
 -25 -15  -1    3.62    2.01
  40 -25  -1   -0.90    0.89
 -15  40  -1   -0.80    0.78
  15 -40   1   -0.52    0.98
  25  15   1   -0.66    0.98
  25  15   1    3.14    1.34
 -25 -12  -1    1.63    1.12
  37 -25  -1    1.73    1.22
 -12  37  -1    1.13    0.73
  25  12   1    4.96    1.78
 -37  25   1    0.13    0.80
  12 -37   1   -0.45    0.90
  25  12   1    0.29    1.02
  -9  34  -1    0.89    0.70
  34 -25  -1    1.43    2.04
  -9  34  -1    0.47    0.95
 -25  -9  -1   -0.22    1.01
 -25  -9  -1   -0.04    0.71
 -34  25   1    0.99    1.03
  25   9   1    1.94    1.23
   9 -34   1    1.26    0.83
  25   9   1   -0.58    1.00
  -6  31  -1    2.39    1.00
 -25  -6  -1    3.47    0.85
 -25  -6  -1    1.60    0.98
  31 -25  -1    0.86    1.07
   6 -31   1    2.74    0.88
   6 -31   1    1.21    0.94
  25   6   1    4.34    1.21
  25   6   1    2.56    1.06
 -31  25   1    2.51    0.72
 -31  25   1    1.23    0.90
  -3  28  -1    9.61    1.53
 -25  -3  -1   13.64    2.09
  28 -25  -1   12.34    1.38
 -25  -3  -1   10.71    1.40
  28 -25  -1   11.11    1.18
 -28  25   1   11.31    1.29
  25   3   1   12.66    1.67
  25   3   1   15.51    2.21
 -28  25   1   10.26    1.56
   3 -28   1   17.95    2.43
   3 -28   1   10.02    1.41
 -25   0  -1    6.98    1.24
  25 -25  -1    7.07    1.20
 -25   0  -1    3.38    0.87
   0  25  -1    4.23    1.00
   0 -25   1    5.40    0.71
   0 -25   1    8.04    1.31
  25   0   1    6.11    1.09
   0 -25   1    5.80    1.12
  25   0   1    5.75    1.25
 -25  25   1    6.65    0.82
 -25  25   1    3.02    1.01
   3  22  -1   11.62    1.46
  22 -25  -1   17.73    1.82
  22 -25  -1   11.16    1.36
 -25   3  -1    8.78    1.20
 -25   3  -1   11.17    1.44
  25  -3   1   15.04    1.67
  -3 -22   1    9.61    1.16
  -3 -22   1   10.05    1.39
 -22  25   1   11.18    1.56
  -3 -22   1   10.30    1.40
  19 -25  -1    5.62    0.76
  19 -25  -1    3.10    0.88
  19 -25  -1    5.61    1.15
 -25   6  -1    4.52    0.76
 -25   6  -1    2.96    0.94
   6  19  -1    3.51    0.92
   6  19  -1    6.01    1.15
  25  -6   1    6.16    1.30
 -19  25   1    4.14    1.02
  -6 -19   1    4.48    0.97
  -6 -19   1    3.41    1.02
  16 -25  -1   19.99    2.01
 -25   9  -1   24.18    2.23
   9  16  -1   22.52    2.28
 -25   9  -1   20.32    2.23
  16 -25  -1   23.15    2.25
   9  16  -1   21.48    2.39
  16 -25  -1   22.32    2.26
  25  -9   1   23.14    2.17
  -9 -16   1   30.37    2.62
  -9 -16   1   21.93    2.27
  25  -9   1   20.37    2.26
  13 -25  -1    9.76    1.29
  13 -25  -1   11.81    1.24
  12  13  -1   11.79    1.44
 -25  12  -1   10.46    1.30
  12  13  -1    9.96    1.36
 -25  12  -1    9.94    1.34
  13 -25  -1   13.22    1.47
 -12 -13   1    9.98    1.38
  25 -12   1   10.96    1.33
 -13  25   1   13.45    1.49
 -12 -13   1   12.18    1.42
  25 -12   1    7.30    1.16
  10 -25  -1    8.72    1.24
  15  10  -1    6.83    1.10
 -25  15  -1    4.15    1.01
  15  10  -1    7.26    1.29
  25 -15   1    5.54    0.80
 -10  25   1    5.40    1.01
 -15 -10   1   12.52    1.92
 -15 -10   1    6.71    1.05
  25 -15   1    8.04    1.28
 -25  18  -1    8.40    1.30
   7 -25  -1    7.75    1.26
  18   7  -1    8.40    1.20
  18   7  -1   10.66    1.64
  25 -18   1    8.22    1.04
  -7  25   1    9.61    1.35
  25 -18   1   12.20    1.65
 -18  -7   1    8.88    1.32
  21   4  -1   11.29    1.56
   4 -25  -1   14.48    1.71
 -25  21  -1   12.23    1.54
  21   4  -1   10.96    1.45
   4 -25  -1   14.30    1.65
  25 -21   1    7.85    1.21
  -4  25   1   10.71    1.48
  25 -21   1   10.52    1.25
 -21  -4   1   12.32    1.54
 -25  24  -1    4.68    1.00
  24   1  -1    3.43    0.94
   1 -25  -1    5.27    1.06
   1 -25  -1    4.37    1.07
  24   1  -1    5.23    1.15
  25 -24   1    3.21    0.75
  25 -24   1    4.56    0.74
 -24  -1   1    9.27    1.60
  -1  25   1    3.45    1.00
  27  -2  -1    3.26    1.04
  27  -2  -1    2.39    0.90
 -25  27  -1    4.13    0.99
  -2 -25  -1    0.40    0.86
  -2 -25  -1    4.78    1.43
 -27   2   1    2.88    1.01
   2  25   1    2.54    0.97
  25 -27   1    2.41    0.82
  30  -5  -1    2.88    1.75
 -25  30  -1    1.58    0.95
  -5 -25  -1    0.49    0.91
  -5 -25  -1    3.76    1.42
   5  25   1    0.16    0.91
 -30   5   1    2.23    0.62
  25 -30   1    0.57    0.67
 -30   5   1    2.03    1.31
  -8 -25  -1    1.49    1.15
  33  -8  -1   -1.34    0.88
  -8 -25  -1   -0.70    0.94
  25 -33   1   -4.11    2.27
 -33   8   1   -0.47    0.90
   8  25   1    0.17    1.12
  25 -33   1   -0.01    0.88
 -33   8   1    0.32    0.53
 -11 -25  -1    1.04    1.15
 -11 -25  -1    0.14    1.02
  36 -11  -1   -0.95    2.22
  11  25   1    2.18    1.23
  11  25   1    1.05    1.02
 -36  11   1    0.29    0.54
  25 -36   1    1.00    0.89
  25 -36   1    0.85    0.81
 -36  11   1   -1.03    0.79
 -14 -25  -1    0.27    1.04
  39 -14  -1    1.72    1.29
 -14 -25  -1    0.66    1.13
  25 -39   1    3.53    1.44
 -39  14   1   -1.53    1.81
  14  25   1   -0.05    1.17
 -39  14   1    0.94    0.58
  14  25   1    0.74    1.07
  25 -39   1    0.45    0.81
  42 -17  -1   -0.11    1.31
 -17 -25  -1    0.39    1.45
 -17 -25  -1   -0.24    1.21
  25 -42   1    1.61    1.11
  25 -42   1   -1.55    0.82
 -42  17   1    0.76    1.12
  17  25   1    1.10    1.40
  17  25   1   -0.33    1.76
 -42  17   1    0.34    0.50
 -20 -25  -1   -0.97    1.01
 -25  45  -1    1.13    0.88
  45 -20  -1    0.72    1.01
 -20 -25  -1    0.77    1.17
 -45  20   1   -0.51    1.01
  25 -45   1   -0.18    0.89
  20  25   1    0.16    1.18
  25 -45   1    2.19    0.79
  20  25   1    1.51    1.33
 -25  48  -1   -0.90    0.78
 -23 -25  -1   -0.53    1.14
  48 -23  -1    0.46    1.00
 -23 -25  -1    0.28    0.98
 -48  23   1    0.30    1.06
  25 -48   1    0.48    0.99
  25 -48   1   -0.73    0.77
  23  25   1   -2.16    1.08
  23  25   1   -0.77    1.17
  51 -26  -1    1.48    0.91
 -26 -25  -1    1.07    1.06
 -25  51  -1   -0.82    0.76
 -26 -25  -1    0.79    1.20
  26  25   1    2.69    1.36
  25 -51   1   -0.63    0.93
 -51  26   1    1.57    1.08
  26  25   1    1.92    1.11
  25 -51   1    1.34    1.02
 -26 -22  -1    0.11    0.89
 -26 -22  -1   -1.42    1.97
 -22  48  -1    0.37    0.73
  48 -26  -1    0.57    1.02
  22 -48   1    0.70    1.04
  26  22   1   -0.52    1.27
  22 -48   1    0.03    1.03
 -48  26   1    0.56    1.05
  26  22   1   -0.21    1.15
 -19  45  -1    0.30    0.74
  45 -26  -1   -0.58    1.01
 -26 -19  -1   -0.23    1.15
  19 -45   1   -1.35    0.91
 -45  26   1   -0.53    0.95
  19 -45   1   -0.05    1.00
  26  19   1    0.10    1.14
  26  19   1   -1.23    0.90
 -26 -16  -1   -1.13    1.09
 -16  42  -1    0.70    0.78
  42 -26  -1   -2.33    1.26
  26  16   1   -1.37    1.60
  16 -42   1   -0.17    0.89
  26  16   1    0.93    1.76
 -42  26   1    0.30    1.15
  16 -42   1    0.05    1.07
 -26 -13  -1   -1.03    1.05
 -13  39  -1   -0.45    0.74
  39 -26  -1    0.02    1.07
  26  13   1   -1.35    0.95
 -39  26   1   -0.83    1.25
  13 -39   1    0.19    0.97
  13 -39   1    2.15    1.21
  26  13   1    0.08    1.17
 -26 -10  -1    0.47    1.09
 -10  36  -1    0.74    1.06
 -10  36  -1    0.91    0.71
 -26 -10  -1    0.07    0.78
  36 -26  -1    0.49    0.98
  26  10   1    1.37    1.14
  10 -36   1    0.87    1.07
  26  10   1    3.06    1.37
 -36  26   1    0.50    1.00
  33 -26  -1    8.47    1.40
  -7  33  -1    5.64    1.27
 -26  -7  -1    8.19    1.52
 -26  -7  -1    3.28    1.01
  26   7   1    5.61    1.39
 -33  26   1    9.06    1.05
   7 -33   1    7.12    1.36
 -33  26   1    7.70    1.40
   7 -33   1    3.90    0.93
  26   7   1    7.40    1.57
  -4  30  -1   -0.13    0.83
 -26  -4  -1    2.65    1.23
 -26  -4  -1   -0.36    0.65
  30 -26  -1    0.82    0.94
 -30  26   1    0.50    0.79
 -30  26   1    0.08    0.77
  26   4   1    0.17    0.95
  26   4   1    0.91    1.04
   4 -30   1    2.23    1.43
   4 -30   1    0.43    0.59
  27 -26  -1   15.94    1.97
 -26  -1  -1    9.43    1.29
 -26  -1  -1   11.36    1.64
  -1  27  -1    9.56    1.42
 -27  26   1   11.54    1.58
  26   1   1   10.26    1.57
 -27  26   1    9.45    1.20
   1 -27   1   10.26    1.59
   1 -27   1    9.73    1.57
  26   1   1   14.55    2.13
   2  24  -1   14.49    1.81
 -26   2  -1   16.74    1.93
 -26   2  -1   14.80    1.90
  24 -26  -1   17.08    2.00
  24 -26  -1   16.21    1.87
  -2 -24   1   18.30    1.99
  -2 -24   1   13.93    1.89
  26  -2   1   25.45    2.54
  26  -2   1   17.13    2.00
 -24  26   1   12.97    1.77
  -2 -24   1   13.72    1.48
  21 -26  -1   16.14    1.85
  21 -26  -1   12.51    1.59
 -26   5  -1   10.86    1.39
   5  21  -1    9.53    1.44
  -5 -21   1   12.40    1.30
  26  -5   1   23.67    2.40
 -21  26   1   11.12    1.55
  -5 -21   1   14.66    1.64
  18 -26  -1    4.33    1.06
  18 -26  -1    3.03    0.61
 -26   8  -1    1.24    0.54
 -26   8  -1    1.58    0.82
  18 -26  -1    1.10    0.58
   8  18  -1    1.76    0.90
   8  18  -1    1.81    0.79
  26  -8   1    2.28    0.92
  -8 -18   1    2.44    0.83
  -8 -18   1    2.70    0.91
  11  15  -1   23.71    2.54
 -26  11  -1   24.75    2.53
  15 -26  -1   27.70    2.32
  15 -26  -1   28.73    2.56
 -26  11  -1   26.77    2.46
  15 -26  -1   25.45    2.54
  11  15  -1   30.09    2.81
  26 -11   1   24.69    2.53
 -11 -15   1   23.85    2.54
 -11 -15   1   22.11    2.49
  26 -11   1   25.98    2.43
 -26  14  -1    6.10    0.96
  14  12  -1   12.46    1.44
  12 -26  -1   10.36    1.31
  14  12  -1    8.33    1.26
 -26  14  -1   15.66    1.80
  12 -26  -1    7.94    1.14
 -14 -12   1    8.94    1.24
 -12  26   1    9.94    1.32
  26 -14   1    8.82    1.02
 -14 -12   1    9.95    1.24
  26 -14   1    8.43    1.18
  17   9  -1    7.38    1.22
  17   9  -1    6.13    1.08
   9 -26  -1    7.18    1.21
 -26  17  -1    4.77    0.98
 -17  -9   1    3.97    0.88
  26 -17   1    4.94    1.11
 -17  -9   1    7.26    1.03
  26 -17   1    4.29    0.73
  -9  26   1    2.55    0.84
  20   6  -1   24.96    2.52
 -26  20  -1   15.78    1.83
  20   6  -1   15.57    1.82
  26 -20   1   14.73    1.84
  26 -20   1   16.11    1.74
  -6  26   1   16.25    1.92
 -20  -6   1   14.45    1.82
   3 -26  -1    3.32    1.04
  23   3  -1    2.86    0.91
 -26  23  -1    2.63    0.91
   3 -26  -1    0.88    0.78
  23   3  -1    1.33    1.05
 -23  -3   1    3.15    1.29
  26 -23   1    3.35    0.90
  26 -23   1    2.34    0.64
  -3  26   1    1.09    0.92
   0 -26  -1    1.11    0.74
  26   0  -1    2.83    0.83
 -26  26  -1    1.12    0.86
  26   0  -1    1.99    1.03
   0 -26  -1    1.67    0.95
   0  26   1    1.91    0.90
 -26   0   1    1.53    0.90
  26 -26   1    0.79    0.85
  -3 -26  -1    3.34    1.07
 -26  29  -1    4.59    1.88
  29  -3  -1    2.74    1.05
  -3 -26  -1    1.65    0.96
  29  -3  -1    3.35    1.00
 -29   3   1    1.87    0.68
   3  26   1   -0.24    0.88
 -29   3   1    3.55    1.02
  26 -29   1    1.87    0.68
 -26  32  -1    1.35    0.98
  32  -6  -1   -1.45    0.92
  -6 -26  -1   -0.71    0.92
  -6 -26  -1    1.30    0.94
 -32   6   1    0.95    0.93
  26 -32   1    0.01    0.83
  26 -32   1    0.98    0.86
   6  26   1    0.44    1.02
 -32   6   1    1.42    0.61
  -9 -26  -1    1.18    1.13
  -9 -26  -1    0.40    1.01
  35  -9  -1    2.98    1.32
 -35   9   1    0.10    0.56
  26 -35   1    0.98    0.82
   9  26   1   -0.08    1.18
  26 -35   1    0.27    0.88
 -35   9   1    1.18    1.00
  38 -12  -1    0.11    1.18
 -12 -26  -1    0.28    1.11
 -12 -26  -1    0.94    1.13
  26 -38   1    1.70    1.41
  12  26   1    0.64    1.17
 -38  12   1    0.24    0.53
  26 -38   1   -0.84    0.82
  12  26   1   -0.03    1.05
 -38  12   1   -0.74    0.73
  41 -15  -1    1.49    0.99
 -15 -26  -1    2.42    1.40
 -15 -26  -1    1.24    1.22
  26 -41   1    1.39    1.09
  26 -41   1    0.27    0.89
  15  26   1    0.04    1.40
 -41  15   1    0.15    1.11
  15  26   1    0.05    3.22
 -41  15   1    1.07    0.61
 -18 -26  -1    0.06    1.07
 -18 -26  -1    0.07    1.28
  44 -18  -1   -0.74    1.02
  26 -44   1   -1.10    0.68
  26 -44   1   -2.33    0.81
 -44  18   1    0.93    1.04
 -44  18   1   -0.17    0.53
  18  26   1   -1.77    1.11
  18  26   1   -0.38    1.23
 -21 -26  -1   -0.46    1.06
  47 -21  -1    0.39    0.86
 -26  47  -1    0.29    0.79
 -21 -26  -1   -1.18    0.95
  21  26   1   -0.82    0.85
  26 -47   1    1.19    1.07
  21  26   1    0.51    1.16
 -47  21   1    0.55    1.06
  26 -47   1    0.28    0.97
 -26  50  -1    0.93    0.78
 -24 -26  -1    1.30    1.16
  50 -24  -1   -0.45    1.01
 -24 -26  -1    0.60    0.96
 -50  24   1    0.23    0.97
  24  26   1    0.80    1.21
  26 -50   1   -0.03    0.89
  26 -50   1    1.43    1.05
  24  26   1   -0.61    1.08
 -27 -23  -1    0.67    1.43
 -27 -23  -1    1.10    1.15
 -23  50  -1   -1.21    0.68
  50 -27  -1    0.46    1.14
  23 -50   1   -0.29    1.01
  27  23   1   -0.69    1.20
  27  23   1   -0.59    1.21
 -50  27   1    0.67    1.20
  23 -50   1   -0.03    0.97
 -20  47  -1    1.10    0.78
  47 -27  -1    2.41    1.36
 -27 -20  -1   -2.21    1.40
  27  20   1   -0.25    1.16
  27  20   1   -0.07    1.26
  20 -47   1    0.69    1.09
  20 -47   1   -0.57    0.85
 -47  27   1    0.41    1.03
  44 -27  -1   -1.13    0.62
 -27 -17  -1    0.51    1.21
 -17  44  -1    0.35    0.79
  17 -44   1    0.17    0.54
  27  17   1   -1.06    1.13
  27  17   1    1.10    1.05
  17 -44   1   -1.46    0.84
 -44  27   1   -0.05    1.29
 -14  41  -1    0.06    0.78
 -27 -14  -1   -0.34    1.06
  41 -27  -1   -0.92    0.86
  27  14   1    0.93    1.26
  27  14   1    0.42    1.04
  14 -41   1    0.13    0.95
  14 -41   1   -3.79    2.58
 -41  27   1   -0.66    2.36
 -11  38  -1   -0.63    0.67
 -27 -11  -1    0.29    0.81
  38 -27  -1   -1.13    0.96
 -27 -11  -1   -2.63    1.03
 -11  38  -1    1.37    1.12
  11 -38   1    0.48    0.71
 -38  27   1   -0.40    1.36
  27  11   1    1.72    1.34
  27  11   1   -0.38    0.92
 -27  -8  -1    1.41    1.04
 -27  -8  -1    1.78    0.82
  -8  35  -1    1.68    1.02
  35 -27  -1   -0.24    0.94
  27   8   1    1.28    0.97
   8 -35   1    0.63    0.99
 -35  27   1   -1.59    0.83
 -35  27   1    0.86    0.71
  27   8   1    0.93    1.16
   8 -35   1   -0.10    0.68
 -27  -5  -1   -0.11    0.97
  32 -27  -1    0.15    1.18
  -5  32  -1    1.02    0.98
 -27  -5  -1    1.67    0.79
 -32  27   1    0.60    0.81
  27   5   1   -0.30    1.04
 -32  27   1   -0.83    0.88
   5 -32   1    0.03    0.61
  27   5   1   -0.34    1.36
   5 -32   1   -0.01    1.19
 -27  -2  -1    1.37    1.27
 -27  -2  -1   -0.55    0.61
  29 -27  -1    0.37    0.34
  29 -27  -1    0.70    0.80
  -2  29  -1    0.55    0.88
 -29  27   1    1.02    0.91
  27   2   1   -0.25    0.89
   2 -29   1    0.96    1.15
 -29  27   1    0.27    0.58
  27   2   1    1.51    1.14
   2 -29   1    1.84    0.81
  26 -27  -1    2.19    0.74
 -27   1  -1    2.25    0.86
   1  26  -1    2.28    0.93
 -27   1  -1    1.37    0.69
  -1 -26   1    3.58    0.95
 -26  27   1    1.46    0.75
  -1 -26   1    2.44    0.52
  27  -1   1    2.42    1.13
  -1 -26   1    2.67    0.86
  27  -1   1    2.45    1.04
 -27   4  -1    2.88    0.76
 -27   4  -1    4.50    1.12
   4  23  -1    2.84    0.89
  23 -27  -1    3.24    0.98
  23 -27  -1    2.84    0.82
 -23  27   1    2.85    0.85
  -4 -23   1    4.80    1.10
  27  -4   1    4.66    1.08
  -4 -23   1    2.81    0.58
  -4 -23   1    3.03    0.96
  20 -27  -1    0.65    0.48
   7  20  -1    0.84    0.73
 -27   7  -1   -0.78    0.75
  20 -27  -1   -0.27    0.62
  20 -27  -1    1.10    0.82
   7  20  -1    1.26    0.69
 -27   7  -1    0.44    0.53
  -7 -20   1    1.97    0.83
  27  -7   1   -0.53    0.82
  -7 -20   1    0.30    1.39
 -27  10  -1    0.72    0.51
  10  17  -1    2.27    0.81
  17 -27  -1    1.67    0.80
  17 -27  -1    4.47    1.77
  17 -27  -1    1.67    0.57
  10  17  -1    2.10    0.94
 -27  10  -1    2.06    0.86
  27 -10   1    0.93    0.52
 -10 -17   1    2.46    0.92
 -10 -17   1    4.48    1.23
  27 -10   1    0.75    0.68
  13  14  -1    1.09    0.75
  14 -27  -1    0.04    0.66
  14 -27  -1    0.25    0.64
  14 -27  -1    0.89    0.67
 -27  13  -1    0.46    0.45
  13  14  -1   -1.07    1.09
 -27  13  -1    0.87    0.77
 -13 -14   1    1.10    0.88
  27 -13   1    0.65    0.95
  27 -13   1    0.12    0.51
 -13 -14   1    1.61    0.73
 -14  27   1    2.02    0.83
 -27  16  -1    3.46    1.16
  11 -27  -1    2.81    0.91
  11 -27  -1    4.20    0.96
  16  11  -1    3.73    0.82
  16  11  -1    1.08    0.88
  27 -16   1    2.58    0.79
 -16 -11   1    3.30    0.94
 -11  27   1    2.02    0.79
 -16 -11   1    1.88    0.85
  27 -16   1    1.74    0.61
  19   8  -1    5.49    1.70
  19   8  -1    3.40    0.86
   8 -27  -1    1.69    0.79
 -27  19  -1    2.57    0.86
 -19  -8   1    4.47    1.12
  27 -19   1    3.03    0.69
  27 -19   1    1.99    0.67
  -8  27   1    2.16    0.86
  22   5  -1    7.70    1.31
   5 -27  -1    8.92    1.36
   5 -27  -1    7.18    1.27
  22   5  -1   12.55    1.66
 -27  22  -1   15.39    2.00
 -22  -5   1    9.17    1.42
  27 -22   1    9.39    1.22
  27 -22   1   11.65    1.54
  -5  27   1    9.00    1.37
 -27  25  -1    8.97    1.25
  25   2  -1   10.12    1.55
  25   2  -1    8.55    1.28
   2 -27  -1   10.99    1.41
   2 -27  -1    4.87    1.00
  27 -25   1    6.66    0.97
  27 -25   1    7.51    1.09
 -25  -2   1    6.54    1.27
  -2  27   1    8.89    1.35
  28  -1  -1    2.59    0.92
  28  -1  -1    4.55    1.71
  -1 -27  -1    2.60    0.93
 -27  28  -1    3.26    1.04
  -1 -27  -1    2.53    1.03
 -28   1   1    2.36    0.86
   1  27   1    3.76    1.09
  27 -28   1    2.13    0.81
  -4 -27  -1   -0.09    0.91
 -27  31  -1   -1.64    0.76
  31  -4  -1   -0.65    0.79
  -4 -27  -1    2.69    1.44
  31  -4  -1    1.52    1.39
 -31   4   1    1.99    1.30
   4  27   1    0.19    1.02
  27 -31   1    0.36    0.88
 -31   4   1    0.10    0.60
  -7 -27  -1    3.72    2.05
  34  -7  -1    1.86    1.56
  -7 -27  -1   -0.67    0.93
 -34   7   1    0.30    0.58
   7  27   1   -0.05    0.87
 -34   7   1    0.90    1.01
  27 -34   1    0.79    0.84
  27 -34   1    0.97    1.10
  37 -10  -1    0.95    1.52
 -10 -27  -1   -0.27    1.12
 -10 -27  -1   -0.05    0.98
  27 -37   1    1.04    1.03
 -37  10   1    0.18    0.62
  27 -37   1    0.44    0.98
  10  27   1    0.00    1.13
 -37  10   1    0.27    1.00
 -13 -27  -1    1.86    1.15
 -13 -27  -1    1.18    1.25
  40 -13  -1    0.92    1.21
  27 -40   1    0.71    0.74
  27 -40   1    1.98    1.00
 -40  13   1    0.01    1.12
  13  27   1    2.40    1.39
 -40  13   1    0.78    0.61
  13  27   1   -0.73    1.24
 -16 -27  -1    2.28    1.39
  43 -16  -1    2.21    1.02
 -16 -27  -1    0.83    1.09
  16  27   1    0.37    1.18
  27 -43   1    1.30    0.64
  16  27   1    0.40    1.32
  27 -43   1    0.22    1.04
 -43  16   1   -1.10    1.06
 -43  16   1    0.79    0.54
  46 -19  -1    0.67    0.91
 -19 -27  -1    1.61    1.15
 -19 -27  -1   -0.94    1.18
  19  27   1    1.89    1.38
  19  27   1   -1.22    1.11
 -46  19   1   -0.33    0.43
  27 -46   1   -0.56    0.89
 -46  19   1    2.04    1.00
  27 -46   1    0.34    0.91
  49 -22  -1    1.84    1.50
 -27  49  -1   -0.53    0.76
 -22 -27  -1   -1.65    1.48
 -22 -27  -1   -1.26    0.96
  22  27   1    0.62    1.23
  27 -49   1   -0.39    0.87
  27 -49   1    0.00    0.91
 -49  22   1    0.91    1.06
  22  27   1   -1.93    1.30
 -25 -27  -1   -0.15    0.83
  52 -25  -1   -0.91    0.90
 -27  52  -1   -1.13    0.75
 -25 -27  -1    0.70    1.12
  27 -52   1    0.78    0.87
  27 -52   1   -3.83    2.29
  25  27   1   -0.19    1.19
  25  27   1   -1.28    1.13
 -52  25   1    1.30    1.09
 -28 -24  -1    0.13    1.07
  52 -28  -1   -0.36    1.00
 -24  52  -1   -0.36    0.77
 -52  28   1   -0.38    0.89
  28  24   1   -1.93    1.16
  24 -52   1    0.37    0.86
  28  24   1    0.03    1.25
  24 -52   1    1.21    1.08
 -21  49  -1   -0.11    0.78
  49 -28  -1    1.19    1.26
 -28 -21  -1    0.38    1.16
  28  21   1   -0.76    1.18
  21 -49   1    1.06    1.18
  21 -49   1   -0.23    0.81
 -49  28   1    2.23    1.03
  28  21   1    1.59    1.50
 -28 -18  -1   -0.48    0.96
 -18  46  -1    1.28    0.73
  46 -28  -1   -1.10    0.81
  28  18   1    0.62    1.25
  28  18   1   -0.26    0.95
  18 -46   1   -1.27    0.90
 -46  28   1    1.84    1.36
 -28 -15  -1   -0.96    1.71
 -28 -15  -1   -0.36    0.88
 -15  43  -1    0.36    0.77
  43 -28  -1   -0.87    1.14
  15 -43   1   -1.36    1.08
  28  15   1   -3.34    1.46
  28  15   1   -0.85    1.02
  15 -43   1   -0.17    0.82
 -43  28   1    1.31    1.10
  40 -28  -1   -2.46    0.92
 -12  40  -1    0.31    1.14
 -28 -12  -1    0.72    1.03
 -28 -12  -1    1.36    1.27
 -12  40  -1    0.34    0.77
  28  12   1   -0.65    1.19
  12 -40   1    1.72    1.25
 -40  28   1    1.56    1.04
  28  12   1    1.27    1.01
 -28  -9  -1   -0.47    0.77
 -28  -9  -1    1.35    1.12
  -9  37  -1    0.48    1.04
  37 -28  -1    1.54    0.89
   9 -37   1   -0.81    1.07
   9 -37   1   -0.25    0.72
 -37  28   1   -0.29    0.97
  28   9   1    0.54    1.30
  28   9   1    1.62    1.25
 -37  28   1   -0.41    0.74
 -28  -6  -1    0.29    1.10
  34 -28  -1    0.10    0.98
  -6  34  -1    0.23    0.96
 -28  -6  -1   -0.02    0.75
 -34  28   1    0.36    0.85
   6 -34   1    0.18    1.04
   6 -34   1    0.34    0.85
 -34  28   1    1.43    0.72
  28   6   1    1.11    1.11
  28   6   1    1.43    1.26
 -28  -3  -1    1.49    0.73
 -28  -3  -1    1.13    0.98
  31 -28  -1    2.10    0.45
  31 -28  -1    4.31    1.25
  -3  31  -1    1.23    0.98
  28   3   1    0.80    1.07
  28   3   1    0.40    1.09
   3 -31   1    1.33    1.10
   3 -31   1    1.91    0.97
 -31  28   1    1.79    0.97
 -28   0  -1    1.11    0.62
   0  28  -1    1.73    0.90
 -28   0  -1    0.31    1.17
  28 -28  -1   -0.32    0.54
 -28  28   1    0.10    0.84
  28   0   1    1.16    1.05
   0 -28   1    1.97    1.15
   0 -28   1    1.57    0.77
  28   0   1    1.01    0.89
 -28   3  -1   -0.37    0.84
  25 -28  -1    2.64    1.16
   3  25  -1    1.45    0.88
 -28   3  -1    1.32    0.69
  25 -28  -1    1.36    0.85
  -3 -25   1    2.60    0.58
  -3 -25   1    2.01    1.00
  28  -3   1    1.53    0.96
  -3 -25   1    2.43    0.88
 -25  28   1    1.59    0.94
  28  -3   1    1.83    0.92
 -28   6  -1    0.61    0.59
  22 -28  -1    1.59    0.87
  22 -28  -1    0.66    0.69
 -28   6  -1    3.36    0.96
   6  22  -1    1.57    0.88
 -22  28   1    1.23    0.80
  -6 -22   1    2.14    0.57
  -6 -22   1    2.01    0.91
  28  -6   1    2.64    1.00
  -6 -22   1    2.12    0.87
  19 -28  -1    0.16    0.74
 -28   9  -1    0.89    0.75
  19 -28  -1    0.21    0.71
  19 -28  -1    0.59    0.50
   9  19  -1   -0.75    1.17
   9  19  -1   -0.98    0.68
 -28   9  -1    0.10    0.49
  -9 -19   1   -0.48    0.79
  -9 -19   1    1.23    0.80
  28  -9   1   -0.29    1.00
  12  16  -1    0.48    0.89
 -28  12  -1    0.21    0.47
  16 -28  -1   -0.07    0.69
  16 -28  -1    0.31    0.59
  16 -28  -1    0.57    0.55
 -28  12  -1    0.44    1.03
  12  16  -1    1.80    0.87
  28 -12   1    0.02    0.46
 -12 -16   1    0.09    0.70
 -12 -16   1    0.97    0.85
  28 -12   1   -0.20    0.69
 -28  15  -1    3.74    0.71
 -28  15  -1    6.20    1.12
  15  13  -1    5.27    1.03
  13 -28  -1    4.31    0.93
  13 -28  -1    4.53    1.02
  15  13  -1    5.02    0.94
 -13  28   1    4.99    1.04
 -15 -13   1    7.73    1.23
 -15 -13   1    7.46    1.12
  28 -15   1    5.37    0.88
  28 -15   1    5.64    0.85
  10 -28  -1   -0.03    0.64
 -28  18  -1    0.62    0.78
  18  10  -1   -0.56    0.71
  18  10  -1   -1.12    0.82
 -18 -10   1   -0.12    0.76
  28 -18   1    0.93    0.81
 -18 -10   1    0.07    0.68
 -10  28   1    1.00    0.78
  21   7  -1    2.98    0.97
 -28  21  -1    1.14    0.62
   7 -28  -1    2.00    0.71
  21   7  -1    1.76    0.99
 -21  -7   1    3.47    1.01
  -7  28   1    3.40    0.82
  28 -21   1    2.64    0.70
  28 -21   1    3.04    1.15
   4 -28  -1   -0.41    0.68
  24   4  -1   -0.30    0.89
 -28  24  -1    0.55    0.79
   4 -28  -1    0.10    1.62
  24   4  -1    0.78    0.82
 -24  -4   1    0.03    0.91
  -4  28   1    0.36    0.77
  28 -24   1    0.04    0.70
  28 -24   1   -0.20    0.47
  27   1  -1    3.91    1.04
 -28  27  -1    4.90    1.51
  27   1  -1    3.19    1.13
   1 -28  -1    2.90    1.02
   1 -28  -1    3.43    1.03
  28 -27   1    5.11    1.17
  -1  28   1    3.39    1.04
  28 -27   1    3.00    0.70
 -27  -1   1    4.56    1.14
  30  -2  -1    3.59    1.19
 -28  30  -1    3.49    1.11
  30  -2  -1    1.40    0.94
  -2 -28  -1    3.25    1.10
  -2 -28  -1    3.08    1.21
  28 -30   1    3.89    1.23
 -30   2   1    4.20    1.18
   2  28   1    2.97    1.14
  33  -5  -1    0.61    1.07
 -28  33  -1    1.02    1.02
  -5 -28  -1   -0.72    0.91
  -5 -28  -1    2.87    1.66
  33  -5  -1    0.28    0.95
 -33   5   1    1.35    0.64
   5  28   1    1.35    1.09
 -33   5   1    1.84    1.40
  28 -33   1   -0.23    0.95
  -8 -28  -1    0.45    1.08
  36  -8  -1   -0.45    1.11
  -8 -28  -1    0.27    1.08
 -36   8   1    1.08    1.45
 -36   8   1    0.21    0.59
  28 -36   1   -1.50    0.87
  28 -36   1   -0.17    0.77
   8  28   1    1.92    1.06
  39 -11  -1    2.45    1.43
 -11 -28  -1    1.59    1.25
 -11 -28  -1    3.03    1.94
  28 -39   1   -0.47    0.82
  28 -39   1    2.23    1.22
 -39  11   1    1.72    0.69
 -39  11   1    1.23    1.93
  11  28   1    2.88    1.38
  42 -14  -1   -2.64    2.10
 -14 -28  -1    0.30    1.20
 -14 -28  -1   -0.17    1.14
 -42  14   1   -0.68    0.55
  28 -42   1    0.27    0.89
  14  28   1    0.36    1.24
  28 -42   1   -1.60    1.30
  14  28   1   -0.86    1.16
 -42  14   1    2.61    1.20
 -17 -28  -1    3.53    1.38
  45 -17  -1    0.65    1.00
 -17 -28  -1    2.73    1.29
  17  28   1    0.86    1.18
 -45  17   1    0.01    0.99
  28 -45   1    1.01    0.69
 -45  17   1    1.84    0.56
  17  28   1    0.44    1.25
  28 -45   1    0.82    0.96
 -20 -28  -1   -0.67    1.06
 -20 -28  -1    0.63    1.07
  48 -20  -1    0.28    0.75
 -28  48  -1   -0.98    0.78
 -48  20   1    0.05    0.46
  28 -48   1    1.71    1.04
 -48  20   1    1.38    1.13
  20  28   1    0.07    1.24
  20  28   1    3.35    3.47
  28 -48   1    1.39    0.96
  51 -23  -1    1.48    2.48
 -23 -28  -1    1.28    1.02
 -28  51  -1    0.56    0.91
 -23 -28  -1    1.04    1.27
  28 -51   1    1.25    0.81
  23  28   1    0.59    1.20
  28 -51   1    0.37    0.98
  23  28   1    2.14    1.18
 -51  23   1    0.87    1.07
 -22  51  -1   -0.83    0.69
  51 -29  -1    1.01    1.20
 -29 -22  -1    1.06    1.22
 -51  29   1    1.46    1.11
  29  22   1   -0.76    1.64
  29  22   1    1.76    1.30
  22 -51   1    1.22    1.09
  22 -51   1   -0.33    0.80
  48 -29  -1    1.35    1.42
 -29 -19  -1    0.91    1.62
 -19  48  -1    0.03    0.67
 -48  29   1   -2.07    0.97
  29  19   1   -2.56    1.45
  19 -48   1    1.15    1.07
  29  19   1   -0.09    1.18
  19 -48   1   -0.99    0.84
 -29 -16  -1   -0.85    0.83
 -16  45  -1   -1.27    0.67
 -29 -16  -1    1.64    1.28
  45 -29  -1    1.52    0.78
  16 -45   1    0.29    0.70
  29  16   1    0.45    0.94
  16 -45   1    0.31    0.89
 -45  29   1   -1.48    1.16
  29  16   1   -1.14    1.14
 -29 -13  -1    0.95    1.10
  42 -29  -1   -0.67    1.13
 -13  42  -1    1.71    0.71
 -29 -13  -1   -0.61    0.90
  13 -42   1    0.10    1.02
  29  13   1    0.52    1.06
  29  13   1    2.46    1.40
 -42  29   1    0.80    1.04
  13 -42   1   -0.48    0.60
  39 -29  -1   -2.02    0.96
 -29 -10  -1    0.43    1.16
 -10  39  -1    0.78    1.17
 -29 -10  -1   -0.04    0.83
 -39  29   1    0.51    0.78
  10 -39   1    1.67    1.88
  10 -39   1    1.13    1.15
  29  10   1   -1.26    0.94
  29  10   1   -0.03    1.23
 -39  29   1   -0.94    1.58
  36 -29  -1    1.83    0.88
 -29  -7  -1    1.40    0.91
  -7  36  -1    1.90    1.17
 -29  -7  -1    3.16    1.30
   7 -36   1    3.13    1.17
  29   7   1    3.26    1.25
   7 -36   1    1.90    1.26
  29   7   1    3.62    1.50
 -36  29   1    1.81    1.11
 -36  29   1    4.02    0.85
 -29  -4  -1    0.07    1.03
 -29  -4  -1    2.10    0.83
  -4  33  -1    2.19    1.06
  33 -29  -1   -0.25    0.90
  29   4   1    4.52    1.27
 -33  29   1    0.67    0.86
  29   4   1    1.41    1.21
   4 -33   1    1.26    0.94
   4 -33   1    0.58    1.00
 -29  -1  -1    2.84    0.90
  -1  30  -1    3.67    1.13
 -29  -1  -1    5.28    1.36
  30 -29  -1    4.05    0.62
  30 -29  -1    4.36    1.06
  29   1   1    2.65    1.29
 -30  29   1    2.19    1.07
   1 -30   1    2.50    1.05
   1 -30   1    6.09    1.24
  29   1   1    4.37    1.17
 -29   2  -1    8.86    1.45
  27 -29  -1   11.45    2.46
 -29   2  -1    4.54    0.98
  27 -29  -1    6.65    1.27
   2  27  -1    8.03    1.31
  29  -2   1    6.52    1.27
  29  -2   1    7.61    1.36
  -2 -27   1    8.46    0.90
 -27  29   1    5.95    1.20
  -2 -27   1    6.78    1.37
  -2 -27   1    9.09    1.38
 -29   5  -1    4.35    1.13
 -29   5  -1    5.94    0.99
  24 -29  -1    9.56    1.64
   5  24  -1    7.35    1.28
  24 -29  -1    9.70    1.40
 -24  29   1    4.34    1.15
  -5 -24   1    9.18    1.38
  -5 -24   1    7.74    1.25
  29  -5   1   12.16    1.95
  -5 -24   1    7.76    0.91
 -29   8  -1    1.62    0.63
   8  21  -1    1.37    0.76
 -29   8  -1    1.73    0.86
  21 -29  -1    3.16    0.61
   8  21  -1    1.29    1.04
  21 -29  -1    1.57    0.68
  21 -29  -1    0.69    0.67
  29  -8   1    1.33    0.88
  -8 -21   1    0.92    0.81
  -8 -21   1    4.99    1.48
  11  18  -1    4.55    1.18
  18 -29  -1    8.10    1.53
 -29  11  -1    3.41    0.87
  11  18  -1    4.28    1.04
  18 -29  -1    5.45    0.82
  18 -29  -1    4.77    1.03
 -29  11  -1    3.84    0.74
  29 -11   1    4.27    0.76
 -11 -18   1    4.40    1.07
  29 -11   1   11.07    1.63
 -11 -18   1    3.93    0.98
  14  15  -1   18.16    2.17
  15 -29  -1   16.78    2.02
 -29  14  -1   27.07    2.47
  14  15  -1   22.04    2.12
 -29  14  -1   18.66    1.95
  15 -29  -1   17.63    1.83
  15 -29  -1   19.56    2.06
  29 -14   1   18.00    2.07
 -14 -15   1   23.86    2.54
 -14 -15   1   16.30    2.01
  29 -14   1   15.41    1.92
  17  12  -1    8.51    1.49
  12 -29  -1    8.52    1.31
  17  12  -1   10.03    1.40
  12 -29  -1    8.10    1.21
 -29  17  -1    9.13    1.39
  29 -17   1    8.70    1.08
 -12  29   1    7.16    1.25
 -17 -12   1   14.05    1.66
 -17 -12   1   11.57    1.55
  29 -17   1   12.89    1.57
   9 -29  -1    0.47    0.73
  20   9  -1    1.09    0.97
  20   9  -1    1.93    0.84
 -29  20  -1    0.85    1.61
  -9  29   1    1.14    0.88
  29 -20   1    0.85    0.51
 -20  -9   1    1.37    0.91
  29 -20   1    0.75    0.87
   6 -29  -1   11.35    1.67
   6 -29  -1    8.55    1.47
 -29  23  -1   20.58    2.33
  23   6  -1   11.05    1.55
  23   6  -1   12.55    1.72
  29 -23   1   19.06    2.15
  -6  29   1   10.25    1.53
 -23  -6   1   12.16    1.68
  29 -23   1    8.55    1.21
   3 -29  -1    0.44    0.74
 -29  26  -1    1.91    0.95
  26   3  -1    0.56    1.31
   3 -29  -1    0.17    0.79
  26   3  -1   -0.20    0.82
  29 -26   1   -0.69    0.47
  29 -26   1    0.36    0.86
 -26  -3   1    0.43    0.97
  -3  29   1    0.59    0.93
 -29  29  -1    3.82    1.48
  29   0  -1    1.43    1.86
   0 -29  -1    1.59    0.96
   0 -29  -1    0.19    1.01
  29   0  -1   -0.77    0.83
  29 -29   1   -0.43    0.52
   0  29   1   -0.22    0.99
  29 -29   1    0.75    0.71
 -29   0   1    1.49    1.00
 -29  32  -1    1.56    1.05
  32  -3  -1    2.61    1.06
  -3 -29  -1    3.07    1.08
  32  -3  -1    1.57    1.18
  -3 -29  -1    2.31    1.05
 -32   3   1    2.74    0.75
  29 -32   1    2.12    0.79
   3  29   1    2.72    1.26
 -32   3   1    1.19    1.00
  -6 -29  -1    2.53    1.06
 -29  35  -1    0.10    1.03
  -6 -29  -1    1.64    1.16
  35  -6  -1   -0.14    1.15
 -35   6   1    0.26    0.65
  29 -35   1    1.17    0.83
  29 -35   1    1.26    1.05
 -35   6   1    0.54    1.06
   6  29   1    1.53    1.21
  38  -9  -1   -0.23    1.19
  -9 -29  -1    0.41    1.04
  -9 -29  -1    1.03    1.20
 -38   9   1    0.44    0.63
 -38   9   1    0.54    1.15
   9  29   1    0.36    1.17
  29 -38   1    2.46    2.97
 -12 -29  -1    1.82    1.24
 -12 -29  -1    0.75    1.15
  41 -12  -1   -0.07    1.09
  29 -41   1    0.18    0.72
 -41  12   1    0.27    1.00
  29 -41   1    0.62    1.01
 -41  12   1    0.00    0.63
  12  29   1    0.87    1.34
  44 -15  -1    1.42    2.59
 -15 -29  -1    1.50    1.07
 -15 -29  -1   -0.57    1.03
  15  29   1    1.15    1.10
  15  29   1   -0.22    1.21
  29 -44   1    0.51    0.72
  29 -44   1    0.39    0.93
 -44  15   1    0.30    0.55
 -44  15   1   -0.10    1.78
  47 -18  -1   -0.74    0.87
 -18 -29  -1   -1.62    1.52
 -18 -29  -1    0.07    0.97
 -47  18   1    0.52    0.51
  29 -47   1    1.61    1.02
  18  29   1    0.32    1.21
  18  29   1    1.01    1.26
 -47  18   1   -0.25    0.87
  29 -47   1    0.46    0.63
 -21 -29  -1    0.04    1.05
 -29  50  -1    1.22    0.84
  50 -21  -1   -0.12    1.10
 -21 -29  -1   -0.77    1.11
  21  29   1    1.56    1.32
  29 -50   1   -0.02    0.96
  21  29   1   -1.46    1.04
 -50  21   1    0.93    0.99
  29 -50   1    0.83    1.00
  50 -30  -1    0.84    0.96
 -30 -20  -1    0.39    1.29
 -30 -20  -1   -2.71    0.75
 -20  50  -1   -0.11    0.72
  20 -50   1   -0.12    0.79
  20 -50   1   -0.14    0.70
  30  20   1   -1.08    0.98
  30  20   1   -0.74    1.25
 -50  30   1   -0.59    0.88
 -17  47  -1    0.60    0.70
  47 -30  -1    1.77    1.20
 -30 -17  -1   -0.82    1.05
 -30 -17  -1    0.35    0.85
 -47  30   1    0.14    0.97
  30  17   1   -2.14    1.03
  17 -47   1   -0.50    0.80
  17 -47   1    1.20    1.25
  30  17   1    0.30    1.29
 -14  44  -1    0.16    0.66
 -30 -14  -1    0.18    0.84
  44 -30  -1    0.96    1.16
 -30 -14  -1    0.62    1.22
 -44  30   1    0.58    1.09
  14 -44   1    0.91    0.93
  14 -44   1    1.37    1.01
  30  14   1   -0.58    1.03
  30  14   1    1.36    1.39
 -11  41  -1   -2.87    1.16
 -30 -11  -1    0.22    0.84
 -30 -11  -1   -0.14    1.13
  41 -30  -1    2.83    1.50
  30  11   1   -0.92    1.21
  11 -41   1    0.12    1.09
  30  11   1   -2.21    1.99
  11 -41   1    0.98    0.92
 -41  30   1    2.08    0.81
 -41  30   1   -1.50    0.99
  38 -30  -1    1.06    1.15
 -30  -8  -1    5.08    1.42
  -8  38  -1    1.24    1.15
 -30  -8  -1    3.03    0.99
   8 -38   1    0.84    1.06
 -38  30   1    2.47    1.44
  30   8   1    1.13    1.28
 -38  30   1    2.76    0.87
  30   8   1    0.99    1.03
   8 -38   1    5.79    1.72
 -30  -5  -1   -0.62    0.74
  -5  35  -1   -0.31    0.98
  35 -30  -1    0.26    0.97
 -30  -5  -1    2.75    1.13
  30   5   1    0.75    1.18
 -35  30   1   -0.81    1.66
   5 -35   1   -0.60    1.04
   5 -35   1    0.14    0.85
  30   5   1    0.61    1.18
  -2  32  -1   -0.28    0.95
  32 -30  -1    1.07    0.44
 -30  -2  -1    0.42    1.04
 -30  -2  -1    1.32    0.79
  32 -30  -1    0.71    0.97
  30   2   1    1.18    1.19
   2 -32   1    1.23    1.09
  30   2   1    2.23    1.13
 -32  30   1    0.68    0.91
   2 -32   1    1.43    0.89
  29 -30  -1    5.85    1.13
 -30   1  -1    6.11    1.21
 -30   1  -1    9.22    1.52
  29 -30  -1   10.50    1.53
   1  29  -1    8.05    1.45
 -29  30   1    9.67    1.53
  -1 -29   1    8.29    1.48
  -1 -29   1    9.18    1.46
  30  -1   1    7.48    1.41
  30  -1   1   10.27    1.66
 -30   4  -1    2.25    0.76
 -30   4  -1    2.94    1.06
  26 -30  -1    4.77    1.06
   4  26  -1    2.60    1.08
  26 -30  -1    2.60    0.87
  -4 -26   1    4.76    1.08
  30  -4   1    4.34    1.18
  -4 -26   1    3.81    1.08
  30  -4   1    4.39    1.11
  -4 -26   1    4.22    0.68
 -26  30   1    3.90    1.81
  23 -30  -1    0.64    0.97
 -30   7  -1   -0.67    0.50
  23 -30  -1    0.46    0.72
 -30   7  -1    0.49    1.11
   7  23  -1    0.63    0.83
  -7 -23   1    0.35    0.88
  -7 -23   1   -0.52    0.72
  -7 -23   1    1.05    0.55
  30  -7   1    1.66    1.28
  20 -30  -1    2.96    0.89
  20 -30  -1    5.12    0.75
  10  20  -1    4.24    1.52
  10  20  -1    3.15    1.01
 -30  10  -1    3.89    1.00
  20 -30  -1    3.53    1.14
 -30  10  -1    2.89    0.69
  30 -10   1    5.71    1.46
 -10 -20   1    2.72    1.03
 -10 -20   1    4.53    1.05
  17 -30  -1    0.31    1.57
  13  17  -1    0.00    0.82
 -30  13  -1    0.29    0.47
 -30  13  -1    0.62    0.81
  13  17  -1    1.26    0.92
  17 -30  -1   -0.34    0.69
 -13 -17   1   -0.16    0.79
  30 -13   1    0.37    0.62
  30 -13   1    0.08    0.48
 -13 -17   1    1.51    0.80
 -30  16  -1    7.31    0.97
 -30  16  -1    7.83    1.27
  14 -30  -1    5.67    1.01
  14 -30  -1    7.62    1.26
  16  14  -1    5.59    1.10
  16  14  -1    8.65    1.20
 -16 -14   1   12.02    1.57
 -14  30   1    9.60    1.35
  30 -16   1    5.37    0.97
  30 -16   1    8.38    0.98
 -16 -14   1    8.03    1.25
  11 -30  -1    0.10    0.63
  19  11  -1   -0.87    0.90
  19  11  -1    0.32    0.83
 -30  19  -1   -0.48    0.77
  30 -19   1    0.89    0.70
 -19 -11   1   -0.47    0.69
 -11  30   1    0.45    0.83
 -19 -11   1    0.43    1.29
  30 -19   1   -0.09    0.45
 -30  22  -1   -0.08    1.03
   8 -30  -1    0.23    0.51
  22   8  -1   -0.42    0.79
  22   8  -1   -0.45    1.67
 -22  -8   1    0.10    0.83
  30 -22   1    0.58    0.52
  30 -22   1    0.20    0.50
  -8  30   1    0.77    0.78
   5 -30  -1    5.60    1.17
   5 -30  -1    6.12    1.32
  25   5  -1    8.16    1.38
 -30  25  -1   10.03    1.80
  25   5  -1    6.27    1.28
  30 -25   1    5.07    0.97
 -25  -5   1    6.53    1.31
  30 -25   1    5.42    0.87
  -5  30   1    5.69    1.20
  28   2  -1   -1.26    1.10
  28   2  -1   -0.04    0.86
   2 -30  -1    0.26    0.68
   2 -30  -1   -0.32    1.05
 -30  28  -1    2.10    1.00
  30 -28   1    0.35    0.58
  -2  30   1    1.23    1.05
 -28  -2   1    0.32    0.92
  30 -28   1   -0.46    0.59
  -1 -30  -1    2.84    1.20
 -30  31  -1    1.50    0.91
  -1 -30  -1    0.35    1.04
  31  -1  -1    0.12    1.11
  31  -1  -1    1.44    0.99
  30 -31   1    1.58    1.02
   1  30   1    0.61    0.99
 -31   1   1    0.84    0.99
  34  -4  -1    1.69    1.18
  34  -4  -1    0.86    1.00
 -30  34  -1    0.32    1.03
  -4 -30  -1    1.06    1.10
  -4 -30  -1    1.53    1.06
  30 -34   1    1.16    0.98
 -34   4   1    1.44    1.10
   4  30   1    0.48    1.05
 -34   4   1   -0.18    0.63
  -7 -30  -1    3.32    1.26
  37  -7  -1    1.31    1.29
  -7 -30  -1    3.21    1.34
  30 -37   1    3.20    1.20
 -37   7   1    3.26    0.79
  30 -37   1    2.18    1.23
   7  30   1    1.24    1.26
 -37   7   1    3.24    1.23
 -10 -30  -1   -0.40    1.13
  40 -10  -1    3.05    1.39
 -10 -30  -1   -0.81    1.08
  30 -40   1    0.38    0.61
 -40  10   1    0.74    0.70
  30 -40   1    2.99    1.22
 -40  10   1    0.92    0.95
  43 -13  -1    1.97    1.35
 -13 -30  -1    2.94    1.64
 -13 -30  -1    2.47    1.33
  30 -43   1    1.56    1.05
 -43  13   1    2.11    1.54
  13  30   1    2.33    1.44
  30 -43   1    1.98    1.33
 -43  13   1    1.86    0.65
 -16 -30  -1    0.68    1.10
 -16 -30  -1    1.08    1.20
  46 -16  -1   -1.34    0.99
  16  30   1   -0.09    1.20
  30 -46   1    0.94    1.07
 -46  16   1    0.54    0.53
 -46  16   1    0.15    1.03
  16  30   1    0.56    1.28
  30 -46   1   -0.75    0.87
 -19 -30  -1    0.52    1.24
 -19 -30  -1    0.16    1.03
  49 -19  -1    1.19    1.06
 -49  19   1    2.24    1.22
 -49  19   1   -0.18    0.52
  30 -49   1   -0.08    0.46
  19  30   1    0.11    1.22
  30 -49   1   -0.42    0.93
  19  30   1   -0.38    1.14
 -22 -30  -1   -0.84    1.14
 -22 -30  -1    1.77    1.28
 -30  52  -1    0.09    0.96
  52 -22  -1    2.24    1.36
  22  30   1   -0.66    1.47
  22  30   1    0.00    1.27
 -52  22   1    0.55    1.18
  30 -52   1    2.23    1.15
  30 -52   1    0.87    0.95
 -31 -21  -1    1.54    1.18
 -31 -21  -1   -1.63    0.83
 -21  52  -1   -0.24    0.73
  52 -31  -1   -0.62    0.80
 -52  31   1    0.59    0.99
  21 -52   1   -0.35    0.98
  31  21   1   -0.84    0.98
  21 -52   1    0.44    0.61
  31  21   1   -1.48    1.24
 -31 -18  -1   -1.76    1.05
 -31 -18  -1   -0.72    0.73
  49 -31  -1    0.51    0.90
 -18  49  -1    0.59    0.68
  31  18   1   -1.00    1.01
 -49  31   1    1.21    1.03
  18 -49   1   -0.43    0.91
  18 -49   1   -0.19    0.49
  31  18   1   -1.45    1.16
  46 -31  -1    2.08    1.15
 -31 -15  -1   -0.68    0.79
 -31 -15  -1    0.48    1.10
 -15  46  -1   -0.78    0.62
 -46  31   1    0.43    1.03
  15 -46   1   -0.69    0.65
  31  15   1    1.35    1.10
  15 -46   1    1.59    1.06
  15 -46   1   -0.40    1.13
  31  15   1   -0.43    1.25
 -31 -12  -1   -0.51    0.74
 -31 -12  -1   -0.08    2.11
 -12  43  -1   -0.55    1.00
  43 -31  -1    1.07    1.10
 -43  31   1    1.48    1.11
  12 -43   1    1.20    2.23
 -43  31   1    0.44    0.75
  31  12   1   -0.66    1.21
  12 -43   1    1.47    1.11
  31  12   1    0.04    1.17
  40 -31  -1    1.05    1.24
 -31  -9  -1    2.49    1.03
 -31  -9  -1    2.76    1.31
  -9  40  -1    1.46    1.23
 -40  31   1    2.70    1.19
 -40  31   1    1.68    0.84
   9 -40   1    3.37    1.34
  31   9   1    0.48    1.37
   9 -40   1    1.54    1.15
  31   9   1    3.95    1.43
  -6  37  -1   -0.01    1.06
 -31  -6  -1    0.02    1.02
  37 -31  -1    1.27    1.37
 -31  -6  -1    0.55    0.86
  31   6   1   -0.63    1.03
   6 -37   1    0.86    0.89
   6 -37   1    2.33    1.34
 -37  31   1    2.04    1.18
  31   6   1    1.28    1.24
 -31  -3  -1    4.60    1.36
  34 -31  -1    4.23    1.41
 -31  -3  -1    3.25    0.92
  -3  34  -1    0.80    1.08
  34 -31  -1    1.70    0.50
   3 -34   1    1.84    0.96
  31   3   1    1.63    1.22
 -34  31   1    3.52    1.19
   3 -34   1    3.09    1.18
  31   3   1    2.35    1.21
   0  31  -1    1.59    1.07
 -31   0  -1    0.41    1.02
 -31   0  -1    0.65    0.71
  31 -31  -1    1.45    0.86
 -31  31   1    0.30    1.04
   0 -31   1    0.96    0.96
   0 -31   1    1.18    1.08
  31   0   1   -0.18    1.14
  31   0   1    0.43    1.01
 -31   3  -1    0.02    0.82
  28 -31  -1   -0.12    1.01
   3  28  -1   -0.14    1.00
  28 -31  -1    0.34    0.92
 -31   3  -1    0.39    0.69
 -28  31   1   -0.76    0.89
  -3 -28   1   -0.26    0.46
  31  -3   1    0.05    1.03
  -3 -28   1    0.05    0.74
  -3 -28   1    0.60    0.85
  31  -3   1    0.66    0.95
  25 -31  -1    5.48    1.16
 -31   6  -1    2.69    1.11
   6  25  -1    4.31    1.15
 -31   6  -1    3.07    0.82
  25 -31  -1    8.60    1.69
  -6 -25   1    3.39    1.03
  -6 -25   1    4.54    1.18
  31  -6   1    6.15    1.32
  -6 -25   1    5.41    0.74
 -25  31   1    3.84    1.11
   9  22  -1    2.25    1.05
  22 -31  -1    0.83    0.64
  22 -31  -1    1.81    0.58
   9  22  -1    0.94    0.79
 -31   9  -1    1.67    0.92
 -31   9  -1    1.72    0.63
  22 -31  -1    1.34    0.85
  31  -9   1    0.53    0.65
  -9 -22   1    2.34    0.94
  -9 -22   1    1.94    0.94
  19 -31  -1    3.12    0.71
  19 -31  -1    2.14    0.86
  12  19  -1    1.05    0.98
  19 -31  -1    0.33    1.64
  12  19  -1    1.01    0.91
 -31  12  -1    1.84    0.98
 -31  12  -1    2.12    0.64
 -12 -19   1    1.69    0.98
  31 -12   1    1.98    0.79
 -12 -19   1    2.33    0.90
  16 -31  -1    4.78    0.97
 -31  15  -1    8.58    1.35
 -31  15  -1    5.55    0.92
  16 -31  -1    6.37    0.94
  16 -31  -1    6.15    1.18
  15  16  -1    7.58    1.22
  15  16  -1    6.32    1.40
 -15 -16   1    8.28    1.33
  31 -15   1    7.20    0.92
  31 -15   1    8.00    1.30
 -15 -16   1    9.09    1.37
  18  13  -1    1.40    0.86
  18  13  -1    2.42    1.46
  13 -31  -1    0.65    0.80
  13 -31  -1    1.15    1.06
 -31  18  -1    0.69    0.90
  31 -18   1    1.38    0.52
  31 -18   1    0.99    1.04
 -13  31   1    2.49    0.94
 -18 -13   1    0.23    0.89
 -18 -13   1    1.81    0.89
  21  10  -1    3.46    1.40
 -31  21  -1   -0.89    1.57
  10 -31  -1    0.34    0.65
  21  10  -1    0.81    0.76
  31 -21   1    0.38    0.51
 -21 -10   1    0.89    0.91
 -10  31   1    0.68    0.88
  31 -21   1    0.52    0.99
  24   7  -1    0.67    0.80
   7 -31  -1    0.16    0.85
  24   7  -1   -0.76    1.06
 -31  24  -1    0.45    0.84
   7 -31  -1   -0.63    0.77
 -24  -7   1    0.05    0.80
  31 -24   1    0.64    0.79
  31 -24   1    0.63    0.55
  -7  31   1    0.24    0.83
   4 -31  -1   -0.16    0.87
  27   4  -1    0.77    0.95
  27   4  -1    0.54    1.08
 -31  27  -1    1.66    1.85
   4 -31  -1    0.93    1.02
  31 -27   1   -2.46    1.95
  31 -27   1    0.28    0.55
 -27  -4   1    0.52    0.99
  -4  31   1   -0.69    0.98
  30   1  -1    1.38    1.08
   1 -31  -1   -0.95    0.97
 -31  30  -1    2.20    1.07
   1 -31  -1    0.98    0.99
  30   1  -1    2.55    1.11
 -30  -1   1   -0.40    0.91
  -1  31   1    0.11    0.98
  31 -30   1    0.49    0.55
  31 -30   1    0.76    0.85
 -31  33  -1    0.05    1.10
  -2 -31  -1    0.43    1.08
  -2 -31  -1   -0.26    1.02
  33  -2  -1   -0.56    1.13
  33  -2  -1   -1.21    0.93
  31 -33   1   -0.70    0.82
 -33   2   1    0.47    0.68
 -33   2   1    0.24    1.10
   2  31   1    0.92    1.10
 -31  36  -1    2.22    1.20
  36  -5  -1    4.04    1.40
  -5 -31  -1    3.04    1.32
  36  -5  -1    0.67    1.04
  -5 -31  -1    2.30    1.19
  31 -36   1    0.29    0.79
 -36   5   1    0.86    0.71
   5  31   1   -1.57    1.11
 -36   5   1    2.56    1.21
  31 -36   1    1.88    1.04
  -8 -31  -1    0.12    1.10
  39  -8  -1    0.43    1.32
  -8 -31  -1    0.58    1.22
  31 -39   1    1.22    0.92
   8  31   1   -0.89    1.27
  31 -39   1   -1.77    2.33
 -39   8   1   -0.52    0.65
 -39   8   1    0.85    1.12
 -11 -31  -1    2.50    2.73
 -11 -31  -1    1.10    1.20
  42 -11  -1    2.74    1.41
  31 -42   1   -1.08    0.87
 -42  11   1    0.10    0.96
 -42  11   1    0.12    0.65
  11  31   1   -0.82    0.96
  31 -42   1    0.44    0.67
 -14 -31  -1    0.58    1.01
  45 -14  -1   -0.19    1.05
 -14 -31  -1    0.96    1.24
  14  31   1    3.37    1.45
 -45  14   1    1.89    1.13
 -45  14   1    0.96    0.60
  31 -45   1    1.61    1.10
  48 -17  -1   -0.01    1.26
 -17 -31  -1    1.33    1.39
 -17 -31  -1    1.58    1.11
  31 -48   1    0.86    0.97
 -48  17   1    0.54    0.50
  31 -48   1    1.72    1.13
  17  31   1    1.43    1.26
 -48  17   1    1.43    1.81
 -20 -31  -1   -2.12    1.07
 -20 -31  -1   -1.90    0.93
  51 -20  -1   -1.29    0.75
 -31  51  -1    1.28    0.93
 -51  20   1   -0.52    0.53
  31 -51   1    0.68    0.65
  20  31   1    1.06    1.06
  20  31   1   -0.98    1.18
 -51  20   1    1.23    1.06
  31 -51   1    0.53    1.04
 -32 -19  -1   -0.90    0.81
 -19  51  -1   -0.51    0.73
  51 -32  -1   -0.69    0.89
 -32 -19  -1   -0.22    1.11
  19 -51   1   -0.19    0.93
  19 -51   1   -0.55    0.90
  32  19   1   -0.13    1.15
 -51  32   1    0.72    1.00
  32  19   1   -0.23    1.00
 -32 -16  -1    0.94    0.86
 -32 -16  -1   -0.44    0.97
  48 -32  -1    1.71    0.80
  32  16   1    2.52    1.18
  16 -48   1   -0.52    0.90
  32  16   1    1.05    1.15
  16 -48   1   -0.88    0.62
  16 -48   1    1.14    2.69
 -48  32   1   -0.30    0.85
 -32 -13  -1    1.92    1.15
 -32 -13  -1   -0.59    0.85
  45 -32  -1    0.21    0.94
 -45  32   1    1.14    1.05
  32  13   1    0.71    1.18
  13 -45   1    0.33    1.21
  13 -45   1    1.16    0.74
  32  13   1    2.84    1.41
  42 -32  -1    0.89    0.94
 -32 -10  -1    1.03    0.90
 -10  42  -1   -0.98    1.05
  32  10   1    1.46    1.12
  32  10   1    2.56    1.34
  10 -42   1    0.10    0.74
 -42  32   1    0.87    0.82
  10 -42   1    0.79    1.21
 -42  32   1    1.97    1.17
 -32  -7  -1    1.18    0.91
 -32  -7  -1   -1.77    1.09
  -7  39  -1    0.01    1.08
  39 -32  -1   -1.89    2.37
 -39  32   1    1.14    1.04
  32   7   1    0.60    1.29
   7 -39   1    1.74    1.16
   7 -39   1    2.66    1.35
  32   7   1    2.11    1.48
  -4  36  -1    0.72    1.12
 -32  -4  -1    1.25    1.26
 -32  -4  -1    2.33    0.95
  36 -32  -1    4.40    1.51
  32   4   1    0.64    1.20
  32   4   1    3.07    1.70
   4 -36   1    3.91    1.28
   4 -36   1    2.07    1.13
 -36  32   1    1.98    1.22
  -1  33  -1    1.80    1.10
 -32  -1  -1    2.18    0.91
 -32  -1  -1    2.60    1.26
  33 -32  -1    0.86    1.07
  33 -32  -1    0.99    0.49
   1 -33   1    2.39    0.98
  32   1   1    0.64    1.15
   1 -33   1    3.13    1.21
  32   1   1    3.39    1.27
 -33  32   1    0.64    0.98
 -32   2  -1    1.45    1.07
   2  30  -1    0.94    1.00
  30 -32  -1    2.12    1.17
 -32   2  -1    1.36    0.75
  30 -32  -1    3.22    1.08
 -30  32   1    1.48    0.97
  32  -2   1    4.60    1.37
  -2 -30   1    0.81    0.96
  -2 -30   1    1.77    1.13
  32  -2   1    3.19    1.28
   5  27  -1    3.59    1.11
  27 -32  -1    2.32    0.99
  27 -32  -1    1.18    0.68
 -32   5  -1    1.85    0.72
 -32   5  -1    0.14    0.98
  32  -5   1    3.68    1.20
  -5 -27   1   -0.03    0.95
 -27  32   1   -0.14    0.92
  -5 -27   1    3.17    1.05
  -5 -27   1    2.98    0.58
 -32   8  -1    0.77    0.61
  24 -32  -1   -0.13    0.68
 -32   8  -1    0.32    1.53
   8  24  -1    0.89    0.98
  24 -32  -1   -0.10    2.00
  -8 -24   1   -0.41    0.82
  -8 -24   1    0.40    1.03
  -8 -24   1    0.24    0.55
  32  -8   1   -0.54    0.74
  11  21  -1    1.61    0.99
  21 -32  -1    1.03    0.85
 -32  11  -1    0.47    0.73
  21 -32  -1    2.84    1.04
  11  21  -1    1.08    0.95
 -32  11  -1    1.55    0.64
  21 -32  -1    2.02    0.65
  32 -11   1    2.34    1.10
 -11 -21   1    1.22    0.96
 -11 -21   1    0.35    0.87
 -32  14  -1    2.00    0.58
  14  18  -1    0.66    1.05
 -32  14  -1    1.89    0.87
  18 -32  -1    2.14    0.69
  14  18  -1    4.21    1.07
  18 -32  -1    0.42    0.84
  18 -32  -1    1.88    0.74
 -14 -18   1    1.39    0.93
  32 -14   1    1.27    0.58
 -14 -18   1    3.02    1.05
  32 -14   1    1.44    0.84
  15 -32  -1    1.25    0.54
  15 -32  -1    6.41    1.26
 -32  17  -1    2.34    0.65
  17  15  -1    3.43    0.99
  15 -32  -1    3.39    0.78
  17  15  -1    1.91    1.04
 -32  17  -1    4.07    1.07
 -17 -15   1    4.96    1.12
 -15  32   1    4.57    1.13
 -17 -15   1    4.04    1.12
  32 -17   1    2.86    0.96
  32 -17   1    3.61    0.67
  20  12  -1    2.08    0.99
  12 -32  -1    3.00    1.11
  12 -32  -1    3.22    1.01
  20  12  -1    1.39    1.09
 -32  20  -1    2.90    1.00
  32 -20   1    2.23    0.61
 -20 -12   1    3.63    1.06
 -12  32   1    2.17    1.01
 -20 -12   1    3.15    1.03
  32 -20   1    4.45    1.09
 -32  23  -1   -0.46    0.82
   9 -32  -1   -0.38    0.85
  23   9  -1   -1.31    0.88
  23   9  -1    0.83    0.86
 -23  -9   1    0.91    1.02
  -9  32   1   -0.28    0.88
  32 -23   1   -1.12    0.86
  32 -23   1    0.52    0.51
   6 -32  -1    3.15    1.14
 -32  26  -1    4.63    1.54
   6 -32  -1    1.58    1.00
  26   6  -1    1.11    0.96
  26   6  -1    3.99    1.29
 -26  -6   1    3.65    1.13
  -6  32   1    1.43    1.00
  32 -26   1    2.06    0.66
  32 -26   1    1.16    0.85
  29   3  -1    2.44    1.25
   3 -32  -1    1.53    1.03
   3 -32  -1    1.56    1.36
 -32  29  -1    1.75    0.99
  29   3  -1    2.99    1.13
  32 -29   1    1.70    0.66
 -29  -3   1    2.92    1.20
  32 -29   1    3.02    1.28
  -3  32   1    1.84    1.11
  32   0  -1    0.32    1.06
 -32  32  -1    2.98    1.10
  32   0  -1    0.74    1.27
   0 -32  -1    5.01    1.29
   0 -32  -1    4.79    1.66
 -32   0   1    3.23    1.28
  32 -32   1    3.36    0.90
   0  32   1    3.32    1.24
  32 -32   1    4.34    0.85
  -3 -32  -1    1.00    1.10
  35  -3  -1   -0.44    1.23
 -32  35  -1   -1.21    1.03
  -3 -32  -1   -1.62    1.03
  35  -3  -1   -1.38    1.06
  32 -35   1   -0.45    1.22
 -35   3   1    1.58    1.12
 -35   3   1   -0.23    0.69
   3  32   1   -0.87    1.13
  38  -6  -1    0.55    1.08
  -6 -32  -1   -1.09    0.99
  -6 -32  -1   -0.92    1.36
  38  -6  -1   -0.15    1.35
  32 -38   1   -0.04    0.84
   6  32   1    2.37    1.37
 -38   6   1   -0.51    0.66
 -38   6   1   -0.76    1.04
  32 -38   1    0.31    1.08
  -9 -32  -1   -0.47    1.20
  -9 -32  -1    1.73    1.25
  41  -9  -1    1.35    1.38
 -41   9   1   -1.03    1.41
 -41   9   1    0.26    0.67
   9  32   1    0.79    1.30
  32 -41   1    1.38    1.11
  32 -41   1    0.83    0.86
 -12 -32  -1    1.68    1.11
  44 -12  -1    0.66    1.15
 -12 -32  -1   -0.27    1.06
  32 -44   1    1.10    1.08
 -44  12   1    0.02    0.56
  12  32   1    2.13    1.32
 -44  12   1    0.23    0.71
  32 -44   1   -0.29    1.02
 -15 -32  -1    0.44    1.17
  47 -15  -1    0.54    1.24
 -15 -32  -1   -0.54    0.96
  32 -47   1    0.59    1.06
  15  32   1    2.15    1.21
 -47  15   1    1.26    0.62
 -47  15   1    2.76    1.13
  32 -47   1    0.79    1.04
 -18 -32  -1    0.14    1.11
 -18 -32  -1   -0.65    1.19
  50 -18  -1    0.46    1.30
 -50  18   1    0.48    0.55
  32 -50   1    1.16    1.06
 -50  18   1    0.53    0.99
  18  32   1   -1.07    1.26
  32 -50   1    1.45    1.13
 -33 -17  -1   -0.60    0.81
  50 -33  -1    2.69    1.35
 -33 -17  -1    0.94    1.21
  33  17   1    2.75    1.53
  17 -50   1    1.48    1.21
  17 -50   1    0.54    0.72
 -50  33   1    1.45    1.08
  17 -50   1    1.31    1.25
  33  17   1    0.01    1.46
 -33 -14  -1    1.25    1.22
 -33 -14  -1    0.22    0.84
  47 -33  -1    0.32    0.80
  33  14   1   -0.67    1.17
 -47  33   1    2.13    0.83
  14 -47   1   -2.28    2.52
  14 -47   1    0.11    1.05
  14 -47   1   -1.04    0.61
  33  14   1   -1.20    1.14
 -47  33   1   -3.71    1.54
  44 -33  -1    0.94    0.96
 -33 -11  -1   -0.96    1.04
 -33 -11  -1   -0.58    0.78
 -11  44  -1    0.02    1.09
  33  11   1    0.53    1.68
  11 -44   1    0.69    1.14
  11 -44   1   -0.24    0.80
 -44  33   1    2.17    1.17
  33  11   1   -0.56    0.96
 -33  -8  -1    0.07    1.11
  -8  41  -1    0.60    1.08
 -33  -8  -1    0.63    1.06
  41 -33  -1    0.27    1.12
  33   8   1    3.29    1.54
 -41  33   1    0.22    0.98
   8 -41   1    1.95    1.15
  33   8   1    0.68    1.12
   8 -41   1    0.07    1.05
  38 -33  -1    1.16    1.23
 -33  -5  -1    0.95    1.21
  -5  38  -1    0.30    1.13
 -33  -5  -1    2.17    0.96
   5 -38   1   -0.31    1.69
 -38  33   1    0.94    1.19
   5 -38   1    1.06    1.27
  33   5   1   -0.46    1.25
  33   5   1    0.91    1.23
  35 -33  -1   -0.21    1.34
 -33  -2  -1    1.34    1.19
 -33  -2  -1    1.34    0.80
  35 -33  -1    0.85    0.47
  -2  35  -1    1.81    1.19
   2 -35   1    0.69    0.92
 -35  33   1    2.84    1.48
   2 -35   1    0.54    1.16
  33   2   1   -0.97    1.11
  33   2   1    0.36    1.15
  32 -33  -1    1.34    0.93
 -33   1  -1    0.81    0.83
   1  32  -1    1.17    1.11
  32 -33  -1    1.87    0.99
 -33   1  -1    1.03    1.08
 -32  33   1    0.90    1.96
  33  -1   1    0.32    1.20
  33  -1   1    1.13    1.17
  -1 -32   1    4.21    1.24
  -1 -32   1    2.07    1.14
   4  29  -1    0.73    1.03
  29 -33  -1   -0.01    0.86
 -33   4  -1    0.63    0.67
  29 -33  -1   -0.75    0.80
 -33   4  -1    1.66    1.10
  -4 -29   1    1.68    0.56
  33  -4   1    1.09    0.97
  -4 -29   1    2.37    1.09
  33  -4   1   -0.54    1.07
 -29  33   1    0.72    1.37
  -4 -29   1    0.75    1.09
 -33   7  -1   -0.15    0.92
  26 -33  -1    0.45    0.84
  26 -33  -1   -0.62    0.79
   7  26  -1    0.80    1.00
 -33   7  -1    0.66    0.69
  -7 -26   1    1.30    0.57
  -7 -26   1    2.17    1.02
  -7 -26   1    0.87    0.95
  33  -7   1    1.55    0.96
  23 -33  -1    1.74    0.81
  10  23  -1    1.22    0.96
  10  23  -1    1.10    0.82
  23 -33  -1   -0.02    0.56
 -33  10  -1    1.10    0.67
 -33  10  -1    1.84    1.99
  23 -33  -1    2.52    0.98
  33 -10   1    0.36    0.73
 -10 -23   1    0.57    0.92
 -10 -23   1   -0.06    0.93
  20 -33  -1   -0.21    1.08
 -33  13  -1   -0.67    0.84
  13  20  -1    1.16    0.88
  20 -33  -1    1.30    0.93
  13  20  -1    0.76    0.99
 -33  13  -1    0.11    0.53
  20 -33  -1    1.65    0.90
 -13 -20   1   -1.59    0.84
  33 -13   1   -0.76    0.77
 -13 -20   1   -0.62    0.83
  17 -33  -1    1.16    0.80
  16  17  -1    2.61    1.06
  17 -33  -1    1.89    1.14
 -33  16  -1    0.42    0.91
 -33  16  -1    0.06    0.56
  16  17  -1    1.95    1.02
  17 -33  -1    0.50    0.63
  33 -16   1    0.90    0.56
 -16 -17   1    0.14    0.88
 -16 -17   1    0.81    1.17
  33 -16   1    1.04    0.94
 -33  19  -1    1.15    1.00
  14 -33  -1    1.43    0.81
  19  14  -1    2.61    1.03
  19  14  -1    2.95    0.98
  14 -33  -1    4.00    1.13
  33 -19   1    2.23    0.91
 -19 -14   1    2.96    1.14
 -14  33   1    4.66    1.21
 -19 -14   1    3.37    0.97
  33 -19   1    3.24    0.68
  22  11  -1    0.39    0.88
  11 -33  -1    1.49    0.78
  22  11  -1    0.50    1.10
 -33  22  -1   -0.76    0.78
  33 -22   1    0.42    0.52
 -22 -11   1    1.63    1.14
 -11  33   1    2.05    0.97
  33 -22   1    2.19    1.29
  25   8  -1    3.13    1.03
   8 -33  -1    3.61    1.26
  25   8  -1    2.88    1.24
   8 -33  -1    3.82    1.02
 -33  25  -1    3.22    1.07
 -25  -8   1    5.59    1.55
  -8  33   1    3.24    1.22
  33 -25   1    2.95    0.68
  33 -25   1    1.50    0.96
  28   5  -1    3.91    1.27
  28   5  -1    2.21    1.09
   5 -33  -1    0.76    1.01
   5 -33  -1    2.13    1.23
 -33  28  -1    1.62    0.82
  -5  33   1    1.15    1.06
  33 -28   1    1.57    0.75
  33 -28   1    2.53    0.71
 -28  -5   1    3.55    1.25
  31   2  -1    0.48    1.05
   2 -33  -1    0.36    1.09
  31   2  -1    0.00    1.26
   2 -33  -1    0.58    0.95
 -33  31  -1    1.72    0.99
 -31  -2   1    0.47    1.11
  33 -31   1    0.52    0.93
  33 -31   1    0.60    0.63
  -2  33   1    0.38    1.15
  -1 -33  -1   -1.11    1.02
  -1 -33  -1    1.02    1.12
  34  -1  -1    1.36    1.28
 -33  34  -1    0.02    1.05
  34  -1  -1   -1.01    1.03
   1  33   1   -1.27    1.15
 -34   1   1    0.01    0.69
  33 -34   1   -0.41    0.65
 -34   1   1    0.64    1.14
  33 -34   1   -1.19    1.03
 -33  37  -1   -0.38    1.13
  37  -4  -1   -0.77    1.76
  -4 -33  -1   -0.41    1.21
  -4 -33  -1    1.11    1.11
  37  -4  -1   -0.72    1.16
   4  33   1   -0.55    1.23
 -37   4   1    0.87    1.30
 -37   4   1    0.12    0.71
  33 -37   1   -0.13    1.06
  40  -7  -1   -0.27    1.09
  40  -7  -1   -0.31    1.83
  -7 -33  -1   -0.33    1.10
  -7 -33  -1    1.16    1.24
  33 -40   1    1.26    1.08
 -40   7   1   -0.99    0.66
  33 -40   1   -0.22    0.90
   7  33   1    0.49    1.16
 -40   7   1   -0.08    1.74
 -10 -33  -1    0.78    1.19
 -10 -33  -1   -0.06    1.07
  43 -10  -1    0.81    1.18
 -43  10   1   -0.59    0.97
 -43  10   1   -0.36    0.61
  33 -43   1    0.92    0.79
  10  33   1    1.77    1.27
  33 -43   1    0.87    1.00
  46 -13  -1    0.84    1.07
 -13 -33  -1    0.92    1.19
 -13 -33  -1    0.36    1.00
  33 -46   1    2.17    0.96
 -46  13   1    0.32    0.60
  33 -46   1   -0.20    0.94
 -46  13   1   -0.09    0.89
  13  33   1    1.20    1.21
 -16 -33  -1   -0.68    0.98
 -16 -33  -1   -1.33    1.62
  49 -16  -1   -2.82    0.91
  33 -49   1    0.49    0.93
 -49  16   1    1.00    1.48
  16  33   1    0.19    1.17
 -49  16   1    0.05    0.49
  33 -49   1    0.60    0.89
  52 -19  -1    1.25    1.48
 -19 -33  -1    2.83    1.19
 -52  19   1    0.57    1.07
 -52  19   1    0.33    0.51
  33 -52   1    1.19    1.06
  33 -52   1    1.72    1.17
  19  33   1    0.32    1.18
 -34 -15  -1   -0.67    1.12
  49 -34  -1   -1.74    0.92
 -34 -15  -1   -1.78    0.73
  34  15   1    2.66    1.44
 -49  34   1    0.28    0.92
  15 -49   1   -1.50    1.15
  15 -49   1   -0.09    0.90
  15 -49   1   -0.38    0.94
  34  15   1   -0.15    1.52
 -34 -12  -1   -0.18    0.89
 -34 -12  -1    0.40    1.25
  46 -34  -1    0.97    0.90
  12 -46   1    0.03    0.69
  34  12   1   -1.31    1.11
 -46  34   1    1.13    1.06
  12 -46   1    0.55    1.10
  34  12   1   -0.08    1.13
  43 -34  -1    0.78    1.17
 -34  -9  -1    0.44    0.84
 -34  -9  -1    0.04    1.04
  -9  43  -1    1.71    1.12
   9 -43   1   -0.13    0.95
   9 -43   1    0.64    0.93
 -43  34   1    0.17    1.02
  34   9   1    1.06    1.28
  34   9   1   -0.17    1.94
 -34  -6  -1    0.37    0.88
 -34  -6  -1    1.32    1.28
  -6  40  -1    2.47    1.24
  40 -34  -1    2.06    1.06
  34   6   1   -0.81    1.38
 -40  34   1    1.03    1.37
   6 -40   1    0.74    1.14
  34   6   1    2.17    1.32
   6 -40   1    1.11    1.12
  37 -34  -1   -0.45    0.45
  37 -34  -1   -0.19    1.42
  -3  37  -1   -1.27    1.04
 -34  -3  -1   -0.76    0.73
 -34  -3  -1   -0.49    1.05
   3 -37   1   -1.25    0.91
   3 -37   1    0.09    1.22
 -37  34   1   -0.98    1.56
  34   3   1    0.27    1.23
  34   3   1    0.47    1.28
 -34   0  -1    1.34    1.15
  34 -34  -1    3.40    1.25
 -34   0  -1    0.59    0.81
  34 -34  -1    2.30    1.10
   0  34  -1    2.53    1.20
  34 -34  -1    1.03    0.52
  34   0   1    0.02    1.10
  34   0   1    1.39    1.14
 -34  34   1    1.39    1.11
   0 -34   1    1.88    1.22
   0 -34   1   -0.35    0.95
   3  31  -1    1.50    1.20
  31 -34  -1    0.41    0.89
  31 -34  -1    1.13    0.95
 -34   3  -1    0.27    0.68
 -34   3  -1    0.36    0.95
  -3 -31   1    1.65    0.51
  34  -3   1    1.24    1.06
  -3 -31   1    0.72    0.95
 -31  34   1    1.09    0.99
  -3 -31   1    2.11    1.09
  34  -3   1    1.90    1.22
 -34   6  -1    1.09    0.77
  28 -34  -1    1.78    0.89
   6  28  -1    2.16    1.13
 -34   6  -1    1.31    1.06
  28 -34  -1    0.39    0.82
 -28  34   1    0.98    0.95
  -6 -28   1    1.24    0.59
  34  -6   1    0.81    1.13
  -6 -28   1    2.11    1.14
  -6 -28   1    2.32    1.05
 -34   9  -1    0.69    0.65
   9  25  -1    2.01    1.04
 -34   9  -1    0.68    1.00
  25 -34  -1    0.70    0.82
  25 -34  -1    1.48    0.90
  -9 -25   1    0.36    1.34
  34  -9   1    1.81    1.02
  -9 -25   1    1.83    1.07
  -9 -25   1    2.07    0.73
 -34  12  -1    1.20    0.86
  22 -34  -1    1.49    2.09
  12  22  -1    1.75    1.07
  22 -34  -1    2.00    0.79
  12  22  -1    3.70    1.23
  22 -34  -1    1.72    0.94
 -34  12  -1    1.59    0.68
 -12 -22   1    1.22    0.96
 -12 -22   1    1.92    1.01
  34 -12   1    1.81    0.81
  15  19  -1   -0.08    0.93
  19 -34  -1    0.59    0.85
  19 -34  -1    0.61    0.65
  15  19  -1    1.79    1.31
 -34  15  -1    0.10    0.92
 -34  15  -1    0.37    0.59
  19 -34  -1   -1.62    0.63
 -15 -19   1    0.75    1.04
  34 -15   1    0.65    0.60
 -15 -19   1    0.43    0.84
  34 -15   1   -0.53    0.93
 -34  18  -1    0.68    0.55
  18  16  -1    0.59    1.13
  18  16  -1   -0.44    0.94
  16 -34  -1    0.75    0.54
  16 -34  -1    0.01    1.04
 -34  18  -1    0.78    0.93
  16 -34  -1    1.14    0.68
 -18 -16   1    0.26    0.94
 -18 -16   1    0.36    0.93
  34 -18   1   -0.23    0.95
  34 -18   1    1.29    0.59
  21  13  -1    1.90    1.21
  21  13  -1    1.47    0.92
  13 -34  -1    3.27    1.19
 -34  21  -1    4.57    1.21
  13 -34  -1    2.92    0.93
 -13  34   1    2.25    1.04
  34 -21   1    1.94    0.62
 -21 -13   1    4.58    1.17
  34 -21   1    4.20    1.21
 -21 -13   1    2.64    0.98
  10 -34  -1    2.25    0.95
  24  10  -1    2.81    1.11
 -34  24  -1    0.13    0.94
  24  10  -1    1.95    1.16
  34 -24   1    3.26    1.46
 -24 -10   1    3.08    1.22
 -10  34   1    1.50    1.02
  34 -24   1    1.50    0.61
   7 -34  -1    1.23    1.10
   7 -34  -1   -1.01    0.71
 -34  27  -1    0.78    0.98
  27   7  -1    1.76    1.17
  27   7  -1    0.22    0.92
 -27  -7   1   -0.82    1.03
  34 -27   1    1.78    1.33
  34 -27   1    0.26    0.60
  -7  34   1   -0.19    0.85
  30   4  -1    4.32    1.24
   4 -34  -1    2.12    1.00
  30   4  -1    2.15    1.34
 -34  30  -1    3.48    1.08
   4 -34  -1    2.82    1.24
 -30  -4   1    1.83    1.17
  34 -30   1    2.53    1.51
  34 -30   1    1.92    0.69
  -4  34   1    1.02    1.10
   1 -34  -1    1.26    1.03
   1 -34  -1    0.37    0.95
 -34  33  -1    1.13    1.10
  33   1  -1    1.77    1.43
  33   1  -1    2.11    1.15
  -1  34   1    1.56    1.22
  34 -33   1    1.77    1.22
 -33  -1   1   -0.07    0.95
  34 -33   1    2.07    0.72
  36  -2  -1    0.55    2.31
 -34  36  -1    0.20    1.16
  -2 -34  -1    0.08    1.20
  -2 -34  -1   -0.19    0.97
  36  -2  -1    1.19    1.14
  34 -36   1   -0.13    0.76
 -36   2   1    1.61    0.78
 -36   2   1    3.38    1.91
   2  34   1    1.62    1.24
  34 -36   1    1.01    0.73
 -34  39  -1   -1.00    1.11
  39  -5  -1   -0.48    1.59
  39  -5  -1    2.64    1.39
  -5 -34  -1    0.42    1.07
  -5 -34  -1    0.47    1.18
  34 -39   1   -0.17    0.77
   5  34   1    2.20    1.44
  34 -39   1    0.57    1.03
 -39   5   1   -0.23    1.39
 -39   5   1    0.22    0.72
  -8 -34  -1   -1.38    1.07
  -8 -34  -1    2.54    1.28
  42  -8  -1    1.21    1.16
  42  -8  -1   -0.06    1.04
 -42   8   1    0.48    1.01
   8  34   1   -1.18    1.10
  34 -42   1   -0.33    0.95
  34 -42   1   -0.33    1.18
 -42   8   1   -0.26    0.60
  45 -11  -1   -0.28    1.10
 -11 -34  -1    1.16    1.14
 -11 -34  -1    0.25    1.12
 -45  11   1    0.41    0.99
  11  34   1    0.34    1.17
 -45  11   1    0.34    0.61
  34 -45   1    0.49    0.91
  34 -45   1    1.20    2.53
  48 -14  -1   -0.06    1.14
 -14 -34  -1   -2.31    1.45
 -14 -34  -1   -0.11    1.14
 -48  14   1    0.08    1.07
 -48  14   1    0.40    0.59
  14  34   1   -1.04    0.93
  34 -48   1   -0.21    1.08
  34 -48   1    0.89    0.86
 -17 -34  -1    1.41    1.28
  51 -17  -1    1.39    1.03
 -17 -34  -1   -0.01    1.11
  34 -51   1   -0.11    0.68
  34 -51   1   -0.49    1.00
 -51  17   1    2.47    1.25
  17  34   1   -0.14    1.29
 -51  17   1   -0.72    0.48
  51 -35  -1   -0.16    0.98
 -35 -16  -1   -0.59    1.07
 -35 -16  -1   -0.13    0.97
 -51  35   1   -0.04    1.02
  16 -51   1   -0.44    0.82
  16 -51   1   -0.81    0.97
  16 -51   1   -1.81    1.06
  35  16   1    1.66    1.15
  35  16   1    2.88    1.36
  48 -35  -1   -0.09    1.07
 -35 -13  -1    0.27    1.60
 -35 -13  -1   -0.85    0.82
  35  13   1    0.58    1.42
  13 -48   1    0.86    0.85
 -48  35   1    0.89    1.09
  13 -48   1    1.13    1.54
  13 -48   1    0.40    1.06
  35  13   1    2.54    1.47
 -35 -10  -1    2.06    1.15
  45 -35  -1    0.41    0.94
 -10  45  -1    0.23    1.12
 -35 -10  -1    0.52    0.87
  35  10   1   -0.66    0.82
  35  10   1    2.02    1.30
  10 -45   1   -1.94    0.83
 -45  35   1    0.97    0.99
  10 -45   1   -0.79    0.65
  42 -35  -1    1.86    1.16
 -35  -7  -1    0.03    0.80
 -35  -7  -1   -0.09    0.99
  -7  42  -1    1.06    1.10
   7 -42   1   -0.13    1.72
  35   7   1    0.14    1.08
   7 -42   1    0.40    0.98
 -42  35   1   -0.22    0.99
  35   7   1    1.70    1.43
  39 -35  -1    1.04    1.65
 -35  -4  -1    6.23    1.89
 -35  -4  -1    1.31    0.93
 -39  35   1    0.98    1.14
  35   4   1    0.36    1.41
  35   4   1   -0.37    1.26
   4 -39   1   -0.33    1.00
   4 -39   1   -0.97    1.35
 -35  -1  -1    0.45    1.07
 -35  -1  -1   -0.24    0.77
  -1  36  -1    0.50    1.04
  36 -35  -1   -0.20    0.83
  36 -35  -1    0.42    0.49
   1 -36   1   -0.37    0.85
  35   1   1    0.67    1.32
   1 -36   1   -0.71    1.10
 -36  35   1    1.07    1.00
  35   1   1   -1.11    1.14
  33 -35  -1    0.29    0.77
 -35   2  -1    0.58    0.74
 -35   2  -1    0.99    2.07
  33 -35  -1    0.70    0.86
   2  33  -1    1.34    1.13
  35  -2   1   -0.20    1.02
  -2 -33   1    2.59    2.18
  35  -2   1    0.34    1.26
 -33  35   1    1.26    1.10
  -2 -33   1    1.47    1.09
 -35   5  -1   -0.01    0.99
  30 -35  -1   -0.15    0.96
   5  30  -1   -0.56    1.02
 -35   5  -1    1.14    0.75
  30 -35  -1    0.83    1.02
  35  -5   1    1.75    1.11
  -5 -30   1   -0.08    0.50
  -5 -30   1    1.41    1.08
 -30  35   1   -1.40    0.91
  35  -5   1    0.55    1.14
  -5 -30   1   -0.92    0.96
  27 -35  -1    2.12    1.04
 -35   8  -1    0.55    0.72
  27 -35  -1    0.89    1.08
 -35   8  -1    0.00    1.03
   8  27  -1    1.60    1.14
  -8 -27   1    1.57    0.63
  -8 -27   1    2.27    1.20
  -8 -27   1    0.62    1.00
  35  -8   1    2.75    1.33
  24 -35  -1    0.69    0.61
  11  24  -1    2.06    1.06
 -35  11  -1    1.29    0.84
  11  24  -1    0.39    1.07
  24 -35  -1    2.34    1.00
 -35  11  -1    1.57    0.70
  24 -35  -1    1.85    0.66
  35 -11   1    1.04    0.81
 -11 -24   1    3.31    1.11
 -11 -24   1    1.45    0.96
  21 -35  -1    1.82    1.32
  14  21  -1    0.37    1.06
  21 -35  -1    0.79    0.67
  21 -35  -1   -0.47    0.86
 -35  14  -1    1.09    0.61
  14  21  -1    1.34    1.15
 -35  14  -1    0.43    0.92
 -14 -21   1    0.23    1.04
  35 -14   1    0.88    1.18
 -14 -21   1    0.87    0.95
 -35  17  -1    0.72    0.96
  18 -35  -1   -0.17    0.88
  17  18  -1    0.75    1.05
 -35  17  -1   -0.99    0.52
  17  18  -1    2.04    1.08
  18 -35  -1    0.39    0.74
  18 -35  -1    0.44    0.66
  35 -17   1    1.00    0.59
 -17 -18   1    0.61    1.04
  35 -17   1   -0.59    0.88
 -17 -18   1   -0.27    0.95
  15 -35  -1    0.69    0.98
  20  15  -1    1.04    2.60
  20  15  -1    0.84    0.95
  15 -35  -1    0.27    0.74
 -35  20  -1    0.63    1.06
 -15  35   1    0.38    0.99
 -20 -15   1    0.24    1.04
 -20 -15   1    1.81    0.91
  35 -20   1    0.01    0.54
  35 -20   1    3.95    2.48
  23  12  -1    0.40    1.24
  12 -35  -1    0.45    0.73
  23  12  -1    2.16    1.06
 -35  23  -1    1.51    1.05
 -23 -12   1    0.80    1.03
  35 -23   1    0.30    0.95
 -12  35   1   -0.15    1.01
  35 -23   1    0.58    0.57
  26   9  -1    0.22    1.24
 -35  26  -1    0.95    1.87
  26   9  -1    0.54    1.08
   9 -35  -1    0.22    0.97
   9 -35  -1    1.61    1.17
  -9  35   1   -0.49    0.94
  35 -26   1    1.36    0.60
  35 -26   1   -0.09    0.74
 -26  -9   1    0.61    1.07
  29   6  -1    0.69    1.23
   6 -35  -1    2.59    1.60
  29   6  -1    0.54    1.02
   6 -35  -1    2.54    1.27
 -35  29  -1    0.49    0.93
 -29  -6   1    0.73    1.11
  35 -29   1    1.85    1.08
  35 -29   1    2.51    0.73
  -6  35   1    1.35    1.15
   3 -35  -1    0.04    1.23
   3 -35  -1    1.50    1.12
  32   3  -1   -0.51    1.06
 -35  32  -1    0.01    1.03
  32   3  -1    0.56    1.34
  35 -32   1    1.05    0.64
  35 -32   1    2.16    1.21
 -32  -3   1    3.06    2.25
  -3  35   1    0.42    1.11
  35   0  -1    2.02    1.23
  35   0  -1    0.51    1.21
   0 -35  -1    1.00    1.22
   0 -35  -1    3.19    1.37
 -35  35  -1    1.53    1.09
   0  35   1    1.70    1.21
  35 -35   1    1.44    0.70
 -35   0   1    3.41    0.84
  35 -35   1    2.11    1.09
 -35   0   1    0.59    1.84
  38  -3  -1    1.60    1.49
  -3 -35  -1   -0.41    1.06
 -35  38  -1   -0.29    1.16
  38  -3  -1   -0.66    1.24
  -3 -35  -1   -1.60    1.07
 -38   3   1   -0.11    1.08
   3  35   1    0.00    1.30
 -38   3   1   -0.63    0.71
  35 -38   1   -0.81    0.81
  -6 -35  -1    1.97    1.25
  -6 -35  -1    2.05    1.22
  41  -6  -1    0.66    1.24
  41  -6  -1    1.75    1.13
 -41   6   1    0.46    0.70
  35 -41   1    0.52    1.02
 -41   6   1    0.13    1.80
  35 -41   1    3.54    1.32
   6  35   1    1.98    1.31
  -9 -35  -1   -0.60    1.02
  44  -9  -1   -0.83    0.93
  44  -9  -1    0.40    1.07
  -9 -35  -1    1.21    1.52
  35 -44   1   -0.40    1.55
 -44   9   1    1.43    0.66
   9  35   1    0.11    1.19
  35 -44   1   -0.12    0.83
 -44   9   1   -1.06    0.92
  47 -12  -1    0.43    1.21
 -12 -35  -1    1.29    1.16
 -12 -35  -1    0.96    1.23
  35 -47   1   -0.30    0.85
 -47  12   1    0.32    0.58
  12  35   1   -0.82    1.05
 -47  12   1    2.19    1.14
  35 -47   1    0.09    0.86
  50 -15  -1    1.55    1.27
 -15 -35  -1   -0.63    0.99
 -15 -35  -1   -1.92    1.07
  15  35   1    0.41    1.24
 -50  15   1   -0.03    0.53
  35 -50   1    0.18    1.01
 -50  15   1    2.17    1.07
  35 -50   1    0.66    0.75
 -36 -14  -1   -0.32    0.81
 -36 -14  -1    0.40    1.23
  50 -36  -1   -0.20    1.10
  36  14   1    0.99    1.51
  36  14   1    0.04    1.19
  14 -50   1    0.15    1.20
 -50  36   1    0.86    1.00
  14 -50   1    0.71    0.88
  14 -50   1   -3.58    0.92
 -11  47  -1   -0.02    1.14
 -36 -11  -1    1.05    1.08
  47 -36  -1    1.92    1.05
 -36 -11  -1    0.82    0.90
 -47  36   1    0.27    0.85
  36  11   1   -1.60    1.23
  11 -47   1    0.00    1.00
  36  11   1    0.09    1.10
  11 -47   1   -0.34    0.95
 -36  -8  -1   -1.08    0.74
  -8  44  -1   -0.55    1.09
 -36  -8  -1   -0.19    0.99
  44 -36  -1    1.19    1.14
 -44  36   1    1.87    1.82
   8 -44   1    2.09    1.23
  36   8   1   -1.47    1.04
  36   8   1    1.07    1.20
   8 -44   1   -1.01    0.85
  -5  41  -1    0.46    1.10
 -36  -5  -1   -0.55    0.99
  41 -36  -1    0.22    0.73
 -36  -5  -1   -0.09    1.14
 -41  36   1    0.50    1.82
  36   5   1   -0.02    2.15
  36   5   1   -0.46    1.11
   5 -41   1   -1.05    1.12
   5 -41   1   -0.79    0.93
 -36  -2  -1    2.48    0.93
  -2  38  -1    3.31    1.60
  38 -36  -1    2.97    0.63
 -36  -2  -1    4.08    1.41
 -38  36   1    1.86    1.09
  36   2   1    3.96    1.60
   2 -38   1    1.48    0.93
   2 -38   1    4.19    1.43
  36   2   1    2.81    1.54
  35 -36  -1    1.31    0.57
 -36   1  -1    0.92    1.19
 -36   1  -1    0.99    0.81
  35 -36  -1    2.37    2.01
  35 -36  -1    2.33    1.28
   1  35  -1   -0.72    1.13
  36  -1   1    0.22    1.30
  -1 -35   1    2.01    1.28
  36  -1   1    0.32    1.17
 -35  36   1    1.89    1.47
  -1 -35   1    2.97    1.20
 -36   4  -1    0.47    0.80
  32 -36  -1   -1.01    0.84
  32 -36  -1    0.18    0.95
   4  32  -1   -0.36    1.24
 -36   4  -1    1.14    1.08
 -32  36   1   -0.50    1.05
  -4 -32   1   -1.05    0.98
  36  -4   1   -0.14    1.16
  36  -4   1    0.62    1.02
  -4 -32   1   -0.71    0.48
  -4 -32   1   -0.25    1.05
   7  29  -1    1.49    1.21
  29 -36  -1    3.10    1.01
  29 -36  -1    6.27    1.43
 -36   7  -1    2.73    0.87
 -36   7  -1    5.89    1.39
  36  -7   1    2.52    1.32
  -7 -29   1    5.17    1.41
  -7 -29   1    4.54    0.76
  -7 -29   1    5.05    1.38
 -36  10  -1    6.29    1.65
  26 -36  -1    6.10    1.33
  26 -36  -1    2.33    1.11
 -36  10  -1    3.01    0.85
  10  26  -1    2.06    1.15
 -10 -26   1    2.40    1.15
 -10 -26   1    3.23    0.86
 -10 -26   1    4.23    1.31
  36 -10   1    4.02    1.29
 -36  13  -1    0.27    0.61
  23 -36  -1    0.09    0.91
  23 -36  -1    0.75    1.20
  13  23  -1    1.03    1.15
  23 -36  -1   -0.58    0.74
  13  23  -1    2.37    1.18
 -36  13  -1    1.94    1.47
 -13 -23   1    0.25    1.05
  36 -13   1    0.02    1.09
 -13 -23   1   -0.03    1.04
  20 -36  -1    1.02    1.05
  16  20  -1   -1.38    0.98
 -36  16  -1    1.29    1.11
  20 -36  -1    0.12    0.71
  16  20  -1   -1.48    1.45
  20 -36  -1    0.72    1.01
 -36  16  -1    0.38    0.61
 -16 -20   1    1.99    1.24
  36 -16   1   -0.27    1.31
 -16 -20   1    1.65    1.08
  17 -36  -1    1.26    0.86
  17 -36  -1    1.15    0.74
 -36  19  -1    0.94    0.99
  17 -36  -1    2.12    1.07
  19  17  -1   -0.71    0.95
  19  17  -1    2.32    1.41
 -19 -17   1    0.77    0.96
  36 -19   1    0.42    0.59
  36 -19   1    0.44    1.21
 -19 -17   1    1.68    1.16
  22  14  -1    2.13    1.24
  14 -36  -1    1.55    0.86
  22  14  -1    3.20    1.33
 -36  22  -1    2.51    1.08
  14 -36  -1    4.20    1.28
 -14  36   1    0.94    1.08
 -22 -14   1    2.62    1.01
  36 -22   1    2.74    1.07
  36 -22   1    2.67    0.69
 -22 -14   1    5.64    1.61
  25  11  -1    3.54    1.47
  11 -36  -1    4.74    1.13
 -36  25  -1    3.44    1.25
  25  11  -1    2.82    1.12
  36 -25   1    5.70    1.73
  36 -25   1    3.67    0.78
 -11  36   1    3.57    1.25
 -25 -11   1    5.10    1.36
  28   8  -1    0.49    0.95
  28   8  -1   -1.77    1.95
   8 -36  -1   -0.38    1.04
   8 -36  -1    0.44    1.04
 -36  28  -1    2.63    1.51
  36 -28   1   -0.50    0.62
  36 -28   1    0.46    0.64
  -8  36   1    0.96    1.11
 -28  -8   1   -0.27    1.01
  31   5  -1    1.36    1.38
   5 -36  -1    1.07    0.93
 -36  31  -1   -0.04    1.01
   5 -36  -1    0.90    1.41
  31   5  -1    2.21    1.16
  36 -31   1    1.10    0.65
  -5  36   1   -1.67    1.05
 -31  -5   1   -0.49    1.03
  36 -31   1   -1.08    1.02
   2 -36  -1   -0.80    1.03
  34   2  -1    2.01    1.24
   2 -36  -1    2.44    1.36
  34   2  -1    0.02    1.31
 -36  34  -1    2.18    1.33
  -2  36   1    1.76    1.27
 -34  -2   1    1.70    1.90
  36 -34   1    1.58    0.72
  36 -34   1    0.79    1.24
  37  -1  -1   -0.28    1.04
 -36  37  -1    0.99    1.18
  37  -1  -1    1.24    1.31
  -1 -36  -1    0.00    1.11
  -1 -36  -1   -0.48    1.17
   1  36   1    2.16    1.36
 -37   1   1    1.35    1.31
 -37   1   1    1.65    0.82
  36 -37   1    1.45    1.45
  36 -37   1    0.90    0.70
  -4 -36  -1    0.50    1.04
  40  -4  -1    0.31    1.17
  -4 -36  -1   -1.44    1.28
  40  -4  -1   -2.30    1.21
 -40   4   1   -0.68    1.03
  36 -40   1   -1.60    0.90
 -40   4   1   -0.40    0.66
  36 -40   1    0.95    1.02
   4  36   1   -0.64    1.05
  -7 -36  -1    2.71    1.12
  43  -7  -1   -0.81    1.22
  43  -7  -1    0.72    1.38
  -7 -36  -1    1.44    1.12
   7  36   1    3.93    1.35
  36 -43   1   -0.45    0.96
 -43   7   1    3.46    1.55
 -43   7   1   -0.21    0.64
  36 -43   1    2.32    1.23
 -10 -36  -1   -1.81    0.99
 -10 -36  -1   -2.60    0.86
  46 -10  -1    0.75    1.07
  46 -10  -1   -0.03    1.06
 -46  10   1   -0.13    0.96
 -46  10   1   -0.56    0.53
  36 -46   1    0.89    0.90
  10  36   1    0.74    1.23
  36 -46   1   -0.53    1.09
 -13 -36  -1    0.14    1.71
  49 -13  -1    1.00    1.23
 -13 -36  -1   -0.12    1.13
  13  36   1    1.03    1.27
  36 -49   1   -0.85    0.86
  36 -49   1    1.64    1.08
 -49  13   1   -1.19    0.52
 -49  13   1    0.87    1.42
 -37 -12  -1    0.28    0.90
 -37 -12  -1    0.90    1.19
  49 -37  -1    1.68    1.07
  12 -49   1   -0.34    0.74
  37  12   1    0.43    1.44
 -49  37   1    0.30    1.05
  12 -49   1   -0.43    1.20
  12 -49   1    0.94    0.82
  37  12   1   -0.54    1.21
 -37  -9  -1    0.11    0.84
  46 -37  -1   -0.84    0.78
 -37  -9  -1   -0.67    1.05
  -9  46  -1    0.34    1.04
   9 -46   1   -0.38    0.77
 -46  37   1    0.94    0.98
   9 -46   1    0.44    1.10
  37   9   1    0.33    1.22
  37   9   1    1.80    1.14
 -37  -6  -1    1.62    1.12
  -6  43  -1    0.42    1.03
  43 -37  -1    0.75    1.32
 -37  -6  -1    0.62    0.91
  37   6   1   -1.94    1.01
   6 -43   1    1.32    1.14
 -43  37   1    0.91    0.98
  37   6   1   -0.52    1.15
   6 -43   1   -0.21    0.69
 -37  -3  -1    0.03    0.73
 -37  -3  -1   -1.09    0.99
  -3  40  -1    0.35    1.03
  40 -37  -1    1.71    1.04
   3 -40   1    1.05    1.12
 -40  37   1   -1.34    1.84
  37   3   1   -0.49    1.14
   3 -40   1    1.97    1.15
  37   3   1    0.05    1.24
  37 -37  -1    1.05    0.53
 -37   0  -1    3.06    2.13
   0  37  -1    2.36    1.29
  37 -37  -1    0.45    0.97
 -37   0  -1   -0.51    0.80
 -37  37   1    0.62    1.02
  37   0   1    0.88    1.05
   0 -37   1    0.55    1.10
   0 -37   1   -3.32    1.92
  37   0   1    2.50    1.39
 -37   3  -1    2.18    2.18
 -37   3  -1   -0.13    0.68
  34 -37  -1   -0.97    0.89
   3  34  -1    0.24    1.14
  34 -37  -1    1.90    1.25
  -3 -34   1    3.46    2.40
  37  -3   1    1.18    1.24
  -3 -34   1    2.71    1.27
 -34  37   1    1.40    1.14
  37  -3   1   -1.02    1.13
  31 -37  -1    0.01    1.03
 -37   6  -1    0.65    0.81
   6  31  -1   -0.32    1.10
 -37   6  -1    0.09    1.13
  31 -37  -1   -1.60    0.87
  37  -6   1    0.74    1.10
  -6 -31   1   -1.02    0.49
  -6 -31   1   -0.06    0.99
  37  -6   1    0.82    1.12
  -6 -31   1   -0.55    1.04
 -31  37   1   -0.90    0.95
  28 -37  -1   -0.14    0.73
 -37   9  -1    0.72    0.69
   9  28  -1    0.02    1.12
 -37   9  -1   -2.09    0.84
  28 -37  -1   -0.03    0.96
  37  -9   1   -1.34    0.85
  -9 -28   1   -0.45    1.47
  -9 -28   1    0.05    1.11
  -9 -28   1    0.08    0.67
  25 -37  -1    0.98    0.79
  12  25  -1    0.20    1.08
  25 -37  -1    2.98    1.07
 -37  12  -1    0.53    0.70
  25 -37  -1    0.66    1.05
 -37  12  -1   -0.05    0.80
  12  25  -1    1.03    1.50
 -12 -25   1    1.01    1.06
 -12 -25   1    0.41    1.06
  37 -12   1    0.73    1.24
 -37  15  -1    2.02    0.71
  22 -37  -1    5.44    1.64
  15  22  -1    0.07    1.25
  15  22  -1    2.69    1.23
  22 -37  -1    2.45    1.09
 -37  15  -1    4.22    1.21
  22 -37  -1    2.78    0.80
 -15 -22   1    3.48    1.20
  37 -15   1    2.87    1.42
 -15 -22   1    5.21    2.34
  18  19  -1    3.70    1.19
 -37  18  -1    4.35    1.53
  18  19  -1    4.11    1.31
  19 -37  -1    3.86    1.16
  19 -37  -1    2.79    0.83
  19 -37  -1    3.29    1.29
 -37  18  -1    2.03    0.72
 -18 -19   1    2.24    1.12
 -18 -19   1    3.86    1.21
  37 -18   1    2.83    0.73
  37 -18   1    3.40    1.31
  16 -37  -1    5.88    2.60
 -37  21  -1    2.50    1.08
  16 -37  -1    2.49    1.15
  21  16  -1    2.61    1.15
  21  16  -1    2.82    1.23
 -21 -16   1    3.63    1.33
 -21 -16   1    2.68    1.11
  37 -21   1    1.66    0.67
 -16  37   1    2.72    1.21
  37 -21   1    1.68    0.89
  24  13  -1    1.28    0.95
  13 -37  -1    1.64    1.10
  24  13  -1    2.55    1.27
 -37  24  -1    0.58    0.83
  13 -37  -1    0.12    0.87
  37 -24   1    0.69    0.61
 -13  37   1   -1.01    0.95
 -24 -13   1    1.97    1.12
  37 -24   1   -0.28    0.84
  27  10  -1    0.74    0.96
  10 -37  -1    0.88    1.15
 -37  27  -1    2.56    1.04
  27  10  -1    1.40    1.30
  10 -37  -1    1.35    1.04
 -27 -10   1    3.23    1.21
 -10  37   1    1.49    1.17
  37 -27   1    1.74    0.68
  37 -27   1    1.05    1.10
  30   7  -1    1.07    1.41
  30   7  -1    0.95    1.07
 -37  30  -1    1.59    1.14
   7 -37  -1    0.81    1.20
   7 -37  -1    0.28    1.04
  -7  37   1    3.69    1.37
  37 -30   1    0.20    1.08
 -30  -7   1    2.13    1.24
  37 -30   1    1.79    0.70
  33   4  -1   -0.01    1.39
 -37  33  -1    0.69    1.18
  33   4  -1    0.33    1.16
   4 -37  -1    2.16    1.15
   4 -37  -1    0.58    1.29
  37 -33   1    1.62    0.71
  37 -33   1    2.77    1.06
  -4  37   1    1.46    1.27
 -33  -4   1    0.59    1.20
   1 -37  -1    1.08    1.26
 -37  36  -1    0.77    1.15
   1 -37  -1   -1.76    2.03
  36   1  -1    1.33    1.19
  36   1  -1    0.52    1.43
 -36  -1   1    1.59    0.81
 -36  -1   1   -0.33    1.08
  37 -36   1    1.07    0.75
  -1  37   1    0.58    1.29
  37 -36   1    0.35    0.85
  39  -2  -1   -1.15    1.23
 -37  39  -1   -1.41    1.46
  -2 -37  -1    0.41    1.77
  -2 -37  -1   -1.21    0.98
  39  -2  -1   -0.58    1.18
   2  37   1   -0.76    1.30
  37 -39   1   -0.17    0.64
  37 -39   1   -1.04    1.17
 -39   2   1   -0.52    1.04
 -39   2   1   -1.18    0.69
 -37  42  -1    0.63    1.01
  42  -5  -1    0.74    1.29
  42  -5  -1   -1.43    1.60
  -5 -37  -1    2.26    1.25
  -5 -37  -1    1.99    1.17
 -42   5   1    0.02    1.04
 -42   5   1    0.00    0.68
  37 -42   1    0.51    0.92
  37 -42   1   -0.40    0.87
   5  37   1   -1.58    1.09
  45  -8  -1   -0.90    0.95
  45  -8  -1    0.00    1.07
  -8 -37  -1    0.06    1.10
  -8 -37  -1   -0.75    1.14
 -45   8   1    0.43    1.06
  37 -45   1    1.88    0.81
 -45   8   1   -1.36    0.61
  37 -45   1   -0.16    1.07
   8  37   1    1.27    1.34
 -11 -37  -1   -0.07    1.13
  48 -11  -1   -1.04    0.97
 -11 -37  -1   -1.17    0.91
  48 -11  -1    1.42    1.13
  37 -48   1    0.55    0.99
 -48  11   1   -1.41    0.57
 -48  11   1    0.09    0.97
  37 -48   1   -0.61    0.84
  11  37   1    0.21    1.15
 -14 -37  -1    0.21    1.18
 -51  14   1    1.08    0.53
  37 -51   1    0.60    1.04
  37 -51   1    0.99    0.80
 -38 -10  -1   -0.73    0.83
  48 -38  -1    0.51    0.66
 -38 -10  -1    1.21    1.17
 -10  48  -1   -0.25    0.97
  10 -48   1    0.62    1.33
  10 -48   1   -0.46    0.71
 -48  38   1    1.07    0.95
  38  10   1   -0.78    1.18
  38  10   1    0.08    1.34
  -7  45  -1    2.19    1.23
  45 -38  -1    0.82    0.74
 -38  -7  -1    1.04    1.10
 -38  -7  -1   -0.84    0.77
 -45  38   1    0.59    0.93
   7 -45   1   -0.40    0.80
  38   7   1   -3.28    1.21
   7 -45   1   -1.42    1.16
  38   7   1   -0.70    0.84
 -38  -4  -1   -1.57    0.71
  -4  42  -1    0.05    1.00
 -38  -4  -1    0.91    0.89
  42 -38  -1    0.96    1.15
  38   4   1    2.44    1.52
 -42  38   1    0.51    0.96
   4 -42   1   -0.06    1.03
   4 -42   1   -0.13    0.81
  38   4   1    0.27    1.18
  39 -38  -1   -0.32    0.94
 -38  -1  -1   -0.86    1.07
  39 -38  -1    0.57    1.23
 -38  -1  -1    1.25    0.86
  39 -38  -1   -0.28    0.45
  -1  39  -1    1.26    1.11
   1 -39   1    0.72    1.19
  38   1   1   -1.24    1.07
 -39  38   1    1.18    0.99
   1 -39   1    0.36    0.99
  38   1   1    0.13    1.14
 -38   2  -1    1.72    1.26
   2  36  -1    0.16    1.12
  36 -38  -1    0.62    0.97
 -38   2  -1    0.15    0.75
  -2 -36   1   -0.47    1.12
  38  -2   1    2.51    1.49
 -36  38   1    0.99    1.33
  -2 -36   1    1.00    1.19
  38  -2   1    0.70    1.43
  33 -38  -1   -0.27    0.99
 -38   5  -1    0.41    0.78
   5  33  -1   -1.36    1.18
  33 -38  -1    0.20    1.49
 -38   5  -1    2.15    1.27
  -5 -33   1   -0.91    1.03
  38  -5   1   -0.51    1.65
 -33  38   1   -0.56    1.05
  -5 -33   1    0.91    1.16
  38  -5   1    0.32    1.27
  -5 -33   1    0.96    0.56
  30 -38  -1    0.45    0.94
 -38   8  -1    0.48    1.11
  30 -38  -1    2.30    1.12
 -38   8  -1    0.85    0.73
   8  30  -1   -0.11    1.16
  38  -8   1   -0.59    1.09
  -8 -30   1    1.33    1.65
  -8 -30   1    1.00    1.11
  -8 -30   1    0.91    0.62
  27 -38  -1    2.23    0.99
 -38  11  -1    3.87    1.34
 -38  11  -1    2.89    0.80
  11  27  -1    1.07    1.22
  27 -38  -1    0.81    0.85
  38 -11   1    0.46    0.93
 -11 -27   1    1.15    1.12
 -11 -27   1    1.84    0.71
 -11 -27   1    2.09    1.05
  24 -38  -1    8.87    1.58
  24 -38  -1    8.60    1.53
  14  24  -1    7.00    1.56
  14  24  -1    9.66    2.02
 -38  14  -1    9.75    1.55
  24 -38  -1    7.85    1.12
 -14 -24   1    8.28    1.59
 -14 -24   1    4.55    1.45
  38 -14   1   10.94    1.80
 -38  17  -1   -0.42    0.61
  21 -38  -1    0.16    0.69
  21 -38  -1    0.00    0.96
  21 -38  -1    0.54    1.12
 -38  17  -1    1.82    1.15
  17  21  -1    0.34    1.13
  17  21  -1    0.65    1.17
 -17 -21   1    1.31    1.25
 -17 -21   1    1.00    1.04
  38 -17   1    0.79    1.16
  20  18  -1    4.55    1.45
  18 -38  -1    1.88    0.84
  20  18  -1    1.53    1.19
  18 -38  -1    2.92    1.04
 -38  20  -1    4.88    1.32
  18 -38  -1    1.01    0.90
  38 -20   1    2.22    1.18
 -20 -18   1    3.34    1.14
  38 -20   1    1.99    0.69
 -20 -18   1    2.63    1.19
  15 -38  -1   -0.25    0.95
 -38  23  -1    0.04    1.00
  23  15  -1    1.38    1.06
  23  15  -1    1.00    0.99
  15 -38  -1    1.74    2.47
 -15  38   1   -0.26    1.00
  38 -23   1   -0.36    0.56
 -23 -15   1   -1.28    0.89
 -23 -15   1    1.91    1.18
  38 -23   1    0.19    0.82
  26  12  -1    1.68    1.39
  12 -38  -1    1.33    1.10
 -38  26  -1    0.13    0.98
  26  12  -1   -0.12    0.99
  38 -26   1   -0.08    1.35
 -26 -12   1   -0.52    0.94
  38 -26   1    1.30    0.63
 -12  38   1    1.43    1.14
  29   9  -1    9.85    1.83
   9 -38  -1   13.22    2.36
 -38  29  -1    5.94    1.43
  29   9  -1    7.41    1.54
  -9  38   1    5.34    1.45
 -29  -9   1    9.12    1.98
  38 -29   1    9.17    1.76
  38 -29   1    5.83    0.99
  32   6  -1   -1.26    1.49
 -38  32  -1    1.66    1.54
   6 -38  -1    0.32    1.21
  32   6  -1    3.06    1.09
   6 -38  -1    2.12    1.21
 -32  -6   1    3.07    1.39
  -6  38   1    1.07    2.05
  38 -32   1    1.25    2.37
  38 -32   1    1.21    0.71
  35   3  -1    0.66    1.48
   3 -38  -1    1.38    1.12
 -38  35  -1   -0.18    1.10
   3 -38  -1    0.06    1.18
  35   3  -1    1.34    1.15
 -35  -3   1   -0.23    1.20
  38 -35   1   -0.31    0.64
  -3  38   1   -0.25    1.21
  38 -35   1    0.32    1.28
   0 -38  -1   -0.27    1.08
  38   0  -1    1.38    1.09
  38   0  -1    0.90    1.24
 -38   0   1   -0.25    0.71
  38 -38   1    0.06    1.04
  38 -38   1    0.61    0.69
 -38   0   1    1.48    1.15
   0  38   1    0.28    1.32
  41  -3  -1    0.55    1.62
  -3 -38  -1    0.93    1.22
 -38  41  -1    1.31    1.09
  41  -3  -1   -0.41    1.24
  -3 -38  -1   -0.56    1.02
  38 -41   1    1.82    1.25
  38 -41   1   -0.29    0.60
   3  38   1    1.90    1.25
  38 -41   1   -0.52    0.96
 -41   3   1   -0.06    0.72
 -41   3   1   -0.38    0.98
  44  -6  -1   -1.37    1.12
  44  -6  -1   -0.04    1.15
  -6 -38  -1   -1.28    1.11
  -6 -38  -1   -1.77    0.99
  38 -44   1    0.30    0.84
 -44   6   1    0.72    1.04
   6  38   1    0.95    1.36
  38 -44   1    1.83    1.05
 -44   6   1   -0.03    0.60
  47  -9  -1    0.08    1.00
  -9 -38  -1   -0.50    1.06
  -9 -38  -1    0.25    1.18
  47  -9  -1   -1.33    1.10
 -47   9   1    0.05    0.63
   9  38   1   -1.45    1.09
 -47   9   1   -1.05    0.86
  38 -47   1    0.57    0.77
  38 -47   1    0.09    0.89
 -12 -38  -1    0.21    1.24
 -12 -38  -1    0.24    1.21
  50 -12  -1    1.68    1.16
  50 -12  -1    0.41    1.34
  38 -50   1   -0.07    0.48
  12  38   1   -1.15    1.17
 -50  12   1   -0.44    0.63
  38 -50   1    0.96    0.87
 -50  12   1    0.43    1.10
 -39 -11  -1   -0.40    1.01
 -11  50  -1   -1.08    1.11
 -39 -11  -1   -0.61    0.88
  50 -39  -1   -0.60    2.18
 -50  39   1    0.16    1.07
  39  11   1   -0.85    1.26
  39  11   1    0.59    1.22
  11 -50   1    1.81    1.45
  11 -50   1   -0.37    0.96
  -8  47  -1    3.42    1.22
  47 -39  -1   -0.22    0.88
 -39  -8  -1    0.05    0.82
 -39  -8  -1   -0.17    2.25
 -47  39   1    0.88    0.84
   8 -47   1   -0.27    0.83
   8 -47   1    0.89    1.41
  39   8   1   -0.18    1.22
  39   8   1    0.83    1.50
 -39  -5  -1   -1.32    1.04
 -39  -5  -1   -0.14    0.73
  -5  44  -1    1.86    1.16
  44 -39  -1   -0.13    0.60
 -44  39   1    0.23    1.03
   5 -44   1    0.30    1.20
  39   5   1    0.61    1.09
  39   5   1   -1.84    1.27
   5 -44   1    2.04    1.11
  41 -39  -1   -0.15    0.96
  41 -39  -1   -0.48    0.44
 -39  -2  -1    1.20    1.04
  -2  41  -1    1.10    1.12
  41 -39  -1    1.19    0.96
 -39  -2  -1    0.69    1.36
  39   2   1    3.58    2.00
  39   2   1   -0.95    1.15
 -41  39   1   -1.58    0.78
   2 -41   1   -1.71    1.04
   2 -41   1    0.70    1.02
   1  38  -1    0.63    1.20
 -39   1  -1   -0.82    1.99
  38 -39  -1    0.44    1.00
 -39   1  -1   -0.79    0.73
  38 -39  -1    1.20    0.66
  38 -39  -1   -1.33    0.94
  -1 -38   1    0.52    1.15
  -1 -38   1   -1.88    2.20
  39  -1   1    1.25    1.14
 -38  39   1    1.08    1.03
  39  -1   1   -0.39    1.03
 -39   4  -1   -1.07    1.05
   4  35  -1   -1.02    1.06
  35 -39  -1    0.46    0.94
 -39   4  -1    1.27    0.89
  -4 -35   1   -0.38    1.16
 -35  39   1   -0.02    0.93
  39  -4   1   -1.04    1.33
  39  -4   1   -0.32    0.99
  -4 -35   1   -1.36    0.98
 -39   7  -1    0.67    1.08
  32 -39  -1   -0.49    0.97
   7  32  -1   -0.52    1.27
  32 -39  -1   -0.49    0.93
 -39   7  -1    0.42    0.73
  39  -7   1   -0.40    1.14
  -7 -32   1    0.37    1.12
  39  -7   1   -1.00    1.08
  -7 -32   1   -0.32    1.02
  29 -39  -1    0.13    0.77
 -39  10  -1    2.64    1.27
  29 -39  -1    4.31    1.52
 -39  10  -1    3.34    0.88
  10  29  -1    3.03    1.31
  39 -10   1    2.31    1.00
 -10 -29   1    2.56    0.88
 -10 -29   1    1.46    1.23
 -10 -29   1    3.63    1.48
  26 -39  -1    1.76    1.28
 -39  13  -1    2.35    1.27
 -39  13  -1    1.57    0.77
  26 -39  -1    3.48    1.09
  26 -39  -1    5.00    1.47
  13  26  -1    2.50    0.96
  13  26  -1    1.88    1.35
 -13 -26   1    3.10    1.22
  39 -13   1    0.41    0.93
 -13 -26   1    3.64    1.35
  16  23  -1    3.76    1.60
 -39  16  -1    1.54    0.72
  23 -39  -1    2.82    0.83
  23 -39  -1    4.63    1.67
 -39  16  -1    1.84    1.15
  23 -39  -1    2.37    1.12
  16  23  -1    3.55    1.28
  39 -16   1    4.65    1.63
 -16 -23   1    1.36    1.16
 -16 -23   1    3.25    1.28
 -39  19  -1    0.94    1.14
  20 -39  -1    4.32    1.17
 -39  19  -1    2.95    0.77
  20 -39  -1    2.22    0.83
  19  20  -1    4.96    1.40
  20 -39  -1    1.75    0.84
  19  20  -1    2.82    1.45
  39 -19   1    4.71    1.23
 -19 -20   1    5.27    1.31
 -19 -20   1    1.84    1.20
  22  17  -1   -0.79    1.10
  17 -39  -1    1.93    0.82
 -39  22  -1    1.80    1.10
  22  17  -1   -1.19    1.16
  17 -39  -1    2.69    0.85
  17 -39  -1    1.43    1.15
  39 -22   1    1.78    0.67
  39 -22   1    0.03    0.98
 -22 -17   1    3.18    1.14
 -22 -17   1    3.74    1.65
  25  14  -1   -1.06    1.44
  25  14  -1    0.13    1.02
  14 -39  -1    1.31    1.84
 -39  25  -1   -0.21    0.90
  14 -39  -1    1.35    1.20
  39 -25   1    2.60    1.46
  39 -25   1    1.69    0.67
 -25 -14   1    1.13    1.17
 -14  39   1    1.15    1.04
  11 -39  -1    2.48    1.69
 -39  28  -1    1.98    1.10
  28  11  -1   -0.24    1.19
  11 -39  -1   -0.06    0.88
  28  11  -1    0.93    1.41
  39 -28   1    0.99    1.17
 -11  39   1   -0.39    1.04
  39 -28   1    1.27    0.64
  31   8  -1    4.51    1.58
 -39  31  -1    6.17    1.51
   8 -39  -1    4.44    1.43
  31   8  -1    6.65    1.50
   8 -39  -1    3.32    1.36
  39 -31   1    2.47    1.07
 -31  -8   1    4.00    1.85
  -8  39   1    5.77    1.72
  39 -31   1    3.66    0.86
  34   5  -1    1.64    1.29
  34   5  -1    2.82    2.06
 -39  34  -1    2.35    1.22
   5 -39  -1    1.85    1.04
   5 -39  -1    4.57    1.76
  39 -34   1    1.34    0.78
  -5  39   1    2.30    1.19
  39 -34   1    1.46    0.83
 -34  -5   1    1.89    1.27
   2 -39  -1    4.55    1.45
  37   2  -1    2.71    1.51
  37   2  -1    3.50    1.37
 -39  37  -1    4.46    1.75
  39 -37   1    2.28    0.93
  -2  39   1    2.97    1.33
  39 -37   1    2.79    0.80
 -37  -2   1    4.66    1.27
 -37  -2   1    2.31    0.88
  -1 -39  -1    1.44    1.22
  40  -1  -1    0.67    1.14
  -1 -39  -1    2.14    1.08
  40  -1  -1    2.21    1.15
 -39  40  -1    1.12    1.06
   1  39   1    3.34    1.31
 -40   1   1    0.38    0.96
  39 -40   1    1.07    1.41
 -40   1   1    0.93    0.71
  39 -40   1    0.45    0.66
  -4 -39  -1   -0.15    1.00
 -39  43  -1    0.51    1.09
  43  -4  -1    1.67    1.21
  43  -4  -1   -0.89    0.96
  -4 -39  -1    0.07    1.07
 -43   4   1    0.35    1.02
 -43   4   1    0.50    0.70
  39 -43   1    1.74    1.16
   4  39   1    0.12    1.00
  39 -43   1    5.79    2.54
  39 -43   1    0.94    0.71
  -7 -39  -1   -1.08    1.19
  -7 -39  -1   -1.68    0.94
  46  -7  -1   -0.28    1.12
  46  -7  -1    2.08    1.37
  39 -46   1    0.51    0.79
 -46   7   1    0.68    0.68
   7  39   1    4.42    1.33
  39 -46   1   -1.01    0.81
 -46   7   1   -1.47    1.06
  49 -10  -1   -0.23    1.21
 -10 -39  -1   -0.52    0.97
 -10 -39  -1   -0.60    1.03
  49 -10  -1    0.19    1.03
  39 -49   1    0.94    0.90
  10  39   1   -1.71    0.95
 -49  10   1    3.29    2.12
 -49  10   1   -0.93    0.58
  39 -49   1    0.55    0.57
 -40  -9  -1   -0.57    0.88
  -9  49  -1    0.85    1.21
  49 -40  -1    2.77    1.33
 -40  -9  -1    2.12    1.11
  40   9   1   -0.14    1.03
   9 -49   1   -0.67    1.28
   9 -49   1   -1.30    1.01
  40   9   1    1.22    1.43
 -49  40   1    0.88    1.07
  46 -40  -1    1.77    1.32
 -40  -6  -1    0.29    0.80
 -40  -6  -1    1.31    1.12
  -6  46  -1   -1.40    0.99
  40   6   1    0.44    1.14
   6 -46   1   -0.05    1.02
   6 -46   1   -2.16    1.13
 -46  40   1    2.76    1.19
  40   6   1   -0.46    1.17
 -40  -3  -1    0.66    0.83
 -40  -3  -1    0.77    1.16
  43 -40  -1    1.10    0.82
  -3  43  -1    1.12    1.20
  43 -40  -1    1.17    0.99
   3 -43   1    0.69    1.02
 -43  40   1    1.46    1.50
  40   3   1    0.97    1.17
  40   3   1    0.66    1.42
   3 -43   1    1.17    1.24
   0  40  -1    0.36    1.10
  40 -40  -1    0.92    1.01
 -40   0  -1   -0.89    0.82
  40 -40  -1    0.49    1.18
 -40   0  -1    0.37    0.93
  40 -40  -1    0.85    0.47
 -40  40   1    0.27    0.99
   0 -40   1   -0.45    1.07
   0 -40   1   -0.92    1.02
  40   0   1   -2.31    2.01
  40   0   1   -1.04    1.05
  37 -40  -1    0.93    1.04
 -40   3  -1    1.77    1.15
  37 -40  -1    0.39    0.97
 -40   3  -1    0.31    0.87
   3  37  -1   -1.13    1.10
  -3 -37   1    0.97    1.18
 -37  40   1    1.34    1.07
  -3 -37   1   -0.95    1.06
  40  -3   1    1.02    1.33
  40  -3   1   -0.90    1.14
  34 -40  -1    0.51    0.91
 -40   6  -1    2.42    1.27
 -40   6  -1    0.09    0.77
  34 -40  -1    2.08    1.13
   6  34  -1    0.28    1.10
  40  -6   1    0.78    1.37
  -6 -34   1    1.69    1.15
  40  -6   1    0.63    1.12
  -6 -34   1    3.19    1.31
 -40   9  -1    1.34    0.78
 -40   9  -1    1.73    1.11
  31 -40  -1   -0.46    0.74
  31 -40  -1    0.71    0.92
   9  31  -1   -1.72    1.20
  -9 -31   1    0.92    0.63
  40  -9   1    0.15    1.28
  -9 -31   1    0.74    1.18
  -9 -31   1   -0.24    1.22
 -40  12  -1    6.41    1.85
  28 -40  -1    2.57    1.04
  12  28  -1    3.08    1.29
  28 -40  -1    4.00    1.37
 -40  12  -1    3.33    0.88
 -12 -28   1    0.91    1.20
 -12 -28   1    3.89    0.80
  40 -12   1    1.22    1.08
 -12 -28   1    3.26    1.36
 -40  15  -1    0.36    1.14
  25 -40  -1    2.66    2.42
  15  25  -1    0.54    1.18
 -40  15  -1    0.62    0.68
  15  25  -1   -0.33    1.25
  25 -40  -1    1.38    0.70
  25 -40  -1    1.59    1.13
  40 -15   1   -0.40    0.69
 -15 -25   1    2.72    1.88
 -15 -25   1   -1.40    1.09
  22 -40  -1    0.91    0.76
 -40  18  -1   -1.16    1.12
  18  22  -1    2.14    1.25
  18  22  -1   -1.64    1.01
  22 -40  -1    0.63    0.77
  22 -40  -1    0.38    1.30
 -40  18  -1   -0.62    0.62
  40 -18   1   -0.05    2.64
 -18 -22   1    1.53    1.68
 -18 -22   1   -0.15    1.05
  19 -40  -1    1.97    0.84
  21  19  -1    1.66    1.23
 -40  21  -1    3.04    2.01
  19 -40  -1    2.03    2.39
  21  19  -1   -1.69    1.00
  19 -40  -1   -0.68    1.04
  40 -21   1   -0.01    0.81
 -21 -19   1    1.44    1.20
 -21 -19   1    1.24    1.53
  40 -21   1    1.51    0.66
  16 -40  -1    3.08    1.26
 -40  24  -1    0.90    1.13
  24  16  -1    5.00    2.00
  24  16  -1    1.14    1.28
  16 -40  -1    0.18    1.02
 -16  40   1    0.95    1.18
 -24 -16   1    3.91    1.25
  40 -24   1    2.66    0.70
  40 -24   1    2.22    1.46
  27  13  -1   -0.16    1.31
  13 -40  -1    0.35    0.83
  27  13  -1   -1.21    1.01
 -40  27  -1    0.57    1.01
  13 -40  -1   -1.02    0.93
  40 -27   1    0.61    0.64
 -13  40   1   -0.15    1.90
  40 -27   1    0.75    0.92
 -27 -13   1    0.38    1.26
  10 -40  -1    2.46    1.83
  30  10  -1    2.86    1.46
  30  10  -1    2.87    1.21
  10 -40  -1    2.64    1.05
 -40  30  -1    2.14    1.16
  40 -30   1    3.37    1.66
 -10  40   1    3.37    1.26
  40 -30   1    1.51    0.74
 -30 -10   1    1.71    1.26
   7 -40  -1    1.62    1.16
 -40  33  -1    2.12    1.17
   7 -40  -1    0.22    0.81
  33   7  -1    0.72    1.06
  40 -33   1    1.07    0.72
  40 -33   1    3.59    1.52
 -33  -7   1    0.96    1.15
  -7  40   1    1.23    1.22
  36   4  -1    2.58    1.31
   4 -40  -1    0.65    1.78
  36   4  -1    2.27    1.62
   4 -40  -1    1.70    1.04
  -4  40   1    1.26    1.21
  40 -36   1    3.13    0.79
  40 -36   1    1.68    0.96
 -36  -4   1    2.67    1.16
  39   1  -1   -0.75    1.04
   1 -40  -1    0.38    1.14
   1 -40  -1    1.05    1.09
  39   1  -1   -1.72    1.47
 -40  39  -1    0.66    1.08
  40 -39   1    1.39    0.64
  40 -39   1   -0.95    1.14
  -1  40   1    1.71    1.18
 -39  -1   1   -0.57    0.71
 -39  -1   1   -0.81    0.88
  -2 -40  -1    0.33    1.04
  42  -2  -1   -2.22    1.01
  42  -2  -1   -0.31    1.35
 -40  42  -1   -0.11    1.09
  -2 -40  -1   -0.38    1.05
 -42   2   1    1.33    1.03
  40 -42   1   -0.15    0.62
 -42   2   1    0.58    0.74
  40 -42   1   -0.11    0.82
   2  40   1    0.33    1.18
  40 -42   1    0.72    0.97
  -5 -40  -1    0.14    1.07
  45  -5  -1    1.47    1.22
  -5 -40  -1    0.12    1.22
  45  -5  -1   -1.35    1.14
   5  40   1    0.71    1.23
  40 -45   1    0.27    0.86
 -45   5   1   -0.46    0.64
 -45   5   1    1.15    1.08
  40 -45   1    0.65    0.76
  40 -45   1    3.60    1.38
  48  -8  -1    0.48    1.24
  -8 -40  -1   -2.14    0.93
  48  -8  -1    0.54    1.11
  -8 -40  -1    1.27    1.18
 -48   8   1   -0.50    0.91
   8  40   1    0.65    1.10
  40 -48   1    0.96    1.11
  40 -48   1    0.44    0.60
 -48   8   1   -0.73    0.68
 -41  -7  -1   -0.58    0.77
 -41  -7  -1   -0.82    0.85
  -7  48  -1    2.67    1.27
  48 -41  -1    1.03    1.02
  41   7   1   -0.49    0.90
 -48  41   1   -0.29    1.01
   7 -48   1   -1.77    1.01
  41   7   1    0.96    1.29
   7 -48   1   -0.11    0.93
  -4  45  -1   -0.28    1.04
  45 -41  -1   -0.36    0.91
 -41  -4  -1   -0.95    0.68
 -41  -4  -1    1.36    1.14
   4 -45   1   -1.17    1.11
 -45  41   1    0.25    0.97
   4 -45   1   -1.67    0.96
  41   4   1    2.31    1.31
  41   4   1    1.46    1.29
  42 -41  -1    0.64    0.47
  42 -41  -1   -0.31    0.79
  42 -41  -1    0.95    0.99
 -41  -1  -1    3.11    1.20
  -1  42  -1    0.72    1.16
 -41  -1  -1   -0.31    0.79
   1 -42   1    0.36    1.05
 -42  41   1   -0.13    0.96
  41   1   1   -1.07    1.06
   1 -42   1   -0.24    1.04
  41   1   1   -0.38    1.14
   2  39  -1    0.69    1.19
  39 -41  -1   -0.41    0.45
  39 -41  -1    0.76    0.85
 -41   2  -1   -0.71    0.63
  39 -41  -1    0.27    1.07
 -41   2  -1   -0.55    0.89
  41  -2   1    0.28    1.88
 -39  41   1   -0.67    0.98
  41  -2   1   -1.69    0.87
  -2 -39   1   -1.26    1.00
  -2 -39   1    0.07    1.14
 -41   5  -1    0.02    0.77
  36 -41  -1    0.70    1.00
  36 -41  -1    0.68    0.92
 -41   5  -1    0.14    1.03
   5  36  -1    0.06    1.21
  41  -5   1    1.13    1.33
  -5 -36   1    2.63    1.29
  -5 -36   1    0.56    1.00
  41  -5   1    0.98    1.25
 -36  41   1    0.16    0.98
   8  33  -1   -1.18    1.11
  33 -41  -1    0.34    0.73
 -41   8  -1    0.79    0.74
  33 -41  -1    1.82    1.10
 -41   8  -1    0.81    1.27
  41  -8   1   -0.41    1.25
  -8 -33   1    0.32    1.06
  -8 -33   1    1.16    1.21
  41  -8   1    1.50    1.15
  30 -41  -1   -0.44    1.10
 -41  11  -1    0.45    1.10
  11  30  -1    0.05    1.25
 -41  11  -1   -1.38    0.65
  30 -41  -1   -0.94    0.78
 -11 -30   1    0.44    1.19
 -11 -30   1    1.03    1.19
 -11 -30   1    0.99    0.67
  41 -11   1    2.33    1.25
 -41  14  -1    5.98    1.14
  27 -41  -1    9.20    1.86
  14  27  -1   12.15    2.53
 -41  14  -1    9.96    1.77
  14  27  -1    8.30    1.60
  27 -41  -1    9.23    1.15
  27 -41  -1    6.86    1.58
 -14 -27   1    8.32    1.77
  41 -14   1    9.80    2.19
 -14 -27   1    8.27    1.63
  24 -41  -1    3.22    1.25
  24 -41  -1    1.55    1.34
  17  24  -1    1.92    1.35
 -41  17  -1    0.84    0.71
  17  24  -1    3.28    1.58
 -41  17  -1    2.03    1.18
  24 -41  -1    1.50    0.78
  41 -17   1    1.82    1.52
 -17 -24   1    1.50    1.20
 -17 -24   1    0.39    1.46
  21 -41  -1    4.77    1.30
  20  21  -1    1.94    1.25
  20  21  -1    2.44    1.33
 -41  20  -1    2.75    1.22
 -41  20  -1    1.71    0.75
  21 -41  -1    2.40    1.25
  21 -41  -1    2.22    0.86
 -20 -21   1    1.16    1.35
  41 -20   1    2.20    1.07
 -20 -21   1    3.79    1.30
 -41  23  -1   -0.83    0.97
  18 -41  -1    1.17    0.86
  23  18  -1   -0.52    1.26
  18 -41  -1    0.18    1.07
  18 -41  -1    1.22    0.91
  23  18  -1   -0.02    1.29
 -23 -18   1    0.29    1.06
  41 -23   1    0.83    0.66
 -23 -18   1   -0.11    0.96
  41 -23   1    0.26    0.94
  26  15  -1   -0.02    1.26
 -41  26  -1    0.67    1.23
  15 -41  -1    0.39    1.07
  15 -41  -1    0.21    0.87
  26  15  -1   -2.34    2.82
  41 -26   1   -0.83    2.52
  41 -26   1    0.77    0.64
 -26 -15   1   -0.82    1.08
 -15  41   1    2.32    1.25
  29  12  -1    3.56    1.35
 -41  29  -1    1.66    1.24
  12 -41  -1    1.92    1.25
  29  12  -1    4.28    1.62
  12 -41  -1    3.69    1.36
 -29 -12   1    5.32    1.95
 -12  41   1    1.26    1.18
  41 -29   1    4.48    1.40
  41 -29   1    2.84    0.78
 -41  32  -1    1.38    1.02
   9 -41  -1    4.19    1.74
  32   9  -1    1.73    2.53
  32   9  -1    0.61    1.26
   9 -41  -1    0.43    1.16
 -32  -9   1    2.46    1.25
  -9  41   1    1.20    1.19
  41 -32   1   -0.08    0.65
  41 -32   1    0.43    0.80
 -41  35  -1    1.97    1.40
  35   6  -1    0.48    1.22
  35   6  -1    0.78    1.74
   6 -41  -1    3.20    1.54
   6 -41  -1   -0.47    0.91
 -35  -6   1    0.16    1.11
  -6  41   1    2.10    1.27
  41 -35   1    1.58    0.74
  41 -35   1    5.41    1.55
  38   3  -1    1.95    1.10
   3 -41  -1   -1.30    0.77
   3 -41  -1    0.87    1.15
  38   3  -1   -2.86    1.69
 -41  38  -1    2.15    2.07
 -38  -3   1   -0.11    0.94
  41 -38   1   -0.78    0.61
  41 -38   1    0.28    1.10
  -3  41   1    2.52    1.23
 -38  -3   1   -0.36    0.71
   0 -41  -1    6.67    2.69
  41   0  -1   -0.12    1.09
  41   0  -1    0.90    1.18
   0 -41  -1    0.02    1.10
 -41  41  -1    1.19    1.12
  41 -41   1    2.97    1.25
   0  41   1    3.17    1.32
  41 -41   1    2.50    0.75
 -41   0   1    5.67    2.31
 -41   0   1    1.24    0.82
  44  -3  -1    0.27    1.14
  -3 -41  -1   -1.26    0.85
 -41  44  -1    0.41    1.36
  44  -3  -1   -0.79    1.24
  -3 -41  -1   -0.20    1.05
   3  41   1   -0.01    0.95
  41 -44   1    0.02    0.98
  41 -44   1    0.19    0.68
 -44   3   1   -0.82    0.90
 -44   3   1   -0.77    0.63
  41 -44   1    0.17    0.58
  -6 -41  -1   -0.54    0.96
  47  -6  -1   -1.17    1.12
  47  -6  -1   -2.84    0.96
  -6 -41  -1    2.71    1.27
  41 -47   1   -0.79    0.88
   6  41   1    1.57    1.30
 -47   6   1   -0.25    0.75
  41 -47   1    1.66    0.76
 -47   6   1    2.17    1.08
  41 -47   1    2.08    1.06
 -42  -5  -1    0.00    0.74
  -5  47  -1    1.73    1.17
  47 -42  -1    0.39    0.83
 -42  -5  -1    0.58    1.05
  42   5   1   -2.42    0.92
  42   5   1   -0.08    1.42
 -47  42   1    0.30    1.35
   5 -47   1    0.80    1.22
   5 -47   1    0.30    1.01
 -42  -2  -1    0.13    0.80
  44 -42  -1   -0.49    0.83
  44 -42  -1    0.03    1.98
 -42  -2  -1   -1.22    1.03
  -2  44  -1    0.16    1.02
  42   2   1    1.73    1.40
 -44  42   1    0.69    1.04
  42   2   1   -0.17    1.10
   2 -44   1   -1.28    1.12
   2 -44   1   -0.07    1.11
 -42   1  -1   -0.28    0.92
  41 -42  -1   -0.06    0.59
  41 -42  -1   -0.60    0.90
   1  41  -1    1.72    1.18
  41 -42  -1   -1.53    0.76
 -42   1  -1    1.34    1.14
  -1 -41   1   -1.32    0.99
  42  -1   1    1.72    1.70
  -1 -41   1   -0.96    1.07
  42  -1   1    0.24    1.09
 -41  42   1    0.72    1.08
 -42   4  -1   -0.12    0.74
 -42   4  -1    0.33    0.99
   4  38  -1    0.28    1.10
  38 -42  -1   -1.44    0.84
  38 -42  -1    1.12    0.97
 -38  42   1    0.29    1.05
  -4 -38   1    0.74    1.10
  42  -4   1   -0.75    1.32
  42  -4   1   -0.63    1.01
  -4 -38   1    0.36    1.12
 -42   7  -1    1.51    1.14
 -42   7  -1    0.27    0.73
  35 -42  -1    0.47    0.90
  35 -42  -1    1.32    1.33
   7  35  -1    0.99    1.33
  -7 -35   1    1.60    1.17
  -7 -35   1    0.23    1.10
  42  -7   1    1.59    1.26
  42  -7   1    0.96    1.25
  10  32  -1    2.85    1.34
  32 -42  -1    0.90    0.79
  32 -42  -1    1.08    1.12
 -42  10  -1    0.21    0.69
 -10 -32   1    0.50    1.09
 -10 -32   1   -1.24    1.08
  42 -10   1   -1.54    1.04
  29 -42  -1    0.84    1.11
 -42  13  -1    1.55    1.24
  29 -42  -1    2.43    1.79
  13  29  -1   -0.69    1.12
 -42  13  -1    0.87    0.74
  42 -13   1    1.30    1.50
 -13 -29   1    2.11    0.73
 -13 -29   1    2.36    1.32
 -13 -29   1    3.19    1.61
  26 -42  -1    2.31    1.01
  16  26  -1    2.06    1.65
  26 -42  -1    2.48    0.77
 -42  16  -1    1.07    0.70
  16  26  -1   -0.02    1.19
  26 -42  -1    2.15    1.17
 -42  16  -1    2.31    2.12
  42 -16   1    1.17    0.84
 -16 -26   1    1.69    1.23
 -16 -26   1    0.83    1.34
  19  23  -1    0.65    1.55
  23 -42  -1    0.87    1.13
  23 -42  -1    3.34    1.03
 -42  19  -1    1.66    0.76
  19  23  -1    1.34    1.29
 -42  19  -1    2.56    1.32
  23 -42  -1    1.88    0.84
 -19 -23   1    1.87    1.23
  42 -19   1    3.66    1.41
 -19 -23   1    2.03    1.42
  20 -42  -1    3.43    1.35
 -42  22  -1    3.27    1.26
  20 -42  -1    3.27    0.96
  22  20  -1    1.36    1.31
  22  20  -1    3.03    1.12
  20 -42  -1   -0.07    1.06
 -22 -20   1    3.77    1.93
  42 -22   1    2.01    0.79
  42 -22   1    1.63    0.96
 -22 -20   1    1.79    1.18
  25  17  -1    1.66    1.47
  25  17  -1    1.31    1.21
  17 -42  -1    0.14    1.00
 -42  25  -1    3.04    1.21
  17 -42  -1    0.80    1.30
  42 -25   1    3.01    1.35
 -25 -17   1    2.09    1.29
  42 -25   1    1.67    0.70
  28  14  -1   -1.06    1.04
  14 -42  -1    0.98    0.71
  28  14  -1   -1.47    1.85
 -42  28  -1    0.84    1.10
 -14  42   1   -0.07    1.08
  42 -28   1   -0.14    0.88
  42 -28   1    0.81    0.65
 -28 -14   1    1.24    1.07
  31  11  -1   -0.78    2.00
  11 -42  -1   -1.47    1.40
 -42  31  -1    0.96    1.15
  11 -42  -1    1.06    1.00
  31  11  -1    0.47    1.24
 -31 -11   1    2.40    1.82
 -11  42   1    0.32    1.10
  42 -31   1    3.36    1.39
  42 -31   1    1.12    0.68
  34   8  -1    0.10    1.33
   8 -42  -1    1.12    1.14
   8 -42  -1   -0.26    1.30
  34   8  -1    0.63    1.15
 -42  34  -1    0.19    0.95
  42 -34   1    0.38    0.82
  -8  42   1   -0.43    1.10
 -34  -8   1    2.87    2.36
  42 -34   1   -0.50    0.62
   5 -42  -1    0.21    1.07
  37   5  -1    0.09    1.20
 -42  37  -1   -0.24    0.95
  37   5  -1    0.50    1.29
   5 -42  -1    1.45    1.21
  -5  42   1    0.93    1.17
  42 -37   1   -0.36    0.87
  42 -37   1   -1.32    0.59
 -37  -5   1    0.16    0.95
 -42  40  -1    0.07    1.02
   2 -42  -1   -2.21    0.93
  40   2  -1    1.01    1.17
  40   2  -1   -1.02    1.05
   2 -42  -1   -0.27    1.06
 -40  -2   1    0.43    0.77
  42 -40   1    0.83    0.66
  -2  42   1    0.38    1.12
 -40  -2   1   -1.49    0.93
  42 -40   1   -0.20    0.83
  -1 -42  -1    1.82    1.24
  43  -1  -1    0.12    1.11
 -42  43  -1   -0.15    1.03
  43  -1  -1    0.23    1.17
  -1 -42  -1    0.30    0.89
  42 -43   1    0.46    0.62
 -43   1   1   -1.32    0.68
  42 -43   1    0.49    0.98
   1  42   1    0.87    1.11
 -43   1   1   -0.04    1.00
  -4 -42  -1   -0.20    0.97
  46  -4  -1   -2.94    1.00
  -4 -42  -1    0.41    2.04
  46  -4  -1   -0.13    1.05
   4  42   1    1.75    1.23
 -46   4   1   -0.91    0.65
 -46   4   1    0.15    1.14
  42 -46   1   -0.65    0.59
  42 -46   1    2.59    1.38
  42 -46   1    1.39    0.94
 -43  -3  -1   -0.73    0.74
  46 -43  -1    2.38    1.22
  46 -43  -1    1.39    1.08
  -3  46  -1   -0.96    0.99
 -43  -3  -1    1.13    1.13
  43   3   1    1.47    1.26
   3 -46   1    0.21    1.16
   3 -46   1    0.62    1.05
 -46  43   1   -0.18    1.03
  43   3   1   -0.41    1.09
  43 -43  -1    1.82    1.22
 -43   0  -1    0.24    0.90
   0  43  -1    1.41    1.08
 -43   0  -1   -0.28    1.02
  43 -43  -1    0.49    0.96
   0 -43   1   -0.42    1.04
 -43  43   1   -0.47    0.89
  43   0   1    0.20    1.39
  43   0   1   -0.27    1.21
   0 -43   1   -1.39    1.06
  40 -43  -1   -0.16    0.81
   3  40  -1    1.32    1.14
 -43   3  -1    3.04    1.58
  40 -43  -1    0.12    0.49
 -43   3  -1    0.42    0.75
  40 -43  -1    0.35    0.79
 -40  43   1   -1.60    0.93
  43  -3   1   -0.22    1.11
  -3 -40   1    1.18    1.07
  43  -3   1   -2.11    0.96
  -3 -40   1   -2.78    1.40
  37 -43  -1    1.72    0.75
   6  37  -1    0.02    1.12
  37 -43  -1    0.69    0.98
 -43   6  -1   -0.02    0.65
 -43   6  -1    2.29    1.13
  43  -6   1    0.53    1.28
  43  -6   1    0.57    1.01
  -6 -37   1    5.99    2.25
  -6 -37   1    1.53    1.12
   9  34  -1   -0.24    1.03
  34 -43  -1    1.24    0.90
 -43   9  -1   -0.11    0.70
 -43   9  -1    0.64    1.03
  34 -43  -1    1.35    1.14
  -9 -34   1   -0.46    0.98
  43  -9   1    2.22    1.17
  43  -9   1    2.24    1.35
  -9 -34   1   -0.24    1.09
  12  31  -1   -1.69    1.58
  31 -43  -1    0.86    1.14
  31 -43  -1    0.72    1.06
 -43  12  -1    0.01    1.05
 -43  12  -1    0.47    0.71
 -12 -31   1   -0.91    1.04
 -12 -31   1    0.06    1.13
 -12 -31   1    0.24    0.59
  43 -12   1    2.66    1.51
  28 -43  -1   -0.40    1.04
 -43  15  -1   -0.05    1.36
  28 -43  -1    0.72    0.73
 -43  15  -1    0.79    0.68
  15  28  -1    1.43    1.33
  15  28  -1   -0.52    1.14
 -15 -28   1    0.32    1.07
  43 -15   1    3.02    1.03
 -15 -28   1    2.89    1.69
 -43  18  -1    2.06    0.82
  25 -43  -1    2.39    1.25
 -43  18  -1    4.96    1.81
  25 -43  -1    2.73    1.35
  18  25  -1    2.86    1.38
  18  25  -1    0.06    1.20
  25 -43  -1    1.71    0.77
 -18 -25   1    2.64    1.15
  43 -18   1    3.72    1.44
 -18 -25   1    2.07    1.20
 -43  21  -1    0.64    1.08
  22 -43  -1    0.29    1.36
  22 -43  -1    0.27    0.58
  22 -43  -1    0.10    0.80
  21  22  -1    0.50    1.56
  21  22  -1   -2.55    1.14
 -21 -22   1    1.93    1.26
  43 -21   1    0.45    1.25
 -21 -22   1    0.25    1.10
 -43  24  -1   -1.04    1.03
  19 -43  -1   -0.45    1.01
  24  19  -1   -0.54    1.18
  24  19  -1   -1.36    1.21
  19 -43  -1   -1.06    0.77
  19 -43  -1   -0.33    0.79
  43 -24   1   -0.37    0.63
  43 -24   1    0.33    1.09
 -24 -19   1    1.58    1.11
 -24 -19   1    0.55    1.12
  16 -43  -1    1.36    1.17
  16 -43  -1    0.15    0.68
 -43  27  -1    0.13    1.14
  27  16  -1    3.01    1.86
  27  16  -1    0.31    1.13
  43 -27   1    0.53    0.67
  43 -27   1    0.37    1.39
 -27 -16   1    0.15    1.18
 -16  43   1    2.03    1.36
  13 -43  -1   -0.01    2.42
  30  13  -1    0.60    1.22
  13 -43  -1    0.68    1.34
  13 -43  -1    0.03    1.09
  30  13  -1   -2.67    1.09
  43 -30   1   -0.37    0.58
  43 -30   1   -0.02    0.76
 -30 -13   1   -0.42    0.93
 -13  43   1    1.22    1.16
 -43  33  -1    1.57    1.06
  10 -43  -1    3.05    1.65
  10 -43  -1    2.56    1.33
  33  10  -1    2.07    1.11
  33  10  -1    1.03    1.38
  43 -33   1    1.06    0.67
 -33 -10   1    1.73    1.16
  43 -33   1    1.05    1.05
 -10  43   1    0.66    1.19
 -43  36  -1    1.38    1.02
  36   7  -1    2.78    2.32
   7 -43  -1    3.21    1.18
  36   7  -1    3.29    1.57
   7 -43  -1    1.92    1.00
  -7  43   1    2.06    1.24
 -36  -7   1    3.94    1.42
  43 -36   1    0.91    0.65
  39   4  -1    1.86    1.30
   4 -43  -1   -0.59    1.20
 -43  39  -1   -1.17    0.93
   4 -43  -1   -1.02    0.97
  39   4  -1    1.05    1.17
  43 -39   1    0.09    0.69
 -39  -4   1    0.31    1.34
  -4  43   1    1.25    1.23
 -39  -4   1    0.08    0.76
  43 -39   1    1.26    0.95
   1 -43  -1   -1.26    0.98
  42   1  -1    0.58    1.25
  42   1  -1   -1.76    0.97
 -43  42  -1    0.84    1.05
   1 -43  -1   -0.60    0.97
 -42  -1   1    0.96    1.01
  43 -42   1   -0.62    0.89
  43 -42   1   -0.18    0.62
 -42  -1   1   -0.56    0.73
  -1  43   1   -0.94    1.06
  45  -2  -1   -1.49    1.15
  45  -2  -1    0.15    1.30
 -43  45  -1   -0.44    1.18
  -2 -43  -1   -1.70    1.17
  -2 -43  -1   -1.26    1.05
 -45   2   1   -0.35    0.68
  43 -45   1    0.39    0.64
  43 -45   1    3.18    1.22
  43 -45   1   -0.30    0.64
 -45   2   1   -0.34    1.51
   2  43   1    3.43    1.25
  48  -5  -1   -0.16    1.48
 -48   5   1    0.85    0.78
  43 -48   1    0.19    0.66
 -44  -1  -1    0.01    0.74
  45 -44  -1    0.38    1.04
  -1  45  -1    2.93    1.33
 -44  -1  -1   -1.07    0.79
  45 -44  -1   -0.50    0.71
   1 -45   1    0.07    1.12
 -45  44   1    0.11    1.07
  44   1   1    1.03    1.41
   1 -45   1   -0.35    0.95
  44   1   1   -2.28    1.10
 -44   2  -1    0.34    1.12
 -44   2  -1   -0.34    0.76
   2  42  -1    0.15    1.11
  42 -44  -1   -0.69    0.48
  42 -44  -1   -0.37    0.94
  42 -44  -1    1.65    1.00
 -42  44   1    1.08    1.17
  -2 -42   1    0.99    1.09
  -2 -42   1    1.42    1.86
  44  -2   1   -0.10    1.16
  44  -2   1   -1.86    1.12
 -44   5  -1    1.33    1.46
  39 -44  -1    0.58    0.78
  39 -44  -1   -0.43    0.83
   5  39  -1    1.85    1.16
 -44   5  -1   -0.86    0.64
  -5 -39   1   -0.16    1.07
  44  -5   1    1.39    1.29
  44  -5   1   -1.70    1.07
  -5 -39   1    0.71    1.47
  36 -44  -1   -0.04    0.96
 -44   8  -1    1.97    1.19
   8  36  -1   -0.60    1.17
 -44   8  -1   -0.94    0.68
  36 -44  -1    1.34    0.94
  -8 -36   1    1.19    1.06
  -8 -36   1   -1.92    0.92
  44  -8   1    0.89    1.07
  44  -8   1    1.24    1.07
  33 -44  -1    1.40    1.06
  11  33  -1    2.43    1.24
  33 -44  -1    0.27    0.88
 -44  11  -1    0.19    1.00
 -44  11  -1   -0.02    0.61
 -11 -33   1    0.50    0.57
 -11 -33   1   -0.37    1.06
  44 -11   1    0.01    1.30
 -11 -33   1    1.03    1.08
  30 -44  -1    1.65    0.80
  14  30  -1    5.27    1.69
  30 -44  -1    5.14    1.32
 -44  14  -1    1.08    1.05
 -44  14  -1    2.82    0.76
  44 -14   1    2.14    1.11
 -14 -30   1    4.61    1.36
 -14 -30   1    2.40    0.80
 -14 -30   1    1.78    1.23
  17  27  -1    2.24    1.28
  27 -44  -1   -0.91    0.70
  27 -44  -1    0.72    1.06
 -44  17  -1    0.73    0.68
 -44  17  -1    1.41    1.16
  17  27  -1    0.20    0.80
 -17 -27   1    0.01    1.09
 -17 -27   1    1.57    1.02
  44 -17   1    0.32    0.81
 -44  20  -1    0.57    0.67
  24 -44  -1    0.49    0.68
  20  24  -1    0.05    1.28
  24 -44  -1   -0.35    1.10
  24 -44  -1    0.51    0.94
  20  24  -1   -0.50    1.14
  44 -20   1    1.30    1.18
 -20 -24   1   -0.44    1.15
  23  21  -1   -1.43    1.25
  21 -44  -1    2.28    1.12
  21 -44  -1    1.47    0.80
  21 -44  -1    1.53    1.23
  23  21  -1    0.65    1.23
  44 -23   1    4.12    1.40
 -23 -21   1    0.15    1.01
 -23 -21   1    1.09    1.06
  18 -44  -1    1.26    0.88
  18 -44  -1   -0.14    0.76
  18 -44  -1   -1.04    0.77
  26  18  -1    1.72    1.16
  26  18  -1   -0.41    1.20
 -44  26  -1    1.08    1.32
 -26 -18   1   -0.47    1.05
  44 -26   1    0.27    0.66
  44 -26   1    0.03    0.78
  29  15  -1    0.60    1.09
  15 -44  -1    2.05    1.21
 -44  29  -1    1.93    1.21
  15 -44  -1    1.85    1.23
  29  15  -1    2.67    1.63
  44 -29   1    0.29    0.64
 -15  44   1    1.35    1.11
 -29 -15   1    1.59    1.29
  44 -29   1    2.24    1.42
  12 -44  -1    0.13    0.76
  32  12  -1    1.67    1.37
 -44  32  -1    3.73    1.22
  12 -44  -1    1.79    1.14
  32  12  -1    3.36    1.18
  44 -32   1    3.39    1.68
  44 -32   1    1.83    0.70
 -32 -12   1    2.91    1.23
 -12  44   1    0.76    1.17
  35   9  -1   -1.15    1.26
 -44  35  -1    1.23    1.10
   9 -44  -1    2.33    1.33
   9 -44  -1    0.68    1.10
  35   9  -1   -1.32    1.20
  44 -35   1    1.02    0.66
  44 -35   1    0.20    0.88
  -9  44   1    1.26    1.14
 -35  -9   1    1.09    1.04
   6 -44  -1    0.86    1.28
  38   6  -1    1.90    1.33
   6 -44  -1    0.74    1.07
  38   6  -1   -0.96    1.18
 -44  38  -1    2.06    1.17
  44 -38   1    1.42    0.68
  44 -38   1   -0.05    0.74
  -6  44   1    3.71    1.27
 -38  -6   1    1.03    1.06
   3 -44  -1   -1.50    1.44
  41   3  -1    0.00    1.09
  41   3  -1   -0.19    1.26
   3 -44  -1    1.67    1.11
 -44  41  -1    0.30    1.48
  44 -41   1   -1.16    0.58
  -3  44   1    1.00    1.13
 -41  -3   1   -0.52    1.05
 -41  -3   1   -1.11    0.75
  44 -41   1    0.60    0.60
 -44  44  -1    0.13    1.04
  44   0  -1   -0.08    1.32
   0 -44  -1    0.51    1.11
   0 -44  -1   -1.13    1.05
  44   0  -1   -0.87    1.16
 -44   0   1   -0.19    0.72
  44 -44   1    1.04    0.64
 -44   0   1    0.71    1.05
   0  44   1    0.93    1.10
  44 -44   1    0.18    1.11
  -3 -44  -1   -1.62    1.12
  47  -3  -1   -1.05    1.24
 -47   3   1   -0.58    0.75
   3  44   1    0.46    1.12
  44 -47   1    0.07    1.12
  44 -47   1    0.93    0.77
  44 -47   1   -0.27    0.98
 -47   3   1    2.65    1.95
 -45   1  -1    0.74    1.13
   1  44  -1    1.55    1.04
 -45   1  -1   -0.26    0.81
  44 -45  -1   -0.35    1.10
  44 -45  -1    0.58    0.51
  44 -45  -1    0.93    1.13
 -44  45   1    0.67    1.20
  45  -1   1    0.83    1.30
  -1 -44   1   -0.03    1.14
  45  -1   1   -0.05    1.30
  -1 -44   1   -0.69    1.04
   4  41  -1    1.40    1.18
 -45   4  -1   -0.68    1.07
  41 -45  -1    0.45    1.00
  41 -45  -1    2.64    1.11
 -45   4  -1   -0.59    0.79
  41 -45  -1    0.02    0.50
  45  -4   1    0.13    1.10
  -4 -41   1    0.58    1.25
  45  -4   1   -0.31    1.33
  -4 -41   1   -1.27    0.94
   7  38  -1    1.83    1.26
  38 -45  -1   -0.88    0.75
 -45   7  -1    1.25    1.11
 -45   7  -1   -0.57    0.69
  38 -45  -1    1.21    1.06
  45  -7   1    0.71    1.23
  -7 -38   1   -0.56    1.04
  -7 -38   1    2.01    1.19
  45  -7   1   -0.34    1.12
  10  35  -1    0.22    1.06
  35 -45  -1    2.12    0.88
 -45  10  -1   -0.44    0.68
 -45  10  -1    1.84    1.07
  35 -45  -1    0.57    0.97
  45 -10   1    1.14    1.12
  45 -10   1    2.09    1.21
 -10 -35   1    0.72    1.04
 -10 -35   1    0.51    1.12
 -45  13  -1   -0.80    1.29
  32 -45  -1    0.12    0.63
  13  32  -1   -0.13    1.10
  32 -45  -1   -1.37    0.87
 -45  13  -1   -0.36    0.61
  45 -13   1   -0.23    1.02
 -13 -32   1    0.85    1.05
 -13 -32   1    0.39    0.57
 -13 -32   1    0.59    1.18
  16  29  -1    2.52    1.19
  16  29  -1    1.34    3.10
  29 -45  -1    0.66    0.77
 -45  16  -1    0.22    0.57
  29 -45  -1    1.66    1.03
 -45  16  -1   -0.57    0.97
 -16 -29   1   -1.57    0.97
  45 -16   1    0.70    0.95
 -16 -29   1   -0.15    1.55
  19  26  -1    0.92    0.86
  26 -45  -1    0.70    0.64
 -45  19  -1   -0.10    0.98
 -45  19  -1    0.26    0.61
  26 -45  -1    1.19    0.86
  26 -45  -1   -0.67    0.93
  45 -19   1    0.19    0.96
 -19 -26   1    0.64    1.13
 -19 -26   1   -1.49    0.94
 -45  22  -1   -0.41    0.98
  23 -45  -1   -1.05    0.62
  22  23  -1   -5.52    2.53
  23 -45  -1   -0.45    0.97
  22  23  -1    0.75    1.21
  23 -45  -1    0.50    0.80
 -22 -23   1    0.28    1.12
  45 -22   1    0.83    0.85
 -22 -23   1    2.06    1.10
  25  20  -1    1.62    1.26
  20 -45  -1    0.04    0.80
  20 -45  -1    1.47    0.80
  25  20  -1    0.40    1.27
 -45  25  -1    0.68    1.05
  20 -45  -1    0.38    1.06
 -25 -20   1    0.24    1.12
 -20  45   1   -0.45    0.61
 -25 -20   1    1.72    1.05
  45 -25   1    1.01    1.18
  17 -45  -1    1.05    0.92
 -45  28  -1    0.69    0.98
  28  17  -1   -1.92    0.97
  17 -45  -1    1.71    1.03
  28  17  -1    2.82    1.19
  45 -28   1    0.12    0.86
 -28 -17   1   -0.14    1.09
  45 -28   1    0.55    0.65
  31  14  -1    1.51    1.32
  14 -45  -1   -0.18    0.98
  14 -45  -1    0.15    0.89
 -45  31  -1    1.10    1.06
  14 -45  -1    1.45    0.71
  45 -31   1    0.05    0.54
  45 -31   1    4.71    1.99
 -31 -14   1    0.72    1.32
 -14  45   1   -0.08    1.06
  34  11  -1   -0.34    1.19
  34  11  -1    0.81    1.09
  11 -45  -1    0.26    1.00
 -45  34  -1   -0.82    0.90
  11 -45  -1    0.60    1.06
 -11  45   1   -0.24    1.01
  45 -34   1    0.14    0.57
  45 -34   1    1.36    0.99
 -34 -11   1    0.23    0.99
 -45  37  -1   -0.18    0.96
  37   8  -1   -0.76    1.00
   8 -45  -1    2.21    1.63
  37   8  -1   -0.02    1.16
   8 -45  -1   -0.87    0.86
  -8  45   1   -0.12    1.00
  45 -37   1    0.21    0.61
 -37  -8   1    0.55    1.13
  45 -37   1    1.57    0.96
   5 -45  -1   -1.25    0.98
  40   5  -1    1.34    1.27
 -45  40  -1   -0.16    0.94
   5 -45  -1    0.55    1.01
  40   5  -1   -0.56    1.00
  -5  45   1    0.15    1.00
  45 -40   1    0.69    0.85
  45 -40   1   -0.35    0.62
 -40  -5   1    7.92    2.59
 -40  -5   1    0.52    0.83
   2 -45  -1   -3.92    1.28
  43   2  -1    1.14    1.17
   2 -45  -1    0.95    1.18
 -45  43  -1   -0.01    1.15
  43   2  -1    0.07    1.31
  45 -43   1    0.74    0.69
  -2  45   1    4.67    1.42
  45 -43   1    0.39    0.62
 -43  -2   1   -0.01    0.87
 -43  -2   1   -0.23    1.09
  46  -1  -1    1.54    1.22
  -1 -45  -1   -0.96    1.08
  -1 -45  -1    2.21    1.84
 -45  46  -1   -0.02    1.17
  46  -1  -1   -0.89    1.17
 -46   1   1   -0.99    1.48
  45 -46   1    2.98    1.13
 -46   1   1    2.25    1.24
   1  45   1   -0.63    1.04
  45 -46   1   -0.33    1.01
  45 -46   1    0.73    0.71
  43 -46  -1    0.62    0.94
  43 -46  -1    0.81    0.52
 -46   3  -1   -0.33    0.71
   3  43  -1    1.59    1.12
 -46   3  -1   -0.55    1.67
  43 -46  -1    0.22    0.80
  -3 -43   1   -0.90    1.03
  46  -3   1   -0.98    1.41
 -43  46   1   -0.01    1.15
  46  -3   1    0.23    1.06
  -3 -43   1    2.17    1.13
  40 -46  -1    0.08    0.87
 -46   6  -1   -0.58    1.02
 -46   6  -1    0.19    0.87
  40 -46  -1    0.06    0.68
   6  40  -1   -0.55    1.10
  -6 -40   1    1.26    1.03
  -6 -40   1   -0.90    1.14
  46  -6   1    2.26    1.12
  46  -6   1    0.32    1.31
  37 -46  -1    1.52    1.08
 -46   9  -1    1.07    1.07
 -46   9  -1    0.00    0.69
  37 -46  -1   -0.56    0.86
   9  37  -1   -0.87    1.16
  -9 -37   1    0.57    1.14
  46  -9   1    1.27    1.11
  46  -9   1    0.92    1.09
  -9 -37   1    0.35    1.02
 -46  12  -1    0.69    0.72
 -46  12  -1    1.56    1.11
  12  34  -1    1.07    1.22
  34 -46  -1    2.09    1.08
  34 -46  -1    0.35    0.87
  46 -12   1    0.78    1.09
 -12 -34   1    1.34    1.13
 -12 -34   1    1.27    1.09
 -46  15  -1    0.09    0.57
  31 -46  -1   -0.99    0.79
  15  31  -1    0.03    1.01
  31 -46  -1    0.99    1.09
 -46  15  -1    1.75    1.11
  46 -15   1    1.27    1.12
 -15 -31   1    1.95    1.10
 -15 -31   1    1.55    1.15
 -15 -31   1    0.88    0.62
  28 -46  -1    1.83    0.66
  28 -46  -1    2.25    1.20
  18  28  -1    0.25    0.68
 -46  18  -1    1.24    1.03
  18  28  -1    3.16    1.24
  28 -46  -1    0.79    0.87
 -46  18  -1    2.02    0.72
 -18 -28   1    2.87    1.20
  46 -18   1   -0.90    0.93
 -18 -28   1    1.76    1.17
 -46  21  -1    0.03    0.55
  21  25  -1    0.73    1.27
  25 -46  -1    0.76    0.63
  25 -46  -1    0.61    0.72
  21  25  -1   -0.26    1.13
  25 -46  -1    0.32    0.90
 -46  21  -1    1.08    1.06
 -21 -25   1    0.78    1.04
 -21 -25   1    1.75    2.05
  22 -46  -1    0.84    0.73
  22 -46  -1    0.25    1.06
  22 -46  -1    1.03    0.90
  24  22  -1    0.51    1.27
 -46  24  -1   -0.52    1.14
  24  22  -1    0.79    1.49
  46 -24   1   -0.94    1.54
 -24 -22   1   -0.53    0.97
 -24 -22   1    1.07    0.87
  27  19  -1   -2.45    0.82
 -46  27  -1   -0.20    0.96
  27  19  -1    0.98    1.36
  19 -46  -1   -2.65    2.20
  19 -46  -1   -0.69    0.78
  19 -46  -1    0.80    0.77
  46 -27   1   -1.64    0.59
  46 -27   1    0.18    1.22
 -27 -19   1    1.52    1.10
  16 -46  -1    1.60    0.68
  16 -46  -1    0.82    0.90
 -46  30  -1    1.49    1.05
  30  16  -1    9.45    3.27
  30  16  -1    1.53    1.28
 -30 -16   1    2.11    1.20
 -16  46   1    0.74    1.01
  46 -30   1    2.23    0.69
  46 -30   1    1.49    0.67
  13 -46  -1    0.68    1.02
 -46  33  -1   -0.84    0.95
  13 -46  -1   -0.04    1.11
  33  13  -1   -0.91    0.99
  33  13  -1    0.09    1.26
  13 -46  -1    0.33    0.98
 -13  46   1   -0.37    1.04
 -33 -13   1   -0.18    0.94
  46 -33   1   -0.98    0.54
  46 -33   1    0.82    1.06
  10 -46  -1    0.18    1.08
 -46  36  -1   -0.44    0.98
  10 -46  -1    0.19    1.33
  36  10  -1    1.19    1.03
  36  10  -1   -0.63    1.22
 -36 -10   1    1.44    2.04
 -10  46   1    0.15    1.09
  46 -36   1    1.24    1.02
  46 -36   1    0.79    0.64
   7 -46  -1    0.09    1.15
 -46  39  -1    1.28    1.16
  39   7  -1   -0.40    1.02
  39   7  -1    5.54    2.29
   7 -46  -1    0.61    1.14
  -7  46   1    2.77    1.36
  46 -39   1    2.78    1.30
 -39  -7   1   -0.67    0.84
 -39  -7   1   -1.03    1.12
  46 -39   1    0.16    0.63
 -46  42  -1   -0.17    0.99
   4 -46  -1   -0.17    1.21
  42   4  -1    1.64    1.24
   4 -46  -1    1.32    1.32
  42   4  -1   -3.05    1.39
 -42  -4   1    0.48    0.83
  -4  46   1    1.27    1.09
 -42  -4   1   -0.41    1.06
  46 -42   1    0.03    0.62
  46 -42   1    0.58    1.32
  45   1  -1   -1.02    1.25
   1 -46  -1   -0.75    1.12
   1 -46  -1    0.95    1.26
  45   1  -1   -1.35    1.13
 -46  45  -1    1.65    1.17
  46 -45   1    1.21    0.69
  46 -45   1    0.99    0.69
 -45  -1   1   -0.91    0.75
 -45  -1   1    0.34    1.03
  -1  46   1    1.47    1.22
 -47   5  -1    0.29    0.87
  42 -47  -1    0.66    0.56
  42 -47  -1    0.75    0.77
  42 -47  -1   -1.11    0.86
   5  42  -1    2.45    1.26
 -47   5  -1    0.09    0.78
  -5 -42   1   -0.76    0.99
  47  -5   1   -0.99    1.26
  -5 -42   1   -1.22    1.08
  47  -5   1   -0.99    1.16
  39 -47  -1   -0.39    0.95
 -47   8  -1    1.78    1.19
  39 -47  -1   -0.25    0.85
   8  39  -1    1.92    1.33
 -47   8  -1   -0.71    0.66
  47  -8   1    0.82    1.32
  -8 -39   1   -0.38    1.03
  47  -8   1   -0.96    1.21
  -8 -39   1   -1.62    1.09
  36 -47  -1   -0.19    0.63
 -47  11  -1   -0.35    0.92
  36 -47  -1    1.86    0.96
 -47  11  -1    0.59    0.73
  11  36  -1   -0.71    0.98
 -11 -36   1   -1.02    0.96
  47 -11   1    0.72    1.09
  47 -11   1   -0.53    1.19
 -11 -36   1   -1.02    0.99
 -47  14  -1    0.69    0.72
 -47  14  -1   -1.03    0.91
  33 -47  -1    0.00    1.22
  33 -47  -1    0.03    0.87
  14  33  -1    0.67    1.08
 -14 -33   1    0.55    0.53
  47 -14   1   -1.57    1.32
 -14 -33   1    0.77    1.05
 -14 -33   1   -1.41    1.07
  17  30  -1    0.76    0.99
  17  30  -1    0.87    1.11
  30 -47  -1    2.61    1.07
 -47  17  -1   -0.25    0.57
 -47  17  -1    1.66    1.16
  30 -47  -1    0.08    0.81
 -17 -30   1   -2.15    0.94
 -17 -30   1   -0.50    0.62
 -17 -30   1   -0.61    1.08
  47 -17   1   -0.28    1.01
  20  27  -1   -0.76    1.10
 -47  20  -1   -0.18    0.59
  27 -47  -1    0.03    0.61
  27 -47  -1   -1.10    0.88
  27 -47  -1    0.49    0.64
  20  27  -1    0.35    0.92
 -47  20  -1   -0.37    1.00
  47 -20   1   -0.07    0.62
 -20 -27   1    1.03    1.23
 -20 -27   1    0.74    1.16
  23  24  -1   -3.63    1.01
 -47  23  -1   -0.09    1.09
  24 -47  -1    0.10    1.03
  23  24  -1   -0.74    1.12
  24 -47  -1    0.79    0.88
  24 -47  -1    0.65    0.65
 -23 -24   1    0.81    1.01
  47 -23   1    1.08    1.25
 -23 -24   1    1.98    1.25
  21 -47  -1    0.00    0.95
  26  21  -1    0.03    1.11
  21 -47  -1   -0.68    0.77
  26  21  -1   -0.40    1.00
 -47  26  -1   -0.47    0.96
  21 -47  -1    0.07    0.70
  47 -26   1    0.26    0.82
 -26 -21   1    1.20    1.15
 -26 -21   1    0.51    1.07
 -21  47   1   -0.12    0.56
  18 -47  -1   -0.69    0.93
  18 -47  -1   -1.10    0.74
  29  18  -1   -0.64    1.10
  18 -47  -1    0.47    0.69
  29  18  -1    0.60    1.02
 -47  29  -1    0.40    0.98
  47 -29   1    0.59    0.82
 -29 -18   1    1.02    1.08
  47 -29   1   -0.07    0.63
  15 -47  -1    2.84    1.34
  15 -47  -1    0.19    1.01
  15 -47  -1    0.14    1.16
  32  15  -1    3.12    1.35
 -47  32  -1    0.18    0.97
  32  15  -1   -1.68    1.33
 -32 -15   1    0.68    1.02
  47 -32   1   -0.95    0.54
  47 -32   1    0.81    1.17
 -15  47   1    0.08    1.12
 -47  35  -1    0.00    1.04
  12 -47  -1    1.92    1.21
  35  12  -1   -0.54    1.24
  12 -47  -1   -0.61    1.12
  35  12  -1   -2.58    1.02
  47 -35   1   -0.07    0.58
 -12  47   1   -1.32    0.96
 -35 -12   1    0.56    1.12
  47 -35   1    2.14    0.97
   9 -47  -1    0.77    1.23
 -47  38  -1   -0.99    0.84
   9 -47  -1    0.17    1.03
  38   9  -1   -2.05    1.03
  38   9  -1   -0.78    0.84
  -9  47   1   -1.09    1.08
  47 -38   1   -0.57    1.11
  47 -38   1   -0.34    0.63
 -38  -9   1    1.74    1.26
   6 -47  -1    0.90    1.13
   6 -47  -1    0.43    1.12
 -47  41  -1   -0.01    1.14
  41   6  -1    0.13    1.38
  41   6  -1   -0.92    1.10
 -41  -6   1    0.78    1.01
  -6  47   1    2.55    1.25
  47 -41   1   -0.60    0.51
  47 -41   1    1.60    1.01
 -41  -6   1   -1.19    0.77
  44   3  -1   -0.46    1.18
   3 -47  -1    0.59    1.18
  47 -44   1   -1.09    0.64
  47 -44   1    4.29    1.35
  -3  47   1    0.98    1.25
 -44  -3   1   -0.61    0.96
 -44  -3   1   -0.35    0.74
   7  41  -1    0.65    1.20
 -48   7  -1    0.34    1.07
  41 -48  -1   -0.02    0.82
 -48   7  -1   -0.06    0.78
  41 -48  -1    2.47    0.96
  48  -7   1    0.12    1.22
  -7 -41   1   -1.75    1.00
  -7 -41   1   -1.93    1.01
  48  -7   1    0.47    1.04
  10  38  -1    2.03    1.37
 -48  10  -1   -0.68    0.99
 -48  10  -1   -0.42    0.65
  38 -48  -1    1.17    0.92
  38 -48  -1    0.77    1.07
  48 -10   1    0.61    1.17
 -10 -38   1    0.62    1.14
  48 -10   1   -0.80    1.01
 -10 -38   1    0.89    1.21
 -48  13  -1    0.06    0.93
  35 -48  -1   -0.76    0.85
  35 -48  -1    3.30    2.73
 -48  13  -1   -0.01    0.66
  13  35  -1   -0.01    1.11
 -13 -35   1    0.55    0.47
 -13 -35   1    0.16    1.17
  48 -13   1   -0.76    1.22
 -13 -35   1    0.51    1.23
  32 -48  -1    1.07    1.38
 -48  16  -1   -0.41    0.59
  16  32  -1    0.72    1.12
 -48  16  -1    2.64    1.21
  32 -48  -1    1.85    1.07
 -16 -32   1    1.72    1.15
 -16 -32   1   -0.37    0.54
  48 -16   1    1.62    1.58
 -16 -32   1   -0.91    1.02
  29 -48  -1    0.50    0.65
  19  29  -1    1.55    1.18
  19  29  -1    0.18    0.83
  29 -48  -1    1.53    1.10
  29 -48  -1   -0.53    0.57
 -48  19  -1    0.18    1.07
 -48  19  -1   -0.27    0.59
 -19 -29   1    2.19    1.12
 -19 -29   1   -0.24    1.32
  48 -19   1    0.01    0.66
  26 -48  -1    0.33    1.12
 -48  22  -1    1.57    1.09
  22  26  -1    0.56    1.27
  22  26  -1   -0.17    1.08
  26 -48  -1    1.12    0.63
  26 -48  -1   -0.92    0.79
  48 -22   1   -0.80    1.02
 -22 -26   1   -0.33    1.18
 -22 -26   1    0.22    1.04
  23 -48  -1    0.91    1.12
  25  23  -1    0.49    1.12
  25  23  -1   -1.76    1.10
 -48  25  -1    0.78    1.02
[truncated: 1,542,066 more chars]
