# Supplementary material for: Inflatable porous organic crystals
Source: Nat Mater. 2025 Nov 3;25(3):481–6. doi: 10.1038/s41563-025-02393-6 (PMC12960203; doi:10.1038/s41563-025-02393-6)
Supplement: Supplementary file 18 — (CCDC 2404632) Crystal structure of T1 at 4 bar of CO2. [file 41563_2025_2393_MOESM18_ESM.cif]

 
data_T1_C04
 
_audit_creation_method            'SHELXL-2019/3'
_shelx_SHELXL_version_number      '2019/3'
_chemical_name_systematic         ?
_chemical_name_common             ?
_chemical_melting_point           ?
_chemical_formula_moiety          'C42 H48 N6 O6, 1.4(C O2)'
_chemical_formula_sum
 'C43.40 H48 N6 O8.80' 
_chemical_formula_weight          794.48

loop_
 _atom_type_symbol
 _atom_type_description
 _atom_type_scat_dispersion_real
 _atom_type_scat_dispersion_imag
 _atom_type_scat_source
 'C'  'C'   0.0033   0.0016
 'International Tables Vol C Tables 4.2.6.8 and 6.1.1.4'
 'H'  'H'   0.0000   0.0000
 'International Tables Vol C Tables 4.2.6.8 and 6.1.1.4'
 'N'  'N'   0.0061   0.0033
 'International Tables Vol C Tables 4.2.6.8 and 6.1.1.4'
 'O'  'O'   0.0106   0.0060
 'International Tables Vol C Tables 4.2.6.8 and 6.1.1.4'
 
_space_group_crystal_system       trigonal
_space_group_IT_number            146
_space_group_name_H-M_alt         'R 3 :H'
_space_group_name_Hall            'R 3'
 
_shelx_space_group_comment
;
The symmetry employed for this shelxl refinement is uniquely defined
by the following loop, which should always be used as a source of
symmetry information in preference to the above space-group names.
They are only intended as comments.
;
 
loop_
 _space_group_symop_operation_xyz
 'x, y, z'
 '-y, x-y, z'
 '-x+y, -x, z'
 'x+2/3, y+1/3, z+1/3'
 '-y+2/3, x-y+1/3, z+1/3'
 '-x+y+2/3, -x+1/3, z+1/3'
 'x+1/3, y+2/3, z+2/3'
 '-y+1/3, x-y+2/3, z+2/3'
 '-x+y+1/3, -x+2/3, z+2/3'
 
_cell_length_a                    50.762(3)
_cell_length_b                    50.762(3)
_cell_length_c                    9.8042(8)
_cell_angle_alpha                 90
_cell_angle_beta                  90
_cell_angle_gamma                 120
_cell_volume                      21879(3)
_cell_formula_units_Z             18
_cell_measurement_temperature     300(2)
_cell_measurement_reflns_used      6586
_cell_measurement_theta_min        2.27
_cell_measurement_theta_max       14.09
 
_exptl_crystal_description        Rod
_exptl_crystal_colour             yellow
_exptl_crystal_density_meas       ?
_exptl_crystal_density_method     ?
_exptl_crystal_density_diffrn     1.085          
_exptl_crystal_F_000              7574
_exptl_transmission_factor_min    ?
_exptl_transmission_factor_max    ?
_exptl_crystal_size_max           0.320
_exptl_crystal_size_mid           0.211
_exptl_crystal_size_min           0.194
_exptl_absorpt_coefficient_mu     0.077
_shelx_estimated_absorpt_T_min    ?
_shelx_estimated_absorpt_T_max    ?
_exptl_absorpt_correction_type    'multi-scan'
_exptl_absorpt_correction_T_min   0.879
_exptl_absorpt_correction_T_max   1.000
_exptl_absorpt_process_details    'SADABS, 2016'
_exptl_absorpt_special_details    ?
_diffrn_ambient_temperature       300(2)
_diffrn_radiation_wavelength      0.71073
_diffrn_radiation_type            MoK\a
_diffrn_source 			  'microfocus sealed tube'
_diffrn_measurement_device 	  'four-circle diffractometer' 
_diffrn_measurement_device_type   'Bruker D8 Venture'
_diffrn_measurement_method 	  '\f and \w scans'
_diffrn_detector_area_resol_mean   ? 
_diffrn_standards_number 	   0
_diffrn_standards_interval_count   . 
_diffrn_standards_interval_time    . 
_diffrn_standards_decay_% 	   ?
_diffrn_reflns_number             73291
_diffrn_reflns_av_unetI/netI      0.0831
_diffrn_reflns_av_R_equivalents   0.1316
_diffrn_reflns_limit_h_min        -52
_diffrn_reflns_limit_h_max        52
_diffrn_reflns_limit_k_min        -52
_diffrn_reflns_limit_k_max        52
_diffrn_reflns_limit_l_min        -9
_diffrn_reflns_limit_l_max        10
_diffrn_reflns_theta_min          2.128
_diffrn_reflns_theta_max          21.759
_diffrn_reflns_theta_full         21.759
_diffrn_measured_fraction_theta_max   0.998
_diffrn_measured_fraction_theta_full  0.998
_diffrn_reflns_Laue_measured_fraction_max    0.998
_diffrn_reflns_Laue_measured_fraction_full   0.998
_diffrn_reflns_point_group_measured_fraction_max   0.990
_diffrn_reflns_point_group_measured_fraction_full  0.990
_reflns_number_total              11450
_reflns_number_gt                 4774
_reflns_threshold_expression      'I > 2\s(I)'
_reflns_Friedel_coverage          0.984
_reflns_Friedel_fraction_max      0.982
_reflns_Friedel_fraction_full     0.982
 
_reflns_special_details
;
 Reflections were merged by SHELXL according to the crystal
 class for the calculation of statistics and refinement.
 
 _reflns_Friedel_fraction is defined as the number of unique
 Friedel pairs measured divided by the number that would be
 possible theoretically, ignoring centric projections and
 systematic absences.
;
 
_computing_data_collection        'APEX4 (Bruker, 2021)'
_computing_cell_refinement        'SAINT V8.40A (Bruker, 2019)'
_computing_data_reduction         'SAINT V8.40A (Bruker, 2019)'
_computing_structure_solution     'SHELXD 2018/2 (Sheldrick, 2018)'
_computing_structure_refinement   'SHELXL-2018/3 (Sheldrick, 2018)'
_computing_molecular_graphics  'X-Seed (Barbour, 2020; Atwood & Barbour, 2003)'
_computing_publication_material   ?
_refine_special_details           
;
Formula was adjusted to include the CO2 guest molecules that cannot be modeled. 
Values of included CO2 are based on sorption data.
;
_refine_ls_structure_factor_coef  Fsqd
_refine_ls_matrix_type            full
_refine_ls_weighting_scheme       calc
_refine_ls_weighting_details
'w=1/[\s^2^(Fo^2^)+(0.2000P)^2^] where P=(Fo^2^+2Fc^2^)/3'
_atom_sites_solution_primary      'dual space'
_atom_sites_solution_secondary    difmap
_atom_sites_solution_hydrogens    geom
_refine_ls_hydrogen_treatment     constr
_refine_ls_extinction_method      none
_refine_ls_extinction_coef        .
_refine_ls_abs_structure_details
;
 Flack x determined using 1597 quotients [(I+)-(I-)]/[(I+)+(I-)]
 (Parsons, Flack and Wagner, Acta Cryst. B69 (2013) 249-259).
;
_refine_ls_abs_structure_Flack    0.8(10)
_chemical_absolute_configuration  rm
_refine_ls_number_reflns          11450
_refine_ls_number_parameters      985
_refine_ls_number_restraints      1597
_refine_ls_R_factor_all           0.2106
_refine_ls_R_factor_gt            0.1153
_refine_ls_wR_factor_ref          0.3554
_refine_ls_wR_factor_gt           0.2704
_refine_ls_goodness_of_fit_ref    1.006
_refine_ls_restrained_S_all       0.954
_refine_ls_shift/su_max           0.000
_refine_ls_shift/su_mean          0.000
 
loop_
 _atom_site_label
 _atom_site_type_symbol
 _atom_site_fract_x
 _atom_site_fract_y
 _atom_site_fract_z
 _atom_site_U_iso_or_equiv
 _atom_site_adp_type
 _atom_site_occupancy
 _atom_site_site_symmetry_order  
 _atom_site_calc_flag
 _atom_site_refinement_flags_posn
 _atom_site_refinement_flags_adp
 _atom_site_refinement_flags_occupancy
 _atom_site_disorder_assembly
 _atom_site_disorder_group
O9B O 0.0934(3) -0.0819(3) -0.1823(12) 0.131(4) Uani 1 1 d . U . . .
H9B H 0.081761 -0.090037 -0.118169 0.197 Uiso 1 1 calc R U . . .
N12C N 0.2833(3) 0.0794(4) 0.2470(16) 0.125(4) Uani 1 1 d . U . . .
C6B C 0.1627(4) -0.0828(4) -0.280(2) 0.123(5) Uani 1 1 d . U . . .
N1A N 0.2303(4) 0.0662(4) 0.4057(14) 0.123(4) Uani 1 1 d . U . . .
O10F O 0.2542(3) 0.1274(4) -0.0933(14) 0.177(6) Uani 1 1 d . U . . .
H10F H 0.239076 0.111373 -0.114886 0.266 Uiso 1 1 calc R U . . .
O9C O 0.2513(4) 0.0269(3) -0.3155(14) 0.161(5) Uani 1 1 d . U . . .
H9C H 0.250504 0.012341 -0.355731 0.241 Uiso 1 1 calc R U . . .
O10D O 0.1211(3) 0.1018(3) -0.2088(18) 0.173(5) Uani 1 1 d . U . . .
H10D H 0.126301 0.088961 -0.213782 0.260 Uiso 1 1 calc R U . . .
C6F C 0.2226(5) 0.1193(4) 0.0925(19) 0.119(5) Uani 1 1 d . U . . .
N1D N 0.1571(3) 0.0803(4) -0.2656(15) 0.125(4) Uani 1 1 d . U . . .
N12F N 0.1993(3) 0.0798(3) -0.0777(15) 0.122(4) Uani 1 1 d . U . . .
C11C C 0.2748(4) 0.0763(4) 0.1225(19) 0.117(5) Uani 1 1 d . U . . .
H11C H 0.268528 0.089417 0.088641 0.141 Uiso 1 1 calc R U . . .
C13F C 0.1726(5) 0.0520(4) -0.120(2) 0.133(5) Uani 1 1 d . U . . .
H13F H 0.155261 0.047363 -0.060981 0.160 Uiso 1 1 calc R U . . .
N12D N 0.1711(3) 0.2298(4) -0.4012(15) 0.130(4) Uani 1 1 d . U . . .
C13C C 0.2813(4) 0.1019(4) 0.3340(18) 0.115(4) Uani 1 1 d . U . . .
H13C H 0.272596 0.112155 0.281778 0.138 Uiso 1 1 calc R U . . .
C6C C 0.2742(4) 0.0537(4) 0.0307(18) 0.117(5) Uani 1 1 d . U . . .
O10E O 0.3028(3) 0.2840(3) 0.0924(14) 0.157(5) Uani 1 1 d . U . . .
H10E H 0.305011 0.278946 0.169175 0.235 Uiso 1 1 calc R U . . .
N1C N 0.2618(3) -0.0174(3) -0.3540(18) 0.128(4) Uani 1 1 d . U . . .
C5E C 0.2728(5) 0.2764(4) 0.074(2) 0.135(5) Uani 1 1 d . U . . .
N12B N 0.2071(4) -0.0742(4) -0.4002(17) 0.134(5) Uani 1 1 d . U . . .
C11F C 0.1969(4) 0.0907(4) 0.038(2) 0.120(5) Uani 1 1 d . U . . .
H11F H 0.178878 0.080551 0.087987 0.144 Uiso 1 1 calc R U . . .
C7B C 0.1375(4) -0.0778(4) -0.2803(17) 0.111(4) Uani 1 1 d . U . . .
H7B H 0.135060 -0.067188 -0.351627 0.133 Uiso 1 1 calc R U . . .
C18B C 0.2607(5) -0.0403(4) -0.4537(19) 0.125(5) Uani 1 1 d . U . . .
H18B H 0.265675 -0.054153 -0.405146 0.150 Uiso 1 1 calc R U . . .
C3A C 0.1892(5) 0.0162(5) 0.3552(18) 0.131(5) Uani 1 1 d . U . . .
C6D C 0.1594(4) 0.1797(4) -0.3335(17) 0.118(5) Uani 1 1 d . U . . .
C3F C 0.2673(5) 0.1716(5) 0.215(2) 0.128(5) Uani 1 1 d . U . . .
N1F N 0.2863(4) 0.2071(3) 0.3960(17) 0.138(5) Uani 1 1 d . U . . .
C18C C 0.2621(4) 0.0867(5) 0.4517(18) 0.123(5) Uani 1 1 d . U . . .
H18C H 0.269459 0.074085 0.493799 0.147 Uiso 1 1 calc R U . . .
N12 N 0.2876(4) 0.2631(4) 0.3428(18) 0.139(5) Uani 1 1 d . U . . .
C4F C 0.2711(5) 0.1621(5) 0.090(2) 0.139(6) Uani 1 1 d . U . . .
H4F H 0.289536 0.173859 0.045349 0.166 Uiso 1 1 calc R U . . .
C3C C 0.2700(4) 0.0068(5) -0.142(2) 0.125(5) Uani 1 1 d . U . . .
O9A O 0.1766(3) 0.0550(3) 0.3327(16) 0.163(5) Uani 1 1 d . U . . .
H9A H 0.194446 0.065256 0.355933 0.245 Uiso 1 1 calc R U . . .
O9F O 0.2358(4) 0.1600(3) 0.4133(15) 0.191(7) Uani 1 1 d . U . . .
H9F H 0.251432 0.174782 0.441538 0.287 Uiso 1 1 calc R U . . .
C5D C 0.1432(5) 0.1288(5) -0.2707(19) 0.132(6) Uani 1 1 d . U . . .
C11D C 0.1538(4) 0.2053(4) -0.3378(16) 0.113(5) Uani 1 1 d . U . . .
H11D H 0.136969 0.203567 -0.292345 0.136 Uiso 1 1 calc R U . . .
C18F C 0.1655(5) 0.0559(4) -0.2695(19) 0.129(5) Uani 1 1 d . U . . .
H18F H 0.182947 0.061469 -0.329221 0.154 Uiso 1 1 calc R U . . .
C4C C 0.2816(4) 0.0104(5) -0.0131(19) 0.129(5) Uani 1 1 d . U . . .
H4C H 0.288156 -0.002756 0.016803 0.154 Uiso 1 1 calc R U . . .
O10C O 0.2954(3) 0.0350(3) 0.2025(13) 0.158(5) Uani 1 1 d . U . . .
H10C H 0.296305 0.049594 0.242774 0.237 Uiso 1 1 calc R U . . .
C5F C 0.2496(5) 0.1365(5) 0.028(2) 0.130(5) Uani 1 1 d . U . . .
C18A C 0.0540(5) -0.1250(5) 0.163(2) 0.157(7) Uani 1 1 d . U . . .
H18A H 0.060580 -0.135603 0.225904 0.188 Uiso 1 1 calc R U . . .
C13D C 0.1632(5) 0.2530(5) -0.403(2) 0.134(5) Uani 1 1 d . U . . .
H13D H 0.146484 0.247620 -0.338586 0.161 Uiso 1 1 calc R U . . .
C7D C 0.1389(4) 0.1531(5) -0.2747(19) 0.127(5) Uani 1 1 d . U . . .
H7D H 0.121423 0.151410 -0.236015 0.152 Uiso 1 1 calc R U . . .
C5C C 0.2839(5) 0.0330(5) 0.076(2) 0.130(5) Uani 1 1 d . U . . .
C3D C 0.1694(5) 0.1312(5) -0.3197(19) 0.129(5) Uani 1 1 d . U . . .
C6A C 0.1291(5) -0.0263(6) 0.2942(18) 0.128(5) Uani 1 1 d . U . . .
C17B C 0.2839(5) -0.0245(4) -0.5634(19) 0.136(6) Uani 1 1 d . U . . .
H17C H 0.304174 -0.014817 -0.524020 0.163 Uiso 1 1 calc R U . . .
H17D H 0.280933 -0.008885 -0.604928 0.163 Uiso 1 1 calc R U . . .
C11B C 0.1854(5) -0.0696(4) -0.3866(19) 0.128(5) Uani 1 1 d . U . . .
H11B H 0.183589 -0.056866 -0.449236 0.153 Uiso 1 1 calc R U . . .
C2F C 0.2903(4) 0.2000(5) 0.277(2) 0.135(6) Uani 1 1 d . U . . .
H2F H 0.308028 0.212944 0.229437 0.162 Uiso 1 1 calc R U . . .
N1B N 0.0747(4) -0.1133(3) 0.0408(14) 0.132(5) Uani 1 1 d . U . . .
C6E C 0.2515(5) 0.2623(4) 0.181(2) 0.131(5) Uani 1 1 d . U . . .
C14E C 0.3127(5) 0.2836(5) 0.563(2) 0.150(6) Uani 1 1 d . U . . .
H14J H 0.331409 0.296179 0.513682 0.180 Uiso 1 1 calc R U . . .
H14I H 0.302195 0.295024 0.574439 0.180 Uiso 1 1 calc R U . . .
C8C C 0.2617(5) 0.0282(5) -0.187(2) 0.129(5) Uani 1 1 d . U . . .
C7F C 0.2188(5) 0.1278(5) 0.2248(19) 0.130(5) Uani 1 1 d . U . . .
H7F H 0.200976 0.115201 0.272525 0.155 Uiso 1 1 calc R U . . .
C8A C 0.1691(5) 0.0258(5) 0.3251(19) 0.130(5) Uani 1 1 d . U . . .
N12A N 0.0865(4) -0.0761(5) 0.2754(15) 0.149(6) Uani 1 1 d . U . . .
C8B C 0.1169(4) -0.0886(4) -0.1760(19) 0.117(5) Uani 1 1 d . U . . .
C13E C 0.2927(4) 0.2546(5) 0.483(2) 0.134(5) Uani 1 1 d . U . . .
H13E H 0.273280 0.242211 0.530278 0.160 Uiso 1 1 calc R U . . .
C3B C 0.1189(4) -0.1051(4) -0.071(2) 0.125(5) Uani 1 1 d . U . . .
C18E C 0.3088(4) 0.2369(5) 0.465(2) 0.137(5) Uani 1 1 d . U . . .
H18E H 0.326900 0.248306 0.408357 0.165 Uiso 1 1 calc R U . . .
C7C C 0.2642(5) 0.0505(4) -0.098(2) 0.131(5) Uani 1 1 d . U . . .
H7C H 0.258616 0.064224 -0.129744 0.157 Uiso 1 1 calc R U . . .
C13A C 0.0547(5) -0.0969(5) 0.235(2) 0.149(7) Uani 1 1 d . U . . .
H13A H 0.047567 -0.086766 0.172495 0.179 Uiso 1 1 calc R U . . .
C2A C 0.2201(5) 0.0381(6) 0.3988(19) 0.145(7) Uani 1 1 d . U . . .
H2A H 0.232922 0.030716 0.422877 0.174 Uiso 1 1 calc R U . . .
C2D C 0.1751(5) 0.1052(5) -0.318(2) 0.137(6) Uani 1 1 d . U . . .
H2D H 0.192899 0.107679 -0.356812 0.164 Uiso 1 1 calc R U . . .
C2C C 0.2697(4) -0.0159(4) -0.231(2) 0.125(5) Uani 1 1 d . U . . .
H2C H 0.275345 -0.029523 -0.197485 0.150 Uiso 1 1 calc R U . . .
C8E C 0.2137(5) 0.2637(6) 0.043(3) 0.160(7) Uani 1 1 d . U . . .
N1E N 0.1984(5) 0.2780(4) -0.218(2) 0.157(6) Uani 1 1 d . U . . .
C7A C 0.1389(5) 0.0043(5) 0.2953(19) 0.136(6) Uani 1 1 d . U . . .
H7A H 0.125161 0.010796 0.275740 0.164 Uiso 1 1 calc R U . . .
C8F C 0.2403(5) 0.1537(5) 0.283(2) 0.135(6) Uani 1 1 d . U . . .
C14F C 0.1803(6) 0.0255(5) -0.116(3) 0.167(7) Uani 1 1 d . U . . .
H14L H 0.197483 0.030156 -0.174719 0.200 Uiso 1 1 calc R U . . .
H14K H 0.185120 0.022393 -0.023980 0.200 Uiso 1 1 calc R U . . .
C4E C 0.2637(5) 0.2835(5) -0.046(2) 0.139(6) Uani 1 1 d . U . . .
H4E H 0.277798 0.293219 -0.114861 0.167 Uiso 1 1 calc R U . . .
O9E O 0.1848(3) 0.2576(5) 0.0281(18) 0.199(7) Uani 1 1 d . U . . .
H9E H 0.182724 0.263315 -0.047212 0.299 Uiso 1 1 calc R U . . .
O10A O 0.1416(4) -0.0668(4) 0.3266(19) 0.200(7) Uani 1 1 d . U . . .
H10A H 0.124002 -0.077471 0.300946 0.300 Uiso 1 1 calc R U . . .
C11E C 0.2605(6) 0.2552(5) 0.310(2) 0.145(6) Uani 1 1 d . U . . .
H11E H 0.245262 0.244086 0.372897 0.174 Uiso 1 1 calc R U . . .
O9D O 0.2075(5) 0.2084(4) -0.440(3) 0.277(12) Uani 1 1 d . U . . .
H9D H 0.202037 0.221087 -0.435113 0.415 Uiso 1 1 calc R U . . .
C8D C 0.1860(6) 0.1818(5) -0.380(3) 0.165(7) Uani 1 1 d . U . . .
C13B C 0.2281(5) -0.0588(5) -0.510(2) 0.133(5) Uani 1 1 d . U . . .
H13B H 0.222673 -0.044900 -0.554269 0.159 Uiso 1 1 calc R U . . .
C16B C 0.2812(5) -0.0473(5) -0.672(2) 0.152(7) Uani 1 1 d . U . . .
H16D H 0.295413 -0.036368 -0.745156 0.182 Uiso 1 1 calc R U . . .
H16C H 0.286949 -0.061183 -0.632273 0.182 Uiso 1 1 calc R U . . .
C3E C 0.2342(5) 0.2766(5) -0.064(2) 0.143(6) Uani 1 1 d . U . . .
C11A C 0.0979(5) -0.0475(6) 0.264(2) 0.140(6) Uani 1 1 d . U . . .
H11A H 0.085431 -0.040083 0.234347 0.168 Uiso 1 1 calc R U . . .
C4B C 0.1427(6) -0.1106(5) -0.073(2) 0.159(7) Uani 1 1 d . U . . .
H4B H 0.144944 -0.121227 -0.000255 0.191 Uiso 1 1 calc R U . . .
C17C C 0.2618(5) 0.1063(5) 0.553(2) 0.151(6) Uani 1 1 d . U . . .
H17E H 0.249851 0.094241 0.630464 0.181 Uiso 1 1 calc R U . . .
H17F H 0.252107 0.117143 0.517323 0.181 Uiso 1 1 calc R U . . .
C5A C 0.1492(6) -0.0357(6) 0.326(2) 0.151(7) Uani 1 1 d . U . . .
C14C C 0.3131(5) 0.1247(5) 0.377(2) 0.145(6) Uani 1 1 d . U . . .
H14F H 0.324936 0.135362 0.297516 0.174 Uiso 1 1 calc R U . . .
H14E H 0.322513 0.114176 0.419208 0.174 Uiso 1 1 calc R U . . .
C2E C 0.2255(6) 0.2833(4) -0.197(2) 0.146(6) Uani 1 1 d . U . . .
H2E H 0.239878 0.291542 -0.266482 0.175 Uiso 1 1 calc R U . . .
C16C C 0.2939(5) 0.1291(6) 0.601(2) 0.166(8) Uani 1 1 d . U . . .
H16E H 0.303177 0.118407 0.642821 0.199 Uiso 1 1 calc R U . . .
H16F H 0.292967 0.142528 0.669207 0.199 Uiso 1 1 calc R U . . .
C2B C 0.0984(6) -0.1165(4) 0.035(2) 0.140(6) Uani 1 1 d . U . . .
H2B H 0.101730 -0.126850 0.105323 0.168 Uiso 1 1 calc R U . . .
C18D C 0.1900(6) 0.2820(5) -0.358(3) 0.162(7) Uani 1 1 d . U . . .
H18D H 0.207132 0.287397 -0.419728 0.195 Uiso 1 1 calc R U . . .
C5B C 0.1638(5) -0.1007(5) -0.180(2) 0.155(7) Uani 1 1 d . U . . .
O10B O 0.1870(4) -0.1066(4) -0.1750(19) 0.215(8) Uani 1 1 d . U . . .
H10B H 0.198604 -0.098124 -0.239137 0.322 Uiso 1 1 calc R U . . .
C14D C 0.1525(6) 0.2549(6) -0.547(2) 0.167(7) Uani 1 1 d . U . . .
H14H H 0.167900 0.258034 -0.613639 0.200 Uiso 1 1 calc R U . . .
H14G H 0.133943 0.236213 -0.569268 0.200 Uiso 1 1 calc R U . . .
C17F C 0.1366(5) 0.0256(5) -0.318(2) 0.155(7) Uani 1 1 d . U . . .
H17K H 0.119177 0.021730 -0.262673 0.186 Uiso 1 1 calc R U . . .
H17L H 0.132017 0.027731 -0.412197 0.186 Uiso 1 1 calc R U . . .
C7E C 0.2219(5) 0.2559(5) 0.160(3) 0.160(7) Uani 1 1 d . U . . .
H7E H 0.207486 0.245929 0.227431 0.191 Uiso 1 1 calc R U . . .
C15F C 0.1514(7) -0.0032(5) -0.168(3) 0.186(8) Uani 1 1 d . U . . .
H15L H 0.154882 -0.020322 -0.165248 0.223 Uiso 1 1 calc R U . . .
H15K H 0.134716 -0.007695 -0.106073 0.223 Uiso 1 1 calc R U . . .
C15C C 0.3132(5) 0.1479(5) 0.479(2) 0.158(7) Uani 1 1 d . U . . .
H15E H 0.333759 0.162236 0.508056 0.189 Uiso 1 1 calc R U . . .
H15F H 0.304380 0.159147 0.438033 0.189 Uiso 1 1 calc R U . . .
C4A C 0.1792(6) -0.0148(5) 0.353(2) 0.155(7) Uani 1 1 d . U . . .
H4A H 0.192860 -0.021496 0.370486 0.186 Uiso 1 1 calc R U . . .
C14A C 0.0334(6) -0.1101(6) 0.357(2) 0.184(9) Uani 1 1 d . U . . .
H14A H 0.040655 -0.120406 0.415642 0.221 Uiso 1 1 calc R U . . .
H14B H 0.033851 -0.093529 0.408083 0.221 Uiso 1 1 calc R U . . .
C16F C 0.1422(6) -0.0004(5) -0.306(2) 0.171(8) Uani 1 1 d . U . . .
H16K H 0.123870 -0.019102 -0.330633 0.205 Uiso 1 1 calc R U . . .
H16L H 0.158098 0.002438 -0.369741 0.205 Uiso 1 1 calc R U . . .
C4D C 0.1910(6) 0.1581(6) -0.370(3) 0.175(8) Uani 1 1 d . U . . .
H4D H 0.209528 0.160409 -0.398831 0.210 Uiso 1 1 calc R U . . .
C17A C 0.0207(5) -0.1471(6) 0.111(2) 0.217(12) Uani 1 1 d . U . . .
H17B H 0.013823 -0.136458 0.051408 0.260 Uiso 1 1 calc R U . . .
H17A H 0.019668 -0.164145 0.061591 0.260 Uiso 1 1 calc R U . . .
C14B C 0.2269(6) -0.0817(5) -0.617(2) 0.176(8) Uani 1 1 d . U . . .
H14C H 0.231253 -0.096190 -0.572810 0.212 Uiso 1 1 calc R U . . .
H14D H 0.206554 -0.092801 -0.654934 0.212 Uiso 1 1 calc R U . . .
C16A C 0.0014(7) -0.1579(9) 0.240(3) 0.255(15) Uani 1 1 d . U . . .
H16A H 0.009019 -0.167915 0.298996 0.306 Uiso 1 1 calc R U . . .
H16B H -0.019427 -0.172627 0.215781 0.306 Uiso 1 1 calc R U . . .
C15D C 0.1467(7) 0.2815(7) -0.550(3) 0.203(9) Uani 1 1 d . U . . .
H15G H 0.128985 0.276348 -0.493974 0.243 Uiso 1 1 calc R U . . .
H15H H 0.141893 0.284218 -0.642510 0.243 Uiso 1 1 calc R U . . .
C16E C 0.3361(6) 0.2579(6) 0.686(2) 0.175(8) Uani 1 1 d . U . . .
H16J H 0.355885 0.270303 0.644354 0.210 Uiso 1 1 calc R U . . .
H16I H 0.339284 0.252189 0.776948 0.210 Uiso 1 1 calc R U . . .
C17D C 0.1815(6) 0.3080(6) -0.358(3) 0.202(9) Uani 1 1 d . U . . .
H17G H 0.164204 0.302351 -0.298827 0.242 Uiso 1 1 calc R U . . .
H17H H 0.198470 0.326734 -0.324738 0.242 Uiso 1 1 calc R U . . .
C15B C 0.2499(6) -0.0653(6) -0.731(2) 0.170(8) Uani 1 1 d . U . . .
H15C H 0.249263 -0.080009 -0.795315 0.204 Uiso 1 1 calc R U . . .
H15D H 0.244697 -0.051762 -0.778650 0.204 Uiso 1 1 calc R U . . .
C15A C 0.0019(6) -0.1315(8) 0.316(3) 0.220(12) Uani 1 1 d . U . . .
H15B H -0.005748 -0.121351 0.258225 0.264 Uiso 1 1 calc R U . . .
H15A H -0.010913 -0.138948 0.396662 0.264 Uiso 1 1 calc R U . . .
C15E C 0.3196(6) 0.2758(6) 0.697(3) 0.170(7) Uani 1 1 d . U . . .
H15I H 0.300827 0.263972 0.747175 0.204 Uiso 1 1 calc R U . . .
H15J H 0.332149 0.294413 0.747729 0.204 Uiso 1 1 calc R U . . .
C16D C 0.1739(8) 0.3125(7) -0.498(3) 0.213(10) Uani 1 1 d . U . . .
H16H H 0.191339 0.319102 -0.557061 0.255 Uiso 1 1 calc R U . . .
H16G H 0.168044 0.328069 -0.498230 0.255 Uiso 1 1 calc R U . . .
C17E C 0.3173(5) 0.2294(6) 0.601(2) 0.165(7) Uani 1 1 d . U . . .
H17I H 0.328857 0.219165 0.586591 0.198 Uiso 1 1 calc R U . . .
H17J H 0.298968 0.215669 0.650899 0.198 Uiso 1 1 calc R U . . .
 
loop_
 _atom_site_aniso_label
 _atom_site_aniso_U_11
 _atom_site_aniso_U_22
 _atom_site_aniso_U_33
 _atom_site_aniso_U_23
 _atom_site_aniso_U_13
 _atom_site_aniso_U_12
O9B 0.125(9) 0.124(9) 0.141(9) 0.016(7) 0.019(7) 0.059(8)
N12C 0.130(11) 0.138(11) 0.115(10) 0.011(8) -0.011(8) 0.073(9)
C6B 0.124(12) 0.122(12) 0.137(12) 0.012(10) 0.010(9) 0.071(10)
N1A 0.120(10) 0.138(11) 0.122(9) 0.002(9) -0.016(8) 0.071(9)
O10F 0.145(11) 0.193(13) 0.141(10) -0.055(9) 0.021(8) 0.045(10)
O9C 0.244(15) 0.169(12) 0.128(9) -0.011(8) -0.029(9) 0.147(12)
O10D 0.133(10) 0.135(10) 0.257(15) 0.055(10) 0.064(10) 0.071(9)
C6F 0.123(12) 0.123(12) 0.122(11) -0.028(9) -0.007(9) 0.070(10)
N1D 0.119(11) 0.113(10) 0.143(11) -0.005(8) 0.007(8) 0.058(9)
N12F 0.129(11) 0.104(9) 0.136(11) -0.018(8) 0.001(8) 0.062(9)
C11C 0.137(13) 0.130(12) 0.111(11) 0.007(9) -0.006(10) 0.086(11)
C13F 0.139(13) 0.113(12) 0.164(13) -0.024(10) -0.009(10) 0.076(10)
N12D 0.117(10) 0.128(11) 0.138(10) 0.040(9) 0.036(8) 0.056(9)
C13C 0.121(11) 0.117(11) 0.122(11) 0.001(9) -0.019(9) 0.071(10)
C6C 0.132(12) 0.143(13) 0.111(10) 0.017(9) 0.004(9) 0.096(10)
O10E 0.105(9) 0.181(12) 0.172(10) 0.025(9) 0.030(8) 0.062(9)
N1C 0.151(12) 0.111(10) 0.151(11) 0.008(8) 0.021(9) 0.088(9)
C5E 0.106(13) 0.122(13) 0.168(15) 0.018(12) 0.024(11) 0.052(11)
N12B 0.127(11) 0.134(11) 0.157(12) 0.012(9) 0.019(9) 0.076(10)
C11F 0.122(12) 0.117(12) 0.135(12) -0.008(9) -0.001(10) 0.071(10)
C7B 0.126(12) 0.104(11) 0.106(10) 0.004(8) 0.008(9) 0.060(10)
C18B 0.142(12) 0.123(12) 0.144(11) 0.001(9) 0.020(10) 0.091(10)
C3A 0.135(13) 0.121(12) 0.127(11) 0.024(10) -0.021(10) 0.056(10)
C6D 0.126(12) 0.119(11) 0.114(11) 0.022(9) 0.035(9) 0.066(10)
C3F 0.117(12) 0.137(13) 0.124(12) -0.020(10) -0.006(10) 0.059(10)
N1F 0.124(11) 0.124(11) 0.139(11) -0.037(9) -0.005(9) 0.043(9)
C18C 0.120(12) 0.143(13) 0.107(11) -0.013(10) -0.023(9) 0.067(10)
N12 0.088(10) 0.138(12) 0.163(12) -0.014(9) -0.002(9) 0.037(9)
C4F 0.123(13) 0.146(14) 0.138(13) -0.028(11) 0.006(10) 0.061(11)
C3C 0.145(13) 0.135(12) 0.127(11) 0.020(10) 0.013(10) 0.095(11)
O9A 0.133(10) 0.120(10) 0.226(14) 0.011(9) -0.016(9) 0.055(8)
O9F 0.198(15) 0.151(12) 0.155(11) -0.046(9) 0.051(10) 0.035(10)
C5D 0.124(13) 0.132(13) 0.150(13) 0.039(11) 0.039(11) 0.071(12)
C11D 0.103(11) 0.124(12) 0.107(10) 0.023(10) 0.022(8) 0.052(10)
C18F 0.145(13) 0.119(11) 0.139(12) -0.028(9) -0.012(10) 0.080(10)
C4C 0.165(14) 0.140(13) 0.115(11) 0.034(9) 0.020(10) 0.101(12)
O10C 0.203(13) 0.195(13) 0.126(9) 0.012(8) -0.027(9) 0.136(12)
C5F 0.125(13) 0.128(14) 0.129(13) -0.010(10) 0.014(11) 0.057(11)
C18A 0.116(12) 0.158(15) 0.139(13) 0.015(11) 0.022(10) 0.026(11)
C13D 0.140(14) 0.120(12) 0.149(13) 0.042(10) 0.025(10) 0.069(11)
C7D 0.105(11) 0.128(12) 0.159(14) 0.033(11) 0.030(10) 0.067(11)
C5C 0.153(14) 0.149(14) 0.114(12) 0.018(10) 0.016(10) 0.094(12)
C3D 0.121(12) 0.127(12) 0.145(12) 0.017(10) 0.044(10) 0.068(11)
C6A 0.107(12) 0.157(13) 0.105(11) 0.004(11) -0.011(9) 0.055(11)
C17B 0.137(13) 0.134(14) 0.148(14) 0.000(11) 0.022(11) 0.075(11)
C11B 0.123(13) 0.118(13) 0.136(13) 0.008(9) 0.019(10) 0.056(12)
C2F 0.113(12) 0.138(14) 0.144(14) -0.030(11) -0.008(11) 0.055(10)
N1B 0.131(12) 0.111(10) 0.110(9) 0.007(7) 0.012(8) 0.029(9)
C6E 0.103(12) 0.120(12) 0.149(13) 0.002(10) 0.011(10) 0.041(10)
C14E 0.135(14) 0.139(14) 0.170(16) -0.047(12) -0.011(12) 0.064(12)
C8C 0.161(14) 0.158(14) 0.110(12) 0.027(10) 0.008(10) 0.110(12)
C7F 0.131(13) 0.130(13) 0.120(11) -0.006(9) 0.021(10) 0.059(10)
C8A 0.136(14) 0.126(13) 0.138(13) 0.017(11) -0.012(11) 0.072(12)
N12A 0.133(12) 0.169(14) 0.113(10) 0.010(10) 0.008(8) 0.053(11)
C8B 0.099(11) 0.113(12) 0.125(12) -0.016(9) -0.005(10) 0.044(10)
C13E 0.099(11) 0.122(12) 0.166(14) -0.034(11) -0.005(10) 0.045(10)
C3B 0.108(12) 0.123(13) 0.135(12) 0.034(10) 0.014(10) 0.050(10)
C18E 0.111(12) 0.130(13) 0.156(13) -0.033(10) -0.007(10) 0.050(10)
C7C 0.171(15) 0.130(13) 0.126(12) -0.001(10) -0.004(11) 0.100(12)
C13A 0.107(12) 0.163(15) 0.133(13) -0.013(11) 0.021(10) 0.035(11)
C2A 0.133(14) 0.148(14) 0.135(13) 0.021(12) -0.036(11) 0.057(13)
C2D 0.141(15) 0.123(13) 0.154(14) 0.008(11) 0.042(11) 0.072(12)
C2C 0.160(14) 0.122(13) 0.113(11) 0.019(10) 0.017(11) 0.086(11)
C8E 0.101(13) 0.174(17) 0.166(16) -0.009(14) -0.009(12) 0.040(13)
N1E 0.136(13) 0.112(11) 0.218(16) 0.023(10) -0.012(12) 0.058(11)
C7A 0.126(13) 0.138(13) 0.136(13) 0.016(12) -0.008(11) 0.059(12)
C8F 0.137(14) 0.120(13) 0.135(13) -0.029(11) 0.012(11) 0.054(11)
C14F 0.194(18) 0.116(13) 0.213(18) -0.020(12) -0.039(14) 0.094(13)
C4E 0.120(13) 0.126(14) 0.167(14) 0.020(12) 0.022(11) 0.058(12)
O9E 0.104(10) 0.251(18) 0.222(15) -0.004(13) -0.011(9) 0.072(11)
O10A 0.174(14) 0.139(12) 0.259(17) 0.008(12) -0.059(12) 0.056(10)
C11E 0.117(14) 0.126(14) 0.159(14) -0.003(12) 0.005(11) 0.036(12)
O9D 0.244(19) 0.172(14) 0.44(3) 0.139(17) 0.23(2) 0.121(14)
C8D 0.161(15) 0.122(14) 0.214(17) 0.055(13) 0.095(14) 0.072(12)
C13B 0.143(13) 0.128(13) 0.148(13) 0.013(10) 0.024(10) 0.084(11)
C16B 0.149(15) 0.143(15) 0.170(15) -0.011(12) 0.035(13) 0.077(13)
C3E 0.119(13) 0.122(13) 0.174(15) 0.016(11) 0.003(11) 0.050(12)
C11A 0.135(14) 0.147(14) 0.127(13) 0.008(12) 0.013(11) 0.060(12)
C4B 0.148(16) 0.149(15) 0.185(17) 0.064(13) 0.031(12) 0.077(13)
C17C 0.127(14) 0.172(16) 0.139(13) -0.010(12) -0.019(10) 0.063(12)
C5A 0.128(14) 0.132(14) 0.175(16) 0.011(13) -0.022(13) 0.052(12)
C14C 0.140(14) 0.159(15) 0.132(13) -0.006(11) -0.002(10) 0.072(12)
C2E 0.139(15) 0.101(12) 0.184(15) 0.013(11) 0.004(13) 0.049(12)
C16C 0.123(14) 0.211(19) 0.140(15) -0.039(13) -0.015(11) 0.065(14)
C2B 0.129(15) 0.117(13) 0.150(14) 0.022(10) 0.015(11) 0.043(13)
C18D 0.156(15) 0.123(13) 0.216(17) 0.048(13) 0.015(13) 0.075(12)
C5B 0.143(15) 0.166(16) 0.187(16) 0.070(13) 0.040(12) 0.100(13)
O10B 0.196(15) 0.266(19) 0.253(17) 0.129(14) 0.087(13) 0.168(15)
C14D 0.179(17) 0.178(17) 0.158(15) 0.060(12) 0.044(12) 0.100(14)
C17F 0.174(17) 0.118(13) 0.161(14) -0.028(11) -0.014(12) 0.063(13)
C7E 0.088(12) 0.181(17) 0.169(16) 0.004(14) 0.011(11) 0.036(12)
C15F 0.26(2) 0.112(13) 0.196(19) -0.024(14) -0.011(18) 0.099(14)
C15C 0.131(14) 0.169(17) 0.152(16) -0.032(13) -0.040(12) 0.059(12)
C4A 0.151(14) 0.130(13) 0.181(16) 0.016(13) -0.035(13) 0.069(12)
C14A 0.146(16) 0.21(2) 0.148(15) 0.028(13) 0.051(13) 0.057(15)
C16F 0.22(2) 0.133(14) 0.157(16) -0.022(13) -0.009(14) 0.087(14)
C4D 0.155(15) 0.137(14) 0.242(19) 0.045(14) 0.103(14) 0.080(13)
C17A 0.142(16) 0.19(2) 0.164(17) -0.024(14) 0.024(13) -0.030(15)
C14B 0.178(16) 0.147(16) 0.181(17) -0.003(13) 0.032(13) 0.064(14)
C16A 0.153(17) 0.25(3) 0.19(2) 0.002(18) 0.047(16) -0.03(2)
C15D 0.18(2) 0.22(2) 0.221(19) 0.086(18) 0.041(15) 0.112(17)
C16E 0.162(18) 0.180(19) 0.177(16) -0.041(14) -0.045(13) 0.082(15)
C17D 0.186(19) 0.124(14) 0.30(2) 0.056(15) 0.007(17) 0.079(14)
C15B 0.156(17) 0.159(17) 0.172(16) -0.030(13) 0.033(13) 0.061(14)
C15A 0.135(16) 0.26(3) 0.17(2) 0.024(17) 0.056(16) 0.028(19)
C15E 0.167(17) 0.176(18) 0.170(16) -0.048(14) -0.019(14) 0.089(15)
C16D 0.22(2) 0.163(17) 0.29(3) 0.096(18) 0.02(2) 0.126(16)
C17E 0.154(16) 0.165(16) 0.160(16) -0.039(13) -0.027(12) 0.068(13)
 
_geom_special_details
;
 All esds (except the esd in the dihedral angle between two l.s. planes)
 are estimated using the full covariance matrix.  The cell esds are taken
 into account individually in the estimation of esds in distances, angles
 and torsion angles; correlations between esds in cell parameters are only
 used when they are defined by crystal symmetry.  An approximate (isotropic)
 treatment of cell esds is used for estimating esds involving l.s. planes.
;
 
loop_
 _geom_bond_atom_site_label_1
 _geom_bond_atom_site_label_2
 _geom_bond_distance
 _geom_bond_site_symmetry_2
 _geom_bond_publ_flag
O9B C8B 1.40(2) . ?
O9B H9B 0.8200 . ?
N12C C11C 1.278(19) . ?
N12C C13C 1.47(2) . ?
C6B C5B 1.36(2) . ?
C6B C7B 1.42(2) . ?
C6B C11B 1.45(3) . ?
N1A C2A 1.25(2) . ?
N1A C18C 1.49(2) . ?
O10F C5F 1.34(2) . ?
O10F H10F 0.8200 . ?
O9C C8C 1.36(2) . ?
O9C H9C 0.8200 . ?
O10D C5D 1.40(2) . ?
O10D H10D 0.8200 . ?
C6F C5F 1.36(2) . ?
C6F C7F 1.41(2) . ?
C6F C11F 1.48(2) . ?
N1D C2D 1.24(2) . ?
N1D C18F 1.50(2) . ?
N12F C11F 1.30(2) . ?
N12F C13F 1.45(2) . ?
C11C C6C 1.45(2) . ?
C11C H11C 0.9300 . ?
C13F C18F 1.54(3) . ?
C13F C14F 1.58(3) . ?
C13F H13F 0.9800 . ?
N12D C11D 1.27(2) . ?
N12D C13D 1.42(2) . ?
C13C C18C 1.46(2) . ?
C13C C14C 1.50(3) . ?
C13C H13C 0.9800 . ?
C6C C7C 1.34(2) . ?
C6C C5C 1.43(2) . ?
O10E C5E 1.38(2) . ?
O10E H10E 0.8200 . ?
N1C C2C 1.26(2) . ?
N1C C18B 1.50(2) . ?
C5E C4E 1.37(3) . ?
C5E C6E 1.41(3) . ?
N12B C11B 1.24(2) . ?
N12B C13B 1.44(2) . ?
C11F H11F 0.9300 . ?
C7B C8B 1.37(2) . ?
C7B H7B 0.9300 . ?
C18B C17B 1.50(2) . ?
C18B C13B 1.54(3) . ?
C18B H18B 0.9800 . ?
C3A C8A 1.36(3) . ?
C3A C4A 1.39(3) . ?
C3A C2A 1.46(3) . ?
C6D C7D 1.35(2) . ?
C6D C8D 1.38(3) . ?
C6D C11D 1.47(2) . ?
C3F C4F 1.36(2) . ?
C3F C8F 1.38(3) . ?
C3F C2F 1.46(3) . ?
N1F C2F 1.27(2) . ?
N1F C18E 1.53(2) . ?
C18C C17C 1.41(2) . ?
C18C H18C 0.9800 . ?
N12 C11E 1.27(2) . ?
N12 C13E 1.51(2) . ?
C4F C5F 1.35(2) . ?
C4F H4F 0.9300 . ?
C3C C4C 1.37(2) . ?
C3C C8C 1.42(2) . ?
C3C C2C 1.44(2) . ?
O9A C8A 1.34(2) . ?
O9A H9A 0.8200 . ?
O9F C8F 1.36(2) . ?
O9F H9F 0.8200 . ?
C5D C7D 1.35(2) . ?
C5D C3D 1.36(2) . ?
C11D H11D 0.9300 . ?
C18F C17F 1.58(3) . ?
C18F H18F 0.9800 . ?
C4C C5C 1.40(3) . ?
C4C H4C 0.9300 . ?
O10C C5C 1.36(2) . ?
O10C H10C 0.8200 . ?
C18A N1B 1.51(2) . ?
C18A C13A 1.57(3) . ?
C18A C17A 1.57(3) . ?
C18A H18A 0.9800 . ?
C13D C18D 1.48(3) . ?
C13D C14D 1.54(3) . ?
C13D H13D 0.9800 . ?
C7D H7D 0.9300 . ?
C3D C4D 1.35(3) . ?
C3D C2D 1.49(3) . ?
C6A C5A 1.36(3) . ?
C6A C7A 1.37(3) . ?
C6A C11A 1.43(3) . ?
C17B C16B 1.52(3) . ?
C17B H17C 0.9700 . ?
C17B H17D 0.9700 . ?
C11B H11B 0.9300 . ?
C2F H2F 0.9300 . ?
N1B C2B 1.29(2) . ?
C6E C7E 1.38(3) . ?
C6E C11E 1.45(3) . ?
C14E C15E 1.46(3) . ?
C14E C13E 1.52(2) . ?
C14E H14J 0.9700 . ?
C14E H14I 0.9700 . ?
C8C C7C 1.38(2) . ?
C7F C8F 1.35(2) . ?
C7F H7F 0.9300 . ?
C8A C7A 1.40(3) . ?
N12A C11A 1.27(2) . ?
N12A C13A 1.47(2) . ?
C8B C3B 1.36(2) . ?
C13E C18E 1.49(3) . ?
C13E H13E 0.9800 . ?
C3B C4B 1.37(3) . ?
C3B C2B 1.38(3) . ?
C18E C17E 1.51(3) . ?
C18E H18E 0.9800 . ?
C7C H7C 0.9300 . ?
C13A C14A 1.52(3) . ?
C13A H13A 0.9800 . ?
C2A H2A 0.9300 . ?
C2D H2D 0.9300 . ?
C2C H2C 0.9300 . ?
C8E O9E 1.34(2) . ?
C8E C7E 1.35(3) . ?
C8E C3E 1.39(3) . ?
N1E C2E 1.28(2) . ?
N1E C18D 1.48(3) . ?
C7A H7A 0.9300 . ?
C14F C15F 1.55(3) . ?
C14F H14L 0.9700 . ?
C14F H14K 0.9700 . ?
C4E C3E 1.37(3) . ?
C4E H4E 0.9300 . ?
O9E H9E 0.8200 . ?
O10A C5A 1.43(3) . ?
O10A H10A 0.8200 . ?
C11E H11E 0.9300 . ?
O9D C8D 1.37(2) . ?
O9D H9D 0.8200 . ?
C8D C4D 1.35(3) . ?
C13B C14B 1.54(3) . ?
C13B H13B 0.9800 . ?
C16B C15B 1.50(3) . ?
C16B H16D 0.9700 . ?
C16B H16C 0.9700 . ?
C3E C2E 1.46(3) . ?
C11A H11A 0.9300 . ?
C4B C5B 1.40(3) . ?
C4B H4B 0.9300 . ?
C17C C16C 1.53(3) . ?
C17C H17E 0.9700 . ?
C17C H17F 0.9700 . ?
C5A C4A 1.38(3) . ?
C14C C15C 1.54(3) . ?
C14C H14F 0.9700 . ?
C14C H14E 0.9700 . ?
C2E H2E 0.9300 . ?
C16C C15C 1.54(3) . ?
C16C H16E 0.9700 . ?
C16C H16F 0.9700 . ?
C2B H2B 0.9300 . ?
C18D C17D 1.58(3) . ?
C18D H18D 0.9800 . ?
C5B O10B 1.35(2) . ?
O10B H10B 0.8200 . ?
C14D C15D 1.51(3) . ?
C14D H14H 0.9700 . ?
C14D H14G 0.9700 . ?
C17F C16F 1.49(3) . ?
C17F H17K 0.9700 . ?
C17F H17L 0.9700 . ?
C7E H7E 0.9300 . ?
C15F C16F 1.46(3) . ?
C15F H15L 0.9700 . ?
C15F H15K 0.9700 . ?
C15C H15E 0.9700 . ?
C15C H15F 0.9700 . ?
C4A H4A 0.9300 . ?
C14A C15A 1.47(3) . ?
C14A H14A 0.9700 . ?
C14A H14B 0.9700 . ?
C16F H16K 0.9700 . ?
C16F H16L 0.9700 . ?
C4D H4D 0.9300 . ?
C17A C16A 1.52(3) . ?
C17A H17B 0.9700 . ?
C17A H17A 0.9700 . ?
C14B C15B 1.53(3) . ?
C14B H14C 0.9700 . ?
C14B H14D 0.9700 . ?
C16A C15A 1.53(4) . ?
C16A H16A 0.9700 . ?
C16A H16B 0.9700 . ?
C15D C16D 1.57(4) . ?
C15D H15G 0.9700 . ?
C15D H15H 0.9700 . ?
C16E C17E 1.52(3) . ?
C16E C15E 1.52(3) . ?
C16E H16J 0.9700 . ?
C16E H16I 0.9700 . ?
C17D C16D 1.47(4) . ?
C17D H17G 0.9700 . ?
C17D H17H 0.9700 . ?
C15B H15C 0.9700 . ?
C15B H15D 0.9700 . ?
C15A H15B 0.9700 . ?
C15A H15A 0.9700 . ?
C15E H15I 0.9700 . ?
C15E H15J 0.9700 . ?
C16D H16H 0.9700 . ?
C16D H16G 0.9700 . ?
C17E H17I 0.9700 . ?
C17E H17J 0.9700 . ?
 
loop_
 _geom_angle_atom_site_label_1
 _geom_angle_atom_site_label_2
 _geom_angle_atom_site_label_3
 _geom_angle
 _geom_angle_site_symmetry_1
 _geom_angle_site_symmetry_3
 _geom_angle_publ_flag
C8B O9B H9B 109.5 . . ?
C11C N12C C13C 120.1(14) . . ?
C5B C6B C7B 117.5(18) . . ?
C5B C6B C11B 122.7(19) . . ?
C7B C6B C11B 119.8(18) . . ?
C2A N1A C18C 120.1(17) . . ?
C5F O10F H10F 109.5 . . ?
C8C O9C H9C 109.5 . . ?
C5D O10D H10D 109.5 . . ?
C5F C6F C7F 118.8(19) . . ?
C5F C6F C11F 125.1(17) . . ?
C7F C6F C11F 115.9(18) . . ?
C2D N1D C18F 117.5(17) . . ?
C11F N12F C13F 115.3(16) . . ?
N12C C11C C6C 124.3(16) . . ?
N12C C11C H11C 117.9 . . ?
C6C C11C H11C 117.9 . . ?
N12F C13F C18F 108.3(16) . . ?
N12F C13F C14F 108.3(16) . . ?
C18F C13F C14F 107.9(16) . . ?
N12F C13F H13F 110.7 . . ?
C18F C13F H13F 110.7 . . ?
C14F C13F H13F 110.7 . . ?
C11D N12D C13D 118.3(16) . . ?
C18C C13C N12C 109.7(15) . . ?
C18C C13C C14C 111.2(15) . . ?
N12C C13C C14C 107.5(15) . . ?
C18C C13C H13C 109.5 . . ?
N12C C13C H13C 109.5 . . ?
C14C C13C H13C 109.5 . . ?
C7C C6C C5C 116.8(18) . . ?
C7C C6C C11C 122.5(16) . . ?
C5C C6C C11C 120.7(17) . . ?
C5E O10E H10E 109.5 . . ?
C2C N1C C18B 123.9(16) . . ?
C4E C5E O10E 120.5(18) . . ?
C4E C5E C6E 119(2) . . ?
O10E C5E C6E 120.2(19) . . ?
C11B N12B C13B 117.8(17) . . ?
N12F C11F C6F 120.4(17) . . ?
N12F C11F H11F 119.8 . . ?
C6F C11F H11F 119.8 . . ?
C8B C7B C6B 120.3(17) . . ?
C8B C7B H7B 119.8 . . ?
C6B C7B H7B 119.8 . . ?
C17B C18B N1C 109.9(15) . . ?
C17B C18B C13B 112.8(16) . . ?
N1C C18B C13B 108.6(14) . . ?
C17B C18B H18B 108.5 . . ?
N1C C18B H18B 108.5 . . ?
C13B C18B H18B 108.5 . . ?
C8A C3A C4A 119(2) . . ?
C8A C3A C2A 120(2) . . ?
C4A C3A C2A 121(2) . . ?
C7D C6D C8D 117.0(18) . . ?
C7D C6D C11D 120.2(17) . . ?
C8D C6D C11D 122.6(17) . . ?
C4F C3F C8F 118.2(19) . . ?
C4F C3F C2F 123(2) . . ?
C8F C3F C2F 119.3(19) . . ?
C2F N1F C18E 122.8(17) . . ?
C17C C18C C13C 115.2(19) . . ?
C17C C18C N1A 108.5(17) . . ?
C13C C18C N1A 109.6(14) . . ?
C17C C18C H18C 107.8 . . ?
C13C C18C H18C 107.8 . . ?
N1A C18C H18C 107.8 . . ?
C11E N12 C13E 117.4(17) . . ?
C5F C4F C3F 124(2) . . ?
C5F C4F H4F 118.2 . . ?
C3F C4F H4F 118.2 . . ?
C4C C3C C8C 116.9(18) . . ?
C4C C3C C2C 119.9(17) . . ?
C8C C3C C2C 122.8(18) . . ?
C8A O9A H9A 109.5 . . ?
C8F O9F H9F 109.5 . . ?
C7D C5D C3D 120.1(18) . . ?
C7D C5D O10D 119.1(17) . . ?
C3D C5D O10D 120.7(18) . . ?
N12D C11D C6D 122.6(17) . . ?
N12D C11D H11D 118.7 . . ?
C6D C11D H11D 118.7 . . ?
N1D C18F C13F 105.3(13) . . ?
N1D C18F C17F 107.7(16) . . ?
C13F C18F C17F 109.0(17) . . ?
N1D C18F H18F 111.5 . . ?
C13F C18F H18F 111.5 . . ?
C17F C18F H18F 111.5 . . ?
C3C C4C C5C 122.7(18) . . ?
C3C C4C H4C 118.7 . . ?
C5C C4C H4C 118.7 . . ?
C5C O10C H10C 109.5 . . ?
O10F C5F C4F 122.2(19) . . ?
O10F C5F C6F 119.1(19) . . ?
C4F C5F C6F 118.7(19) . . ?
N1B C18A C13A 107.6(16) . . ?
N1B C18A C17A 108.1(17) . . ?
C13A C18A C17A 109(2) . . ?
N1B C18A H18A 110.8 . . ?
C13A C18A H18A 110.8 . . ?
C17A C18A H18A 110.8 . . ?
N12D C13D C18D 108.6(17) . . ?
N12D C13D C14D 108.6(18) . . ?
C18D C13D C14D 113.0(18) . . ?
N12D C13D H13D 108.9 . . ?
C18D C13D H13D 108.9 . . ?
C14D C13D H13D 108.9 . . ?
C5D C7D C6D 121.7(18) . . ?
C5D C7D H7D 119.2 . . ?
C6D C7D H7D 119.2 . . ?
O10C C5C C4C 119.1(18) . . ?
O10C C5C C6C 121.6(18) . . ?
C4C C5C C6C 119.3(18) . . ?
C4D C3D C5D 119(2) . . ?
C4D C3D C2D 118.8(19) . . ?
C5D C3D C2D 122.1(18) . . ?
C5A C6A C7A 119(2) . . ?
C5A C6A C11A 122(2) . . ?
C7A C6A C11A 119(2) . . ?
C18B C17B C16B 110.4(17) . . ?
C18B C17B H17C 109.6 . . ?
C16B C17B H17C 109.6 . . ?
C18B C17B H17D 109.6 . . ?
C16B C17B H17D 109.6 . . ?
H17C C17B H17D 108.1 . . ?
N12B C11B C6B 125(2) . . ?
N12B C11B H11B 117.7 . . ?
C6B C11B H11B 117.7 . . ?
N1F C2F C3F 120.0(19) . . ?
N1F C2F H2F 120.0 . . ?
C3F C2F H2F 120.0 . . ?
C2B N1B C18A 119.6(18) . . ?
C7E C6E C5E 118(2) . . ?
C7E C6E C11E 121(2) . . ?
C5E C6E C11E 121(2) . . ?
C15E C14E C13E 110(2) . . ?
C15E C14E H14J 109.8 . . ?
C13E C14E H14J 109.8 . . ?
C15E C14E H14I 109.8 . . ?
C13E C14E H14I 109.8 . . ?
H14J C14E H14I 108.2 . . ?
O9C C8C C7C 120.0(17) . . ?
O9C C8C C3C 120.3(18) . . ?
C7C C8C C3C 119.7(18) . . ?
C8F C7F C6F 121.3(19) . . ?
C8F C7F H7F 119.4 . . ?
C6F C7F H7F 119.4 . . ?
O9A C8A C3A 122(2) . . ?
O9A C8A C7A 118.2(19) . . ?
C3A C8A C7A 119(2) . . ?
C11A N12A C13A 120(2) . . ?
C3B C8B C7B 122.2(19) . . ?
C3B C8B O9B 121.4(17) . . ?
C7B C8B O9B 116.4(18) . . ?
C18E C13E N12 106.7(16) . . ?
C18E C13E C14E 110.1(16) . . ?
N12 C13E C14E 108.7(18) . . ?
C18E C13E H13E 110.4 . . ?
N12 C13E H13E 110.4 . . ?
C14E C13E H13E 110.4 . . ?
C8B C3B C4B 117.8(18) . . ?
C8B C3B C2B 124(2) . . ?
C4B C3B C2B 119(2) . . ?
C13E C18E C17E 111.0(17) . . ?
C13E C18E N1F 106.7(15) . . ?
C17E C18E N1F 108.0(17) . . ?
C13E C18E H18E 110.4 . . ?
C17E C18E H18E 110.4 . . ?
N1F C18E H18E 110.4 . . ?
C6C C7C C8C 124.5(18) . . ?
C6C C7C H7C 117.8 . . ?
C8C C7C H7C 117.8 . . ?
N12A C13A C14A 112.7(17) . . ?
N12A C13A C18A 107.0(18) . . ?
C14A C13A C18A 105.4(19) . . ?
N12A C13A H13A 110.5 . . ?
C14A C13A H13A 110.5 . . ?
C18A C13A H13A 110.5 . . ?
N1A C2A C3A 124(2) . . ?
N1A C2A H2A 118.0 . . ?
C3A C2A H2A 118.0 . . ?
N1D C2D C3D 122.5(18) . . ?
N1D C2D H2D 118.8 . . ?
C3D C2D H2D 118.8 . . ?
N1C C2C C3C 120.2(18) . . ?
N1C C2C H2C 119.9 . . ?
C3C C2C H2C 119.9 . . ?
O9E C8E C7E 119(2) . . ?
O9E C8E C3E 120(2) . . ?
C7E C8E C3E 121(2) . . ?
C2E N1E C18D 118(2) . . ?
C6A C7A C8A 121(2) . . ?
C6A C7A H7A 119.3 . . ?
C8A C7A H7A 119.3 . . ?
C7F C8F O9F 118.6(19) . . ?
C7F C8F C3F 119.3(19) . . ?
O9F C8F C3F 121.8(19) . . ?
C15F C14F C13F 105.8(18) . . ?
C15F C14F H14L 110.6 . . ?
C13F C14F H14L 110.6 . . ?
C15F C14F H14K 110.6 . . ?
C13F C14F H14K 110.6 . . ?
H14L C14F H14K 108.7 . . ?
C3E C4E C5E 121(2) . . ?
C3E C4E H4E 119.4 . . ?
C5E C4E H4E 119.4 . . ?
C8E O9E H9E 109.5 . . ?
C5A O10A H10A 109.5 . . ?
N12 C11E C6E 125(2) . . ?
N12 C11E H11E 117.6 . . ?
C6E C11E H11E 117.6 . . ?
C8D O9D H9D 109.5 . . ?
C4D C8D O9D 120(2) . . ?
C4D C8D C6D 121.3(19) . . ?
O9D C8D C6D 119(2) . . ?
N12B C13B C14B 111.1(17) . . ?
N12B C13B C18B 110.0(17) . . ?
C14B C13B C18B 109.3(17) . . ?
N12B C13B H13B 108.8 . . ?
C14B C13B H13B 108.8 . . ?
C18B C13B H13B 108.8 . . ?
C15B C16B C17B 113.3(17) . . ?
C15B C16B H16D 108.9 . . ?
C17B C16B H16D 108.9 . . ?
C15B C16B H16C 108.9 . . ?
C17B C16B H16C 108.9 . . ?
H16D C16B H16C 107.7 . . ?
C4E C3E C8E 119(2) . . ?
C4E C3E C2E 118(2) . . ?
C8E C3E C2E 123(2) . . ?
N12A C11A C6A 123(2) . . ?
N12A C11A H11A 118.7 . . ?
C6A C11A H11A 118.7 . . ?
C3B C4B C5B 122(2) . . ?
C3B C4B H4B 119.1 . . ?
C5B C4B H4B 119.1 . . ?
C18C C17C C16C 111.6(19) . . ?
C18C C17C H17E 109.3 . . ?
C16C C17C H17E 109.3 . . ?
C18C C17C H17F 109.3 . . ?
C16C C17C H17F 109.3 . . ?
H17E C17C H17F 108.0 . . ?
C6A C5A C4A 121(2) . . ?
C6A C5A O10A 124(2) . . ?
C4A C5A O10A 116(2) . . ?
C13C C14C C15C 111.4(17) . . ?
C13C C14C H14F 109.4 . . ?
C15C C14C H14F 109.4 . . ?
C13C C14C H14E 109.4 . . ?
C15C C14C H14E 109.4 . . ?
H14F C14C H14E 108.0 . . ?
N1E C2E C3E 120(2) . . ?
N1E C2E H2E 119.8 . . ?
C3E C2E H2E 119.8 . . ?
C17C C16C C15C 109.8(17) . . ?
C17C C16C H16E 109.7 . . ?
C15C C16C H16E 109.7 . . ?
C17C C16C H16F 109.7 . . ?
C15C C16C H16F 109.7 . . ?
H16E C16C H16F 108.2 . . ?
N1B C2B C3B 122(2) . . ?
N1B C2B H2B 118.9 . . ?
C3B C2B H2B 118.9 . . ?
N1E C18D C13D 108.9(17) . . ?
N1E C18D C17D 110(2) . . ?
C13D C18D C17D 109(2) . . ?
N1E C18D H18D 109.8 . . ?
C13D C18D H18D 109.8 . . ?
C17D C18D H18D 109.8 . . ?
O10B C5B C6B 120.3(19) . . ?
O10B C5B C4B 119.4(19) . . ?
C6B C5B C4B 120(2) . . ?
C5B O10B H10B 109.5 . . ?
C15D C14D C13D 108(2) . . ?
C15D C14D H14H 110.2 . . ?
C13D C14D H14H 110.2 . . ?
C15D C14D H14G 110.2 . . ?
C13D C14D H14G 110.2 . . ?
H14H C14D H14G 108.5 . . ?
C16F C17F C18F 110.1(19) . . ?
C16F C17F H17K 109.6 . . ?
C18F C17F H17K 109.6 . . ?
C16F C17F H17L 109.6 . . ?
C18F C17F H17L 109.6 . . ?
H17K C17F H17L 108.2 . . ?
C8E C7E C6E 121(2) . . ?
C8E C7E H7E 119.4 . . ?
C6E C7E H7E 119.4 . . ?
C16F C15F C14F 114(2) . . ?
C16F C15F H15L 108.7 . . ?
C14F C15F H15L 108.7 . . ?
C16F C15F H15K 108.7 . . ?
C14F C15F H15K 108.7 . . ?
H15L C15F H15K 107.6 . . ?
C16C C15C C14C 105.8(19) . . ?
C16C C15C H15E 110.6 . . ?
C14C C15C H15E 110.6 . . ?
C16C C15C H15F 110.6 . . ?
C14C C15C H15F 110.6 . . ?
H15E C15C H15F 108.7 . . ?
C5A C4A C3A 121(2) . . ?
C5A C4A H4A 119.6 . . ?
C3A C4A H4A 119.6 . . ?
C15A C14A C13A 113(2) . . ?
C15A C14A H14A 109.0 . . ?
C13A C14A H14A 109.0 . . ?
C15A C14A H14B 109.0 . . ?
C13A C14A H14B 109.0 . . ?
H14A C14A H14B 107.8 . . ?
C15F C16F C17F 111.7(19) . . ?
C15F C16F H16K 109.3 . . ?
C17F C16F H16K 109.3 . . ?
C15F C16F H16L 109.3 . . ?
C17F C16F H16L 109.3 . . ?
H16K C16F H16L 107.9 . . ?
C8D C4D C3D 120(2) . . ?
C8D C4D H4D 119.8 . . ?
C3D C4D H4D 119.8 . . ?
C16A C17A C18A 104.8(19) . . ?
C16A C17A H17B 110.8 . . ?
C18A C17A H17B 110.8 . . ?
C16A C17A H17A 110.8 . . ?
C18A C17A H17A 110.8 . . ?
H17B C17A H17A 108.9 . . ?
C15B C14B C13B 110.7(18) . . ?
C15B C14B H14C 109.5 . . ?
C13B C14B H14C 109.5 . . ?
C15B C14B H14D 109.5 . . ?
C13B C14B H14D 109.5 . . ?
H14C C14B H14D 108.1 . . ?
C17A C16A C15A 111(3) . . ?
C17A C16A H16A 109.3 . . ?
C15A C16A H16A 109.3 . . ?
C17A C16A H16B 109.3 . . ?
C15A C16A H16B 109.3 . . ?
H16A C16A H16B 108.0 . . ?
C14D C15D C16D 115(2) . . ?
C14D C15D H15G 108.5 . . ?
C16D C15D H15G 108.5 . . ?
C14D C15D H15H 108.5 . . ?
C16D C15D H15H 108.5 . . ?
H15G C15D H15H 107.5 . . ?
C17E C16E C15E 109.5(19) . . ?
C17E C16E H16J 109.8 . . ?
C15E C16E H16J 109.8 . . ?
C17E C16E H16I 109.8 . . ?
C15E C16E H16I 109.8 . . ?
H16J C16E H16I 108.2 . . ?
C16D C17D C18D 110(3) . . ?
C16D C17D H17G 109.7 . . ?
C18D C17D H17G 109.7 . . ?
C16D C17D H17H 109.7 . . ?
C18D C17D H17H 109.7 . . ?
H17G C17D H17H 108.2 . . ?
C16B C15B C14B 110(2) . . ?
C16B C15B H15C 109.7 . . ?
C14B C15B H15C 109.7 . . ?
C16B C15B H15D 109.7 . . ?
C14B C15B H15D 109.7 . . ?
H15C C15B H15D 108.2 . . ?
C14A C15A C16A 109(3) . . ?
C14A C15A H15B 110.0 . . ?
C16A C15A H15B 110.0 . . ?
C14A C15A H15A 110.0 . . ?
C16A C15A H15A 110.0 . . ?
H15B C15A H15A 108.4 . . ?
C14E C15E C16E 112.4(19) . . ?
C14E C15E H15I 109.1 . . ?
C16E C15E H15I 109.1 . . ?
C14E C15E H15J 109.1 . . ?
C16E C15E H15J 109.1 . . ?
H15I C15E H15J 107.9 . . ?
C17D C16D C15D 108(2) . . ?
C17D C16D H16H 110.1 . . ?
C15D C16D H16H 110.1 . . ?
C17D C16D H16G 110.1 . . ?
C15D C16D H16G 110.1 . . ?
H16H C16D H16G 108.4 . . ?
C18E C17E C16E 112(2) . . ?
C18E C17E H17I 109.3 . . ?
C16E C17E H17I 109.3 . . ?
C18E C17E H17J 109.3 . . ?
C16E C17E H17J 109.3 . . ?
H17I C17E H17J 107.9 . . ?
 
loop_
 _geom_torsion_atom_site_label_1
 _geom_torsion_atom_site_label_2
 _geom_torsion_atom_site_label_3
 _geom_torsion_atom_site_label_4
 _geom_torsion
 _geom_torsion_site_symmetry_1
 _geom_torsion_site_symmetry_2
 _geom_torsion_site_symmetry_3
 _geom_torsion_site_symmetry_4
 _geom_torsion_publ_flag
C13C N12C C11C C6C -176.4(17) . . . . ?
C11F N12F C13F C18F 131.1(16) . . . . ?
C11F N12F C13F C14F -112.2(18) . . . . ?
C11C N12C C13C C18C 121.5(17) . . . . ?
C11C N12C C13C C14C -117.5(18) . . . . ?
N12C C11C C6C C7C 177.8(18) . . . . ?
N12C C11C C6C C5C -1(3) . . . . ?
C13F N12F C11F C6F -179.3(15) . . . . ?
C5F C6F C11F N12F 1(3) . . . . ?
C7F C6F C11F N12F -174.3(16) . . . . ?
C5B C6B C7B C8B 5(3) . . . . ?
C11B C6B C7B C8B -176.1(16) . . . . ?
C2C N1C C18B C17B -115(2) . . . . ?
C2C N1C C18B C13B 122(2) . . . . ?
N12C C13C C18C C17C 171.5(16) . . . . ?
C14C C13C C18C C17C 53(2) . . . . ?
N12C C13C C18C N1A -65.9(19) . . . . ?
C14C C13C C18C N1A 175.4(16) . . . . ?
C2A N1A C18C C17C -131(2) . . . . ?
C2A N1A C18C C13C 103(2) . . . . ?
C8F C3F C4F C5F 2(3) . . . . ?
C2F C3F C4F C5F -177(2) . . . . ?
C13D N12D C11D C6D 178.1(17) . . . . ?
C7D C6D C11D N12D -174.2(18) . . . . ?
C8D C6D C11D N12D 10(3) . . . . ?
C2D N1D C18F C13F 110(2) . . . . ?
C2D N1D C18F C17F -133.5(19) . . . . ?
N12F C13F C18F N1D -65.3(19) . . . . ?
C14F C13F C18F N1D 177.6(16) . . . . ?
N12F C13F C18F C17F 179.4(15) . . . . ?
C14F C13F C18F C17F 62(2) . . . . ?
C8C C3C C4C C5C 3(3) . . . . ?
C2C C3C C4C C5C 176.8(18) . . . . ?
C3F C4F C5F O10F -179(2) . . . . ?
C3F C4F C5F C6F 1(3) . . . . ?
C7F C6F C5F O10F 175.3(18) . . . . ?
C11F C6F C5F O10F 0(3) . . . . ?
C7F C6F C5F C4F -4(3) . . . . ?
C11F C6F C5F C4F -179.9(18) . . . . ?
C11D N12D C13D C18D 128(2) . . . . ?
C11D N12D C13D C14D -108.7(19) . . . . ?
C3D C5D C7D C6D 4(3) . . . . ?
O10D C5D C7D C6D -179.8(18) . . . . ?
C8D C6D C7D C5D -5(3) . . . . ?
C11D C6D C7D C5D 179.1(18) . . . . ?
C3C C4C C5C O10C 179.7(17) . . . . ?
C3C C4C C5C C6C -1(3) . . . . ?
C7C C6C C5C O10C 177.5(17) . . . . ?
C11C C6C C5C O10C -4(3) . . . . ?
C7C C6C C5C C4C -2(3) . . . . ?
C11C C6C C5C C4C 176.7(18) . . . . ?
C7D C5D C3D C4D 1(3) . . . . ?
O10D C5D C3D C4D -176(2) . . . . ?
C7D C5D C3D C2D -180.0(19) . . . . ?
O10D C5D C3D C2D 4(3) . . . . ?
N1C C18B C17B C16B -175.1(17) . . . . ?
C13B C18B C17B C16B -54(2) . . . . ?
C13B N12B C11B C6B -178.7(17) . . . . ?
C5B C6B C11B N12B 3(3) . . . . ?
C7B C6B C11B N12B -175.4(19) . . . . ?
C18E N1F C2F C3F -177.5(17) . . . . ?
C4F C3F C2F N1F -176(2) . . . . ?
C8F C3F C2F N1F 4(3) . . . . ?
C13A C18A N1B C2B 117(2) . . . . ?
C17A C18A N1B C2B -125(2) . . . . ?
C4E C5E C6E C7E 1(3) . . . . ?
O10E C5E C6E C7E 178.2(19) . . . . ?
C4E C5E C6E C11E -178.2(19) . . . . ?
O10E C5E C6E C11E -1(3) . . . . ?
C4C C3C C8C O9C 177.3(18) . . . . ?
C2C C3C C8C O9C 4(3) . . . . ?
C4C C3C C8C C7C -3(3) . . . . ?
C2C C3C C8C C7C -176.3(19) . . . . ?
C5F C6F C7F C8F 5(3) . . . . ?
C11F C6F C7F C8F -178.5(18) . . . . ?
C4A C3A C8A O9A 176.1(19) . . . . ?
C2A C3A C8A O9A 1(3) . . . . ?
C4A C3A C8A C7A 1(3) . . . . ?
C2A C3A C8A C7A -174.4(18) . . . . ?
C6B C7B C8B C3B -2(3) . . . . ?
C6B C7B C8B O9B 178.1(15) . . . . ?
C11E N12 C13E C18E 124.3(19) . . . . ?
C11E N12 C13E C14E -116.9(19) . . . . ?
C15E C14E C13E C18E -60(2) . . . . ?
C15E C14E C13E N12 -176.3(17) . . . . ?
C7B C8B C3B C4B 1(3) . . . . ?
O9B C8B C3B C4B -179.7(18) . . . . ?
C7B C8B C3B C2B -179.6(18) . . . . ?
O9B C8B C3B C2B 0(3) . . . . ?
N12 C13E C18E C17E 175.4(15) . . . . ?
C14E C13E C18E C17E 58(2) . . . . ?
N12 C13E C18E N1F -67.1(19) . . . . ?
C14E C13E C18E N1F 175.0(17) . . . . ?
C2F N1F C18E C13E 115(2) . . . . ?
C2F N1F C18E C17E -126(2) . . . . ?
C5C C6C C7C C8C 2(3) . . . . ?
C11C C6C C7C C8C -176.3(19) . . . . ?
O9C C8C C7C C6C 179.9(18) . . . . ?
C3C C8C C7C C6C 0(3) . . . . ?
C11A N12A C13A C14A -104(2) . . . . ?
C11A N12A C13A C18A 141(2) . . . . ?
N1B C18A C13A N12A -60(2) . . . . ?
C17A C18A C13A N12A -177.0(17) . . . . ?
N1B C18A C13A C14A 179.7(18) . . . . ?
C17A C18A C13A C14A 63(2) . . . . ?
C18C N1A C2A C3A 179.8(17) . . . . ?
C8A C3A C2A N1A -3(3) . . . . ?
C4A C3A C2A N1A -178(2) . . . . ?
C18F N1D C2D C3D -179.8(17) . . . . ?
C4D C3D C2D N1D 176(2) . . . . ?
C5D C3D C2D N1D -3(3) . . . . ?
C18B N1C C2C C3C -179.8(16) . . . . ?
C4C C3C C2C N1C -173.2(18) . . . . ?
C8C C3C C2C N1C 0(3) . . . . ?
C5A C6A C7A C8A 1(3) . . . . ?
C11A C6A C7A C8A 179.6(17) . . . . ?
O9A C8A C7A C6A -175.9(17) . . . . ?
C3A C8A C7A C6A -1(3) . . . . ?
C6F C7F C8F O9F -177.6(18) . . . . ?
C6F C7F C8F C3F -3(3) . . . . ?
C4F C3F C8F C7F -1(3) . . . . ?
C2F C3F C8F C7F 178.6(19) . . . . ?
C4F C3F C8F O9F 174(2) . . . . ?
C2F C3F C8F O9F -7(3) . . . . ?
N12F C13F C14F C15F -177.9(19) . . . . ?
C18F C13F C14F C15F -61(2) . . . . ?
O10E C5E C4E C3E -178.9(19) . . . . ?
C6E C5E C4E C3E -1(3) . . . . ?
C13E N12 C11E C6E 178.0(18) . . . . ?
C7E C6E C11E N12 -172(2) . . . . ?
C5E C6E C11E N12 7(3) . . . . ?
C7D C6D C8D C4D 1(4) . . . . ?
C11D C6D C8D C4D 178(2) . . . . ?
C7D C6D C8D O9D -180(2) . . . . ?
C11D C6D C8D O9D -4(4) . . . . ?
C11B N12B C13B C14B -114(2) . . . . ?
C11B N12B C13B C18B 124.6(19) . . . . ?
C17B C18B C13B N12B 178.1(15) . . . . ?
N1C C18B C13B N12B -59.9(19) . . . . ?
C17B C18B C13B C14B 56(2) . . . . ?
N1C C18B C13B C14B 177.9(15) . . . . ?
C18B C17B C16B C15B 55(2) . . . . ?
C5E C4E C3E C8E 4(3) . . . . ?
C5E C4E C3E C2E -176.7(19) . . . . ?
O9E C8E C3E C4E 178(2) . . . . ?
C7E C8E C3E C4E -5(3) . . . . ?
O9E C8E C3E C2E -2(3) . . . . ?
C7E C8E C3E C2E 175(2) . . . . ?
C13A N12A C11A C6A -176.3(16) . . . . ?
C5A C6A C11A N12A 6(3) . . . . ?
C7A C6A C11A N12A -172.1(19) . . . . ?
C8B C3B C4B C5B -2(3) . . . . ?
C2B C3B C4B C5B 178(2) . . . . ?
C13C C18C C17C C16C -54(2) . . . . ?
N1A C18C C17C C16C -177.4(17) . . . . ?
C7A C6A C5A C4A -3(3) . . . . ?
C11A C6A C5A C4A 179(2) . . . . ?
C7A C6A C5A O10A -179.3(19) . . . . ?
C11A C6A C5A O10A 2(3) . . . . ?
C18C C13C C14C C15C -55(2) . . . . ?
N12C C13C C14C C15C -175.3(16) . . . . ?
C18D N1E C2E C3E -173.4(18) . . . . ?
C4E C3E C2E N1E -178(2) . . . . ?
C8E C3E C2E N1E 2(3) . . . . ?
C18C C17C C16C C15C 58(3) . . . . ?
C18A N1B C2B C3B -177.2(18) . . . . ?
C8B C3B C2B N1B 3(3) . . . . ?
C4B C3B C2B N1B -177(2) . . . . ?
C2E N1E C18D C13D 124(2) . . . . ?
C2E N1E C18D C17D -117(2) . . . . ?
N12D C13D C18D N1E -60(2) . . . . ?
C14D C13D C18D N1E 179.3(19) . . . . ?
N12D C13D C18D C17D -179.7(18) . . . . ?
C14D C13D C18D C17D 60(3) . . . . ?
C7B C6B C5B O10B 179(2) . . . . ?
C11B C6B C5B O10B 1(3) . . . . ?
C7B C6B C5B C4B -7(3) . . . . ?
C11B C6B C5B C4B 174(2) . . . . ?
C3B C4B C5B O10B 180(2) . . . . ?
C3B C4B C5B C6B 6(4) . . . . ?
N12D C13D C14D C15D -175.4(18) . . . . ?
C18D C13D C14D C15D -55(3) . . . . ?
N1D C18F C17F C16F -172.5(17) . . . . ?
C13F C18F C17F C16F -59(2) . . . . ?
O9E C8E C7E C6E -178(2) . . . . ?
C3E C8E C7E C6E 5(4) . . . . ?
C5E C6E C7E C8E -2(3) . . . . ?
C11E C6E C7E C8E 177(2) . . . . ?
C13F C14F C15F C16F 60(3) . . . . ?
C17C C16C C15C C14C -59(2) . . . . ?
C13C C14C C15C C16C 59(2) . . . . ?
C6A C5A C4A C3A 3(3) . . . . ?
O10A C5A C4A C3A -180.0(19) . . . . ?
C8A C3A C4A C5A -2(3) . . . . ?
C2A C3A C4A C5A 173(2) . . . . ?
N12A C13A C14A C15A -178(3) . . . . ?
C18A C13A C14A C15A -62(3) . . . . ?
C14F C15F C16F C17F -58(3) . . . . ?
C18F C17F C16F C15F 55(3) . . . . ?
O9D C8D C4D C3D -176(3) . . . . ?
C6D C8D C4D C3D 3(4) . . . . ?
C5D C3D C4D C8D -4(4) . . . . ?
C2D C3D C4D C8D 177(2) . . . . ?
N1B C18A C17A C16A 180(3) . . . . ?
C13A C18A C17A C16A -64(3) . . . . ?
N12B C13B C14B C15B -178.4(19) . . . . ?
C18B C13B C14B C15B -57(3) . . . . ?
C18A C17A C16A C15A 62(4) . . . . ?
C13D C14D C15D C16D 53(3) . . . . ?
N1E C18D C17D C16D 179(2) . . . . ?
C13D C18D C17D C16D -62(3) . . . . ?
C17B C16B C15B C14B -56(3) . . . . ?
C13B C14B C15B C16B 58(3) . . . . ?
C13A C14A C15A C16A 61(3) . . . . ?
C17A C16A C15A C14A -61(4) . . . . ?
C13E C14E C15E C16E 59(2) . . . . ?
C17E C16E C15E C14E -56(3) . . . . ?
C18D C17D C16D C15D 58(3) . . . . ?
C14D C15D C16D C17D -57(3) . . . . ?
C13E C18E C17E C16E -55(2) . . . . ?
N1F C18E C17E C16E -171.9(18) . . . . ?
C15E C16E C17E C18E 53(3) . . . . ?
 
loop_
 _geom_hbond_atom_site_label_D 
 _geom_hbond_atom_site_label_H 
 _geom_hbond_atom_site_label_A 
 _geom_hbond_distance_DH 
 _geom_hbond_distance_HA 
 _geom_hbond_distance_DA 
 _geom_hbond_angle_DHA 
 _geom_hbond_site_symmetry_A 
 _geom_hbond_publ_flag
O9B H9B N1B  0.82 1.88 2.592(18) 144.7 . yes
O10F H10F N12F  0.82 1.88 2.63(2) 150.3 . yes
O9C H9C N1C  0.82 1.86 2.584(18) 146.0 . yes
O10D H10D N1D  0.82 1.89 2.61(2) 146.5 . yes
O10E H10E N12  0.82 1.90 2.63(2) 147.9 . yes
O9A H9A N1A  0.82 1.86 2.59(2) 147.6 . yes
O9F H9F N1F  0.82 1.76 2.48(2) 145.6 . yes
C11D H11D O9B  0.93 2.65 3.52(2) 156.8 2 yes
O10C H10C N12C  0.82 1.93 2.65(2) 146.4 . yes
O9E H9E N1E  0.82 1.84 2.58(3) 148.8 . yes
O10A H10A N12A  0.82 1.96 2.64(2) 140.7 . yes
C11E H11E O9D  0.93 2.62 3.54(3) 170.6 1_556 yes
O9D H9D N12D  0.82 1.86 2.60(2) 148.7 . yes
C14C H14F O10B  0.97 2.60 3.43(3) 142.8 6 yes
O10B H10B N12B  0.82 1.91 2.63(2) 147.5 . yes
C4D H4D O9F  0.93 2.28 3.08(2) 143.1 1_554 yes
 
_refine_diff_density_max    0.770
_refine_diff_density_min   -0.455
_refine_diff_density_rms    0.085

_shelx_res_file
;
TITL fulldata in R3
    C:\Users\leighl\DOCUME~1\Drafts\INFLAT~1\CO2\RES-CO~1\4Bar_CO2.res
    created by SHELXL-2019/3 at 09:46:55 on 05-Dec-2024
CELL 0.71073 50.7622 50.7622 9.8042 90.000 90.000 120.000
ZERR 18.0000 0.0031 0.0031 0.0008 0.000 0.000 0.000
LATT -3
SYMM -Y, X-Y, Z
SYMM -X+Y, -X, Z
SFAC C H N O
UNIT 781.2 864 108 158.4
BOND
SIMU 0.03
RIGU 0.03
flat 0.1 C3A C8A O9A H9A
flat 0.1 C6A C5A O10A H10A
flat 0.1 C3B C8B O9B H9B
flat 0.1 C6B C5B O10B H10B
flat 0.1 C3C C8C O9C H9C
flat 0.1 C6C C5C O10C H10C
flat 0.1 C3D C8D O9D H9D
flat 0.1 C6D C5D O10D H10D
flat 0.1 C3e C8e O9e H9e
flat 0.1 C6e C5e O10e H10e
flat 0.1 C3F C8F O9F H9F
flat 0.1 C6F C5F O10F H10F
BOND $H
CONF
EQIV $1 -Y,X-Y,Z
EQIV $2 X,Y,1+Z
EQIV $3 2/3-X+Y,1/3-X,1/3+Z
EQIV $4 X,Y,Z-1
HTAB O9B N1B
HTAB O10F N12F
HTAB O9C N1C
HTAB O10D N1D
HTAB O10E N12
HTAB O9A N1A
HTAB O9F N1F
HTAB C11D O9B_$1
HTAB O10C N12C
HTAB O9E N1E
HTAB O10A N12A
HTAB C11E O9D_$2
HTAB O9D N12D
HTAB C14C O10B_$3
HTAB O10B N12B
HTAB C4D O9F_$4
ACTA
FMAP 2 1 53
PLAN 20 0 0
HTAB 2.0
LIST 4 1
TEMP 27
L.S. 20
WGHT    0.200000
FVAR       0.04102
O9B   4    0.093435   -0.081902   -0.182307    11.00000    0.12512    0.12421 =
         0.14128    0.01577    0.01926    0.05944
AFIX  87
H9B   2    0.081761   -0.090037   -0.118169    11.00000   -1.50000
AFIX   0
N12C  3    0.283268    0.079419    0.247049    11.00000    0.12984    0.13786 =
         0.11450    0.01113   -0.01069    0.07328
C6B   1    0.162674   -0.082815   -0.280194    11.00000    0.12412    0.12204 =
         0.13678    0.01198    0.00976    0.07133
N1A   3    0.230309    0.066183    0.405707    11.00000    0.11982    0.13781 =
         0.12152    0.00212   -0.01568    0.07096
O10F  4    0.254205    0.127414   -0.093269    11.00000    0.14476    0.19300 =
         0.14140   -0.05509    0.02128    0.04518
AFIX  87
H10F  2    0.239076    0.111373   -0.114886    11.00000   -1.50000
AFIX   0
O9C   4    0.251279    0.026880   -0.315547    11.00000    0.24369    0.16880 =
         0.12828   -0.01131   -0.02919    0.14741
AFIX  87
H9C   2    0.250504    0.012341   -0.355731    11.00000   -1.50000
AFIX   0
O10D  4    0.121103    0.101846   -0.208804    11.00000    0.13334    0.13472 =
         0.25680    0.05548    0.06382    0.07124
AFIX  87
H10D  2    0.126301    0.088961   -0.213782    11.00000   -1.50000
AFIX   0
C6F   1    0.222616    0.119347    0.092478    11.00000    0.12325    0.12302 =
         0.12180   -0.02772   -0.00747    0.06953
N1D   3    0.157065    0.080313   -0.265645    11.00000    0.11902    0.11292 =
         0.14285   -0.00535    0.00659    0.05837
N12F  3    0.199281    0.079807   -0.077713    11.00000    0.12922    0.10450 =
         0.13648   -0.01841    0.00061    0.06187
C11C  1    0.274765    0.076298    0.122533    11.00000    0.13707    0.12961 =
         0.11104    0.00689   -0.00591    0.08572
AFIX  43
H11C  2    0.268528    0.089417    0.088641    11.00000   -1.20000
AFIX   0
C13F  1    0.172590    0.052015   -0.120334    11.00000    0.13883    0.11324 =
         0.16359   -0.02394   -0.00859    0.07556
AFIX  13
H13F  2    0.155261    0.047363   -0.060981    11.00000   -1.20000
AFIX   0
N12D  3    0.171118    0.229798   -0.401218    11.00000    0.11665    0.12842 =
         0.13781    0.04000    0.03625    0.05633
C13C  1    0.281315    0.101890    0.334022    11.00000    0.12089    0.11670 =
         0.12222    0.00056   -0.01884    0.07116
AFIX  13
H13C  2    0.272596    0.112155    0.281778    11.00000   -1.20000
AFIX   0
C6C   1    0.274207    0.053658    0.030718    11.00000    0.13233    0.14283 =
         0.11086    0.01654    0.00366    0.09594
O10E  4    0.302843    0.284008    0.092438    11.00000    0.10501    0.18068 =
         0.17212    0.02506    0.02962    0.06165
AFIX  87
H10E  2    0.305011    0.278946    0.169175    11.00000   -1.50000
AFIX   0
N1C   3    0.261834   -0.017375   -0.354003    11.00000    0.15081    0.11137 =
         0.15099    0.00839    0.02088    0.08768
C5E   1    0.272830    0.276401    0.074100    11.00000    0.10624    0.12197 =
         0.16813    0.01826    0.02358    0.05152
N12B  3    0.207072   -0.074188   -0.400164    11.00000    0.12700    0.13433 =
         0.15677    0.01192    0.01866    0.07644
C11F  1    0.196863    0.090730    0.038418    11.00000    0.12157    0.11684 =
         0.13526   -0.00845   -0.00090    0.07057
AFIX  43
H11F  2    0.178878    0.080551    0.087987    11.00000   -1.20000
AFIX   0
C7B   1    0.137517   -0.077838   -0.280255    11.00000    0.12618    0.10430 =
         0.10645    0.00427    0.00799    0.06019
AFIX  43
H7B   2    0.135060   -0.067188   -0.351627    11.00000   -1.20000
AFIX   0
C18B  1    0.260746   -0.040286   -0.453655    11.00000    0.14249    0.12269 =
         0.14381    0.00058    0.02011    0.09100
AFIX  13
H18B  2    0.265675   -0.054153   -0.405146    11.00000   -1.20000
AFIX   0
C3A   1    0.189201    0.016188    0.355248    11.00000    0.13452    0.12108 =
         0.12722    0.02417   -0.02141    0.05580
C6D   1    0.159447    0.179655   -0.333488    11.00000    0.12599    0.11912 =
         0.11437    0.02239    0.03461    0.06588
C3F   1    0.267293    0.171649    0.214788    11.00000    0.11747    0.13703 =
         0.12395   -0.01982   -0.00557    0.05868
N1F   3    0.286260    0.207053    0.395973    11.00000    0.12373    0.12376 =
         0.13930   -0.03675   -0.00472    0.04257
C18C  1    0.262083    0.086702    0.451726    11.00000    0.12032    0.14275 =
         0.10654   -0.01257   -0.02278    0.06707
AFIX  13
H18C  2    0.269459    0.074085    0.493799    11.00000   -1.20000
AFIX   0
N12   3    0.287567    0.263078    0.342760    11.00000    0.08843    0.13817 =
         0.16297   -0.01354   -0.00166    0.03677
C4F   1    0.271137    0.162115    0.090277    11.00000    0.12348    0.14586 =
         0.13793   -0.02771    0.00629    0.06084
AFIX  43
H4F   2    0.289536    0.173859    0.045349    11.00000   -1.20000
AFIX   0
C3C   1    0.270039    0.006782   -0.142303    11.00000    0.14506    0.13546 =
         0.12664    0.02030    0.01336    0.09479
O9A   4    0.176599    0.054975    0.332657    11.00000    0.13259    0.12045 =
         0.22636    0.01082   -0.01586    0.05533
AFIX  87
H9A   2    0.194446    0.065256    0.355933    11.00000   -1.50000
AFIX   0
O9F   4    0.235842    0.159997    0.413269    11.00000    0.19816    0.15111 =
         0.15494   -0.04591    0.05094    0.03494
AFIX  87
H9F   2    0.251432    0.174782    0.441538    11.00000   -1.50000
AFIX   0
C5D   1    0.143211    0.128812   -0.270692    11.00000    0.12369    0.13249 =
         0.15030    0.03850    0.03942    0.07081
C11D  1    0.153845    0.205307   -0.337832    11.00000    0.10291    0.12435 =
         0.10705    0.02270    0.02218    0.05235
AFIX  43
H11D  2    0.136969    0.203567   -0.292345    11.00000   -1.20000
AFIX   0
C18F  1    0.165456    0.055892   -0.269462    11.00000    0.14501    0.11943 =
         0.13918   -0.02806   -0.01153    0.07966
AFIX  13
H18F  2    0.182947    0.061469   -0.329221    11.00000   -1.20000
AFIX   0
C4C   1    0.281574    0.010375   -0.013143    11.00000    0.16465    0.13969 =
         0.11539    0.03425    0.01976    0.10135
AFIX  43
H4C   2    0.288156   -0.002756    0.016803    11.00000   -1.20000
AFIX   0
O10C  4    0.295437    0.035018    0.202541    11.00000    0.20251    0.19536 =
         0.12605    0.01193   -0.02665    0.13637
AFIX  87
H10C  2    0.296305    0.049594    0.242774    11.00000   -1.50000
AFIX   0
C5F   1    0.249612    0.136457    0.028392    11.00000    0.12520    0.12817 =
         0.12886   -0.01026    0.01421    0.05711
C18A  1    0.053967   -0.125038    0.163020    11.00000    0.11623    0.15782 =
         0.13881    0.01466    0.02178    0.02603
AFIX  13
H18A  2    0.060580   -0.135603    0.225904    11.00000   -1.20000
AFIX   0
C13D  1    0.163224    0.253049   -0.402815    11.00000    0.13961    0.11968 =
         0.14912    0.04150    0.02497    0.06893
AFIX  13
H13D  2    0.146484    0.247620   -0.338586    11.00000   -1.20000
AFIX   0
C7D   1    0.138916    0.153056   -0.274662    11.00000    0.10473    0.12801 =
         0.15908    0.03281    0.02998    0.06702
AFIX  43
H7D   2    0.121423    0.151410   -0.236015    11.00000   -1.20000
AFIX   0
C5C   1    0.283869    0.033041    0.075835    11.00000    0.15302    0.14922 =
         0.11381    0.01807    0.01581    0.09442
C3D   1    0.169359    0.131225   -0.319743    11.00000    0.12081    0.12748 =
         0.14513    0.01683    0.04399    0.06795
C6A   1    0.129075   -0.026343    0.294208    11.00000    0.10715    0.15687 =
         0.10549    0.00389   -0.01134    0.05489
C17B  1    0.283941   -0.024531   -0.563432    11.00000    0.13653    0.13390 =
         0.14751   -0.00012    0.02158    0.07496
AFIX  23
H17C  2    0.304174   -0.014817   -0.524020    11.00000   -1.20000
H17D  2    0.280933   -0.008885   -0.604928    11.00000   -1.20000
AFIX   0
C11B  1    0.185387   -0.069640   -0.386617    11.00000    0.12313    0.11781 =
         0.13610    0.00846    0.01936    0.05570
AFIX  43
H11B  2    0.183589   -0.056866   -0.449236    11.00000   -1.20000
AFIX   0
C2F   1    0.290350    0.200032    0.277077    11.00000    0.11267    0.13804 =
         0.14448   -0.03027   -0.00776    0.05526
AFIX  43
H2F   2    0.308028    0.212944    0.229437    11.00000   -1.20000
AFIX   0
N1B   3    0.074658   -0.113330    0.040786    11.00000    0.13116    0.11134 =
         0.11036    0.00745    0.01210    0.02931
C6E   1    0.251531    0.262314    0.180594    11.00000    0.10341    0.12002 =
         0.14894    0.00245    0.01092    0.04059
C14E  1    0.312683    0.283595    0.563284    11.00000    0.13500    0.13926 =
         0.17033   -0.04741   -0.01145    0.06409
AFIX  23
H14J  2    0.331409    0.296179    0.513682    11.00000   -1.20000
H14I  2    0.302195    0.295024    0.574439    11.00000   -1.20000
AFIX   0
C8C   1    0.261734    0.028207   -0.186504    11.00000    0.16097    0.15781 =
         0.10969    0.02671    0.00804    0.10974
C7F   1    0.218756    0.127754    0.224753    11.00000    0.13100    0.13021 =
         0.11954   -0.00578    0.02078    0.05939
AFIX  43
H7F   2    0.200976    0.115201    0.272525    11.00000   -1.20000
AFIX   0
C8A   1    0.169086    0.025767    0.325108    11.00000    0.13572    0.12553 =
         0.13783    0.01683   -0.01152    0.07153
N12A  3    0.086505   -0.076087    0.275438    11.00000    0.13300    0.16937 =
         0.11334    0.00963    0.00843    0.05300
C8B   1    0.116913   -0.088619   -0.175980    11.00000    0.09930    0.11337 =
         0.12542   -0.01642   -0.00497    0.04376
C13E  1    0.292733    0.254581    0.483422    11.00000    0.09938    0.12162 =
         0.16610   -0.03365   -0.00464    0.04480
AFIX  13
H13E  2    0.273280    0.242211    0.530278    11.00000   -1.20000
AFIX   0
C3B   1    0.118919   -0.105142   -0.071485    11.00000    0.10769    0.12287 =
         0.13483    0.03350    0.01353    0.04961
C18E  1    0.308766    0.236930    0.465248    11.00000    0.11122    0.13038 =
         0.15572   -0.03271   -0.00670    0.04962
AFIX  13
H18E  2    0.326900    0.248306    0.408357    11.00000   -1.20000
AFIX   0
C7C   1    0.264241    0.050483   -0.097873    11.00000    0.17085    0.12966 =
         0.12578   -0.00095   -0.00397    0.10050
AFIX  43
H7C   2    0.258616    0.064224   -0.129744    11.00000   -1.20000
AFIX   0
C13A  1    0.054713   -0.096943    0.234912    11.00000    0.10697    0.16343 =
         0.13330   -0.01286    0.02118    0.03476
AFIX  13
H13A  2    0.047567   -0.086766    0.172495    11.00000   -1.20000
AFIX   0
C2A   1    0.220076    0.038087    0.398801    11.00000    0.13300    0.14813 =
         0.13486    0.02140   -0.03649    0.05682
AFIX  43
H2A   2    0.232922    0.030716    0.422877    11.00000   -1.20000
AFIX   0
C2D   1    0.175106    0.105184   -0.317640    11.00000    0.14130    0.12300 =
         0.15398    0.00761    0.04200    0.07188
AFIX  43
H2D   2    0.192899    0.107679   -0.356812    11.00000   -1.20000
AFIX   0
C2C   1    0.269723   -0.015893   -0.230898    11.00000    0.15974    0.12236 =
         0.11272    0.01879    0.01671    0.08559
AFIX  43
H2C   2    0.275345   -0.029523   -0.197485    11.00000   -1.20000
AFIX   0
C8E   1    0.213673    0.263707    0.042678    11.00000    0.10080    0.17426 =
         0.16591   -0.00947   -0.00857    0.04039
N1E   3    0.198375    0.277979   -0.217803    11.00000    0.13630    0.11233 =
         0.21812    0.02290   -0.01151    0.05820
C7A   1    0.138899    0.004254    0.295285    11.00000    0.12627    0.13840 =
         0.13556    0.01594   -0.00828    0.05938
AFIX  43
H7A   2    0.125161    0.010796    0.275740    11.00000   -1.20000
AFIX   0
C8F   1    0.240349    0.153656    0.283442    11.00000    0.13722    0.11986 =
         0.13537   -0.02931    0.01156    0.05388
C14F  1    0.180272    0.025462   -0.116214    11.00000    0.19393    0.11634 =
         0.21300   -0.01998   -0.03862    0.09446
AFIX  23
H14L  2    0.197483    0.030156   -0.174719    11.00000   -1.20000
H14K  2    0.185120    0.022393   -0.023980    11.00000   -1.20000
AFIX   0
C4E   1    0.263689    0.283534   -0.045504    11.00000    0.11953    0.12589 =
         0.16674    0.01978    0.02197    0.05795
AFIX  43
H4E   2    0.277798    0.293219   -0.114861    11.00000   -1.20000
AFIX   0
O9E   4    0.184823    0.257591    0.028133    11.00000    0.10406    0.25065 =
         0.22157   -0.00409   -0.01064    0.07231
AFIX  87
H9E   2    0.182724    0.263315   -0.047212    11.00000   -1.50000
AFIX   0
O10A  4    0.141619   -0.066769    0.326628    11.00000    0.17381    0.13854 =
         0.25885    0.00771   -0.05865    0.05618
AFIX  87
H10A  2    0.124002   -0.077471    0.300946    11.00000   -1.50000
AFIX   0
C11E  1    0.260509    0.255225    0.309710    11.00000    0.11695    0.12642 =
         0.15906   -0.00262    0.00492    0.03579
AFIX  43
H11E  2    0.245262    0.244086    0.372897    11.00000   -1.20000
AFIX   0
O9D   4    0.207517    0.208417   -0.440160    11.00000    0.24366    0.17189 =
         0.43708    0.13877    0.22839    0.12086
AFIX  87
H9D   2    0.202037    0.221087   -0.435113    11.00000   -1.50000
AFIX   0
C8D   1    0.186039    0.181755   -0.380256    11.00000    0.16091    0.12188 =
         0.21421    0.05502    0.09543    0.07196
C13B  1    0.228103   -0.058837   -0.509930    11.00000    0.14292    0.12841 =
         0.14764    0.01341    0.02363    0.08387
AFIX  13
H13B  2    0.222673   -0.044900   -0.554269    11.00000   -1.20000
AFIX   0
C16B  1    0.281217   -0.047268   -0.672018    11.00000    0.14931    0.14275 =
         0.16988   -0.01064    0.03466    0.07735
AFIX  23
H16D  2    0.295413   -0.036368   -0.745156    11.00000   -1.20000
H16C  2    0.286949   -0.061183   -0.632273    11.00000   -1.20000
AFIX   0
C3E   1    0.234170    0.276635   -0.064410    11.00000    0.11894    0.12180 =
         0.17359    0.01596    0.00280    0.04970
C11A  1    0.097870   -0.047547    0.263813    11.00000    0.13453    0.14661 =
         0.12669    0.00767    0.01306    0.06044
AFIX  43
H11A  2    0.085431   -0.040083    0.234347    11.00000   -1.20000
AFIX   0
C4B   1    0.142730   -0.110634   -0.072571    11.00000    0.14769    0.14940 =
         0.18461    0.06402    0.03087    0.07694
AFIX  43
H4B   2    0.144944   -0.121227   -0.000255    11.00000   -1.20000
AFIX   0
C17C  1    0.261762    0.106258    0.553317    11.00000    0.12669    0.17245 =
         0.13874   -0.00984   -0.01862    0.06322
AFIX  23
H17E  2    0.249851    0.094241    0.630464    11.00000   -1.20000
H17F  2    0.252107    0.117143    0.517323    11.00000   -1.20000
AFIX   0
C5A   1    0.149211   -0.035656    0.325858    11.00000    0.12839    0.13174 =
         0.17458    0.01055   -0.02231    0.05206
C14C  1    0.313059    0.124690    0.377213    11.00000    0.13990    0.15866 =
         0.13185   -0.00638   -0.00209    0.07196
AFIX  23
H14F  2    0.324936    0.135362    0.297516    11.00000   -1.20000
H14E  2    0.322513    0.114176    0.419208    11.00000   -1.20000
AFIX   0
C2E   1    0.225538    0.283337   -0.196948    11.00000    0.13946    0.10060 =
         0.18358    0.01252    0.00362    0.04880
AFIX  43
H2E   2    0.239878    0.291542   -0.266482    11.00000   -1.20000
AFIX   0
C16C  1    0.293876    0.129114    0.601267    11.00000    0.12330    0.21069 =
         0.13999   -0.03931   -0.01468    0.06508
AFIX  23
H16E  2    0.303177    0.118407    0.642821    11.00000   -1.20000
H16F  2    0.292967    0.142528    0.669207    11.00000   -1.20000
AFIX   0
C2B   1    0.098382   -0.116534    0.035192    11.00000    0.12935    0.11707 =
         0.14996    0.02220    0.01481    0.04298
AFIX  43
H2B   2    0.101730   -0.126850    0.105323    11.00000   -1.20000
AFIX   0
C18D  1    0.190017    0.281984   -0.357784    11.00000    0.15616    0.12267 =
         0.21556    0.04827    0.01504    0.07497
AFIX  13
H18D  2    0.207132    0.287397   -0.419728    11.00000   -1.20000
AFIX   0
C5B   1    0.163845   -0.100746   -0.179538    11.00000    0.14307    0.16581 =
         0.18667    0.06989    0.04027    0.10047
O10B  4    0.187046   -0.106589   -0.174982    11.00000    0.19631    0.26551 =
         0.25291    0.12899    0.08712    0.16825
AFIX  87
H10B  2    0.198604   -0.098124   -0.239137    11.00000   -1.50000
AFIX   0
C14D  1    0.152459    0.254946   -0.547158    11.00000    0.17888    0.17829 =
         0.15820    0.06039    0.04384    0.10015
AFIX  23
H14H  2    0.167900    0.258034   -0.613639    11.00000   -1.20000
H14G  2    0.133943    0.236213   -0.569268    11.00000   -1.20000
AFIX   0
C17F  1    0.136576    0.025596   -0.318132    11.00000    0.17391    0.11814 =
         0.16079   -0.02796   -0.01364    0.06347
AFIX  23
H17K  2    0.119177    0.021730   -0.262673    11.00000   -1.20000
H17L  2    0.132017    0.027731   -0.412197    11.00000   -1.20000
AFIX   0
C7E   1    0.221939    0.255863    0.159598    11.00000    0.08787    0.18065 =
         0.16934    0.00445    0.01073    0.03649
AFIX  43
H7E   2    0.207486    0.245929    0.227431    11.00000   -1.20000
AFIX   0
C15F  1    0.151358   -0.003228   -0.167894    11.00000    0.25789    0.11198 =
         0.19568   -0.02357   -0.01096    0.09922
AFIX  23
H15L  2    0.154882   -0.020322   -0.165248    11.00000   -1.20000
H15K  2    0.134716   -0.007695   -0.106073    11.00000   -1.20000
AFIX   0
C15C  1    0.313166    0.147923    0.479248    11.00000    0.13082    0.16853 =
         0.15199   -0.03214   -0.04004    0.05874
AFIX  23
H15E  2    0.333759    0.162236    0.508056    11.00000   -1.20000
H15F  2    0.304380    0.159147    0.438033    11.00000   -1.20000
AFIX   0
C4A   1    0.179168   -0.014782    0.353187    11.00000    0.15116    0.13035 =
         0.18073    0.01566   -0.03500    0.06881
AFIX  43
H4A   2    0.192860   -0.021496    0.370486    11.00000   -1.20000
AFIX   0
C14A  1    0.033410   -0.110053    0.356508    11.00000    0.14611    0.21438 =
         0.14807    0.02816    0.05076    0.05670
AFIX  23
H14A  2    0.040655   -0.120406    0.415642    11.00000   -1.20000
H14B  2    0.033851   -0.093529    0.408083    11.00000   -1.20000
AFIX   0
C16F  1    0.142228   -0.000429   -0.306207    11.00000    0.21994    0.13303 =
         0.15750   -0.02151   -0.00871    0.08725
AFIX  23
H16K  2    0.123870   -0.019102   -0.330633    11.00000   -1.20000
H16L  2    0.158098    0.002438   -0.369741    11.00000   -1.20000
AFIX   0
C4D   1    0.191026    0.158148   -0.370457    11.00000    0.15499    0.13704 =
         0.24249    0.04457    0.10279    0.08037
AFIX  43
H4D   2    0.209528    0.160409   -0.398831    11.00000   -1.20000
AFIX   0
C17A  1    0.020669   -0.147102    0.110917    11.00000    0.14151    0.19348 =
         0.16414   -0.02432    0.02416   -0.02973
AFIX  23
H17B  2    0.013823   -0.136458    0.051408    11.00000   -1.20000
H17A  2    0.019668   -0.164145    0.061591    11.00000   -1.20000
AFIX   0
C14B  1    0.226858   -0.081674   -0.616534    11.00000    0.17831    0.14737 =
         0.18051   -0.00251    0.03226    0.06425
AFIX  23
H14C  2    0.231253   -0.096190   -0.572810    11.00000   -1.20000
H14D  2    0.206554   -0.092801   -0.654934    11.00000   -1.20000
AFIX   0
C16A  1    0.001384   -0.157906    0.239909    11.00000    0.15341    0.24888 =
         0.18869    0.00249    0.04727   -0.02934
AFIX  23
H16A  2    0.009019   -0.167915    0.298996    11.00000   -1.20000
H16B  2   -0.019427   -0.172627    0.215781    11.00000   -1.20000
AFIX   0
C15D  1    0.146702    0.281480   -0.549697    11.00000    0.17953    0.22264 =
         0.22148    0.08647    0.04057    0.11228
AFIX  23
H15G  2    0.128985    0.276348   -0.493974    11.00000   -1.20000
H15H  2    0.141893    0.284218   -0.642510    11.00000   -1.20000
AFIX   0
C16E  1    0.336142    0.257864    0.686491    11.00000    0.16235    0.17984 =
         0.17677   -0.04111   -0.04487    0.08154
AFIX  23
H16J  2    0.355885    0.270303    0.644354    11.00000   -1.20000
H16I  2    0.339284    0.252189    0.776948    11.00000   -1.20000
AFIX   0
C17D  1    0.181455    0.307956   -0.358499    11.00000    0.18578    0.12418 =
         0.29733    0.05615    0.00692    0.07871
AFIX  23
H17G  2    0.164204    0.302351   -0.298827    11.00000   -1.20000
H17H  2    0.198470    0.326734   -0.324738    11.00000   -1.20000
AFIX   0
C15B  1    0.249889   -0.065253   -0.730592    11.00000    0.15614    0.15882 =
         0.17177   -0.02960    0.03263    0.06087
AFIX  23
H15C  2    0.249263   -0.080009   -0.795315    11.00000   -1.20000
H15D  2    0.244697   -0.051762   -0.778650    11.00000   -1.20000
AFIX   0
C15A  1    0.001922   -0.131477    0.316371    11.00000    0.13475    0.25671 =
         0.17452    0.02403    0.05577    0.02828
AFIX  23
H15B  2   -0.005748   -0.121351    0.258225    11.00000   -1.20000
H15A  2   -0.010913   -0.138948    0.396662    11.00000   -1.20000
AFIX   0
C15E  1    0.319624    0.275846    0.696974    11.00000    0.16731    0.17608 =
         0.17028   -0.04768   -0.01881    0.08931
AFIX  23
H15I  2    0.300827    0.263972    0.747175    11.00000   -1.20000
H15J  2    0.332149    0.294413    0.747729    11.00000   -1.20000
AFIX   0
C16D  1    0.173851    0.312538   -0.497797    11.00000    0.22495    0.16283 =
         0.28990    0.09584    0.02449    0.12630
AFIX  23
H16H  2    0.191339    0.319102   -0.557061    11.00000   -1.20000
H16G  2    0.168044    0.328069   -0.498230    11.00000   -1.20000
AFIX   0
C17E  1    0.317321    0.229434    0.601377    11.00000    0.15420    0.16514 =
         0.16008   -0.03907   -0.02700    0.06818
AFIX  23
H17I  2    0.328857    0.219165    0.586591    11.00000   -1.20000
H17J  2    0.298968    0.215669    0.650899    11.00000   -1.20000
AFIX   0
HKLF 4


REM  fulldata in R3
REM wR2 = 0.3554, GooF = S = 1.006, Restrained GooF = 0.954 for all data
REM R1 = 0.1153 for 4774 Fo > 4sig(Fo) and 0.2106 for all 11450 data
REM 985 parameters refined using 1597 restraints

END

WGHT      0.2000      0.0000

REM Instructions for potential hydrogen bonds
HTAB O9B N1B
HTAB O10F N12F
HTAB O9C N1C
HTAB O10D N1D
HTAB O10E N12
HTAB O9A N1A
HTAB O9F N1F
HTAB C11D O9B_$1
HTAB O10C N12C
HTAB O9E N1E
HTAB O10A N12A
HTAB C11E O9D_$2
HTAB O9D N12D
HTAB C14C O10B_$3
HTAB O10B N12B
HTAB C4D O9F_$4

REM Highest difference peak  0.770,  deepest hole -0.455,  1-sigma level  0.085
Q1    1  -0.0343 -0.2236 -0.0554  11.00000  0.05    0.77
Q2    1   0.2343  0.1932 -0.0837  11.00000  0.05    0.74
Q3    1   0.2501  0.2054  0.8993  11.00000  0.05    0.67
Q4    1   0.1924 -0.0367  0.0566  11.00000  0.05    0.65
Q5    1   0.1949 -0.0514 -0.8927  11.00000  0.05    0.59
Q6    1   0.0975  0.0428  0.0989  11.00000  0.05    0.45
Q7    1   0.0477  0.0905 -0.1332  11.00000  0.05    0.43
Q8    1   0.0347 -0.0523 -0.0567  11.00000  0.05    0.36
Q9    1   0.0419 -0.0434 -0.0271  11.00000  0.05    0.33
Q10   1   0.0491 -0.0468 -0.2984  11.00000  0.05    0.26
Q11   1   0.0941  0.0469  0.3351  11.00000  0.05    0.24
Q12   1   0.0451 -0.0294  0.5377  11.00000  0.05    0.23
Q13   1   0.0851  0.0406 -0.5963  11.00000  0.05    0.22
Q14   1   0.0438 -0.0149  0.2766  11.00000  0.05    0.20
Q15   1   0.1679  0.3118 -0.7060  11.00000  0.05    0.20
Q16   1   0.0398 -0.0401  0.6074  11.00000  0.05    0.18
Q17   1   0.0972 -0.0874 -0.4353  11.00000  0.05    0.18
Q18   1   0.1113  0.2268 -0.5903  11.00000  0.05    0.18
Q19   1   0.0940 -0.0902 -0.3788  11.00000  0.05    0.18
Q20   1   0.0496 -0.0169  0.4359  11.00000  0.05    0.16
;
_shelx_res_checksum    6882

_shelx_hkl_file
;
   3  -6   0   65.17    4.11
   3  -6   0   68.53    4.11
  -3  -3   0   65.51    4.11
   0   6   0   44.62    2.74
   6  -6   0   44.85    2.76
  -6   0   0   41.95    2.74
   0   6   0   43.75    2.68
   6  -6   0   44.23    2.77
   0  -6   0   42.44    2.74
   6   0   0   43.76    2.75
   0  -6   0   42.93    2.73
  -6   6   0   43.29    2.76
   5   2   0   88.04    5.44
   2  -7   0   89.16    5.45
   2  -7   0   86.66    5.43
   7  -5   0   90.43    5.48
  -2   7   0   88.85    5.38
  -5  -2   0   86.02    5.44
  -2   7   0   88.41    5.44
   5  -7   0   12.44    0.92
  -7   2   0   11.94    0.90
   2   5   0   12.68    0.90
   5  -7   0   13.63    0.95
  -2  -5   0   13.09    0.91
   7  -2   0   12.74    0.91
  -5   7   0   13.27    0.92
   1  -8   0  263.21   18.06
   1  -8   0  260.17   18.12
   7   1   0  335.90   18.21
  -8   7   0  338.79   18.24
  -8   7   0  267.08   18.16
   1  -8   0  334.53   18.21
  -1   8   0  261.13   18.06
  -1   8   0  327.91   18.20
   8  -7   0  267.79   18.16
  -1   8   0  266.37   18.12
   8  -7   0  331.84   18.23
  -7  -1   0  331.57   18.21
   4  -8   0    0.94    0.23
   4  -8   0    0.60    0.23
   4   4   0    0.97    0.23
   4  -8   0    1.57    0.21
  -8   4   0    1.10    0.25
  -4   8   0    0.32    0.18
  -4  -4   0    1.15    0.24
  -4   8   0    1.04    0.23
   1   7   0  134.04    8.41
   1   7   0  135.76    8.43
   7  -8   0  137.51    8.45
   7  -8   0  136.29    8.45
  -8   1   0  138.21    8.44
  -7   8   0  138.47    8.45
  -7   8   0  137.54    8.44
   8  -1   0  138.74    8.43
  -1  -7   0  135.47    8.43
  -1  -7   0  140.50    8.42
   3  -9   0   32.21    2.23
   3  -9   0   35.86    2.24
  -9   6   0   37.77    2.32
   3  -9   0   35.24    2.16
   6   3   0   34.22    2.23
  -6  -3   0   33.31    2.24
  -3   9   0   33.76    2.24
  -3   9   0   33.83    2.15
  -3   9   0   32.81    2.23
   6  -9   0  103.63    5.60
  -9   3   0   99.29    5.58
   6  -9   0   86.67    5.53
   3   6   0   83.08    5.51
  -6   9   0   82.69    5.52
   9  -3   0   82.75    5.51
  -6   9   0   85.99    5.52
  -9   0   0  508.07   31.08
   0   9   0  508.32   31.06
   0   9   0  512.09   31.07
   0   9   0  503.68   30.98
   9   0   0  524.15   31.08
  -9   9   0  522.39   31.10
  -9   9   0  518.43   31.10
   0  -9   0  505.09   31.06
   0  -9   0  503.69   31.07
 -10   8   0   36.00    2.30
   2 -10   0   35.13    2.23
 -10   8   0   29.80    2.20
   2 -10   0   27.24    2.00
   8   2   0   39.03    2.28
   2 -10   0   28.35    2.11
  -2  10   0   28.40    2.00
  10  -8   0   29.41    2.20
  -8  -2   0   37.78    2.26
  -2  10   0   37.54    2.24
  -2  10   0   28.55    2.09
   5 -10   0  209.09   12.69
   5   5   0  205.16   12.69
 -10   5   0  207.29   12.69
   5 -10   0  209.45   12.70
   5 -10   0  211.32   12.62
  -5  10   0  208.59   12.70
  -5  10   0  202.33   12.68
  -5  -5   0  205.86   12.69
   8 -10   0  500.57   33.13
   2   8   0  538.35   33.15
 -10   2   0  557.49   33.18
  -2  -8   0  543.99   33.15
  -8  10   0  583.10   33.22
   1 -11   0   31.27    2.29
 -11  10   0   32.12    2.41
 -11  10   0   32.93    2.36
   1 -11   0   40.44    2.42
  10   1   0   30.22    2.29
  -1  11   0   30.96    2.26
  11 -10   0   32.07    2.40
  11 -10   0   36.97    2.48
 -10  -1   0   40.37    2.46
  -1  11   0   32.74    2.15
   4 -11   0   92.67    5.91
   4 -11   0   97.54    5.81
 -11   7   0   94.62    5.98
   4 -11   0   96.85    5.90
  -4  11   0   92.09    5.89
  -7  -4   0   94.90    5.91
  -4  11   0   92.80    5.80
   4   7   0   40.84    2.64
   7 -11   0   38.51    2.65
 -11   4   0   39.72    2.65
   7 -11   0   42.38    2.69
  -7  11   0   41.49    2.67
  -7  11   0   40.18    2.66
  -4  -7   0   39.07    2.63
  11  -4   0   38.34    2.65
   1  10   0   91.35    5.80
 -11   1   0   93.34    5.83
   1  10   0   90.52    5.81
  10 -11   0   95.53    5.88
   1  10   0   92.89    5.70
  11  -1   0   93.55    5.83
  -1 -10   0   93.30    5.82
  -1 -10   0   91.10    5.80
   3 -12   0  643.41   38.92
   3 -12   0  644.60   38.82
  12  -9   0  643.24   38.98
  -3  12   0  639.35   38.82
  -3  12   0  637.34   38.92
  12  -9   0  640.66   38.81
  -9  -3   0  640.02   38.93
   6 -12   0   33.38    2.21
 -12   6   0   32.00    2.18
   6 -12   0   31.44    2.05
   6   6   0   32.07    2.15
   6 -12   0   29.64    2.18
  -6  -6   0   29.52    2.15
  -6  12   0   30.88    2.16
  -6  12   0   31.28    2.17
   3   9   0   10.97    1.18
   9 -12   0   10.39    1.10
 -12   3   0   15.73    1.38
   9 -12   0   10.59    1.17
   3   9   0    7.67    0.72
  -3  -9   0    8.32    1.00
  -3  -9   0   12.06    1.28
  12  -3   0   10.86    1.10
  -9  12   0   13.81    1.22
  -9  12   0    9.48    0.99
  12 -12   0   28.76    2.16
  12 -12   0   29.99    2.25
   0  12   0   28.48    2.11
   0  12   0   27.42    2.20
   0  12   0   29.82    1.95
   0 -12   0   30.64    2.10
 -12  12   0   29.95    2.25
  12   0   0   27.91    2.12
 -12  12   0   28.00    2.19
   0 -12   0   37.23    2.29
 -13  11   0   32.40    2.57
  11   2   0   36.38    2.42
 -13  11   0   40.53    2.56
   2 -13   0   29.11    2.28
   2 -13   0   29.49    2.12
  -2  13   0   30.29    2.12
  -2  13   0   39.05    2.43
   8   5   0   25.60    1.78
   5 -13   0   17.87    1.58
   5 -13   0   20.26    1.57
   5 -13   0   18.08    1.39
  -5  13   0   21.00    1.39
  -8  -5   0   17.74    1.54
  -5  13   0   17.47    1.53
  -5  13   0   23.87    1.69
 -13   5   0    9.13    1.25
   8 -13   0    5.27    0.79
   8 -13   0    7.74    0.73
   8 -13   0    6.58    1.14
  -8  13   0    5.43    0.72
  -8  13   0    5.45    0.91
  -5  -8   0    6.79    1.07
  13  -5   0    5.82    0.73
 -13   2   0  109.18    7.35
  11 -13   0  111.65    7.39
 -11  13   0  135.57    7.51
  -2 -11   0  109.66    7.32
  13  -2   0  133.87    7.47
  -2 -11   0  109.34    7.34
   1 -14   0  115.05    7.22
   1 -14   0  115.79    7.21
 -14  13   0  118.32    7.30
  13   1   0  113.31    7.23
  -1  14   0  110.40    7.19
  14 -13   0  116.86    7.26
  -1  14   0  113.54    7.07
  -1  14   0  115.71    7.22
 -13  -1   0  117.47    7.24
   4 -14   0  100.36    6.22
 -14  10   0   94.71    6.31
 -14  10   0  103.40    6.34
  10   4   0   95.36    6.39
   4 -14   0  102.14    6.10
   4 -14   0   96.64    6.23
 -10  -4   0  100.65    6.24
  -4  14   0   95.27    6.21
  14 -10   0  100.77    6.10
  -4  14   0   97.92    6.08
   7 -14   0   24.12    1.87
   7 -14   0   24.97    1.68
  -7  14   0   23.53    1.85
 -14   4   0    2.55    0.63
   4  10   0    5.06    1.11
  10 -14   0    3.54    0.68
  10 -14   0    3.18    0.73
   4  10   0    3.58    0.36
  -4 -10   0    2.85    0.58
  -4 -10   0    3.10    0.60
 -10  14   0    4.01    0.94
 -10  14   0    1.94    0.64
  14  -4   0    3.38    0.89
   1  13   0   68.72    4.82
   1  13   0   74.17    4.82
   1  13   0   72.14    4.69
  13 -14   0   89.93    5.04
 -13  14   0   70.14    4.88
  14  -1   0   70.77    4.85
 -13  14   0   72.77    4.91
  -1 -13   0   75.71    4.83
  -1 -13   0   91.05    5.00
 -15  12   0   -0.18    0.50
  12   3   0    0.06    0.46
   3 -15   0    0.33    0.48
   3 -15   0   -0.14    0.34
   3 -15   0    0.87    0.36
 -15  12   0   -0.45    0.49
  -3  15   0    0.10    0.33
  -3  15   0    0.24    0.39
 -12  -3   0    0.35    0.46
  15 -12   0   -0.71    0.51
  -3  15   0    0.22    0.46
   9   6   0    7.21    1.10
 -15   9   0    4.01    0.88
   6 -15   0    3.68    0.66
   6 -15   0    5.82    0.61
   6 -15   0    4.03    0.71
  -9  -6   0    4.44    0.66
  -6  15   0    3.97    0.69
  -6  15   0    7.48    1.43
   9 -15   0   47.73    3.29
   9 -15   0   61.20    3.63
   9 -15   0   46.30    3.43
   6   9   0   47.79    3.42
  -9  15   0   52.20    3.59
  -9  15   0   49.27    3.41
  -6  -9   0   61.71    3.59
  12 -15   0    6.06    0.86
  12 -15   0    4.83    0.81
   3  12   0    5.32    0.70
 -15   3   0    6.64    0.79
 -12  15   0    7.18    0.88
  15  -3   0    5.84    0.84
 -12  15   0    4.06    0.79
  -3 -12   0    7.14    0.83
  -3 -12   0    6.19    0.76
   0  15   0   14.07    1.21
   0  15   0   13.70    1.04
 -15   0   0   11.13    1.25
  15 -15   0   13.51    1.32
   0 -15   0   15.08    1.27
 -15  15   0   15.42    1.39
   0 -15   0   11.79    1.21
 -15  15   0   12.12    1.30
  15   0   0   14.32    1.26
   2 -16   0   15.85    1.54
 -16  14   0   14.90    1.55
   2 -16   0   14.36    1.40
  14   2   0   21.61    1.64
 -16  14   0   16.86    1.51
 -14  -2   0   16.09    1.61
  -2  16   0   15.33    1.17
  -2  16   0   14.89    1.33
  -2  16   0   17.93    1.59
  11   5   0   14.02    1.23
 -16  11   0   14.66    1.48
 -16  11   0   14.75    1.38
   5 -16   0   12.20    1.26
   5 -16   0   13.30    1.07
  -5  16   0   11.08    1.23
  -5  16   0   13.88    1.04
  -5  16   0   13.66    1.24
  16 -11   0   13.95    1.12
   8   8   0   34.54    2.29
 -16   8   0   29.42    2.15
   8 -16   0   25.48    2.13
   8 -16   0   28.43    1.98
   8 -16   0   30.37    2.17
  -8  16   0   36.99    2.36
  -8  16   0   28.20    2.12
  -8  -8   0   26.43    2.11
  11 -16   0   34.10    2.45
 -16   5   0   28.67    2.35
   5  11   0   32.83    2.12
  11 -16   0   31.81    2.39
  -5 -11   0   31.92    2.33
  -5 -11   0   33.95    2.36
  16  -5   0   39.02    2.57
 -11  16   0   40.45    2.59
 -11  16   0   31.27    2.39
   2  14   0    8.73    0.77
 -16   2   0    6.01    0.80
  14 -16   0    5.29    0.77
   2  14   0    8.99    0.97
 -14  16   0    9.32    1.00
  -2 -14   0    9.02    0.90
  16  -2   0   10.21    0.99
  -2 -14   0    7.27    0.85
 -14  16   0    6.84    0.81
   1 -17   0    2.86    0.60
 -17  16   0    1.48    0.67
 -17  16   0    2.99    0.73
  16   1   0    3.30    0.66
   1 -17   0    3.08    0.70
  -1  17   0    3.61    0.45
  17 -16   0    3.28    0.77
 -16  -1   0    2.25    0.63
  17 -16   0    4.55    1.04
  -1  17   0    2.82    0.60
  -1  17   0    2.44    0.47
 -17  13   0   53.61    3.52
   4 -17   0   49.28    3.43
 -17  13   0   52.17    3.58
   4 -17   0   57.33    3.62
   4 -17   0   50.90    3.26
  -4  17   0   51.83    3.25
  17 -13   0   51.62    3.60
 -13  -4   0   46.41    3.47
  -4  17   0   51.22    3.41
   7 -17   0   14.02    1.32
   7 -17   0   14.19    1.08
  10   7   0   12.77    1.23
 -17  10   0   13.50    1.50
   7 -17   0   11.76    1.26
  -7  17   0   12.92    1.23
 -10  -7   0   13.88    1.39
  -7  17   0   13.69    1.24
  10 -17   0    7.08    0.86
  10 -17   0    8.78    0.97
 -17   7   0    8.62    0.94
  10 -17   0    8.07    0.82
   7  10   0    7.25    0.80
 -10  17   0    8.51    0.88
 -10  17   0    5.90    0.81
  -7 -10   0    6.38    0.84
   4  13   0   12.35    1.42
  13 -17   0    5.95    1.39
  13 -17   0   13.36    1.48
 -17   4   0   12.00    1.45
  -4 -13   0   12.09    1.18
  -4 -13   0   11.88    1.35
 -13  17   0   11.63    1.49
  16 -17   0   13.46    1.42
   1  16   0   12.10    1.17
   1  16   0   12.14    1.16
 -17   1   0   10.72    1.20
   1  16   0   10.91    0.97
  16 -17   0   15.29    1.60
 -16  17   0   14.36    1.36
  17  -1   0   11.36    1.25
  -1 -16   0    9.26    1.14
  -1 -16   0   15.41    1.43
 -16  17   0   12.71    1.39
   3 -18   0   10.32    1.10
 -18  15   0   16.12    1.59
 -18  15   0   15.72    1.56
  15   3   0   13.43    1.18
   3 -18   0   10.91    0.94
   3 -18   0   10.47    1.19
  -3  18   0   10.73    1.14
 -15  -3   0    9.76    1.10
  -3  18   0   11.32    1.15
  18 -15   0   13.33    1.40
  -3  18   0   11.51    0.94
  12   6   0    2.00    0.56
   6 -18   0    3.47    0.47
 -18  12   0    2.19    0.73
 -18  12   0    1.49    0.63
  -6  18   0    2.60    0.58
  18 -12   0    2.53    0.54
  -6  18   0    1.25    0.52
 -12  -6   0    1.57    0.69
  -6  18   0    2.34    0.42
   9 -18   0   -0.51    0.35
 -18   9   0    0.77    0.80
   9   9   0    0.57    0.42
   9 -18   0    0.48    0.55
  -9  18   0    0.87    0.52
  -9  -9   0    0.46    0.65
  -9  18   0    0.25    0.40
  12 -18   0    1.63    0.55
   6  12   0    1.35    0.31
   6  12   0    2.11    0.50
  12 -18   0    1.55    0.47
 -18   6   0    0.60    0.54
  18  -6   0    1.43    0.55
  -6 -12   0    0.16    0.81
 -12  18   0    1.42    0.56
  -6 -12   0    1.29    0.51
 -12  18   0    0.62    0.52
 -18   3   0    0.93    0.47
  15 -18   0    3.60    0.79
  15 -18   0    1.44    0.51
   3  15   0    3.14    0.55
 -15  18   0    3.56    0.73
 -15  18   0    2.79    0.63
  -3 -15   0    1.83    0.47
  18  -3   0    2.63    0.63
  -3 -15   0    3.05    0.62
   0  18   0    6.75    0.80
   0  18   0    6.60    0.74
  18 -18   0    8.22    1.43
 -18   0   0    4.45    0.78
   0  18   0    9.32    1.08
  18 -18   0   10.17    1.19
  18   0   0   12.00    1.21
   0 -18   0    8.06    1.27
   0 -18   0    9.25    1.01
 -18  18   0    9.23    1.21
 -18  18   0    5.54    0.92
   2 -19   0    4.97    0.75
 -19  17   0    3.50    0.78
 -19  17   0    7.90    1.16
   2 -19   0    2.87    0.56
  17   2   0    6.50    1.02
  -2  19   0    4.81    0.57
  -2  19   0    6.94    1.02
  -2  19   0    4.12    0.70
 -17  -2   0    3.16    0.62
  19 -17   0    5.64    0.95
  14   5   0    4.31    0.69
 -19  14   0    4.19    0.85
   5 -19   0    5.81    0.83
   5 -19   0    9.42    1.19
 -19  14   0    5.54    0.88
   5 -19   0    5.84    0.63
  -5  19   0    4.71    0.72
  -5  19   0    8.46    0.95
  -5  19   0    5.88    0.62
 -14  -5   0    6.54    0.99
   8 -19   0   10.25    1.17
 -19  11   0    9.12    1.24
   8 -19   0    7.75    1.03
   8 -19   0   10.31    0.94
  11   8   0   13.88    1.40
 -19  11   0    9.85    1.10
  -8  19   0   10.57    1.11
  -8  19   0   13.42    1.31
 -11  -8   0    9.07    1.03
   8  11   0    8.63    0.94
  11 -19   0   14.41    1.61
  11 -19   0    7.28    0.87
  11 -19   0   11.66    1.21
 -19   8   0   14.32    1.62
 -11  19   0    7.23    0.92
 -11  19   0    9.26    1.04
  -8 -11   0    5.36    0.79
   5  14   0   15.02    1.50
  14 -19   0    7.86    0.96
  14 -19   0   11.85    1.20
 -19   5   0    7.88    0.95
  -5 -14   0    9.61    1.07
  -5 -14   0    8.14    0.95
 -14  19   0    7.37    0.88
  17 -19   0   17.11    1.68
 -19   2   0   14.09    1.41
   2  17   0   21.27    1.67
  17 -19   0   21.33    2.09
   2  17   0   14.62    1.19
  19  -2   0   17.76    1.66
 -17  19   0   15.01    1.56
 -17  19   0   18.38    1.73
  -2 -17   0   14.30    1.40
  -2 -17   0   12.26    1.35
 -20  19   0    5.95    1.02
   1 -20   0    8.37    1.12
   1 -20   0    5.41    0.83
 -20  19   0    6.57    0.97
  19   1   0    4.66    0.80
  -1  20   0    6.31    0.85
  -1  20   0    7.19    0.73
 -19  -1   0    8.52    1.22
  20 -19   0    9.58    1.22
  20 -19   0    9.06    1.24
  -1  20   0    5.00    0.73
   4 -20   0   50.82    3.32
 -20  16   0   53.90    3.68
   4 -20   0   50.99    3.52
 -16  -4   0   50.06    3.53
  -4  20   0   53.29    3.52
  -4  20   0   53.05    3.50
  -4  20   0   52.61    3.31
  20 -16   0   51.80    3.66
   7 -20   0    8.60    0.95
  13   7   0    9.52    1.05
 -20  13   0    9.08    1.18
   7 -20   0    6.26    0.83
   7 -20   0   10.31    0.89
 -13  -7   0   14.28    1.58
  -7  20   0    9.53    1.07
  -7  20   0   11.04    1.06
  10 -20   0   10.63    1.11
 -20  10   0    8.53    1.06
  10 -20   0   10.79    1.22
  10 -20   0    9.74    0.94
 -20  10   0   10.07    1.24
  10  10   0    9.33    1.00
 -10  20   0   10.51    1.12
 -10  20   0   10.02    1.06
 -10 -10   0    9.18    1.08
  13 -20   0    0.39    0.48
  13 -20   0    1.42    0.56
   7  13   0    1.05    0.62
 -20   7   0    0.30    0.52
  13 -20   0    0.23    0.68
   7  13   0    0.92    0.30
  -7 -13   0    0.34    0.48
  20  -7   0    1.53    0.72
 -13  20   0    1.01    0.51
 -13  20   0    2.21    0.78
 -20   4   0   15.03    1.64
  16 -20   0   15.03    1.58
  16 -20   0   12.63    1.46
   4  16   0   16.81    1.55
  20  -4   0   11.73    1.26
 -16  20   0   16.26    1.73
  -4 -16   0   15.07    1.52
 -16  20   0   11.19    1.25
  -4 -16   0   11.41    1.25
  19 -20   0    6.02    0.91
   1  19   0    6.61    0.74
   1  19   0   11.26    1.44
   1  19   0    6.73    0.84
 -20   1   0    6.41    0.92
  19 -20   0    5.94    1.00
  -1 -19   0    6.97    0.89
 -19  20   0    4.53    1.22
  -1 -19   0    5.26    0.86
  20  -1   0    7.14    1.26
 -19  20   0    5.91    1.00
  18   3   0   19.47    1.73
   3 -21   0   22.63    1.79
   3 -21   0   22.80    1.76
 -21  18   0   22.29    1.98
  -3  21   0   21.11    1.75
 -18  -3   0   20.03    1.76
  -3  21   0   20.13    1.48
  21 -18   0   21.01    1.94
  -3  21   0   20.73    1.71
 -21  15   0   19.26    1.92
   6 -21   0   19.74    1.72
  15   6   0   20.00    1.71
   6 -21   0   20.88    1.51
   6 -21   0   22.59    1.73
  -6  21   0   19.09    1.69
  -6  21   0   21.49    1.47
  -6  21   0   21.08    1.69
  21 -15   0   21.86    1.53
 -21  12   0   32.38    2.45
  12   9   0   29.96    2.22
   9 -21   0   27.28    2.21
   9 -21   0   29.98    2.26
   9 -21   0   31.21    2.06
 -21  12   0   29.15    2.22
  -9  21   0   28.93    2.20
  -9  21   0   31.76    2.24
 -12  -9   0   27.72    2.20
  12 -21   0    5.26    0.86
   9  12   0    6.13    0.86
  12 -21   0    7.25    0.87
 -21   9   0    6.20    0.86
  12 -21   0    8.21    1.00
 -12  21   0    6.19    0.88
 -12  21   0    5.15    0.79
  -9 -12   0    6.58    0.87
  15 -21   0    5.41    0.94
 -21   6   0    7.39    1.03
   6  15   0    5.40    0.78
  15 -21   0    6.92    1.06
 -15  21   0    3.32    0.78
  -6 -15   0    7.32    1.10
  21  -6   0    5.07    0.97
 -15  21   0    4.74    0.81
  -6 -15   0    4.46    0.74
 -21   3   0    3.86    0.82
  18 -21   0    1.00    0.64
   3  18   0    3.13    0.51
  18 -21   0    2.59    0.67
   3  18   0    2.95    0.62
 -18  21   0    2.50    0.71
 -18  21   0    1.53    0.64
  -3 -18   0    3.26    0.67
  -3 -18   0    2.00    0.65
  21  -3   0    2.66    0.63
  21 -21   0   14.18    1.49
 -21   0   0    9.19    1.11
   0  21   0   11.49    1.25
   0  21   0   11.56    1.00
  21 -21   0    9.74    1.20
   0  21   0   11.65    1.24
   0 -21   0   10.59    1.19
   0 -21   0   11.73    1.33
 -21  21   0   13.25    1.37
  21   0   0   12.88    1.29
 -21  21   0    8.89    1.16
   2 -22   0   31.88    2.32
 -22  20   0   31.77    2.49
   2 -22   0   29.36    2.27
 -22  20   0   30.70    2.43
  20   2   0   28.08    2.30
  -2  22   0   28.52    2.27
  22 -20   0   28.86    2.45
  -2  22   0   30.06    2.01
 -20  -2   0   29.14    2.31
  -2  22   0   28.24    2.21
   5 -22   0   21.08    1.71
 -22  17   0   18.92    1.74
  17   5   0   20.24    1.66
   5 -22   0   19.20    1.44
   5 -22   0   18.76    1.67
  -5  22   0   21.69    1.68
 -17  -5   0   20.39    1.71
  -5  22   0   18.55    1.65
  -5  22   0   17.67    1.39
   8 -22   0    7.35    0.91
 -22  14   0    8.84    1.22
  14   8   0   14.14    1.49
   8 -22   0    9.61    1.11
   8 -22   0   10.64    1.21
  -8  22   0   13.01    1.45
  -8  22   0    8.89    1.05
 -14  -8   0    9.29    1.13
  11 -22   0    3.61    0.62
 -22  11   0    4.54    0.92
  11 -22   0    7.37    1.36
  11  11   0    6.62    1.07
  11 -22   0    3.30    0.70
 -22  11   0    4.56    1.36
 -11  22   0    3.06    0.67
 -11  22   0    4.28    0.90
 -11 -11   0    5.29    1.15
   8  14   0   10.36    1.10
   8  14   0    9.60    0.82
  14 -22   0   11.31    1.02
 -22   8   0    8.61    1.00
  14 -22   0    7.77    1.00
  14 -22   0   11.36    1.30
 -14  22   0   11.32    1.21
 -14  22   0   11.84    1.21
  -8 -14   0    8.98    1.04
  17 -22   0   12.88    1.38
  17 -22   0   13.73    1.52
   5  17   0   13.37    1.31
 -22   5   0   13.18    1.37
 -17  22   0   11.52    1.35
  -5 -17   0   12.23    1.30
  22  -5   0   15.22    1.53
  -5 -17   0   11.65    1.29
 -17  22   0   13.18    1.47
 -22   2   0   10.68    1.33
   2  20   0    7.57    1.00
  20 -22   0    9.62    1.30
  20 -22   0   10.74    1.43
   2  20   0    7.07    0.84
  22  -2   0    6.97    0.94
 -20  22   0    7.69    1.06
 -20  22   0    5.59    0.98
  -2 -20   0   13.65    1.47
  -2 -20   0    9.30    1.07
   1 -23   0   20.71    1.87
  22   1   0   20.15    1.86
 -23  22   0   22.54    2.06
 -23  22   0   18.81    1.98
   1 -23   0   21.11    1.84
  -1  23   0   21.48    1.82
  -1  23   0   22.01    1.54
  23 -22   0   22.21    2.07
  -1  23   0   22.57    1.83
 -22  -1   0   19.53    1.88
   4 -23   0   17.77    1.67
 -23  19   0   17.31    1.76
   4 -23   0   16.49    1.57
  19   4   0   16.72    1.59
 -23  19   0   15.39    1.82
  -4  23   0   18.70    1.62
  23 -19   0   18.14    1.88
  -4  23   0   16.57    1.53
 -19  -4   0   18.65    1.65
  -4  23   0   16.92    1.30
   7 -23   0   34.96    2.63
   7 -23   0   36.47    2.64
   7 -23   0   36.03    2.40
  16   7   0   35.64    2.62
 -23  16   0   36.05    2.83
 -23  16   0   36.62    2.73
  -7  23   0   34.60    2.36
  -7  23   0   34.88    2.60
 -16  -7   0   37.23    2.65
  -7  23   0   35.25    2.59
  10 -23   0   58.77    3.91
  10 -23   0   53.63    3.88
 -23  13   0   55.26    3.87
  10 -23   0   57.60    3.69
  13  10   0   57.90    3.87
 -23  13   0   56.50    4.04
 -10  23   0   55.97    3.85
 -13 -10   0   60.21    3.90
 -10  23   0   57.86    3.88
  13 -23   0   21.20    1.88
 -23  10   0   21.87    1.85
  10  13   0   15.79    1.53
  13 -23   0   18.42    1.69
  13 -23   0   16.48    1.39
 -13  23   0   16.76    1.59
 -13  23   0   14.29    1.55
 -10 -13   0   19.28    1.80
   7  16   0   17.68    1.50
  16 -23   0   14.13    1.64
  16 -23   0   13.42    1.55
 -23   7   0   14.74    1.52
  16 -23   0   16.63    1.37
 -16  23   0   13.47    1.52
  23  -7   0   17.36    1.51
  -7 -16   0   15.87    1.50
 -16  23   0   16.90    1.56
  -7 -16   0   16.92    1.52
   4  19   0   15.42    1.45
  19 -23   0   15.49    1.70
 -23   4   0   14.38    1.52
  19 -23   0   15.11    1.55
   4  19   0   14.16    1.21
  -4 -19   0   14.27    1.47
 -19  23   0   16.24    1.65
 -19  23   0   14.79    1.57
  23  -4   0   14.01    1.44
  -4 -19   0   15.06    1.47
   1  22   0   17.99    1.73
 -23   1   0   17.84    1.78
  22 -23   0   20.85    1.88
   1  22   0   19.85    1.47
  22 -23   0   21.38    2.00
  -1 -22   0   18.65    1.72
 -22  23   0   22.06    1.98
 -22  23   0   20.46    1.86
  -1 -22   0   18.79    1.77
  23  -1   0   20.29    1.78
   3 -24   0    4.80    1.03
 -24  21   0    4.81    1.01
 -24  21   0    2.67    0.89
   3 -24   0    3.25    0.77
  21   3   0    4.56    0.88
  -3  24   0    4.71    0.89
  -3  24   0    3.05    0.73
  -3  24   0    4.16    0.58
  24 -21   0    3.18    0.94
 -21  -3   0    3.13    0.80
   6 -24   0   65.49    3.97
 -24  18   0   61.64    4.28
  18   6   0   56.64    4.16
   6 -24   0   64.16    4.21
   6 -24   0   58.09    4.18
  -6  24   0   62.34    3.93
  -6  24   0   64.63    4.18
 -18  -6   0   61.23    4.22
   9 -24   0   18.85    1.76
  15   9   0   17.00    1.63
   9 -24   0   18.82    1.47
   9 -24   0   20.49    1.73
 -24  15   0   19.29    1.73
  24 -15   0   18.51    1.53
  -9  24   0   17.39    1.69
 -15  -9   0   24.12    1.92
  -9  24   0   18.49    1.67
  12 -24   0    1.30    0.53
  12 -24   0    1.65    0.74
  12 -24   0    1.65    0.68
 -24  12   0    1.04    0.66
  12  12   0    0.96    0.48
 -24  12   0    1.71    0.83
 -12 -12   0    1.57    0.58
 -12  24   0    0.59    0.58
 -12  24   0    0.61    0.37
   9  15   0   78.43    4.76
  15 -24   0   73.20    5.09
  15 -24   0   81.38    4.90
  15 -24   0   73.84    5.07
 -24   9   0   75.01    5.05
   9  15   0   76.10    5.03
 -15  24   0   75.52    5.06
  -9 -15   0   77.18    5.05
 -15  24   0   74.06    5.05
   6  18   0    6.63    0.98
  18 -24   0    6.75    1.12
  18 -24   0   14.81    1.75
 -24   6   0    7.44    1.07
 -18  24   0    7.53    1.04
  -6 -18   0    7.94    0.94
  24  -6   0    7.82    1.07
 -18  24   0    9.08    1.17
  -6 -18   0    6.11    0.99
   3  21   0   10.74    0.98
  21 -24   0   10.83    1.27
  21 -24   0   10.87    1.31
   3  21   0   16.20    1.76
 -24   3   0    7.81    1.11
  -3 -21   0   11.10    1.25
 -21  24   0   13.19    1.82
  -3 -21   0    9.22    1.10
 -21  24   0    8.60    1.18
  24  -3   0    6.46    1.01
 -24   0   0    9.27    1.24
  24 -24   0   12.15    1.44
   0  24   0   10.15    1.00
   0  24   0    9.46    1.13
   0  24   0   12.27    1.26
  24 -24   0   11.07    1.40
 -24  24   0    9.02    1.31
   0 -24   0   12.38    1.41
  24   0   0   13.12    1.39
 -24  24   0   11.10    1.41
   0 -24   0   12.40    1.31
   2 -25   0    4.80    1.56
 -25  23   0    2.37    0.88
   2 -25   0    1.42    0.74
 -25  23   0    1.63    0.85
  23   2   0    1.11    0.72
  25 -23   0    0.89    0.81
  -2  25   0    1.90    0.63
 -23  -2   0    1.26    1.29
  -2  25   0    1.93    0.66
  -2  25   0    3.13    0.52
   5 -25   0    2.23    0.89
   5 -25   0    1.64    0.48
  20   5   0    1.49    0.66
 -25  20   0    3.54    0.95
   5 -25   0    3.03    0.81
 -25  20   0    2.06    0.92
  -5  25   0    2.73    0.49
  -5  25   0    1.94    0.71
  -5  25   0    1.89    0.65
 -20  -5   0    4.71    1.07
  17   8   0   13.86    1.44
   8 -25   0   12.01    1.20
   8 -25   0   13.74    1.51
 -25  17   0   10.73    1.37
   8 -25   0   14.84    1.49
 -25  17   0   16.44    1.77
  25 -17   0   15.46    1.26
  -8  25   0   12.97    1.42
  -8  25   0   14.13    1.40
 -17  -8   0   17.36    1.78
 -25  14   0    6.14    1.05
  11 -25   0    5.26    0.98
  11 -25   0    6.95    1.21
 -25  14   0    7.21    1.24
  11 -25   0    7.58    1.22
  14  11   0    5.65    0.87
 -11  25   0    4.69    0.81
 -11  25   0    7.48    0.99
 -14 -11   0    7.94    1.25
  14 -25   0   21.64    2.05
 -25  11   0   22.42    1.96
  14 -25   0   22.42    1.76
  14 -25   0   22.31    1.98
 -14  25   0   24.04    1.96
 -11 -14   0   27.64    2.22
  17 -25   0   44.31    3.03
 -25   8   0   43.42    3.22
  17 -25   0   45.28    3.32
  17 -25   0   44.41    3.25
   8  17   0   46.71    3.20
  -8 -17   0   46.89    3.22
 -17  25   0   45.90    3.24
 -17  25   0   44.99    3.24
  25  -8   0   42.00    3.21
  -8 -17   0   43.48    3.18
 -25   5   0    6.80    0.94
  20 -25   0    5.72    0.98
   5  20   0    5.43    0.90
   5  20   0    7.97    0.78
  20 -25   0    5.68    0.97
  -5 -20   0    6.02    0.91
  -5 -20   0    6.73    0.93
 -20  25   0    5.99    1.05
 -20  25   0    4.20    0.93
  25  -5   0    3.98    0.71
  23 -25   0   14.25    1.29
   2  23   0   14.19    1.27
 -25   2   0   17.48    1.93
   2  23   0   15.87    1.54
  23 -25   0   15.39    1.77
  23 -25   0   15.00    1.66
  25  -2   0   19.07    1.89
 -23  25   0   20.67    2.11
  -2 -23   0   14.20    1.60
 -23  25   0   17.57    1.84
  -2 -23   0   18.09    1.93
  25   1   0    2.00    0.70
   1 -26   0    3.48    0.84
 -26  25   0    3.41    0.92
 -26  25   0    2.90    0.99
   1 -26   0    6.80    1.78
  -1  26   0    3.88    0.58
 -25  -1   0    4.61    1.50
  -1  26   0    2.99    0.78
  -1  26   0    4.91    0.91
  26 -25   0    3.90    0.95
 -26  22   0    1.44    0.55
  22   4   0    3.10    0.71
   4 -26   0    1.83    0.69
 -26  22   0    3.80    1.01
   4 -26   0    0.90    0.66
  -4  26   0    2.33    0.67
 -22  -4   0    1.56    0.74
  26 -22   0    2.29    0.93
  -4  26   0    2.23    0.68
   7 -26   0    2.58    0.67
  19   7   0    3.49    0.75
   7 -26   0    2.60    0.54
 -26  19   0    2.78    0.87
   7 -26   0    3.74    0.86
 -26  19   0    2.99    1.09
  -7  26   0    2.63    0.52
  -7  26   0    1.76    0.66
 -19  -7   0    1.19    0.67
  -7  26   0    1.55    0.59
  10 -26   0   11.00    1.31
 -26  16   0   12.64    1.65
  10 -26   0   15.48    1.53
 -26  16   0   10.39    1.28
 -26  16   0    9.10    1.27
  16  10   0    8.62    1.06
  26 -16   0   12.66    1.22
 -10  26   0   20.45    2.05
 -16 -10   0   13.32    1.39
 -10  26   0   10.50    1.21
  13  13   0   17.39    1.70
  13 -26   0   20.14    1.78
 -26  13   0   19.21    1.74
  13 -26   0   18.62    1.51
  13 -26   0   18.68    1.82
 -26  13   0   14.15    1.76
 -13  26   0   17.29    1.70
 -13 -13   0   20.60    1.73
 -13  26   0   19.25    1.73
  10  16   0   26.72    2.14
  10  16   0   24.53    1.80
  16 -26   0   23.57    2.24
  16 -26   0   26.66    1.98
  16 -26   0   34.87    2.61
 -26  10   0   28.43    2.19
 -16  26   0   26.72    2.20
 -10 -16   0   24.97    2.17
 -10 -16   0   27.58    2.17
 -16  26   0   26.10    2.20
   7  19   0    0.39    0.53
  19 -26   0    0.28    0.58
  19 -26   0    1.23    0.82
 -26   7   0   -0.23    0.57
  19 -26   0    0.71    0.62
 -19  26   0    0.25    0.64
  -7 -19   0    0.31    0.54
  -7 -19   0    1.21    0.60
  26  -7   0    0.24    0.60
 -19  26   0    0.33    0.70
   4  22   0    1.24    0.49
  22 -26   0    2.02    0.84
 -26   4   0    0.80    0.87
  22 -26   0    1.32    0.86
   4  22   0    1.68    0.70
 -22  26   0    0.82    0.70
  26  -4   0    1.27    0.60
  -4 -22   0    0.42    0.72
  -4 -22   0    1.36    0.68
 -22  26   0    1.33    0.71
  25 -26   0   14.25    1.30
   1  25   0   14.91    1.49
  25 -26   0   17.21    1.76
   1  25   0   15.44    1.26
  25 -26   0   12.09    1.59
 -26   1   0   13.06    1.55
  26  -1   0   16.57    1.84
 -25  26   0   21.08    2.11
  -1 -25   0   16.27    1.67
 -25  26   0   17.22    1.83
  -1 -25   0   13.26    1.50
   3 -27   0   10.11    1.21
  24   3   0   11.13    1.72
 -27  24   0    8.99    1.41
 -27  24   0    7.06    1.23
   3 -27   0    6.56    0.98
  -3  27   0    8.41    0.90
 -24  -3   0    7.15    1.07
  -3  27   0    7.59    1.07
  27 -24   0    8.85    1.40
  -3  27   0   11.82    1.68
 -27  21   0   18.69    1.84
 -27  21   0   13.78    1.65
   6 -27   0   16.81    1.67
   6 -27   0   18.16    1.97
  21   6   0   17.24    1.63
   6 -27   0   16.73    1.32
  -6  27   0   14.48    1.57
  -6  27   0   16.22    1.63
  -6  27   0   16.58    1.27
 -21  -6   0   13.40    1.64
 -27  18   0    7.53    1.21
   9 -27   0    9.19    1.21
 -27  18   0    8.77    1.39
  18   9   0    9.80    1.22
   9 -27   0    7.79    1.12
  27 -18   0   12.37    1.06
  -9  27   0    9.02    1.06
 -18  -9   0    7.52    1.09
  -9  27   0    9.04    1.19
  12 -27   0    4.34    0.84
  12 -27   0    4.67    0.87
 -27  15   0    3.57    0.80
  15  12   0    3.56    0.74
  12 -27   0    4.60    0.72
 -27  15   0    3.09    0.93
 -12  27   0    4.37    0.84
 -12  27   0    3.48    0.75
 -15 -12   0    4.04    0.80
  12  15   0    3.92    0.83
  15 -27   0    6.82    1.17
  15 -27   0    4.79    1.04
 -27  12   0    5.55    1.08
  15 -27   0    7.75    0.90
 -12 -15   0    5.29    1.13
 -15  27   0    3.67    0.84
 -15  27   0    3.78    0.79
  18 -27   0    7.78    0.96
   9  18   0    6.08    0.96
  18 -27   0    5.00    0.96
  18 -27   0    8.22    1.31
 -27   9   0    5.43    0.93
  -9 -18   0    8.37    1.04
 -18  27   0    2.96    0.78
 -18  27   0    3.32    0.79
  -9 -18   0    4.38    0.84
 -27   6   0    1.12    0.70
  21 -27   0    4.88    0.95
   6  21   0    1.77    0.64
  21 -27   0    1.84    0.83
  -6 -21   0    4.27    0.85
 -21  27   0    2.56    0.75
  -6 -21   0    0.94    0.69
 -21  27   0    3.20    0.95
  27  -6   0    2.35    0.64
  24 -27   0    3.75    1.21
 -27   3   0    2.88    1.16
   3  24   0    3.67    0.62
   3  24   0    2.18    0.72
  24 -27   0    2.59    0.81
  -3 -24   0    2.92    0.97
 -24  27   0    2.13    0.83
  -3 -24   0    1.66    0.73
 -24  27   0    4.16    0.98
  27  -3   0    3.41    0.84
 -27   0   0    1.84    1.13
  27 -27   0    2.26    0.92
   0  27   0    0.90    0.65
   0  27   0    2.47    0.53
 -27  27   0    0.64    0.92
  27   0   0    0.75    0.74
 -27  27   0    6.50    1.84
   0 -27   0    0.91    0.71
   0 -27   0    2.01    1.02
 -28  26   0    1.39    0.80
   2 -28   0    1.99    0.61
  26   2   0    3.15    0.78
   2 -28   0    3.62    0.93
 -28  26   0    1.54    0.83
  -2  28   0    4.28    0.60
  28 -26   0    2.22    0.96
  -2  28   0    2.15    0.80
 -26  -2   0    1.96    0.75
  -2  28   0    3.34    0.81
   5 -28   0    5.36    0.97
  23   5   0    6.62    1.12
 -28  23   0    6.22    1.25
   5 -28   0    4.66    0.96
 -28  23   0    4.50    1.13
  -5  28   0    3.97    0.85
 -23  -5   0    4.69    0.96
  -5  28   0    6.11    0.69
  -5  28   0    5.99    1.23
   8 -28   0    2.44    0.80
  20   8   0    2.44    0.72
 -28  20   0    1.48    0.83
   8 -28   0    2.32    0.80
 -28  20   0    1.96    0.84
   8 -28   0    1.50    0.68
  -8  28   0    3.20    0.83
 -20  -8   0    1.75    0.67
  -8  28   0    2.37    0.72
 -28  17   0   10.98    1.47
  17  11   0   14.29    1.50
  11 -28   0    8.32    1.20
  11 -28   0   12.18    1.50
  11 -28   0   13.17    1.24
 -28  17   0    9.68    1.37
 -11  28   0   12.82    1.43
 -11  28   0   19.54    1.88
 -17 -11   0   16.41    2.12
  28 -17   0   14.19    1.31
  14 -28   0    4.40    0.84
  14 -28   0    3.18    0.70
  14 -28   0    3.70    0.76
 -28  14   0    2.27    0.68
  14  14   0    5.27    0.89
 -28  14   0    3.22    1.02
 -14  28   0    6.45    0.97
 -14  28   0    3.96    0.82
 -14 -14   0    1.60    0.71
  11  17   0   12.01    0.95
  11  17   0   13.69    1.40
 -28  11   0    7.20    1.14
  17 -28   0   10.85    1.33
  17 -28   0   12.29    1.21
  17 -28   0   11.33    1.36
 -17  28   0   13.69    1.46
 -11 -17   0    7.93    1.17
 -17  28   0   14.01    1.53
 -11 -17   0   11.06    1.24
  20 -28   0   11.94    1.29
  20 -28   0   16.15    1.64
   8  20   0   12.03    1.39
 -28   8   0   10.00    1.42
  20 -28   0   14.54    1.65
  -8 -20   0   13.51    1.44
 -20  28   0   12.28    1.47
  28  -8   0   13.88    1.48
 -20  28   0   12.89    1.47
  -8 -20   0   11.19    1.41
   5  23   0    3.56    0.62
  23 -28   0    1.87    0.74
 -28   5   0    2.15    0.72
  23 -28   0    3.38    1.00
   5  23   0    2.98    0.76
  -5 -23   0    2.48    0.73
 -23  28   0    2.08    0.74
  -5 -23   0    3.22    0.82
  28  -5   0    2.53    0.71
 -23  28   0    2.15    0.87
   2  26   0    1.76    0.74
  26 -28   0    2.53    1.02
 -28   2   0    1.28    0.77
   2  26   0    3.22    0.57
  26 -28   0    1.18    0.77
 -26  28   0    3.07    0.92
  28  -2   0    1.86    0.78
  -2 -26   0    1.76    0.80
  -2 -26   0    2.29    0.67
 -26  28   0    2.73    1.01
   1 -29   0    4.51    1.10
   1 -29   0    3.67    0.88
  28   1   0    1.79    0.86
 -29  28   0    1.28    0.99
 -29  28   0    1.43    0.95
  29 -28   0    2.22    1.12
  -1  29   0    2.76    0.57
  -1  29   0    4.56    0.89
 -28  -1   0    1.11    1.04
  -1  29   0    2.72    0.78
   4 -29   0   -0.13    0.70
 -29  25   0    0.85    0.94
  25   4   0   -1.03    0.86
   4 -29   0    0.73    0.69
 -29  25   0    0.23    1.16
  -4  29   0   -0.38    0.55
 -25  -4   0   -0.77    0.68
  29 -25   0   -1.09    0.81
  -4  29   0    1.57    0.95
  -4  29   0   -0.37    0.41
  22   7   0   10.76    1.59
   7 -29   0    6.16    1.03
 -29  22   0    8.35    1.64
 -29  22   0    4.41    1.21
   7 -29   0    9.69    1.54
   7 -29   0    7.80    1.37
 -22  -7   0    9.43    1.50
  -7  29   0    7.34    1.15
  -7  29   0    7.85    1.18
 -29  19   0   -0.45    0.57
 -29  19   0   -0.48    0.71
  10 -29   0    0.20    0.59
  19  10   0   -0.85    0.53
  10 -29   0   -0.28    0.46
 -29  19   0    0.72    0.80
  10 -29   0   -0.19    0.69
 -19 -10   0   -0.04    0.51
 -10  29   0    0.21    0.64
 -10  29   0   -0.20    0.55
  29 -19   0    0.76    0.62
  13 -29   0    5.25    0.87
 -29  16   0    3.42    0.77
  13 -29   0    9.74    0.93
 -29  16   0    5.04    1.09
  13 -29   0    6.87    1.12
 -13  29   0   13.40    1.91
 -13  29   0    6.27    0.95
 -16 -13   0    5.22    0.89
  16 -29   0   36.98    2.70
  16 -29   0   25.83    2.42
 -29  13   0   27.84    2.59
  13  16   0   27.78    2.23
  16 -29   0   26.20    2.03
 -29  13   0   31.91    2.55
 -16  29   0   22.97    2.23
 -13 -16   0   22.49    2.17
 -16  29   0   26.02    2.24
  19 -29   0    0.29    0.73
  19 -29   0   -0.33    0.55
  10  19   0    0.18    0.31
  19 -29   0    1.30    0.64
 -29  10   0    0.47    0.70
  10  19   0   -0.25    0.56
 -19  29   0    0.58    0.62
 -10 -19   0    0.00    0.71
 -19  29   0   -0.22    0.62
 -10 -19   0   -0.42    0.52
  22 -29   0    1.88    0.67
  22 -29   0    1.55    0.68
 -29   7   0    2.67    1.44
   7  22   0    1.99    0.68
  22 -29   0    0.68    0.93
  29  -7   0    2.18    1.53
 -22  29   0    2.00    0.79
 -22  29   0    0.34    0.71
  -7 -22   0    2.42    1.37
  -7 -22   0    1.87    0.73
   4  25   0    0.93    0.67
  25 -29   0   -0.11    0.81
  25 -29   0    1.18    1.41
   4  25   0    2.04    0.54
 -29   4   0    0.36    0.73
  -4 -25   0    1.24    0.59
  -4 -25   0    0.67    0.73
  29  -4   0    1.01    0.65
 -25  29   0    1.96    0.82
 -25  29   0    0.51    0.81
  28 -29   0    4.36    0.75
   1  28   0    4.30    0.94
   1  28   0    3.96    0.64
  28 -29   0    4.86    1.15
 -29   1   0    9.25    1.70
  28 -29   0    4.58    1.20
  -1 -28   0    5.59    0.99
  29  -1   0    3.19    0.84
  -1 -28   0    4.97    1.27
 -28  29   0    2.86    1.14
 -28  29   0    2.64    0.85
 -30  27   0    1.84    1.07
  27   3   0    2.18    0.94
 -30  27   0    1.93    1.06
   3 -30   0    1.85    0.85
   3 -30   0    0.39    0.93
  -3  30   0    0.65    0.70
  30 -27   0    2.00    0.98
  -3  30   0    1.47    0.78
  -3  30   0    1.84    0.52
 -27  -3   0    2.37    1.19
 -30  24   0   -0.18    0.78
   6 -30   0    1.19    0.67
   6 -30   0    1.20    0.80
  24   6   0   -0.09    0.72
 -30  24   0    1.90    1.00
 -24  -6   0    0.07    0.62
  -6  30   0   -0.13    0.66
  -6  30   0    1.27    0.66
  -6  30   0    0.62    0.45
  21   9   0    2.13    0.82
   9 -30   0    1.78    0.85
 -30  21   0    0.26    0.79
   9 -30   0    0.92    0.62
   9 -30   0    0.97    0.52
 -30  21   0    0.99    0.78
 -21  -9   0    0.79    0.69
  -9  30   0    1.38    0.75
  -9  30   0    1.33    0.73
  12 -30   0    3.41    0.86
 -30  18   0    2.94    0.99
  18  12   0    3.76    0.93
 -30  18   0    6.76    1.28
  12 -30   0    8.92    1.47
 -30  18   0    1.83    0.90
  12 -30   0    4.86    0.76
 -12  30   0    5.14    0.88
  30 -18   0    4.59    0.87
 -18 -12   0    6.05    1.37
 -12  30   0    4.94    0.94
  15 -30   0    4.54    1.06
  15 -30   0    7.81    1.39
  15  15   0   12.09    1.69
  15 -30   0    8.09    0.97
 -30  15   0    5.76    1.29
 -30  15   0    5.96    1.22
 -15  30   0    5.65    0.89
 -15 -15   0    7.08    1.37
 -15  30   0    7.71    1.08
 -30  12   0    0.71    0.60
  12  18   0    2.24    1.35
  18 -30   0    0.78    0.71
  18 -30   0    1.21    0.61
  18 -30   0    0.91    0.86
  12  18   0    0.44    0.38
 -12 -18   0    0.24    0.63
 -12 -18   0    0.35    0.66
 -18  30   0    0.31    0.69
 -18  30   0    0.49    0.59
  21 -30   0    1.93    0.86
  21 -30   0   -0.59    0.54
  21 -30   0    0.94    0.74
   9  21   0    0.83    0.70
 -30   9   0   -0.13    0.59
  -9 -21   0    1.37    0.68
 -21  30   0    0.96    0.76
  -9 -21   0   -0.38    0.63
 -21  30   0   -0.01    0.65
   6  24   0    0.67    0.62
   6  24   0    0.65    0.51
  24 -30   0   -0.14    0.66
  24 -30   0    0.25    0.66
  24 -30   0    0.74    1.02
 -30   6   0    1.57    0.74
 -24  30   0   -0.38    0.74
  -6 -24   0    0.63    0.62
  30  -6   0    0.22    0.66
  -6 -24   0    0.79    0.71
 -24  30   0    1.14    0.78
  27 -30   0   13.11    2.00
   3  27   0    6.90    1.11
   3  27   0    8.71    0.89
  27 -30   0    6.67    1.18
 -30   3   0    8.65    1.33
  -3 -27   0    8.75    1.31
 -27  30   0    7.16    1.15
 -27  30   0    5.01    1.14
  30  -3   0    5.30    0.97
  -3 -27   0    5.06    1.06
   0  30   0    5.87    1.09
   0  30   0    4.28    0.69
  30 -30   0    5.13    0.94
  30 -30   0    4.34    1.20
 -30   0   0    4.05    1.09
 -30  30   0    5.44    1.40
   0 -30   0    5.13    1.07
   0 -30   0    6.04    1.15
 -30  30   0    2.24    0.98
  30   0   0    2.72    0.88
  29   2   0    4.49    1.06
   2 -31   0    5.29    2.29
   2 -31   0    3.11    0.99
 -31  29   0    4.77    1.32
 -31  29   0    3.40    1.10
  31 -29   0    2.45    1.05
  -2  31   0    4.71    0.97
  -2  31   0    3.24    0.89
  -2  31   0    2.94    0.62
 -29  -2   0    2.48    0.91
   5 -31   0    1.09    0.93
 -31  26   0    0.92    1.08
 -31  26   0    2.33    1.12
  26   5   0    2.17    0.88
   5 -31   0    2.36    0.89
  -5  31   0    1.53    0.73
  -5  31   0    1.47    0.80
 -26  -5   0    2.52    1.26
  -5  31   0    2.79    0.57
 -31  23   0    2.19    0.79
   8 -31   0    2.45    0.73
   8 -31   0    3.16    0.59
 -31  23   0    1.60    0.74
   8 -31   0    1.96    0.88
  23   8   0    5.93    1.96
 -23  -8   0    1.58    0.73
  -8  31   0    1.93    0.61
  -8  31   0    0.55    0.63
 -31  20   0    2.88    0.95
  11 -31   0    3.11    0.68
  20  11   0    2.37    0.78
  11 -31   0    3.36    0.97
  11 -31   0    3.18    0.90
 -31  20   0    1.98    0.84
 -31  20   0    1.90    1.01
 -11  31   0    1.95    0.76
 -20 -11   0    2.60    0.84
 -11  31   0    3.81    0.87
  31 -20   0    2.64    0.74
  17  14   0   17.34    1.73
  14 -31   0   18.24    1.94
 -31  17   0   13.93    1.99
  14 -31   0   19.71    1.90
  14 -31   0   17.57    1.54
 -14  31   0   16.05    1.78
 -14  31   0   19.08    1.84
 -17 -14   0   22.72    2.46
 -31  14   0    3.09    0.85
 -31  14   0    4.42    1.17
  17 -31   0    3.01    0.92
  17 -31   0    6.54    0.89
  17 -31   0    4.28    0.90
  14  17   0    4.72    1.17
 -17  31   0    6.02    1.26
 -14 -17   0    4.14    0.90
 -17  31   0    4.22    0.94
  11  20   0    1.53    0.41
  20 -31   0    1.51    0.78
  20 -31   0    1.68    0.90
  11  20   0    0.45    0.60
 -31  11   0    1.37    0.73
  20 -31   0    0.23    0.61
 -11 -20   0    0.48    0.75
 -20  31   0    0.91    0.66
 -11 -20   0    0.80    0.67
 -20  31   0    1.26    0.74
  23 -31   0   -1.69    0.74
  23 -31   0   -0.39    0.56
  23 -31   0    0.13    1.01
 -31   8   0    1.07    1.13
   8  23   0    0.92    0.95
  -8 -23   0    0.76    0.98
 -23  31   0    0.36    1.04
  31  -8   0    0.09    0.70
  -8 -23   0    0.47    0.76
 -23  31   0   -0.03    0.69
 -31   5   0   -0.63    1.45
  26 -31   0   -0.40    0.87
   5  26   0    0.34    0.50
  26 -31   0    0.01    0.74
   5  26   0    0.92    0.74
 -26  31   0   -0.77    0.62
 -26  31   0    0.33    0.83
  -5 -26   0   -0.63    0.69
  -5 -26   0   -0.48    0.65
  31  -5   0   -0.92    1.62
  29 -31   0    1.40    0.89
   2  29   0   -1.10    0.89
  29 -31   0    0.72    0.95
 -31   2   0    0.76    0.77
   2  29   0    0.17    0.47
 -29  31   0   -0.61    1.03
  -2 -29   0   -0.74    0.71
 -29  31   0    1.62    0.95
  -2 -29   0   -0.15    0.61
  31  -2   0    1.00    1.15
 -32  31   0    0.24    0.80
   1 -32   0   -0.31    0.50
  31   1   0    0.50    0.72
 -32  31   0   -0.20    0.84
   1 -32   0    0.99    0.87
  -1  32   0    0.06    0.49
 -31  -1   0    0.35    1.69
  32 -31   0   -0.03    0.97
  -1  32   0    1.15    0.88
 -32  28   0    3.92    1.19
  28   4   0    2.94    0.99
   4 -32   0    4.26    1.05
   4 -32   0    4.32    1.04
 -32  28   0    6.58    1.43
  -4  32   0    3.87    0.64
 -28  -4   0    3.66    1.03
  -4  32   0    2.59    0.87
  -4  32   0    2.19    0.85
  25   7   0    3.43    0.85
 -32  25   0    6.20    1.36
 -32  25   0   13.32    3.15
   7 -32   0    6.51    1.49
   7 -32   0    4.72    0.92
  -7  32   0    6.62    1.12
  -7  32   0    3.88    0.92
 -25  -7   0    6.83    1.25
  22  10   0   -0.43    0.69
 -32  22   0   -0.72    0.92
  10 -32   0    0.27    0.77
  10 -32   0    0.47    0.52
 -32  22   0   -0.53    0.76
  10 -32   0   -0.88    0.65
 -10  32   0    0.18    0.71
 -22 -10   0    0.60    0.81
 -10  32   0    0.11    0.70
  13 -32   0    0.96    0.92
  19  13   0    1.35    0.67
 -32  19   0    1.03    0.66
 -32  19   0    0.11    0.89
  13 -32   0    1.16    0.59
  13 -32   0    0.41    0.59
 -32  19   0    1.39    0.91
 -13  32   0    1.28    0.71
 -19 -13   0    0.93    1.48
 -13  32   0    1.35    0.68
  32 -19   0   -0.04    0.74
  16 -32   0    0.08    0.65
  16 -32   0    0.31    0.62
  16  16   0   -0.26    0.61
 -32  16   0    0.51    0.67
  16 -32   0   -0.39    0.86
 -32  16   0    1.36    1.09
 -16 -16   0    0.34    0.65
 -16  32   0    1.82    0.81
 -16  32   0    1.74    0.79
 -32  13   0    3.24    0.90
  13  19   0    1.96    0.86
  19 -32   0    1.93    0.90
  19 -32   0    2.76    0.81
  19 -32   0    4.14    1.22
  13  19   0    2.86    0.53
 -19  32   0    2.44    0.90
 -13 -19   0    4.87    0.94
 -19  32   0    1.58    0.81
 -13 -19   0    3.92    0.95
  10  22   0    1.99    0.76
 -32  10   0    1.48    0.83
  22 -32   0    1.48    1.02
  22 -32   0    1.28    0.86
  22 -32   0    2.01    0.72
 -22  32   0    2.34    0.85
 -10 -22   0    3.23    0.93
 -10 -22   0    2.04    0.80
 -22  32   0    0.56    0.76
   7  25   0    4.23    1.53
  25 -32   0    0.77    1.18
  25 -32   0    1.88    0.93
  25 -32   0    3.75    0.82
 -32   7   0    5.45    1.58
  32  -7   0    0.78    0.68
 -25  32   0    3.87    1.12
 -25  32   0    6.46    1.83
  -7 -25   0    3.10    0.93
  -7 -25   0    3.84    1.03
   4  28   0   -0.79    0.67
   4  28   0    0.13    0.51
 -32   4   0   -0.13    0.83
  28 -32   0    0.63    0.90
  28 -32   0   -0.08    0.87
  -4 -28   0    0.76    0.83
  -4 -28   0   -0.50    0.64
 -28  32   0   -0.39    0.82
 -28  32   0   -0.51    0.77
  32  -4   0   -0.10    0.67
   1  31   0    2.69    0.91
   1  31   0    2.42    0.59
  31 -32   0    0.35    1.09
  31 -32   0    1.68    0.68
 -32   1   0    1.14    0.92
 -31  32   0    0.96    0.99
  -1 -31   0    1.01    0.91
  -1 -31   0    2.00    0.97
  32  -1   0    2.59    0.95
 -31  32   0    1.87    0.96
  30   3   0    1.36    1.01
   3 -33   0    3.06    0.99
 -33  30   0    0.62    1.08
 -33  30   0   -0.98    0.99
   3 -33   0    0.62    0.79
 -30  -3   0    1.33    0.95
  -3  33   0    0.89    0.80
  -3  33   0    2.15    0.87
  33 -30   0    2.81    1.01
  -3  33   0    1.57    0.55
   6 -33   0   -0.26    0.75
 -33  27   0    0.32    0.95
   6 -33   0    0.50    0.75
 -33  27   0   -0.11    1.06
  27   6   0    2.65    1.34
  -6  33   0    1.34    1.02
 -27  -6   0    1.19    1.12
  -6  33   0    2.54    0.87
  -6  33   0    1.64    0.54
   9 -33   0    1.29    0.86
   9 -33   0    0.46    0.95
 -33  24   0    1.12    0.85
  24   9   0   -0.26    0.65
 -33  24   0    1.56    0.83
   9 -33   0    0.20    0.50
  -9  33   0    0.11    0.61
 -24  -9   0    0.25    1.04
  -9  33   0   -0.25    0.62
  12 -33   0   -0.12    0.80
 -33  21   0    1.09    0.99
  12 -33   0    1.08    0.82
 -33  21   0    0.69    0.89
  21  12   0    1.00    0.76
 -33  21   0    1.23    0.88
  12 -33   0    0.61    0.59
  33 -21   0    0.45    0.70
 -12  33   0    0.77    0.67
 -12  33   0    0.82    0.70
 -21 -12   0   -0.06    0.87
  15 -33   0    1.47    0.68
  15 -33   0    1.50    1.01
  15 -33   0    3.42    1.77
 -33  18   0    4.18    1.96
  18  15   0    5.88    1.31
 -33  18   0    1.04    1.11
 -18 -15   0   -0.14    0.71
 -15  33   0    0.65    1.05
 -15  33   0    2.05    0.78
  18 -33   0    1.57    0.73
  18 -33   0    2.21    1.72
  15  18   0    4.82    1.36
 -33  15   0    0.91    1.03
  18 -33   0    1.45    0.80
 -33  15   0    0.48    1.70
 -15 -18   0    1.88    0.86
 -18  33   0    1.67    1.04
 -18  33   0    2.61    0.87
  21 -33   0   -0.09    0.63
  12  21   0    0.53    0.65
  21 -33   0    0.67    0.87
  12  21   0    1.09    0.41
  21 -33   0    0.74    0.85
 -33  12   0    0.25    0.74
 -21  33   0   -0.38    0.65
 -12 -21   0    0.28    0.68
 -21  33   0   -1.15    0.62
 -12 -21   0    2.08    0.81
 -33   9   0    1.23    0.94
  24 -33   0    0.66    0.68
  24 -33   0    0.94    0.86
   9  24   0    0.06    0.59
  24 -33   0    0.83    0.93
  -9 -24   0    1.35    0.81
 -24  33   0    0.47    0.62
  -9 -24   0    1.20    0.81
 -24  33   0    0.83    0.81
  27 -33   0    1.87    0.94
  27 -33   0    0.03    0.77
 -33   6   0    0.31    0.82
   6  27   0   -0.22    0.63
  27 -33   0   -1.12    0.93
 -27  33   0   -0.80    0.90
  -6 -27   0    0.94    0.82
  -6 -27   0    0.90    0.77
  33  -6   0   -0.27    0.60
 -27  33   0   -1.01    0.73
   3  30   0   -0.46    0.70
   3  30   0   -0.37    0.48
 -33   3   0    1.54    1.41
  30 -33   0    0.10    0.96
  30 -33   0    0.24    0.90
  33  -3   0    0.29    0.73
 -30  33   0    0.17    0.88
  -3 -30   0    1.77    1.12
  -3 -30   0    0.70    0.82
 -30  33   0    0.46    1.00
   0  33   0    1.98    0.59
  33 -33   0    1.76    1.15
 -33   0   0    1.37    0.94
   0  33   0    2.13    0.90
   0 -33   0    0.97    0.83
   0 -33   0   -0.92    0.64
 -33  33   0    2.88    1.13
 -33  33   0    1.05    1.22
  33   0   0    1.16    0.86
 -34  32   0   -0.49    0.87
  32   2   0    0.75    0.83
   2 -34   0   -1.13    0.65
 -34  32   0    0.76    1.00
   2 -34   0    0.67    0.90
  34 -32   0   -0.23    1.01
 -32  -2   0   -0.75    0.83
  -2  34   0    0.71    0.53
  -2  34   0    1.53    0.85
   5 -34   0    3.69    1.03
   5 -34   0    1.71    0.87
  29   5   0    2.83    1.00
 -34  29   0    2.22    1.14
 -34  29   0    1.15    1.14
  -5  34   0    1.41    0.54
  -5  34   0    0.90    0.75
  -5  34   0    2.18    0.84
 -29  -5   0    0.52    0.86
 -34  26   0    2.30    1.18
  26   8   0    5.40    1.47
   8 -34   0    1.37    0.74
 -34  26   0    3.02    1.26
   8 -34   0    2.21    0.94
  -8  34   0    2.78    1.22
 -26  -8   0    0.47    0.76
  -8  34   0    2.26    0.79
 -34  23   0    0.86    0.99
  23  11   0    2.58    0.85
  11 -34   0    1.32    0.87
  11 -34   0   -0.03    0.77
 -34  23   0   -0.55    1.06
 -34  23   0    0.50    0.87
  11 -34   0    0.29    0.53
 -11  34   0    1.70    0.76
 -23 -11   0    1.25    0.91
 -11  34   0   -0.49    0.68
  14 -34   0    5.82    1.24
 -34  20   0    3.25    1.26
  14 -34   0    6.22    0.91
 -34  20   0    6.68    1.20
  14 -34   0    6.05    1.08
 -34  20   0    3.24    1.17
  20  14   0    4.21    0.86
 -20 -14   0    5.50    1.18
 -14  34   0    4.91    1.02
 -14  34   0    8.96    2.08
  34 -20   0    7.78    1.06
  17 -34   0    1.13    0.89
 -34  17   0    0.62    0.77
  17  17   0    1.93    0.84
  17 -34   0    1.47    0.69
 -34  17   0    0.62    1.02
  17 -34   0    1.44    0.87
 -17  34   0    1.73    0.84
 -17 -17   0    0.32    0.72
 -17  34   0    0.67    0.75
  20 -34   0    0.75    1.03
 -34  14   0    0.98    0.97
  20 -34   0    1.37    1.11
  14  20   0    0.67    0.71
 -34  14   0    0.04    0.74
  14  20   0    0.33    0.42
  20 -34   0   -0.49    0.65
 -14 -20   0    0.92    0.75
 -14 -20   0   -0.15    0.74
 -20  34   0    0.12    0.76
 -20  34   0    0.03    0.73
 -34  11   0    1.34    1.06
  23 -34   0    0.75    0.90
  23 -34   0    1.02    0.77
  23 -34   0    1.97    0.97
  11  23   0    1.08    0.76
 -23  34   0   -0.31    0.70
 -11 -23   0    0.19    0.97
 -23  34   0    0.94    0.81
 -11 -23   0    0.46    0.80
   8  26   0    1.99    1.10
  26 -34   0    0.69    1.92
   8  26   0    0.26    0.58
  26 -34   0    1.80    1.15
 -34   8   0    1.73    0.91
  26 -34   0    2.12    0.77
  -8 -26   0    0.37    0.69
 -26  34   0    1.37    1.26
 -26  34   0    0.90    0.80
  -8 -26   0    1.68    0.88
  34  -8   0    0.77    0.85
  29 -34   0    2.12    1.12
   5  29   0   -0.04    0.72
 -34   5   0    0.20    0.91
  29 -34   0    0.72    0.87
  -5 -29   0    0.68    0.85
  34  -5   0    0.29    0.78
 -29  34   0    0.92    0.88
  -5 -29   0    0.69    0.89
 -29  34   0    0.11    0.77
   2  32   0    0.20    0.58
 -34   2   0    1.71    1.02
   2  32   0    0.13    0.73
  32 -34   0    0.44    1.13
 -32  34   0    0.46    0.94
  34  -2   0    1.18    0.83
 -32  34   0   -0.86    0.93
  -2 -32   0   -0.49    0.76
  -2 -32   0   -0.11    0.67
   1 -35   0    0.60    0.93
 -35  34   0   -1.14    0.93
   1 -35   0    1.58    1.11
 -35  34   0   -1.77    0.87
  34   1   0   -0.17    0.83
 -34  -1   0   -0.25    0.90
  35 -34   0   -1.10    0.70
  -1  35   0    0.25    0.78
  35 -34   0   -1.02    0.98
  -1  35   0    0.67    0.68
   4 -35   0    0.16    0.90
 -35  31   0    1.37    1.17
 -35  31   0    0.44    1.06
   4 -35   0    0.91    0.92
  31   4   0    1.43    1.00
 -31  -4   0    1.53    1.22
  -4  35   0   -1.01    0.71
  -4  35   0    1.42    0.85
  -4  35   0    1.06    0.54
   7 -35   0   -0.42    0.77
  28   7   0   -0.26    1.63
 -35  28   0    1.04    0.92
   7 -35   0   -0.27    0.63
 -35  28   0    1.15    1.22
 -28  -7   0   -0.06    0.78
  -7  35   0   -0.82    0.54
  -7  35   0   -0.39    1.49
 -35  25   0    3.46    1.06
  25  10   0    4.76    1.02
  10 -35   0    8.28    1.33
  10 -35   0    3.90    1.08
 -35  25   0    4.87    1.14
  10 -35   0    3.26    0.73
 -10  35   0    6.25    1.02
 -10  35   0    5.94    1.12
 -25 -10   0    3.12    0.99
 -35  22   0    1.01    0.78
  13 -35   0    1.01    0.64
 -35  22   0   -1.76    1.04
  22  13   0    0.71    0.77
  13 -35   0    2.37    1.83
 -35  22   0    1.09    0.99
  13 -35   0    0.80    0.88
 -22 -13   0    0.29    0.74
 -13  35   0    0.94    0.70
 -13  35   0    0.14    0.71
  35 -22   0    2.37    0.82
  19  16   0    0.41    0.70
  16 -35   0   -0.16    0.65
 -35  19   0    1.72    1.11
  16 -35   0    2.80    1.84
  16 -35   0    1.04    1.01
 -35  19   0    2.55    1.88
 -16  35   0    1.07    0.82
 -19 -16   0    0.68    0.83
 -16  35   0   -0.21    0.73
  16  19   0    1.45    0.56
  19 -35   0    1.40    0.76
 -35  16   0    0.91    1.12
  19 -35   0    0.73    0.90
 -35  16   0    0.46    0.82
  16  19   0    1.80    1.01
  19 -35   0    2.86    1.21
 -16 -19   0    1.43    0.83
 -19  35   0    1.99    0.84
 -19  35   0    3.10    1.20
  22 -35   0    0.06    1.00
  13  22   0    0.64    0.41
  22 -35   0    1.94    0.94
  22 -35   0    1.03    0.73
  13  22   0   -0.98    0.88
 -35  13   0    0.65    0.80
 -22  35   0    0.29    1.13
 -22  35   0    1.58    0.95
 -13 -22   0    1.11    0.92
 -13 -22   0    0.96    0.80
 -35  10   0    1.24    0.98
  25 -35   0    2.10    1.18
  25 -35   0    1.75    1.00
  10  25   0    1.34    0.82
  25 -35   0    2.13    0.82
 -10 -25   0    0.81    0.83
 -10 -25   0    3.40    0.98
 -25  35   0    1.42    0.98
 -25  35   0    0.00    0.75
   7  28   0   -1.52    0.87
  28 -35   0    0.80    0.86
  28 -35   0    0.15    1.00
   7  28   0    0.39    0.60
 -35   7   0   -0.08    1.25
  28 -35   0   -0.16    1.14
 -28  35   0    1.51    1.28
  -7 -28   0    0.00    1.07
 -28  35   0    0.25    0.75
  -7 -28   0    0.62    0.88
  35  -7   0    0.78    0.92
  31 -35   0    1.03    0.97
   4  31   0    1.25    0.85
  31 -35   0    1.33    1.04
   4  31   0    1.58    0.94
 -35   4   0    0.07    1.20
 -31  35   0    1.12    1.00
  -4 -31   0    1.18    0.92
 -31  35   0    0.43    0.97
  -4 -31   0    0.31    0.80
  35  -4   0    1.63    0.76
 -35   1   0    1.50    0.98
   1  34   0    0.11    1.54
  34 -35   0    2.06    1.29
  -1 -34   0   -0.25    0.93
 -34  35   0    1.58    1.90
 -34  35   0    0.61    1.10
  -1 -34   0    1.53    0.82
  35  -1   0    0.31    0.77
 -36  33   0    1.47    1.07
   3 -36   0   -0.23    0.90
   3 -36   0   -0.28    0.86
 -36  33   0    0.91    1.00
  33   3   0    0.50    0.80
  -3  36   0   -0.17    0.64
 -33  -3   0    1.65    1.11
  -3  36   0    0.92    0.87
   6 -36   0   -1.49    0.96
  30   6   0    0.00    0.84
 -36  30   0   -0.39    1.07
 -36  30   0   -0.62    0.96
   6 -36   0   -0.38    0.76
  -6  36   0    0.08    0.74
  -6  36   0    0.03    0.83
 -30  -6   0    0.05    1.19
 -36  27   0    0.98    1.21
  27   9   0    0.55    0.89
   9 -36   0    0.35    0.92
 -36  27   0   -0.89    0.93
   9 -36   0    0.46    1.02
  -9  36   0    0.25    0.75
  -9  36   0   -0.46    0.76
 -27  -9   0    1.77    1.26
  12 -36   0    1.00    0.92
  12 -36   0    0.03    0.58
 -36  24   0    0.90    0.90
  24  12   0   -0.22    0.76
 -36  24   0   -1.16    0.80
  12 -36   0    1.59    0.89
 -36  24   0    0.48    0.98
 -12  36   0   -0.31    0.65
 -24 -12   0    0.87    0.90
 -12  36   0    0.32    0.75
 -36  21   0    1.02    0.94
  15 -36   0    2.36    0.73
 -36  21   0    1.17    1.05
  15 -36   0    3.19    1.10
 -36  21   0    0.59    0.91
  15 -36   0    1.95    1.11
  21  15   0    2.52    0.68
  36 -21   0    3.16    1.58
 -21 -15   0    1.91    0.92
 -15  36   0    2.57    1.96
 -15  36   0    1.61    0.83
 -36  18   0    4.14    1.25
 -36  18   0    3.20    1.30
  18 -36   0    1.66    0.94
  18 -36   0    5.04    1.34
  18  18   0    0.48    0.74
  18 -36   0    3.68    0.84
 -18  36   0    1.68    0.83
 -18 -18   0    4.83    1.31
 -18  36   0    2.61    0.91
  21 -36   0    1.49    0.81
 -36  15   0    0.51    0.91
  21 -36   0    0.72    1.03
 -36  15   0    0.60    1.12
  15  21   0    1.61    0.49
  15  21   0    0.66    0.76
  21 -36   0    1.02    1.27
 -21  36   0    0.33    0.54
 -21  36   0    1.19    0.82
 -15 -21   0    0.48    0.85
 -15 -21   0   -0.66    0.70
  24 -36   0    0.51    0.75
 -36  12   0   -0.16    0.79
  12  24   0   -1.15    0.63
  24 -36   0    0.18    0.84
  24 -36   0    0.82    1.02
 -12 -24   0    0.55    0.81
 -24  36   0   -0.61    0.81
 -12 -24   0    1.51    0.88
 -24  36   0    0.23    0.90
  27 -36   0   -0.63    0.70
  27 -36   0    0.39    1.12
   9  27   0    0.13    0.62
  27 -36   0   -0.92    0.74
 -36   9   0   -0.13    0.79
   9  27   0   -0.31    0.61
 -27  36   0    0.18    0.70
  -9 -27   0    0.41    0.76
  -9 -27   0   -0.04    0.82
 -27  36   0   -0.94    0.85
 -36   6   0   -0.73    0.81
   6  30   0    0.32    0.74
  30 -36   0    0.99    0.91
   6  30   0   -0.54    0.54
  30 -36   0   -0.10    1.00
  30 -36   0    0.15    0.88
  -6 -30   0   -1.22    0.83
 -30  36   0   -0.99    0.86
  36  -6   0    1.19    1.88
  -6 -30   0   -1.07    0.75
 -30  36   0    0.77    0.88
  33 -36   0   -1.60    1.10
   3  33   0    0.44    0.80
 -36   3   0   -1.18    0.80
  33 -36   0    0.70    0.99
   3  33   0    1.15    0.63
  36  -3   0   -0.18    0.71
 -33  36   0    1.62    1.09
  -3 -33   0   -1.16    0.76
  -3 -33   0   -0.03    0.60
 -33  36   0    0.06    0.98
  36 -36   0    0.11    1.15
   0  36   0    2.07    1.18
 -36   0   0   -0.39    0.86
 -36  36   0    0.29    1.04
   0 -36   0    0.03    0.56
  36   0   0    2.21    1.11
   0 -36   0    0.30    0.92
 -36  36   0    0.39    1.12
  35   2   0    0.48    0.95
 -37  35   0    0.06    0.99
   2 -37   0    1.47    0.98
 -37  35   0    0.43    1.14
   2 -37   0    1.15    0.96
  -2  37   0   -0.09    0.90
  37 -35   0   -0.69    0.73
  37 -35   0    0.18    1.18
 -35  -2   0    0.08    0.95
 -37  32   0    1.14    1.14
 -37  32   0    0.46    1.23
   5 -37   0    1.17    0.93
  32   5   0    0.38    1.05
   5 -37   0    1.27    0.83
  -5  37   0    1.44    0.91
 -32  -5   0    0.47    0.97
  -5  37   0    1.86    0.91
 -37  29   0    1.72    1.20
   8 -37   0    3.14    1.18
  29   8   0    2.31    1.03
   8 -37   0    3.36    1.15
  -8  37   0    3.36    1.06
  -8  37   0    1.25    0.90
 -29  -8   0    0.98    0.97
 -37  26   0    3.09    1.35
 -37  26   0    2.47    1.03
  11 -37   0    3.83    1.14
  26  11   0    3.47    0.79
 -37  26   0    4.31    2.65
  11 -37   0    1.09    0.96
  11 -37   0    4.18    0.78
 -26 -11   0    2.61    1.01
 -11  37   0    2.51    0.86
 -11  37   0    2.68    0.82
  14 -37   0    2.99    1.17
  14 -37   0    1.53    0.72
 -37  23   0    1.65    1.15
 -37  23   0    1.78    1.07
  14 -37   0    1.21    1.26
  23  14   0    2.36    0.95
 -37  23   0   -0.16    1.21
 -23 -14   0    1.44    0.93
 -14  37   0    2.34    1.48
 -14  37   0    1.63    0.88
  17 -37   0    1.69    0.77
 -37  20   0    1.35    0.77
  17 -37   0    1.37    1.13
  20  17   0    1.71    0.82
  17 -37   0    1.93    0.83
 -37  20   0    1.34    1.35
 -17  37   0    2.22    0.93
 -17  37   0    2.99    0.93
 -20 -17   0   -0.18    1.57
  37 -20   0    1.55    0.95
 -37  17   0    0.58    1.26
  17  20   0    3.01    1.21
  17  20   0    1.91    0.61
  20 -37   0    2.16    1.05
  20 -37   0    0.87    0.77
  20 -37   0    4.29    0.91
 -37  17   0    0.84    0.87
 -20  37   0    3.27    1.06
 -17 -20   0    1.06    0.86
 -20  37   0    2.86    1.01
  14  23   0    2.96    0.84
 -37  14   0    2.29    1.23
  23 -37   0    2.08    1.20
  23 -37   0    3.17    0.93
  23 -37   0    4.26    1.50
 -37  14   0    2.48    1.14
 -23  37   0    1.84    0.81
 -23  37   0    2.75    0.95
 -14 -23   0    1.35    0.89
 -14 -23   0    4.12    1.18
  26 -37   0    1.18    0.81
  26 -37   0   -1.01    0.99
  11  26   0    1.19    0.80
  26 -37   0   -0.39    0.94
 -37  11   0   -0.98    1.07
 -11 -26   0   -0.60    1.03
 -11 -26   0    0.20    0.85
 -26  37   0   -0.23    0.80
 -26  37   0    0.63    0.89
  29 -37   0    2.72    0.99
   8  29   0    1.47    0.80
  29 -37   0    2.00    1.20
   8  29   0    1.13    0.68
  29 -37   0    1.48    1.02
 -37   8   0    1.55    0.98
  37  -8   0    1.28    0.90
 -29  37   0    1.63    1.01
  -8 -29   0    1.14    0.90
  -8 -29   0    1.50    0.94
 -29  37   0    0.60    1.02
   5  32   0   -0.40    0.74
  32 -37   0    0.05    1.18
 -37   5   0   -0.03    0.93
   5  32   0    0.38    0.61
  32 -37   0    0.38    0.79
  32 -37   0    3.08    1.52
  -5 -32   0    1.60    0.94
  -5 -32   0    1.77    0.98
  37  -5   0   -0.19    0.85
 -32  37   0    0.90    1.13
 -32  37   0   -0.99    0.96
 -37   2   0   -0.05    0.93
  35 -37   0   -1.10    1.02
   2  35   0    0.24    0.88
   2  35   0    0.13    0.57
  -2 -35   0    0.34    0.91
  -2 -35   0   -0.57    0.89
 -35  37   0   -1.10    1.00
 -35  37   0   -0.28    1.07
  37  -2   0   -0.54    0.80
   1 -38   0    1.46    0.86
   1 -38   0    0.77    1.11
 -38  37   0    1.79    1.22
 -38  37   0    0.29    1.14
  37   1   0    1.47    1.01
  -1  38   0    1.27    0.68
  38 -37   0    2.43    1.40
 -37  -1   0    1.28    1.05
  38 -37   0    1.52    0.78
  -1  38   0    0.86    0.89
   4 -38   0   -0.07    0.79
  34   4   0    0.83    1.39
 -38  34   0   -0.47    1.14
   4 -38   0   -0.53    0.89
 -38  34   0   -0.05    1.08
  -4  38   0    1.56    1.36
 -34  -4   0    1.11    1.01
  -4  38   0   -0.97    0.75
   7 -38   0    0.70    0.84
 -38  31   0    0.94    1.14
 -38  31   0    1.70    1.21
   7 -38   0    1.01    0.74
  31   7   0    0.76    0.90
  -7  38   0    1.07    0.72
 -31  -7   0   -0.89    0.77
  -7  38   0    1.78    0.91
 -38  28   0    0.83    1.10
  28  10   0   -0.37    0.90
  10 -38   0   -0.43    0.88
  10 -38   0    0.67    0.92
 -38  28   0    2.33    1.41
 -10  38   0   -0.25    0.72
 -10  38   0   -0.12    0.79
 -28 -10   0    0.15    0.85
 -38  25   0   -1.86    1.79
  13 -38   0    0.04    0.74
 -38  25   0   -0.49    0.96
  25  13   0    1.37    0.94
 -38  25   0    0.35    1.12
  13 -38   0    1.16    0.91
  13 -38   0    0.56    0.63
 -13  38   0   -0.97    0.67
 -25 -13   0   -1.31    1.72
 -13  38   0    0.76    0.83
 -38  22   0    3.18    1.19
  16 -38   0    1.78    0.99
  16 -38   0    2.88    1.19
 -38  22   0    4.20    1.21
  16 -38   0    3.47    0.84
  22  16   0    5.38    1.02
 -38  22   0    3.09    1.01
 -22 -16   0    3.78    1.06
 -16  38   0    2.61    0.81
  38 -22   0    5.17    1.12
 -16  38   0    5.95    1.13
  19 -38   0    0.13    1.02
 -38  19   0    0.68    1.25
  19  19   0    1.66    0.93
 -38  19   0    0.49    0.71
  19 -38   0    0.69    0.84
  19 -38   0    0.08    0.70
 -19 -19   0    1.04    0.89
 -19  38   0    1.70    1.27
 -19  38   0    2.00    0.89
  16  22   0    0.20    0.79
 -38  16   0   -0.02    0.89
  22 -38   0    0.80    0.79
  22 -38   0    0.21    0.86
  16  22   0    0.86    0.48
 -38  16   0    0.41    1.31
  22 -38   0    0.35    0.97
 -16 -22   0   -1.23    0.75
 -22  38   0   -1.29    0.74
 -16 -22   0   -0.80    0.85
 -22  38   0    0.43    0.85
  13  25   0    4.29    1.34
  25 -38   0    2.45    0.88
  25 -38   0    0.42    0.94
  25 -38   0    3.57    1.18
 -38  13   0    1.21    1.03
 -25  38   0    2.92    1.11
 -25  38   0    0.87    0.95
 -13 -25   0    1.50    0.96
 -13 -25   0    1.16    0.97
 -38  10   0    1.07    0.91
  10  28   0    1.99    0.74
  28 -38   0    2.28    1.20
  28 -38   0    0.77    0.89
  10  28   0    0.71    0.89
  28 -38   0    1.66    0.90
 -10 -28   0    2.38    1.04
 -28  38   0   -0.38    1.57
 -28  38   0    1.75    0.94
 -10 -28   0    0.45    0.81
   7  31   0    2.17    0.72
  31 -38   0    1.93    1.38
   7  31   0    3.76    1.45
  31 -38   0    2.26    1.02
  31 -38   0    3.65    1.16
 -38   7   0    3.55    1.17
 -31  38   0    1.34    1.05
  -7 -31   0    1.38    0.91
  -7 -31   0    3.28    1.06
  38  -7   0    1.30    1.01
 -31  38   0    2.75    1.54
  34 -38   0   -0.52    1.03
  34 -38   0    0.52    1.04
  34 -38   0    1.88    0.98
   4  34   0    0.97    0.58
   4  34   0   -0.57    0.85
 -38   4   0    1.76    1.09
  -4 -34   0   -0.20    0.86
  38  -4   0    0.81    1.07
 -34  38   0    2.29    1.10
  -4 -34   0   -0.60    0.67
 -34  38   0    0.50    1.02
   1  37   0    0.07    0.76
  37 -38   0   -0.53    1.11
   1  37   0   -0.23    0.54
 -38   1   0    2.20    2.03
  38  -1   0   -0.52    0.84
  -1 -37   0   -0.68    0.88
  -1 -37   0   -0.17    0.58
 -37  38   0   -0.14    1.06
 -37  38   0   -1.10    0.91
   3 -39   0    0.78    1.14
 -39  36   0    1.52    1.45
   3 -39   0    0.84    1.03
 -39  36   0    1.13    1.07
  36   3   0    0.11    0.91
  39 -36   0    0.93    0.79
  -3  39   0    0.57    0.87
  -3  39   0    0.78    0.63
 -36  -3   0    0.98    0.96
 -39  33   0    0.21    1.22
   6 -39   0    1.09    0.97
 -39  33   0    1.99    1.62
   6 -39   0    0.31    0.81
 -33  -6   0    0.05    0.76
  -6  39   0    0.22    0.81
  -6  39   0    0.47    1.23
  30   9   0    4.87    1.45
   9 -39   0    3.02    1.13
 -39  30   0    3.62    1.42
   9 -39   0    2.04    0.85
 -39  30   0    2.85    1.83
 -30  -9   0    2.88    2.18
  -9  39   0    3.63    1.40
  -9  39   0    3.39    1.25
  12 -39   0    1.84    1.04
 -39  27   0   -0.28    1.06
  12 -39   0    0.81    1.01
 -39  27   0    0.28    0.92
  27  12   0    1.59    0.93
 -39  27   0    0.13    1.10
  12 -39   0    1.42    0.67
 -27 -12   0    1.09    0.91
 -12  39   0    0.73    0.86
 -12  39   0   -0.48    0.71
  24  15   0    0.27    0.86
 -39  24   0   -0.12    1.03
  15 -39   0    1.67    0.72
 -39  24   0   -0.25    0.80
  15 -39   0   -0.73    0.85
 -39  24   0   -1.24    1.40
  15 -39   0    3.64    2.25
 -24 -15   0   -0.58    0.85
 -15  39   0    2.12    0.98
 -15  39   0   -0.55    0.83
  18 -39   0   -0.02    0.74
 -39  21   0   -0.44    0.72
 -39  21   0   -0.78    1.85
 -39  21   0   -0.77    0.91
  21  18   0   -1.05    1.01
  18 -39   0    2.42    1.26
  18 -39   0   -0.83    0.77
 -18  39   0    1.62    1.31
 -21 -18   0   -0.18    0.79
 -18  39   0    0.71    0.85
  39 -21   0    0.87    0.96
 -39  18   0    0.59    0.84
 -39  18   0   -0.21    1.55
  21 -39   0    2.80    2.05
  21 -39   0    2.27    0.83
  21 -39   0   -0.37    1.10
  18  21   0    2.01    0.60
  18  21   0    2.14    0.90
 -21  39   0    0.85    0.89
 -21  39   0    0.95    0.95
 -18 -21   0    1.03    0.95
 -18 -21   0    1.53    1.05
  24 -39   0    1.41    0.84
 -39  15   0    2.58    1.32
  15  24   0    1.41    0.50
  24 -39   0    2.63    1.10
 -39  15   0   -0.11    1.66
  24 -39   0   -0.04    1.08
  15  24   0    1.47    1.20
 -15 -24   0   -0.60    0.84
 -15 -24   0   -0.46    1.00
 -24  39   0    1.12    0.94
 -24  39   0    0.51    1.24
 -39  12   0    2.52    1.10
  27 -39   0    0.51    0.89
  27 -39   0    4.09    1.21
  12  27   0    2.05    0.94
  27 -39   0    2.51    1.16
 -12 -27   0    1.76    1.02
 -27  39   0    2.70    1.61
 -27  39   0    2.14    1.00
 -12 -27   0    3.62    1.08
  30 -39   0    0.48    1.18
   9  30   0    0.71    0.67
   9  30   0    0.66    0.92
  30 -39   0    0.34    0.85
  30 -39   0   -2.02    1.85
 -39   9   0    0.73    0.94
  -9 -30   0    3.65    1.93
  -9 -30   0    0.14    0.97
 -30  39   0    0.93    1.07
 -30  39   0   -1.00    0.84
 -39   6   0   -0.77    0.89
  33 -39   0   -1.21    0.99
   6  33   0   -0.54    1.24
   6  33   0   -0.13    0.62
  33 -39   0   -1.24    0.80
  33 -39   0   -2.91    1.87
  -6 -33   0    0.70    1.01
  -6 -33   0    1.10    0.60
 -33  39   0    0.31    0.99
 -33  39   0    1.29    1.07
 -39   3   0    0.68    0.88
  36 -39   0    0.49    0.90
   3  36   0   -0.51    1.54
   3  36   0    0.99    0.58
  36 -39   0   -0.76    1.07
  39  -3   0    0.92    0.76
 -36  39   0    1.14    1.18
  -3 -36   0    1.03    0.96
  -3 -36   0   -0.45    0.81
 -36  39   0    1.45    0.97
  39 -39   0    0.65    1.25
 -39   0   0    1.11    0.98
   0  39   0    2.99    1.39
   0 -39   0    4.62    2.58
  39   0   0    2.29    1.43
 -39  39   0   -0.77    1.03
   0 -39   0    0.47    1.49
 -39  39   0    3.21    1.58
  38   2   0   -0.11    1.10
 -40  38   0    1.68    1.25
 -40  38   0    2.08    1.55
   2 -40   0    1.40    0.82
  -2  40   0    1.81    0.91
 -38  -2   0    0.87    1.02
  40 -38   0    0.61    0.74
   5 -40   0    0.54    0.89
 -40  35   0    1.04    1.16
  35   5   0   -0.47    0.99
   5 -40   0    0.68    0.70
 -40  35   0   -0.08    1.17
 -35  -5   0   -0.13    0.77
  -5  40   0   -0.25    0.81
  -5  40   0   -0.22    0.79
 -40  32   0    4.23    2.11
  32   8   0    2.88    1.07
 -40  32   0    3.41    1.40
   8 -40   0    4.67    1.26
   8 -40   0    2.06    1.29
 -32  -8   0    3.30    1.27
  -8  40   0    2.73    1.04
  11 -40   0    3.42    1.12
  29  11   0    3.52    1.47
 -40  29   0    1.91    1.36
 -40  29   0    0.77    1.31
  11 -40   0    1.80    1.04
 -40  29   0    0.67    1.00
 -11  40   0    4.81    1.47
 -11  40   0    1.61    1.01
 -29 -11   0    1.88    0.96
  14 -40   0    2.84    1.21
  14 -40   0    2.53    1.21
  26  14   0    4.41    1.17
 -40  26   0    1.74    1.44
 -40  26   0    1.38    1.43
  14 -40   0    1.91    0.72
 -40  26   0    1.67    1.09
 -26 -14   0    2.05    1.08
 -14  40   0    1.51    0.90
 -14  40   0    1.37    1.17
 -40  23   0    1.35    1.26
 -40  23   0   -0.19    1.07
  17 -40   0    0.47    0.93
 -40  23   0    0.44    2.12
  17 -40   0    0.33    0.72
  23  17   0    0.23    0.82
  17 -40   0    1.96    2.05
  40 -23   0    0.87    0.97
 -23 -17   0    0.30    0.92
 -17  40   0    0.56    0.85
 -17  40   0   -0.02    0.82
 -40  20   0   -0.89    1.14
  20 -40   0    1.29    1.13
  20 -40   0    0.16    0.72
  20  20   0    0.66    0.61
 -40  20   0    0.11    0.83
  20  20   0   -0.08    0.82
  20 -40   0    0.38    0.87
 -20  40   0    0.03    0.86
 -20  40   0    0.72    0.89
 -20 -20   0    0.37    0.90
  23 -40   0   -1.28    0.84
  17  23   0    1.66    0.53
  17  23   0    0.58    1.10
 -40  17   0    0.64    0.88
  23 -40   0    1.07    0.96
  23 -40   0    1.12    0.90
 -40  17   0    1.40    1.32
 -17 -23   0    0.83    0.92
 -23  40   0    1.49    1.82
 -23  40   0    1.74    1.26
 -17 -23   0    1.26    0.94
  14  26   0    2.91    0.88
  26 -40   0    2.60    0.93
  26 -40   0    3.31    1.36
  26 -40   0    1.78    1.06
 -40  14   0    0.53    0.85
 -26  40   0    2.64    1.08
 -26  40   0    1.17    0.92
 -14 -26   0    2.09    1.91
 -14 -26   0    2.03    1.08
  11  29   0    0.33    0.84
  29 -40   0    0.22    2.27
  11  29   0    0.29    0.70
  29 -40   0   -1.22    1.05
  29 -40   0    1.49    0.94
 -40  11   0   -0.75    0.89
 -29  40   0    1.43    1.05
 -11 -29   0    0.77    0.95
 -29  40   0    0.09    0.90
 -11 -29   0    1.91    1.93
   8  32   0    0.34    0.65
  32 -40   0    0.75    1.06
  32 -40   0   -0.26    0.86
  32 -40   0    1.75    1.50
 -40   8   0   -3.38    1.72
  40  -8   0    1.54    0.99
  -8 -32   0   -0.24    0.91
  -8 -32   0    0.09    0.73
 -32  40   0    0.38    0.99
   5  35   0   -0.16    0.81
   5  35   0    0.38    0.55
 -40   5   0    0.31    0.99
  35 -40   0   -0.44    0.84
  35 -40   0    0.32    1.14
  35 -40   0    1.16    0.98
  -5 -35   0    0.56    0.90
  40  -5   0   -0.26    1.25
 -35  40   0    0.62    1.10
 -35  40   0    0.52    1.06
  -5 -35   0    0.29    0.94
   2  38   0   -0.46    0.72
 -40   2   0   -0.79    0.80
  38 -40   0    0.49    1.12
   2  38   0   -0.04    0.50
  40  -2   0   -0.06    0.84
  -2 -38   0    0.38    1.12
 -38  40   0   -0.07    1.01
 -38  40   0   -0.99    0.90
  -2 -38   0    0.61    0.54
 -41  40   0    1.22    1.04
 -41  40   0   -0.86    1.41
   1 -41   0    0.80    0.70
  40   1   0    0.77    0.99
   1 -41   0    2.13    1.08
  -1  41   0    1.02    0.53
  41 -40   0    0.48    0.67
 -40  -1   0    0.93    2.09
  -1  41   0    0.88    0.91
 -41  37   0   -1.06    1.44
 -41  37   0   -0.57    0.90
  37   4   0   -0.75    1.08
   4 -41   0   -0.32    0.93
   4 -41   0    1.22    0.95
 -37  -4   0   -0.62    0.91
  -4  41   0    0.62    1.20
  41 -37   0    1.78    0.79
 -41  34   0    0.45    1.19
 -41  34   0    2.61    1.33
  34   7   0    0.97    1.13
   7 -41   0   -0.43    0.94
   7 -41   0    0.60    1.11
  -7  41   0   -0.04    0.84
 -34  -7   0    1.80    1.50
  -7  41   0    0.92    0.85
 -41  31   0   -0.49    1.16
  10 -41   0    1.14    0.86
  31  10   0    3.02    1.55
  10 -41   0    0.67    1.03
 -10  41   0    2.03    1.00
 -31 -10   0    0.22    0.91
 -10  41   0    1.39    1.06
  13 -41   0    4.97    1.62
 -41  28   0    2.23    1.45
 -41  28   0    1.08    1.14
  13 -41   0    0.06    0.65
 -41  28   0    2.06    1.51
  13 -41   0    2.83    1.18
 -28 -13   0    1.73    1.12
 -13  41   0    1.30    1.03
 -13  41   0   -0.71    0.69
 -41  25   0   -0.09    1.33
  16 -41   0    1.18    0.70
  16 -41   0   -1.28    1.04
 -41  25   0   -0.15    1.14
  16 -41   0    0.28    1.02
  25  16   0    1.58    0.98
 -41  25   0    1.75    1.15
 -16  41   0    2.32    1.01
 -25 -16   0    2.58    1.13
 -16  41   0    1.39    1.04
  22  19   0    1.35    0.84
  19 -41   0    2.33    1.21
  19 -41   0    0.38    0.91
 -41  22   0    0.37    0.88
 -41  22   0   -0.87    1.24
  19 -41   0   -1.15    0.65
 -41  22   0    0.39    1.12
  41 -22   0    2.46    1.04
 -19  41   0    0.08    0.87
 -19  41   0    0.02    0.81
 -22 -19   0   -0.17    0.86
 -41  19   0    2.44    1.25
  22 -41   0    2.42    1.39
  22 -41   0    2.25    0.89
  19  22   0    1.26    0.92
 -41  19   0   -0.84    1.24
  19  22   0    2.18    0.77
  22 -41   0    0.71    0.83
 -19 -22   0    1.70    1.09
 -19 -22   0    2.95    1.49
 -22  41   0    1.46    0.99
 -22  41   0    0.96    0.94
 -41  16   0   -1.50    0.90
 -41  16   0    1.12    1.42
  16  25   0    1.26    0.51
  25 -41   0    2.10    1.26
  16  25   0    1.72    0.88
  25 -41   0    1.66    1.05
  25 -41   0    2.40    0.97
 -16 -25   0    0.42    1.00
 -25  41   0    2.10    0.97
 -16 -25   0    0.03    0.87
 -25  41   0    0.19    0.70
  28 -41   0    2.25    1.35
  28 -41   0    1.25    0.97
 -41  13   0    0.87    1.07
  28 -41   0    0.32    1.00
 -13 -28   0    1.13    1.05
 -28  41   0    0.40    0.89
 -13 -28   0    0.62    0.94
 -28  41   0    0.70    0.98
 -41  10   0    2.08    1.02
  31 -41   0    1.91    0.99
  31 -41   0    3.74    2.12
  10  31   0    2.31    0.79
  10  31   0    0.76    0.79
 -31  41   0    1.45    1.23
 -31  41   0    2.10    1.06
 -10 -31   0    1.29    0.95
 -10 -31   0    2.32    1.10
  34 -41   0    2.59    1.15
  34 -41   0    1.75    1.20
   7  34   0    0.97    0.66
  34 -41   0    0.68    0.89
   7  34   0    0.93    0.80
 -41   7   0    0.78    1.19
 -34  41   0    0.64    1.02
  -7 -34   0   -0.76    0.87
  -7 -34   0    0.31    0.87
 -34  41   0    0.29    1.09
  41  -7   0    0.73    0.79
  37 -41   0    0.35    1.21
   4  37   0    0.95    0.86
  37 -41   0    1.37    0.92
   4  37   0   -0.19    0.53
 -41   4   0   -1.24    0.82
  41  -4   0    0.17    0.79
  -4 -37   0   -0.17    2.12
  -4 -37   0    1.96    1.79
 -37  41   0    0.54    1.03
 -37  41   0   -0.95    0.80
   1  40   0    1.04    0.54
   1  40   0   -0.09    0.80
  40 -41   0    0.46    1.10
 -41   1   0    0.39    0.95
  41  -1   0    0.57    1.20
  -1 -40   0    0.35    0.51
  -1 -40   0    1.05    0.97
 -40  41   0   -0.45    0.97
 -40  41   0    0.82    1.02
   3 -42   0    0.38    0.69
 -42  39   0   -1.11    0.86
   3 -42   0    1.48    0.95
  39   3   0    0.81    0.91
 -42  39   0   -1.16    0.94
 -39  -3   0   -0.48    1.96
  -3  42   0   -0.22    0.71
  42 -39   0    0.20    0.67
   6 -42   0   -1.24    1.00
   6 -42   0    1.63    1.11
  36   6   0    1.11    0.90
 -42  36   0   -0.35    1.07
 -42  36   0    1.50    1.37
 -36  -6   0    0.23    0.96
  -6  42   0   -0.37    0.74
  -6  42   0   -0.77    0.75
   9 -42   0   -0.55    1.17
 -42  33   0    0.69    1.12
   9 -42   0    0.31    1.08
 -42  33   0    1.41    1.24
  33   9   0    1.34    0.94
  -9  42   0   -0.36    0.72
  -9  42   0   -0.07    0.76
 -42  30   0    1.38    1.04
  30  12   0    1.29    0.93
  12 -42   0    1.65    1.06
  12 -42   0    1.83    1.05
 -42  30   0    2.86    1.43
 -42  30   0    0.60    0.82
 -12  42   0   -0.64    0.81
 -30 -12   0    0.33    0.89
 -12  42   0    2.43    0.97
  15 -42   0    0.40    1.08
  27  15   0    1.61    0.85
 -42  27   0    0.85    0.99
  15 -42   0    0.48    0.70
  15 -42   0    0.89    0.91
 -42  27   0    1.25    1.39
 -15  42   0    0.90    0.90
 -15  42   0    0.95    0.86
 -27 -15   0    1.66    0.99
  18 -42   0    2.17    0.99
  18 -42   0    1.76    1.01
 -42  24   0    1.14    1.42
 -42  24   0    1.77    1.00
  18 -42   0    1.59    0.84
 -42  24   0    1.81    1.90
  42 -24   0    1.69    0.99
 -18  42   0    2.35    1.12
 -24 -18   0    1.06    0.96
 -18  42   0    2.77    0.93
  21 -42   0    0.80    1.07
 -42  21   0    1.90    1.34
  21 -42   0   -0.54    0.84
  21  21   0    1.82    0.69
 -42  21   0    0.46    1.21
  21 -42   0    3.38    0.94
 -21  42   0    1.40    1.01
 -21  42   0    1.38    0.93
  42 -21   0    1.28    1.10
 -21 -21   0    0.48    1.41
 -42  18   0   -0.80    1.24
  24 -42   0   -0.53    0.82
  24 -42   0    1.40    1.10
  24 -42   0   -2.49    0.90
  18  24   0    0.48    0.50
 -42  18   0    1.79    2.27
  18  24   0   -0.51    1.00
 -18 -24   0   -0.69    0.94
 -24  42   0   -0.36    1.32
 -24  42   0    0.78    0.88
 -18 -24   0    1.64    0.99
 -42  15   0    0.29    1.35
  27 -42   0    2.80    0.99
  15  27   0    1.53    0.98
  27 -42   0    3.22    1.29
  27 -42   0   -0.70    1.19
 -42  15   0    2.11    1.17
 -27  42   0    2.02    1.59
 -15 -27   0   -0.66    0.90
 -15 -27   0    1.59    0.99
 -27  42   0    0.99    0.93
  30 -42   0   -0.08    0.97
  12  30   0   -0.10    0.71
  30 -42   0   -0.66    0.87
  30 -42   0    0.77    1.42
 -42  12   0    2.67    1.16
  12  30   0    1.18    0.88
 -12 -30   0    2.26    1.10
 -12 -30   0    0.59    0.97
 -30  42   0   -0.71    0.84
 -30  42   0   -0.27    0.98
   9  33   0    1.11    0.71
  33 -42   0    1.55    0.91
  33 -42   0    0.83    1.12
  33 -42   0   -0.21    1.22
 -42   9   0    0.12    1.84
   9  33   0   -0.10    0.84
 -33  42   0    0.88    1.04
  -9 -33   0    1.18    0.96
 -33  42   0   -0.06    0.79
  36 -42   0    0.99    0.98
   6  36   0    0.74    1.65
   6  36   0    0.29    0.56
  36 -42   0   -0.51    0.98
  36 -42   0    0.54    0.89
 -42   6   0    1.29    1.00
 -36  42   0    0.33    1.89
 -36  42   0   -1.14    0.61
  42  -6   0    0.58    0.82
  -6 -36   0    0.68    0.68
  39 -42   0    1.23    1.18
  39 -42   0   -0.50    0.75
   3  39   0   -1.69    0.64
 -42   3   0   -0.14    0.96
  42  -3   0    0.72    1.00
 -39  42   0    0.79    1.03
  -3 -39   0    0.19    0.70
  -3 -39   0   -0.32    0.86
 -39  42   0    0.86    1.11
 -42   0   0    2.14    0.94
   0  42   0    0.24    0.82
   0 -42   0    0.70    1.00
 -42  42   0   -0.75    1.00
   0 -42   0    0.00    0.47
 -42  42   0   -1.58    0.93
  42   0   0    1.25    1.22
   2 -43   0   -0.65    0.75
   2 -43   0   -0.95    0.84
 -43  41   0    0.73    1.12
 -43  41   0   -1.20    0.92
  41   2   0   -1.03    0.76
 -41  -2   0    0.52    0.83
  -2  43   0    0.06    0.84
 -43  38   0    0.35    2.25
  38   5   0    0.01    1.65
   5 -43   0    0.73    0.77
 -43  38   0    2.13    1.42
   5 -43   0    0.98    0.78
  43 -38   0    0.06    0.74
 -38  -5   0   -0.77    2.02
  -5  43   0   -0.17    0.89
 -43  35   0    3.35    2.07
   8 -43   0    0.47    0.85
   8 -43   0    1.12    0.96
 -43  35   0   -1.55    0.99
  35   8   0   -0.44    1.02
 -35  -8   0   -0.54    0.78
  -8  43   0    0.48    0.86
  -8  43   0   -1.32    0.77
 -43  32   0    0.73    1.02
  32  11   0    1.01    1.00
 -43  32   0   -0.67    1.17
 -43  32   0    0.27    1.04
  11 -43   0   -1.05    1.37
  11 -43   0    0.60    1.09
 -11  43   0    0.01    0.88
 -32 -11   0   -0.33    0.91
 -11  43   0    1.09    0.92
 -43  29   0   -0.47    1.07
  29  14   0   -0.92    0.73
  14 -43   0   -1.10    1.07
  14 -43   0   -0.19    0.84
  14 -43   0    0.77    0.67
 -43  29   0    2.70    1.33
 -43  29   0    0.75    1.18
 -14  43   0   -0.57    0.77
 -14  43   0    0.32    0.82
 -29 -14   0    0.69    1.05
  17 -43   0    0.44    0.96
 -43  26   0    1.43    0.97
  17 -43   0    0.12    0.67
 -43  26   0   -1.76    0.97
  26  17   0    1.07    0.93
  17 -43   0   -0.82    0.83
 -43  26   0    0.83    1.37
 -26 -17   0   -0.18    0.84
 -17  43   0    0.23    0.85
 -17  43   0   -0.20    0.81
  20 -43   0    0.12    0.94
  20 -43   0    2.02    0.80
 -43  23   0   -0.01    1.42
 -43  23   0   -0.23    1.15
  23  20   0    0.53    0.95
  20 -43   0    0.08    1.13
 -43  23   0    0.23    0.89
 -20  43   0    0.62    0.96
 -20  43   0   -0.50    0.87
  43 -23   0    0.53    0.99
 -23 -20   0   -1.47    0.73
  23 -43   0   -0.33    0.94
  20  23   0    0.86    0.54
 -43  20   0   -0.64    0.74
 -43  20   0    2.64    1.43
  20  23   0   -0.74    0.76
  23 -43   0    0.11    1.19
  23 -43   0    0.26    0.80
 -23  43   0    0.05    0.88
 -20 -23   0   -0.27    0.97
 -23  43   0   -0.87    0.78
 -20 -23   0   -2.08    1.52
 -43  17   0    1.97    1.39
 -43  17   0    0.27    1.03
  26 -43   0   -0.67    0.94
  17  26   0    1.88    0.98
  26 -43   0    2.02    0.93
 -17 -26   0    1.61    1.11
 -26  43   0    0.58    0.90
 -17 -26   0   -0.30    0.82
 -26  43   0    2.79    1.04
  14  29   0    1.25    0.93
 -43  14   0    1.34    1.23
  29 -43   0    1.02    1.29
  29 -43   0    0.78    1.04
  29 -43   0    2.20    0.94
 -14 -29   0    1.83    1.05
 -29  43   0    0.02    1.01
 -29  43   0   -0.02    0.82
 -14 -29   0   -0.03    0.91
  11  32   0   -0.39    0.75
 -43  11   0    3.11    1.24
  32 -43   0   -0.37    0.79
  32 -43   0   -0.97    1.61
  11  32   0    0.40    0.68
  32 -43   0    0.18    1.14
 -32  43   0    1.51    1.14
 -11 -32   0    0.11    0.91
 -11 -32   0    0.90    1.01
 -32  43   0    0.19    0.97
  35 -43   0    1.03    0.96
   8  35   0    0.09    0.60
  35 -43   0    0.55    1.03
  35 -43   0   -0.07    1.09
   8  35   0   -0.09    0.79
 -43   8   0   -0.17    1.31
 -35  43   0   -0.09    0.86
  -8 -35   0    2.05    1.33
  -8 -35   0   -0.11    1.04
 -35  43   0    0.82    0.93
  38 -43   0   -0.36    0.97
   5  38   0    0.99    0.93
   5  38   0    0.74    0.56
  38 -43   0   -1.38    1.46
 -43   5   0   -0.90    0.79
 -38  43   0    0.10    1.00
 -38  43   0    1.08    1.19
  43  -5   0    0.64    1.15
  -5 -38   0   -1.02    0.88
  -5 -38   0    0.62    0.97
 -43   2   0    1.88    1.06
  41 -43   0    1.32    1.21
  41 -43   0    1.48    0.99
   2  41   0   -0.05    0.84
  43  -2   0    0.19    0.83
  -2 -41   0    0.12    0.99
 -41  43   0   -2.05    0.85
 -41  43   0    0.61    0.97
   1 -44   0   -0.87    0.88
 -44  43   0    0.19    1.18
  43   1   0   -0.74    0.76
 -44  43   0   -1.81    0.87
   1 -44   0   -0.18    0.76
 -43  -1   0   -1.83    0.71
  -1  44   0   -0.53    0.78
   4 -44   0   -1.71    0.96
 -44  40   0    1.73    1.30
  40   4   0   -1.11    0.73
 -44  40   0   -1.72    0.80
   4 -44   0    0.47    0.92
  -4  44   0   -0.09    0.76
 -40  -4   0    0.86    0.98
  44 -40   0    1.57    0.74
 -44  37   0   -1.15    1.10
   7 -44   0    0.23    0.75
  37   7   0   -1.16    0.65
 -44  37   0    0.77    1.08
   7 -44   0    0.32    0.93
  -7  44   0   -0.23    0.78
 -37  -7   0   -0.55    0.63
  -7  44   0    0.24    0.82
 -44  34   0   -0.25    0.95
  10 -44   0    0.32    0.68
  10 -44   0    1.09    1.00
  34  10   0    1.08    0.86
 -44  34   0    0.01    1.15
 -44  34   0   -0.76    1.78
 -10  44   0    0.24    0.83
 -34 -10   0    0.11    0.73
 -10  44   0    0.87    0.87
  31  13   0    0.98    0.89
 -44  31   0    0.70    1.06
 -44  31   0    1.43    1.31
 -44  31   0    0.90    1.02
  13 -44   0    0.73    1.33
  13 -44   0    1.83    1.00
 -31 -13   0   -0.19    0.88
 -13  44   0    2.51    1.02
 -13  44   0    0.10    0.75
 -44  28   0    1.31    1.27
  16 -44   0    1.39    1.07
  16 -44   0   -0.98    0.63
  28  16   0   -1.15    0.59
 -44  28   0   -1.84    0.61
 -44  28   0    1.73    1.23
 -28 -16   0   -0.60    0.97
 -16  44   0   -0.46    0.70
 -16  44   0    0.57    0.78
  19 -44   0    0.71    1.06
 -44  25   0   -2.15    0.90
  19 -44   0    0.76    0.77
  19 -44   0    0.41    1.28
  25  19   0    0.77    0.95
 -44  25   0   -0.29    1.20
  44 -25   0   -0.07    0.91
 -19  44   0    0.17    0.86
 -19  44   0    1.54    0.94
  22  22   0    0.66    0.56
 -44  22   0   -0.38    1.43
  22 -44   0   -0.22    0.76
  22  22   0    0.11    0.86
  22 -44   0    0.04    0.92
  22 -44   0   -0.10    0.90
 -44  22   0   -1.16    1.29
 -22  44   0   -0.46    0.86
  44 -22   0   -1.07    0.96
 -22  44   0    0.61    0.90
 -22 -22   0    0.02    1.34
  25 -44   0    0.69    1.18
  19  25   0    0.13    0.85
  25 -44   0    2.20    1.30
  25 -44   0   -0.06    0.81
  19  25   0   -0.02    0.50
 -44  19   0    0.09    1.35
 -19 -25   0    0.67    0.84
 -25  44   0    1.78    1.00
 -25  44   0   -0.99    0.71
  16  28   0    0.91    0.88
 -44  16   0    0.74    1.73
  28 -44   0    0.37    1.13
  28 -44   0   -0.19    0.83
 -44  16   0    1.04    1.26
 -16 -28   0    0.88    1.67
 -28  44   0    0.42    0.77
 -28  44   0    1.40    1.00
 -16 -28   0   -0.84    0.86
  31 -44   0    1.05    1.16
 -44  13   0    0.51    0.95
  31 -44   0    1.77    0.93
  13  31   0    1.33    0.76
  31 -44   0    1.28    1.11
  13  31   0    0.93    0.76
 -31  44   0    0.96    1.98
 -13 -31   0    3.03    1.11
 -13 -31   0    0.22    1.16
 -31  44   0    1.61    1.16
 -44  10   0   -1.38    0.80
  34 -44   0    0.33    0.84
  34 -44   0   -1.20    0.86
  10  34   0    1.10    0.70
  10  34   0    0.94    0.97
  34 -44   0    0.00    1.07
 -34  44   0    1.35    1.05
 -34  44   0    0.71    1.10
 -10 -34   0    0.55    0.88
 -10 -34   0    0.46    0.77
   7  37   0    0.76    0.98
  37 -44   0    0.05    0.82
  37 -44   0   -0.67    0.92
  37 -44   0    0.15    0.88
   7  37   0    0.20    0.53
 -44   7   0   -1.80    1.70
  -7 -37   0   -0.10    0.90
  -7 -37   0    0.16    0.58
  44  -7   0   -1.44    0.99
 -37  44   0    0.81    1.04
 -37  44   0    0.09    0.97
   4  40   0   -1.08    1.47
  40 -44   0    1.87    0.94
  40 -44   0    0.71    1.09
 -44   4   0    1.22    0.94
  -4 -40   0   -0.61    0.74
  44  -4   0    0.29    0.77
 -40  44   0    0.95    2.07
  -4 -40   0    1.27    0.99
 -40  44   0   -1.17    0.91
  43 -44   0    0.41    0.90
 -44   1   0   -1.45    0.74
   1  43   0    1.10    0.93
  -1 -43   0   -0.22    0.55
 -43  44   0    0.30    0.98
 -43  44   0    1.31    1.10
  44  -1   0    1.26    0.91
  -1 -43   0   -0.42    0.90
   3 -45   0   -0.43    0.91
 -45  42   0   -2.20    0.91
 -45  42   0   -0.64    0.97
   3 -45   0   -0.77    0.69
  42   3   0    0.26    0.82
 -42  -3   0    0.00    0.94
  -3  45   0    0.25    0.85
  45 -42   0    0.19    0.68
   6 -45   0   -0.05    0.92
   6 -45   0   -0.74    0.87
 -45  39   0   -2.37    0.94
  39   6   0    0.72    0.93
 -45  39   0    0.29    1.16
  -6  45   0    0.47    0.79
 -39  -6   0    2.06    1.24
  45 -39   0    1.04    0.80
   9 -45   0   -0.41    0.61
  36   9   0    0.83    1.08
   9 -45   0    1.15    1.09
 -45  36   0    2.17    1.30
 -45  36   0    1.24    1.27
  -9  45   0    0.88    0.92
  -9  45   0    3.18    1.07
 -36  -9   0    0.40    0.72
 -45  33   0    1.20    1.29
  33  12   0    0.43    0.93
 -45  33   0    1.34    0.98
  12 -45   0    1.06    0.94
 -45  33   0   -1.26    2.15
  12 -45   0    1.24    1.06
 -33 -12   0    0.05    0.94
 -12  45   0   -0.47    0.75
 -12  45   0    0.58    0.72
 -45  30   0   -0.49    0.82
 -45  30   0    5.19    2.85
  15 -45   0   -0.89    0.56
  15 -45   0    2.29    1.07
 -45  30   0   -0.61    1.10
  15 -45   0   -0.57    0.69
  30  15   0    0.39    0.63
 -30 -15   0    0.14    0.85
 -15  45   0    2.49    1.01
 -15  45   0    1.39    0.81
 -45  27   0    0.77    1.12
  18 -45   0    2.00    0.71
 -45  27   0    0.04    0.78
  27  18   0    0.34    0.82
 -45  27   0    3.02    1.54
  18 -45   0   -0.30    0.95
  18 -45   0    2.27    2.10
 -27 -18   0    0.87    0.96
 -18  45   0    1.65    0.93
 -18  45   0    1.04    0.92
  24  21   0   -0.63    0.60
 -45  24   0    2.76    2.32
 -45  24   0   -0.82    1.18
  24  21   0   -0.28    0.64
  21 -45   0   -0.54    0.86
 -45  24   0    0.53    0.97
  21 -45   0    0.04    0.72
  21 -45   0   -1.04    0.97
 -21  45   0   -0.34    0.67
 -21  45   0    0.46    0.80
  45 -24   0    1.48    0.96
 -24 -21   0    0.16    0.81
  21  24   0    0.69    0.51
  24 -45   0   -0.21    0.74
  24 -45   0    0.08    0.90
 -45  21   0   -0.79    1.18
  24 -45   0    0.28    0.93
  21  24   0    0.72    0.78
 -45  21   0    0.83    1.15
 -21 -24   0    0.90    1.25
 -21 -24   0    1.24    1.17
 -24  45   0   -0.49    0.80
 -24  45   0    1.19    0.92
  18  27   0    0.56    1.28
  27 -45   0    0.03    1.00
 -45  18   0   -0.84    0.97
 -45  18   0    1.53    1.41
  27 -45   0    0.75    1.12
  27 -45   0    0.44    0.85
 -18 -27   0   -0.46    1.10
 -27  45   0   -1.39    0.73
 -27  45   0    1.83    1.53
  15  30   0    0.50    0.91
  30 -45   0    2.39    1.26
 -45  15   0    2.96    1.42
  30 -45   0    1.19    0.89
 -45  15   0    1.84    1.46
  30 -45   0    0.88    1.20
 -15 -30   0   -0.55    1.04
 -15 -30   0    0.31    1.28
 -30  45   0   -0.77    0.83
 -30  45   0    1.15    1.02
  33 -45   0   -0.68    1.11
  12  33   0    0.76    0.89
  33 -45   0   -0.57    1.06
  33 -45   0   -0.03    0.87
 -45  12   0    0.69    1.50
  12  33   0    2.01    0.75
 -12 -33   0    0.96    1.00
 -12 -33   0   -0.36    0.89
 -33  45   0    0.04    0.88
 -33  45   0    1.51    1.12
   9  36   0    0.85    0.62
  36 -45   0   -0.56    0.85
   9  36   0    0.45    0.84
  36 -45   0    1.08    1.06
  36 -45   0    0.28    0.81
 -45   9   0   -1.07    1.20
  -9 -36   0   -0.68    0.83
  -9 -36   0    0.68    0.88
 -36  45   0    2.03    1.01
 -36  45   0    1.10    1.27
   6  39   0    1.62    0.87
 -45   6   0    2.13    1.03
  39 -45   0    0.86    0.84
   6  39   0   -0.20    0.49
  39 -45   0   -0.94    0.92
  45  -6   0   -0.01    0.72
  -6 -39   0    1.20    1.01
 -39  45   0   -0.89    0.78
  -6 -39   0   -0.49    0.62
 -39  45   0    0.94    1.01
  42 -45   0    0.23    1.00
  42 -45   0    0.63    0.82
   3  42   0   -0.09    0.78
   3  42   0   -0.11    0.47
 -45   3   0   -1.07    0.78
 -42  45   0    0.18    1.01
  -3 -42   0   -0.85    0.65
 -42  45   0    0.35    1.04
  45  -3   0   -0.11    0.77
  -3 -42   0    1.60    1.09
  45 -45   0   -0.34    0.84
   0  45   0   -0.17    0.81
 -45   0   0    2.69    2.01
   0 -45   0    1.34    1.03
 -45  45   0   -0.74    1.06
 -45  45   0    2.22    1.27
  45   0   0   -0.91    1.12
   0 -45   0    0.26    0.66
 -46  44   0   -0.84    1.01
   2 -46   0    1.41    0.98
 -46  44   0   -0.04    1.06
  44   2   0    0.50    0.74
   2 -46   0   -1.21    0.88
  -2  46   0    0.04    1.59
 -44  -2   0   -2.37    0.80
  41   5   0    0.31    0.80
   5 -46   0   -1.27    0.52
   5 -46   0    1.28    0.99
 -46  41   0   -0.90    0.90
 -46  41   0    0.00    1.12
  -5  46   0   -0.86    0.70
 -41  -5   0   -0.65    0.71
  46 -41   0    0.60    0.75
  38   8   0    0.32    0.94
   8 -46   0    0.54    1.01
 -46  38   0    2.18    1.34
   8 -46   0   -0.27    0.70
 -46  38   0   -0.65    0.96
  -8  46   0   -0.35    0.84
  -8  46   0   -0.30    0.72
 -38  -8   0    1.22    0.90
  11 -46   0   -0.73    1.52
 -46  35   0   -0.12    0.92
  35  11   0    1.07    0.82
  11 -46   0    2.93    1.22
 -46  35   0    2.40    0.96
 -46  35   0   -1.30    1.14
 -35 -11   0    1.39    0.94
 -11  46   0   -0.63    1.12
 -11  46   0    0.62    0.79
 -46  32   0    0.07    1.17
  32  14   0    0.32    0.91
  14 -46   0    0.59    0.96
  14 -46   0    1.03    0.97
 -46  32   0    1.10    1.04
 -46  32   0   -0.27    0.74
 -14  46   0    0.42    0.84
 -14  46   0    0.28    0.88
 -32 -14   0   -0.33    0.92
  17 -46   0    0.23    0.64
 -46  29   0    0.18    0.83
  17 -46   0   -0.42    0.70
 -46  29   0    0.69    1.08
  17 -46   0    0.02    1.08
 -46  29   0   -0.18    0.72
  29  17   0   -0.45    0.64
 -17  46   0   -1.64    0.60
 -17  46   0   -0.95    0.68
 -29 -17   0    1.22    0.87
 -46  26   0   -0.40    1.03
  20 -46   0   -0.24    0.71
  20 -46   0    0.50    0.89
  26  20   0    2.05    1.65
 -46  26   0   -0.19    0.98
  20 -46   0    0.90    1.18
 -46  26   0   -1.35    0.74
  46 -26   0    1.13    0.88
 -20  46   0    0.96    1.58
 -26 -20   0    0.98    0.95
 -20  46   0    0.37    0.78
  23  23   0   -0.88    0.74
 -46  23   0    1.19    1.31
  23 -46   0    1.41    0.84
  23  23   0    1.02    0.56
  23 -46   0   -1.35    0.86
  23 -46   0    0.02    0.85
 -46  23   0   -1.91    0.91
 -46  23   0    1.31    0.87
 -23 -23   0    1.65    1.03
 -23  46   0    0.07    0.88
  46 -23   0    0.00    0.93
 -23 -23   0    0.34    0.90
 -23  46   0   -0.48    0.80
 -46  20   0   -0.44    1.30
  26 -46   0    2.75    1.41
 -46  20   0   -0.43    0.92
  26 -46   0   -0.24    0.76
  26 -46   0    0.48    0.81
  20  26   0    0.50    0.81
 -20 -26   0    1.90    0.99
 -26  46   0   -0.04    0.88
 -20 -26   0    1.32    1.11
 -26  46   0    1.64    0.97
 -46  17   0    0.40    1.00
  29 -46   0    0.64    1.15
  29 -46   0    0.52    0.82
 -46  17   0   -0.42    1.25
  29 -46   0    0.59    1.05
  17  29   0    1.70    0.95
 -17 -29   0    0.18    0.89
 -29  46   0    0.83    1.08
 -29  46   0   -0.43    0.91
 -17 -29   0    0.87    0.93
 -46  14   0    0.22    0.91
  32 -46   0   -0.03    0.97
  14  32   0    0.54    0.70
  32 -46   0   -0.40    1.02
  14  32   0   -0.34    0.76
  32 -46   0    1.53    0.86
 -32  46   0   -1.31    0.79
 -14 -32   0    0.14    0.97
 -14 -32   0   -0.52    0.76
 -32  46   0   -0.41    0.80
  35 -46   0   -2.50    0.74
  11  35   0   -0.48    0.58
 -46  11   0    1.46    0.92
  35 -46   0   -0.31    0.91
  11  35   0    0.81    1.16
  35 -46   0   -0.82    0.78
 -35  46   0   -0.67    0.88
 -11 -35   0    0.91    0.76
 -35  46   0    1.42    1.34
 -11 -35   0    0.54    0.89
  38 -46   0    1.92    1.13
   8  38   0    0.14    0.51
   8  38   0    0.07    0.82
  38 -46   0   -0.72    0.80
 -46   8   0   -0.55    0.78
  38 -46   0    0.65    0.90
 -38  46   0    0.19    0.97
  -8 -38   0    0.18    0.65
 -38  46   0   -0.54    0.95
  -8 -38   0    0.36    0.96
   5  41   0    1.22    1.14
  41 -46   0   -0.14    0.83
 -46   5   0   -0.29    0.92
   5  41   0   -0.84    0.47
  41 -46   0    0.14    1.05
  -5 -41   0   -0.26    0.88
  46  -5   0   -0.12    1.00
 -41  46   0   -2.40    0.72
 -41  46   0    1.18    1.34
  -5 -41   0   -0.07    0.66
  44 -46   0    0.36    0.84
 -46   2   0    1.53    1.10
  44 -46   0   -0.81    1.11
   2  44   0   -0.51    0.78
  46  -2   0    1.00    0.86
 -44  46   0   -0.32    1.00
  -2 -44   0   -0.13    0.97
 -44  46   0   -0.33    1.07
  -2 -44   0    0.29    1.00
   4 -47   0    0.09    0.90
  43   4   0    0.80    0.98
 -47  43   0   -1.51    0.91
   4 -47   0   -0.84    0.69
 -47  43   0   -1.90    0.93
 -43  -4   0   -0.08    0.67
  47 -43   0    0.80    0.73
  -4  47   0   -0.67    0.79
   7 -47   0   -1.08    0.69
 -47  40   0   -0.90    1.23
 -47  40   0   -0.39    1.08
   7 -47   0    1.43    1.06
  40   7   0   -0.60    0.96
 -40  -7   0    1.32    0.88
  47 -40   0    0.64    0.80
  -7  47   0   -1.09    0.67
  10 -47   0   -0.57    0.78
  37  10   0   -0.44    1.47
 -47  37   0    0.46    1.25
  10 -47   0   -0.36    0.94
 -47  37   0   -0.79    0.80
 -47  37   0   -1.13    1.18
 -10  47   0    0.87    1.50
 -37 -10   0   -0.08    0.79
 -10  47   0    0.71    0.83
  13 -47   0   -1.48    1.89
  13 -47   0   -0.56    0.99
  34  13   0    0.25    0.87
 -47  34   0    0.00    0.79
 -47  34   0    0.92    1.23
 -47  34   0   -0.19    1.08
 -13  47   0    0.05    0.83
 -13  47   0    0.25    0.83
 -34 -13   0    0.95    0.89
  31  16   0    0.64    0.91
 -47  31   0    1.13    1.10
 -47  31   0    0.46    1.27
  16 -47   0    0.16    0.85
  16 -47   0    0.95    1.05
 -47  31   0    1.59    1.20
 -31 -16   0    1.33    1.35
 -16  47   0    0.97    0.81
 -16  47   0    0.46    0.87
  28  19   0    2.34    1.85
 -47  28   0    0.48    1.06
 -47  28   0   -0.78    0.87
 -47  28   0    1.77    1.12
  19 -47   0    1.97    0.71
  19 -47   0   -0.06    1.09
  19 -47   0    1.19    0.98
 -19  47   0    0.08    0.74
 -19  47   0    2.42    0.95
 -28 -19   0   -1.01    0.70
 -47  25   0   -0.06    1.10
 -47  25   0    2.11    1.28
  25  22   0   -0.21    0.75
 -47  25   0    0.77    1.19
  22 -47   0   -0.79    0.94
  25  22   0   -0.59    0.55
  22 -47   0    1.40    0.78
  22 -47   0   -0.24    1.05
 -22  47   0   -0.50    0.67
 -25 -22   0   -0.79    1.28
  47 -25   0    1.00    0.89
 -22  47   0   -0.13    0.75
  22  25   0    0.52    0.48
 -47  22   0    0.13    1.22
  22  25   0    0.19    0.72
  25 -47   0   -0.88    0.79
  25 -47   0    1.10    1.15
 -47  22   0   -0.21    0.74
  25 -47   0    0.41    0.78
 -22 -25   0    1.38    1.72
  47 -22   0   -0.39    0.94
 -22 -25   0   -0.43    0.88
 -25  47   0    0.16    0.87
 -25  47   0    0.57    0.87
 -47  19   0    1.38    1.29
  19  28   0   -0.29    0.86
  28 -47   0   -0.54    1.06
 -47  19   0   -0.30    1.03
  28 -47   0    0.48    0.83
  28 -47   0   -0.46    0.86
 -19 -28   0   -0.03    0.95
 -28  47   0    1.55    0.93
 -28  47   0    0.07    0.84
 -19 -28   0    0.97    0.96
  31 -47   0   -0.64    0.86
  16  31   0    0.24    0.67
  31 -47   0    3.38    1.12
  16  31   0    1.67    0.86
 -47  16   0    0.94    1.22
 -47  16   0    2.13    1.14
  31 -47   0    0.89    1.00
 -31  47   0   -0.70    0.82
 -31  47   0    0.73    0.68
 -16 -31   0    2.03    1.00
 -16 -31   0   -0.52    0.87
 -47  13   0    2.05    0.97
  34 -47   0   -0.72    1.06
  34 -47   0   -1.15    0.77
  13  34   0    0.41    1.15
  34 -47   0    0.60    0.87
  13  34   0    0.28    0.66
 -34  47   0    0.30    1.06
 -13 -34   0   -0.72    0.75
 -13 -34   0    1.02    1.03
 -34  47   0   -0.03    0.84
  37 -47   0    2.00    1.22
  37 -47   0    2.72    1.41
 -47  10   0    2.10    1.07
  37 -47   0    0.45    1.45
  10  37   0   -0.52    0.58
  10  37   0    0.42    0.70
 -10 -37   0   -1.81    0.62
 -10 -37   0    0.39    0.92
 -37  47   0    0.94    1.09
 -37  47   0    0.92    1.10
   7  40   0   -0.32    0.79
  40 -47   0    0.68    1.01
 -47   7   0   -0.69    0.90
  40 -47   0   -2.51    0.68
 -40  47   0   -1.76    0.70
  -7 -40   0   -5.64    1.55
 -40  47   0    0.76    0.99
  -7 -40   0   -0.63    0.84
 -47   4   0    0.11    0.90
  43 -47   0   -0.93    1.07
  43 -47   0   -0.71    0.80
   4  43   0   -0.18    0.86
  -4 -43   0   -1.67    0.50
 -43  47   0   -0.88    0.86
  -4 -43   0   -1.95    0.84
  47  -4   0    1.21    1.08
 -43  47   0    1.74    1.21
  42   6   0    0.41    1.23
   6 -48   0   -0.89    0.85
 -48  42   0    0.48    1.13
 -48  42   0   -2.73    1.14
   6 -48   0    0.28    0.97
 -42  -6   0    0.18    1.12
  -6  48   0   -1.44    0.81
  48 -42   0    1.23    0.79
  39   9   0   -0.17    0.85
   9 -48   0   -1.11    0.71
   9 -48   0    0.37    0.93
 -48  39   0    0.54    1.32
 -48  39   0   -0.80    0.93
  -9  48   0    0.76    0.89
  -9  48   0    0.87    0.94
 -39  -9   0    3.10    1.52
  12 -48   0    0.24    0.94
 -48  36   0   -0.34    0.77
 -48  36   0    1.18    1.31
  36  12   0   -0.34    0.94
  12 -48   0   -0.48    0.67
 -48  36   0   -1.33    0.99
 -12  48   0    0.50    0.81
 -12  48   0    0.00    0.73
 -36 -12   0    1.14    0.88
  15 -48   0   -0.31    1.04
 -48  33   0    1.39    1.34
 -48  33   0   -0.59    0.71
  15 -48   0   -3.13    1.83
 -48  33   0    1.17    1.42
  33  15   0    0.68    0.96
 -33 -15   0   -0.90    0.75
 -15  48   0   -0.50    0.84
 -15  48   0    0.80    0.76
 -48  30   0   -0.26    0.79
  18 -48   0    0.41    0.88
  18 -48   0   -1.73    0.91
 -48  30   0    0.80    1.04
 -48  30   0    1.81    1.45
  30  18   0   -0.42    0.64
  18 -48   0    1.15    0.63
 -18  48   0   -0.14    0.72
 -30 -18   0    1.26    0.93
 -18  48   0   -0.21    0.73
  27  21   0    1.16    0.91
  21 -48   0    0.40    1.07
  21 -48   0   -0.89    0.60
 -48  27   0    0.11    1.06
 -48  27   0    0.50    1.38
 -48  27   0    0.87    0.89
  21 -48   0   -0.92    0.73
 -21  48   0    1.83    1.00
 -21  48   0    1.10    0.84
 -27 -21   0    1.00    0.85
 -48  24   0    0.65    1.13
  24 -48   0   -0.58    1.05
 -48  24   0    2.45    1.44
  24 -48   0    1.35    0.82
  24  24   0    0.08    1.81
  24  24   0    1.05    0.59
 -48  24   0   -1.09    1.03
  24 -48   0   -2.07    0.89
 -24  48   0    2.25    0.94
  48 -24   0    2.42    0.98
 -24 -24   0    2.25    1.03
 -24 -24   0   -0.52    0.88
 -24  48   0    0.78    0.89
  27 -48   0   -0.09    0.74
  27 -48   0   -1.16    0.72
  21  27   0   -0.19    0.77
 -48  21   0    1.30    1.41
 -48  21   0    0.37    0.69
  27 -48   0   -1.78    1.03
 -21 -27   0    0.13    0.86
 -27  48   0    0.55    0.86
 -21 -27   0   -0.38    0.80
 -27  48   0    0.37    0.86
  30 -48   0   -1.97    0.71
 -48  18   0   -0.30    0.94
  18  30   0    1.57    1.64
  30 -48   0    1.10    0.90
  30 -48   0    0.00    1.19
 -48  18   0    0.96    1.33
 -18 -30   0    1.01    0.95
 -30  48   0   -0.83    0.79
 -18 -30   0    1.20    0.95
 -30  48   0    1.99    0.94
  33 -48   0    0.95    1.26
 -48  15   0    0.03    0.79
  15  33   0    0.01    0.66
  33 -48   0   -0.89    0.73
  33 -48   0   -0.51    0.86
 -48  15   0   -1.23    0.92
  15  33   0    0.70    1.17
 -15 -33   0   -1.34    0.59
 -33  48   0   -0.73    1.20
 -15 -33   0   -0.97    0.87
  12  36   0   -0.62    1.09
  36 -48   0    1.31    0.97
  36 -48   0    0.54    1.29
  12  36   0    1.20    0.65
  36 -48   0    0.96    0.91
 -48  12   0    1.03    0.95
 -36  48   0    0.47    0.89
 -36  48   0    0.17    0.98
 -12 -36   0    1.12    1.08
 -12 -36   0    0.26    0.87
  39 -48   0   -1.59    0.98
   9  39   0    0.87    0.93
  39 -48   0    1.27    1.06
   9  39   0    0.24    0.54
  39 -48   0    2.24    1.07
 -48   9   0    1.10    0.90
 -39  48   0   -0.64    0.92
  -9 -39   0    0.50    0.71
 -39  48   0   -0.09    0.87
  -9 -39   0   -0.66    0.96
  42 -48   0    1.14    1.17
   6  42   0    0.45    0.82
  42 -48   0    1.55    0.97
 -48   6   0   -0.20    0.93
  -6 -42   0   -0.39    0.85
 -42  48   0   -0.52    0.98
  -6 -42   0   -0.36    0.46
 -42  48   0    1.24    1.06
  48  -6   0    1.14    0.91
 -49  41   0   -0.01    1.16
 -49  41   0   -0.41    1.10
   8 -49   0    1.23    1.06
  41   8   0   -0.42    0.86
   8 -49   0   -0.61    0.65
 -41  -8   0    0.45    0.69
  -8  49   0    0.23    0.79
  49 -41   0   -0.03    0.78
 -49  38   0    1.43    1.25
  11 -49   0   -0.37    0.77
  11 -49   0    0.83    1.00
 -49  38   0    1.70    1.26
  38  11   0    0.08    0.93
 -49  38   0    1.15    0.92
 -38 -11   0    0.43    0.87
 -11  49   0    0.18    0.86
 -11  49   0   -0.86    0.66
  14 -49   0   -0.84    0.68
 -49  35   0   -0.35    1.00
  35  14   0   -0.30    0.89
 -49  35   0   -0.19    1.20
  14 -49   0    0.29    1.10
 -49  35   0    0.30    0.85
 -14  49   0   -0.56    0.64
 -35 -14   0   -0.29    0.81
 -14  49   0   -0.54    0.72
 -49  32   0   -0.49    1.89
  17 -49   0   -0.97    0.92
  32  17   0    0.09    1.22
  17 -49   0   -0.53    0.67
 -49  32   0    1.23    1.22
 -49  32   0   -0.46    1.08
 -17  49   0   -0.47    1.15
 -17  49   0    0.11    0.64
 -32 -17   0   -0.94    0.75
  20 -49   0   -1.37    0.97
 -49  29   0   -0.08    1.31
  20 -49   0    1.45    0.98
  29  20   0    0.06    0.75
 -49  29   0   -0.66    0.86
  20 -49   0    0.39    0.66
 -49  29   0    0.24    0.82
 -20  49   0    0.32    0.79
 -29 -20   0    0.01    0.73
 -20  49   0    0.59    0.84
  23 -49   0    0.43    0.75
  26  23   0    0.91    0.95
 -49  26   0    2.56    1.50
 -49  26   0   -0.27    0.90
  23 -49   0   -0.21    0.83
  26  23   0    0.55    0.56
 -49  26   0    1.17    2.00
  23 -49   0   -0.54    1.05
 -23  49   0   -0.36    0.74
 -26 -23   0   -1.53    0.66
  49 -26   0   -0.37    0.82
 -23  49   0   -0.10    0.86
  26 -49   0   -0.32    1.01
  26 -49   0   -0.08    0.72
  23  26   0    2.01    0.90
 -49  23   0    0.05    1.13
 -49  23   0    1.13    1.08
  23  26   0   -0.78    0.42
 -49  23   0    0.72    1.15
  26 -49   0    0.21    0.80
  49 -23   0    0.33    0.96
 -26  49   0    0.12    0.82
 -23 -26   0   -1.24    1.01
 -26  49   0   -0.28    0.86
 -23 -26   0   -0.26    0.78
  20  29   0   -2.33    1.42
 -49  20   0   -0.06    0.87
  29 -49   0    1.20    0.95
  29 -49   0   -0.05    0.91
  29 -49   0   -0.33    0.78
 -49  20   0   -0.73    1.12
 -29  49   0    0.92    0.96
 -29  49   0    0.17    0.81
 -20 -29   0   -0.19    0.77
 -20 -29   0    0.14    0.88
 -49  17   0   -1.28    1.14
  32 -49   0    1.41    1.13
  32 -49   0    1.99    2.05
  32 -49   0    0.19    0.81
 -49  17   0    0.14    0.90
  17  32   0   -0.48    1.26
  17  32   0   -0.54    0.71
 -32  49   0   -0.55    0.85
 -32  49   0   -0.20    0.91
 -17 -32   0    0.71    0.97
 -17 -32   0   -0.60    0.71
  14  35   0    0.29    0.68
 -49  14   0   -1.76    1.00
  35 -49   0    1.49    0.90
  35 -49   0    0.08    0.96
 -49  14   0   -0.99    1.07
  14  35   0    0.91    0.94
  35 -49   0    1.10    1.13
 -35  49   0    1.74    1.07
 -35  49   0    1.83    0.92
 -14 -35   0   -1.00    0.86
 -14 -35   0    0.13    0.85
  38 -49   0   -1.22    0.86
  38 -49   0    0.65    0.93
  38 -49   0   -1.94    0.97
  11  38   0    1.37    0.93
 -49  11   0    0.82    0.90
  11  38   0    1.17    0.66
 -11 -38   0   -0.31    0.89
 -38  49   0   -0.31    0.94
 -11 -38   0   -0.28    0.60
 -38  49   0    0.98    1.13
  41 -49   0    1.69    1.09
   8  41   0   -0.19    0.52
 -49   8   0    1.08    1.01
  41 -49   0    0.14    1.06
   8  41   0   -0.91    0.60
 -41  49   0   -0.45    1.07
  -8 -41   0   -1.00    0.84
 -41  49   0    0.17    1.05
  -8 -41   0   -0.47    0.49
 -50  40   0   -2.22    1.09
  10 -50   0   -1.79    0.92
 -50  37   0   -0.50    0.99
 -50  37   0    2.38    1.30
 -50  37   0    0.02    0.72
  13 -50   0    0.12    0.81
  13 -50   0    0.42    1.10
  37  13   0    0.63    0.88
 -13  50   0    0.52    0.80
 -13  50   0   -0.93    0.74
 -37 -13   0    0.14    0.75
  16 -50   0   -0.06    0.99
  34  16   0   -0.17    0.82
 -50  34   0    0.43    1.00
 -50  34   0    0.45    1.19
  16 -50   0   -0.33    0.83
 -50  34   0    1.06    0.97
 -16  50   0   -0.57    0.73
 -16  50   0    1.11    0.93
 -34 -16   0   -0.89    0.74
 -50  31   0    1.20    1.24
  19 -50   0   -0.35    1.10
  19 -50   0   -0.64    0.57
  19 -50   0   -0.46    0.68
  31  19   0   -0.50    0.63
 -50  31   0   -1.11    0.71
 -50  31   0    0.03    0.77
 -31 -19   0   -0.05    0.79
 -19  50   0   -0.12    0.76
 -19  50   0   -0.65    0.69
  28  22   0    0.42    0.65
  22 -50   0   -1.22    0.84
 -50  28   0    1.23    1.04
  22 -50   0   -1.36    0.60
  28  22   0    1.14    0.97
 -50  28   0   -0.49    0.97
 -50  28   0    0.67    1.04
  22 -50   0    1.83    1.09
 -22  50   0    0.60    0.91
 -28 -22   0    1.64    1.16
 -22  50   0    1.32    0.95
 -50  25   0   -0.98    0.75
  25 -50   0    1.33    1.05
  25  25   0   -0.85    0.72
  25 -50   0    1.81    0.87
  25  25   0    0.33    0.50
 -50  25   0   -1.50    1.19
  25 -50   0    0.15    0.99
 -50  25   0   -0.43    0.99
 -25 -25   0   -0.71    0.91
 -25 -25   0    0.09    0.83
 -25  50   0   -1.23    0.76
  50 -25   0   -2.62    0.80
 -25  50   0    0.26    0.84
  28 -50   0   -1.66    0.68
  28 -50   0   -0.39    0.74
 -50  22   0    0.25    0.87
 -50  22   0   -0.78    1.27
  28 -50   0    0.42    0.89
  22  28   0    0.88    0.80
 -22 -28   0   -1.91    0.61
 -28  50   0    1.06    0.93
  50 -22   0   -0.37    0.98
 -28  50   0    0.07    0.89
 -22 -28   0    0.43    0.99
 -50  19   0   -1.03    1.15
  31 -50   0    0.44    0.96
  19  31   0   -0.47    0.74
 -50  19   0    0.42    1.12
  31 -50   0    1.19    1.20
  31 -50   0    0.91    0.80
 -31  50   0   -0.38    0.79
 -31  50   0   -0.70    0.81
 -19 -31   0    0.38    1.02
 -19 -31   0   -0.38    0.81
  16  34   0   -0.58    0.78
 -50  16   0    0.90    1.00
  34 -50   0    0.23    0.88
 -50  16   0    1.97    1.39
  34 -50   0    1.36    1.31
  16  34   0    1.30    0.79
  34 -50   0    1.01    0.86
 -16 -34   0    0.65    0.92
 -34  50   0    0.14    0.73
 -34  50   0    0.10    1.02
 -16 -34   0   -0.77    0.86
  13  37   0   -0.64    0.77
  37 -50   0   -0.74    0.78
 -50  13   0    1.05    0.88
  13  37   0    0.82    0.65
  37 -50   0    0.35    0.95
  37 -50   0   -0.27    1.09
 -37  50   0    0.15    1.00
 -13 -37   0   -0.21    0.92
 -37  50   0   -2.13    0.73
 -13 -37   0   -0.19    0.69
 -40  50   0    0.15    2.06
 -10 -40   0    0.01    0.52
 -51  36   0   -0.34    0.89
  15 -51   0   -0.33    1.00
  36  15   0   -0.53    1.19
 -51  36   0   -0.36    1.14
 -51  36   0   -1.67    1.04
  15 -51   0   -0.14    1.13
 -15  51   0   -3.08    0.96
 -15  51   0   -0.38    0.80
 -36 -15   0   -0.29    0.75
 -51  33   0    3.14    1.85
  33  18   0    1.29    1.24
  18 -51   0   -0.72    0.82
 -51  33   0    0.67    1.21
  18 -51   0    0.29    0.91
 -51  33   0   -0.43    1.17
 -18  51   0    1.31    1.02
 -18  51   0    0.96    0.85
 -33 -18   0    0.53    1.24
  21 -51   0    0.64    0.69
 -51  30   0    0.32    0.83
  21 -51   0   -0.23    0.86
  30  21   0   -1.16    0.77
 -51  30   0    2.71    1.66
  21 -51   0   -1.52    0.80
 -51  30   0    2.61    1.37
 -30 -21   0   -0.93    0.64
 -21  51   0    0.42    0.94
 -21  51   0    0.01    0.88
  24 -51   0   -1.77    0.89
  27  24   0   -0.97    1.13
  24 -51   0   -0.34    0.83
 -51  27   0    0.81    0.92
 -51  27   0    0.57    1.11
  27  24   0   -0.37    0.50
 -51  27   0   -0.46    0.86
  24 -51   0    0.50    0.79
 -24  51   0   -0.19    0.80
  51 -27   0    1.75    0.95
 -24  51   0    0.48    0.84
 -27 -24   0    0.81    0.88
 -27 -24   0    1.69    1.04
  27 -51   0    0.64    0.79
  24  27   0   -0.45    0.76
 -51  24   0    0.71    1.20
  27 -51   0   -0.48    0.86
 -51  24   0   -0.18    0.65
  27 -51   0    0.52    0.85
 -51  24   0    0.23    1.07
 -27  51   0    0.81    0.99
 -24 -27   0    0.50    0.95
  51 -24   0   -1.66    0.86
 -27  51   0   -0.07    0.83
 -24 -27   0    1.83    0.91
  30 -51   0   -0.52    1.01
  21  30   0   -0.40    0.73
 -51  21   0    0.98    1.23
  30 -51   0    0.83    0.94
  30 -51   0    0.69    0.83
 -51  21   0   -1.17    1.72
 -30  51   0    0.35    0.91
 -30  51   0    0.00    0.78
 -21 -30   0    1.29    1.67
 -21 -30   0    0.43    0.98
  33 -51   0    1.95    1.21
  18  33   0    0.41    1.06
 -51  18   0   -0.09    0.80
  18  33   0    0.94    0.75
  33 -51   0    0.12    0.91
 -51  18   0    1.80    1.49
  33 -51   0    0.01    0.84
 -33  51   0    2.07    1.06
 -33  51   0    0.26    0.94
 -18 -33   0    0.54    1.65
 -18 -33   0   -0.06    0.94
  36 -51   0    0.91    1.48
 -51  15   0    0.90    1.04
 -51  15   0    1.12    1.27
  15  36   0    0.32    0.72
  36 -51   0   -0.40    1.61
  15  36   0   -1.32    0.64
  36 -51   0   -0.46    1.13
 -36  51   0   -1.75    0.75
 -36  51   0    0.70    0.98
 -15 -36   0   -0.71    0.84
 -15 -36   0   -1.06    0.71
  20 -52   0   -0.14    0.61
 -52  32   0   -1.15    0.82
  20 -52   0    1.47    1.01
  20 -52   0    0.31    1.07
 -52  32   0   -0.08    0.75
  32  20   0   -1.21    2.08
 -52  32   0    0.67    1.26
 -32 -20   0    1.71    0.97
 -20  52   0    0.14    0.89
 -20  52   0   -0.07    0.66
 -52  29   0   -2.98    0.88
  23 -52   0   -0.19    0.90
  23 -52   0   -0.35    0.90
 -52  29   0    1.32    1.39
  29  23   0    1.47    0.92
  23 -52   0   -0.01    0.68
 -52  29   0    1.82    1.15
  29  23   0    0.40    0.57
 -23  52   0    0.72    0.79
 -23  52   0   -1.64    0.70
 -29 -23   0   -1.78    0.73
 -52  26   0   -1.00    0.58
  26  26   0    0.17    0.51
  26 -52   0   -0.38    0.72
  26 -52   0   -0.18    0.90
 -52  26   0   -1.13    1.20
  26 -52   0    1.71    0.90
  26  26   0    0.25    0.86
 -52  26   0    1.36    1.65
 -26  52   0   -1.33    0.69
 -26 -26   0    0.73    1.70
  52 -26   0   -0.27    0.93
 -26 -26   0   -0.64    0.91
 -26  52   0   -1.58    0.69
  29 -52   0   -1.45    1.05
 -52  23   0    2.42    1.64
  29 -52   0    0.11    0.82
  23  29   0   -0.74    0.66
  29 -52   0   -1.63    0.84
 -52  23   0    0.07    0.89
 -29  52   0   -1.99    0.71
  52 -23   0   -1.34    0.93
 -23 -29   0    1.21    1.01
 -23 -29   0   -0.03    0.82
 -29  52   0    0.33    0.86
  32 -52   0    0.90    1.15
  32 -52   0   -1.51    1.09
 -52  20   0   -1.53    1.17
 -52  20   0    1.66    1.04
  32 -52   0    0.76    0.86
  20  32   0   -1.17    0.76
 -20 -32   0    0.30    1.14
 -32  52   0   -0.61    0.87
 -32  52   0   -0.99    0.82
 -20 -32   0    1.41    1.10
   0  -1   1    2.89    0.29
   0  -1   1    2.54    0.35
   1   0   1    2.96    0.37
  -1   1   1    3.29    0.38
   0  -1   1    1.55    0.20
  -2   3   1   18.38    1.15
   3  -1   1   16.78    1.10
  -2   3   1   17.42    1.16
  -1  -2   1   17.24    1.10
  -2   3   1   17.96    1.20
   2  -3  -1   18.31    1.11
   1   2  -1   17.81    1.14
   2  -3  -1   18.54    1.13
   1   2  -1   14.24    1.10
  -3   1  -1   17.29    1.10
   2   0  -1   10.93    0.87
  -2   2  -1   15.85    0.87
  -3   5   1    3.81    0.39
  -2  -3   1    2.94    0.33
   5  -2   1    2.86    0.33
  -2  -3   1    3.02    0.31
  -2  -3   1    2.71    0.27
  -3   5   1    3.73    0.39
   5  -2   1    1.87    0.27
  -5   2  -1    2.74    0.31
   2   3  -1    3.31    0.27
   3  -5  -1    3.15    0.35
  -5   2  -1    3.24    0.35
   3  -5  -1    2.69    0.33
   3  -5  -1    2.99    0.32
   2   3  -1    2.52    0.28
  -3   2   1  115.51    7.15
  -3   2   1  118.09    7.14
   1  -3   1  115.95    7.13
   1  -3   1  117.68    7.16
   1  -3   1  117.60    7.13
  -3   2   1  117.69    7.18
   3  -2  -1  112.37    7.13
  -2  -1  -1  119.43    7.10
   4  -3   1  119.25    7.25
  -3  -1   1  115.03    7.22
  -3  -1   1  118.77    7.22
   4  -3   1  118.04    7.24
  -1   4   1  118.97    7.26
   3   1  -1  115.94    7.25
   1  -4  -1  120.11    7.20
   1  -4  -1  120.61    7.23
  -4   3  -1  116.74    7.24
   3   1  -1  122.24    7.23
   1  -4  -1  118.17    7.22
  -4   7   1  401.50   24.37
  -4   7   1  407.89   24.37
   7  -3   1  402.29   24.39
  -3  -4   1  400.43   24.36
  -4   7   1  409.76   24.36
  -4   7   1  402.31   24.37
  -3  -4   1  399.10   24.37
   4  -7  -1  393.01   24.37
   3   4  -1  401.33   24.36
   4  -7  -1  404.91   24.36
   3   4  -1  395.64   24.36
  -7   3  -1  397.99   24.39
   4  -7  -1  407.92   24.38
   4  -7  -1  398.54   24.37
  -7   3  -1  400.94   24.37
  -4   4   1  126.05    7.41
   0  -4   1  125.80    7.40
   0  -4   1  116.36    7.37
   0  -4   1  119.30    7.39
  -4   4   1  119.78    7.43
   0  -4   1  124.47    7.34
   0   4  -1  118.23    7.40
   4  -4  -1  116.05    7.38
  -4   0  -1  120.85    7.37
   0   4  -1  122.02    7.39
  -4   1   1  131.15    7.88
   1   3   1  126.87    7.84
  -4   1   1  130.38    7.81
  -4   1   1  134.13    7.82
   3  -4   1  126.76    7.81
   3  -4   1  129.54    7.82
   3  -4   1  129.18    7.83
   3  -4   1  125.81    7.81
   4  -1  -1  118.50    7.81
  -3   4  -1  122.36    7.82
  -3   4  -1  132.73    7.83
  -1  -3  -1  129.77    7.80
  -2   6   1    4.76    0.40
  -2   6   1    4.89    0.43
   6  -4   1    4.40    0.50
  -4  -2   1    5.11    0.44
  -2   6   1    4.92    0.49
   4   2  -1    5.78    0.43
   2  -6  -1    4.18    0.42
   2  -6  -1    4.28    0.43
   2  -6  -1    5.22    0.48
   2  -6  -1    4.15    0.39
   4   2  -1    4.24    0.44
  -6   4  -1    4.47    0.51
  -5   9   1   35.76    2.47
  -4  -5   1   38.13    2.48
  -5   9   1   38.74    2.49
  -5   9   1   38.05    2.48
  -5   9   1   37.39    2.48
   4   5  -1   37.29    2.44
   5  -9  -1   38.15    2.49
   5  -9  -1   38.75    2.49
   4   5  -1   38.69    2.49
   5  -9  -1   39.06    2.50
  -9   4  -1   38.44    2.49
  -9   4  -1   40.06    2.55
  -5   6   1  413.79   25.61
  -1  -5   1  436.43   25.63
  -5   6   1  422.53   25.61
  -5   6   1  421.10   25.64
   6  -1   1  414.62   25.60
  -5   6   1  410.17   25.61
  -5   6   1  419.49   25.61
  -1  -5   1  418.98   25.59
  -1  -5   1  418.73   25.60
   5  -6  -1  431.62   25.62
   1   5  -1  420.57   25.59
   5  -6  -1  432.48   25.62
   5  -6  -1  423.26   25.61
   1   5  -1  420.53   25.60
  -6   1  -1  433.98   25.60
   5  -6  -1  416.20   25.61
   2  -5   1   91.95    5.68
  -5   3   1   91.56    5.72
   2  -5   1   92.09    5.65
   2  -5   1   92.97    5.66
  -5   3   1   94.01    5.68
  -2   5  -1   92.02    5.68
   5  -3  -1   89.53    5.68
  -2   5  -1   92.60    5.65
  -3  -2  -1   94.25    5.66
   5  -5   1  276.55   17.30
  -5   0   1  290.30   17.30
   0   5   1  285.27   17.25
   0   5   1  280.78   17.29
   5  -5   1  292.10   17.31
   0   5   1  282.24   17.25
   5  -5   1  288.73   17.28
   0   5   1  292.28   17.31
   0  -5  -1  291.45   17.25
   5   0  -1  288.50   17.29
  -5   5  -1  259.61   17.27
  -5   5  -1  291.54   17.31
   0  -5  -1  275.69   17.31
   0  -5  -1  285.82   17.29
   0  -5  -1  290.59   17.25
  -3   8   1  184.75   11.35
  -3   8   1  182.35   11.35
  -3   8   1  185.86   11.32
  -5  -3   1  190.33   11.36
   8  -5   1  187.97   11.39
   3  -8  -1  184.22   11.35
   5   3  -1  185.68   11.35
   3  -8  -1  184.07   11.33
   5   3  -1  180.24   11.33
  -8   5  -1  190.20   11.38
   3  -8  -1  188.01   11.36
  -6  11   1   77.56    4.74
  -5  -6   1   74.35    4.74
  -6  11   1   72.31    4.71
  -6  11   1   74.73    4.71
  -6  11   1   78.87    4.76
 -11   5  -1   76.68    4.75
   6 -11  -1   76.55    4.76
   5   6  -1   73.90    4.74
   6 -11  -1   72.40    4.74
   6 -11  -1   73.86    4.73
 -11   5  -1   76.29    4.82
   5   6  -1   74.17    4.68
  -6   8   1   27.78    1.92
  -6   8   1   27.95    1.92
  -2  -6   1   28.11    1.90
  -6   8   1   28.42    1.95
   8  -2   1   29.24    1.92
  -2  -6   1   29.36    1.88
  -2  -6   1   29.39    1.95
  -6   8   1   29.27    1.93
   2   6  -1   28.75    1.91
   6  -8  -1   28.25    1.92
   6  -8  -1   32.35    1.96
   6  -8  -1   29.63    1.94
   2   6  -1   28.83    1.88
  -8   2  -1   28.68    1.92
   6  -8  -1   29.34    1.94
   1  -6   1   23.14    1.50
  -6   5   1   24.40    1.52
   5   1   1   22.15    1.49
   1  -6   1   22.86    1.49
  -6   5   1   21.97    1.57
  -6   5   1   21.49    1.51
   1  -6   1   22.77    1.52
  -5  -1  -1   23.27    1.49
   6  -5  -1   23.31    1.52
  -1   6  -1   22.14    1.52
  -1   6  -1   22.96    1.49
   6  -5  -1   22.50    1.53
   6  -5  -1   23.28    1.57
   2   4   1  343.81   20.30
   4  -6   1  335.15   20.32
  -6   2   1  328.02   20.30
   4  -6   1  334.82   20.27
   4  -6   1  333.52   20.31
  -4   6  -1  337.99   20.30
   6  -2  -1  341.07   20.31
  -2  -4  -1  346.00   20.30
  -4   6  -1  324.03   20.30
   6  -2  -1  333.06   20.36
  -4   6  -1  322.56   20.32
  -1   7   1   75.16    4.57
   7  -6   1   72.37    4.52
   7  -6   1   74.38    4.59
  -1   7   1   73.93    4.57
  -6  -1   1   72.97    4.57
   7  -6   1   73.22    4.60
  -1   7   1   73.88    4.53
   6   1  -1   71.05    4.57
   1  -7  -1   72.86    4.49
   1  -7  -1   72.94    4.58
  -7   6  -1   71.66    4.58
  -7   6  -1   74.11    4.60
   1  -7  -1   75.04    4.53
   1  -7  -1   75.69    4.57
  -4  10   1   19.01    1.46
  10  -6   1   20.71    1.61
  -4  10   1   21.64    1.46
  -6  -4   1   20.23    1.49
  -4  10   1   20.61    1.47
   4 -10  -1   20.60    1.48
   4 -10  -1   21.01    1.49
   4 -10  -1   20.68    1.49
   6   4  -1   19.19    1.48
  -6  -7   1   90.78    5.46
  -7  13   1   86.28    5.43
  -7  13   1   85.52    5.40
  -7  13   1   84.95    5.49
  -7  13   1   83.08    5.38
   7 -13  -1   90.28    5.43
   7 -13  -1   83.34    5.46
   7 -13  -1   87.26    5.47
 -13   6  -1   85.98    5.46
   6   7  -1   84.68    5.44
   6   7  -1   87.78    5.37
 -13   6  -1   84.87    5.54
  -3  -7   1  374.49   22.76
  -7  10   1  377.43   22.78
  -3  -7   1  371.28   22.71
  10  -3   1  381.56   22.77
  -7  10   1  379.24   22.77
  -7  10   1  370.13   22.73
  -7  10   1  368.27   22.74
   7 -10  -1  380.18   22.78
   7 -10  -1  381.79   22.78
   3   7  -1  373.40   22.72
   3   7  -1  372.82   22.76
 -10   3  -1  359.12   22.76
   7 -10  -1  369.42   22.73
   7 -10  -1  378.73   22.76
  -7   7   1   14.05    1.11
  -7   7   1   12.82    1.05
   0  -7   1   13.88    1.07
   0  -7   1   13.43    1.02
   0  -7   1   13.20    0.99
   7   0   1   14.69    1.04
  -7   7   1   15.75    1.14
  -7   7   1   14.67    1.07
  -7   0  -1   13.78    1.03
   7  -7  -1   13.89    1.07
   7  -7  -1   14.15    1.04
   0   7  -1   14.16    1.03
   7  -7  -1   14.67    1.07
   7  -7  -1   14.14    1.12
   0   7  -1   13.29    1.05
   3  -7   1   63.94    3.87
   3  -7   1   62.50    3.89
  -7   4   1   61.63    3.92
   4   3   1   62.50    3.86
  -3   7  -1   62.40    3.86
  -4  -3  -1   62.28    3.86
   7  -4  -1   59.83    3.87
  -3   7  -1   58.94    3.87
  -3   7  -1   63.20    3.82
   7  -4  -1   62.17    3.92
  -6   7  -1 1000.00   60.48
  -2   9   1   94.57    5.80
  -2   9   1   92.93    5.81
  -2   9   1   93.94    5.77
  -7  -2   1   94.25    5.82
   9  -7   1   91.67    5.86
   2  -9  -1   97.38    5.81
   2  -9  -1   93.60    5.82
   2  -9  -1   93.21    5.78
   7   2  -1   94.74    5.82
  -9   7  -1   90.71    5.83
  -9   7  -1   91.70    5.86
  -5  12   1  316.96   19.62
  12  -7   1  326.16   19.71
  -5  12   1  319.43   19.63
  -7  -5   1  323.93   19.67
  -5  12   1  313.31   19.69
   5 -12  -1  327.65   19.63
 -12   7  -1  327.21   19.72
   5 -12  -1  326.08   19.67
   5 -12  -1  323.20   19.64
   7   5  -1  318.35   19.66
  -8  15   1   19.82    1.48
  -8  15   1   16.38    1.37
  -7  -8   1   17.93    1.46
  -8  15   1   16.18    1.38
  -8  15   1   15.84    1.63
   8 -15  -1   18.67    1.44
   8 -15  -1   17.18    1.49
   8 -15  -1   17.18    1.48
   7   8  -1   18.77    1.44
 -15   7  -1   17.21    1.46
 -15   7  -1   17.54    1.64
   7   8  -1   18.35    1.32
  -8  12   1   92.16    5.70
  -4  -8   1   90.63    5.68
  -8  12   1   93.20    5.66
  -8  12   1   92.69    5.64
  -8  12   1   76.73    5.77
  12  -4   1   93.90    5.85
   8 -12  -1   90.94    5.70
   8 -12  -1   90.10    5.63
   4   8  -1   91.26    5.60
   8 -12  -1   91.02    5.72
   4   8  -1   88.09    5.67
   8 -12  -1   92.96    5.68
  -8   9   1   22.86    1.59
  -1  -8   1   21.97    1.50
   9  -1   1   24.21    1.60
  -1  -8   1   22.99    1.61
  -1  -8   1   23.31    1.58
  -8   9   1   21.87    1.62
  -8   9   1   20.96    1.58
  -8   9   1   22.42    1.67
   1   8  -1   21.10    1.59
   8  -9  -1   20.95    1.58
   8  -9  -1   22.09    1.58
   8  -9  -1   21.75    1.66
   1   8  -1   22.32    1.56
  -9   1  -1   22.13    1.58
   1   8  -1   21.92    1.50
   8  -9  -1   21.06    1.61
   2  -8   1   74.44    4.54
  -8   6   1   70.05    4.53
  -8   6   1   69.64    4.54
   2  -8   1   73.91    4.51
   6   2   1   72.51    4.51
   8  -6  -1   72.46    4.55
  -2   8  -1   71.04    4.50
  -6  -2  -1   71.74    4.51
   8  -6  -1   72.75    4.52
  -2   8  -1   74.20    4.53
   3   5   1  156.94    9.52
   5  -8   1  146.57    9.52
   5  -8   1  158.36    9.55
  -8   3   1  152.65    9.52
   5  -8   1  159.51    9.45
   8  -3  -1  159.46    9.53
  -3  -5  -1  155.91    9.52
  -5   8  -1  156.34    9.54
  -5   8  -1  153.23    9.53
   8  -8   1  223.72   13.73
   0   8   1  226.07   13.71
   0   8   1  232.62   13.72
   0   8   1  222.55   13.67
   8  -8   1  220.09   13.75
  -8   0   1  227.86   13.73
   0  -8  -1  221.99   13.71
  -8   8  -1  224.83   13.74
   0  -8  -1  218.40   13.67
  -8   8  -1  226.67   13.73
   8   0  -1  226.14   13.72
  -3  11   1  438.12   26.75
  -3  11   1  446.25   26.75
  -8  -3   1  432.59   26.79
  11  -8   1  456.42   26.84
  -3  11   1  434.07   26.79
 -11   8  -1  449.38   26.84
   3 -11  -1  433.64   26.79
   3 -11  -1  445.33   26.77
 -11   8  -1  424.53   26.81
   3 -11  -1  444.61   26.76
  -6  14   1   94.22    6.09
  -8  -6   1   95.59    6.09
  -6  14   1   95.71    6.05
  -6  14   1   95.81    6.03
   6 -14  -1   96.64    6.07
 -14   8  -1  101.56    6.19
   8   6  -1   97.93    6.09
 -14   8  -1   90.46    6.08
   6 -14  -1   98.83    6.05
   6 -14  -1   99.57    6.10
  -9  17   1   38.79    2.67
  -8  -9   1   37.43    2.78
  -9  17   1   41.00    2.70
  -9  17   1   38.97    2.80
  -9  17   1   39.80    2.76
 -17   8  -1   38.66    2.78
   8   9  -1   49.05    3.21
 -17   8  -1   42.80    2.95
   8   9  -1   43.65    2.67
   9 -17  -1   42.60    2.83
   9 -17  -1   37.50    2.79
  -9  14   1   17.38    1.69
  -9  14   1   16.29    1.41
  14  -5   1   20.19    1.48
  -5  -9   1   19.47    1.46
  -9  14   1   18.22    1.49
  -9  14   1   18.72    1.43
   5   9  -1   18.26    1.32
   9 -14  -1   17.92    1.54
   5   9  -1   17.49    1.43
 -14   5  -1   17.75    1.44
   9 -14  -1   19.19    1.50
   9 -14  -1   17.06    1.45
  -9  11   1   20.74    1.83
  -2  -9   1   25.45    1.84
  -9  11   1   28.41    1.84
  -2  -9   1   25.91    1.72
  11  -2   1   23.82    1.81
  -2  -9   1   27.25    1.87
  -9  11   1   25.54    1.93
   2   9  -1   24.97    1.73
   9 -11  -1   26.61    1.84
   9 -11  -1   27.76    1.83
   9 -11  -1   26.23    1.93
 -11   2  -1   24.70    1.85
   9 -11  -1   25.39    1.88
   2   9  -1   25.32    1.81
  -9   8   1  156.90    9.72
   1  -9   1  159.93    9.65
  -9   8   1  162.82    9.75
   8   1   1  158.14    9.70
   1  -9   1  153.58    9.69
  -9   8   1  155.91    9.71
   1  -9   1  157.88    9.71
  -8  -1  -1  155.34    9.69
   9  -8  -1  158.27    9.69
  -1   9  -1  158.49    9.69
  -1   9  -1  156.93    9.71
   9  -8  -1  158.94    9.71
   9  -8  -1  157.96    9.69
   9  -8  -1  157.69    9.72
   4  -9   1   33.46    2.21
   5   4   1   33.83    2.17
   4  -9   1   32.71    2.18
  -5  -4  -1   33.61    2.18
   9  -5  -1   32.37    2.27
  -4   9  -1   32.66    2.17
  -4   9  -1   32.02    2.20
  -4   9  -1   33.23    2.08
  -7   9  -1  992.90   60.14
  -9  -1   1  778.44   48.03
  -1  10   1  784.86   47.98
  10  -9   1  804.78   48.05
  -1  10   1  786.54   48.00
  10  -9   1  799.71   48.07
   1 -10  -1  782.47   47.98
 -10   9  -1  806.64   48.06
 -10   9  -1  806.83   48.06
   1 -10  -1  779.96   48.00
  -4  13   1   26.97    1.90
  13  -9   1   28.87    2.11
  -9  -4   1   26.56    1.95
  -4  13   1   23.05    1.93
  -4  13   1   27.63    1.89
   4 -13  -1   29.18    1.94
   9   4  -1   25.16    1.92
 -13   9  -1   26.11    2.34
   4 -13  -1   27.46    1.94
 -13   9  -1   25.57    2.02
   4 -13  -1   28.19    1.91
  -7  16   1   31.31    2.17
  -9  -7   1   39.53    2.43
  -7  16   1   31.51    2.23
   7 -16  -1   31.90    2.27
   9   7  -1   30.36    2.26
   7 -16  -1   29.65    2.20
 -16   9  -1   29.89    2.39
 -10  19   1    0.78    0.43
  -9 -10   1   -0.18    0.58
 -10  19   1    0.83    0.51
 -10  19   1    0.75    0.53
 -10  19   1    0.98    0.46
 -19   9  -1    0.35    0.60
  10 -19  -1   -0.01    0.48
   9  10  -1    0.99    0.51
  10 -19  -1    1.02    0.49
 -19   9  -1    0.55    0.47
   9  10  -1   -0.06    0.36
  10 -19  -1   -0.34    0.61
  -6 -10   1   11.81    1.15
 -10  16   1   17.22    1.50
 -10  16   1   10.61    1.23
 -10  16   1   12.27    1.12
 -10  16   1   13.40    1.14
   6  10  -1   12.84    1.32
  10 -16  -1   10.76    1.27
   6  10  -1   12.12    1.01
  -3 -10   1   11.99    1.16
 -10  13   1   11.68    1.29
  -3 -10   1   10.53    1.09
 -10  13   1   14.05    1.39
  -3 -10   1   11.54    0.95
 -10  13   1   11.54    1.11
  13  -3   1   11.52    1.10
   3  10  -1   11.65    0.95
  10 -13  -1   11.39    1.26
  10 -13  -1   11.41    1.18
  10 -13  -1   11.23    1.14
   3  10  -1   11.01    1.09
  10 -13  -1   12.53    1.08
 -13   3  -1   11.16    1.12
   0 -10   1   13.56    1.26
 -10  10   1   15.55    1.35
   0 -10   1   13.23    1.21
 -10  10   1   15.40    1.32
 -10  10   1   15.09    1.40
  10   0   1   13.93    1.22
   0 -10   1   14.49    1.10
   0  10  -1   13.96    1.23
   0  10  -1   13.90    1.17
  10 -10  -1   15.39    1.25
  10 -10  -1   14.77    1.29
  10 -10  -1   15.37    1.25
 -10   0  -1   14.52    1.23
  10 -10  -1   15.69    1.42
   3 -10   1   64.18    4.10
   3 -10   1   64.26    4.12
   7   3   1   65.50    4.10
 -10   7   1   64.83    4.16
  -3  10  -1   64.68    4.12
  -3  10  -1   64.48    4.10
  10  -7  -1   65.45    4.15
  -7  -3  -1   64.08    4.10
   6 -10   1   66.47    4.21
   6 -10   1   69.97    4.20
 -10   4   1   67.49    4.19
   4   6   1   67.74    4.17
  10  -4  -1   63.55    4.18
  -4  -6  -1   62.96    4.16
  -6  10  -1   64.16    4.20
  -6  10  -1   65.76    4.18
   9 -10   1  412.33   24.88
   1   9   1  411.85   24.84
   1   9   1  410.82   24.82
   1   9   1  410.46   24.79
   9 -10   1  410.89   24.87
 -10   1   1  408.76   24.85
  -9  10  -1  401.57   24.86
  10  -1  -1  404.29   24.85
  -1  -9  -1  402.54   24.84
  -9  10  -1  411.25   24.87
  -1  -9  -1  406.95   24.79
  -2  12   1  112.34    6.93
  -2  12   1  111.66    6.94
 -10  -2   1  111.43    6.99
  12 -10   1  113.41    7.06
  -2  12   1  108.55    7.09
  10   2  -1  108.49    6.98
   2 -12  -1  114.81    6.99
   2 -12  -1  111.25    6.94
 -12  10  -1  107.74    7.54
   2 -12  -1  116.95    6.95
  -5  15   1   24.76    2.02
  15 -10   1   25.11    2.12
  -5  15   1   28.16    1.88
 -10  -5   1   26.77    1.97
 -15  10  -1   28.27    2.05
  10   5  -1   26.02    1.94
   5 -15  -1   24.07    1.95
   5 -15  -1   27.20    1.94
   5 -15  -1   28.50    1.89
  -8  18   1   12.23    1.13
 -10  -8   1   12.11    1.23
  -8  18   1   12.78    1.13
  -8  18   1   13.09    1.22
  -8  18   1   13.09    1.22
   8 -18  -1   13.34    1.26
 -18  10  -1   11.42    1.22
 -18  10  -1   14.53    1.45
  10   8  -1   14.15    1.26
   8 -18  -1   12.49    1.29
 -11  21   1    5.31    0.80
 -11  21   1    4.79    0.78
 -10 -11   1    3.74    0.72
 -11  21   1    5.58    0.67
  11 -21  -1    3.62    0.70
  10  11  -1    4.27    0.66
  11 -21  -1    5.59    0.88
 -21  10  -1    3.16    0.85
  11 -21  -1    5.55    0.80
 -21  10  -1    6.69    1.01
  10  11  -1    5.86    0.68
 -11  18   1   18.25    1.59
 -11  18   1   18.70    1.46
  -7 -11   1   19.32    1.56
  11 -18  -1   21.18    1.62
 -18   7  -1   18.17    1.55
  11 -18  -1   18.96    1.65
   7  11  -1   19.02    1.39
   7  11  -1   20.86    1.58
  11 -18  -1   17.89    1.51
 -18   7  -1   19.40    1.76
  -4 -11   1   26.98    1.88
 -11  15   1   25.61    1.92
 -11  15   1   24.74    1.81
  15  -4   1   26.89    1.88
 -11  15   1   26.54    1.95
  -4 -11   1   22.72    1.92
   4  11  -1   26.26    1.73
 -15   4  -1   23.75    1.90
  11 -15  -1   24.78    1.97
  11 -15  -1   23.89    1.77
   4  11  -1   25.91    1.87
  11 -15  -1   24.75    1.95
  11 -15  -1   26.44    1.98
  -1 -11   1   38.68    2.55
  -1 -11   1   37.19    2.57
  -1 -11   1   37.94    2.42
  12  -1   1   39.02    2.56
 -11  12   1   34.41    2.79
 -11  12   1   35.04    2.57
  11 -12  -1   37.02    2.53
 -12   1  -1   36.90    2.54
   1  11  -1   37.45    2.52
   1  11  -1   37.02    2.56
  11 -12  -1   38.35    2.64
  11 -12  -1   37.97    2.52
   2 -11   1   17.90    1.49
 -11   9   1   19.51    1.53
 -11   9   1   19.32    1.56
   9   2   1   17.30    1.42
   2 -11   1   18.53    1.42
 -11   9   1   16.80    1.63
  11  -9  -1   17.75    1.52
  -2  11  -1   19.43    1.42
  -9  -2  -1   18.06    1.42
   5 -11   1   45.88    3.00
 -11   6   1   44.72    3.00
   5 -11   1   45.36    3.02
   6   5   1   46.65    2.99
  -5  11  -1   44.91    3.01
  11  -6  -1   47.60    3.09
  -5  11  -1   46.12    2.99
  -6  -5  -1   44.65    2.98
   8 -11   1   75.18    4.82
   3   8   1   76.52    4.76
 -11   3   1   75.60    4.79
   8 -11   1   74.96    4.80
  -3  -8  -1   74.20    4.71
  11  -3  -1   75.19    4.78
  -3  -8  -1   74.60    4.76
  -8  11  -1   75.42    4.79
  -8  11  -1   76.77    4.81
  11 -11   1  339.33   20.43
   0  11   1  288.44   20.66
  11 -11   1  340.30   20.47
   0  11   1  337.40   20.36
   0  11   1  342.23   20.38
 -11  11  -1  355.37   20.65
   0 -11  -1  337.14   20.41
 -11  11  -1  336.46   20.44
   0 -11  -1  338.04   20.36
  11   0  -1  328.22   20.42
  -3  14   1  295.81   18.04
 -11  -3   1  297.06   18.05
  14 -11   1  305.11   18.11
  -3  14   1  294.85   17.97
  -3  14   1  288.06   17.99
  11   3  -1  288.42   18.04
 -14  11  -1  301.38   18.10
   3 -14  -1  291.04   17.98
   3 -14  -1  289.10   18.04
 -14  11  -1  301.17   18.08
   3 -14  -1  290.46   18.00
  -6  17   1    9.48    0.96
  -6  17   1   10.21    1.04
 -11  -6   1    9.82    1.09
  -6  17   1   11.82    1.12
  11   6  -1   10.21    1.07
   6 -17  -1    8.25    0.94
 -17  11  -1    9.94    1.19
   6 -17  -1    9.81    0.99
   6 -17  -1    9.60    1.09
  -9  20   1    2.08    0.52
 -11  -9   1    2.67    0.87
  -9  20   1    2.59    0.63
  -9  20   1    3.76    0.59
  -9  20   1    3.67    0.59
 -20  11  -1    1.86    0.50
   9 -20  -1    2.74    0.61
   9 -20  -1    1.96    0.53
 -20  11  -1    1.93    0.67
  11   9  -1    2.82    0.63
   9 -20  -1    2.26    0.63
 -12  23   1    6.61    0.93
 -11 -12   1    5.71    1.21
 -12  23   1    5.35    0.72
 -12  23   1    8.33    1.22
  12 -23  -1    5.13    0.90
  12 -23  -1    7.05    1.03
  11  12  -1    4.12    0.74
  12 -23  -1    6.20    0.86
 -23  11  -1    5.25    0.85
  11  12  -1    6.87    0.75
 -23  11  -1    5.17    0.98
 -12  20   1   16.29    1.31
 -12  20   1   15.63    1.45
 -12  20   1   14.92    1.44
   8  12  -1   16.30    1.25
  12 -20  -1   16.34    1.53
 -20   8  -1   14.52    1.42
   8  12  -1   21.79    1.70
  12 -20  -1   21.45    1.76
 -20   8  -1   13.81    1.64
  12 -20  -1   16.16    1.39
  -5 -12   1   41.25    2.82
 -12  17   1   40.16    2.66
  -5 -12   1   39.88    2.78
  17  -5   1   42.80    2.79
 -12  17   1   42.40    2.82
 -12  17   1   38.73    2.80
  12 -17  -1   41.24    2.66
 -17   5  -1   37.58    2.78
   5  12  -1   39.97    2.62
  12 -17  -1   41.38    2.74
  12 -17  -1   39.78    2.82
   5  12  -1   39.71    2.76
  12 -17  -1   37.95    2.83
  -2 -12   1   13.12    1.24
 -12  14   1   15.33    1.30
 -12  14   1   12.75    1.39
  14  -2   1   13.26    1.21
 -12  14   1   14.12    1.31
  -2 -12   1   14.62    1.28
  -2 -12   1   13.82    1.06
  12 -14  -1   11.42    1.20
  12 -14  -1   14.49    1.19
 -14   2  -1   12.77    1.26
   2  12  -1   13.95    1.06
   2  12  -1   18.14    1.42
  12 -14  -1   14.15    1.39
  12 -14  -1   10.66    1.27
  11   1   1   11.65    1.16
   1 -12   1   11.53    1.00
   1 -12   1   11.97    1.12
 -12  11   1   12.87    1.31
   1 -12   1   14.16    1.23
 -12  11   1   15.15    1.25
  12 -11  -1   12.63    1.26
  12 -11  -1   16.21    1.28
  -1  12  -1   12.81    1.15
  12 -11  -1   12.41    1.20
 -11  -1  -1   11.98    1.16
  -1  12  -1   11.20    1.15
  12 -11  -1   12.76    1.37
   4 -12   1   12.23    1.18
   8   4   1   12.07    1.31
   4 -12   1   14.26    1.27
  12  -8  -1   14.66    1.35
  -4  12  -1   16.99    1.42
  -8  -4  -1   13.00    1.17
  -4  12  -1   12.36    1.37
   7 -12   1  464.25   27.26
   7 -12   1  446.39   27.24
   5   7   1  430.85   27.25
  -7  12  -1  453.87   27.24
  -5  -7  -1  442.54   27.22
 -12   2   1  182.69   11.26
  10 -12   1  192.57   11.28
   2  10   1  175.51   11.20
  10 -12   1  184.19   11.29
   2  10   1  168.51   11.31
  -2 -10  -1  184.43   11.19
  -2 -10  -1  190.76   11.25
  12  -2  -1  177.44   11.24
 -10  12  -1  186.93   11.26
  13 -12   1  143.79    9.59
  13 -12   1  158.15    9.65
  -1  13   1  157.19    9.52
  -1  13   1  153.19    9.51
  -1  13   1  152.37    9.56
 -12  -1   1  150.17    9.57
   1 -13  -1  157.02    9.52
 -13  12  -1  159.09    9.64
   1 -13  -1  155.71    9.57
   1 -13  -1  153.45    9.51
  12   1  -1  157.74    9.58
  16 -12   1  104.50    6.92
  -4  16   1  105.78    6.76
  -4  16   1  105.58    6.72
 -12  -4   1  107.93    6.82
   4 -16  -1  106.04    6.77
   4 -16  -1  105.55    6.82
   4 -16  -1  104.54    6.73
 -16  12  -1  108.24    6.89
 -16  12  -1  127.42    7.05
  -7  19   1    6.29    0.72
  -7  19   1    7.61    0.94
  -7  19   1    6.27    0.82
 -12  -7   1    5.01    0.78
   7 -19  -1    7.03    0.93
  12   7  -1    6.02    0.76
   7 -19  -1    8.73    1.12
   7 -19  -1    7.38    1.18
 -19  12  -1    5.04    0.93
 -10  22   1    1.57    0.53
 -10  22   1    1.14    0.56
 -10  22   1    1.84    0.56
 -12 -10   1    1.57    0.55
  10 -22  -1    2.07    0.64
  10 -22  -1    0.56    0.48
  10 -22  -1    1.68    0.68
  12  10  -1    1.36    0.56
 -22  12  -1    1.65    0.50
 -22  12  -1    1.27    0.67
 -12 -13   1   15.26    1.42
 -13  25   1   13.98    1.40
 -13  25   1   12.98    1.17
 -13  25   1   12.48    1.38
  12  13  -1   12.44    1.14
  12  13  -1   12.79    1.38
 -25  12  -1   11.37    1.42
  13 -25  -1   15.17    1.60
  13 -25  -1   12.63    1.40
  13 -25  -1   12.85    1.27
 -25  12  -1    8.55    1.10
  -9 -13   1    4.39    0.78
 -13  22   1    4.48    0.61
 -13  22   1    4.79    0.80
 -13  22   1    4.21    0.80
 -22   9  -1    3.33    0.65
  13 -22  -1    4.38    0.86
 -22   9  -1    4.02    0.87
   9  13  -1    4.65    0.60
  13 -22  -1    3.47    0.69
  13 -22  -1    4.30    0.67
   9  13  -1    2.44    0.62
 -13  19   1    0.06    0.55
 -13  19   1    0.03    0.62
 -13  19   1    0.16    0.43
  19  -6   1    0.29    0.58
  -6 -13   1    0.78    0.50
  -6 -13   1    0.64    0.49
 -19   6  -1    0.07    0.52
  13 -19  -1   -0.22    0.56
  13 -19  -1    0.79    0.47
   6  13  -1    0.49    0.35
  13 -19  -1    0.16    0.49
   6  13  -1    0.52    0.42
  -3 -13   1   12.73    1.47
 -13  16   1   13.08    1.40
  -3 -13   1   13.61    1.06
  16  -3   1   13.79    1.27
 -13  16   1   18.12    1.72
  -3 -13   1   13.99    1.28
   3  13  -1   14.46    1.73
  13 -16  -1   13.32    1.42
  13 -16  -1   14.48    1.19
  13 -16  -1   13.33    1.25
   3  13  -1   14.37    1.07
 -16   3  -1   13.54    1.30
  13 -16  -1   13.03    1.31
   0 -13   1    9.19    1.04
   0 -13   1    9.97    0.89
   0 -13   1   12.85    1.16
 -13  13   1   12.91    1.19
  13   0   1    9.32    1.07
 -13  13   1   11.54    1.27
 -13  13   1   11.80    1.20
   0  13  -1    9.54    1.02
  13 -13  -1   10.76    1.08
   0  13  -1   11.32    1.09
 -13   0  -1    9.80    1.09
  13 -13  -1   12.51    1.19
  13 -13  -1   10.41    1.15
  13 -13  -1   11.40    1.10
 -13  10   1   43.15    2.87
 -13  10   1   41.13    2.96
   3 -13   1   41.49    2.85
  10   3   1   38.44    2.79
 -13  10   1   41.35    2.85
  -3  13  -1   41.56    2.79
 -10  -3  -1   45.00    2.83
  13 -10  -1   42.37    2.83
   6 -13   1   23.68    1.78
 -13   7   1   22.85    1.79
   6 -13   1   23.89    1.83
  -6  13  -1   24.85    1.80
  13  -7  -1   23.74    1.89
  -7  -6  -1   23.23    1.75
  -6  13  -1   23.89    1.75
 -13   4   1  426.75   25.94
   9 -13   1  421.65   25.94
   4   9   1  428.40   25.92
  13  -4  -1  421.77   25.93
  -9  13  -1  421.75   25.94
  -4  -9  -1  431.65   25.88
  -9  13  -1  428.47   25.94
  -4  -9  -1  424.67   25.92
  12 -13   1   72.30    4.83
   1  12   1   73.53    4.70
   1  12   1   74.37    4.74
   1  12   1   72.89    4.69
  12 -13   1   78.15    4.80
 -12  13  -1   77.85    4.82
  -1 -12  -1   71.50    4.74
  -1 -12  -1   72.85    4.69
 -12  13  -1   73.69    4.80
  13  -1  -1   76.39    4.77
  -2  15   1  106.61    6.73
  15 -13   1  106.24    6.83
 -13  -2   1  103.07    6.74
  -2  15   1  107.94    6.66
  -2  15   1  106.84    6.82
   2 -15  -1  107.26    6.66
   2 -15  -1  109.41    6.70
   2 -15  -1  107.55    6.90
  18 -13   1   24.10    2.03
  -5  18   1   24.95    1.75
  -5  18   1   25.39    1.82
  -5  18   1   25.87    1.85
   5 -18  -1   23.92    1.84
 -18  13  -1   24.51    2.01
  13   5  -1   24.08    1.86
   5 -18  -1   23.71    1.76
 -18  13  -1   20.58    1.91
 -13  -8   1    6.79    0.89
  -8  21   1    9.67    0.95
  -8  21   1    8.81    1.06
  -8  21   1    9.45    1.04
  13   8  -1    6.89    0.89
 -21  13  -1    8.92    1.23
   8 -21  -1    9.00    0.95
   8 -21  -1    8.70    0.97
   8 -21  -1   14.71    1.51
 -11  24   1   10.11    1.17
 -13 -11   1   12.20    1.40
 -11  24   1   11.62    1.20
 -11  24   1    8.81    1.07
 -11  24   1   10.05    1.08
  11 -24  -1   11.30    1.27
 -24  13  -1   12.41    1.32
  11 -24  -1   10.14    1.19
 -24  13  -1    7.10    1.14
  11 -24  -1   12.83    1.20
  13  11  -1   18.06    1.80
 -14  27   1    1.43    0.56
 -14  27   1    1.26    0.68
 -13 -14   1    0.41    0.58
 -14  27   1    0.92    0.52
  14 -27  -1    0.51    0.55
  13  14  -1    0.91    0.62
 -27  13  -1    0.67    0.70
  14 -27  -1    0.31    0.61
  13  14  -1    0.14    0.47
 -27  13  -1   -0.49    0.73
  14 -27  -1    2.23    0.73
 -14  24   1   47.05    3.06
 -14  24   1   42.55    2.79
 -14  24   1   41.61    3.00
 -24  10  -1   44.31    3.22
  10  14  -1   39.69    2.98
  14 -24  -1   45.03    2.94
  14 -24  -1   38.85    3.05
 -24  10  -1   38.28    2.96
  10  14  -1   40.70    2.77
  14 -24  -1   41.60    3.03
  -7 -14   1    3.95    0.73
 -14  21   1    4.54    0.60
 -14  21   1    3.17    0.72
  -7 -14   1    3.97    0.94
 -14  21   1    4.15    0.74
  21  -7   1    3.25    0.66
   7  14  -1    3.77    0.63
   7  14  -1    3.94    0.54
  14 -21  -1    2.31    0.67
  14 -21  -1    2.34    0.60
  14 -21  -1    8.89    1.35
 -21   7  -1    6.47    1.06
  -4 -14   1   11.39    1.18
  18  -4   1   13.20    1.32
 -14  18   1    8.51    1.02
  -4 -14   1   10.67    1.14
 -14  18   1   10.18    1.12
  14 -18  -1    8.09    0.98
  14 -18  -1   12.04    1.13
   4  14  -1   10.63    0.90
 -18   4  -1   15.79    1.54
  14 -18  -1   10.41    0.99
   4  14  -1   12.67    1.14
  14 -18  -1   11.31    1.24
 -14  15   1   63.06    4.20
  -1 -14   1   63.92    3.97
 -14  15   1   61.28    4.08
 -14  15   1   61.76    4.18
  -1 -14   1   60.58    4.11
  15  -1   1   66.47    4.15
  14 -15  -1   63.59    4.09
  14 -15  -1   61.36    4.20
   1  14  -1   60.69    4.61
 -15   1  -1   63.09    4.14
   1  14  -1   65.50    4.14
  14 -15  -1   65.47    4.05
 -14  12   1   26.19    2.00
   2 -14   1   26.34    1.83
   2 -14   1   28.52    2.02
  12   2   1   28.54    1.97
 -14  12   1   29.78    2.06
   2 -14   1   26.07    1.97
  14 -12  -1   27.14    2.00
  -2  14  -1   26.34    1.95
  -2  14  -1   28.31    1.98
 -12  -2  -1   24.53    1.96
   5 -14   1   32.10    2.31
   5 -14   1   34.09    2.28
   9   5   1   31.18    2.23
  -5  14  -1   31.99    2.28
  -9  -5  -1   30.65    2.25
  -5  14  -1   33.49    2.27
  14  -9  -1   32.19    2.31
   6   8   1   74.74    4.72
   8 -14   1   75.58    4.75
   8 -14   1   75.18    4.77
 -14   6   1   72.90    4.73
  -6  -8  -1   74.96    4.71
  -8  14  -1   74.40    4.73
  -8  14  -1   69.06    4.73
  11 -14   1  126.31    8.00
 -14   3   1  133.98    7.98
  11 -14   1  129.52    7.98
  14  -3  -1  123.74    7.95
  -3 -11  -1  127.60    7.96
  -3 -11  -1  126.79    7.90
 -11  14  -1  123.88    7.97
 -11  14  -1  128.15    7.98
   0  14   1    1.16    0.77
   0  14   1    0.45    0.39
  14 -14   1    0.08    0.58
  14 -14   1    0.40    0.50
 -14   0   1    0.12    0.44
 -14  14  -1    1.50    0.68
 -14  14  -1   -0.33    0.55
  14   0  -1    0.72    0.43
   0 -14  -1    1.19    0.46
  -3  17   1   18.55    1.43
  -3  17   1   17.41    1.46
  -3  17   1   22.62    1.75
 -14  -3   1   25.10    1.87
  17 -14   1   19.25    1.74
  14   3  -1   15.70    1.49
   3 -17  -1   16.19    1.43
   3 -17  -1   20.09    1.55
 -17  14  -1   17.13    1.61
 -17  14  -1   20.10    1.74
   3 -17  -1   18.43    1.51
  -6  20   1   35.36    2.47
  -6  20   1   37.07    2.58
  -6  20   1   36.03    2.55
 -14  -6   1   30.78    2.78
  20 -14   1   40.16    2.78
   6 -20  -1   36.70    2.62
 -20  14  -1   38.66    2.78
   6 -20  -1   36.89    2.63
   6 -20  -1   35.51    2.52
  14   6  -1   37.95    2.61
  -9  23   1    8.13    1.05
  -9  23   1   11.41    1.19
 -14  -9   1   14.47    1.79
 -23  14  -1    9.67    1.31
   9 -23  -1    9.93    1.09
  14   9  -1   11.06    1.21
 -23  14  -1   11.07    1.26
   9 -23  -1   11.93    1.31
   9 -23  -1   10.14    1.14
 -14 -12   1   15.98    1.61
 -12  26   1    9.56    1.05
 -12  26   1    8.68    1.05
 -12  26   1    9.29    1.10
  12 -26  -1   10.03    1.27
  12 -26  -1    8.84    1.10
  12 -26  -1   11.93    1.21
 -26  14  -1    6.71    0.98
 -26  14  -1    8.76    1.48
  14  12  -1    9.68    1.07
 -15  29   1   16.21    1.47
 -15  29   1   19.26    1.74
 -14 -15   1   15.39    1.74
  14  15  -1   23.67    2.29
 -29  14  -1   17.67    1.76
  15 -29  -1   18.33    1.85
 -29  14  -1   19.38    2.11
  14  15  -1   16.33    1.50
  15 -29  -1   16.98    1.80
  15 -29  -1   19.54    1.63
 -15  26   1   28.62    2.24
 -11 -15   1   27.63    2.22
 -15  26   1   24.81    2.18
 -15  26   1   24.09    1.93
  11  15  -1   28.01    1.94
  15 -26  -1   30.51    2.12
  15 -26  -1   24.86    2.22
  15 -26  -1   28.16    2.32
 -26  11  -1   26.30    2.45
  11  15  -1   26.61    2.18
 -26  11  -1   31.06    2.40
 -15  23   1    8.19    0.79
 -15  23   1    6.02    0.91
  -8 -15   1    3.91    0.81
 -15  23   1    8.09    0.99
  -8 -15   1    5.41    0.86
  15 -23  -1    6.62    1.04
  15 -23  -1    5.47    0.80
 -23   8  -1    4.63    0.84
   8  15  -1    7.25    0.95
   8  15  -1    6.66    0.70
  15 -23  -1    6.23    0.95
 -15  20   1   12.34    1.34
  -5 -15   1    7.36    0.93
  -5 -15   1   10.43    1.18
 -15  20   1    6.08    0.92
  20  -5   1    8.62    1.04
  15 -20  -1    9.73    1.09
 -20   5  -1   13.14    1.23
   5  15  -1   13.21    1.54
  15 -20  -1    6.82    1.02
  15 -20  -1    9.89    0.93
   5  15  -1    8.06    0.81
  15 -20  -1   12.92    1.54
  -2 -15   1   21.81    1.60
 -15  17   1   22.13    1.77
  -2 -15   1   23.61    1.83
 -15  17   1   24.25    1.93
  -2 -15   1   23.31    1.80
 -15  17   1   22.60    1.84
  15 -17  -1   22.76    1.93
  15 -17  -1   23.58    1.85
 -17   2  -1   30.12    2.04
  15 -17  -1   22.80    1.76
  15 -17  -1   22.67    1.69
   2  15  -1   22.31    1.77
  14   1   1   15.04    1.35
   1 -15   1   15.54    1.32
   1 -15   1   15.30    1.15
   1 -15   1   15.22    1.88
 -15  14   1   14.10    1.51
 -15  14   1   15.90    1.38
 -15  14   1   14.83    1.41
  15 -14  -1   15.70    1.41
  15 -14  -1   13.69    1.54
  -1  15  -1   14.85    1.32
  -1  15  -1   14.47    1.55
 -14  -1  -1   21.80    1.65
  11   4   1   39.78    2.71
   4 -15   1   38.91    2.70
   4 -15   1   39.60    2.75
 -15  11   1   43.42    2.89
  -4  15  -1   38.71    2.70
 -11  -4  -1   39.36    2.73
  15 -11  -1   38.28    2.72
  -4  15  -1   39.81    2.72
   8   7   1   48.41    3.17
   7 -15   1   49.11    3.23
   7 -15   1   49.34    3.20
 -15   8   1   47.22    3.19
  -7  15  -1   48.38    3.18
  15  -8  -1   44.13    3.21
  -7  15  -1   48.14    3.20
  -8  -7  -1   46.76    3.17
  10 -15   1  247.20   15.40
   5  10   1  250.73   15.36
  10 -15   1  246.06   15.38
  -5 -10  -1  256.84   15.32
  -5 -10  -1  250.03   15.37
  15  -5  -1  249.18   15.38
 -10  15  -1  250.75   15.38
 -10  15  -1  251.15   15.39
 -15   2   1   54.00    3.63
   2  13   1   53.20    3.53
  13 -15   1   55.92    3.77
  13 -15   1   54.43    3.65
   2  13   1   50.81    3.57
  15  -2  -1   61.90    3.80
 -13  15  -1   50.72    3.65
  -2 -13  -1   54.36    3.55
  -2 -13  -1   61.72    3.80
 -13  15  -1   52.97    3.63
  -1  16   1   20.46    1.52
  16 -15   1   17.84    1.75
 -15  -1   1   21.06    1.64
  -1  16   1   17.78    1.49
 -16  15  -1   21.46    1.76
   1 -16  -1   20.60    1.56
   1 -16  -1   20.27    1.58
  15   1  -1   18.83    1.60
 -16  15  -1   19.46    1.69
  19 -15   1    1.85    0.72
  -4  19   1    1.47    1.01
  -4  19   1    1.92    0.52
  -4  19   1    1.59    0.49
  15   4  -1    1.70    0.53
 -19  15  -1    1.41    0.70
 -19  15  -1    0.93    0.59
   4 -19  -1    0.73    0.48
   4 -19  -1    1.15    0.57
   4 -19  -1    1.27    0.56
 -15  -7   1    5.98    0.88
  -7  22   1    8.50    0.92
  -7  22   1    7.46    0.96
  -7  22   1    9.35    0.98
   7 -22  -1    9.78    1.14
   7 -22  -1    6.56    0.87
   7 -22  -1    8.79    0.98
  15   7  -1    8.22    0.96
 -22  15  -1    7.10    1.03
 -10  25   1    6.94    0.93
 -10  25   1    6.51    0.98
 -15 -10   1    4.95    0.86
 -10  25   1    7.31    0.84
  10 -25  -1    4.42    0.80
 -25  15  -1    6.32    1.20
  10 -25  -1    4.09    0.91
 -25  15  -1    8.30    1.09
  10 -25  -1    5.66    0.80
  15  10  -1    8.28    1.25
 -13  28   1    6.27    0.99
 -13  28   1    9.35    0.94
 -15 -13   1    8.58    1.35
 -13  28   1    7.28    1.06
 -28  15  -1    6.78    1.19
 -28  15  -1    9.35    2.02
  13 -28  -1    9.21    1.07
  13 -28  -1    7.77    1.27
  15  13  -1    7.05    1.03
  13 -28  -1   12.22    1.67
 -15 -16   1    7.00    1.13
 -16  31   1    7.84    1.14
 -16  31   1    7.06    1.05
 -16  31   1    9.63    0.96
 -31  15  -1    8.39    1.25
  15  16  -1    7.80    1.17
 -31  15  -1    8.84    1.56
  16 -31  -1    7.74    1.09
  16 -31  -1    9.24    1.29
  16 -31  -1    6.99    1.21
  15  16  -1    8.26    0.94
 -16  28   1    0.84    0.49
 -16  28   1    0.17    0.59
 -16  28   1    0.22    0.55
 -12 -16   1    0.46    0.57
  16 -28  -1   -0.11    0.71
  12  16  -1    0.93    0.59
  16 -28  -1    0.56    0.67
 -28  12  -1    0.05    0.82
 -28  12  -1    0.97    0.65
  12  16  -1    0.12    0.43
  16 -28  -1    0.55    0.63
  -9 -16   1   26.39    2.07
  -9 -16   1   24.09    2.00
 -16  25   1   22.46    2.02
 -16  25   1   24.61    2.03
   9  16  -1   23.31    1.71
  16 -25  -1   31.74    2.52
  16 -25  -1   22.46    1.90
  16 -25  -1   23.39    2.09
 -25   9  -1   21.03    1.99
   9  16  -1   22.16    1.95
  -6 -16   1   15.59    1.51
  -6 -16   1   13.83    1.46
  22  -6   1   16.86    1.49
 -16  22   1   15.40    1.56
 -16  22   1   14.93    1.50
   6  16  -1   15.88    1.21
  16 -22  -1   16.54    1.66
  16 -22  -1   16.79    1.30
  16 -22  -1   15.70    1.55
   6  16  -1   14.40    1.43
 -22   6  -1   16.08    1.51
  16 -22  -1   16.38    1.42
  19  -3   1   15.41    1.63
  -3 -16   1    7.21    1.34
  -3 -16   1    9.51    1.08
 -16  19   1    9.34    1.02
 -16  19   1    8.37    1.09
  -3 -16   1    7.36    0.81
 -16  19   1    8.73    1.09
  16 -19  -1    9.85    1.11
 -19   3  -1    8.77    1.03
   3  16  -1   10.00    1.06
  16 -19  -1    8.63    0.96
  16 -19  -1    9.80    1.06
  16 -19  -1   12.73    1.48
 -16  16   1   35.31    2.58
   0 -16   1   38.12    2.66
   0 -16   1   35.74    2.44
 -16  16   1   38.64    2.76
 -16  16   1   38.43    2.70
   0 -16   1   39.49    2.62
   0  16  -1   36.26    2.63
 -16   0  -1   39.80    2.65
  16 -16  -1   37.48    2.54
   0  16  -1   36.66    2.60
  16 -16  -1   38.12    2.76
   3 -16   1   14.54    1.42
   3 -16   1   18.55    1.53
 -16  13   1   15.83    1.40
  13   3   1   14.76    1.31
 -16  13   1   15.74    1.38
 -16  13   1   14.05    1.52
 -13  -3  -1   14.14    1.34
  -3  16  -1   16.72    1.36
  16 -13  -1   13.57    1.34
   6 -16   1   41.18    2.50
   6 -16   1   40.46    2.81
   6 -16   1   38.21    2.72
  10   6   1   37.66    2.68
  16 -10  -1   39.13    2.73
  -6  16  -1   41.18    2.74
  -6  16  -1   38.44    2.71
   7   9   1   35.80    2.33
 -16   7   1   32.11    2.35
   9 -16   1   30.74    2.44
   9 -16   1   34.96    2.38
  -9  16  -1   31.88    2.35
  -9  16  -1   32.75    2.36
 -16   4   1   35.44    2.50
  12 -16   1   36.74    2.54
   4  12   1   34.87    2.47
  -4 -12  -1   39.63    2.42
 -12  16  -1   31.16    2.51
  -4 -12  -1   34.03    2.48
 -16   1   1    1.62    0.55
  15 -16   1    2.27    0.64
   1  15   1    3.17    0.52
  15 -16   1    3.25    0.77
   1  15   1    2.56    0.50
   1  15   1    1.94    0.49
  -1 -15  -1    2.18    0.49
  16  -1  -1    4.86    1.13
 -15  16  -1    1.46    0.59
  -1 -15  -1    3.10    0.76
 -15  16  -1    1.65    0.60
 -16  -2   1   11.43    1.23
  -2  18   1   10.50    1.10
  -2  18   1    9.69    1.00
  -2  18   1   11.84    1.04
  18 -16   1    8.28    1.02
 -18  16  -1    9.88    1.16
   2 -18  -1   11.05    1.05
   2 -18  -1   10.81    1.10
 -18  16  -1    6.66    0.94
  16   2  -1   11.73    1.15
  -5  21   1   20.01    1.74
  -5  21   1   21.29    1.60
 -16  -5   1   20.02    1.76
  21 -16   1   24.11    1.99
  -5  21   1   21.11    1.69
 -21  16  -1   21.05    1.95
   5 -21  -1   21.29    1.77
  16   5  -1   24.41    1.76
   5 -21  -1   20.15    1.74
 -21  16  -1   21.05    1.82
   5 -21  -1   19.81    1.60
 -16  -8   1   16.78    1.51
  -8  24   1   12.22    1.39
  -8  24   1   14.54    1.40
  -8  24   1   14.52    1.43
 -24  16  -1    8.83    1.32
   8 -24  -1   14.80    1.45
   8 -24  -1   14.07    1.31
   8 -24  -1   14.55    1.49
  16   8  -1   19.13    1.85
 -11  27   1    3.51    0.77
 -11  27   1    1.76    0.63
 -11  27   1    4.21    0.69
 -11  27   1    3.44    0.69
 -16 -11   1    3.43    0.78
 -27  16  -1    3.27    1.08
  16  11  -1    6.06    1.54
 -27  16  -1    1.38    0.66
  11 -27  -1    2.50    0.85
  11 -27  -1    2.58    0.65
  11 -27  -1    4.21    0.94
 -16 -14   1   10.34    1.30
 -14  30   1   12.60    1.65
 -14  30   1   10.97    1.03
 -14  30   1    7.19    1.09
 -30  16  -1    6.79    1.28
  16  14  -1   15.06    1.80
  14 -30  -1    9.30    1.37
  14 -30  -1   10.70    1.18
  14 -30  -1    7.68    1.15
 -16 -17   1    1.28    0.79
 -17  33   1    0.68    0.78
 -17  33   1    2.00    1.25
 -17  33   1    1.90    0.61
  16  17  -1    2.44    1.07
  17 -33  -1    0.42    0.88
  17 -33  -1    1.02    0.72
 -33  16  -1    1.61    1.08
 -33  16  -1    1.08    0.73
  17 -33  -1    2.31    0.80
  16  17  -1    0.92    0.51
 -13 -17   1    0.62    0.65
 -17  30   1    0.56    0.51
 -17  30   1    0.63    0.67
 -17  30   1    0.07    0.62
  17 -30  -1    0.29    0.75
  13  17  -1   -0.02    0.41
 -30  13  -1    1.12    0.71
 -30  13  -1    0.58    0.93
  17 -30  -1    0.00    0.67
  17 -30  -1   -0.74    0.62
  13  17  -1   -0.31    0.62
 -17  27   1    0.68    0.68
 -10 -17   1    1.65    0.72
 -17  27   1    0.82    0.58
 -10 -17   1    2.87    1.03
  17 -27  -1    1.41    0.83
  10  17  -1    4.07    1.28
  10  17  -1    1.82    0.49
  17 -27  -1    1.64    0.73
 -27  10  -1    0.40    0.83
  17 -27  -1    0.47    0.69
 -27  10  -1    2.12    0.73
  24  -7   1   58.40    3.57
 -17  24   1   46.50    3.36
 -17  24   1   42.18    3.33
  -7 -17   1   45.33    3.35
  -7 -17   1   57.26    3.57
  17 -24  -1   45.56    3.42
  17 -24  -1   46.75    3.24
 -24   7  -1   48.05    3.35
   7  17  -1   44.93    3.06
  17 -24  -1   43.74    3.36
  21  -4   1   17.93    1.60
 -17  21   1   18.83    1.72
  -4 -17   1   16.90    1.60
  -4 -17   1   19.97    1.66
 -17  21   1   16.99    1.69
  17 -21  -1   19.91    1.58
  17 -21  -1   18.88    1.70
   4  17  -1   19.20    1.36
  17 -21  -1   18.11    1.44
  17 -21  -1   19.73    1.78
 -21   4  -1   17.96    1.64
  -1 -17   1    6.57    0.85
  -1 -17   1    6.65    0.66
  18  -1   1    9.67    1.19
 -17  18   1    6.00    0.84
 -17  18   1    8.75    1.37
 -17  18   1    5.69    0.97
  17 -18  -1    5.99    0.91
  17 -18  -1    6.69    0.77
  17 -18  -1    6.23    0.91
   1  17  -1    8.25    1.06
 -18   1  -1    5.52    0.83
   1  17  -1    4.72    0.72
  17 -18  -1    7.21    0.91
   2 -17   1   11.58    1.23
  15   2   1   13.45    1.21
 -17  15   1   12.30    1.24
 -17  15   1   12.16    1.23
 -17  15   1   12.37    1.40
   2 -17   1   12.22    0.98
   2 -17   1   12.09    1.18
 -15  -2  -1   10.48    1.18
  -2  17  -1   12.01    1.18
  -2  17  -1   12.54    1.19
  12   5   1    7.07    0.85
 -17  12   1    5.36    0.79
   5 -17   1    9.73    1.01
 -17  12   1    8.41    1.09
   5 -17   1    7.57    0.89
 -12  -5  -1   10.93    1.10
  -5  17  -1    9.55    0.95
  -5  17  -1    5.95    0.74
   8 -17   1   40.54    2.84
 -17   9   1   40.82    2.79
   9   8   1   39.10    2.75
   8 -17   1   39.96    2.78
  -9  -8  -1   41.06    2.78
  -8  17  -1   38.56    2.78
  17  -9  -1   42.21    2.81
  11 -17   1   16.34    1.42
 -17   6   1   19.31    1.58
  11 -17   1   13.76    1.48
   6  11   1   15.22    1.33
  -6 -11  -1   15.43    1.37
  17  -6  -1   17.43    1.41
 -11  17  -1   15.33    1.43
   3  14   1   25.76    1.86
 -17   3   1   26.37    1.97
  14 -17   1   23.40    2.05
  14 -17   1   26.47    1.99
   3  14   1   23.02    1.90
  17  -3  -1   25.63    1.94
 -14  17  -1   31.82    2.21
  -3 -14  -1   25.83    1.88
 -14  17  -1   26.35    2.03
   0  17   1   37.16    2.68
   0  17   1   42.32    2.76
 -17   0   1   37.01    2.82
  17 -17   1   44.22    2.97
   0  17   1   40.17    2.78
   0 -17  -1   43.22    2.77
  17   0  -1   39.04    2.82
 -17  17  -1   39.80    2.91
 -17  -3   1   26.79    2.07
  -3  20   1   26.10    1.98
  -3  20   1   25.38    1.89
  20 -17   1   24.89    2.21
  -3  20   1   25.48    2.03
   3 -20  -1   26.40    2.02
   3 -20  -1   32.83    2.27
   3 -20  -1   23.21    2.01
  17   3  -1   35.13    2.31
 -20  17  -1   24.94    2.18
  23 -17   1    0.87    0.76
  -6  23   1    0.58    0.49
  -6  23   1    0.10    0.45
  -6  23   1    0.54    0.46
 -17  -6   1    0.10    0.44
 -23  17  -1    1.64    0.80
   6 -23  -1    0.84    0.54
   6 -23  -1   -0.13    0.50
  17   6  -1    0.67    0.54
   6 -23  -1   -0.19    0.45
 -23  17  -1    0.61    0.66
  -9  26   1    5.56    0.90
 -17  -9   1    3.07    0.78
  -9  26   1    5.43    0.74
  -9  26   1    5.27    0.89
   9 -26  -1    5.31    0.76
   9 -26  -1    3.61    0.72
   9 -26  -1    5.02    0.94
 -26  17  -1    3.33    1.02
 -26  17  -1    5.02    1.03
  17   9  -1    5.75    0.90
 -12  29   1    9.12    1.13
 -12  29   1    8.83    0.97
 -12  29   1    6.99    1.11
 -17 -12   1    5.68    1.04
 -29  17  -1    7.17    1.38
  12 -29  -1    8.28    1.29
 -29  17  -1    5.90    1.14
  12 -29  -1    8.15    1.17
 -29  17  -1    8.08    1.17
  17  12  -1    8.03    1.12
  12 -29  -1    8.86    1.03
 -17 -15   1    1.25    0.81
 -15  32   1    3.57    0.85
 -15  32   1    3.06    0.85
 -15  32   1    4.14    0.74
 -32  17  -1    2.76    0.84
 -32  17  -1    4.26    1.20
  15 -32  -1    4.24    0.83
  17  15  -1    3.38    0.88
  17  15  -1    3.20    0.70
  15 -32  -1    3.63    1.16
  15 -32  -1    2.81    0.87
 -18  35   1    0.19    0.72
 -18  35   1    1.41    0.81
 -17 -18   1    0.16    0.76
  18 -35  -1    1.00    0.88
 -35  17  -1   -0.59    0.69
 -35  17  -1    0.71    1.02
  18 -35  -1    0.93    1.04
  17  18  -1   -0.20    0.67
  18 -35  -1   -0.71    0.67
  17  18  -1    0.28    0.52
 -18  32   1    0.99    0.77
 -14 -18   1    0.60    0.71
 -18  32   1    1.47    0.93
  14  18  -1    4.66    1.18
 -32  14  -1    0.73    1.06
  18 -32  -1    1.02    0.83
 -32  14  -1    0.38    0.77
  18 -32  -1    1.75    0.83
  18 -32  -1    0.74    0.71
 -11 -18   1    3.58    0.90
 -11 -18   1    6.58    1.51
 -18  29   1    5.00    0.95
 -18  29   1    6.06    1.07
 -29  11  -1    4.30    1.19
  18 -29  -1    4.29    0.97
  11  18  -1    5.50    0.97
  18 -29  -1    5.45    0.88
 -29  11  -1    4.44    1.00
  18 -29  -1    5.34    1.16
  11  18  -1    5.10    0.70
  -8 -18   1    2.42    1.18
  -8 -18   1    1.82    0.73
 -18  26   1    1.44    0.71
  26  -8   1    2.09    0.66
 -18  26   1    2.88    0.84
  18 -26  -1    3.20    0.69
   8  18  -1    3.23    1.08
 -26   8  -1    1.47    0.60
  18 -26  -1    2.20    0.76
   8  18  -1    2.97    0.52
  18 -26  -1    1.61    0.81
  -5 -18   1    1.90    0.67
  23  -5   1    1.96    0.48
  -5 -18   1    2.45    0.62
 -18  23   1    1.92    0.77
 -18  23   1    3.56    0.77
  18 -23  -1    1.66    0.67
   5  18  -1    3.33    0.50
   5  18  -1    2.97    0.66
  18 -23  -1    3.48    0.83
  18 -23  -1    1.72    0.82
  18 -23  -1    3.41    0.62
 -23   5  -1    2.04    0.67
  -2 -18   1    1.43    0.40
 -18  20   1    1.66    0.57
  -2 -18   1    1.18    0.55
 -18  20   1    2.67    0.80
  -2 -18   1    1.01    0.53
  20  -2   1    1.48    0.55
 -18  20   1    0.65    0.59
  18 -20  -1    1.42    0.49
 -20   2  -1    3.39    1.14
  18 -20  -1    1.40    0.70
  18 -20  -1    1.32    0.63
   2  18  -1    2.80    0.64
  18 -20  -1    2.54    0.71
 -18  17   1    8.43    0.91
 -18  17   1    7.68    1.00
 -18  17   1    6.16    0.91
  17   1   1    7.16    0.90
   1 -18   1    7.49    0.73
   1 -18   1    7.55    0.93
  18 -17  -1    6.72    0.91
  -1  18  -1    6.32    0.82
  18 -17  -1    8.56    1.07
  18 -17  -1    7.70    0.85
  -1  18  -1    6.69    0.81
 -17  -1  -1    5.17    0.78
 -18  14   1    3.21    0.91
  14   4   1    4.15    0.67
   4 -18   1    2.14    0.52
 -18  14   1    3.27    1.07
   4 -18   1    3.39    0.66
  -4  18  -1    3.65    0.56
 -14  -4  -1    4.08    0.70
  18 -14  -1    4.35    0.71
  -4  18  -1    6.10    0.89
 -18  11   1   76.73    5.18
   7 -18   1   77.42    4.83
   7 -18   1   76.02    5.07
 -11  -7  -1   78.65    5.05
  -7  18  -1   81.15    5.06
  -7  18  -1   78.03    5.05
  18 -11  -1   79.54    5.03
 -18   8   1   11.03    1.17
  10 -18   1   11.91    1.25
   8  10   1   11.28    1.10
  10 -18   1   10.05    1.17
  -8 -10  -1   11.92    1.14
 -10  18  -1   10.75    1.19
 -10  18  -1   11.80    1.19
  13 -18   1    1.18    0.58
 -18   5   1    1.19    0.53
   5  13   1    0.72    0.44
  13 -18   1    0.60    0.55
  18  -5  -1    1.45    0.51
  -5 -13  -1    1.15    0.50
  -5 -13  -1    0.40    0.41
 -13  18  -1    1.06    0.53
 -13  18  -1    1.17    1.05
  16 -18   1   23.58    2.00
   2  16   1   21.08    1.74
   2  16   1   28.47    2.07
  16 -18   1   21.16    1.88
 -18   2   1   20.59    1.89
  -2 -16  -1   29.80    2.07
  -2 -16  -1   25.10    1.81
 -16  18  -1   21.93    1.95
 -16  18  -1   23.01    1.89
  18  -2  -1   29.13    2.10
  19 -18   1  112.54    7.23
  19 -18   1  117.21    7.29
  -1  19   1  116.74    7.18
  -1  19   1  109.69    7.04
  -1  19   1  114.33    7.11
   1 -19  -1  106.73    7.16
   1 -19  -1  112.50    7.13
 -19  18  -1  117.16    7.24
 -19  18  -1  111.41    7.26
  18   1  -1  110.68    7.18
  -4  22   1   64.31    4.16
  22 -18   1   67.29    4.47
  -4  22   1   66.35    4.26
 -18  -4   1   53.41    4.28
  -4  22   1   62.21    4.31
 -22  18  -1   68.37    4.44
   4 -22  -1   67.44    4.29
 -22  18  -1   68.46    4.48
  18   4  -1   64.47    4.32
   4 -22  -1   63.71    4.17
 -18  -7   1   13.99    1.89
  -7  25   1    9.52    1.09
  -7  25   1    8.10    0.92
  -7  25   1    6.53    0.95
   7 -25  -1    9.04    1.18
  18   7  -1    6.54    1.01
 -25  18  -1    7.72    1.29
   7 -25  -1    8.58    0.95
   7 -25  -1    6.64    0.93
 -25  18  -1   12.08    1.46
 -10  28   1    0.41    0.75
 -18 -10   1   -0.38    0.56
 -10  28   1   -0.11    0.56
 -10  28   1    1.23    0.55
 -28  18  -1    0.61    0.72
 -28  18  -1    1.04    0.66
  10 -28  -1    0.36    0.64
  10 -28  -1    0.77    0.73
  10 -28  -1    0.89    0.56
 -28  18  -1   -0.42    0.58
  18  10  -1    1.28    0.99
 -18 -13   1    1.93    0.78
 -13  31   1    1.92    0.83
 -13  31   1    1.06    0.75
 -13  31   1    2.81    0.70
 -31  18  -1    1.99    0.93
  13 -31  -1    1.84    0.96
  13 -31  -1    1.48    0.67
 -31  18  -1    0.86    0.92
  18  13  -1    1.71    1.06
  13 -31  -1    0.79    0.55
 -31  18  -1    2.50    0.91
 -16  34   1    0.81    0.77
 -18 -16   1    0.10    0.73
 -16  34   1    1.06    0.82
 -16  34   1    0.35    0.58
  16 -34  -1    0.01    0.66
  18  16  -1    0.19    0.58
  16 -34  -1    1.59    0.90
  18  16  -1    0.41    0.70
  16 -34  -1    0.63    0.73
 -34  18  -1    0.69    1.09
 -34  18  -1   -0.66    0.74
 -19  37   1    3.79    0.96
 -19  37   1    1.61    0.91
 -18 -19   1    3.95    1.00
  18  19  -1    4.18    0.74
  18  19  -1    1.62    0.86
  19 -37  -1    1.59    0.89
  19 -37  -1    1.84    0.89
  19 -37  -1    0.23    0.98
 -37  18  -1    2.46    0.89
 -37  18  -1    1.84    1.34
 -19  34   1   -1.01    0.63
 -15 -19   1    0.35    0.75
 -19  34   1    0.59    0.75
  19 -34  -1    1.20    0.72
  19 -34  -1   -0.61    0.72
  19 -34  -1    0.51    0.96
 -34  15  -1    0.78    0.90
  15  19  -1    1.45    0.53
 -34  15  -1   -0.54    1.00
  15  19  -1    2.02    1.09
 -12 -19   1    0.79    0.70
 -19  31   1    1.98    0.82
 -19  31   1    1.13    0.74
 -12 -19   1    1.46    0.81
  12  19  -1    2.81    0.80
 -31  12  -1    2.17    1.09
  19 -31  -1    2.16    0.81
  12  19  -1    2.18    0.54
 -31  12  -1    0.86    0.71
  19 -31  -1    1.74    0.79
  19 -31  -1    1.62    0.85
  -9 -19   1    0.25    0.68
  -9 -19   1    0.62    0.59
 -19  28   1    0.65    0.70
 -19  28   1    1.48    0.77
   9  19  -1    0.12    0.38
   9  19  -1    0.12    0.56
  19 -28  -1    0.70    0.80
 -28   9  -1    0.79    0.72
  19 -28  -1   -0.29    0.59
  19 -28  -1    0.81    0.70
  -6 -19   1    2.97    0.75
  -6 -19   1    3.56    0.84
 -19  25   1    5.68    0.96
 -19  25   1    6.75    1.28
  25  -6   1    3.39    0.76
  19 -25  -1    4.22    0.80
  19 -25  -1    5.35    0.72
   6  19  -1    4.39    0.81
  19 -25  -1    5.01    0.98
 -25   6  -1    3.93    0.81
  19 -25  -1    4.65    0.80
   6  19  -1    6.24    0.65
 -19  22   1    2.87    0.80
 -19  22   1    5.34    0.82
 -19  22   1    2.94    0.73
  -3 -19   1    4.71    0.77
  22  -3   1    3.73    0.74
  -3 -19   1    2.15    0.66
 -22   3  -1    2.62    0.72
  19 -22  -1    4.53    0.83
  19 -22  -1    4.22    0.92
  19 -22  -1    3.19    0.63
   3  19  -1    2.94    0.67
  19 -22  -1    5.21    1.10
  19   0   1    2.00    0.61
   0 -19   1    1.80    0.40
   0 -19   1    0.68    0.41
   0 -19   1    1.47    0.60
 -19  19   1    1.34    0.72
 -19  19   1    1.43    0.63
 -19  19   1    2.28    0.71
   0  19  -1    1.82    0.62
  19 -19  -1    1.06    0.53
   0  19  -1    1.40    0.55
 -19   0  -1    1.68    0.65
  19 -19  -1    1.00    0.72
  19 -19  -1    1.92    0.80
   3 -19   1    0.66    0.36
 -19  16   1    0.90    0.68
 -19  16   1    0.48    0.53
  16   3   1    2.33    1.20
 -19  16   1    1.73    0.61
   3 -19   1   -0.23    0.50
  19 -16  -1    0.72    0.58
 -16  -3  -1    0.59    0.50
  -3  19  -1    0.50    0.45
  -3  19  -1    1.12    0.46
 -19  13   1   14.00    1.37
 -19  13   1   13.05    1.47
  13   6   1   18.89    1.77
   6 -19   1   12.98    1.31
   6 -19   1   11.01    1.24
 -13  -6  -1   10.16    1.21
  -6  19  -1   11.99    1.21
  19 -13  -1   12.39    1.30
  -6  19  -1   13.62    1.25
 -19  10   1    2.75    0.64
   9 -19   1    4.14    0.68
  10   9   1   10.50    1.38
   9 -19   1    4.98    0.82
  -9  19  -1    4.65    0.79
  19 -10  -1    5.68    0.86
  -9  19  -1    4.79    0.70
 -10  -9  -1    7.12    1.23
  12 -19   1   31.45    2.45
  12 -19   1   33.88    2.42
   7  12   1   33.20    2.37
 -12  19  -1   33.89    2.42
 -19   4   1   53.83    4.46
  15 -19   1   60.51    4.01
  15 -19   1   63.29    4.05
   4  15   1   58.80    3.92
  -4 -15  -1   59.28    3.88
  19  -4  -1   59.66    3.95
 -15  19  -1   59.46    3.98
 -15  19  -1   57.03    3.97
  -4 -15  -1   58.45    3.93
  18 -19   1   11.43    1.33
  18 -19   1   15.29    1.66
   1  18   1   13.35    1.25
   1  18   1   13.34    1.19
   1  18   1   17.14    1.55
 -19   1   1   11.04    1.33
 -18  19  -1   11.37    1.31
  -1 -18  -1   20.74    1.87
  19  -1  -1   20.48    1.80
  -1 -18  -1   12.40    1.30
 -18  19  -1   13.23    1.37
  -2  21   1   17.84    1.54
 -19  -2   1   13.81    1.65
  -2  21   1   20.98    1.64
  -2  21   1   22.24    1.72
  21 -19   1   21.68    1.92
 -21  19  -1   21.35    1.87
 -21  19  -1   19.43    1.94
   2 -21  -1   17.72    1.68
   2 -21  -1   23.91    1.74
  19   2  -1   21.32    1.76
  24 -19   1    3.49    0.92
 -19  -5   1    1.18    0.60
  -5  24   1    1.70    0.58
  -5  24   1    2.60    0.83
   5 -24  -1    2.18    0.69
 -24  19  -1    2.03    0.84
 -24  19  -1    1.68    0.66
   5 -24  -1    1.64    0.55
   5 -24  -1    1.91    0.56
  19   5  -1    3.30    0.97
 -19  -8   1    4.49    1.14
  -8  27   1    2.26    0.66
  -8  27   1    4.82    0.88
  -8  27   1    3.88    0.68
   8 -27  -1    3.99    0.79
   8 -27  -1    4.18    0.95
 -27  19  -1    2.57    0.86
 -27  19  -1    2.73    1.03
  19   8  -1    4.09    0.83
   8 -27  -1    3.52    0.70
 -11  30   1   -0.19    0.50
 -19 -11   1   -0.76    0.62
 -11  30   1    0.73    0.61
 -11  30   1   -0.11    0.49
 -30  19  -1    0.37    0.64
 -30  19  -1   -0.93    0.66
  11 -30  -1   -0.35    0.56
  11 -30  -1   -0.32    0.69
 -30  19  -1    1.61    1.49
  11 -30  -1    0.62    0.68
  19  11  -1   -0.67    0.56
 -14  33   1    3.49    0.86
 -14  33   1    3.38    1.00
 -19 -14   1    4.73    1.06
 -14  33   1    4.75    0.80
  19  14  -1    5.96    1.39
 -33  19  -1    2.83    0.90
  14 -33  -1    4.34    1.18
  14 -33  -1    5.03    1.07
 -33  19  -1    3.47    1.27
  14 -33  -1    5.01    0.88
 -33  19  -1    4.64    1.16
 -17  36   1    2.34    0.93
 -17  36   1    0.61    0.80
 -19 -17   1    2.31    1.73
  17 -36  -1    0.23    0.88
  19  17  -1    1.67    1.20
 -36  19  -1   -0.36    1.04
  17 -36  -1    1.14    0.84
 -36  19  -1    1.91    1.30
  17 -36  -1   -0.10    0.76
  19  17  -1    1.24    0.64
 -20  39   1    3.65    1.05
 -19 -20   1    0.51    0.91
 -20  39   1    4.75    1.11
 -39  19  -1    2.49    1.06
  20 -39  -1    4.20    1.18
 -39  19  -1    3.44    1.37
  20 -39  -1    2.07    1.13
  20 -39  -1    4.88    1.01
  19  20  -1    1.30    0.67
  19  20  -1    4.52    1.14
 -16 -20   1   -0.62    0.85
 -16 -20   1    2.25    0.95
 -20  36   1   -0.48    0.76
 -20  36   1    0.40    0.77
  20 -36  -1   -0.22    0.97
  20 -36  -1    0.90    0.83
 -36  16  -1    0.97    1.16
  16  20  -1   -0.03    0.52
  16  20  -1    0.51    0.74
 -36  16  -1   -0.58    0.82
  20 -36  -1    0.71    0.80
 -20  33   1    0.35    0.70
 -13 -20   1    1.03    0.77
 -13 -20   1    0.42    0.79
 -20  33   1   -0.41    0.69
  20 -33  -1   -0.04    0.67
 -33  13  -1   -1.14    1.57
  20 -33  -1   -0.20    0.71
 -33  13  -1   -0.06    0.98
  13  20  -1    0.33    0.45
  20 -33  -1   -0.83    0.72
  13  20  -1    0.93    0.76
 -10 -20   1    3.24    0.84
 -20  30   1    2.08    0.80
 -20  30   1    1.85    0.76
 -10 -20   1    4.66    0.87
  20 -30  -1    3.59    0.85
  20 -30  -1    4.69    0.94
 -30  10  -1    4.13    0.96
  10  20  -1    4.34    0.88
  10  20  -1    3.26    0.57
  20 -30  -1    1.54    0.81
  -7 -20   1    0.73    0.63
  -7 -20   1   -0.75    0.54
  27  -7   1    0.85    0.60
 -20  27   1    1.65    0.96
 -20  27   1   -0.48    0.61
 -27   7  -1    0.53    1.37
  20 -27  -1    0.07    0.64
   7  20  -1    1.66    0.91
   7  20  -1    0.55    0.39
  20 -27  -1    0.52    0.62
  20 -27  -1    1.51    0.88
 -20  24   1   28.35    2.34
  -4 -20   1   23.19    2.20
 -20  24   1   37.58    2.79
  -4 -20   1   27.29    2.22
  24  -4   1   29.07    2.24
 -20  24   1   26.34    2.12
  20 -24  -1   34.70    2.62
  20 -24  -1   24.89    2.35
  20 -24  -1   30.69    2.15
  20 -24  -1   25.31    1.99
 -24   4  -1   27.18    2.24
   4  20  -1   26.52    2.19
 -20  21   1   14.05    1.54
 -20  21   1   14.08    1.29
  21  -1   1   11.93    1.33
  -1 -20   1   10.04    1.19
  -1 -20   1   12.86    1.36
  -1 -20   1   13.60    1.00
 -20  21   1    9.32    1.19
  20 -21  -1   11.56    1.33
  20 -21  -1   12.08    1.27
   1  20  -1   11.28    1.26
  20 -21  -1   10.46    1.18
 -21   1  -1    9.15    1.15
   2 -20   1   13.24    1.25
  18   2   1   11.72    1.25
   2 -20   1   12.11    1.32
 -20  18   1   12.06    1.24
 -20  18   1   12.30    1.42
 -20  18   1   12.71    1.35
   2 -20   1   12.37    0.99
  -2  20  -1   11.21    1.21
 -18  -2  -1    9.01    1.07
  -2  20  -1   11.73    1.21
   5 -20   1    3.30    0.72
 -20  15   1    3.80    0.76
 -20  15   1    1.88    0.65
   5 -20   1    7.34    1.36
  15   5   1    4.52    0.77
  20 -15  -1    6.01    0.82
  -5  20  -1    7.34    0.98
 -15  -5  -1    5.58    0.98
  -5  20  -1    5.25    0.75
   8 -20   1    3.25    0.68
   8 -20   1    2.31    0.85
 -20  12   1    1.64    0.75
   8 -20   1    2.45    0.41
  12   8   1    2.53    0.61
 -12  -8  -1    2.04    0.52
  20 -12  -1    2.55    0.69
  -8  20  -1    1.22    0.56
  -8  20  -1    0.93    0.42
 -20   9   1    1.57    0.75
   9  11   1    2.32    0.57
  11 -20   1    1.41    0.66
  11 -20   1    1.88    0.60
 -11  20  -1    1.34    0.51
 -11  20  -1    1.03    0.52
  -9 -11  -1    1.06    0.49
   6  14   1   13.38    1.18
 -20   6   1    9.73    1.23
  14 -20   1   10.64    1.24
  -6 -14  -1   11.79    1.19
  -6 -14  -1   11.76    1.14
  20  -6  -1   10.73    1.20
 -14  20  -1   11.63    1.23
 -14  20  -1   11.22    1.22
   3  17   1    4.33    0.76
   3  17   1    4.24    0.64
  17 -20   1    2.39    0.64
  17 -20   1    6.15    1.01
 -20   3   1    4.48    0.81
  -3 -17  -1    4.43    0.78
 -17  20  -1    4.03    0.77
 -17  20  -1    4.36    0.83
  20  -3  -1    4.32    0.78
  -3 -17  -1    7.30    1.11
  20 -20   1   17.84    1.80
   0  20   1   22.09    1.64
  20 -20   1   22.90    2.00
   0  20   1   20.42    1.70
 -20   0   1   20.67    1.96
   0 -20  -1   21.14    1.74
 -20  20  -1   22.52    1.96
   0 -20  -1   20.69    1.75
  -3  23   1   12.97    1.38
 -20  -3   1   14.77    1.51
  -3  23   1   14.56    1.48
  23 -20   1   16.11    1.74
  -3  23   1   14.65    1.32
 -23  20  -1   16.74    1.72
 -23  20  -1   14.41    1.64
   3 -23  -1   12.78    1.46
   3 -23  -1   16.25    1.52
  20   3  -1   15.48    1.53
  -6  26   1   14.62    1.35
  26 -20   1   19.35    1.91
 -20  -6   1   15.23    1.61
  -6  26   1   15.77    1.53
  -6  26   1   13.97    1.47
 -26  20  -1   14.28    1.68
   6 -26  -1   13.96    1.37
 -26  20  -1   17.73    1.87
  20   6  -1   15.03    1.54
   6 -26  -1   15.04    1.56
   6 -26  -1   17.62    1.65
  -9  29   1    0.26    0.51
  -9  29   1    0.64    0.56
 -20  -9   1    0.67    0.58
  -9  29   1    0.72    0.88
 -29  20  -1   -0.29    0.68
 -29  20  -1    0.39    0.74
   9 -29  -1    0.91    0.56
   9 -29  -1    0.16    0.49
  20   9  -1    0.61    0.88
   9 -29  -1    2.96    0.78
 -20 -12   1    3.83    0.97
 -12  32   1    3.93    0.86
 -12  32   1    2.47    0.73
 -12  32   1    1.96    0.73
  12 -32  -1    2.61    0.95
 -32  20  -1    1.30    0.75
  12 -32  -1    2.48    0.86
  20  12  -1    2.62    0.82
  12 -32  -1    4.53    0.82
 -32  20  -1    2.74    1.18
 -32  20  -1    1.28    0.79
 -15  35   1   -0.15    0.68
 -15  35   1    1.18    0.65
 -20 -15   1    0.68    1.15
 -15  35   1   -0.10    0.77
 -35  20  -1   -1.22    1.86
  15 -35  -1   -0.26    0.92
  20  15  -1   -0.40    1.00
  15 -35  -1   -0.01    0.87
 -35  20  -1    0.42    0.97
 -35  20  -1   -2.10    0.94
  15 -35  -1    0.79    0.70
 -20 -18   1    0.81    0.86
 -18  38   1    2.88    0.99
 -18  38   1    2.24    0.96
  20  18  -1    1.51    0.71
  18 -38  -1    2.09    1.15
 -38  20  -1    2.56    1.21
  20  18  -1    1.31    0.75
  18 -38  -1    2.22    1.02
  18 -38  -1    2.23    0.89
 -38  20  -1    2.92    1.08
 -21  41   1    3.04    1.49
 -20 -21   1    0.62    0.87
 -21  41   1    1.58    1.03
  20  21  -1    0.92    0.65
  21 -41  -1    1.67    1.02
  21 -41  -1    4.27    1.40
 -41  20  -1    3.89    1.49
 -41  20  -1    1.68    0.88
  20  21  -1    1.00    0.91
  21 -41  -1    2.33    0.97
 -17 -21   1   -0.40    0.82
 -21  38   1   -0.20    0.87
 -17 -21   1    0.17    0.90
 -21  38   1   -1.17    0.72
  21 -38  -1    0.01    0.85
  21 -38  -1   -0.01    0.77
 -38  17  -1    0.55    1.28
  17  21  -1    0.04    0.72
  21 -38  -1    1.80    1.18
 -38  17  -1    0.68    0.81
  17  21  -1    0.65    0.57
 -14 -21   1   -0.38    0.79
 -21  35   1    0.88    0.79
 -14 -21   1   -0.17    0.75
 -21  35   1    0.26    0.73
 -35  14  -1   -0.37    0.78
 -35  14  -1    1.29    1.13
  14  21  -1   -0.43    0.66
  21 -35  -1    0.97    0.91
  21 -35  -1   -0.29    0.92
  21 -35  -1   -0.16    0.78
 -21  32   1    0.84    0.85
 -11 -21   1    1.14    0.76
 -21  32   1    0.98    0.80
 -11 -21   1    0.99    0.77
  11  21  -1    1.56    0.48
  21 -32  -1    1.60    0.75
  21 -32  -1   -0.17    0.73
  21 -32  -1    0.74    0.78
 -32  11  -1    3.24    1.16
 -32  11  -1    1.12    0.65
  11  21  -1    0.64    0.68
  -8 -21   1    1.57    0.79
  29  -8   1    2.04    0.75
  -8 -21   1    1.67    0.72
 -21  29   1    1.69    0.76
 -21  29   1    1.06    0.70
   8  21  -1    1.99    0.47
   8  21  -1    1.50    0.66
  21 -29  -1    2.40    0.83
 -29   8  -1    3.71    1.19
  21 -29  -1    3.48    0.83
  21 -29  -1    2.80    1.05
  -5 -21   1   13.99    1.50
 -21  26   1   12.63    1.42
 -21  26   1   13.68    1.52
 -21  26   1   14.34    1.56
  -5 -21   1   11.88    1.35
  26  -5   1   13.40    1.46
  21 -26  -1    9.75    1.23
  21 -26  -1   14.04    1.25
  21 -26  -1   14.15    1.41
   5  21  -1   14.91    1.44
 -26   5  -1   10.51    1.41
  21 -26  -1   15.97    1.67
  -2 -21   1   39.31    2.48
 -21  23   1   38.95    2.94
  -2 -21   1   35.45    2.78
 -21  23   1   36.06    2.82
 -21  23   1   35.03    2.64
  21 -23  -1   40.10    2.96
  21 -23  -1   39.03    2.60
   2  21  -1   34.27    2.71
  21 -23  -1   35.70    2.81
  21 -23  -1   39.58    2.71
   1 -21   1    6.04    0.89
 -21  20   1    3.62    0.93
   1 -21   1    5.23    0.60
 -21  20   1    4.76    0.86
   1 -21   1    3.85    0.83
 -21  20   1    6.57    0.85
  20   1   1    3.69    0.69
  -1  21  -1    4.06    0.69
  -1  21  -1    6.01    0.86
  21 -20  -1    4.70    0.96
 -20  -1  -1    6.36    0.95
 -21  17   1   10.56    1.32
 -21  17   1    9.25    1.32
  17   4   1   11.00    1.20
   4 -21   1    9.63    1.16
  21 -17  -1    9.96    1.08
  -4  21  -1   10.59    1.19
 -17  -4  -1   14.10    1.53
  -4  21  -1   14.13    1.39
   7 -21   1    6.54    0.89
  14   7   1    9.21    1.05
 -21  14   1    7.80    1.03
   7 -21   1   11.43    1.16
 -21  14   1    7.94    1.14
  -7  21  -1   13.74    1.36
  -7  21  -1    5.93    0.83
  21 -14  -1   10.49    1.06
 -14  -7  -1    9.67    1.04
  10 -21   1    3.32    0.79
  10 -21   1    4.41    0.54
 -21  11   1    1.97    0.54
  10 -21   1    4.04    0.73
  11  10   1    3.93    0.68
 -10  21  -1    4.00    0.78
 -10  21  -1    4.30    0.77
 -11 -10  -1    4.37    0.70
  21 -11  -1    5.41    0.88
 -21   8   1   16.66    1.57
  13 -21   1   20.68    1.73
  13 -21   1   19.43    1.63
 -13  21  -1   17.71    1.61
  -8 -13  -1   18.47    1.57
   5  16   1   28.11    2.11
 -21   5   1   27.27    2.16
  16 -21   1   26.24    2.18
  21  -5  -1   27.02    2.14
  -5 -16  -1   29.51    2.09
  -5 -16  -1   28.19    2.14
 -16  21  -1   28.51    2.20
  19 -21   1   16.29    1.55
 -21   2   1   11.96    1.47
   2  19   1   16.30    1.37
   2  19   1   21.41    1.78
  19 -21   1   16.59    1.71
  21  -2  -1   15.04    1.48
  -2 -19  -1   16.56    1.46
 -19  21  -1   13.65    1.61
  -2 -19  -1   17.18    1.50
  22 -21   1   34.85    2.88
  -1  22   1   34.50    2.58
  -1  22   1   34.40    2.68
  -1  22   1   38.97    2.66
 -21  -1   1   45.99    3.02
 -22  21  -1   34.06    2.83
 -22  21  -1   37.93    2.89
  21   1  -1   33.40    2.72
   1 -22  -1   36.37    2.69
   1 -22  -1   45.54    2.97
  -4  25   1   12.70    1.24
  -4  25   1   11.33    1.30
  25 -21   1    9.89    1.45
 -21  -4   1   19.99    1.97
  -4  25   1   18.32    1.80
 -25  21  -1    7.97    1.32
   4 -25  -1   14.48    1.44
  21   4  -1   13.16    1.46
 -25  21  -1   10.92    1.48
   4 -25  -1   16.01    1.75
  -7  28   1    4.34    0.72
 -21  -7   1    5.91    1.65
  -7  28   1    3.00    0.72
  -7  28   1    2.52    0.79
   7 -28  -1    3.38    0.85
 -28  21  -1    2.83    0.88
   7 -28  -1    3.29    0.70
  21   7  -1    3.94    1.14
   7 -28  -1    3.01    0.68
 -28  21  -1    1.94    0.95
 -10  31   1   -0.03    0.53
 -10  31   1   -0.46    0.80
 -10  31   1    2.09    0.80
 -21 -10   1   -0.30    1.58
  10 -31  -1    0.03    0.72
  10 -31  -1    0.81    0.63
  10 -31  -1    1.17    0.59
 -31  21  -1    0.29    0.76
 -31  21  -1    1.40    0.81
 -31  21  -1   -0.01    0.99
  21  10  -1   -1.38    0.79
 -13  34   1    3.50    0.81
 -21 -13   1    2.43    0.89
 -13  34   1    2.41    0.84
 -13  34   1    2.44    0.84
 -34  21  -1    2.38    1.10
 -34  21  -1    1.84    1.10
 -34  21  -1    2.84    0.98
  21  13  -1    2.44    0.92
  13 -34  -1    1.76    0.99
  13 -34  -1    4.02    0.85
  13 -34  -1    3.97    1.04
 -21 -16   1    1.01    0.86
 -16  37   1    1.25    0.66
 -16  37   1    1.40    0.85
 -16  37   1    1.85    0.86
  16 -37  -1    1.57    1.07
 -37  21  -1    0.96    1.09
 -37  21  -1    1.85    1.10
  16 -37  -1    2.53    0.84
 -37  21  -1    0.97    0.85
  16 -37  -1    0.41    1.19
  21  16  -1    0.03    0.81
 -19  40   1    1.04    0.92
 -19  40   1    0.21    1.02
 -21 -19   1   -0.49    0.77
  19 -40  -1    0.57    0.85
 -40  21  -1    1.92    1.27
 -40  21  -1    1.35    1.76
  19 -40  -1    1.74    1.23
 -40  21  -1   -0.07    0.79
  21  19  -1    0.79    0.62
  21  19  -1   -1.00    0.83
  19 -40  -1    0.63    0.83
 -21 -22   1   -0.20    1.21
 -22  43   1    1.25    0.94
 -21 -22   1   -0.10    1.57
 -22  43   1   -0.40    0.92
  22 -43  -1   -0.10    0.86
  22 -43  -1   -0.50    0.93
  21  22  -1    2.89    2.07
 -43  21  -1    1.26    1.30
  21  22  -1    2.21    0.70
 -43  21  -1   -0.86    1.09
  22 -43  -1    0.62    1.06
 -18 -22   1   -0.13    0.83
 -22  40   1    0.34    0.89
 -18 -22   1    0.78    0.95
 -22  40   1   -0.55    0.85
  22 -40  -1    0.84    0.95
 -40  18  -1    1.24    1.47
  18  22  -1    0.05    0.57
  18  22  -1   -0.17    1.10
  22 -40  -1    0.77    1.05
  22 -40  -1   -0.36    0.75
 -40  18  -1    0.99    0.84
 -22  37   1    3.67    1.12
 -15 -22   1    0.25    0.73
 -15 -22   1    3.12    1.06
 -22  37   1    2.73    1.19
  22 -37  -1    1.26    0.86
  22 -37  -1    2.80    1.16
  22 -37  -1    2.22    1.08
 -37  15  -1    1.52    1.01
 -37  15  -1    2.43    1.28
  15  22  -1    3.09    0.66
  15  22  -1    4.03    1.08
 -22  34   1    0.74    1.20
 -22  34   1    0.98    0.86
 -12 -22   1    1.50    0.92
 -12 -22   1    0.95    0.74
 -34  12  -1    1.41    0.84
  22 -34  -1    1.42    1.23
  22 -34  -1    1.01    0.81
  12  22  -1    1.30    0.50
 -34  12  -1    0.86    1.12
  12  22  -1    1.08    0.81
  22 -34  -1    2.18    0.96
 -22  31   1    0.81    0.59
 -22  31   1    1.19    0.89
  -9 -22   1    1.18    0.80
  -9 -22   1    0.90    0.88
   9  22  -1    1.88    0.48
  22 -31  -1    1.83    0.87
  22 -31  -1    0.36    0.78
   9  22  -1    1.39    0.93
  22 -31  -1    0.61    0.78
 -31   9  -1    1.95    0.82
  -6 -22   1    1.89    0.73
 -22  28   1    2.29    0.79
  -6 -22   1    0.96    0.68
  28  -6   1    1.07    0.67
 -22  28   1    1.51    0.77
 -22  28   1    1.11    0.73
  22 -28  -1    0.33    0.67
 -28   6  -1    0.57    0.76
  22 -28  -1    0.87    0.87
  22 -28  -1    1.69    0.73
   6  22  -1    1.25    0.67
  22 -28  -1    0.97    0.57
  -3 -22   1    8.52    1.18
 -22  25   1   18.66    1.99
 -22  25   1   11.96    1.31
 -22  25   1    8.56    1.16
  -3 -22   1   11.05    1.26
  25  -3   1   10.48    1.22
  22 -25  -1   12.29    1.47
  22 -25  -1   12.33    1.31
   3  22  -1   12.81    1.36
  22 -25  -1   10.95    1.18
  22 -25  -1   10.95    1.28
 -25   3  -1   10.69    1.24
 -22  22   1    4.65    0.81
 -22  22   1    4.50    1.03
  22   0   1    3.94    0.83
   0 -22   1    1.88    0.54
   0 -22   1    2.18    0.75
   0 -22   1    3.79    0.55
 -22  22   1    4.14    1.13
   0  22  -1    3.54    0.75
   0  22  -1    3.52    0.74
  22 -22  -1    4.03    0.95
 -22   0  -1    3.38    0.71
  22 -22  -1    2.99    0.77
 -22  19   1   17.00    1.61
   3 -22   1   13.73    1.44
   3 -22   1   16.59    1.24
 -22  19   1   16.71    1.78
  19   3   1   16.22    1.54
   3 -22   1   14.08    1.55
  -3  22  -1   17.10    1.51
 -19  -3  -1   16.19    1.55
  -3  22  -1   15.09    1.52
   6 -22   1   35.01    2.48
 -22  16   1   31.94    2.62
  16   6   1   29.59    2.39
   6 -22   1   30.83    2.41
 -22  16   1   32.99    2.52
  -6  22  -1   32.58    2.42
 -16  -6  -1   34.37    2.45
  22 -16  -1   34.49    2.36
  -6  22  -1   31.16    2.41
 -22  13   1    0.31    0.99
  13   9   1    0.00    0.39
 -22  13   1    0.52    0.73
   9 -22   1    0.30    0.35
   9 -22   1    0.22    0.51
   9 -22   1    0.21    0.55
  -9  22  -1    0.19    0.47
 -13  -9  -1    0.01    0.45
  22 -13  -1   -0.16    0.60
  -9  22  -1    0.34    0.48
  12 -22   1    5.19    0.87
  12 -22   1    4.41    0.73
  10  12   1    3.68    0.64
 -22  10   1    2.68    0.63
 -12  22  -1    4.43    0.75
 -12  22  -1    4.51    0.75
 -10 -12  -1    4.63    0.79
  15 -22   1    3.99    0.77
  15 -22   1    4.11    0.78
 -22   7   1    2.78    0.70
   7  15   1    6.64    1.01
 -15  22  -1    3.92    0.75
  -7 -15  -1    2.82    0.69
  22  -7  -1    4.26    0.76
 -15  22  -1    4.39    0.74
  -7 -15  -1    3.87    0.75
  18 -22   1    8.07    1.12
   4  18   1   11.05    1.08
  18 -22   1    9.49    1.29
   4  18   1   12.23    1.42
 -18  22  -1    8.72    1.20
  -4 -18  -1   10.69    1.12
 -18  22  -1    8.58    1.06
  -4 -18  -1    7.84    1.06
  22  -4  -1   11.92    1.32
   1  21   1   28.59    2.21
  21 -22   1   32.67    2.49
   1  21   1   30.83    2.12
 -22   1   1   28.26    2.29
 -21  22  -1   26.84    2.30
 -21  22  -1   27.70    2.36
  22  -1  -1   25.81    2.21
  -1 -21  -1   28.34    2.21
  -1 -21  -1   28.20    2.20
  -2  24   1   11.23    1.64
 -22  -2   1    7.10    1.08
  -2  24   1    8.25    0.99
  -2  24   1    7.93    1.03
  24 -22   1    8.46    1.31
   2 -24  -1    9.96    1.15
 -24  22  -1    8.20    1.27
   2 -24  -1    5.66    0.91
  22   2  -1    9.53    1.08
 -24  22  -1   11.61    1.39
  -5  27   1   10.78    1.23
 -22  -5   1    5.80    0.95
  27 -22   1    9.48    1.43
  -5  27   1   10.84    1.01
  -5  27   1   16.86    1.98
 -27  22  -1    5.00    1.06
  22   5  -1    7.96    1.05
 -27  22  -1    7.52    1.21
   5 -27  -1    6.82    0.97
   5 -27  -1    7.86    0.98
  -8  30   1    0.61    0.62
  -8  30   1    0.39    0.52
 -22  -8   1    0.16    0.71
  -8  30   1    0.21    0.49
   8 -30  -1    0.54    0.93
  22   8  -1    0.73    0.49
   8 -30  -1    0.84    0.58
 -30  22  -1   -0.69    0.81
 -30  22  -1   -1.08    0.64
   8 -30  -1   -0.62    0.66
 -11  33   1    0.62    0.65
 -11  33   1    0.44    0.59
 -22 -11   1    0.36    1.57
 -11  33   1    1.43    0.75
  22  11  -1    0.01    0.73
 -33  22  -1    0.06    0.76
  11 -33  -1    0.66    0.72
  11 -33  -1   -0.44    0.59
  11 -33  -1    1.03    0.90
 -33  22  -1    0.19    1.11
 -33  22  -1   -0.15    0.88
 -14  36   1    3.53    0.96
 -22 -14   1    2.70    0.99
 -14  36   1    3.19    0.93
 -14  36   1    2.31    0.79
 -36  22  -1    2.61    1.01
 -36  22  -1    2.06    1.12
  14 -36  -1    2.24    0.93
  22  14  -1    3.71    1.02
 -36  22  -1    1.61    1.07
  14 -36  -1    2.61    0.83
  14 -36  -1    1.62    0.85
 -22 -17   1   -0.65    0.81
 -17  39   1    1.32    0.89
 -17  39   1    2.97    0.77
 -39  22  -1    1.50    1.14
 -39  22  -1   -0.77    0.84
  17 -39  -1    2.16    1.10
  17 -39  -1    2.90    1.42
  22  17  -1    1.47    0.84
  17 -39  -1    2.03    0.87
  22  17  -1    1.20    0.73
 -39  22  -1    1.37    0.96
 -20  42   1    2.29    1.04
 -22 -20   1    1.57    1.39
 -20  42   1    4.51    1.13
  20 -42  -1    1.61    1.17
 -42  22  -1    2.23    1.36
  22  20  -1    5.33    0.88
 -42  22  -1    1.13    0.74
  22  20  -1    2.09    0.99
 -42  22  -1    8.63    2.64
  20 -42  -1    4.82    1.07
  20 -42  -1    5.28    1.25
 -22 -23   1   -1.68    0.71
 -23  45   1    0.28    0.89
 -23  45   1   -0.28    0.79
 -22 -23   1    0.50    0.89
  22  23  -1   -0.43    0.75
 -45  22  -1    0.23    0.75
  22  23  -1   -0.12    0.53
  23 -45  -1   -0.29    0.85
  23 -45  -1   -0.12    0.77
 -45  22  -1   -0.70    1.16
  23 -45  -1    0.00    1.23
 -19 -23   1    0.22    1.02
 -19 -23   1    4.14    1.90
 -23  42   1    1.17    0.93
 -23  42   1    0.90    0.92
  23 -42  -1    1.88    1.05
  19  23  -1    1.35    0.64
 -42  19  -1    1.82    1.35
 -42  19  -1    0.25    1.36
  23 -42  -1    0.83    1.01
  23 -42  -1    2.77    1.00
  19  23  -1    2.07    1.31
 -16 -23   1    1.51    0.88
 -23  39   1    3.41    1.04
 -16 -23   1    0.35    0.91
 -23  39   1    1.41    0.84
 -39  16  -1    1.54    1.31
  16  23  -1    2.54    0.65
  23 -39  -1    1.70    1.05
 -39  16  -1    1.55    1.03
  16  23  -1    0.98    0.88
  23 -39  -1    2.72    1.03
  23 -39  -1    1.06    1.01
 -13 -23   1    0.33    0.83
 -23  36   1   -1.29    0.73
 -13 -23   1   -0.45    0.87
 -23  36   1    1.94    0.91
  23 -36  -1   -0.92    0.98
 -36  13  -1    0.30    0.78
  13  23  -1    0.55    0.49
  23 -36  -1    0.31    0.87
  23 -36  -1    0.33    0.90
  13  23  -1    1.08    0.68
 -36  13  -1    1.10    1.21
 -23  33   1    0.99    0.90
 -10 -23   1    0.23    0.93
 -23  33   1    0.95    0.85
 -10 -23   1    0.65    0.83
  23 -33  -1    0.84    0.88
  10  23  -1   -0.06    0.43
 -33  10  -1    0.90    0.77
  23 -33  -1    0.52    1.01
  10  23  -1    0.92    1.01
  23 -33  -1    0.82    0.79
 -23  30   1    1.27    0.79
 -23  30   1    0.67    1.33
 -23  30   1    0.35    0.79
  30  -7   1    2.05    0.84
  -7 -23   1    0.64    0.71
  -7 -23   1    0.55    0.66
  23 -30  -1    3.05    1.61
 -30   7  -1    0.45    0.69
  23 -30  -1    0.40    0.88
  23 -30  -1   -0.12    0.69
   7  23  -1    0.18    0.53
  -4 -23   1    2.84    0.85
 -23  27   1    4.13    0.97
 -23  27   1    3.00    0.84
  -4 -23   1    5.18    0.92
  27  -4   1    3.40    0.82
 -23  27   1    5.37    0.89
  23 -27  -1    5.36    0.73
  23 -27  -1    4.30    0.94
   4  23  -1    5.16    0.92
  23 -27  -1    2.62    0.71
 -27   4  -1    2.42    0.78
  23 -27  -1    6.01    1.15
  -1 -23   1   17.01    1.29
  24  -1   1   21.18    1.99
 -23  24   1   18.43    1.75
  -1 -23   1   15.72    1.69
 -23  24   1   17.09    1.84
 -23  24   1   15.84    1.54
  -1 -23   1   14.20    1.56
   1  23  -1   16.41    1.56
  23 -24  -1   15.41    1.70
  23 -24  -1   18.06    1.62
  23 -24  -1   19.32    1.89
 -24   1  -1   14.45    1.64
   2 -23   1   77.07    4.80
 -23  21   1   76.24    4.91
 -23  21   1   78.93    5.23
   2 -23   1   77.37    5.10
  21   2   1   75.86    5.08
 -21  -2  -1   74.80    5.07
  -2  23  -1   74.69    5.03
  -2  23  -1   75.20    5.05
   5 -23   1   10.20    1.12
 -23  18   1    6.05    1.05
 -23  18   1    5.88    0.98
   5 -23   1    5.88    0.94
 -18  -5  -1    7.29    0.88
  -5  23  -1    7.76    1.02
  -5  23  -1    6.38    0.79
  23 -18  -1   10.62    1.03
   8 -23   1   15.04    1.13
   8 -23   1   12.57    1.42
 -23  15   1   13.90    1.59
 -23  15   1   16.14    1.75
  15   8   1   24.96    2.15
   8 -23   1   13.89    1.50
  -8  23  -1   15.94    1.45
  -8  23  -1   14.47    1.44
  23 -15  -1   15.97    1.48
 -15  -8  -1   13.27    1.42
  11 -23   1    5.52    0.88
  11 -23   1    5.77    0.80
  12  11   1    7.74    0.96
  11 -23   1    7.85    0.76
 -23  12   1    4.45    0.85
 -12 -11  -1   11.10    1.32
 -11  23  -1    7.22    0.88
 -11  23  -1    5.62    0.82
   9  14   1   15.27    1.51
  14 -23   1   10.85    1.31
 -23   9   1   10.71    1.64
  14 -23   1   13.23    1.54
  -9 -14  -1   11.40    1.26
 -14  23  -1    9.82    1.18
 -14  23  -1   10.34    1.17
  17 -23   1   33.43    2.83
   6  17   1   39.97    2.80
 -23   6   1   32.81    2.81
  17 -23   1   43.10    2.99
  23  -6  -1   40.33    2.84
 -17  23  -1   42.92    2.90
  -6 -17  -1   38.96    2.75
 -17  23  -1   40.87    2.89
  20 -23   1    3.17    1.01
 -23   3   1    2.28    0.69
  20 -23   1    2.49    0.61
   3  20   1    1.90    0.65
 -20  23  -1    2.18    0.80
 -20  23  -1    2.90    0.77
  23  -3  -1    2.45    0.70
  -3 -20  -1    3.42    0.73
  -3 -20  -1    3.84    0.80
  23 -23   1   11.50    1.80
  23 -23   1    5.87    0.99
   0  23   1    6.42    0.86
   0  23   1    6.48    0.97
   0  23   1    5.09    1.30
 -23   0   1    4.77    0.94
   0 -23  -1    7.08    0.97
 -23  23  -1    5.20    0.90
  23   0  -1    4.58    0.90
   0 -23  -1    4.50    0.85
 -23  23  -1    3.34    0.79
 -23  -3   1    1.60    0.75
  -3  26   1    1.36    0.64
  -3  26   1    1.34    0.66
  26 -23   1    1.09    0.85
  -3  26   1    1.67    0.58
 -26  23  -1    2.53    0.92
   3 -26  -1    1.34    0.69
   3 -26  -1    2.68    0.71
 -26  23  -1    0.44    0.88
  23   3  -1    3.59    1.15
  -6  29   1   13.46    1.40
  -6  29   1    9.85    1.11
  29 -23   1   10.34    1.46
 -23  -6   1   18.27    2.34
  -6  29   1   18.60    2.16
  23   6  -1    9.80    1.20
   6 -29  -1    8.31    1.09
 -29  23  -1    5.23    1.02
   6 -29  -1    9.32    1.21
 -29  23  -1    9.78    1.47
  -9  32   1    0.69    0.59
  -9  32   1   -0.16    0.53
 -23  -9   1    1.54    0.74
  -9  32   1   -0.47    0.63
   9 -32  -1    0.26    0.65
 -32  23  -1   -0.23    0.97
   9 -32  -1    0.72    0.63
  23   9  -1    0.26    0.71
   9 -32  -1    1.07    0.89
 -32  23  -1   -0.14    0.61
 -12  35   1    3.36    0.94
 -23 -12   1    0.81    0.84
 -12  35   1   -0.39    0.69
  23  12  -1    1.07    1.58
 -35  23  -1    0.24    1.19
  12 -35  -1    0.21    0.82
  12 -35  -1    1.03    0.95
 -35  23  -1    1.45    0.92
 -35  23  -1    0.18    0.99
  12 -35  -1    1.38    0.73
 -15  38   1    0.12    0.65
 -15  38   1    0.19    0.82
 -23 -15   1   -0.58    0.78
 -15  38   1   -0.34    0.70
  23  15  -1    0.89    1.22
 -38  23  -1    2.10    1.31
 -38  23  -1    0.11    0.95
  15 -38  -1    1.21    0.96
  15 -38  -1   -0.75    0.65
  15 -38  -1   -0.16    1.22
 -38  23  -1    1.04    0.81
 -18  41   1   -0.22    0.83
 -18  41   1    0.19    0.79
 -23 -18   1    0.64    0.89
  23  18  -1   -0.11    1.59
 -41  23  -1    0.13    0.88
  23  18  -1    1.27    0.77
  18 -41  -1    2.34    1.12
  18 -41  -1    0.95    0.82
 -41  23  -1    1.21    1.04
 -41  23  -1    0.43    0.98
  18 -41  -1    1.83    0.89
 -21  44   1    1.21    0.93
 -21  44   1    1.68    1.05
 -23 -21   1   -0.52    0.88
  23  21  -1   -0.03    1.04
 -44  23  -1   -1.03    1.26
  21 -44  -1    0.30    1.11
  21 -44  -1    0.98    0.84
 -44  23  -1    0.69    0.92
  23  21  -1    1.16    0.68
  21 -44  -1   -0.74    1.91
 -44  23  -1    0.67    1.78
 -23 -24   1    0.59    1.00
 -24  47   1    0.51    0.83
 -24  47   1   -0.55    0.79
 -23 -24   1    0.76    0.92
  23  24  -1    1.44    0.60
  24 -47  -1   -1.42    0.64
 -47  23  -1    0.59    0.89
 -47  23  -1    0.01    1.23
  24 -47  -1   -0.09    0.81
  24 -47  -1   -0.11    0.87
 -47  23  -1   -0.32    1.00
  23  24  -1    1.11    1.15
 -24  44   1   -0.46    0.85
 -24  44   1   -0.17    0.83
 -20 -24   1    0.04    0.98
 -20 -24   1    0.35    0.84
  20  24  -1   -0.13    0.53
 -44  20  -1    2.11    0.94
  24 -44  -1    0.22    0.90
  24 -44  -1   -0.93    0.88
  20  24  -1    1.40    1.14
 -44  20  -1    0.31    1.29
  24 -44  -1    0.26    0.81
 -24  41   1    2.42    0.95
 -17 -24   1    0.56    0.88
 -24  41   1    1.57    1.68
 -17 -24   1    3.54    1.16
  24 -41  -1    2.18    0.97
  17  24  -1    0.58    0.97
  24 -41  -1    3.16    1.08
 -41  17  -1    0.32    0.94
 -41  17  -1    0.36    1.31
  17  24  -1    3.22    0.70
  24 -41  -1    2.16    1.15
 -14 -24   1    4.58    1.15
 -24  38   1    6.47    1.28
 -24  38   1    5.53    1.25
 -14 -24   1    6.54    1.28
 -38  14  -1   11.81    2.11
  24 -38  -1    7.89    1.51
  24 -38  -1    9.72    1.30
  24 -38  -1    5.33    1.31
  14  24  -1   10.02    1.50
 -38  14  -1    8.38    1.63
 -11 -24   1    0.59    0.83
 -11 -24   1    1.45    0.90
 -24  35   1    0.43    0.89
 -24  35   1    0.68    0.81
  24 -35  -1    1.57    1.05
  11  24  -1    1.25    0.52
  24 -35  -1    2.72    1.26
 -35  11  -1    1.17    0.96
  11  24  -1   -0.36    1.02
  24 -35  -1    1.37    0.86
  -8 -24   1    0.31    0.77
  -8 -24   1    1.31    0.83
 -24  32   1    0.36    0.84
  32  -8   1    1.24    0.76
 -24  32   1    0.63    0.79
  24 -32  -1   -1.38    0.85
  24 -32  -1    0.33    0.87
  24 -32  -1    0.02    0.77
   8  24  -1    0.04    0.70
 -32   8  -1    0.03    0.79
  -5 -24   1    5.20    0.97
  29  -5   1    4.72    0.84
 -24  29   1    3.74    1.00
 -24  29   1    8.92    1.06
 -24  29   1    8.18    1.56
  -5 -24   1    7.07    1.08
  24 -29  -1    7.13    0.89
   5  24  -1    9.36    1.52
  24 -29  -1    4.51    0.97
  24 -29  -1    7.32    1.01
  24 -29  -1    7.29    1.29
 -29   5  -1    4.51    0.99
 -24  26   1   12.56    1.45
  -2 -24   1   13.54    1.48
  26  -2   1   12.87    1.46
  -2 -24   1   15.11    1.62
 -24  26   1   16.62    1.69
 -24  26   1   13.66    1.61
  24 -26  -1   15.70    1.69
  24 -26  -1   12.98    1.46
 -26   2  -1   12.99    1.46
  24 -26  -1   16.92    1.83
   2  24  -1   13.16    1.46
   1 -24   1    4.81    0.91
   1 -24   1    7.86    1.24
 -24  23   1    7.18    0.94
 -24  23   1    5.48    1.05
   1 -24   1    7.44    0.70
  23   1   1    4.35    0.96
 -24  23   1    4.62    0.99
 -23  -1  -1    4.91    0.97
  24 -23  -1    5.30    0.85
  -1  24  -1    4.39    0.86
  24 -23  -1    4.90    1.09
  -1  24  -1    5.44    0.88
   4 -24   1   11.24    1.04
 -24  20   1    9.30    1.31
   4 -24   1   13.58    1.45
  20   4   1   10.48    1.22
  -4  24  -1    9.95    1.14
  -4  24  -1   13.67    1.43
 -20  -4  -1   13.86    1.42
 -24  17   1    0.31    0.67
   7 -24   1    0.28    0.53
 -24  17   1    0.06    0.65
   7 -24   1    0.32    0.56
  17   7   1    1.08    0.57
  24 -17  -1    1.11    0.65
  -7  24  -1   -0.01    0.47
 -17  -7  -1   -0.25    0.57
  -7  24  -1    0.26    0.51
 -24  14   1    6.56    1.19
  10 -24   1    4.17    0.56
  14  10   1    6.04    0.87
  10 -24   1    2.45    0.65
  10 -24   1    3.82    0.82
 -24  14   1    4.42    0.98
  24 -14  -1    3.70    0.87
 -10  24  -1    2.38    0.69
 -10  24  -1    4.60    0.79
 -14 -10  -1    3.26    0.73
 -24  11   1    1.40    0.57
  13 -24   1    2.92    0.73
  13 -24   1    2.14    0.67
  11  13   1    7.89    1.45
 -13  24  -1    2.83    0.66
 -13  24  -1    3.92    0.74
 -11 -13  -1    2.76    0.67
  16 -24   1   66.15    4.60
 -24   8   1   81.83    4.78
 -16  24  -1   67.23    4.54
  -8 -16  -1   65.40    4.44
  -8 -16  -1   63.74    4.50
 -16  24  -1   62.47    4.51
  19 -24   1   31.30    2.45
  19 -24   1   29.92    2.52
   5  19   1   27.91    2.32
   5  19   1   30.52    2.24
 -19  24  -1   36.17    2.70
  -5 -19  -1   31.43    2.31
  24  -5  -1   27.19    2.34
   2  22   1    8.11    1.02
   2  22   1   10.47    1.08
 -24   2   1    9.49    1.25
  22 -24   1    8.41    1.17
  22 -24   1   12.15    1.34
 -22  24  -1    7.98    1.19
  24  -2  -1    7.27    1.08
  -2 -22  -1   11.30    1.30
 -22  24  -1   10.29    1.30
  -2 -22  -1   10.91    1.15
  25 -24   1    3.74    1.07
 -24  -1   1    5.16    0.94
  -1  25   1    4.41    0.79
  -1  25   1    5.84    0.78
  -1  25   1    4.31    0.84
  24   1  -1    7.31    1.20
 -25  24  -1    3.29    0.94
   1 -25  -1    6.01    1.09
 -25  24  -1    4.13    0.98
   1 -25  -1    5.77    0.95
  -4  28   1    0.00    0.49
  -4  28   1    0.37    0.66
 -24  -4   1    0.75    0.73
  -4  28   1    0.49    0.52
  28 -24   1   -0.86    0.79
  24   4  -1    0.51    0.73
 -28  24  -1    0.50    0.84
   4 -28  -1    0.06    0.66
 -28  24  -1   -0.26    0.77
   4 -28  -1    0.53    0.61
  -7  31   1    0.02    0.52
 -24  -7   1   -0.11    0.67
  -7  31   1    0.46    0.61
  -7  31   1   -0.19    0.62
  24   7  -1   -0.46    0.60
   7 -31  -1   -0.51    0.67
 -31  24  -1    0.39    1.00
   7 -31  -1   -0.06    0.70
 -31  24  -1    0.00    0.79
   7 -31  -1   -0.23    0.54
 -10  34   1    2.55    0.80
 -10  34   1    0.59    0.62
 -10  34   1    1.58    0.66
 -24 -10   1    0.71    0.75
  10 -34  -1    2.27    0.99
  10 -34  -1    2.25    0.76
 -34  24  -1    1.31    1.14
 -34  24  -1    1.58    0.81
  24  10  -1    1.92    0.89
  10 -34  -1    1.38    0.68
 -13  37   1    0.50    0.75
 -13  37   1    1.33    0.86
 -24 -13   1   -0.38    1.22
 -37  24  -1   -0.63    0.95
  24  13  -1   -1.78    0.99
  13 -37  -1    0.35    0.88
  13 -37  -1    1.02    0.90
 -37  24  -1    0.41    0.77
 -37  24  -1    0.48    1.03
  13 -37  -1   -0.54    0.66
 -16  40   1    0.33    1.12
 -24 -16   1    0.35    0.91
 -16  40   1    0.64    0.79
 -40  24  -1    0.86    1.07
  16 -40  -1    1.38    1.14
 -40  24  -1    2.52    1.36
  24  16  -1    1.08    0.91
  16 -40  -1    2.15    0.83
  16 -40  -1    0.34    0.89
 -40  24  -1    1.18    1.12
 -24 -19   1    1.11    0.90
 -19  43   1   -0.12    0.82
 -19  43   1    0.62    0.86
  19 -43  -1    1.59    0.87
 -43  24  -1   -1.14    0.85
  19 -43  -1    0.60    0.85
  24  19  -1    0.05    0.86
 -43  24  -1    1.47    1.07
  24  19  -1    0.37    0.71
 -43  24  -1   -0.24    1.32
  19 -43  -1    1.22    1.05
 -22  46   1   -0.40    0.75
 -24 -22   1   -1.19    0.91
 -22  46   1    0.57    0.86
  22 -46  -1    0.29    0.81
 -46  24  -1    1.49    1.02
  22 -46  -1    0.55    0.88
  24  22  -1   -0.23    0.60
 -46  24  -1   -1.27    0.89
 -46  24  -1    0.75    1.02
  24  22  -1    1.26    0.63
  22 -46  -1   -0.04    0.77
 -24 -25   1   -1.42    0.93
 -25  49   1    0.48    0.85
 -25  49   1    0.57    1.20
  24  25  -1    0.16    0.53
  25 -49  -1    0.30    1.05
 -49  24  -1    0.24    1.22
  25 -49  -1    0.78    1.14
  24  25  -1    0.57    0.81
 -49  24  -1   -1.00    0.96
 -49  24  -1   -0.28    0.84
  25 -49  -1    0.87    0.83
 -21 -25   1    0.90    1.09
 -25  46   1    0.01    0.84
 -25  46   1   -0.69    0.79
 -21 -25   1   -1.02    0.72
  21  25  -1    0.08    0.83
  25 -46  -1    0.04    0.82
 -46  21  -1   -0.75    1.01
  25 -46  -1    0.92    1.19
 -46  21  -1    1.39    0.97
  21  25  -1   -0.55    0.47
  25 -46  -1   -0.04    0.85
 -18 -25   1    2.88    1.08
 -18 -25   1    2.02    1.65
 -25  43   1    1.89    1.06
 -25  43   1    1.07    0.95
  25 -43  -1    3.84    1.00
  18  25  -1    1.36    0.65
  18  25  -1    7.05    1.99
  25 -43  -1    2.18    1.12
 -43  18  -1   -0.82    0.71
  25 -43  -1    2.03    1.03
 -43  18  -1    2.45    1.43
 -25  40   1    0.83    1.05
 -15 -25   1    1.46    0.91
 -15 -25   1   -0.23    0.82
 -25  40   1    1.79    1.92
  25 -40  -1   -0.79    1.12
  25 -40  -1    1.77    0.91
  25 -40  -1   -1.18    1.06
  15  25  -1    1.10    0.83
  15  25  -1    0.19    0.52
 -40  15  -1    1.16    1.00
 -40  15  -1   -1.30    1.47
 -12 -25   1    3.08    1.81
 -12 -25   1   -0.84    0.83
 -25  37   1    0.77    1.28
 -25  37   1   -0.67    0.88
  25 -37  -1    0.80    1.13
 -37  12  -1   -0.62    0.88
  25 -37  -1    0.83    0.89
  25 -37  -1    0.46    0.83
  12  25  -1    0.81    0.87
  12  25  -1    0.23    0.49
 -37  12  -1   -0.64    0.99
  -9 -25   1    1.78    0.92
  -9 -25   1    2.92    0.97
 -25  34   1    0.75    0.83
 -25  34   1    2.47    1.97
 -34   9  -1   -0.25    0.79
  25 -34  -1    1.44    0.93
   9  25  -1    0.26    0.69
  25 -34  -1    0.30    0.98
  25 -34  -1    2.11    0.95
 -25  31   1    3.90    1.04
 -25  31   1    2.46    0.88
 -25  31   1    5.51    1.55
  -6 -25   1    4.56    1.67
  -6 -25   1    3.55    0.98
  31  -6   1    4.75    0.87
  25 -31  -1    4.86    1.30
  25 -31  -1    4.34    0.76
 -31   6  -1    4.04    0.95
   6  25  -1    5.88    1.23
  25 -31  -1    2.87    0.79
  25 -31  -1    4.61    0.95
 -25  28   1    0.72    0.74
 -25  28   1    0.51    0.86
  28  -3   1    2.65    1.09
  -3 -25   1    0.84    0.72
  -3 -25   1    2.44    0.76
 -25  28   1    0.57    0.76
  25 -28  -1    1.49    0.67
  25 -28  -1    1.52    0.75
  25 -28  -1    1.42    0.94
 -28   3  -1    1.14    0.67
   3  25  -1   -1.28    1.05
 -25  25   1    4.94    1.12
 -25  25   1    5.66    0.87
   0 -25   1    6.17    1.00
  25   0   1    4.42    0.88
   0 -25   1    5.09    0.64
 -25  25   1    4.84    1.00
   0 -25   1    3.07    0.90
  25 -25  -1    6.47    0.85
 -25   0  -1    3.15    0.88
   0  25  -1    3.44    0.82
  25 -25  -1    6.53    1.19
   3 -25   1    8.57    0.87
   3 -25   1    9.65    1.12
  22   3   1    8.67    1.13
 -25  22   1    7.63    1.18
   3 -25   1    6.13    0.89
 -25  22   1    6.60    1.15
  -3  25  -1   14.72    1.63
  -3  25  -1    8.29    1.04
 -22  -3  -1    9.57    1.12
 -25  19   1   11.23    1.59
 -25  19   1    6.82    1.28
   6 -25   1   10.17    1.29
  19   6   1    9.03    1.14
   6 -25   1   14.91    2.02
  -6  25  -1   10.26    1.18
  25 -19  -1    7.76    1.00
 -19  -6  -1    7.27    1.04
  -6  25  -1    6.07    0.98
   9 -25   1    2.18    0.72
 -25  16   1    0.74    0.70
   9 -25   1    2.36    0.87
 -25  16   1    2.84    0.88
 -25  16   1    2.37    0.73
  16   9   1    4.92    1.36
   9 -25   1    2.11    0.47
  -9  25  -1    0.99    0.46
  25 -16  -1    4.02    0.85
 -16  -9  -1    3.91    0.71
  -9  25  -1    1.20    0.54
  12 -25   1    6.82    1.12
 -25  13   1   10.92    1.45
  12 -25   1    3.57    0.72
  12 -25   1    6.57    0.71
  13  12   1    6.30    0.92
  25 -13  -1    7.05    1.06
 -13 -12  -1    5.47    0.88
 -12  25  -1    3.62    0.75
 -12  25  -1    5.36    0.92
  15 -25   1    2.57    0.89
  10  15   1    2.75    0.69
 -25  10   1    1.92    0.80
  15 -25   1    0.97    0.54
 -15  25  -1    2.04    0.79
 -15  25  -1    1.46    0.60
 -10 -15  -1    2.77    0.70
 -25   7   1    1.74    0.75
  18 -25   1    1.93    0.73
  18 -25   1    4.10    0.94
   7  18   1    4.13    0.79
  25  -7  -1    2.78    1.39
 -18  25  -1    5.50    1.18
 -18  25  -1    3.27    0.79
  -7 -18  -1    3.61    0.70
  -7 -18  -1    4.11    0.76
 -25   4   1    5.15    0.96
  21 -25   1    2.89    1.02
   4  21   1    3.49    0.76
   4  21   1    3.42    0.71
  21 -25   1    2.67    0.72
  -4 -21  -1    2.93    0.79
 -21  25  -1    3.81    0.92
 -21  25  -1    4.25    1.42
  -4 -21  -1    2.91    0.74
  25  -4  -1    5.25    1.14
  24 -25   1    4.33    0.98
  24 -25   1    2.64    0.95
   1  24   1    3.76    0.80
 -25   1   1    1.93    0.79
   1  24   1    5.49    0.76
  25  -1  -1    4.21    1.12
 -24  25  -1    3.17    0.98
  -1 -24  -1    2.49    0.73
  -1 -24  -1    5.23    1.24
 -24  25  -1    5.44    1.67
  27 -25   1   13.02    1.61
  -2  27   1    9.28    1.22
  -2  27   1   11.07    1.28
  -2  27   1    8.56    0.96
 -25  -2   1    8.27    1.21
  25   2  -1    5.42    1.04
   2 -27  -1    8.07    1.11
   2 -27  -1   12.61    1.58
 -27  25  -1    7.26    1.20
 -27  25  -1    6.64    1.12
  30 -25   1    5.56    1.21
  -5  30   1   13.19    1.93
 -25  -5   1    8.64    1.56
  -5  30   1    6.59    1.09
  -5  30   1    6.83    0.90
   5 -30  -1    6.22    1.17
  25   5  -1    4.25    1.05
 -30  25  -1    3.32    1.01
   5 -30  -1    4.85    0.92
 -30  25  -1    4.91    1.18
  -8  33   1    3.87    0.74
  -8  33   1    3.72    0.90
  -8  33   1    2.17    0.90
 -25  -8   1    2.93    1.04
 -33  25  -1    2.31    0.90
  25   8  -1    3.69    1.07
   8 -33  -1    0.51    0.73
 -33  25  -1    1.18    1.09
   8 -33  -1    2.68    1.00
   8 -33  -1    2.39    0.71
 -11  36   1    1.04    0.65
 -11  36   1    3.72    0.77
 -25 -11   1    3.51    1.05
 -11  36   1    2.83    0.87
  11 -36  -1    0.95    0.89
 -36  25  -1    7.41    1.73
  11 -36  -1    2.69    1.06
 -36  25  -1    2.99    1.36
 -36  25  -1    1.14    0.78
  11 -36  -1    3.73    0.84
  25  11  -1    2.44    0.89
 -14  39   1    2.92    1.42
 -25 -14   1   -1.39    0.68
 -14  39   1    1.85    0.94
 -14  39   1    0.38    0.77
 -39  25  -1    0.65    1.08
 -39  25  -1    0.02    1.36
  25  14  -1    1.29    0.95
 -39  25  -1   -0.58    1.29
  14 -39  -1   -1.85    0.93
  14 -39  -1   -0.33    0.73
  14 -39  -1    0.13    0.70
 -25 -17   1    1.06    0.93
 -17  42   1    0.21    0.94
 -17  42   1    1.77    0.98
  25  17  -1    0.32    0.87
  17 -42  -1    4.00    1.46
 -42  25  -1   -0.81    1.04
  17 -42  -1    1.32    0.97
 -42  25  -1    0.67    1.16
  17 -42  -1    2.14    0.84
 -42  25  -1   -0.12    1.03
 -20  45   1    0.96    0.95
 -25 -20   1    0.84    0.88
 -20  45   1    0.11    0.85
  25  20  -1    0.47    0.63
  20 -45  -1    0.95    0.78
 -45  25  -1   -0.12    1.03
  20 -45  -1    1.33    0.98
 -45  25  -1    0.18    0.89
 -45  25  -1    0.62    1.12
  25  20  -1   -1.32    0.67
 -25 -23   1    1.80    1.09
 -23  48   1   -0.96    0.64
 -25 -23   1    1.22    0.95
 -23  48   1   -1.33    0.71
 -48  25  -1   -1.03    1.05
  23 -48  -1   -1.23    0.97
  25  23  -1    1.18    1.34
  25  23  -1    0.02    0.54
 -48  25  -1    0.12    1.04
  23 -48  -1   -0.07    0.80
  23 -48  -1   -0.83    0.70
 -48  25  -1   -0.32    0.92
 -26  51   1    1.40    1.00
 -26  51   1    1.31    0.94
 -25 -26   1    0.80    0.98
 -25 -26   1    0.48    0.98
  26 -51  -1    0.31    0.87
  25  26  -1    1.42    0.73
 -51  25  -1    1.23    1.08
  25  26  -1   -1.29    0.45
  26 -51  -1    0.37    0.83
 -51  25  -1   -0.72    0.61
 -51  25  -1    2.54    1.26
  26 -51  -1    0.23    0.91
 -22 -26   1    0.39    1.01
 -26  48   1    0.08    0.82
 -26  48   1    1.54    1.04
 -22 -26   1    0.15    0.80
  26 -48  -1   -0.13    0.97
 -48  22  -1    0.09    0.88
 -48  22  -1   -0.14    1.04
  22  26  -1    0.01    0.50
  22  26  -1   -0.12    0.78
  26 -48  -1   -0.84    0.83
  26 -48  -1    1.12    0.84
 -19 -26   1    0.93    0.93
 -19 -26   1    0.67    0.93
 -26  45   1   -0.19    0.85
 -26  45   1    0.47    0.94
 -45  19  -1   -0.26    0.74
  19  26  -1    0.38    0.52
  19  26  -1   -0.49    0.80
  26 -45  -1   -0.07    0.78
 -45  19  -1    1.51    1.34
  26 -45  -1   -0.57    0.81
  26 -45  -1   -0.09    0.86
 -16 -26   1   -0.44    0.92
 -26  42   1    0.87    0.97
 -16 -26   1    1.09    0.95
 -26  42   1    2.19    1.11
  16  26  -1    2.07    1.10
  26 -42  -1    1.75    1.28
  26 -42  -1    1.04    0.94
  16  26  -1    1.23    0.61
 -42  16  -1    2.23    1.48
  26 -42  -1    1.99    1.14
 -13 -26   1    2.66    1.34
 -13 -26   1    2.73    1.05
 -26  39   1    1.77    1.04
 -26  39   1    3.23    1.18
  26 -39  -1    2.36    0.94
  26 -39  -1    2.00    1.15
 -39  13  -1    1.82    1.06
  26 -39  -1    1.97    1.14
  13  26  -1    3.40    0.97
 -39  13  -1    2.11    1.43
  13  26  -1    2.45    0.63
 -26  36   1    2.50    1.01
 -10 -26   1    2.16    1.01
 -26  36   1    2.29    1.01
 -10 -26   1    4.33    1.09
  26 -36  -1    3.39    1.28
  10  26  -1    2.25    0.95
 -36  10  -1    7.22    2.26
  26 -36  -1    2.81    1.05
  26 -36  -1    2.14    1.00
 -26  33   1   -0.46    0.84
  -7 -26   1    0.78    0.85
  -7 -26   1    1.45    0.90
  33  -7   1    0.23    0.72
 -26  33   1    1.50    0.93
 -26  33   1    0.64    0.83
  26 -33  -1    0.52    0.79
  26 -33  -1    0.65    0.78
  26 -33  -1    1.09    1.08
   7  26  -1    1.50    0.81
 -33   7  -1    0.48    0.85
  -4 -26   1    5.33    1.05
 -26  30   1    6.94    0.99
 -26  30   1    3.18    1.00
 -26  30   1    2.96    0.99
  -4 -26   1    4.89    1.00
  30  -4   1    4.30    0.87
 -30   4  -1    6.30    1.41
  26 -30  -1    4.40    1.23
   4  26  -1    2.61    0.87
  26 -30  -1    3.52    0.83
  26 -30  -1    5.32    1.11
  27  -1   1    3.48    0.82
 -26  27   1    3.18    0.80
  -1 -26   1    3.92    0.57
 -26  27   1    3.90    1.05
 -26  27   1    2.50    0.91
  -1 -26   1    3.96    0.99
  -1 -26   1    1.99    0.86
  26 -27  -1    5.25    1.03
  26 -27  -1    4.03    0.77
 -27   1  -1    3.08    0.89
  26 -27  -1    0.92    0.73
  26 -27  -1    3.54    1.05
   1  26  -1    5.72    1.25
 -26  24   1    3.67    0.89
 -26  24   1    3.43    1.01
   2 -26   1    2.87    0.86
   2 -26   1    3.10    0.82
  24   2   1    4.47    0.91
   2 -26   1    5.16    0.65
  26 -24  -1    5.60    0.86
 -24  -2  -1    4.73    0.86
  -2  26  -1    6.89    1.33
  -2  26  -1    4.99    0.86
  21   5   1   19.02    1.71
 -26  21   1   18.87    1.89
   5 -26   1   15.54    1.78
   5 -26   1   17.05    1.51
   5 -26   1   18.84    1.77
 -26  21   1   16.21    1.99
  -5  26  -1   26.16    2.12
 -21  -5  -1   19.20    1.78
  -5  26  -1   16.11    1.62
   8 -26   1    6.85    0.74
   8 -26   1    5.71    0.89
   8 -26   1    4.24    0.83
  18   8   1    6.89    0.99
 -26  18   1    6.14    1.01
 -26  18   1   10.57    1.52
  -8  26  -1    6.08    0.98
  26 -18  -1    8.13    1.01
  -8  26  -1    9.08    1.12
 -18  -8  -1    4.96    0.83
  11 -26   1    8.54    0.84
  11 -26   1    7.18    1.12
  11 -26   1    8.39    1.19
 -26  15   1    7.06    1.23
  15  11   1    8.09    1.15
 -11  26  -1    7.63    1.07
 -11  26  -1   12.54    1.47
  26 -15  -1   10.04    1.33
 -15 -11  -1    7.90    1.15
 -26  12   1    1.50    0.64
  14 -26   1    5.19    1.11
  12  14   1    1.77    1.21
  14 -26   1    2.12    0.81
 -14  26  -1    2.18    0.59
 -14  26  -1    1.96    0.72
 -12 -14  -1    2.62    0.72
 -26   9   1   18.93    1.91
  17 -26   1   20.12    1.96
   9  17   1   21.89    1.85
  17 -26   1   19.97    1.98
  -9 -17  -1   21.57    1.90
 -17  26  -1   20.73    1.91
 -17  26  -1   22.92    1.94
  -9 -17  -1   23.52    1.86
  20 -26   1    5.76    1.71
 -26   6   1    5.11    0.94
   6  20   1    6.02    0.95
   6  20   1    5.42    0.81
  20 -26   1    5.55    1.12
  -6 -20  -1    4.26    0.81
 -20  26  -1    4.93    0.96
  -6 -20  -1    4.01    0.83
  26  -6  -1    2.30    0.67
 -20  26  -1    5.48    1.05
  23 -26   1   19.59    2.06
   3  23   1   19.22    1.59
 -26   3   1   19.77    1.84
  23 -26   1   18.17    1.88
 -23  26  -1   18.95    1.89
  26  -3  -1   14.77    1.72
  -3 -23  -1   25.70    2.10
  -3 -23  -1   15.74    1.70
 -23  26  -1   20.05    1.97
   0  26   1    1.28    0.65
 -26   0   1    1.80    1.48
  26 -26   1    1.14    0.98
   0  26   1    1.11    0.55
   0 -26  -1    0.43    0.50
  26   0  -1    1.69    0.76
 -26  26  -1    1.12    0.86
 -26  26  -1    0.12    0.71
   0 -26  -1    1.40    0.72
 -26  -3   1   -0.02    0.74
  29 -26   1    0.23    0.90
  -3  29   1    0.55    0.55
  -3  29   1   -0.26    0.62
  -3  29   1    0.37    0.63
 -29  26  -1    1.20    1.00
 -29  26  -1    0.44    0.85
  26   3  -1    0.72    0.62
   3 -29  -1    0.45    0.49
   3 -29  -1    0.26    0.69
 -26  -6   1    1.68    1.12
  -6  32   1    3.01    0.81
  -6  32   1    3.02    0.83
  -6  32   1    2.84    0.69
   6 -32  -1    0.20    0.80
 -32  26  -1    1.44    0.93
  26   6  -1    1.82    0.92
   6 -32  -1    1.69    0.80
 -32  26  -1    2.15    1.07
  -9  35   1    0.12    0.59
  -9  35   1    0.50    0.75
 -26  -9   1    0.76    0.86
  -9  35   1    1.16    0.83
   9 -35  -1   -0.78    0.83
  26   9  -1    0.28    0.81
 -35  26  -1    1.48    1.22
 -35  26  -1   -0.41    1.02
   9 -35  -1   -0.28    0.63
   9 -35  -1    2.63    1.16
 -12  38   1    0.58    0.80
 -12  38   1    0.41    0.85
 -26 -12   1    1.25    0.88
 -38  26  -1   -0.99    0.94
  12 -38  -1   -1.40    0.64
  26  12  -1    0.60    0.65
  12 -38  -1    0.42    0.94
 -38  26  -1   -2.23    1.35
 -38  26  -1    0.00    0.97
  12 -38  -1    0.34    0.85
 -15  41   1   -0.03    0.81
 -26 -15   1   -0.11    0.84
 -15  41   1   -0.38    0.70
  15 -41  -1   -0.67    0.90
 -41  26  -1    0.23    0.77
  26  15  -1    0.15    0.91
  15 -41  -1    0.39    1.01
  15 -41  -1    1.61    0.79
 -41  26  -1    0.29    0.81
 -41  26  -1    0.91    1.28
 -18  44   1    0.13    0.81
 -26 -18   1    0.63    0.91
 -18  44   1   -0.29    0.79
  26  18  -1   -1.86    0.97
  18 -44  -1    2.01    1.01
 -44  26  -1   -0.19    1.17
 -44  26  -1    0.83    1.58
 -44  26  -1    0.99    0.77
  26  18  -1    0.13    0.74
  18 -44  -1    0.37    1.07
  18 -44  -1    0.22    0.70
 -21  47   1   -0.88    0.69
 -21  47   1   -0.43    0.72
 -26 -21   1   -0.90    0.77
 -47  26  -1    0.07    0.84
 -47  26  -1    1.33    1.36
  26  21  -1   -0.40    0.77
  21 -47  -1    1.74    1.32
  21 -47  -1   -0.34    0.73
  21 -47  -1   -0.56    0.85
  26  21  -1   -0.75    0.50
 -47  26  -1    0.77    1.14
 -26 -24   1    0.23    0.98
 -24  50   1   -1.11    0.68
 -24  50   1    0.25    0.82
 -26 -24   1    0.88    0.90
 -50  26  -1    0.85    1.15
  24 -50  -1    0.07    0.79
  24 -50  -1    0.88    1.15
 -50  26  -1   -1.08    1.19
  26  24  -1   -0.22    0.50
 -50  26  -1   -0.94    0.66
  26  24  -1    3.72    1.73
  24 -50  -1    0.47    0.89
 -23 -27   1    1.04    0.93
 -27  50   1    2.90    1.61
 -27  50   1    0.93    0.91
 -23 -27   1    1.94    0.96
  23  27  -1    0.19    0.51
 -50  23  -1   -0.80    1.33
  27 -50  -1    0.87    0.96
  27 -50  -1    1.39    1.02
 -50  23  -1   -0.09    1.08
 -50  23  -1    0.02    0.73
  23  27  -1   -0.38    0.78
  27 -50  -1   -0.75    0.77
 -27  47   1    0.23    0.81
 -20 -27   1    0.16    0.87
 -27  47   1    0.22    1.39
 -20 -27   1   -0.34    0.76
 -47  20  -1   -0.09    1.10
  27 -47  -1   -0.41    0.95
 -47  20  -1    0.56    0.87
  20  27  -1   -0.08    0.48
  20  27  -1    1.46    0.89
  27 -47  -1   -0.13    0.85
  27 -47  -1    1.06    0.96
 -17 -27   1    1.42    1.01
 -27  44   1    0.17    0.67
 -17 -27   1   -1.05    0.87
 -27  44   1    0.49    0.92
  27 -44  -1    0.70    0.98
  27 -44  -1    0.28    0.92
  17  27  -1   -0.68    0.86
  17  27  -1   -0.38    0.48
 -44  17  -1    1.47    0.88
  27 -44  -1   -0.54    1.53
 -44  17  -1    1.08    1.42
 -27  41   1    9.85    2.53
 -14 -27   1    7.77    1.43
 -14 -27   1    7.05    1.29
 -27  41   1    7.31    1.46
  14  27  -1    8.20    1.37
 -41  14  -1    5.55    1.44
  27 -41  -1    5.58    1.35
  27 -41  -1    7.33    1.72
  27 -41  -1    6.80    1.27
 -41  14  -1    5.14    1.57
 -27  38   1    1.11    0.95
 -11 -27   1    0.28    0.93
 -11 -27   1   -0.51    1.06
 -27  38   1    2.27    1.03
 -38  11  -1    1.13    0.96
  27 -38  -1    1.13    1.18
  27 -38  -1    1.12    1.04
  11  27  -1    1.57    0.88
  27 -38  -1    0.58    1.01
 -27  35   1    1.64    1.23
  -8 -27   1    0.67    0.89
  -8 -27   1    0.97    0.73
  35  -8   1    0.58    0.87
 -27  35   1    1.53    0.99
 -27  35   1    0.58    0.94
   8  27  -1    1.60    0.57
 -35   8  -1    1.24    0.92
  27 -35  -1    0.63    0.83
  27 -35  -1    1.53    0.88
   8  27  -1    1.44    0.87
  27 -35  -1    1.56    1.00
 -27  32   1    0.58    0.81
  -5 -27   1    0.69    0.87
  32  -5   1    4.47    2.01
 -27  32   1    2.42    1.26
  -5 -27   1    1.09    0.86
 -27  32   1    0.93    0.89
   5  27  -1    1.72    0.77
  27 -32  -1    3.40    1.23
  27 -32  -1    0.99    1.10
  27 -32  -1    0.47    1.06
  27 -32  -1    2.04    0.88
 -32   5  -1    1.71    0.91
  -2 -27   1    8.68    1.36
 -27  29   1    8.40    1.26
 -27  29   1    7.72    1.06
 -27  29   1    5.50    1.05
  29  -2   1    6.53    1.16
  -2 -27   1    4.97    1.10
  27 -29  -1   11.45    1.39
  27 -29  -1    7.62    0.97
   2  27  -1    5.98    1.07
  27 -29  -1    8.09    1.34
 -29   2  -1    9.27    1.52
  27 -29  -1    6.70    1.47
   1 -27   1    7.35    1.06
 -27  26   1    8.79    1.34
   1 -27   1   11.81    1.34
 -27  26   1    9.76    1.43
   1 -27   1   11.01    0.97
  26   1   1    9.59    1.28
  27 -26  -1   10.52    1.15
  -1  27  -1    8.39    1.23
 -26  -1  -1    8.85    1.19
  27 -26  -1    8.44    1.37
  -1  27  -1   18.25    2.08
   4 -27   1    7.38    1.12
 -27  23   1    8.53    1.20
 -27  23   1    6.38    1.17
   4 -27   1    7.84    1.14
 -23  -4  -1    9.11    1.15
  -4  27  -1    7.91    0.97
  -4  27  -1    8.59    1.07
   7 -27   1    9.18    1.11
  20   7   1    7.84    1.05
 -27  20   1   10.42    1.36
   7 -27   1   13.02    1.46
 -27  20   1    9.94    1.56
  -7  27  -1   12.69    1.35
 -20  -7  -1    8.68    1.15
  -7  27  -1   12.99    1.35
  27 -20  -1   13.47    1.33
 -27  17   1    2.91    0.89
  10 -27   1    3.15    0.52
  10 -27   1    2.35    0.79
 -27  17   1    2.41    0.95
  17  10   1    3.63    0.78
  10 -27   1    4.51    0.91
 -27  17   1    2.99    1.43
 -17 -10  -1    3.53    0.83
 -10  27  -1    2.03    0.60
  27 -17  -1    3.37    1.43
 -10  27  -1    2.73    0.73
  13 -27   1    2.65    0.78
  14  13   1    4.75    0.87
  13 -27   1    3.76    0.61
  13 -27   1    3.73    0.85
 -27  14   1    3.81    0.88
 -27  14   1    2.82    0.92
  27 -14  -1    5.98    0.99
 -13  27  -1    4.99    0.97
 -14 -13  -1    3.72    1.22
 -13  27  -1    2.64    0.76
 -27  11   1    4.36    0.84
  16 -27   1    7.44    1.18
  16 -27   1    6.43    1.12
  11  16   1    6.49    0.91
 -16  27  -1    5.26    0.88
 -16  27  -1    4.87    0.88
 -11 -16  -1    6.48    0.99
  19 -27   1    5.29    1.10
  19 -27   1    4.31    0.93
 -27   8   1    4.20    0.89
   8  19   1    3.90    0.69
 -19  27  -1    2.85    0.80
  -8 -19  -1    3.08    1.03
  27  -8  -1    7.57    1.31
 -19  27  -1    2.11    0.64
  -8 -19  -1    3.99    0.81
  22 -27   1    0.44    0.72
   5  22   1   -0.03    0.57
 -27   5   1    0.41    0.56
  22 -27   1    1.02    0.77
   5  22   1    0.03    0.52
  -5 -22  -1   -0.04    0.51
  -5 -22  -1    0.39    0.59
 -22  27  -1    0.18    0.63
  27  -5  -1   -0.13    0.44
 -22  27  -1    0.20    0.66
   2  25   1    1.92    0.71
   2  25   1    4.00    0.71
  25 -27   1    2.16    0.83
  25 -27   1    3.21    1.02
 -27   2   1    3.29    1.15
  -2 -25  -1    2.37    0.72
 -25  27  -1    4.55    1.62
  -2 -25  -1    3.94    0.81
 -25  27  -1    2.85    0.92
  27  -2  -1    2.30    1.04
  -1  28   1    3.66    0.71
  -1  28   1    8.53    1.64
 -27  -1   1    3.61    1.60
  28 -27   1    2.92    1.12
  -1  28   1    3.17    0.80
 -28  27  -1    2.25    0.96
   1 -28  -1    3.87    0.93
   1 -28  -1    2.44    0.72
  27   1  -1    3.15    0.88
 -28  27  -1    4.29    1.21
 -27  -4   1   -0.06    1.06
  -4  31   1    1.05    1.00
  -4  31   1    0.78    0.59
  -4  31   1    1.06    0.60
  31 -27   1    1.02    1.03
 -31  27  -1    0.97    0.82
   4 -31  -1   -1.04    0.67
   4 -31  -1    0.48    0.82
 -31  27  -1   -1.47    0.89
  27   4  -1   -0.47    0.73
  -7  34   1    0.43    1.01
  -7  34   1    1.08    0.72
  -7  34   1    0.54    0.60
 -27  -7   1    0.01    0.81
   7 -34  -1    0.40    0.63
   7 -34  -1   -0.22    0.78
  27   7  -1   -0.26    0.81
 -34  27  -1    0.90    0.98
 -34  27  -1    0.80    1.30
 -10  37   1    1.02    0.66
 -10  37   1    0.84    0.82
 -27 -10   1    0.55    0.73
 -10  37   1    1.20    0.87
 -37  27  -1    1.06    1.20
  27  10  -1    0.01    0.82
  10 -37  -1    1.40    0.96
  10 -37  -1    0.14    0.66
  10 -37  -1    0.59    0.92
 -37  27  -1    0.88    1.23
 -27 -13   1    0.10    0.81
 -13  40   1   -0.81    0.76
 -13  40   1    0.27    0.80
 -13  40   1    0.25    0.85
 -40  27  -1   -0.70    0.95
  13 -40  -1   -0.19    0.96
  13 -40  -1    0.06    0.72
  27  13  -1    1.01    1.18
 -40  27  -1   -0.40    0.83
  13 -40  -1    0.66    0.94
 -40  27  -1    0.62    1.29
 -27 -16   1    1.21    0.97
 -16  43   1    1.03    0.76
 -16  43   1    0.90    1.70
  16 -43  -1    0.50    0.90
 -43  27  -1    0.43    1.36
  16 -43  -1    0.13    0.78
  16 -43  -1    1.76    1.03
 -43  27  -1    0.28    0.81
  27  16  -1   -0.46    1.04
 -43  27  -1    2.69    1.35
 -19  46   1    1.11    1.70
 -27 -19   1    0.51    0.84
 -19  46   1   -0.32    0.72
 -46  27  -1    0.61    0.77
  27  19  -1    1.46    0.91
 -46  27  -1    1.22    1.17
  27  19  -1   -0.16    0.67
  19 -46  -1   -0.28    0.77
  19 -46  -1    0.77    0.98
 -46  27  -1   -1.02    1.16
  19 -46  -1    0.15    0.69
 -27 -22   1   -1.36    0.81
 -22  49   1    0.86    0.91
 -22  49   1    0.00    0.77
  22 -49  -1   -1.06    0.62
 -49  27  -1   -1.59    1.47
  27  22  -1    0.88    0.89
 -49  27  -1    0.39    0.84
  22 -49  -1    1.74    1.15
  27  22  -1   -0.05    0.57
 -49  27  -1    0.40    1.39
  22 -49  -1   -0.27    1.09
 -25  52   1    0.27    0.81
 -27 -25   1   -0.54    0.79
 -27 -25   1   -1.30    0.92
 -25  52   1   -1.57    1.44
 -52  27  -1    1.17    0.98
 -52  27  -1    0.00    0.66
 -52  27  -1    0.71    1.16
  27  25  -1   -0.43    0.54
  25 -52  -1    1.40    1.05
  25 -52  -1    0.53    0.96
  27  25  -1    0.87    0.86
  25 -52  -1   -0.46    0.75
 -24 -28   1    2.09    1.09
 -24 -28   1   -1.83    0.98
 -28  52   1    0.88    0.93
 -28  52   1   -0.21    0.95
  28 -52  -1    2.58    1.13
  28 -52  -1    0.74    0.82
  24  28  -1    0.73    0.51
 -52  24  -1    0.45    1.28
  28 -52  -1    0.83    1.20
  24  28  -1   -0.16    0.77
 -52  24  -1    0.16    1.10
 -52  24  -1    1.23    1.06
 -21 -28   1   -0.27    0.87
 -28  49   1   -0.35    0.88
 -21 -28   1    0.03    1.03
 -28  49   1    2.80    1.15
  21  28  -1    1.31    0.91
 -49  21  -1    3.86    1.38
  28 -49  -1    3.07    1.18
  21  28  -1    0.52    0.49
 -49  21  -1    2.42    1.23
  28 -49  -1   -0.37    1.14
  28 -49  -1    1.00    0.88
 -18 -28   1    1.13    1.00
 -28  46   1    1.60    1.02
 -18 -28   1    0.15    0.92
 -28  46   1    2.63    1.08
  18  28  -1    1.76    1.04
  28 -46  -1    1.62    0.92
  28 -46  -1    1.06    1.15
  28 -46  -1    1.50    0.98
  18  28  -1    0.22    0.49
 -46  18  -1    1.18    0.83
 -46  18  -1    1.91    1.30
 -15 -28   1   -0.70    1.20
 -28  43   1   -0.54    0.94
 -15 -28   1   -1.70    0.74
 -28  43   1   -0.11    0.94
  28 -43  -1    0.18    0.89
  28 -43  -1   -1.12    1.13
  15  28  -1    0.31    1.41
 -43  15  -1   -2.29    1.24
 -43  15  -1   -0.55    0.90
  15  28  -1   -1.16    0.68
  28 -43  -1    0.23    1.30
 -12 -28   1    0.87    0.93
 -28  40   1    4.32    1.27
 -12 -28   1    1.55    1.16
 -28  40   1    2.27    1.09
  12  28  -1    8.19    2.13
  28 -40  -1    2.80    1.30
 -40  12  -1    4.62    1.47
 -40  12  -1    2.62    1.24
  28 -40  -1    1.49    1.11
  28 -40  -1    1.73    1.49
 -28  37   1    0.52    0.83
  -9 -28   1   -0.39    0.76
  -9 -28   1   -1.49    0.77
 -28  37   1   -1.77    0.86
 -28  37   1   -0.24    0.67
 -37   9  -1    0.75    1.17
  28 -37  -1    1.07    0.91
   9  28  -1    0.32    0.54
   9  28  -1   -2.26    1.54
  28 -37  -1   -0.89    1.03
  28 -37  -1   -2.37    1.06
  34  -6   1    1.47    0.80
  -6 -28   1    2.08    0.97
 -28  34   1    3.15    1.09
  -6 -28   1    2.31    0.93
 -28  34   1    1.21    0.87
 -28  34   1    2.67    1.09
  28 -34  -1    1.30    0.91
 -34   6  -1    1.77    1.40
  28 -34  -1    3.97    1.10
  28 -34  -1    3.11    1.28
   6  28  -1    1.61    0.84
 -28  31   1   -0.56    0.81
  -3 -28   1   -0.11    0.79
  31  -3   1    0.53    0.64
 -28  31   1   -1.20    0.70
  -3 -28   1   -0.33    1.58
 -28  31   1    0.34    0.84
 -31   3  -1   -0.01    0.71
  28 -31  -1   -0.81    0.68
  28 -31  -1   -0.12    0.94
   3  28  -1    1.12    0.78
  28 -31  -1    0.66    0.64
  28 -31  -1    0.33    0.76
  28   0   1    1.37    0.97
   0 -28   1    1.09    0.94
 -28  28   1    0.90    0.72
 -28  28   1    1.46    0.78
   0 -28   1    0.57    0.75
   0 -28   1    1.12    0.44
 -28  28   1   -0.52    0.83
  28 -28  -1    1.81    0.98
  28 -28  -1    1.17    0.79
  28 -28  -1    1.16    0.69
   0  28  -1    0.40    0.73
 -28   0  -1   -0.52    0.70
  25   3   1   10.47    1.38
   3 -28   1   15.20    1.79
 -28  25   1   12.34    1.47
   3 -28   1    9.98    1.32
 -28  25   1   10.13    1.47
  -3  28  -1   12.21    1.39
  -3  28  -1    7.88    1.16
 -25  -3  -1   16.29    1.90
  22   6   1    3.48    0.94
   6 -28   1    3.14    0.86
   6 -28   1    4.49    0.64
 -28  22   1    3.71    1.07
 -28  22   1    1.75    0.85
   6 -28   1    1.75    0.81
 -22  -6  -1    3.46    0.79
  -6  28  -1    3.09    0.80
  -6  28  -1    4.73    0.93
  19   9   1    5.60    1.02
   9 -28   1    7.38    1.05
   9 -28   1    7.56    0.76
 -28  19   1    5.95    1.09
 -28  19   1    8.13    1.39
   9 -28   1    7.87    1.20
 -19  -9  -1   10.13    1.29
  28 -19  -1   11.31    1.20
  -9  28  -1   10.94    1.48
  -9  28  -1    6.81    0.97
 -28  16   1   12.61    1.42
  12 -28   1   15.59    1.59
  16  12   1   12.35    1.37
  12 -28   1   12.42    1.13
 -28  16   1   11.63    1.54
  12 -28   1   15.96    1.64
 -12  28  -1   11.10    1.30
  28 -16  -1   12.80    1.38
 -16 -12  -1    8.98    1.22
 -12  28  -1   13.53    1.43
  15 -28   1    3.51    0.84
  13  15   1    8.83    1.60
  15 -28   1    4.44    0.69
  15 -28   1    4.18    0.99
 -28  13   1    4.26    0.93
 -13 -15  -1    7.99    1.49
 -15  28  -1    5.69    1.01
 -15  28  -1    2.37    0.59
 -28  10   1    1.17    1.06
  10  18   1    0.55    0.59
  18 -28   1    2.10    0.82
  18 -28   1    0.58    0.56
 -10 -18  -1    0.85    0.68
 -18  28  -1    0.80    0.70
 -10 -18  -1    0.60    0.60
 -18  28  -1    1.30    0.75
  21 -28   1    2.00    0.89
  21 -28   1    2.67    0.83
   7  21   1    2.84    0.75
 -28   7   1    3.11    1.20
  -7 -21  -1    2.53    0.82
  -7 -21  -1    4.00    0.82
 -21  28  -1    0.84    0.77
 -21  28  -1    1.54    0.78
  28  -7  -1    1.64    0.63
 -28   4   1    6.14    1.02
   4  24   1    6.42    0.92
  24 -28   1    6.78    1.11
  24 -28   1    6.41    1.10
   4  24   1    6.76    1.08
  -4 -24  -1    5.70    0.91
 -24  28  -1    5.37    1.06
 -24  28  -1    6.19    1.14
  -4 -24  -1    6.90    0.99
  28  -4  -1    6.91    1.06
   1  27   1    3.33    0.71
  27 -28   1    1.75    0.87
   1  27   1    2.29    0.77
 -28   1   1    1.86    0.80
  27 -28   1    1.65    0.89
  -1 -27  -1    2.88    0.85
 -27  28  -1    4.23    1.00
 -27  28  -1    1.46    0.90
  28  -1  -1    1.42    0.69
  -1 -27  -1    1.30    0.79
  -2  30   1    0.75    0.67
 -28  -2   1    0.66    0.81
  -2  30   1    0.99    0.59
  -2  30   1    0.16    0.67
  30 -28   1    2.14    1.11
   2 -30  -1    1.01    0.79
 -30  28  -1    0.22    0.97
  28   2  -1    0.31    0.84
   2 -30  -1   -1.50    0.79
 -30  28  -1    0.95    0.94
  -5  33   1    3.38    0.72
 -28  -5   1    2.48    1.04
  -5  33   1    5.31    1.44
  -5  33   1    2.53    0.76
  33 -28   1    3.52    1.17
 -33  28  -1    3.05    1.38
   5 -33  -1    0.44    0.83
  28   5  -1    1.33    0.90
 -33  28  -1    4.16    1.24
   5 -33  -1    2.56    0.95
  -8  36   1    0.46    0.72
  -8  36   1    0.20    0.61
 -28  -8   1   -0.15    0.82
  -8  36   1   -0.70    0.76
  28   8  -1    0.72    0.89
 -36  28  -1   -0.56    1.01
   8 -36  -1    0.56    0.94
   8 -36  -1   -1.31    0.83
 -36  28  -1    1.31    1.00
 -11  39   1    0.24    1.10
 -28 -11   1    1.54    1.82
 -11  39   1    1.85    0.90
  11 -39  -1    0.78    0.72
 -39  28  -1    0.42    1.22
 -39  28  -1   -0.07    1.05
 -39  28  -1    1.31    1.03
  11 -39  -1   -0.36    0.87
  28  11  -1   -0.13    0.87
  11 -39  -1    1.15    0.95
 -14  42   1    1.47    1.01
 -14  42   1    1.72    0.86
 -28 -14   1    4.24    1.66
 -14  42   1    0.64    0.79
  28  14  -1    1.02    0.73
 -42  28  -1    1.31    1.12
  14 -42  -1    1.36    0.78
 -42  28  -1    1.52    1.34
  14 -42  -1    2.48    1.86
 -42  28  -1    1.51    1.19
  14 -42  -1   -0.44    0.98
 -17  45   1   -1.12    0.59
 -28 -17   1    1.14    1.54
 -17  45   1    0.91    0.76
  17 -45  -1    1.18    0.80
  28  17  -1    1.13    1.00
 -45  28  -1    1.28    0.83
  17 -45  -1    3.65    1.05
 -45  28  -1    0.96    0.97
 -45  28  -1    0.32    1.29
 -20  48   1   -0.11    0.76
 -20  48   1    1.35    0.98
 -28 -20   1    1.26    0.91
  28  20  -1   -0.93    0.74
 -48  28  -1    0.67    1.20
 -48  28  -1   -0.60    0.79
  20 -48  -1    0.16    0.91
 -48  28  -1   -1.50    0.95
  20 -48  -1   -0.34    1.18
  20 -48  -1   -0.09    0.69
  28  20  -1   -0.28    0.56
 -28 -23   1    0.33    0.94
 -23  51   1    0.70    0.86
 -23  51   1   -1.23    0.71
 -51  28  -1   -0.71    1.00
  23 -51  -1   -0.65    0.91
  28  23  -1   -0.37    0.54
  23 -51  -1   -0.99    0.66
 -51  28  -1    0.87    1.09
  28  23  -1    2.28    1.00
 -51  28  -1   -0.91    0.76
  23 -51  -1    0.13    1.06
 -29  51   1   -0.42    0.85
 -29  51   1   -0.14    0.98
 -22 -29   1    0.40    0.98
 -22 -29   1   -1.45    0.79
  22  29  -1   -0.88    0.44
 -51  22  -1   -0.37    0.74
  22  29  -1    1.99    1.05
  29 -51  -1    0.78    0.92
  29 -51  -1   -0.71    1.87
 -51  22  -1   -2.50    0.82
  29 -51  -1   -1.10    1.08
 -19 -29   1    0.19    0.91
 -19 -29   1    0.25    0.85
 -29  48   1    0.86    0.97
 -29  48   1   -0.56    0.80
  19  29  -1    0.29    0.85
 -48  19  -1   -1.43    1.07
  29 -48  -1   -0.85    0.77
  29 -48  -1   -0.70    0.86
  19  29  -1    0.54    0.50
 -48  19  -1   -1.52    0.72
  29 -48  -1   -0.49    1.08
 -29  45   1   -0.67    0.80
 -16 -29   1   -0.63    0.89
 -29  45   1   -0.46    0.64
 -16 -29   1   -2.46    0.88
  16  29  -1   -0.03    0.46
 -45  16  -1    0.18    1.16
  16  29  -1    0.30    0.80
  29 -45  -1    0.81    0.90
  29 -45  -1   -1.12    0.85
 -45  16  -1    0.40    0.91
  29 -45  -1    0.50    1.24
 -13 -29   1    1.23    0.96
 -29  42   1    2.65    2.20
 -29  42   1    0.81    1.02
 -13 -29   1    1.63    1.08
 -42  13  -1    1.54    1.30
  29 -42  -1    1.22    1.12
  13  29  -1    1.28    0.93
  29 -42  -1    1.20    1.26
  29 -42  -1    1.38    1.02
 -42  13  -1    0.94    1.04
 -10 -29   1    1.15    0.93
 -29  39   1    0.91    1.44
 -10 -29   1    3.06    1.07
 -29  39   1    2.12    1.01
  29 -39  -1    1.61    1.57
  10  29  -1    2.66    0.68
  10  29  -1    1.73    0.96
  29 -39  -1    1.40    1.28
 -39  10  -1    3.51    1.24
  29 -39  -1    2.30    1.05
  -7 -29   1    5.65    1.20
 -29  36   1    2.22    0.99
 -29  36   1    2.16    1.17
 -29  36   1    5.20    1.04
  36  -7   1    4.73    1.47
  -7 -29   1    1.90    1.02
   7  29  -1    3.15    0.95
  29 -36  -1    0.48    0.98
  29 -36  -1    4.66    1.17
  29 -36  -1    3.44    1.28
 -36   7  -1    3.87    1.07
 -29  33   1    0.16    0.94
  33  -4   1   -0.51    0.72
  -4 -29   1    0.17    0.66
  -4 -29   1    0.88    0.89
 -29  33   1    1.69    0.87
 -29  33   1    2.38    1.07
  29 -33  -1    0.16    0.88
  29 -33  -1    1.70    0.67
 -33   4  -1   -0.08    0.83
  29 -33  -1    1.30    0.78
  29 -33  -1    0.02    0.95
   4  29  -1    0.75    0.80
 -29  30   1   11.14    1.17
  30  -1   1    6.99    1.19
  -1 -29   1    7.32    1.19
  -1 -29   1    5.57    1.22
 -29  30   1    8.36    1.43
 -29  30   1    6.85    1.23
   1  29  -1    8.35    1.25
 -30   1  -1   10.11    1.77
  29 -30  -1    9.03    1.51
  29 -30  -1    8.66    1.07
  29 -30  -1    7.76    1.31
  27   2   1    1.08    0.70
 -29  27   1    0.32    0.95
 -29  27   1    1.62    1.03
   2 -29   1    0.55    0.75
   2 -29   1   -0.06    0.68
   2 -29   1    1.95    0.88
  -2  29  -1    0.40    0.69
 -27  -2  -1    1.08    0.79
  -2  29  -1    0.16    0.58
  29 -27  -1    0.67    0.70
   5 -29   1    5.54    0.71
   5 -29   1   11.21    2.11
 -29  24   1    7.25    1.50
 -29  24   1    4.98    1.22
   5 -29   1    5.86    1.08
  24   5   1    5.43    1.01
  -5  29  -1    6.99    1.13
  -5  29  -1    5.09    0.97
 -24  -5  -1    3.37    0.84
   8 -29   1   14.57    1.80
  21   8   1   13.74    1.53
 -29  21   1   11.86    1.59
   8 -29   1   10.94    1.44
 -29  21   1    8.47    1.36
  -8  29  -1   10.97    1.41
 -21  -8  -1   10.01    1.32
  -8  29  -1    7.96    1.16
  29 -21  -1    9.96    1.21
 -29  18   1    0.23    0.72
  11 -29   1    0.32    0.64
 -29  18   1    1.07    0.88
  11 -29   1    0.84    0.81
  11 -29   1    1.42    0.48
  18  11   1    1.13    0.70
 -29  18   1    0.72    0.68
 -11  29  -1    0.89    0.63
  29 -18  -1    0.04    0.76
 -18 -11  -1    1.13    0.70
 -11  29  -1    1.37    0.73
  15  14   1    2.90    0.74
  14 -29   1    0.93    0.70
  14 -29   1    3.57    1.16
  14 -29   1    0.14    0.86
 -29  15   1    1.34    0.65
 -29  15   1    1.58    0.91
  29 -15  -1    2.91    0.92
 -15 -14  -1    0.79    0.62
 -14  29  -1    1.36    0.64
 -14  29  -1    0.39    0.65
  12  17   1    3.22    0.83
  17 -29   1    4.79    1.00
  17 -29   1    4.02    0.83
 -29  12   1    2.60    0.79
  17 -29   1    5.27    0.76
 -17  29  -1    3.93    0.84
 -17  29  -1    4.35    0.90
 -12 -17  -1    6.30    1.25
 -12 -17  -1    4.35    0.87
  20 -29   1    8.05    1.25
  20 -29   1    9.55    1.37
 -29   9   1   15.70    1.93
   9  20   1   11.73    1.34
  -9 -20  -1    9.65    1.19
  -9 -20  -1   10.00    1.30
 -20  29  -1   11.42    1.47
 -20  29  -1   12.08    1.37
 -29   6   1    3.24    0.83
  23 -29   1    3.43    1.19
   6  23   1    4.78    0.82
   6  23   1    4.57    0.88
  23 -29   1    2.76    0.98
  29  -6  -1    3.22    0.74
  -6 -23  -1    2.68    0.83
 -23  29  -1    3.71    0.98
 -23  29  -1    4.73    1.09
  -6 -23  -1    3.82    0.92
   3  26   1    4.46    1.15
  26 -29   1    2.86    1.24
   3  26   1    2.46    0.70
  26 -29   1    1.89    1.07
 -29   3   1    2.44    0.90
 -26  29  -1    2.17    1.03
 -26  29  -1    4.71    1.09
  -3 -26  -1    3.05    0.88
  29  -3  -1    1.44    0.74
  -3 -26  -1    4.96    1.06
 -29   0   1    0.06    0.74
   0  29   1    1.03    1.06
  29 -29   1    0.90    0.92
   0  29   1   -0.02    0.55
  29   0  -1    1.35    0.81
   0 -29  -1   -0.64    0.76
 -29  29  -1   -0.50    0.82
 -29  29  -1    0.28    1.74
   0 -29  -1    1.15    0.79
  32 -29   1    0.51    1.01
  -3  32   1    3.56    0.75
  -3  32   1    2.30    0.82
  -3  32   1    3.02    0.87
 -29  -3   1    3.67    1.86
  29   3  -1    3.37    0.96
 -32  29  -1    2.71    1.08
   3 -32  -1    0.51    0.88
 -32  29  -1    0.36    0.87
   3 -32  -1    1.49    0.76
  -6  35   1    1.96    0.71
 -29  -6   1    1.77    1.07
  -6  35   1    1.14    0.74
  -6  35   1    3.69    1.00
  29   6  -1    0.16    0.77
   6 -35  -1    1.69    0.80
   6 -35  -1    1.22    0.94
 -35  29  -1    3.28    1.26
 -35  29  -1    0.14    0.98
  -9  38   1    8.60    1.32
  -9  38   1    8.35    1.05
  -9  38   1    8.32    1.40
  29   9  -1    8.86    1.93
 -38  29  -1    6.49    1.39
 -38  29  -1    6.93    1.58
   9 -38  -1    6.83    1.39
   9 -38  -1    7.52    1.38
 -12  41   1    3.75    0.96
 -29 -12   1    2.64    0.97
 -12  41   1    1.84    1.03
  12 -41  -1    0.57    1.05
 -41  29  -1    2.95    1.45
 -41  29  -1    1.57    1.17
  29  12  -1    1.88    1.05
  12 -41  -1    2.70    0.86
 -41  29  -1    3.09    1.05
  12 -41  -1    0.96    1.04
 -15  44   1    0.63    0.79
 -15  44   1    1.65    0.77
 -29 -15   1    2.03    1.02
 -15  44   1    0.03    0.70
 -44  29  -1   -0.56    0.92
  15 -44  -1    0.82    0.85
 -44  29  -1    0.68    1.39
  15 -44  -1    0.52    0.73
  29  15  -1    0.39    0.87
 -44  29  -1    0.48    1.22
  15 -44  -1   -0.21    0.87
 -29 -18   1   -0.85    0.75
 -18  47   1   -0.64    0.68
 -18  47   1   -0.62    0.77
  18 -47  -1    1.26    1.04
 -47  29  -1    0.30    0.97
  29  18  -1   -0.45    0.71
 -47  29  -1   -0.04    0.78
  18 -47  -1   -0.05    0.71
 -47  29  -1   -0.82    1.20
  29  18  -1    0.74    0.92
  18 -47  -1    1.10    1.22
 -21  50   1    0.93    0.78
 -29 -21   1    0.74    1.03
 -21  50   1    0.86    1.18
  21 -50  -1    0.45    0.72
 -50  29  -1    0.27    0.99
 -50  29  -1   -0.06    1.02
  29  21  -1   -0.33    0.59
  21 -50  -1   -0.06    0.88
 -50  29  -1   -0.14    1.21
  29  21  -1   -0.11    0.71
  21 -50  -1    0.48    0.87
 -30  50   1   -1.62    0.75
 -30  50   1    2.13    0.97
 -20 -30   1    0.89    1.07
 -20 -30   1   -0.74    0.76
  20  30  -1    0.14    1.12
 -50  20  -1   -2.19    0.77
  30 -50  -1    0.43    0.87
 -50  20  -1   -0.66    1.34
  30 -50  -1    0.44    1.09
  30 -50  -1   -0.83    0.85
  20  30  -1    0.17    0.47
 -17 -30   1   -0.66    0.84
 -17 -30   1   -1.22    0.83
 -30  47   1   -0.68    0.90
 -30  47   1   -1.41    0.74
  17  30  -1    0.03    0.80
 -47  17  -1   -0.58    1.16
 -47  17  -1   -0.74    1.66
  30 -47  -1   -0.98    0.75
  30 -47  -1   -0.29    1.05
  30 -47  -1   -0.37    0.85
 -30  44   1    2.74    1.08
 -14 -30   1    1.16    0.97
 -30  44   1    2.87    1.15
 -30  44   1    2.86    1.14
 -14 -30   1    2.51    1.20
  14  30  -1    2.03    1.33
 -44  14  -1    2.20    1.15
  30 -44  -1    2.08    1.51
  30 -44  -1    3.01    1.30
 -44  14  -1    0.25    1.29
  30 -44  -1    3.31    1.18
 -11 -30   1   -0.42    0.95
 -30  41   1    1.70    1.01
 -30  41   1    0.94    1.07
 -30  41   1    0.70    0.98
 -11 -30   1    1.52    0.84
  30 -41  -1    0.26    1.12
  30 -41  -1    1.16    1.34
  11  30  -1    1.24    0.91
  30 -41  -1   -0.17    1.00
  -8 -30   1    0.52    0.89
 -30  38   1   -0.76    0.85
 -30  38   1    0.01    1.39
  -8 -30   1    0.47    0.98
  30 -38  -1   -0.83    0.86
   8  30  -1    0.29    0.80
  30 -38  -1   -0.59    1.06
  30 -38  -1    0.13    0.91
 -38   8  -1    1.14    1.02
 -30  35   1    0.06    1.00
 -30  35   1    0.52    0.83
  -5 -30   1    0.97    0.67
  35  -5   1   -0.11    0.81
 -30  35   1    0.53    0.96
  -5 -30   1    0.68    0.94
 -35   5  -1   -0.62    0.84
  30 -35  -1    0.25    1.03
  30 -35  -1    0.38    0.81
   5  30  -1    0.42    0.78
  30 -35  -1    1.72    0.75
  30 -35  -1    1.79    0.96
  -2 -30   1    0.64    0.90
 -30  32   1    3.06    0.87
 -30  32   1    1.10    0.91
 -30  32   1    1.02    0.99
  32  -2   1    0.57    0.80
  -2 -30   1    0.25    0.55
  30 -32  -1    1.81    0.78
  30 -32  -1    0.81    0.92
 -32   2  -1    1.82    0.85
  30 -32  -1    2.00    1.09
  30 -32  -1    3.64    0.96
   2  30  -1    0.45    0.76
 -30  29   1    2.15    1.04
   1 -30   1    3.95    0.72
 -30  29   1    1.67    0.96
   1 -30   1    3.12    1.02
   1 -30   1    4.38    1.03
  29   1   1    5.58    1.21
  -1  30  -1    5.35    1.04
  30 -29  -1    3.52    0.87
 -29  -1  -1    2.92    0.94
  30 -29  -1    3.31    1.27
   4 -30   1    0.51    0.77
 -30  26   1    1.18    0.94
 -30  26   1    1.93    1.02
  26   4   1    1.66    0.92
   4 -30   1    1.47    0.70
   4 -30   1    1.12    0.47
  -4  30  -1    1.72    0.77
 -26  -4  -1    0.26    0.73
  -4  30  -1    0.78    0.68
   7 -30   1    2.29    1.05
 -30  23   1    1.75    1.02
 -30  23   1    1.32    0.77
   7 -30   1    1.82    0.73
  23   7   1    2.28    0.74
  -7  30  -1    5.74    1.18
 -23  -7  -1    2.66    0.93
  -7  30  -1    2.23    0.78
 -30  20   1    2.29    1.33
 -30  20   1    1.33    0.94
 -30  20   1    1.07    0.72
  10 -30   1    1.62    0.76
  20  10   1    1.79    0.79
  10 -30   1    1.23    0.79
  10 -30   1    2.90    0.52
 -10  30  -1    2.23    1.03
 -20 -10  -1    1.10    0.79
 -10  30  -1    0.80    0.67
  30 -20  -1    0.49    1.40
  17  13   1    2.27    0.72
 -30  17   1    1.63    0.95
  13 -30   1    1.15    0.79
  13 -30   1    2.91    0.72
 -30  17   1    1.92    1.01
  13 -30   1    2.49    0.60
  30 -17  -1    2.25    0.90
 -13  30  -1    2.24    0.73
 -17 -13  -1    1.81    0.76
 -13  30  -1    2.65    0.77
 -30  14   1    3.07    1.12
  14  16   1    1.97    0.66
  16 -30   1    2.30    0.93
  16 -30   1    3.47    0.65
  16 -30   1    1.83    0.72
 -14 -16  -1    2.06    0.76
 -16  30  -1    1.52    0.69
 -16  30  -1    1.43    0.60
 -30  11   1    0.28    0.67
  19 -30   1   -0.05    0.56
  11  19   1    0.14    0.52
  19 -30   1   -0.33    0.58
  19 -30   1   -0.39    0.87
 -11 -19  -1    0.57    0.65
 -19  30  -1   -0.05    0.64
 -19  30  -1   -0.37    0.54
 -11 -19  -1    1.17    0.63
  22 -30   1    2.82    1.07
   8  22   1    3.47    0.75
  22 -30   1    4.48    1.07
 -30   8   1    4.33    0.95
  30  -8  -1    7.58    1.38
 -22  30  -1    4.23    0.98
 -22  30  -1    4.25    0.92
  -8 -22  -1    5.29    1.01
  -8 -22  -1    5.15    0.88
  25 -30   1    0.31    0.97
   5  25   1    1.97    0.76
  25 -30   1    2.17    0.91
 -30   5   1    0.35    0.73
   5  25   1    1.04    0.64
  -5 -25  -1    0.25    0.68
  -5 -25  -1    1.38    0.82
  30  -5  -1    2.54    1.07
 -25  30  -1    0.20    0.73
 -25  30  -1    0.67    0.80
  28 -30   1    1.14    0.93
   2  28   1    2.44    0.79
 -30   2   1    3.53    1.81
  28 -30   1    2.76    0.94
   2  28   1    2.52    0.70
  -2 -28  -1    4.92    0.99
 -28  30  -1    2.45    0.97
  30  -2  -1    3.49    1.31
 -28  30  -1    1.12    0.87
  -2 -28  -1    1.73    0.72
  -1  31   1    0.65    0.60
 -30  -1   1    0.99    1.14
  -1  31   1   -0.12    0.76
  31 -30   1    1.93    1.05
 -31  30  -1    0.48    0.82
   1 -31  -1    1.30    0.85
  30   1  -1    1.85    0.86
   1 -31  -1   -0.27    0.60
 -31  30  -1   -0.35    0.82
  34 -30   1    2.40    1.13
  -4  34   1    1.61    0.78
  -4  34   1    1.94    0.70
 -30  -4   1    1.54    0.91
  -4  34   1    1.65    0.84
   4 -34  -1    1.85    0.77
   4 -34  -1    1.51    0.87
 -34  30  -1    2.60    1.14
 -34  30  -1    0.86    0.99
  30   4  -1    2.88    1.01
  -7  37   1    2.09    0.70
 -30  -7   1   -0.59    0.67
  -7  37   1   -0.25    0.75
  -7  37   1    1.56    0.89
 -37  30  -1    0.51    1.09
   7 -37  -1   -0.37    0.92
 -37  30  -1    2.36    1.40
  30   7  -1    1.09    0.97
   7 -37  -1    1.11    0.89
 -10  40   1    1.77    0.96
 -10  40   1    0.22    0.85
 -30 -10   1    1.95    0.99
 -40  30  -1    0.62    1.06
 -40  30  -1   -0.45    1.17
  30  10  -1    2.98    1.61
  10 -40  -1    2.67    1.09
  10 -40  -1   -0.50    0.73
 -30 -13   1   -0.19    0.85
 -13  43   1   -0.59    0.71
 -13  43   1    1.16    0.84
 -13  43   1   -2.22    1.01
  30  13  -1   -0.77    0.74
 -43  30  -1    0.04    1.15
  13 -43  -1   -1.80    0.82
 -43  30  -1   -0.20    1.23
 -43  30  -1    0.00    0.77
  13 -43  -1    0.09    1.05
 -30 -16   1    1.96    1.01
 -16  46   1    1.72    0.88
 -16  46   1    1.38    0.79
 -46  30  -1    0.81    1.12
  16 -46  -1    0.05    0.88
  30  16  -1    3.04    1.37
  16 -46  -1    0.80    1.12
 -46  30  -1    2.75    1.34
  16 -46  -1    3.31    0.86
 -46  30  -1    0.59    0.68
 -19  49   1    1.10    0.81
 -30 -19   1    0.77    0.95
 -19  49   1    0.00    1.91
  19 -49  -1    1.21    0.81
 -49  30  -1   -1.49    1.21
  30  19  -1   -0.80    0.69
  19 -49  -1    0.28    0.85
  19 -49  -1   -0.67    0.70
 -49  30  -1   -0.73    0.85
  30  19  -1    0.31    0.95
 -49  30  -1    1.76    1.46
 -22  52   1    0.98    0.93
 -30 -22   1    0.33    0.95
 -22  52   1   -1.44    0.75
 -52  30  -1   -0.18    1.15
 -52  30  -1    0.13    1.22
  22 -52  -1   -1.23    0.72
  30  22  -1    0.69    0.99
  30  22  -1    0.48    0.62
  22 -52  -1   -0.05    0.86
 -52  30  -1    2.49    1.62
  22 -52  -1    0.44    1.01
 -31  52   1   -1.66    0.71
 -21 -31   1   -0.57    0.76
 -31  52   1   -1.09    0.85
 -21 -31   1    0.66    1.02
  31 -52  -1    2.53    1.30
  21  31  -1   -0.95    0.43
  21  31  -1   -0.52    0.79
  31 -52  -1   -0.32    1.01
 -52  21  -1    0.10    1.29
 -52  21  -1    1.04    1.51
  31 -52  -1    0.49    0.86
 -31  49   1    3.60    1.98
 -31  49   1    0.41    0.88
 -18 -31   1   -0.24    0.89
 -18 -31   1   -0.44    0.80
 -49  18  -1   -0.01    0.89
  31 -49  -1   -1.05    1.02
  31 -49  -1    0.35    0.83
  31 -49  -1    3.19    2.02
 -49  18  -1   -1.88    1.07
  18  31  -1    0.50    0.85
 -31  46   1   -0.78    0.93
 -15 -31   1   -0.20    0.88
 -31  46   1   -1.35    0.79
 -31  46   1   -0.04    0.96
 -15 -31   1    1.70    1.02
  31 -46  -1    0.54    0.93
  31 -46  -1    0.10    1.04
 -46  15  -1   -0.92    1.12
  31 -46  -1    1.53    0.93
  15  31  -1    0.48    0.78
 -46  15  -1   -0.15    1.93
  15  31  -1   -0.56    0.57
 -12 -31   1   -0.27    0.85
 -31  43   1    0.35    0.93
 -12 -31   1    0.17    0.92
 -31  43   1    1.76    1.14
 -31  43   1    0.69    0.99
 -43  12  -1    1.53    1.26
  12  31  -1    0.37    0.63
 -43  12  -1    1.72    1.05
  31 -43  -1   -0.22    0.88
  31 -43  -1   -0.15    1.14
  31 -43  -1   -0.82    0.90
  12  31  -1   -0.47    0.73
 -31  40   1    0.87    1.01
  -9 -31   1    3.36    1.20
  -9 -31   1    2.10    0.99
 -31  40   1    1.27    1.11
 -31  40   1    0.13    0.92
   9  31  -1    3.67    1.48
  31 -40  -1    0.16    0.91
  31 -40  -1    0.61    1.14
  31 -40  -1   -0.23    0.96
 -40   9  -1    1.57    1.14
 -31  37   1   -0.40    1.01
 -31  37   1    1.40    0.88
 -31  37   1    0.10    1.38
  -6 -31   1    0.93    0.92
  37  -6   1   -1.46    1.84
  -6 -31   1    0.54    0.80
   6  31  -1    0.94    0.86
  31 -37  -1    0.25    0.90
 -37   6  -1   -1.26    1.81
  31 -37  -1   -1.18    1.03
  31 -37  -1   -0.74    0.81
  -3 -31   1    2.50    0.91
 -31  34   1   -0.01    0.99
 -31  34   1    0.24    0.97
  -3 -31   1    2.43    1.08
  34  -3   1   -0.33    1.86
  31 -34  -1    1.86    0.81
  31 -34  -1    1.94    1.04
  31 -34  -1    3.39    0.80
 -34   3  -1    0.53    0.94
  31 -34  -1    1.59    1.19
   3  31  -1    0.65    0.82
   0 -31   1    1.33    0.90
 -31  31   1    0.45    0.78
 -31  31   1    1.94    1.10
   0 -31   1    0.69    0.93
  31   0   1    1.33    0.84
  31 -31  -1    1.70    0.82
   0  31  -1    0.65    0.77
  31 -31  -1    0.62    0.73
 -31   0  -1    2.69    1.01
  31 -31  -1    1.74    1.13
  28   3   1    1.87    0.93
   3 -31   1    2.16    0.62
   3 -31   1    2.85    0.95
   3 -31   1    0.80    0.62
 -31  28   1    2.61    1.33
 -31  28   1    1.44    1.12
  -3  31  -1    1.90    0.99
  -3  31  -1    3.28    0.89
  31 -28  -1    2.92    0.87
 -28  -3  -1    1.21    0.80
   6 -31   1   -0.49    1.56
   6 -31   1    0.47    0.79
 -31  25   1    1.06    1.05
 -31  25   1    2.91    1.03
  25   6   1    3.18    0.88
   6 -31   1    2.15    0.53
  -6  31  -1    1.44    0.79
  -6  31  -1    5.98    1.34
 -25  -6  -1    1.39    1.74
   9 -31   1    1.36    0.61
  22   9   1    1.77    0.69
   9 -31   1    2.52    0.88
 -31  22   1    1.01    0.65
 -31  22   1    1.22    0.95
  -9  31  -1    1.76    0.68
  -9  31  -1    1.84    0.69
  31 -22  -1    2.94    0.99
 -22  -9  -1    7.59    1.99
  12 -31   1    0.46    0.84
 -31  19   1    1.35    0.82
  12 -31   1    0.23    0.63
 -31  19   1   -0.18    0.76
  12 -31   1   -0.01    0.46
 -31  19   1   -0.17    0.85
  19  12   1    0.85    0.63
 -12  31  -1    1.09    0.57
  31 -19  -1    0.42    0.79
 -12  31  -1    0.30    0.69
 -19 -12  -1    0.33    0.62
 -31  16   1    2.04    0.83
  16  15   1    2.13    0.78
  15 -31   1    2.00    0.90
 -31  16   1    1.63    1.03
  15 -31   1    3.06    0.96
  15 -31   1    3.72    0.68
 -15  31  -1    3.62    0.86
  31 -16  -1    1.25    0.94
 -15  31  -1    3.50    0.83
 -16 -15  -1    3.80    1.10
  18 -31   1    0.98    0.87
  18 -31   1    0.35    0.71
  13  18   1    1.37    0.72
 -31  13   1    0.67    0.73
  18 -31   1    0.00    0.53
 -13 -18  -1   -0.39    0.61
 -18  31  -1    0.08    0.63
 -13 -18  -1   -0.38    0.62
 -18  31  -1    1.17    0.97
  10  21   1    1.07    0.84
  21 -31   1   -0.16    0.93
  21 -31   1   -0.31    0.73
 -31  10   1    0.67    1.15
 -21  31  -1    1.02    0.81
 -10 -21  -1    0.03    0.62
 -10 -21  -1   -0.17    0.61
 -21  31  -1    0.08    0.76
 -31   7   1    1.15    0.83
  24 -31   1    2.48    1.12
   7  24   1    3.07    0.82
   7  24   1    3.26    0.75
  24 -31   1    1.41    0.78
  -7 -24  -1    1.50    0.81
  31  -7  -1    3.08    0.93
 -24  31  -1    1.05    0.74
  -7 -24  -1    2.27    0.72
 -24  31  -1    2.44    0.90
   4  27   1    0.74    0.71
 -31   4   1    0.82    0.87
  27 -31   1   -0.16    0.76
   4  27   1    0.64    0.61
  27 -31   1    0.17    0.84
  31  -4  -1   -0.59    0.93
 -27  31  -1    0.69    0.85
  -4 -27  -1    0.51    0.75
  -4 -27  -1   -0.17    0.56
 -27  31  -1    0.11    0.84
 -31   1   1    3.19    1.82
   1  30   1    2.10    0.67
  30 -31   1    2.16    1.05
   1  30   1    2.02    0.83
  -1 -30  -1    1.09    0.77
 -30  31  -1    1.67    0.99
  -1 -30  -1   -0.08    0.75
  31  -1  -1    2.70    0.92
 -30  31  -1    0.34    0.95
  -2  33   1   -0.11    0.77
  33 -31   1   -0.55    1.07
 -31  -2   1    0.89    0.88
  -2  33   1    0.09    0.61
   2 -33  -1    1.63    0.99
 -33  31  -1    0.12    0.99
  31   2  -1    0.48    0.84
 -33  31  -1    0.11    1.05
   2 -33  -1   -0.37    0.78
  -5  36   1    0.87    0.65
  -5  36   1    0.20    0.80
 -31  -5   1   -1.00    1.79
  -5  36   1    0.56    0.76
  31   5  -1    1.95    0.89
   5 -36  -1    0.24    0.82
 -36  31  -1   -0.94    1.06
 -36  31  -1    1.08    1.07
   5 -36  -1    2.03    0.86
 -31  -8   1    7.11    1.65
  -8  39   1    5.02    0.87
  -8  39   1    3.61    1.07
  -8  39   1    2.39    1.61
 -39  31  -1    1.70    1.26
   8 -39  -1    2.08    0.98
  31   8  -1    8.11    1.81
   8 -39  -1    2.93    1.12
 -39  31  -1    7.11    1.61
 -31 -11   1    0.09    0.96
 -11  42   1    0.44    0.80
 -11  42   1   -0.37    0.85
 -42  31  -1    0.81    0.92
 -42  31  -1    0.67    1.22
  11 -42  -1   -0.21    0.87
 -42  31  -1    2.12    1.12
  11 -42  -1    1.13    1.00
 -31 -14   1   -1.36    1.21
 -14  45   1    0.49    1.70
 -14  45   1    1.08    0.80
 -14  45   1   -0.40    0.79
  31  14  -1    0.26    0.89
  14 -45  -1    1.55    1.32
 -45  31  -1    0.19    1.14
 -45  31  -1   -0.80    0.64
  14 -45  -1    0.49    0.77
 -45  31  -1    0.95    0.86
 -17  48   1    0.43    0.79
 -17  48   1    1.25    0.90
 -31 -17   1    0.87    0.90
  17 -48  -1   -0.57    0.66
 -48  31  -1   -0.93    1.13
 -48  31  -1    1.30    1.43
 -48  31  -1    1.17    1.36
  31  17  -1    0.37    0.92
  17 -48  -1    1.84    1.01
  17 -48  -1    0.06    0.83
 -20  51   1    0.19    0.74
 -20  51   1    1.60    0.90
 -31 -20   1    1.43    1.00
  20 -51  -1    2.84    1.08
 -51  31  -1    0.37    0.87
  31  20  -1   -0.62    0.64
 -51  31  -1    0.97    0.93
  31  20  -1    0.90    0.95
  20 -51  -1   -0.56    0.70
 -51  31  -1   -1.39    1.19
  20 -51  -1   -0.33    1.77
 -32  51   1    0.58    0.92
 -19 -32   1    0.47    0.91
 -19 -32   1   -1.50    0.92
 -32  51   1    2.32    1.02
 -51  19  -1   -0.96    0.91
  19  32  -1    0.82    1.00
  32 -51  -1   -0.23    1.09
  32 -51  -1    0.75    2.02
  32 -51  -1    0.33    1.03
 -51  19  -1    0.48    1.28
 -16 -32   1   -0.64    0.77
 -32  48   1   -0.07    0.57
 -16 -32   1   -0.20    0.88
 -32  48   1   -2.11    0.79
 -32  48   1    0.10    0.92
  32 -48  -1    0.55    0.92
  32 -48  -1    0.08    0.86
 -48  16  -1    0.10    0.92
  16  32  -1    0.47    0.64
  16  32  -1   -0.33    0.77
  32 -48  -1   -0.07    1.07
 -48  16  -1    0.27    1.22
 -32  45   1   -0.43    0.89
 -13 -32   1   -0.24    0.85
 -32  45   1   -0.27    0.84
 -13 -32   1   -1.38    0.84
 -32  45   1    0.19    0.90
  13  32  -1   -1.28    0.54
  32 -45  -1    1.40    1.11
  32 -45  -1   -0.69    0.84
  32 -45  -1   -0.73    0.84
 -45  13  -1    0.51    0.96
 -45  13  -1   -1.09    1.08
  13  32  -1    0.37    0.71
 -32  42   1    0.66    0.92
 -32  42   1   -1.78    0.90
 -10 -32   1   -1.15    0.79
 -10 -32   1   -0.27    1.10
 -32  42   1   -1.41    0.70
  32 -42  -1    0.15    0.85
 -42  10  -1    0.79    1.04
  32 -42  -1    0.73    1.42
  32 -42  -1   -0.54    1.07
 -32  39   1   -0.24    1.04
  -7 -32   1    0.50    1.03
 -32  39   1   -0.93    0.88
  -7 -32   1   -0.37    0.79
 -32  39   1   -0.71    0.84
  39  -7   1   -1.19    1.05
  32 -39  -1    1.01    1.04
   7  32  -1   -1.56    0.64
  32 -39  -1   -0.58    1.05
 -39   7  -1    0.14    1.36
  32 -39  -1   -1.61    0.87
 -32  36   1    0.37    1.19
 -32  36   1    0.97    1.27
  -4 -32   1    0.14    0.98
  36  -4   1    0.68    2.02
  -4 -32   1   -1.21    0.53
  32 -36  -1   -0.15    0.71
  32 -36  -1   -0.78    0.85
  32 -36  -1   -0.74    1.11
   4  32  -1    0.50    0.82
  32 -36  -1   -0.47    0.82
 -36   4  -1    1.46    1.05
 -32  33   1    0.73    1.17
  -1 -32   1    2.86    1.08
 -32  33   1    0.68    0.99
  33  -1   1    1.21    0.94
  -1 -32   1    0.92    0.76
  32 -33  -1    1.09    0.84
  32 -33  -1    1.96    1.10
 -33   1  -1    0.75    0.87
  32 -33  -1    3.07    0.85
   1  32  -1    1.14    0.85
  30   2   1    1.21    0.88
 -32  30   1    3.19    0.96
   2 -32   1   -0.30    0.86
 -32  30   1    0.37    0.99
   2 -32   1    1.37    0.72
 -30  -2  -1   -0.66    0.77
  -2  32  -1    0.86    0.76
  32 -30  -1   -0.22    0.76
  -2  32  -1    1.34    1.16
 -32  27   1   -1.51    0.89
 -32  27   1    0.28    1.06
  27   5   1    0.83    0.73
   5 -32   1   -2.26    1.56
   5 -32   1    0.07    0.45
   5 -32   1    1.44    0.86
  -5  32  -1    0.32    0.64
  -5  32  -1    0.59    0.67
 -27  -5  -1    0.86    0.69
   8 -32   1    3.04    0.86
 -32  24   1    1.82    0.94
  24   8   1    3.74    1.02
 -32  24   1    3.08    1.07
   8 -32   1    4.47    0.99
 -24  -8  -1    2.95    0.84
  -8  32  -1    4.60    0.92
  -8  32  -1    2.88    0.81
  11 -32   1    1.88    0.91
 -32  21   1    1.24    1.13
 -32  21   1    2.92    0.89
  21  11   1    2.92    0.86
 -32  21   1    2.52    0.95
  11 -32   1    2.05    0.89
  11 -32   1    1.67    0.54
 -11  32  -1    1.94    0.72
 -21 -11  -1    2.34    0.83
 -11  32  -1    2.12    0.82
  32 -21  -1    2.13    0.92
  14 -32   1    2.86    0.86
  18  14   1    5.99    1.08
  14 -32   1    5.85    0.79
 -32  18   1    1.97    1.04
 -32  18   1    4.78    1.13
  14 -32   1    6.53    1.24
  32 -18  -1    4.53    1.07
 -18 -14  -1    2.39    0.88
 -14  32  -1    3.89    0.91
 -14  32  -1    4.08    0.91
  17 -32   1   11.84    1.71
  17 -32   1    9.95    1.19
  17 -32   1   10.56    1.46
  15  17   1   11.10    1.37
 -15 -17  -1   16.84    1.98
 -17  32  -1   10.52    1.40
 -17  32  -1   12.21    1.47
 -32  12   1    0.62    0.83
  20 -32   1    0.31    1.40
  20 -32   1    0.57    0.66
  12  20   1    1.27    0.70
  20 -32   1    0.07    0.59
 -20  32  -1    0.00    0.69
 -20  32  -1   -1.28    0.60
 -12 -20  -1    1.45    0.72
 -12 -20  -1   -0.90    0.68
 -32   9   1    0.76    0.80
   9  23   1    1.45    0.79
  23 -32   1   -0.42    1.12
  23 -32   1    1.68    1.06
 -23  32  -1    1.30    0.79
  -9 -23  -1    1.33    0.73
 -23  32  -1    1.64    0.87
  -9 -23  -1    2.27    1.11
   6  26   1    1.25    0.68
 -32   6   1   -0.15    0.73
  26 -32   1    0.92    0.95
  26 -32   1    1.55    0.89
   6  26   1    0.29    0.69
 -26  32  -1    1.14    0.83
  32  -6  -1    0.92    0.85
 -26  32  -1   -0.53    0.82
  -6 -26  -1    2.15    0.83
  -6 -26  -1   -0.51    0.65
  29 -32   1    2.29    1.03
   3  29   1    1.27    0.82
 -32   3   1    1.06    0.93
  29 -32   1    0.31    0.89
   3  29   1    2.12    0.71
  -3 -29  -1    1.96    0.86
 -29  32  -1    1.41    1.00
  -3 -29  -1    1.78    0.87
 -29  32  -1    0.30    0.89
  32  -3  -1    1.89    0.79
   0  32   1    2.03    0.82
   0  32   1    4.17    0.80
 -32   0   1    3.53    1.06
  32 -32   1    3.16    1.30
 -32  32  -1    2.71    1.04
 -32  32  -1    2.39    1.16
  32   0  -1    2.96    1.04
   0 -32  -1    3.11    1.00
   0 -32  -1    4.02    1.10
  -3  35   1    0.32    0.63
 -32  -3   1    1.83    1.99
  -3  35   1    0.54    1.07
  -3  35   1   -0.81    0.74
  35 -32   1    3.00    1.32
   3 -35  -1    0.14    0.85
 -35  32  -1    0.30    1.01
   3 -35  -1    0.46    0.89
 -35  32  -1   -1.59    1.50
  32   3  -1   -0.87    0.88
  -6  38   1    0.05    0.81
 -32  -6   1   -0.27    0.85
  -6  38   1   -0.30    0.79
  -6  38   1    1.68    0.71
 -38  32  -1    1.46    1.26
  32   6  -1    1.84    1.03
 -38  32  -1    0.35    1.16
   6 -38  -1   -0.81    0.85
   6 -38  -1   -0.56    0.91
  -9  41   1   -0.84    0.83
  -9  41   1   -0.10    0.91
  -9  41   1    0.79    0.66
 -32  -9   1    1.29    0.91
   9 -41  -1    1.49    1.13
 -41  32  -1    1.17    1.18
  32   9  -1   -0.08    0.83
   9 -41  -1   -0.56    0.95
 -41  32  -1    3.61    1.51
 -12  44   1    0.38    0.80
 -32 -12   1   -1.53    0.94
 -12  44   1    0.37    0.84
  12 -44  -1    1.99    0.97
 -44  32  -1    2.52    1.59
 -44  32  -1    1.65    1.14
  32  12  -1   -0.68    0.77
 -44  32  -1    3.13    1.37
  12 -44  -1    0.84    0.95
 -15  47   1    0.77    0.95
 -15  47   1    0.37    0.71
 -32 -15   1    0.03    0.88
 -15  47   1    0.85    0.90
  15 -47  -1   -0.49    0.87
  32  15  -1    0.14    0.86
 -47  32  -1    1.36    1.20
  15 -47  -1    0.17    0.80
 -47  32  -1    0.09    1.24
 -47  32  -1    0.39    1.28
 -32 -18   1    0.79    0.95
 -18  50   1   -0.10    0.70
 -18  50   1    0.37    0.88
  32  18  -1   -0.49    0.76
 -50  32  -1    0.78    0.76
 -50  32  -1   -3.20    1.18
 -50  32  -1   -0.01    1.22
  32  18  -1   -1.49    0.69
  18 -50  -1   -0.33    0.66
  18 -50  -1   -0.98    0.71
  18 -50  -1   -0.13    1.08
 -17 -33   1   -0.76    0.86
 -33  50   1    0.02    0.99
 -33  50   1    1.47    1.02
 -33  50   1    2.55    1.02
 -17 -33   1    0.98    1.81
  33 -50  -1    1.62    1.24
  17  33  -1    1.03    0.67
 -50  17  -1    0.39    1.44
 -50  17  -1    0.90    1.25
  17  33  -1    0.85    0.93
 -33  47   1   -0.71    0.78
 -14 -33   1   -0.18    0.92
 -14 -33   1    0.49    0.85
 -33  47   1   -0.39    0.86
 -33  47   1    0.20    1.94
 -47  14  -1   -1.23    0.76
  33 -47  -1    0.45    1.25
  14  33  -1    0.06    0.87
  33 -47  -1    0.10    0.89
  33 -47  -1    0.19    0.86
  14  33  -1    0.21    0.61
 -47  14  -1    0.59    1.31
 -33  44   1    0.77    0.87
 -33  44   1    1.47    1.03
 -33  44   1   -2.00    1.88
 -11 -33   1   -1.45    1.45
 -11 -33   1    0.14    0.93
  11  33  -1    0.32    0.76
 -44  11  -1    1.11    0.96
  33 -44  -1    1.02    0.91
  33 -44  -1   -2.27    0.75
  33 -44  -1   -1.05    0.95
 -33  41   1    2.55    1.50
 -33  41   1    1.38    1.04
  41  -8   1    1.55    0.96
  -8 -33   1    2.47    1.08
 -33  41   1    1.50    0.80
  33 -41  -1    1.39    1.59
   8  33  -1    0.38    1.00
  33 -41  -1    1.14    1.05
  33 -41  -1   -0.27    0.96
 -41   8  -1    0.90    0.96
 -33  38   1    2.05    1.20
  -5 -33   1    1.94    0.98
  -5 -33   1   -0.80    0.50
 -33  38   1    0.35    1.08
  38  -5   1    0.05    0.86
  33 -38  -1   -0.65    0.88
 -38   5  -1    1.18    0.95
  33 -38  -1    0.89    1.22
  33 -38  -1    1.12    1.02
   5  33  -1    0.02    0.81
  -2 -33   1    0.01    0.91
 -33  35   1   -1.35    0.83
  -2 -33   1   -2.29    0.81
  35  -2   1    0.35    0.70
 -33  35   1    0.48    1.10
  33 -35  -1    0.09    0.72
 -35   2  -1   -0.64    0.86
  33 -35  -1    1.58    1.24
   2  33  -1    1.43    1.19
  33 -35  -1    0.21    0.90
   1 -33   1    1.85    0.95
 -33  32   1    1.50    1.18
 -33  32   1    1.83    1.08
   1 -33   1    0.96    0.67
  32   1   1    0.89    0.87
  33 -32  -1    2.18    0.98
  33 -32  -1    0.31    0.78
  -1  33  -1    0.76    0.80
 -32  -1  -1    2.02    0.92
 -33  29   1    2.21    0.99
   4 -33   1    0.77    0.51
 -33  29   1   -1.06    1.05
  29   4   1    1.50    0.81
   4 -33   1   -0.11    0.88
   4 -33   1   -0.16    0.79
  33 -29  -1    2.94    0.90
 -29  -4  -1    1.86    0.86
  -4  33  -1    0.96    0.88
  -4  33  -1    1.91    0.84
   7 -33   1    8.34    0.91
  26   7   1    6.01    1.16
   7 -33   1    7.24    1.26
   7 -33   1    7.34    1.26
 -33  26   1    4.29    1.18
  -7  33  -1    7.51    1.17
  -7  33  -1    8.26    1.26
 -26  -7  -1    8.32    1.29
 -33  23   1    1.10    0.69
  23  10   1    1.28    0.74
 -33  23   1   -1.77    0.95
  10 -33   1    1.34    0.93
  10 -33   1    1.83    0.81
 -10  33  -1    1.66    0.69
 -10  33  -1    1.36    0.70
 -23 -10  -1    0.36    0.68
  33 -23  -1    0.99    0.98
 -33  20   1    3.63    0.94
  13 -33   1    3.50    1.02
  20  13   1    5.78    1.96
 -33  20   1    2.61    1.24
  13 -33   1    1.40    0.94
  13 -33   1    3.12    1.04
 -33  20   1    2.59    0.89
 -13  33  -1    1.36    0.73
 -13  33  -1    0.94    0.71
  33 -20  -1    2.97    0.99
 -20 -13  -1    3.51    0.95
 -33  17   1    2.73    1.30
  17  16   1    0.69    0.72
  16 -33   1    1.16    0.62
  16 -33   1    0.45    0.71
  16 -33   1   -0.17    0.89
 -33  17   1   -0.09    1.06
 -16  33  -1    0.58    0.73
  33 -17  -1    0.48    0.96
 -17 -16  -1    1.01    0.70
 -16  33  -1    0.79    0.82
  14  19   1    1.25    0.68
  19 -33   1    1.33    0.89
 -33  14   1    1.33    0.87
  19 -33   1    0.75    0.63
  19 -33   1    1.56    0.87
 -19  33  -1    1.49    0.71
 -14 -19  -1    1.95    0.80
 -19  33  -1    1.07    0.78
 -14 -19  -1    1.51    0.81
  22 -33   1    0.38    0.79
 -33  11   1    1.26    0.83
  22 -33   1    0.33    0.85
  11  22   1   -0.06    0.65
  22 -33   1    0.74    0.66
 -22  33  -1    1.09    0.87
 -11 -22  -1   -0.79    0.80
 -22  33  -1   -0.05    0.69
 -11 -22  -1    0.77    0.71
 -33   8   1    1.20    0.83
  25 -33   1   -1.27    1.06
   8  25   1   -0.45    0.60
  25 -33   1   -0.69    1.01
   8  25   1    0.34    0.68
  -8 -25  -1    0.42    0.76
 -25  33  -1    0.22    0.73
  -8 -25  -1   -0.39    0.91
 -25  33  -1    0.72    0.85
  33  -8  -1    0.81    0.79
   5  28   1    0.59    0.65
   5  28   1    0.48    0.77
 -33   5   1    0.60    0.92
  28 -33   1   -0.40    0.86
  28 -33   1   -0.02    1.05
 -28  33  -1    0.71    0.81
  -5 -28  -1    0.72    0.67
  33  -5  -1    0.77    1.13
 -28  33  -1    2.38    0.95
  -5 -28  -1   -0.18    0.77
  31 -33   1   -0.06    0.92
 -33   2   1   -1.15    0.99
   2  31   1   -0.29    0.71
   2  31   1   -0.03    0.59
  -2 -31  -1   -0.03    0.65
 -31  33  -1   -1.14    0.87
 -31  33  -1    0.45    0.99
  -2 -31  -1    0.63    0.88
  33  -2  -1    1.13    0.91
  -1  34   1    1.30    0.68
  -1  34   1    1.19    0.74
 -33  -1   1    4.22    1.91
  34 -33   1   -0.26    1.02
   1 -34  -1    0.32    0.87
 -34  33  -1    1.26    1.02
   1 -34  -1    0.04    0.79
  33   1  -1    1.46    0.82
  -4  37   1    0.91    0.92
  -4  37   1    2.01    1.13
  37 -33   1    1.75    1.26
  -4  37   1    1.15    0.67
 -33  -4   1   -0.08    0.81
   4 -37  -1    0.12    0.90
 -37  33  -1    0.74    1.28
 -37  33  -1    0.73    1.10
  33   4  -1    0.56    1.00
   4 -37  -1    1.58    1.12
 -33  -7   1    1.57    1.05
  -7  40   1    3.37    1.18
  -7  40   1    1.79    0.71
  -7  40   1    1.86    0.96
 -40  33  -1    1.45    1.14
   7 -40  -1   -0.06    1.40
 -40  33  -1    0.59    1.26
   7 -40  -1    0.38    1.02
  33   7  -1    1.52    0.93
 -10  43   1    0.00    0.89
 -33 -10   1    1.19    0.79
 -10  43   1    1.66    0.88
 -43  33  -1    1.13    1.16
 -43  33  -1    0.84    0.99
  33  10  -1    1.05    0.87
  10 -43  -1    5.43    1.72
 -43  33  -1   -0.44    1.12
  10 -43  -1    3.44    1.21
 -13  46   1    0.16    0.74
 -33 -13   1   -0.01    0.78
 -13  46   1    0.47    0.76
 -13  46   1   -0.42    0.80
 -46  33  -1   -0.36    1.17
 -46  33  -1    2.63    1.15
  33  13  -1    0.71    0.94
  13 -46  -1    0.25    0.90
 -46  33  -1    0.24    1.23
  13 -46  -1    0.55    0.95
 -16  49   1    1.71    1.06
 -33 -16   1    0.92    0.94
 -16  49   1    1.57    0.82
  16 -49  -1    1.27    1.18
  33  16  -1    0.30    0.80
  16 -49  -1    1.46    0.99
 -49  33  -1    1.45    1.35
 -49  33  -1    0.52    1.00
 -49  33  -1    1.44    0.83
 -19  52   1    0.11    0.83
  19 -52  -1    0.39    1.01
 -52  33  -1    0.67    1.27
 -52  33  -1    0.18    1.34
  19 -52  -1   -0.81    0.88
 -34  49   1    0.70    1.00
 -34  49   1   -0.02    0.87
 -34  49   1    0.66    0.91
 -15 -34   1   -0.88    0.75
 -15 -34   1    0.02    1.00
  34 -49  -1    2.35    1.24
  34 -49  -1    0.60    0.94
 -49  15  -1   -0.18    1.28
  15  34  -1    1.18    0.98
  34 -49  -1   -1.13    0.87
 -49  15  -1    0.38    1.01
  15  34  -1   -0.97    0.55
 -12 -34   1    0.46    0.88
 -12 -34   1   -0.04    0.91
 -34  46   1    1.43    0.93
 -34  46   1    0.66    1.02
 -34  46   1    0.36    0.86
  34 -46  -1   -1.38    0.93
  34 -46  -1    0.41    0.92
  12  34  -1   -0.89    0.78
 -46  12  -1    0.87    0.93
  34 -46  -1   -0.89    1.03
 -46  12  -1   -0.11    1.03
 -34  43   1   -0.08    0.91
  -9 -34   1    1.67    1.19
 -34  43   1   -1.38    0.84
  -9 -34   1   -0.15    0.94
  34 -43  -1   -0.58    0.83
  34 -43  -1   -0.54    0.91
   9  34  -1    1.29    0.91
  34 -43  -1   -0.66    1.06
 -43   9  -1    0.19    0.87
 -34  40   1    0.64    1.89
  -6 -34   1    3.30    1.47
 -34  40   1    0.73    1.16
  40  -6   1    0.14    0.98
  -6 -34   1    2.54    1.11
 -40   6  -1    1.44    1.03
  34 -40  -1    2.03    1.12
   6  34  -1    0.71    0.87
  34 -40  -1    3.15    1.15
 -34  37   1    1.23    1.11
  -3 -34   1    0.31    1.09
  37  -3   1   -0.11    0.66
  -3 -34   1    1.18    1.09
 -34  37   1    0.15    1.06
  34 -37  -1    1.50    1.28
  34 -37  -1    4.05    1.19
   3  34  -1    1.81    1.24
  34 -37  -1    0.72    0.71
 -37   3  -1    0.59    1.01
   0 -34   1    2.38    1.05
  34   0   1    1.73    1.03
 -34  34   1   -0.16    1.72
   0 -34   1    0.97    0.85
 -34  34   1    2.49    1.07
  34 -34  -1    2.81    0.88
  34 -34  -1    0.45    0.80
  34 -34  -1    2.28    1.19
 -34   0  -1    1.43    0.91
   0  34  -1    2.18    0.95
  31   3   1    1.72    0.86
   3 -34   1    2.73    0.67
   3 -34   1    1.95    0.76
   3 -34   1    1.77    1.00
 -34  31   1   -0.65    0.96
 -34  31   1    2.43    1.14
  -3  34  -1    1.73    0.88
  34 -31  -1    3.36    0.93
 -31  -3  -1    1.35    0.84
  -3  34  -1    1.30    0.93
 -34  28   1   -0.47    0.90
  28   6   1   -0.65    0.62
   6 -34   1    0.70    0.89
   6 -34   1    0.76    0.71
 -34  28   1    0.56    1.13
   6 -34   1    1.11    0.53
 -28  -6  -1    0.38    0.79
  -6  34  -1    0.19    0.80
  -6  34  -1   -0.28    0.71
   9 -34   1    3.52    1.43
   9 -34   1    1.14    0.92
 -34  25   1    0.91    0.79
  25   9   1    0.61    0.64
 -34  25   1    0.54    1.22
  -9  34  -1   -0.79    0.64
  -9  34  -1   -0.26    0.62
 -25  -9  -1    0.28    0.88
 -34  22   1    9.07    1.85
 -34  22   1    2.54    1.08
  22  12   1    4.69    1.00
  12 -34   1    5.27    0.74
  12 -34   1    8.04    2.08
 -34  22   1    4.64    1.58
  12 -34   1    6.98    1.39
 -22 -12  -1    5.38    0.97
 -12  34  -1    5.03    0.97
 -12  34  -1    4.13    0.92
  34 -22  -1    5.52    1.11
  15 -34   1   -0.58    0.52
 -34  19   1   -0.99    0.72
  15 -34   1    0.14    0.78
 -34  19   1    0.23    1.01
  15 -34   1    0.46    0.82
  19  15   1    0.47    0.92
 -19 -15  -1    0.39    0.69
 -15  34  -1   -1.47    0.61
  34 -19  -1   -0.04    0.88
 -15  34  -1   -0.19    0.68
  18 -34   1    4.56    1.03
  16  18   1    6.19    1.10
  18 -34   1    7.97    0.94
  18 -34   1    4.02    1.02
 -34  16   1    3.37    1.31
 -34  16   1    5.27    1.08
  34 -16  -1    7.54    1.27
 -16 -18  -1    5.02    1.08
 -18  34  -1    5.65    1.13
 -18  34  -1   11.67    1.79
  21 -34   1    1.68    0.80
  21 -34   1    1.49    0.70
 -34  13   1    0.07    0.78
  13  21   1    0.75    0.80
  21 -34   1    1.59    0.89
 -13 -21  -1    2.02    0.84
 -21  34  -1    2.68    0.89
 -13 -21  -1    1.72    0.75
 -21  34  -1    2.07    0.90
  24 -34   1   -0.47    1.10
  24 -34   1   -0.78    0.80
 -34  10   1   -0.89    0.75
  10  24   1    1.15    1.06
 -24  34  -1    1.35    0.86
 -10 -24  -1    0.42    0.78
 -10 -24  -1   -0.14    1.02
 -24  34  -1   -1.28    0.93
  27 -34   1    0.11    0.79
   7  27   1    0.10    0.66
   7  27   1    1.14    1.10
 -34   7   1    0.42    0.85
  27 -34   1    0.75    0.99
 -27  34  -1    0.16    0.78
  -7 -27  -1    1.92    0.88
  -7 -27  -1    0.31    1.53
  34  -7  -1   -0.69    0.65
 -27  34  -1    2.05    1.19
  30 -34   1    7.01    1.32
 -34   4   1    0.63    1.18
   4  30   1    0.40    0.66
  30 -34   1    1.81    1.23
   4  30   1    1.34    0.83
  -4 -30  -1    0.49    0.66
 -30  34  -1    0.27    0.91
  34  -4  -1    0.08    0.57
  -4 -30  -1   -0.29    0.85
 -30  34  -1   -0.08    0.95
   1  33   1    0.94    0.65
  33 -34   1   -3.18    0.85
 -34   1   1    0.11    0.88
   1  33   1    0.18    0.82
  34  -1  -1   -0.08    0.77
 -33  34  -1    1.19    1.05
  -1 -33  -1   -0.12    0.66
  -1 -33  -1    0.68    0.90
  -2  36   1    1.36    0.70
  36 -34   1    1.82    1.19
  -2  36   1   -0.77    1.34
 -34  -2   1    0.13    0.88
   2 -36  -1   -0.20    0.65
 -36  34  -1    3.51    1.22
   2 -36  -1    1.72    1.02
 -36  34  -1    0.29    0.91
  34   2  -1   -0.18    0.86
 -34  -5   1    0.09    1.00
  -5  39   1    1.90    0.87
  -5  39   1    2.06    0.75
  -5  39   1    3.42    1.04
   5 -39  -1    1.31    1.08
 -39  34  -1    2.68    1.28
   5 -39  -1   -0.81    1.30
  34   5  -1    1.11    0.91
 -39  34  -1    2.75    1.53
 -34  -8   1    1.50    1.04
  -8  42   1    1.43    0.93
  -8  42   1   -0.60    0.77
  -8  42   1    0.80    0.67
 -42  34  -1   -0.62    1.24
   8 -42  -1   -0.12    0.89
 -42  34  -1    3.69    1.67
  34   8  -1   -0.79    1.00
   8 -42  -1    0.69    0.89
 -11  45   1   -1.07    0.76
 -11  45   1    0.62    0.84
 -34 -11   1   -0.04    1.83
  34  11  -1   -0.72    0.66
 -45  34  -1    1.76    1.27
  11 -45  -1    0.05    0.94
 -45  34  -1   -0.09    0.89
  11 -45  -1    1.20    1.00
 -45  34  -1   -0.89    1.01
 -14  48   1   -0.40    0.83
 -14  48   1   -0.44    0.75
 -34 -14   1    1.96    1.01
 -14  48   1   -0.93    0.74
  14 -48  -1   -0.22    0.95
 -48  34  -1   -0.33    1.18
  34  14  -1   -1.77    0.75
 -48  34  -1    2.44    1.17
 -48  34  -1    1.57    1.00
  14 -48  -1    0.32    0.92
 -17  51   1   -0.31    0.71
 -17  51   1    0.48    0.86
 -34 -17   1    1.77    1.04
  17 -51  -1    0.05    0.80
 -51  34  -1    0.52    1.02
  17 -51  -1   -2.09    0.78
 -51  34  -1    0.24    1.26
  34  17  -1    0.05    0.89
 -51  34  -1    0.95    0.70
 -16 -35   1    0.04    1.07
 -16 -35   1    0.97    1.07
 -35  51   1   -2.26    0.76
 -35  51   1    0.41    0.92
 -35  51   1    0.08    0.97
  16  35  -1   -1.35    1.74
  35 -51  -1   -0.50    0.83
  35 -51  -1    0.77    1.05
 -51  16  -1    1.08    1.28
  16  35  -1   -0.65    0.59
 -51  16  -1    3.55    2.27
  35 -51  -1    0.09    1.18
 -35  48   1    0.98    0.96
 -13 -35   1    0.48    0.94
 -35  48   1    0.54    0.86
 -13 -35   1   -0.66    0.90
 -35  48   1    0.45    0.90
  35 -48  -1   -1.27    1.04
 -48  13  -1   -0.06    0.89
 -48  13  -1   -1.88    1.16
  13  35  -1    0.22    1.15
  35 -48  -1    0.43    0.93
  35 -48  -1   -0.84    0.82
 -10 -35   1    0.27    0.93
 -10 -35   1   -0.60    0.77
 -35  45   1    0.42    0.85
 -35  45   1   -0.52    0.75
 -45  10  -1    1.48    0.99
  10  35  -1   -0.21    0.66
  35 -45  -1    0.89    0.98
  35 -45  -1   -1.69    0.96
  -7 -35   1    0.62    0.66
 -35  42   1   -0.05    0.88
 -35  42   1    0.94    1.04
  -7 -35   1    0.90    0.97
  42  -7   1    0.82    0.78
   7  35  -1   -1.54    0.66
 -42   7  -1   -0.70    0.77
  35 -42  -1    0.56    0.89
  35 -42  -1    1.26    1.15
  35 -42  -1   -0.50    0.79
  -4 -35   1   -0.12    0.94
 -35  39   1    0.02    1.01
 -35  39   1   -2.47    1.17
  -4 -35   1   -0.12    0.86
  39  -4   1   -0.32    0.68
  35 -39  -1    0.14    0.90
   4  35  -1    1.00    0.88
 -39   4  -1   -1.16    0.90
  35 -39  -1   -0.84    0.67
 -35  36   1    1.01    1.17
  36  -1   1    1.79    1.07
  -1 -35   1    0.04    0.92
 -35  36   1    0.48    2.03
  -1 -35   1   -0.34    0.55
  35 -36  -1    2.15    1.28
 -36   1  -1   -0.44    0.83
  35 -36  -1    1.48    0.84
  35 -36  -1    1.83    0.92
   1  35  -1    0.83    0.91
   2 -35   1   -0.82    0.88
   2 -35   1   -0.77    0.53
 -35  33   1    1.32    2.24
  33   2   1    0.20    0.88
  35 -33  -1    0.64    0.82
 -33  -2  -1    1.88    1.88
  -2  35  -1    1.04    0.89
   5 -35   1   -0.23    0.75
 -35  30   1   -0.90    1.19
  30   5   1   -0.41    0.81
   5 -35   1    0.20    0.49
   5 -35   1    0.70    1.00
 -35  30   1    0.46    1.11
 -30  -5  -1   -0.25    0.70
  -5  35  -1    0.01    0.73
  -5  35  -1   -0.27    0.77
 -35  27   1    0.05    1.35
   8 -35   1    0.41    0.86
   8 -35   1    0.10    0.52
  27   8   1   -0.27    0.77
 -35  27   1   -0.46    0.78
   8 -35   1    0.52    1.05
 -27  -8  -1   -0.13    0.79
  -8  35  -1   -0.25    0.76
  -8  35  -1    0.65    0.77
  11 -35   1    5.16    0.73
 -35  24   1    4.04    1.12
  11 -35   1    6.04    1.19
 -35  24   1    3.04    1.42
 -35  24   1    5.50    1.17
  24  11   1    7.19    1.25
  11 -35   1    5.42    1.19
  35 -24  -1    7.10    1.12
 -11  35  -1    5.24    0.99
 -24 -11  -1    5.26    1.08
 -11  35  -1    3.72    0.81
  21  14   1    0.26    0.71
 -35  21   1    1.07    1.19
  14 -35   1    0.99    0.82
 -35  21   1    1.17    0.93
 -35  21   1   -0.14    0.79
  14 -35   1    0.71    0.80
  14 -35   1   -0.05    0.55
 -14  35  -1    0.58    0.76
  35 -21  -1   -1.24    0.84
 -14  35  -1   -0.80    0.67
 -21 -14  -1    0.28    0.78
 -35  18   1    2.65    1.30
  18  17   1    1.35    0.85
  17 -35   1    0.02    0.72
  17 -35   1    0.69    0.65
 -35  18   1    1.20    0.88
  17 -35   1    0.17    1.01
 -17  35  -1    0.12    0.70
 -18 -17  -1    0.37    0.75
 -17  35  -1    0.58    0.77
  35 -18  -1    1.84    1.07
  20 -35   1    0.17    0.87
  15  20   1    0.25    0.67
 -35  15   1   -0.22    0.82
  20 -35   1    0.70    0.98
  20 -35   1    1.17    0.65
 -15 -20  -1    1.45    0.86
 -20  35  -1    0.38    0.74
 -15 -20  -1   -0.21    0.75
 -20  35  -1    0.11    0.59
  23 -35   1   -0.10    0.79
 -35  12   1   -0.22    0.81
  23 -35   1    0.74    0.67
  23 -35   1   -0.75    0.79
  12  23   1   -0.99    0.62
 -23  35  -1    0.89    0.91
 -23  35  -1   -0.24    0.73
 -12 -23  -1   -0.45    0.75
 -12 -23  -1   -0.97    0.67
  26 -35   1    1.77    1.07
 -35   9   1    2.18    1.52
   9  26   1    0.71    0.71
   9  26   1    1.65    0.77
  26 -35   1    0.35    0.90
 -26  35  -1    3.74    1.99
  -9 -26  -1    1.28    0.88
  -9 -26  -1    2.46    0.87
 -26  35  -1    0.75    0.95
   6  29   1    2.22    0.78
  29 -35   1    2.18    1.00
 -35   6   1    0.51    0.94
   6  29   1    1.61    0.84
  29 -35   1    0.17    1.12
  -6 -29  -1    0.01    0.82
 -29  35  -1    1.28    0.94
  35  -6  -1    1.41    0.89
 -29  35  -1    0.07    0.95
  -6 -29  -1    1.39    0.85
  32 -35   1   -0.68    1.01
  32 -35   1    0.07    0.92
 -35   3   1    0.75    0.94
   3  32   1    0.21    0.75
   3  32   1    0.02    0.65
  -3 -32  -1   -0.57    0.46
  35  -3  -1    1.24    0.85
 -32  35  -1    1.24    1.44
  -3 -32  -1    0.06    0.88
 -32  35  -1    0.21    1.05
 -35   0   1    0.25    1.20
  35 -35   1   -1.86    0.90
   0  35   1    2.20    0.75
 -35  35  -1    2.43    1.18
   0 -35  -1    2.31    0.77
  35   0  -1    2.05    1.00
   0 -35  -1    0.94    1.00
 -35  35  -1    0.71    1.12
  -3  38   1   -0.25    0.61
  38 -35   1   -1.46    1.07
 -35  -3   1   -0.28    0.88
  -3  38   1   -0.01    0.85
 -38  35  -1    0.63    0.93
   3 -38  -1   -0.26    0.86
  35   3  -1    0.38    0.94
 -38  35  -1   -0.23    1.09
   3 -38  -1    0.82    0.99
  -6  41   1    1.48    0.68
  -6  41   1    0.58    0.87
 -35  -6   1    2.80    1.11
  -6  41   1    0.47    0.90
 -41  35  -1   -0.30    1.00
 -41  35  -1   -0.03    2.21
   6 -41  -1    2.02    0.96
   6 -41  -1   -0.24    0.91
  35   6  -1    1.90    1.13
 -35  -9   1   -0.15    0.78
  -9  44   1   -0.89    0.77
  -9  44   1   -1.20    0.83
   9 -44  -1   -1.46    1.05
   9 -44  -1    1.34    0.96
 -44  35  -1    0.94    1.37
  35   9  -1   -2.12    1.21
 -44  35  -1   -0.04    1.09
 -12  47   1    0.10    0.81
 -35 -12   1   -0.35    0.80
 -12  47   1   -1.06    0.60
 -47  35  -1    1.29    1.28
 -47  35  -1    0.74    1.21
 -47  35  -1   -0.88    0.77
  12 -47  -1   -0.46    1.08
  12 -47  -1    0.34    1.13
  35  12  -1   -0.07    0.85
 -15  50   1    0.25    0.71
 -35 -15   1    1.02    1.01
 -15  50   1    0.49    0.67
 -15  50   1    0.19    0.79
 -50  35  -1    0.56    1.14
  35  15  -1    2.51    1.11
 -50  35  -1    0.09    1.20
 -50  35  -1    0.41    0.84
  15 -50  -1    1.23    0.86
  15 -50  -1    0.56    1.01
 -36  50   1   -0.70    0.85
 -14 -36   1    0.51    0.84
 -14 -36   1   -1.33    0.89
 -36  50   1   -0.73    0.92
  14  36  -1    1.36    0.92
  36 -50  -1   -0.34    0.88
 -50  14  -1    0.44    0.98
 -50  14  -1    0.30    1.16
  36 -50  -1    0.30    1.11
  36 -50  -1    0.77    1.03
 -11 -36   1   -0.61    0.76
 -11 -36   1   -0.03    0.85
 -36  47   1    1.04    1.03
 -36  47   1   -1.07    0.77
  36 -47  -1    0.44    0.95
 -47  11  -1    1.27    1.03
  36 -47  -1   -0.21    1.08
  36 -47  -1    0.43    0.87
  11  36  -1   -0.76    0.71
  -8 -36   1    4.13    2.14
  -8 -36   1   -0.02    0.89
 -36  44   1   -0.59    0.81
 -36  44   1    1.84    1.04
  36 -44  -1   -0.50    0.82
  36 -44  -1    1.04    1.14
   8  36  -1    0.34    1.11
 -44   8  -1    0.16    0.88
  36 -44  -1    0.36    0.93
  -5 -36   1    0.60    0.97
 -36  41   1   -0.40    0.87
  -5 -36   1    1.34    2.15
 -36  41   1    1.07    0.95
  41  -5   1   -0.12    0.85
  36 -41  -1    1.71    1.15
 -41   5  -1   -0.22    0.85
   5  36  -1    1.08    0.84
  36 -41  -1   -1.07    0.99
  -2 -36   1   -0.80    0.91
  -2 -36   1   -0.44    0.61
  38  -2   1    0.38    1.13
 -36  38   1    0.84    1.09
 -36  38   1   -0.16    1.05
   2  36  -1    0.56    0.88
  36 -38  -1    0.20    0.73
  36 -38  -1    1.16    0.94
 -38   2  -1   -0.38    0.93
   1 -36   1   -3.07    0.81
   1 -36   1    0.10    0.92
 -36  35   1    1.41    1.22
  35   1   1   -0.43    0.84
 -36  35   1    2.01    1.45
 -35  -1  -1   -0.62    0.84
  36 -35  -1    0.82    0.83
  -1  36  -1   -0.12    0.80
  36 -35  -1    0.34    0.86
 -36  32   1    0.08    1.42
   4 -36   1    0.72    0.73
  32   4   1    2.90    0.99
 -36  32   1    3.07    1.20
   4 -36   1    2.21    0.59
   4 -36   1    2.85    1.11
  -4  36  -1    2.83    1.25
  -4  36  -1    4.00    0.98
  36 -32  -1    3.43    0.99
 -32  -4  -1    1.51    0.88
 -36  29   1   -0.42    1.12
   7 -36   1    3.20    0.63
   7 -36   1    4.17    1.37
   7 -36   1    1.61    0.88
 -36  29   1    1.99    1.11
  29   7   1    0.38    1.53
  -7  36  -1    2.73    0.87
 -29  -7  -1    3.59    1.21
  -7  36  -1    2.57    0.97
 -36  26   1   -1.31    0.67
 -36  26   1    1.59    0.90
  26  10   1    1.69    0.69
  10 -36   1    2.08    1.01
  10 -36   1    0.52    0.85
 -26 -10  -1    0.40    0.84
 -10  36  -1    2.04    0.88
 -10  36  -1   -0.93    0.70
  13 -36   1    5.70    1.29
  23  13   1    2.70    0.97
 -36  23   1    1.46    1.37
  13 -36   1    4.77    1.16
 -36  23   1    3.30    1.02
 -36  23   1    2.79    1.16
 -13  36  -1    3.88    1.06
 -23 -13  -1    3.75    1.07
  36 -23  -1    7.03    1.17
 -13  36  -1    5.76    1.20
  16 -36   1   -0.28    0.59
 -36  20   1   -0.25    0.93
 -36  20   1    0.71    0.86
  16 -36   1   -1.58    0.87
  16 -36   1   -0.45    0.80
 -36  20   1    0.97    1.17
  20  16   1    0.13    0.77
 -16  36  -1    1.07    0.89
  36 -20  -1    0.21    0.96
 -16  36  -1    0.92    0.76
 -20 -16  -1   -0.35    0.74
  19 -36   1    1.04    0.71
 -36  17   1    0.98    0.89
  17  19   1    1.52    0.84
  19 -36   1    1.20    0.92
 -36  17   1    0.02    1.16
  19 -36   1   -0.02    0.95
 -19  36  -1    2.85    0.92
  36 -17  -1    1.30    1.08
 -19  36  -1    2.12    0.92
 -17 -19  -1    0.62    0.79
  14  22   1    0.60    0.75
  22 -36   1    2.22    1.25
  22 -36   1    0.88    0.95
  22 -36   1    2.17    0.77
 -36  14   1    0.10    0.83
 -14 -22  -1    1.20    0.83
 -22  36  -1    2.71    0.99
 -22  36  -1    4.62    1.14
 -14 -22  -1    1.05    0.77
  11  25   1   -0.06    0.65
  25 -36   1    0.37    0.95
 -36  11   1    0.01    0.80
  25 -36   1    0.82    1.01
  25 -36   1    0.56    0.74
 -11 -25  -1   -0.33    0.76
 -11 -25  -1    1.24    0.80
 -25  36  -1    0.04    0.92
 -25  36  -1    0.88    0.86
   8  28   1    0.73    0.73
  28 -36   1    2.20    1.15
 -36   8   1   -0.46    0.82
   8  28   1    0.15    0.64
  28 -36   1    1.41    1.00
  -8 -28  -1    1.47    0.89
 -28  36  -1   -0.02    0.88
  36  -8  -1    2.25    1.32
 -28  36  -1    0.30    0.82
  -8 -28  -1    0.09    0.80
   5  31   1    2.44    0.81
 -36   5   1   -0.01    0.91
  31 -36   1    1.44    1.08
  31 -36   1    3.05    1.23
   5  31   1    1.27    0.84
 -31  36  -1    1.81    1.03
  -5 -31  -1    1.53    0.85
  36  -5  -1    1.90    0.94
  -5 -31  -1    2.20    1.01
 -31  36  -1    2.22    0.98
   2  34   1    2.41    0.76
  34 -36   1    1.13    1.15
 -36   2   1   -0.31    0.81
  -2 -34  -1    2.04    1.24
 -34  36  -1    1.90    1.19
  36  -2  -1    3.81    2.27
 -34  36  -1    2.06    1.23
  -2 -34  -1    2.48    1.03
  37 -36   1    1.81    1.38
  -1  37   1   -0.54    1.13
  -1  37   1   -0.18    0.62
 -36  -1   1    1.70    1.03
 -37  36  -1    1.01    1.21
 -37  36  -1    0.96    1.09
   1 -37  -1    1.16    0.89
  36   1  -1    1.13    1.01
   1 -37  -1   -0.13    0.94
  -4  40   1    2.62    0.75
 -36  -4   1    1.17    0.92
  -4  40   1    2.35    1.04
   4 -40  -1    2.33    1.39
  36   4  -1    0.72    0.95
 -40  36  -1    2.45    1.29
   4 -40  -1    1.79    1.10
 -40  36  -1    0.83    1.25
  -7  43   1    1.35    0.88
  -7  43   1    2.35    0.68
  -7  43   1    1.45    0.83
 -36  -7   1    2.67    1.12
   7 -43  -1    2.40    1.05
  36   7  -1    1.52    0.88
 -43  36  -1    2.95    1.37
   7 -43  -1   -0.79    1.05
 -43  36  -1    1.76    1.38
 -36 -10   1    0.19    0.67
 -10  46   1    0.57    0.83
 -10  46   1    0.09    0.81
 -46  36  -1    0.20    1.24
 -46  36  -1   -0.21    0.88
  10 -46  -1   -0.50    0.88
 -46  36  -1   -1.15    0.94
  10 -46  -1   -0.61    1.22
  36  10  -1   -0.82    0.94
 -36 -13   1   -0.02    0.87
 -13  49   1    1.38    0.87
 -13  49   1    0.84    0.86
 -13  49   1   -1.13    0.76
  13 -49  -1    0.17    1.06
  13 -49  -1   -0.47    0.84
 -49  36  -1    0.57    1.11
  36  13  -1   -1.24    0.75
 -49  36  -1   -2.81    1.38
 -49  36  -1    0.15    0.81
 -12 -37   1   -0.43    0.93
 -37  49   1   -0.35    1.02
 -12 -37   1   -1.01    0.46
 -37  49   1    0.94    1.01
  37 -49  -1   -0.32    1.02
  37 -49  -1    0.49    0.96
  37 -49  -1   -2.46    0.75
 -49  12  -1    0.43    1.28
  12  37  -1    2.10    1.25
 -49  12  -1   -0.14    0.91
  -9 -37   1    0.01    1.79
  -9 -37   1   -0.14    0.94
 -37  46   1   -0.33    0.91
 -37  46   1    3.20    2.25
 -46   9  -1   -0.04    0.91
  37 -46  -1   -1.92    0.89
  37 -46  -1   -0.24    0.79
  37 -46  -1    0.74    0.91
   9  37  -1   -0.69    0.72
  43  -6   1    0.57    0.78
 -37  43   1    0.47    1.05
  -6 -37   1    1.15    0.91
  -6 -37   1    0.64    0.91
 -37  43   1    0.23    0.96
   6  37  -1    2.00    1.02
  37 -43  -1    1.08    1.19
 -43   6  -1    2.82    1.11
  37 -43  -1    1.07    0.87
 -37  40   1   -0.58    0.89
  40  -3   1    1.06    0.99
 -37  40   1    1.93    1.12
  -3 -37   1    0.58    1.01
  -3 -37   1    1.39    2.12
   3  37  -1    0.17    0.83
  37 -40  -1    1.44    0.77
  37 -40  -1   -0.93    1.15
 -40   3  -1    0.04    0.91
  37 -40  -1   -0.70    1.01
  37   0   1    1.65    0.93
   0 -37   1   -0.49    0.96
   0 -37   1    0.01    0.67
 -37  37   1    0.59    1.23
 -37  37   1    1.63    1.15
  37 -37  -1    1.02    1.05
 -37   0  -1    1.39    1.11
   0  37  -1    0.74    0.86
  37 -37  -1    2.14    0.87
 -37  34   1   -0.26    0.88
   3 -37   1   -0.29    0.96
 -37  34   1    0.17    1.29
   3 -37   1   -0.06    0.76
  34   3   1    0.27    0.88
  -3  37  -1    1.46    0.95
  37 -34  -1    0.65    0.88
 -34  -3  -1   -0.09    2.06
   6 -37   1    0.65    0.49
   6 -37   1   -0.96    1.88
   6 -37   1    0.57    0.97
 -37  31   1   -0.93    1.11
  31   6   1    0.40    1.09
 -37  31   1    0.08    1.17
 -31  -6  -1    0.15    0.75
  -6  37  -1    0.59    0.77
   9 -37   1    0.84    0.94
  28   9   1   -0.79    1.12
 -37  28   1    0.78    1.05
 -37  28   1    0.43    1.31
   9 -37   1   -0.56    0.49
   9 -37   1    1.21    0.95
 -28  -9  -1   -0.42    0.85
  -9  37  -1    0.47    0.74
  -9  37  -1    0.09    0.79
 -37  25   1    0.01    0.99
  12 -37   1    0.24    0.80
 -37  25   1    0.88    1.16
  12 -37   1   -0.69    0.86
  25  12   1    1.00    0.88
  12 -37   1    0.18    0.52
 -37  25   1    0.57    1.38
 -12  37  -1    2.92    0.88
 -12  37  -1    0.65    0.82
  37 -25  -1   -0.55    0.85
 -25 -12  -1    1.55    1.78
  15 -37   1    1.25    0.83
  15 -37   1    0.46    0.59
 -37  22   1   -1.70    1.16
 -37  22   1   -0.15    0.93
  15 -37   1    0.60    1.04
  22  15   1   -0.19    0.78
 -37  22   1    0.58    0.90
 -15  37  -1   -0.15    1.10
 -15  37  -1   -0.20    0.76
  37 -22  -1    1.92    1.02
 -22 -15  -1   -0.60    0.72
  19  18   1   -0.19    0.70
  18 -37   1   -0.76    0.80
 -37  19   1   -1.66    1.01
 -37  19   1    1.38    1.92
  18 -37   1    1.23    1.16
  18 -37   1    0.25    0.65
 -19 -18  -1   -0.08    0.76
 -18  37  -1   -0.25    0.82
 -18  37  -1   -0.67    0.73
  37 -19  -1   -0.78    0.99
  21 -37   1    2.56    1.04
 -37  16   1    0.44    1.13
  21 -37   1    2.81    1.10
 -37  16   1    0.60    0.84
  21 -37   1    1.76    0.74
  16  21   1    2.76    0.95
 -16 -21  -1    1.06    0.88
 -16 -21  -1    0.02    0.84
 -21  37  -1    1.65    0.96
 -21  37  -1    4.13    2.15
  24 -37   1    1.33    0.80
 -37  13   1    2.17    1.03
  13  24   1    2.94    1.80
  24 -37   1    2.20    1.03
  24 -37   1    1.29    0.93
 -13 -24  -1    3.14    0.99
 -24  37  -1    0.39    0.80
 -13 -24  -1   -0.50    0.78
 -24  37  -1    1.10    0.90
 -37  10   1   -0.81    1.07
  27 -37   1   -1.70    0.71
  27 -37   1    1.10    0.97
  10  27   1    1.70    0.82
  27 -37   1    1.83    0.99
  10  27   1    1.19    0.79
 -27  37  -1    0.39    0.82
 -10 -27  -1   -0.08    0.85
 -10 -27  -1   -0.60    0.69
 -27  37  -1   -0.25    0.94
 -37   7   1   -0.63    0.89
   7  30   1    1.11    0.78
   7  30   1    2.01    1.04
  30 -37   1    3.16    1.33
  30 -37   1    2.40    1.05
  -7 -30  -1    2.22    0.94
 -30  37  -1    0.99    1.00
  37  -7  -1    1.00    0.87
  -7 -30  -1    1.57    0.94
 -30  37  -1    1.95    1.11
  33 -37   1   -1.31    0.83
   4  33   1    0.63    0.70
   4  33   1   -0.18    0.89
  33 -37   1    0.92    1.10
 -37   4   1    0.96    0.95
  37  -4  -1   -0.25    0.86
  -4 -33  -1   -0.20    0.88
 -33  37  -1   -0.02    0.99
  -4 -33  -1   -1.16    1.85
 -33  37  -1   -0.21    0.91
   1  36   1    0.78    0.69
   1  36   1    0.64    0.89
  36 -37   1    1.19    1.33
 -37   1   1    0.40    0.97
  37  -1  -1    0.48    0.99
 -36  37  -1   -0.47    0.96
  -1 -36  -1    0.62    0.75
  -1 -36  -1    0.42    0.95
 -36  37  -1   -0.09    0.97
 -37  -2   1    0.46    1.05
  39 -37   1    4.03    1.33
  -2  39   1    3.94    1.42
  -2  39   1    2.88    0.78
   2 -39  -1    1.51    0.94
   2 -39  -1    2.99    1.11
  37   2  -1    3.09    1.13
 -39  37  -1    2.11    1.22
 -39  37  -1    3.04    1.31
  -5  42   1   -0.31    0.80
  -5  42   1   -0.43    0.55
  37   5  -1    0.11    0.88
   5 -42  -1   -0.21    0.91
 -42  37  -1    0.92    1.14
   5 -42  -1    0.59    0.74
 -42  37  -1    0.72    1.22
  -8  45   1   -2.12    0.69
  -8  45   1    1.01    0.90
 -37  -8   1    2.14    1.97
 -45  37  -1    0.12    1.01
   8 -45  -1   -0.95    0.87
 -45  37  -1   -0.29    1.05
   8 -45  -1   -1.74    0.97
  37   8  -1    0.29    0.74
 -11  48   1   -0.41    0.64
 -11  48   1    0.96    0.92
 -37 -11   1   -1.78    1.62
  11 -48  -1    2.31    1.48
  11 -48  -1    0.66    1.13
 -48  37  -1    1.62    1.01
 -48  37  -1   -1.38    1.16
 -48  37  -1   -0.68    1.40
  37  11  -1    0.56    0.96
  14 -51  -1   -0.07    0.75
 -38  48   1    0.35    1.06
 -10 -38   1    0.08    0.56
 -10 -38   1   -1.43    0.90
 -38  48   1    1.23    0.98
  10  38  -1    0.60    0.81
  38 -48  -1   -0.76    0.85
  38 -48  -1    0.38    1.11
 -48  10  -1    0.81    1.00
  38 -48  -1   -0.95    0.82
  45  -7   1   -0.08    1.23
  -7 -38   1   -0.50    0.85
 -38  45   1    0.93    1.05
 -38  45   1    0.25    0.96
  -7 -38   1    0.47    0.78
  38 -45  -1    1.10    1.75
 -45   7  -1   -1.31    0.71
  38 -45  -1   -0.98    1.02
   7  38  -1    0.91    0.85
  38 -45  -1    1.77    1.01
  42  -4   1    0.52    0.71
 -38  42   1   -1.77    0.85
  -4 -38   1    0.26    0.96
 -38  42   1   -0.50    0.91
  -4 -38   1   -0.12    0.88
  38 -42  -1   -0.90    0.85
  38 -42  -1    0.49    1.00
 -42   4  -1    0.12    0.83
   4  38  -1    1.23    0.88
  -1 -38   1    0.23    0.95
  39  -1   1    0.06    0.68
  -1 -38   1   -0.11    0.48
 -38  39   1    1.52    1.14
 -38  39   1   -1.08    0.95
   1  38  -1    1.03    0.89
  38 -39  -1    0.70    0.94
  38 -39  -1   -0.29    0.71
 -39   1  -1    0.00    0.79
 -38  36   1    1.71    1.18
   2 -38   1    3.40    1.24
   2 -38   1    2.21    1.25
  36   2   1    2.17    1.07
 -38  36   1    3.78    1.55
  -2  38  -1    2.85    0.99
 -36  -2  -1    1.95    1.31
  38 -36  -1    3.82    1.51
  38 -36  -1    3.18    0.95
   5 -38   1   -0.30    0.71
  33   5   1    0.94    1.05
 -38  33   1    1.13    1.06
   5 -38   1    2.34    1.12
 -38  33   1    0.82    1.11
  -5  38  -1    0.85    0.95
 -33  -5  -1    1.83    1.02
  -5  38  -1    1.15    0.92
  38 -33  -1    1.21    0.94
   8 -38   1    4.26    1.31
 -38  30   1    2.15    1.53
   8 -38   1    2.75    0.64
   8 -38   1   -0.14    0.69
  30   8   1    2.12    1.89
 -38  30   1    0.64    1.28
  -8  38  -1    2.23    1.02
  -8  38  -1    3.12    1.05
 -30  -8  -1    1.19    0.90
 -38  27   1    0.88    1.71
 -38  27   1   -1.26    0.82
  27  11   1    0.66    0.78
  11 -38   1    0.65    0.94
  11 -38   1   -0.10    0.77
 -38  27   1    1.02    0.91
 -11  38  -1   -0.33    0.73
 -27 -11  -1    0.14    0.88
 -11  38  -1    0.49    0.94
 -38  24   1    1.04    1.70
  24  14   1   -1.84    0.62
 -38  24   1   -0.30    0.86
 -38  24   1    1.43    1.41
  14 -38   1    1.29    0.57
  14 -38   1    0.66    0.99
  14 -38   1   -0.16    0.81
 -14  38  -1    1.08    0.75
 -14  38  -1   -0.12    0.76
 -24 -14  -1    1.01    0.91
  38 -24  -1   -0.28    0.87
 -38  21   1   -0.89    0.77
  21  17   1   -0.91    0.67
  17 -38   1   -0.77    0.82
 -38  21   1   -0.14    1.12
  17 -38   1   -1.43    0.55
 -38  21   1   -1.39    0.91
  17 -38   1   -0.50    0.93
 -21 -17  -1   -0.13    0.78
 -17  38  -1    0.34    0.74
 -17  38  -1   -0.44    0.84
  38 -21  -1    0.23    1.02
 -38  18   1    2.10    0.88
  20 -38   1    2.08    1.01
  20 -38   1    1.29    1.23
 -38  18   1    1.56    1.26
  20 -38   1    0.54    0.69
  18  20   1    2.44    0.95
 -20  38  -1    1.38    0.87
 -18 -20  -1    1.29    0.87
 -20  38  -1    0.22    0.80
  38 -18  -1    0.11    1.06
  23 -38   1    0.18    0.74
  15  23   1   -0.69    0.75
  23 -38   1    2.46    1.01
  23 -38   1   -1.86    0.91
 -38  15   1   -0.78    0.80
 -23  38  -1    1.69    2.20
 -15 -23  -1   -0.41    0.76
 -23  38  -1    0.35    0.82
 -15 -23  -1   -0.34    0.76
 -38  12   1    0.35    0.94
  26 -38   1    0.50    0.72
  12  26   1   -0.13    1.14
  26 -38   1   -0.35    1.15
  26 -38   1    2.53    2.10
 -12 -26  -1    0.69    0.85
 -26  38  -1    1.27    0.95
 -26  38  -1   -0.50    1.70
 -12 -26  -1    0.66    0.76
   9  29   1    2.19    0.84
   9  29   1    0.38    0.90
  29 -38   1    4.58    1.61
 -38   9   1   -0.75    0.85
  29 -38   1    1.51    1.26
  -9 -29  -1    1.12    0.92
  -9 -29  -1    1.09    0.93
 -29  38  -1    2.31    1.09
 -29  38  -1    1.51    0.96
   6  32   1   -0.37    0.81
 -38   6   1   -2.88    1.60
  32 -38   1   -1.20    0.80
   6  32   1    0.12    0.73
  32 -38   1   -1.49    0.78
  38  -6  -1    1.84    1.37
 -32  38  -1   -0.53    0.93
  -6 -32  -1   -0.24    0.90
  -6 -32  -1    0.46    0.89
 -32  38  -1   -1.76    0.76
   3  35   1    0.32    0.64
 -38   3   1   -1.11    0.85
   3  35   1    1.78    0.92
  35 -38   1    1.30    1.32
 -35  38  -1   -0.97    0.88
  -3 -35  -1    0.17    0.91
  -3 -35  -1   -0.48    1.00
 -35  38  -1    0.62    0.92
  38  -3  -1    1.05    0.74
   0  38   1    2.67    0.75
  38 -38   1    2.96    1.33
 -38   0   1    0.43    0.97
   0  38   1    1.13    0.91
   0 -38  -1    0.42    2.24
  38   0  -1    1.35    1.07
 -38  38  -1    0.63    1.12
 -38  38  -1    0.69    1.19
   0 -38  -1    0.56    0.94
  -3  41   1    0.40    0.82
  -3  41   1    0.46    0.62
  41 -38   1   -2.06    0.87
 -41  38  -1    1.63    1.18
   3 -41  -1   -0.65    0.81
  38   3  -1    1.68    0.94
 -41  38  -1    0.86    1.14
   3 -41  -1   -0.22    1.86
  -6  44   1    0.16    0.57
 -38  -6   1    1.03    1.99
  -6  44   1   -0.91    0.72
   6 -44  -1   -0.74    0.82
 -44  38  -1    1.22    1.03
  38   6  -1    0.16    0.94
 -44  38  -1    0.35    1.22
   6 -44  -1   -0.69    0.82
  -9  47   1    1.93    0.98
  -9  47   1    0.22    0.82
 -38  -9   1    0.40    0.83
 -47  38  -1   -1.54    0.93
   9 -47  -1    0.90    1.09
 -47  38  -1   -0.23    1.05
   9 -47  -1    0.41    0.86
  38   9  -1   -0.68    0.71
 -38 -12   1    0.33    0.86
 -12  50   1    0.57    0.89
 -12  50   1   -0.19    0.88
  12 -50  -1   -1.63    0.85
 -50  38  -1   -0.37    1.19
  38  12  -1    0.35    0.76
  12 -50  -1    0.77    1.17
 -50  38  -1    1.45    0.99
 -50  38  -1   -0.17    1.21
 -11 -39   1    0.14    0.76
 -39  50   1   -0.15    0.89
 -50  11  -1   -0.82    1.11
 -50  11  -1    0.36    2.16
  39 -50  -1   -0.51    1.14
  11  39  -1   -0.40    0.78
  39 -50  -1   -0.88    0.90
  -8 -39   1    0.43    0.74
 -39  47   1   -0.75    0.87
 -39  47   1   -0.77    0.93
  -8 -39   1   -0.11    0.86
 -47   8  -1    0.40    0.88
  39 -47  -1   -1.75    0.71
   8  39  -1   -0.12    1.84
  39 -47  -1    1.71    1.05
  39 -47  -1   -0.46    0.96
  -5 -39   1   -0.72    0.57
  44  -5   1   -0.49    0.89
 -39  44   1   -0.68    0.89
  -5 -39   1    0.43    1.02
 -39  44   1    0.46    1.09
  39 -44  -1    0.12    0.83
  39 -44  -1    1.44    1.18
 -44   5  -1   -0.78    0.80
   5  39  -1    1.47    0.91
 -39  41   1   -0.64    0.96
 -39  41   1   -0.68    0.96
  -2 -39   1    1.51    1.02
  -2 -39   1    2.03    0.96
  41  -2   1    0.42    0.66
   2  39  -1   -0.60    0.75
  39 -41  -1   -0.19    0.63
  39 -41  -1   -1.37    0.83
 -41   2  -1    1.53    0.91
   1 -39   1    0.18    0.65
 -39  38   1    0.36    1.05
 -39  38   1   -0.69    1.01
   1 -39   1    0.34    0.92
  38   1   1    0.02    0.91
 -38  -1  -1    2.21    0.94
  39 -38  -1    0.82    0.98
  -1  39  -1   -0.85    0.72
  39 -38  -1    1.16    0.81
  35   4   1    0.68    0.88
 -39  35   1    0.26    0.99
   4 -39   1   -0.99    1.84
   4 -39   1    0.21    1.16
 -39  35   1   -1.12    1.14
  -4  39  -1   -0.44    0.83
 -35  -4  -1   -0.81    0.75
  39 -35  -1    3.02    0.95
 -39  32   1    3.92    1.46
 -39  32   1    1.73    1.11
  32   7   1    1.30    0.80
   7 -39   1    1.42    0.56
   7 -39   1    3.27    1.43
   7 -39   1    2.53    1.21
  -7  39  -1    1.82    0.97
 -32  -7  -1    1.72    1.14
  -7  39  -1    1.91    0.90
  10 -39   1    0.44    0.56
  29  10   1   -1.98    1.04
 -39  29   1    0.21    1.34
  10 -39   1   -0.27    0.74
  10 -39   1    0.99    1.06
 -10  39  -1    1.04    0.88
 -29 -10  -1   -0.42    0.77
 -10  39  -1   -0.14    0.76
  26  13   1    0.05    0.72
 -39  26   1   -0.04    0.73
 -39  26   1    0.31    0.87
 -39  26   1   -0.66    0.86
  13 -39   1    0.76    0.79
  13 -39   1    0.02    0.90
 -13  39  -1    0.09    0.78
 -13  39  -1   -0.09    0.85
  39 -26  -1    0.53    0.91
 -26 -13  -1    1.10    0.89
 -39  23   1   -1.82    0.69
  16 -39   1   -0.48    0.89
  23  16   1    0.93    0.86
 -39  23   1   -0.08    0.96
 -39  23   1    2.18    1.39
  16 -39   1    0.26    0.59
  16 -39   1    0.04    0.98
  39 -23  -1    0.49    1.02
 -16  39  -1    0.19    0.79
 -23 -16  -1   -0.13    0.78
  19 -39   1   -0.04    0.85
 -39  20   1   -0.77    1.31
 -39  20   1    0.50    0.86
  19 -39   1   -0.46    1.05
  20  19   1    0.68    0.87
  19 -39   1    0.45    0.67
  39 -20  -1    1.05    1.09
 -19  39  -1    1.00    0.89
 -20 -19  -1   -0.89    0.72
  22 -39   1    1.47    0.97
  17  22   1    1.72    0.89
 -39  17   1   -1.67    0.60
 -39  17   1    1.15    1.21
  22 -39   1    1.28    0.99
  22 -39   1    0.82    0.75
 -17 -22  -1    0.17    1.19
 -22  39  -1    0.57    1.26
 -17 -22  -1   -0.93    0.80
 -22  39  -1    1.44    0.86
  25 -39   1    1.34    1.82
  25 -39   1   -0.30    0.78
  25 -39   1    0.00    0.74
  14  25   1   -0.18    0.85
 -39  14   1   -0.54    0.88
 -14 -25  -1   -1.13    0.81
 -14 -25  -1   -0.21    0.83
 -25  39  -1    0.51    0.89
 -25  39  -1    0.36    0.95
  28 -39   1   -0.09    1.08
  11  28   1    1.75    0.86
 -39  11   1   -0.12    0.90
  28 -39   1    2.25    0.86
  28 -39   1    1.30    1.11
 -28  39  -1    1.81    1.11
 -11 -28  -1    0.37    0.82
 -11 -28  -1    2.37    1.03
 -28  39  -1    2.24    1.02
 -39   8   1   -0.06    0.92
   8  31   1    0.00    0.77
  31 -39   1    1.16    1.36
  31 -39   1    0.72    1.25
   8  31   1    0.42    0.76
 -31  39  -1    0.50    1.07
  -8 -31  -1    2.12    1.03
 -31  39  -1    1.02    1.03
  39  -8  -1   -0.35    0.89
  -8 -31  -1    0.77    0.87
   5  34   1   -0.87    1.50
   5  34   1   -0.19    0.69
  34 -39   1    0.77    1.23
  34 -39   1    1.27    1.25
 -39   5   1    0.02    0.99
  -5 -34  -1    0.87    0.89
  39  -5  -1   -1.55    1.02
 -34  39  -1    0.11    0.93
  -5 -34  -1   -0.44    1.07
 -34  39  -1    1.11    1.08
 -39   2   1   -0.99    0.82
   2  37   1    0.58    0.66
   2  37   1    0.04    0.82
  37 -39   1    0.37    1.16
 -37  39  -1   -0.66    1.16
  -2 -37  -1   -1.09    0.60
 -37  39  -1    0.71    1.15
  -2 -37  -1   -0.70    0.89
  39  -2  -1   -0.10    1.00
  -1  40   1    0.53    0.92
  -1  40   1    0.02    0.61
 -39  -1   1    2.19    1.67
  40 -39   1    1.21    1.18
 -40  39  -1   -0.78    0.92
 -40  39  -1    3.46    1.32
  39   1  -1    0.43    0.83
   1 -40  -1   -0.91    0.83
   1 -40  -1    0.32    0.66
  -4  43   1   -0.53    0.75
  -4  43   1    0.75    0.61
 -39  -4   1   -1.09    0.70
   4 -43  -1   -1.32    0.75
 -43  39  -1    0.91    1.12
 -43  39  -1   -1.38    0.87
  39   4  -1    1.45    1.19
   4 -43  -1    0.40    1.01
 -39  -7   1    1.06    1.04
  -7  46   1    0.22    0.88
   7 -46  -1    0.26    1.04
   7 -46  -1    0.30    0.76
 -46  39  -1   -0.22    0.87
  39   7  -1   -0.51    0.85
 -46  39  -1    0.19    1.08
 -39 -10   1    0.89    0.99
 -10  49   1    1.21    0.87
 -10  49   1    0.02    0.75
 -49  39  -1   -1.54    1.31
  10 -49  -1    0.61    0.98
 -49  39  -1   -0.83    1.05
 -49  39  -1   -1.16    1.05
  39  10  -1   -1.34    0.88
  10 -49  -1    0.42    1.02
 -40  49   1   -1.16    0.92
  -9 -40   1   -0.44    0.85
 -40  49   1    0.78    1.00
  -9 -40   1    0.70    0.83
   9  40  -1    0.03    0.82
 -49   9  -1   -0.21    0.91
  40 -49  -1   -0.58    0.92
  40 -49  -1    0.52    1.02
  40 -49  -1    0.37    1.11
 -40  46   1   -0.52    0.95
 -40  46   1    0.46    0.71
  -6 -40   1    0.26    0.97
  -6 -40   1   -0.14    0.94
  46  -6   1   -0.93    1.75
 -46   6  -1   -0.68    0.81
   6  40  -1    0.07    0.86
  40 -46  -1   -1.69    0.95
  40 -46  -1    1.48    0.90
  -3 -40   1    0.81    0.93
 -40  43   1   -0.30    0.93
  -3 -40   1    0.54    1.17
 -40  43   1   -1.49    0.94
  43  -3   1   -1.19    0.77
  40 -43  -1    1.71    1.25
 -43   3  -1   -0.19    0.83
   3  40  -1   -0.88    0.68
  40 -43  -1    0.69    0.91
 -40  40   1   -0.03    0.94
  40   0   1   -0.14    0.73
 -40  40   1    0.50    1.04
   0 -40   1   -0.54    0.93
   0 -40   1    0.21    0.56
  40 -40  -1   -0.87    0.84
   0  40  -1   -0.69    0.73
  40 -40  -1   -0.91    0.65
 -40   0  -1    1.06    0.91
  37   3   1    0.38    0.85
   3 -40   1   -0.07    0.98
 -40  37   1    1.17    1.04
 -40  37   1   -0.10    1.49
   3 -40   1    0.98    1.02
  40 -37  -1   -1.81    0.80
  40 -37  -1   -0.24    0.78
 -37  -3  -1    1.70    0.94
  -3  40  -1    0.71    0.83
   6 -40   1    2.46    0.59
 -40  34   1    0.54    1.26
  34   6   1    0.71    0.90
 -40  34   1    3.00    1.34
   6 -40   1    2.96    1.48
  -6  40  -1    2.21    0.95
 -34  -6  -1    1.97    1.10
  -6  40  -1    2.31    0.92
  40 -34  -1    1.75    0.98
   9 -40   1    4.22    1.10
 -40  31   1    1.89    1.40
   9 -40   1    1.31    0.59
   9 -40   1    1.20    1.02
 -40  31   1    1.70    1.27
  31   9   1    1.80    1.45
  -9  40  -1    2.73    1.11
  -9  40  -1    1.96    0.83
 -31  -9  -1    0.82    0.82
  12 -40   1    2.01    1.14
 -40  28   1    1.13    1.32
  12 -40   1   -1.61    0.71
 -40  28   1   -1.42    0.79
 -40  28   1    2.01    1.25
  28  12   1    1.28    1.28
 -12  40  -1    0.10    0.76
 -12  40  -1   -0.56    0.62
 -28 -12  -1    0.05    0.94
 -40  25   1   -0.11    0.86
  15 -40   1    1.33    1.02
 -40  25   1    2.24    1.89
 -40  25   1    0.19    1.19
  15 -40   1    0.26    0.83
  25  15   1    0.21    1.11
  15 -40   1    1.77    0.62
 -15  40  -1    2.05    1.83
 -25 -15  -1    1.06    0.98
  40 -25  -1    1.21    1.02
 -15  40  -1    1.05    0.82
 -40  22   1   -0.76    0.81
 -40  22   1    1.94    1.42
  18 -40   1    0.70    0.71
 -40  22   1    0.82    1.12
  22  18   1    1.37    1.50
  18 -40   1    1.31    0.98
  18 -40   1   -0.27    0.85
 -18  40  -1    0.65    0.77
 -22 -18  -1    0.19    0.86
  40 -22  -1    1.27    1.12
 -18  40  -1    0.96    0.85
 -40  19   1   -0.01    1.25
  21 -40   1   -0.09    1.08
  19  21   1   -1.51    1.13
 -40  19   1    1.72    1.31
  21 -40   1   -0.69    0.68
  21 -40   1   -1.10    0.74
 -21  40  -1   -0.33    0.75
 -21  40  -1    1.79    0.96
  40 -19  -1   -0.16    1.10
 -19 -21  -1    0.20    0.88
 -19 -21  -1    1.08    0.92
  24 -40   1   -0.87    0.79
  24 -40   1    0.52    0.78
  24 -40   1    0.17    1.04
 -40  16   1   -0.92    0.86
 -24  40  -1    0.55    0.94
 -24  40  -1   -0.40    0.81
 -16 -24  -1    1.21    0.92
 -16 -24  -1   -0.50    0.73
  27 -40   1    0.76    1.09
 -40  13   1   -0.62    0.89
  27 -40   1    0.67    1.15
  13  27   1    0.78    0.89
  27 -40   1    0.17    0.82
 -13 -27  -1    1.47    0.96
 -13 -27  -1   -0.09    0.91
 -27  40  -1   -0.38    0.81
 -27  40  -1    1.09    0.88
  10  30   1    0.65    0.80
 -40  10   1   -0.17    0.89
  30 -40   1    1.99    1.47
  30 -40   1    0.82    1.57
  10  30   1    1.33    0.84
  30 -40   1    1.37    0.89
 -30  40  -1   -0.32    0.97
 -10 -30  -1    1.62    0.98
 -10 -30  -1    2.57    1.06
 -30  40  -1    3.22    1.23
   7  33   1    1.62    0.97
  33 -40   1    0.03    0.91
   7  33   1    0.40    0.74
  33 -40   1    0.90    0.94
 -40   7   1    1.49    1.43
  40  -7  -1    2.44    2.14
  -7 -33  -1    0.19    0.84
  -7 -33  -1    1.03    0.95
 -33  40  -1    0.21    0.93
 -33  40  -1    1.21    1.02
  36 -40   1    0.27    1.08
 -40   4   1   -1.37    0.85
   4  36   1    1.08    0.88
   4  36   1   -0.41    0.62
 -36  40  -1   -0.74    1.05
  40  -4  -1   -0.73    0.83
 -36  40  -1   -2.14    2.20
  -4 -36  -1   -1.06    0.81
  -4 -36  -1    0.28    0.79
  39 -40   1    2.18    1.28
   1  39   1    1.45    0.95
 -40   1   1    0.64    1.63
   1  39   1    1.19    0.68
  -1 -39  -1    0.85    0.62
 -39  40  -1   -0.24    1.00
  40  -1  -1    1.82    0.84
 -39  40  -1    0.00    0.96
  -1 -39  -1    0.72    0.99
  42 -40   1    0.71    1.01
  -2  42   1    2.18    0.97
 -40  -2   1   -0.35    0.83
  -2  42   1   -0.26    0.56
   2 -42  -1    0.74    0.85
  40   2  -1   -0.44    0.79
 -42  40  -1   -0.94    0.93
   2 -42  -1    0.12    0.83
 -42  40  -1   -1.03    1.39
  -5  45   1   -0.09    0.56
 -40  -5   1    1.35    1.00
  -5  45   1    0.66    0.73
 -45  40  -1   -0.47    1.05
   5 -45  -1   -0.61    0.94
  40   5  -1    1.01    0.81
 -45  40  -1   -0.29    0.96
   5 -45  -1    0.76    0.74
 -40  -8   1   -0.60    0.95
  -8  48   1    0.76    0.91
   8 -48  -1   -0.01    0.79
 -48  40  -1    0.25    1.01
   8 -48  -1    0.35    0.95
  40   8  -1   -0.22    0.77
 -48  40  -1    1.15    1.09
 -41  48   1   -1.31    0.94
  -7 -41   1    0.01    1.04
 -41  48   1    0.51    0.82
  -7 -41   1   -1.39    0.79
 -48   7  -1    0.54    0.94
   7  41  -1   -0.80    0.81
  41 -48  -1   -1.86    0.96
  41 -48  -1    0.63    0.97
 -41  45   1    3.05    1.29
  45  -4   1   -0.78    0.82
 -41  45   1    0.29    0.95
  -4 -41   1   -0.64    0.87
  -4 -41   1    0.36    0.58
   4  41  -1   -0.76    1.19
 -45   4  -1    1.02    1.00
  41 -45  -1    0.42    1.02
  41 -45  -1   -0.98    0.84
  -1 -41   1    0.43    0.69
  -1 -41   1    1.64    1.07
 -41  42   1   -0.78    0.92
 -41  42   1    1.61    1.09
  42  -1   1   -0.11    0.77
  41 -42  -1   -1.22    0.55
 -42   1  -1   -0.39    0.81
  41 -42  -1   -0.61    0.78
   1  41  -1    0.54    0.89
 -41  39   1   -0.53    1.03
 -41  39   1   -0.82    1.02
  39   2   1    0.13    0.86
   2 -41   1   -0.14    0.67
   2 -41   1    0.67    1.00
  41 -39  -1    0.98    0.84
  -2  41  -1   -1.13    0.67
 -39  -2  -1    0.40    0.82
  41 -39  -1   -0.07    0.72
 -41  36   1   -1.46    1.05
 -41  36   1   -0.75    1.34
   5 -41   1    0.48    0.89
   5 -41   1    1.78    0.92
  36   5   1   -0.71    0.87
  -5  41  -1    0.07    0.76
 -36  -5  -1   -0.52    1.16
  41 -36  -1   -0.47    0.84
   8 -41   1    0.26    0.92
  33   8   1    1.85    0.92
 -41  33   1    0.61    1.29
   8 -41   1    1.22    0.76
 -41  33   1    2.07    1.31
   8 -41   1    0.14    0.51
  -8  41  -1    0.59    0.70
  -8  41  -1    1.50    0.95
 -33  -8  -1    0.26    0.83
 -41  30   1   -0.01    1.41
  30  11   1    0.69    1.01
 -41  30   1    0.76    1.01
  11 -41   1    0.71    0.58
  11 -41   1    2.57    1.00
  11 -41   1    0.73    1.05
 -41  30   1   -0.78    1.10
 -11  41  -1   -0.28    0.76
 -11  41  -1   -0.78    0.78
 -41  27   1   -1.02    1.03
 -41  27   1   -0.04    0.91
  27  14   1    0.71    0.83
  14 -41   1    1.41    1.04
  14 -41   1    0.31    1.25
 -41  27   1   -0.14    0.81
 -14  41  -1   -0.27    0.81
 -27 -14  -1   -0.07    0.91
  41 -27  -1    0.84    0.97
 -14  41  -1    0.74    0.81
  17 -41   1    0.65    1.14
 -41  24   1    0.56    1.08
 -41  24   1    0.57    1.24
  17 -41   1    1.03    0.70
  24  17   1    0.79    0.94
 -41  24   1    0.03    2.03
  17 -41   1   -1.38    0.86
 -17  41  -1    0.65    0.90
 -24 -17  -1    1.13    0.92
  41 -24  -1   -0.16    1.03
 -17  41  -1    2.19    1.29
  20 -41   1   -1.42    0.71
  20 -41   1    2.05    0.74
 -41  21   1   -0.86    1.00
  21  20   1    0.70    1.90
  20 -41   1   -1.37    1.07
 -41  21   1    0.53    1.31
 -21 -20  -1    1.40    1.62
  41 -21  -1    2.31    1.16
 -20  41  -1    2.55    1.05
 -20  41  -1    0.62    0.87
  18  23   1    0.78    0.90
  23 -41   1    0.49    1.00
 -41  18   1    0.05    1.33
 -41  18   1    0.51    0.92
  23 -41   1   -1.30    0.84
  23 -41   1    0.31    0.75
 -18 -23  -1   -0.09    0.89
  41 -18  -1    0.41    1.18
 -18 -23  -1   -0.10    0.84
 -23  41  -1    0.77    0.88
 -23  41  -1    0.44    0.91
  26 -41   1   -0.23    0.89
  15  26   1    0.57    0.84
 -41  15   1   -0.66    0.81
  26 -41   1    0.98    0.96
  26 -41   1   -0.44    0.76
 -26  41  -1    1.53    0.98
 -15 -26  -1    1.49    0.98
 -26  41  -1    0.86    0.93
 -15 -26  -1    1.74    1.03
 -41  12   1   -0.61    0.83
  29 -41   1    0.51    1.02
  29 -41   1    2.31    2.15
  12  29   1    0.00    0.84
  29 -41   1    1.84    0.86
  12  29   1    1.10    0.83
 -12 -29  -1    0.48    1.27
 -12 -29  -1    0.16    0.90
 -29  41  -1    1.05    0.92
 -29  41  -1    0.85    0.98
   9  32   1   -0.29    0.78
  32 -41   1   -0.51    0.88
  32 -41   1    1.70    1.36
 -41   9   1    0.48    0.91
  32 -41   1    0.36    0.82
   9  32   1    0.15    0.75
 -32  41  -1   -0.01    0.78
  -9 -32  -1   -0.12    0.94
  -9 -32  -1    0.28    0.77
 -32  41  -1    0.19    0.98
  35 -41   1   -0.46    1.11
  35 -41   1   -1.90    1.70
   6  35   1    1.02    0.91
 -41   6   1    0.64    0.94
   6  35   1    1.93    0.80
  41  -6  -1   -2.99    1.82
  -6 -35  -1    0.15    0.86
  -6 -35  -1    0.37    0.73
 -35  41  -1   -0.34    0.93
  38 -41   1   -0.02    1.07
   3  38   1    0.03    0.59
   3  38   1    0.04    0.78
  -3 -38  -1    1.43    1.00
  -3 -38  -1    0.97    0.57
  41  -3  -1    0.78    0.84
 -38  41  -1    3.34    1.59
 -38  41  -1    1.32    0.92
   0  41   1    1.03    0.64
  41 -41   1    3.01    1.32
 -41   0   1    1.09    1.01
   0  41   1    0.46    0.87
  41   0  -1    1.43    0.74
   0 -41  -1    1.11    1.03
 -41  41  -1    1.49    1.14
   0 -41  -1    0.40    0.69
 -41  41  -1    0.02    1.02
 -41  -3   1    0.11    0.85
  -3  44   1    0.03    0.58
  -3  44   1    0.09    0.81
 -44  41  -1    0.66    1.03
  41   3  -1    0.50    0.87
 -44  41  -1   -0.59    1.00
   3 -44  -1    0.47    0.86
   3 -44  -1   -0.99    0.65
  -6  47   1   -0.54    0.64
 -41  -6   1   -0.17    0.76
 -47  41  -1    0.48    1.00
   6 -47  -1    0.01    0.89
 -47  41  -1   -0.01    1.04
   6 -47  -1    1.67    1.31
  41   6  -1    0.48    0.87
 -42  47   1   -0.39    0.96
  -5 -42   1   -0.92    0.79
  47  -5   1    0.85    1.00
  -5 -42   1   -0.80    0.88
 -42  47   1   -0.41    0.84
  42 -47  -1    0.93    1.25
 -47   5  -1    0.67    0.97
  42 -47  -1   -1.31    0.77
   5  42  -1   -0.77    0.66
  -2 -42   1    0.16    0.92
  -2 -42   1   -0.26    0.88
  44  -2   1   -0.78    0.95
 -42  44   1    1.20    1.12
 -42  44   1    0.59    1.08
 -44   2  -1    1.81    0.98
  42 -44  -1    0.09    0.82
   2  42  -1    0.24    0.82
 -42  41   1   -0.60    1.00
   1 -42   1    0.19    0.60
 -42  41   1   -1.40    0.87
  41   1   1    0.63    1.89
   1 -42   1   -0.13    0.88
  42 -41  -1    0.59    0.80
 -41  -1  -1   -0.50    0.83
  42 -41  -1   -0.17    0.70
  -1  42  -1   -0.02    0.73
   4 -42   1    0.80    0.61
   4 -42   1    1.57    1.07
 -42  38   1    0.60    1.11
 -42  38   1    0.09    0.89
  38   4   1    1.79    0.93
  -4  42  -1    0.90    0.89
  42 -38  -1    1.33    0.83
 -38  -4  -1    1.15    0.79
  42 -38  -1    1.86    1.11
  35   7   1    0.85    1.03
   7 -42   1    1.67    0.98
 -42  35   1    0.72    1.20
 -42  35   1   -0.84    1.04
   7 -42   1    0.60    0.73
 -35  -7  -1   -0.15    0.82
  -7  42  -1    1.78    0.93
  -7  42  -1    0.92    0.91
  42 -35  -1    1.10    0.94
  10 -42   1   -1.25    0.87
  32  10   1    1.61    1.41
 -42  32   1    1.20    1.16
 -42  32   1   -0.62    0.84
 -42  32   1    0.08    1.25
  10 -42   1    0.01    1.01
  10 -42   1    1.19    0.57
 -10  42  -1    0.51    0.68
 -32 -10  -1    0.30    0.85
 -10  42  -1    1.70    1.76
  13 -42   1   -0.29    1.35
 -42  29   1    0.94    1.04
 -42  29   1   -0.20    0.97
 -42  29   1    2.82    2.09
  13 -42   1    0.05    0.97
  29  13   1    0.83    0.70
 -13  42  -1    1.88    0.93
 -13  42  -1   -0.75    1.00
 -29 -13  -1   -0.44    0.92
  16 -42   1    0.62    1.41
 -42  26   1    1.45    1.18
  16 -42   1   -0.25    0.55
  16 -42   1    1.03    0.89
  26  16   1    0.03    0.84
 -42  26   1   -0.91    1.10
 -42  26   1   -0.95    0.89
 -16  42  -1   -0.32    0.81
 -16  42  -1   -0.02    0.76
  42 -26  -1    1.89    1.04
 -42  23   1   -0.31    0.86
 -42  23   1    0.65    1.19
  19 -42   1    1.12    0.71
  23  19   1   -1.18    0.79
 -42  23   1   -0.16    1.04
  19 -42   1    1.62    1.01
  19 -42   1    0.29    1.18
  42 -23  -1   -1.03    1.01
 -23 -19  -1   -0.11    0.88
 -19  42  -1    0.06    0.75
 -19  42  -1   -0.51    0.71
  22 -42   1    2.56    1.04
  22 -42   1    0.35    0.97
 -42  20   1    1.38    1.41
 -42  20   1   -0.09    0.77
  20  22   1   -0.57    0.73
  22 -42   1   -0.51    0.72
 -22  42  -1   -0.16    0.83
 -20 -22  -1    0.03    0.87
 -20 -22  -1    0.07    0.90
  42 -20  -1   -0.86    1.09
 -22  42  -1   -0.52    0.79
  17  25   1    0.49    0.91
 -42  17   1   -0.17    0.92
  25 -42   1    0.08    0.75
 -42  17   1    3.30    1.59
  25 -42   1    1.97    1.04
 -25  42  -1   -0.21    0.78
 -25  42  -1    1.02    1.38
 -17 -25  -1   -0.92    0.88
 -17 -25  -1    1.13    0.90
  14  28   1   -2.93    1.72
  28 -42   1    0.57    1.07
  28 -42   1    1.08    0.83
  28 -42   1   -0.06    1.95
 -42  14   1    0.61    1.01
 -14 -28  -1    0.46    1.04
 -28  42  -1   -0.72    0.85
 -28  42  -1   -1.25    0.81
 -14 -28  -1   -0.53    0.85
 -42  11   1    0.19    0.96
  11  31   1    0.67    0.80
  31 -42   1   -1.19    0.81
  31 -42   1    0.72    0.92
  11  31   1   -0.27    0.78
  31 -42   1    1.62    1.22
 -11 -31  -1    0.64    0.93
 -31  42  -1    1.49    1.14
 -11 -31  -1    0.80    0.92
 -31  42  -1    0.45    0.99
  34 -42   1    1.07    0.97
  34 -42   1    0.01    0.87
  34 -42   1   -1.29    0.87
   8  34   1    0.87    0.75
 -42   8   1    0.97    0.99
   8  34   1   -0.86    0.64
  -8 -34  -1    0.55    0.93
 -34  42  -1   -0.04    0.95
  -8 -34  -1   -0.34    0.57
 -34  42  -1   -1.31    1.01
   5  37   1    0.31    0.75
   5  37   1    0.55    0.65
 -42   5   1   -0.16    1.16
  37 -42   1    0.95    1.11
  42  -5  -1    1.57    0.98
 -37  42  -1   -1.16    0.76
 -37  42  -1    0.32    0.99
  -5 -37  -1    0.87    0.89
  -5 -37  -1    0.55    0.63
  40 -42   1   -0.01    1.14
 -42   2   1    0.16    1.19
   2  40   1    1.03    1.13
   2  40   1    0.74    0.63
  -2 -40  -1   -0.27    0.43
 -40  42  -1    1.82    1.18
  42  -2  -1    0.04    0.63
  -2 -40  -1    1.81    1.18
 -40  42  -1   -0.16    0.82
  -1  43   1    0.41    0.86
 -42  -1   1   -0.08    0.85
  43 -42   1    2.07    1.30
  -1  43   1   -0.04    0.56
   1 -43  -1    1.24    0.87
  42   1  -1   -0.12    0.75
 -43  42  -1    0.23    1.06
   1 -43  -1   -0.07    0.87
 -43  42  -1    0.77    1.14
  -4  46   1    0.13    0.80
  -4  46   1   -0.45    0.55
 -42  -4   1    0.22    1.03
   4 -46  -1   -0.13    0.73
   4 -46  -1    0.24    0.90
 -46  42  -1    0.10    1.07
  42   4  -1    1.26    1.01
 -46  42  -1    0.75    1.13
 -43  46   1    0.62    1.08
  -3 -43   1    0.33    0.58
  46  -3   1    0.29    0.78
  -3 -43   1    0.09    1.00
 -43  46   1    0.98    1.01
 -46   3  -1   -0.95    0.85
   3  43  -1    0.05    0.78
  43 -46  -1   -0.59    0.84
   0 -43   1    0.37    0.98
  43   0   1    0.86    0.81
 -43  43   1    1.07    1.12
 -43  43   1    1.44    1.53
   0 -43   1    6.77    2.38
   0  43  -1    0.61    0.89
  43 -43  -1    0.00    0.79
  43 -43  -1    0.69    0.69
 -43   0  -1    1.14    0.97
 -43  40   1    0.48    1.02
   3 -43   1    1.04    0.85
   3 -43   1   -0.96    0.88
 -43  40   1    5.22    2.26
  40   3   1    0.75    0.90
  43 -40  -1   -0.53    0.95
  43 -40  -1   -1.27    0.66
 -40  -3  -1    0.91    1.33
  -3  43  -1    1.06    0.95
 -43  37   1   -0.30    1.09
   6 -43   1   -0.15    0.91
   6 -43   1   -0.08    0.67
  37   6   1   -0.81    0.66
 -43  37   1   -2.21    0.98
  -6  43  -1    1.56    0.90
  43 -37  -1    0.33    0.84
 -37  -6  -1   -2.11    1.83
  34   9   1   -0.53    0.81
   9 -43   1    0.51    0.84
 -43  34   1    0.41    1.21
 -43  34   1    0.28    1.20
   9 -43   1    1.41    1.10
 -34  -9  -1    0.66    0.71
  -9  43  -1    1.16    0.87
  -9  43  -1    1.23    0.83
 -43  31   1   -0.15    0.94
  12 -43   1   -1.11    0.86
  12 -43   1    0.16    0.55
 -43  31   1   -0.66    0.89
 -43  31   1   -0.04    1.19
  12 -43   1   -1.25    0.70
  31  12   1    0.60    0.82
 -31 -12  -1    2.09    1.04
 -12  43  -1    0.63    0.88
 -12  43  -1   -1.25    1.18
  28  15   1    0.83    1.20
 -43  28   1    0.27    0.86
  15 -43   1   -0.11    0.71
  15 -43   1    1.28    1.06
 -43  28   1    2.01    1.32
 -43  28   1   -0.48    1.43
 -15  43  -1   -0.19    0.78
 -15  43  -1    1.83    1.98
  43 -28  -1    0.39    0.92
 -28 -15  -1   -0.42    0.80
  18 -43   1   -0.29    0.78
  18 -43   1    0.30    0.66
  25  18   1   -0.04    1.59
 -43  25   1    1.43    1.24
 -43  25   1    1.68    1.15
 -43  25   1    2.23    1.03
  18 -43   1    0.67    0.90
 -25 -18  -1    0.15    0.91
 -18  43  -1    0.89    0.91
  43 -25  -1   -0.69    1.00
 -18  43  -1    0.04    0.85
 -43  22   1    1.70    1.20
  21 -43   1   -0.54    0.76
  21 -43   1   -0.21    0.68
 -43  22   1    0.83    0.90
  21 -43   1   -1.35    1.05
  22  21   1   -0.73    0.86
 -43  22   1   -0.73    1.20
 -22 -21  -1   -0.33    0.82
 -21  43  -1   -0.58    0.83
  43 -22  -1    0.62    1.10
 -21  43  -1    0.26    0.88
 -43  19   1    0.93    1.22
  24 -43   1    0.56    1.13
 -43  19   1    1.97    1.39
  24 -43   1    1.72    0.86
  19  24   1    1.30    0.91
  24 -43   1    0.28    0.94
 -19 -24  -1   -0.26    0.80
 -19 -24  -1    1.52    1.71
  43 -19  -1    1.06    1.18
 -24  43  -1    0.05    0.86
 -24  43  -1    1.63    1.00
  16  27   1    0.90    0.97
  27 -43   1    1.18    0.85
  27 -43   1    0.38    1.01
  27 -43   1    2.02    1.20
 -43  16   1   -0.15    0.86
 -16 -27  -1    3.01    1.35
 -27  43  -1    0.14    0.91
 -16 -27  -1    0.06    0.87
 -27  43  -1    1.06    0.92
  30 -43   1    2.44    0.96
 -43  13   1   -0.88    0.94
  30 -43   1    0.32    1.02
  13  30   1    0.97    0.80
  30 -43   1   -0.17    0.81
  13  30   1    2.09    0.88
 -30  43  -1   -0.32    0.88
 -13 -30  -1   -0.51    0.91
 -30  43  -1    1.84    1.24
 -13 -30  -1    0.92    0.86
  33 -43   1   -0.30    1.00
  10  33   1    0.81    0.77
  33 -43   1    0.80    1.23
  33 -43   1    0.26    0.84
  10  33   1    0.08    0.75
 -43  10   1    1.17    0.93
 -33  43  -1   -0.76    0.85
 -10 -33  -1    0.34    0.75
 -33  43  -1   -0.78    0.74
 -10 -33  -1   -1.70    0.80
  36 -43   1    1.64    0.91
  36 -43   1    2.18    1.46
 -43   7   1    1.03    0.93
   7  36   1   -0.12    0.69
   7  36   1   -0.51    0.69
  36 -43   1    0.15    1.13
 -36  43  -1    2.62    1.15
  43  -7  -1    1.27    1.27
  -7 -36  -1    1.21    0.91
 -36  43  -1    0.81    1.04
  -7 -36  -1    1.50    0.98
   4  39   1   -0.44    0.56
   4  39   1    0.75    0.85
  39 -43   1    1.05    0.98
 -43   4   1   -0.80    0.82
  43  -4  -1    1.23    0.88
 -39  43  -1   -0.68    0.80
  -4 -39  -1   -0.58    0.81
 -39  43  -1    1.31    1.11
  -4 -39  -1    1.16    1.08
   1  42   1    0.22    0.81
 -43   1   1    3.34    1.22
   1  42   1   -0.57    0.57
  42 -43   1   -0.11    1.02
  -1 -42  -1   -0.03    0.41
 -42  43  -1    1.01    1.11
  43  -1  -1   -0.26    0.72
 -42  43  -1   -1.34    0.85
  -1 -42  -1    1.15    0.96
  -2  45   1    1.31    0.94
  -2  45   1   -0.38    0.53
 -43  -2   1   -0.45    0.86
 -45  43  -1    0.25    1.02
 -45  43  -1    1.06    1.26
   2 -45  -1    1.32    0.88
   2 -45  -1    0.53    0.83
  43   2  -1    0.20    1.23
 -44  45   1   -1.31    0.98
  -1 -44   1   -1.21    0.70
  -1 -44   1   -0.23    1.04
  45  -1   1    3.55    1.22
 -44  45   1   -0.30    1.02
   1  44  -1    1.03    0.86
 -45   1  -1    0.62    0.83
[truncated: 1,803,827 more chars]
