# Supplementary material for: Inflatable porous organic crystals
Source: Nat Mater. 2025 Nov 3;25(3):481–6. doi: 10.1038/s41563-025-02393-6 (PMC12960203; doi:10.1038/s41563-025-02393-6)
Supplement: Supplementary file 19 — (CCDC 2404630) Crystal structure of T1 at 8 bar of CO2. [file 41563_2025_2393_MOESM19_ESM.cif]

 
data_T1_C08
 
_audit_creation_method            'SHELXL-2019/3'
_shelx_SHELXL_version_number      '2019/3'
_chemical_name_systematic         ?
_chemical_name_common             ?
_chemical_melting_point           ?
_chemical_formula_moiety          'C42 H48 N6 O6, 1.9(C O2)'
_chemical_formula_sum
 'C43.90 H48 N6 O9.80' 
_chemical_formula_weight          816.48

loop_
 _atom_type_symbol
 _atom_type_description
 _atom_type_scat_dispersion_real
 _atom_type_scat_dispersion_imag
 _atom_type_scat_source
 'C'  'C'   0.0033   0.0016
 'International Tables Vol C Tables 4.2.6.8 and 6.1.1.4'
 'H'  'H'   0.0000   0.0000
 'International Tables Vol C Tables 4.2.6.8 and 6.1.1.4'
 'N'  'N'   0.0061   0.0033
 'International Tables Vol C Tables 4.2.6.8 and 6.1.1.4'
 'O'  'O'   0.0106   0.0060
 'International Tables Vol C Tables 4.2.6.8 and 6.1.1.4'
 
_space_group_crystal_system       trigonal
_space_group_IT_number            146
_space_group_name_H-M_alt         'R 3 :H'
_space_group_name_Hall            'R 3'
 
_shelx_space_group_comment
;
The symmetry employed for this shelxl refinement is uniquely defined
by the following loop, which should always be used as a source of
symmetry information in preference to the above space-group names.
They are only intended as comments.
;
 
loop_
 _space_group_symop_operation_xyz
 'x, y, z'
 '-y, x-y, z'
 '-x+y, -x, z'
 'x+2/3, y+1/3, z+1/3'
 '-y+2/3, x-y+1/3, z+1/3'
 '-x+y+2/3, -x+1/3, z+1/3'
 'x+1/3, y+2/3, z+2/3'
 '-y+1/3, x-y+2/3, z+2/3'
 '-x+y+1/3, -x+2/3, z+2/3'
 
_cell_length_a                    50.462(7)
_cell_length_b                    50.462(7)
_cell_length_c                    10.0643(17)
_cell_angle_alpha                 90
_cell_angle_beta                  90
_cell_angle_gamma                 120
_cell_volume                      22195(7)
_cell_formula_units_Z             18
_cell_measurement_temperature     300(2)
_cell_measurement_reflns_used      4543
_cell_measurement_theta_min        2.23
_cell_measurement_theta_max       12.86
 
_exptl_crystal_description        Rod
_exptl_crystal_colour             yellow
_exptl_crystal_density_meas       ?
_exptl_crystal_density_method     ?
_exptl_crystal_density_diffrn     1.100          
_exptl_crystal_F_000              7772
_exptl_transmission_factor_min    ?
_exptl_transmission_factor_max    ?
_exptl_crystal_size_max           0.320
_exptl_crystal_size_mid           0.211
_exptl_crystal_size_min           0.194
_exptl_absorpt_coefficient_mu     0.079
_shelx_estimated_absorpt_T_min    ?
_shelx_estimated_absorpt_T_max    ?
_exptl_absorpt_correction_type    'multi-scan'
_exptl_absorpt_correction_T_min   0.791
_exptl_absorpt_correction_T_max   1.000
_exptl_absorpt_process_details    'SADABS, 2016'
_exptl_absorpt_special_details    ?
_diffrn_ambient_temperature       300(2)
_diffrn_radiation_wavelength      0.71073
_diffrn_radiation_type            MoK\a
_diffrn_source 			  'microfocus sealed tube'
_diffrn_measurement_device 	  'four-circle diffractometer' 
_diffrn_measurement_device_type   'Bruker D8 Venture'
_diffrn_measurement_method 	  '\f and \w scans'
_diffrn_detector_area_resol_mean   ? 
_diffrn_standards_number 	   0
_diffrn_standards_interval_count   . 
_diffrn_standards_interval_time    . 
_diffrn_standards_decay_% 	   ?
_diffrn_reflns_number             69536
_diffrn_reflns_av_unetI/netI      0.1383
_diffrn_reflns_av_R_equivalents   0.1919
_diffrn_reflns_limit_h_min        -52
_diffrn_reflns_limit_h_max        52
_diffrn_reflns_limit_k_min        -52
_diffrn_reflns_limit_k_max        52
_diffrn_reflns_limit_l_min        -10
_diffrn_reflns_limit_l_max        10
_diffrn_reflns_theta_min          2.076
_diffrn_reflns_theta_max          21.903
_diffrn_reflns_theta_full         21.903
_diffrn_measured_fraction_theta_max   0.989
_diffrn_measured_fraction_theta_full  0.989
_diffrn_reflns_Laue_measured_fraction_max    0.989
_diffrn_reflns_Laue_measured_fraction_full   0.989
_diffrn_reflns_point_group_measured_fraction_max   0.977
_diffrn_reflns_point_group_measured_fraction_full  0.977
_reflns_number_total              11702
_reflns_number_gt                 4084
_reflns_threshold_expression      'I > 2\s(I)'
_reflns_Friedel_coverage          0.976
_reflns_Friedel_fraction_max      0.966
_reflns_Friedel_fraction_full     0.966
 
_reflns_special_details
;
 Reflections were merged by SHELXL according to the crystal
 class for the calculation of statistics and refinement.
 
 _reflns_Friedel_fraction is defined as the number of unique
 Friedel pairs measured divided by the number that would be
 possible theoretically, ignoring centric projections and
 systematic absences.
;
 
_computing_data_collection        'APEX4 (Bruker, 2021)'
_computing_cell_refinement        'SAINT V8.40A (Bruker, 2019)'
_computing_data_reduction         'SAINT V8.40A (Bruker, 2019)'
_computing_structure_solution     'SHELXD 2018/2 (Sheldrick, 2018)'
_computing_structure_refinement   'SHELXL-2018/3 (Sheldrick, 2018)'
_computing_molecular_graphics  'X-Seed (Barbour, 2020; Atwood & Barbour, 2003)'
_computing_publication_material   ?
_refine_special_details           
;
Formula was adjusted to include the CO2 guest molecules that cannot be modeled. 
Values of included CO2 are based on sorption data.
;
_refine_ls_structure_factor_coef  Fsqd
_refine_ls_matrix_type            full
_refine_ls_weighting_scheme       calc
_refine_ls_weighting_details
'w=1/[\s^2^(Fo^2^)+(0.2000P)^2^] where P=(Fo^2^+2Fc^2^)/3'
_atom_sites_solution_primary      'dual space'
_atom_sites_solution_secondary    difmap
_atom_sites_solution_hydrogens    geom
_refine_ls_hydrogen_treatment     constr
_refine_ls_extinction_method      none
_refine_ls_extinction_coef        .
_refine_ls_abs_structure_details
;
 Flack x determined using 1238 quotients [(I+)-(I-)]/[(I+)+(I-)]
 (Parsons, Flack and Wagner, Acta Cryst. B69 (2013) 249-259).
;
_refine_ls_abs_structure_Flack    -1.1(10)
_chemical_absolute_configuration  rm
_refine_ls_number_reflns          11702
_refine_ls_number_parameters      985
_refine_ls_number_restraints      1597
_refine_ls_R_factor_all           0.2739
_refine_ls_R_factor_gt            0.1437
_refine_ls_wR_factor_ref          0.4184
_refine_ls_wR_factor_gt           0.3295
_refine_ls_goodness_of_fit_ref    1.068
_refine_ls_restrained_S_all       1.012
_refine_ls_shift/su_max           0.000
_refine_ls_shift/su_mean          0.000
 
loop_
 _atom_site_label
 _atom_site_type_symbol
 _atom_site_fract_x
 _atom_site_fract_y
 _atom_site_fract_z
 _atom_site_U_iso_or_equiv
 _atom_site_adp_type
 _atom_site_occupancy
 _atom_site_site_symmetry_order  
 _atom_site_calc_flag
 _atom_site_refinement_flags_posn
 _atom_site_refinement_flags_adp
 _atom_site_refinement_flags_occupancy
 _atom_site_disorder_assembly
 _atom_site_disorder_group
O10B O 0.0910(3) -0.0861(3) -0.1729(15) 0.120(4) Uani 1 1 d . U . . .
H10B H 0.079467 -0.094244 -0.109624 0.180 Uiso 1 1 calc R U . . .
O10A O 0.2501(4) 0.0249(4) -0.2973(17) 0.139(5) Uani 1 1 d . U . . .
H10A H 0.249324 0.010178 -0.335930 0.209 Uiso 1 1 calc R U . . .
N12A N 0.2602(4) -0.0188(4) -0.340(2) 0.114(5) Uani 1 1 d . U . . .
N1A N 0.2824(4) 0.0761(4) 0.2542(19) 0.110(5) Uani 1 1 d . U . . .
N12C N 0.2288(5) 0.0627(5) 0.4081(19) 0.122(6) Uani 1 1 d . U . . .
N1B N 0.2063(5) -0.0770(4) -0.391(2) 0.124(6) Uani 1 1 d . U . . .
O10F O 0.2542(4) 0.1237(4) -0.0868(18) 0.162(7) Uani 1 1 d . U . . .
H10F H 0.238649 0.108089 -0.110353 0.243 Uiso 1 1 calc R U . . .
C13C C 0.2599(5) 0.0819(6) 0.455(2) 0.117(6) Uani 1 1 d . U . . .
H13C H 0.267050 0.069186 0.497259 0.141 Uiso 1 1 calc R U . . .
O9A O 0.2944(4) 0.0312(4) 0.2094(17) 0.148(6) Uani 1 1 d . U . . .
H9A H 0.295566 0.046005 0.248826 0.223 Uiso 1 1 calc R U . . .
C6A C 0.2676(6) 0.0046(5) -0.130(2) 0.115(6) Uani 1 1 d . U . . .
C18F C 0.1652(6) 0.0549(6) -0.272(3) 0.132(7) Uani 1 1 d . U . . .
H18F H 0.182989 0.060424 -0.328599 0.159 Uiso 1 1 calc R U . . .
N12F N 0.1988(5) 0.0772(4) -0.081(2) 0.126(6) Uani 1 1 d . U . . .
C18C C 0.2805(5) 0.0988(5) 0.339(2) 0.109(6) Uani 1 1 d . U . . .
H18C H 0.271764 0.109168 0.288050 0.131 Uiso 1 1 calc R U . . .
C3A C 0.2723(5) 0.0509(6) 0.035(2) 0.112(6) Uani 1 1 d . U . . .
C3B C 0.1598(6) -0.0876(6) -0.270(2) 0.120(6) Uani 1 1 d . U . . .
C11A C 0.2684(5) -0.0171(5) -0.223(2) 0.104(6) Uani 1 1 d . U . . .
H11A H 0.275250 -0.030080 -0.193770 0.124 Uiso 1 1 calc R U . . .
N1D N 0.1576(5) 0.0790(5) -0.268(2) 0.130(6) Uani 1 1 d . U . . .
C7F C 0.2166(6) 0.1245(6) 0.217(3) 0.133(7) Uani 1 1 d . U . . .
H7F H 0.198220 0.112215 0.260630 0.160 Uiso 1 1 calc R U . . .
C5B C 0.1144(6) -0.0927(5) -0.169(3) 0.110(6) Uani 1 1 d . U . . .
C18A C 0.2280(6) -0.0599(6) -0.495(3) 0.117(6) Uani 1 1 d . U . . .
H18A H 0.222238 -0.045987 -0.536530 0.141 Uiso 1 1 calc R U . . .
C2A C 0.2741(5) 0.0743(6) 0.133(2) 0.123(7) Uani 1 1 d . U . . .
H2A H 0.268840 0.088488 0.103290 0.147 Uiso 1 1 calc R U . . .
C6F C 0.2215(6) 0.1161(6) 0.091(2) 0.120(6) Uani 1 1 d . U . . .
C11F C 0.1953(6) 0.0863(6) 0.038(3) 0.133(7) Uani 1 1 d . U . . .
H11F H 0.177533 0.074945 0.087147 0.159 Uiso 1 1 calc R U . . .
N12B N 0.0727(5) -0.1178(5) 0.043(2) 0.130(6) Uani 1 1 d . U . . .
N12D N 0.1744(5) 0.2313(5) -0.404(2) 0.137(6) Uani 1 1 d . U . . .
O9D O 0.1225(4) 0.1024(4) -0.212(2) 0.173(7) Uani 1 1 d . U . . .
H9D H 0.127060 0.088976 -0.216613 0.259 Uiso 1 1 calc R U . . .
C4B C 0.1354(5) -0.0805(5) -0.270(2) 0.108(6) Uani 1 1 d . U . . .
H4B H 0.134054 -0.068158 -0.334810 0.129 Uiso 1 1 calc R U . . .
C6C C 0.1877(6) 0.0126(7) 0.363(3) 0.135(7) Uani 1 1 d . U . . .
N1F N 0.2847(5) 0.2037(5) 0.383(2) 0.144(7) Uani 1 1 d . U . . .
C13B C 0.0526(6) -0.1294(7) 0.165(3) 0.159(9) Uani 1 1 d . U . . .
H13B H 0.059815 -0.139620 0.226197 0.191 Uiso 1 1 calc R U . . .
O10C O 0.1756(4) 0.0511(5) 0.322(2) 0.186(8) Uani 1 1 d . U . . .
H10C H 0.193449 0.061014 0.347117 0.279 Uiso 1 1 calc R U . . .
C13F C 0.1713(6) 0.0493(6) -0.123(3) 0.133(7) Uani 1 1 d . U . . .
H13F H 0.153813 0.044922 -0.065483 0.159 Uiso 1 1 calc R U . . .
C4A C 0.2625(5) 0.0480(6) -0.083(2) 0.114(6) Uani 1 1 d . U . . .
H4A H 0.256338 0.061648 -0.111046 0.136 Uiso 1 1 calc R U . . .
C14A C 0.2835(5) -0.0247(5) -0.541(2) 0.119(6) Uani 1 1 d . U . . .
H14C H 0.303711 -0.013831 -0.501471 0.143 Uiso 1 1 calc R U . . .
H14D H 0.279489 -0.009604 -0.582033 0.143 Uiso 1 1 calc R U . . .
C3D C 0.1710(6) 0.1308(6) -0.318(3) 0.130(7) Uani 1 1 d . U . . .
N1C N 0.0845(5) -0.0803(6) 0.278(2) 0.148(8) Uani 1 1 d . U . . .
C3F C 0.2675(6) 0.1683(6) 0.214(3) 0.127(7) Uani 1 1 d . U . . .
C8A C 0.2815(6) 0.0290(7) 0.082(3) 0.131(7) Uani 1 1 d . U . . .
N12E N 0.2876(5) 0.2617(5) 0.325(2) 0.144(7) Uani 1 1 d . U . . .
C8D C 0.1453(6) 0.1289(6) -0.271(3) 0.126(7) Uani 1 1 d . U . . .
O9F O 0.2340(5) 0.1577(4) 0.399(2) 0.185(8) Uani 1 1 d . U . . .
H9F H 0.249780 0.172043 0.428851 0.278 Uiso 1 1 calc R U . . .
C5A C 0.2602(6) 0.0263(6) -0.176(3) 0.114(6) Uani 1 1 d . U . . .
C7A C 0.2795(6) 0.0066(6) -0.006(2) 0.125(7) Uani 1 1 d . U . . .
H7A H 0.286223 -0.006755 0.019790 0.150 Uiso 1 1 calc R U . . .
C3C C 0.1273(6) -0.0302(7) 0.298(2) 0.125(7) Uani 1 1 d . U . . .
C8F C 0.2392(7) 0.1516(6) 0.278(3) 0.128(7) Uani 1 1 d . U . . .
C13A C 0.2605(6) -0.0411(5) -0.435(2) 0.119(6) Uani 1 1 d . U . . .
H13A H 0.265679 -0.054816 -0.388149 0.142 Uiso 1 1 calc R U . . .
C6D C 0.1624(6) 0.1806(6) -0.334(2) 0.121(7) Uani 1 1 d . U . . .
C13D C 0.1653(6) 0.2538(6) -0.408(3) 0.135(7) Uani 1 1 d . U . . .
H13D H 0.148162 0.248701 -0.347756 0.162 Uiso 1 1 calc R U . . .
C15A C 0.2833(6) -0.0458(7) -0.647(3) 0.142(8) Uani 1 1 d . U . . .
H15D H 0.289157 -0.059694 -0.608017 0.170 Uiso 1 1 calc R U . . .
H15C H 0.298219 -0.033915 -0.714709 0.170 Uiso 1 1 calc R U . . .
O10E O 0.3051(4) 0.2824(4) 0.087(2) 0.165(6) Uani 1 1 d . U . . .
H10E H 0.307439 0.277796 0.162504 0.247 Uiso 1 1 calc R U . . .
C2B C 0.1835(6) -0.0734(5) -0.376(2) 0.121(7) Uani 1 1 d . U . . .
H2B H 0.181133 -0.060835 -0.437307 0.145 Uiso 1 1 calc R U . . .
C14E C 0.3117(7) 0.2833(7) 0.538(3) 0.158(9) Uani 1 1 d . U . . .
H14J H 0.330426 0.295790 0.488977 0.190 Uiso 1 1 calc R U . . .
H14I H 0.300957 0.294619 0.547026 0.190 Uiso 1 1 calc R U . . .
N1E N 0.2023(6) 0.2802(6) -0.228(3) 0.159(8) Uani 1 1 d . U . . .
C5D C 0.1876(7) 0.1814(7) -0.380(3) 0.156(9) Uani 1 1 d . U . . .
C11D C 0.1579(6) 0.2081(6) -0.342(2) 0.128(7) Uani 1 1 d . U . . .
H11D H 0.141438 0.207142 -0.296267 0.154 Uiso 1 1 calc R U . . .
C15C C 0.2932(6) 0.1274(8) 0.603(3) 0.159(9) Uani 1 1 d . U . . .
H15F H 0.292792 0.142018 0.664713 0.191 Uiso 1 1 calc R U . . .
H15E H 0.302032 0.116706 0.648889 0.191 Uiso 1 1 calc R U . . .
C5C C 0.1668(6) 0.0210(7) 0.320(3) 0.133(8) Uani 1 1 d . U . . .
C5F C 0.2493(7) 0.1326(7) 0.030(3) 0.140(8) Uani 1 1 d . U . . .
C11B C 0.0956(7) -0.1217(6) 0.033(3) 0.142(8) Uani 1 1 d . U . . .
H11B H 0.098094 -0.133423 0.097129 0.170 Uiso 1 1 calc R U . . .
C7D C 0.1411(6) 0.1538(6) -0.276(2) 0.131(7) Uani 1 1 d . U . . .
H7D H 0.123453 0.152317 -0.240419 0.158 Uiso 1 1 calc R U . . .
O9C O 0.1384(5) -0.0714(5) 0.343(3) 0.213(10) Uani 1 1 d . U . . .
H9C H 0.120980 -0.082106 0.314155 0.319 Uiso 1 1 calc R U . . .
C18B C 0.0514(6) -0.1035(7) 0.233(3) 0.146(8) Uani 1 1 d . U . . .
H18B H 0.044172 -0.093649 0.170303 0.175 Uiso 1 1 calc R U . . .
C2D C 0.1766(6) 0.1053(7) -0.319(3) 0.134(7) Uani 1 1 d . U . . .
H2D H 0.194545 0.107950 -0.356935 0.160 Uiso 1 1 calc R U . . .
C4F C 0.2720(6) 0.1587(6) 0.093(3) 0.135(8) Uani 1 1 d . U . . .
H4F H 0.290849 0.170031 0.051213 0.162 Uiso 1 1 calc R U . . .
C13E C 0.2918(6) 0.2537(7) 0.464(3) 0.147(7) Uani 1 1 d . U . . .
H13E H 0.271970 0.241772 0.507694 0.176 Uiso 1 1 calc R U . . .
C3E C 0.2372(7) 0.2767(6) -0.071(3) 0.133(7) Uani 1 1 d . U . . .
C6B C 0.1177(6) -0.1092(6) -0.070(3) 0.130(7) Uani 1 1 d . U . . .
O9B O 0.1843(5) -0.1124(6) -0.177(2) 0.226(11) Uani 1 1 d . U . . .
H9B H 0.195852 -0.103648 -0.239343 0.339 Uiso 1 1 calc R U . . .
C11C C 0.2186(6) 0.0348(7) 0.409(2) 0.138(9) Uani 1 1 d . U . . .
H11C H 0.231151 0.027538 0.439428 0.166 Uiso 1 1 calc R U . . .
C17C C 0.3116(6) 0.1214(6) 0.385(2) 0.133(7) Uani 1 1 d . U . . .
H17F H 0.323807 0.132438 0.307782 0.160 Uiso 1 1 calc R U . . .
H17E H 0.320967 0.110576 0.424090 0.160 Uiso 1 1 calc R U . . .
C14F C 0.1780(7) 0.0231(6) -0.120(4) 0.170(9) Uani 1 1 d . U . . .
H14K H 0.182785 0.019646 -0.030878 0.204 Uiso 1 1 calc R U . . .
H14L H 0.195282 0.027617 -0.177531 0.204 Uiso 1 1 calc R U . . .
C7E C 0.2246(6) 0.2578(7) 0.143(3) 0.155(9) Uani 1 1 d . U . . .
H7E H 0.209639 0.248357 0.208344 0.187 Uiso 1 1 calc R U . . .
C4C C 0.1379(6) 0.0006(6) 0.292(2) 0.126(7) Uani 1 1 d . U . . .
H4C H 0.124536 0.007415 0.267107 0.151 Uiso 1 1 calc R U . . .
C14B C 0.0195(6) -0.1521(7) 0.115(3) 0.188(12) Uani 1 1 d . U . . .
H14B H 0.012514 -0.141543 0.056430 0.226 Uiso 1 1 calc R U . . .
H14A H 0.019279 -0.168736 0.065783 0.226 Uiso 1 1 calc R U . . .
C8C C 0.1461(7) -0.0407(7) 0.339(3) 0.159(9) Uani 1 1 d . U . . .
C5E C 0.2758(8) 0.2757(7) 0.071(3) 0.148(8) Uani 1 1 d . U . . .
C16F C 0.1423(8) -0.0012(7) -0.307(3) 0.170(10) Uani 1 1 d . U . . .
H16K H 0.124889 -0.019747 -0.340873 0.204 Uiso 1 1 calc R U . . .
H16L H 0.159906 0.003034 -0.361014 0.204 Uiso 1 1 calc R U . . .
C8B C 0.1611(7) -0.1056(7) -0.177(3) 0.152(8) Uani 1 1 d . U . . .
C14C C 0.2588(6) 0.1032(7) 0.556(3) 0.155(9) Uani 1 1 d . U . . .
H14E H 0.246632 0.091648 0.631354 0.186 Uiso 1 1 calc R U . . .
H14F H 0.249326 0.114099 0.517054 0.186 Uiso 1 1 calc R U . . .
C8E C 0.2175(7) 0.2665(7) 0.027(4) 0.158(9) Uani 1 1 d . U . . .
C17F C 0.1359(7) 0.0250(6) -0.323(3) 0.152(8) Uani 1 1 d . U . . .
H17L H 0.118136 0.021112 -0.270842 0.183 Uiso 1 1 calc R U . . .
H17K H 0.131989 0.027247 -0.415238 0.183 Uiso 1 1 calc R U . . .
C14D C 0.1579(7) 0.2581(7) -0.541(3) 0.158(8) Uani 1 1 d . U . . .
H14G H 0.140148 0.239366 -0.571615 0.189 Uiso 1 1 calc R U . . .
H14H H 0.174867 0.262295 -0.599560 0.189 Uiso 1 1 calc R U . . .
C2C C 0.0956(6) -0.0529(7) 0.262(2) 0.135(8) Uani 1 1 d . U . . .
H2C H 0.083375 -0.045858 0.225351 0.161 Uiso 1 1 calc R U . . .
C7B C 0.1410(7) -0.1155(6) -0.073(3) 0.152(8) Uani 1 1 d . U . . .
H7B H 0.143223 -0.126599 -0.004438 0.182 Uiso 1 1 calc R U . . .
C4D C 0.1924(7) 0.1577(7) -0.374(3) 0.154(9) Uani 1 1 d . U . . .
H4D H 0.210347 0.159567 -0.407837 0.184 Uiso 1 1 calc R U . . .
C2E C 0.2284(8) 0.2844(6) -0.207(3) 0.143(8) Uani 1 1 d . U . . .
H2E H 0.242960 0.292315 -0.274848 0.171 Uiso 1 1 calc R U . . .
C11E C 0.2612(7) 0.2551(6) 0.288(3) 0.139(8) Uani 1 1 d . U . . .
H11E H 0.245237 0.244280 0.347393 0.167 Uiso 1 1 calc R U . . .
O10D O 0.2124(6) 0.2097(5) -0.432(3) 0.259(13) Uani 1 1 d . U . . .
H10D H 0.207795 0.223163 -0.427119 0.389 Uiso 1 1 calc R U . . .
C2F C 0.2898(6) 0.1956(6) 0.272(3) 0.135(8) Uani 1 1 d . U . . .
H2F H 0.308236 0.207818 0.228238 0.162 Uiso 1 1 calc R U . . .
C7C C 0.1783(7) -0.0179(8) 0.367(3) 0.169(9) Uani 1 1 d . U . . .
H7C H 0.192214 -0.024237 0.388704 0.202 Uiso 1 1 calc R U . . .
C6E C 0.2540(7) 0.2628(7) 0.166(3) 0.151(8) Uani 1 1 d . U . . .
C4E C 0.2662(7) 0.2822(6) -0.047(3) 0.143(7) Uani 1 1 d . U . . .
H4E H 0.280584 0.290904 -0.114667 0.172 Uiso 1 1 calc R U . . .
C17B C 0.0308(8) -0.1148(8) 0.349(3) 0.201(12) Uani 1 1 d . U . . .
H17B H 0.037989 -0.124799 0.409764 0.241 Uiso 1 1 calc R U . . .
H17A H 0.031792 -0.097444 0.395427 0.241 Uiso 1 1 calc R U . . .
C18D C 0.1945(8) 0.2839(7) -0.365(3) 0.164(8) Uani 1 1 d . U . . .
H18D H 0.211600 0.288894 -0.425301 0.196 Uiso 1 1 calc R U . . .
C18E C 0.3077(6) 0.2349(7) 0.452(3) 0.149(7) Uani 1 1 d . U . . .
H18E H 0.326808 0.245874 0.402053 0.178 Uiso 1 1 calc R U . . .
C15D C 0.1511(8) 0.2847(9) -0.551(3) 0.184(10) Uani 1 1 d . U . . .
H15G H 0.133117 0.279770 -0.498103 0.220 Uiso 1 1 calc R U . . .
H15H H 0.146579 0.286956 -0.642595 0.220 Uiso 1 1 calc R U . . .
C15F C 0.1480(9) -0.0062(7) -0.173(4) 0.187(10) Uani 1 1 d . U . . .
H15L H 0.150495 -0.024006 -0.168567 0.224 Uiso 1 1 calc R U . . .
H15K H 0.130680 -0.009994 -0.117512 0.224 Uiso 1 1 calc R U . . .
O9E O 0.1872(5) 0.2617(6) 0.012(2) 0.206(9) Uani 1 1 d . U . . .
H9E H 0.184968 0.265984 -0.064623 0.309 Uiso 1 1 calc R U . . .
C16C C 0.3127(6) 0.1442(7) 0.483(3) 0.153(9) Uani 1 1 d . U . . .
H16F H 0.305129 0.156565 0.442647 0.184 Uiso 1 1 calc R U . . .
H16E H 0.333716 0.157731 0.510835 0.184 Uiso 1 1 calc R U . . .
C16E C 0.3353(8) 0.2583(8) 0.659(3) 0.175(10) Uani 1 1 d . U . . .
H16I H 0.341081 0.254710 0.746336 0.210 Uiso 1 1 calc R U . . .
H16J H 0.353791 0.269737 0.606854 0.210 Uiso 1 1 calc R U . . .
C17E C 0.3134(7) 0.2268(7) 0.589(3) 0.170(9) Uani 1 1 d . U . . .
H17J H 0.322957 0.214326 0.584397 0.204 Uiso 1 1 calc R U . . .
H17I H 0.294317 0.215705 0.638130 0.204 Uiso 1 1 calc R U . . .
C16A C 0.2510(7) -0.0650(8) -0.714(3) 0.166(9) Uani 1 1 d . U . . .
H16C H 0.245372 -0.051455 -0.758416 0.199 Uiso 1 1 calc R U . . .
H16D H 0.251396 -0.078923 -0.778911 0.199 Uiso 1 1 calc R U . . .
C17A C 0.2280(7) -0.0828(7) -0.605(3) 0.164(9) Uani 1 1 d . U . . .
H17C H 0.233235 -0.096957 -0.563733 0.197 Uiso 1 1 calc R U . . .
H17D H 0.207729 -0.094523 -0.643053 0.197 Uiso 1 1 calc R U . . .
C16B C 0.0000(8) -0.1355(10) 0.315(4) 0.224(14) Uani 1 1 d . U . . .
H16B H -0.007927 -0.125399 0.259486 0.269 Uiso 1 1 calc R U . . .
H16A H -0.012384 -0.142687 0.394951 0.269 Uiso 1 1 calc R U . . .
C17D C 0.1862(9) 0.3117(8) -0.363(4) 0.203(11) Uani 1 1 d . U . . .
H17G H 0.168850 0.306318 -0.304775 0.244 Uiso 1 1 calc R U . . .
H17H H 0.203516 0.330507 -0.330436 0.244 Uiso 1 1 calc R U . . .
C15E C 0.3193(8) 0.2765(8) 0.673(3) 0.181(11) Uani 1 1 d . U . . .
H15I H 0.300632 0.264956 0.723726 0.217 Uiso 1 1 calc R U . . .
H15J H 0.332332 0.295480 0.719104 0.217 Uiso 1 1 calc R U . . .
C15B C -0.0013(8) -0.1645(10) 0.235(4) 0.246(17) Uani 1 1 d . U . . .
H15A H 0.005409 -0.175402 0.292760 0.295 Uiso 1 1 calc R U . . .
H15B H -0.022143 -0.178578 0.207280 0.295 Uiso 1 1 calc R U . . .
C16D C 0.1787(9) 0.3156(8) -0.501(4) 0.188(11) Uani 1 1 d . U . . .
H16H H 0.196357 0.321528 -0.557793 0.225 Uiso 1 1 calc R U . . .
H16G H 0.173462 0.331642 -0.504544 0.225 Uiso 1 1 calc R U . . .
 
loop_
 _atom_site_aniso_label
 _atom_site_aniso_U_11
 _atom_site_aniso_U_22
 _atom_site_aniso_U_33
 _atom_site_aniso_U_23
 _atom_site_aniso_U_13
 _atom_site_aniso_U_12
O10B 0.106(11) 0.099(10) 0.144(12) 0.009(8) 0.010(9) 0.044(9)
O10A 0.194(16) 0.155(14) 0.114(11) -0.007(10) -0.022(11) 0.121(13)
N12A 0.119(13) 0.108(13) 0.133(13) 0.003(11) 0.008(11) 0.070(11)
N1A 0.100(12) 0.128(13) 0.108(12) 0.006(10) -0.004(9) 0.061(10)
N12C 0.094(12) 0.123(14) 0.125(13) 0.019(12) -0.024(10) 0.037(11)
N1B 0.105(13) 0.122(14) 0.159(15) 0.024(11) 0.004(11) 0.067(12)
O10F 0.160(15) 0.157(15) 0.140(14) -0.050(11) 0.024(11) 0.058(13)
C13C 0.106(14) 0.139(16) 0.100(14) -0.009(12) -0.002(11) 0.056(12)
O9A 0.191(17) 0.158(14) 0.129(12) 0.006(10) -0.022(11) 0.111(13)
C6A 0.145(16) 0.119(14) 0.103(13) 0.022(11) 0.021(12) 0.082(13)
C18F 0.124(15) 0.120(14) 0.163(17) -0.033(13) -0.015(13) 0.068(13)
N12F 0.132(14) 0.102(12) 0.146(14) -0.033(11) -0.006(11) 0.059(11)
C18C 0.103(13) 0.110(15) 0.112(13) 0.002(11) -0.014(11) 0.051(12)
C3A 0.128(15) 0.136(15) 0.091(12) 0.024(11) 0.014(12) 0.081(12)
C3B 0.125(15) 0.120(15) 0.126(15) 0.016(12) 0.009(12) 0.070(13)
C11A 0.114(15) 0.093(14) 0.113(14) 0.022(11) 0.008(13) 0.058(12)
N1D 0.121(15) 0.116(13) 0.155(15) 0.001(12) 0.020(12) 0.062(12)
C7F 0.126(16) 0.127(17) 0.139(16) -0.014(13) 0.018(13) 0.057(13)
C5B 0.083(14) 0.097(15) 0.132(16) -0.004(12) 0.000(12) 0.033(12)
C18A 0.110(14) 0.112(15) 0.144(16) 0.009(12) 0.006(11) 0.066(12)
C2A 0.134(16) 0.144(17) 0.096(13) 0.013(12) -0.001(13) 0.074(14)
C6F 0.119(15) 0.125(15) 0.117(14) -0.027(12) -0.009(12) 0.061(12)
C11F 0.123(16) 0.115(16) 0.166(19) -0.023(13) -0.026(15) 0.064(13)
N12B 0.084(12) 0.123(14) 0.147(15) 0.010(11) -0.002(11) 0.025(11)
N12D 0.147(16) 0.115(13) 0.160(16) 0.029(12) 0.048(12) 0.074(13)
O9D 0.143(15) 0.122(13) 0.25(2) 0.054(13) 0.076(14) 0.064(12)
C4B 0.113(15) 0.104(14) 0.118(14) 0.004(11) -0.002(11) 0.063(13)
C6C 0.107(14) 0.120(14) 0.158(17) 0.041(14) -0.021(13) 0.041(12)
N1F 0.114(14) 0.128(14) 0.166(17) -0.031(13) -0.026(13) 0.043(12)
C13B 0.098(14) 0.147(18) 0.162(18) 0.009(14) 0.005(13) 0.009(14)
O10C 0.124(14) 0.124(14) 0.29(2) 0.031(15) -0.027(14) 0.047(12)
C13F 0.133(16) 0.111(14) 0.173(17) -0.038(13) -0.027(14) 0.075(13)
C4A 0.142(16) 0.146(16) 0.091(12) 0.020(11) 0.005(12) 0.101(14)
C14A 0.117(14) 0.121(16) 0.140(16) 0.001(13) 0.017(12) 0.074(13)
C3D 0.127(16) 0.108(14) 0.156(17) 0.001(13) 0.054(13) 0.059(13)
N1C 0.120(14) 0.137(16) 0.134(15) 0.012(13) 0.001(11) 0.025(13)
C3F 0.109(15) 0.118(16) 0.146(16) -0.009(12) 0.004(13) 0.051(12)
C8A 0.156(18) 0.140(18) 0.106(15) 0.016(13) -0.004(14) 0.082(15)
N12E 0.103(14) 0.133(15) 0.161(16) -0.028(13) 0.002(13) 0.033(12)
C8D 0.107(15) 0.111(15) 0.170(18) 0.031(14) 0.043(14) 0.060(13)
O9F 0.171(17) 0.176(18) 0.166(16) -0.055(13) 0.025(12) 0.055(14)
C5A 0.154(17) 0.127(16) 0.100(14) 0.024(12) 0.012(13) 0.100(14)
C7A 0.167(18) 0.136(17) 0.104(13) 0.033(12) 0.016(13) 0.099(15)
C3C 0.090(14) 0.129(14) 0.138(16) 0.014(14) 0.002(12) 0.041(12)
C8F 0.135(17) 0.119(16) 0.127(16) -0.026(13) 0.009(13) 0.060(14)
C13A 0.128(14) 0.108(15) 0.142(14) 0.004(11) 0.012(12) 0.076(12)
C6D 0.115(15) 0.112(14) 0.143(16) 0.029(13) 0.047(13) 0.062(13)
C13D 0.138(17) 0.121(15) 0.158(17) 0.021(14) 0.015(14) 0.074(13)
C15A 0.130(17) 0.16(2) 0.147(17) -0.006(15) 0.014(14) 0.077(15)
O10E 0.121(14) 0.166(16) 0.207(17) 0.027(13) 0.041(12) 0.071(13)
C2B 0.115(16) 0.116(16) 0.140(16) 0.013(12) 0.009(12) 0.064(14)
C14E 0.16(2) 0.140(18) 0.163(19) -0.041(16) -0.019(16) 0.067(15)
N1E 0.145(18) 0.135(16) 0.200(19) 0.002(14) -0.008(15) 0.072(15)
C5D 0.141(18) 0.109(16) 0.21(2) 0.036(16) 0.090(16) 0.060(15)
C11D 0.130(17) 0.123(16) 0.138(17) 0.025(14) 0.027(14) 0.067(15)
C15C 0.126(18) 0.20(2) 0.131(17) -0.045(16) -0.027(14) 0.069(17)
C5C 0.103(16) 0.110(15) 0.164(18) 0.025(15) -0.024(14) 0.037(13)
C5F 0.127(17) 0.135(18) 0.142(17) -0.011(14) 0.019(14) 0.055(14)
C11B 0.100(17) 0.137(18) 0.160(18) 0.031(14) 0.004(13) 0.038(15)
C7D 0.121(16) 0.124(15) 0.160(18) 0.038(14) 0.046(13) 0.069(14)
O9C 0.164(18) 0.150(16) 0.30(3) 0.037(17) -0.059(17) 0.062(14)
C18B 0.110(15) 0.134(17) 0.149(17) 0.019(14) 0.024(13) 0.027(13)
C2D 0.111(16) 0.132(16) 0.168(19) 0.000(15) 0.034(14) 0.068(15)
C4F 0.131(17) 0.114(16) 0.139(17) -0.019(13) 0.018(13) 0.046(13)
C13E 0.117(16) 0.145(17) 0.162(18) -0.026(15) -0.006(14) 0.054(14)
C3E 0.127(16) 0.106(15) 0.161(17) 0.005(14) 0.010(14) 0.056(15)
C6B 0.098(15) 0.114(16) 0.156(17) 0.036(13) 0.010(12) 0.035(12)
O9B 0.172(18) 0.32(3) 0.26(2) 0.16(2) 0.083(16) 0.18(2)
C11C 0.113(16) 0.136(17) 0.135(17) 0.036(16) -0.025(13) 0.039(15)
C17C 0.116(15) 0.144(18) 0.127(16) 0.004(13) 0.000(12) 0.055(13)
C14F 0.17(2) 0.123(16) 0.24(2) -0.043(16) -0.053(17) 0.090(16)
C7E 0.100(15) 0.18(2) 0.162(19) 0.013(17) 0.002(15) 0.051(16)
C4C 0.102(15) 0.116(14) 0.153(17) 0.020(15) -0.002(14) 0.051(13)
C14B 0.099(16) 0.17(2) 0.18(2) 0.003(16) 0.020(15) -0.019(16)
C8C 0.125(17) 0.123(16) 0.20(2) 0.052(17) -0.011(17) 0.041(14)
C5E 0.114(17) 0.150(19) 0.17(2) 0.020(17) 0.025(15) 0.057(16)
C16F 0.19(2) 0.131(17) 0.19(2) -0.041(19) -0.036(19) 0.078(17)
C8B 0.128(18) 0.17(2) 0.18(2) 0.067(16) 0.017(15) 0.091(16)
C14C 0.127(17) 0.18(2) 0.130(16) -0.017(15) -0.009(13) 0.057(15)
C8E 0.105(16) 0.17(2) 0.157(19) -0.015(17) 0.002(15) 0.037(16)
C17F 0.146(19) 0.120(16) 0.18(2) -0.037(15) -0.025(15) 0.060(15)
C14D 0.151(19) 0.148(19) 0.18(2) 0.031(16) 0.023(15) 0.080(16)
C2C 0.116(16) 0.124(16) 0.135(17) 0.018(16) 0.009(14) 0.039(14)
C7B 0.121(18) 0.156(19) 0.18(2) 0.073(16) 0.031(14) 0.070(15)
C4D 0.131(17) 0.120(16) 0.21(2) 0.014(16) 0.068(16) 0.064(15)
C2E 0.131(18) 0.093(15) 0.177(18) 0.016(14) 0.030(15) 0.036(16)
C11E 0.111(17) 0.118(17) 0.160(18) 0.001(15) 0.001(15) 0.037(15)
O10D 0.22(2) 0.142(16) 0.42(3) 0.097(19) 0.19(2) 0.089(16)
C2F 0.113(16) 0.138(17) 0.155(19) -0.042(14) 0.007(14) 0.063(13)
C7C 0.122(16) 0.149(17) 0.21(2) 0.040(18) -0.029(16) 0.048(15)
C6E 0.119(16) 0.150(18) 0.157(18) 0.005(16) 0.022(14) 0.047(15)
C4E 0.133(17) 0.132(17) 0.164(18) 0.009(16) 0.048(15) 0.065(16)
C17B 0.15(2) 0.17(2) 0.19(2) 0.036(17) 0.064(18) 0.009(18)
C18D 0.19(2) 0.117(15) 0.19(2) 0.035(15) 0.013(16) 0.080(14)
C18E 0.110(16) 0.153(17) 0.169(17) -0.045(14) -0.017(14) 0.055(14)
C15D 0.18(2) 0.22(3) 0.17(2) 0.049(19) 0.014(17) 0.113(19)
C15F 0.22(2) 0.131(17) 0.22(3) -0.059(19) -0.04(2) 0.100(17)
O9E 0.126(15) 0.27(3) 0.22(2) -0.003(17) -0.009(13) 0.094(17)
C16C 0.123(17) 0.16(2) 0.14(2) -0.037(15) -0.012(14) 0.039(15)
C16E 0.17(2) 0.18(2) 0.17(2) -0.049(17) -0.048(17) 0.079(17)
C17E 0.17(2) 0.17(2) 0.150(19) -0.047(16) -0.039(16) 0.070(17)
C16A 0.13(2) 0.19(2) 0.17(2) -0.018(16) 0.014(15) 0.079(18)
C17A 0.142(18) 0.16(2) 0.18(2) -0.003(16) 0.009(15) 0.071(16)
C16B 0.14(2) 0.23(3) 0.20(3) 0.04(2) 0.07(2) 0.01(2)
C17D 0.23(3) 0.135(18) 0.24(3) 0.016(19) -0.02(2) 0.086(18)
C15E 0.17(2) 0.16(2) 0.19(2) -0.056(19) -0.016(19) 0.064(18)
C15B 0.127(19) 0.23(3) 0.22(3) 0.02(2) 0.03(2) -0.03(2)
C16D 0.23(3) 0.151(19) 0.22(3) 0.06(2) 0.01(2) 0.121(18)
 
_geom_special_details
;
 All esds (except the esd in the dihedral angle between two l.s. planes)
 are estimated using the full covariance matrix.  The cell esds are taken
 into account individually in the estimation of esds in distances, angles
 and torsion angles; correlations between esds in cell parameters are only
 used when they are defined by crystal symmetry.  An approximate (isotropic)
 treatment of cell esds is used for estimating esds involving l.s. planes.
;
 
loop_
 _geom_bond_atom_site_label_1
 _geom_bond_atom_site_label_2
 _geom_bond_distance
 _geom_bond_site_symmetry_2
 _geom_bond_publ_flag
O10B C5B 1.38(3) . ?
O10B H10B 0.8200 . ?
O10A C5A 1.31(3) . ?
O10A H10A 0.8200 . ?
N12A C11A 1.23(2) . ?
N12A C13A 1.48(3) . ?
N1A C2A 1.28(2) . ?
N1A C18C 1.47(3) . ?
N12C C11C 1.23(3) . ?
N12C C13C 1.45(3) . ?
N1B C2B 1.26(3) . ?
N1B C18A 1.44(3) . ?
O10F C5F 1.33(3) . ?
O10F H10F 0.8200 . ?
C13C C14C 1.50(3) . ?
C13C C18C 1.51(3) . ?
C13C H13C 0.9800 . ?
O9A C8A 1.42(3) . ?
O9A H9A 0.8200 . ?
C6A C7A 1.37(3) . ?
C6A C5A 1.40(3) . ?
C6A C11A 1.46(3) . ?
C18F N1D 1.44(3) . ?
C18F C17F 1.58(3) . ?
C18F C13F 1.59(3) . ?
C18F H18F 0.9800 . ?
N12F C11F 1.32(3) . ?
N12F C13F 1.46(3) . ?
C18C C17C 1.48(3) . ?
C18C H18C 0.9800 . ?
C3A C4A 1.27(3) . ?
C3A C8A 1.47(3) . ?
C3A C2A 1.51(3) . ?
C3B C8B 1.33(3) . ?
C3B C4B 1.44(3) . ?
C3B C2B 1.50(3) . ?
C11A H11A 0.9300 . ?
N1D C2D 1.29(3) . ?
C7F C6F 1.39(3) . ?
C7F C8F 1.41(3) . ?
C7F H7F 0.9300 . ?
C5B C6B 1.36(3) . ?
C5B C4B 1.37(3) . ?
C18A C13A 1.54(3) . ?
C18A C17A 1.60(3) . ?
C18A H18A 0.9800 . ?
C2A H2A 0.9300 . ?
C6F C5F 1.37(3) . ?
C6F C11F 1.52(3) . ?
C11F H11F 0.9300 . ?
N12B C11B 1.27(3) . ?
N12B C13B 1.52(3) . ?
N12D C11D 1.22(3) . ?
N12D C13D 1.43(3) . ?
O9D C8D 1.39(3) . ?
O9D H9D 0.8200 . ?
C4B H4B 0.9300 . ?
C6C C7C 1.36(4) . ?
C6C C5C 1.39(3) . ?
C6C C11C 1.47(3) . ?
N1F C2F 1.26(3) . ?
N1F C18E 1.58(3) . ?
C13B C18B 1.50(4) . ?
C13B C14B 1.56(3) . ?
C13B H13B 0.9800 . ?
O10C C5C 1.36(3) . ?
O10C H10C 0.8200 . ?
C13F C14F 1.52(3) . ?
C13F H13F 0.9800 . ?
C4A C5A 1.40(3) . ?
C4A H4A 0.9300 . ?
C14A C13A 1.49(3) . ?
C14A C15A 1.50(3) . ?
C14A H14C 0.9700 . ?
C14A H14D 0.9700 . ?
C3D C8D 1.34(3) . ?
C3D C4D 1.36(3) . ?
C3D C2D 1.45(3) . ?
N1C C2C 1.22(3) . ?
N1C C18B 1.56(3) . ?
C3F C4F 1.37(3) . ?
C3F C8F 1.40(3) . ?
C3F C2F 1.40(3) . ?
C8A C7A 1.39(3) . ?
N12E C11E 1.25(3) . ?
N12E C13E 1.50(3) . ?
C8D C7D 1.37(3) . ?
O9F C8F 1.31(3) . ?
O9F H9F 0.8200 . ?
C7A H7A 0.9300 . ?
C3C C8C 1.36(4) . ?
C3C C4C 1.37(3) . ?
C3C C2C 1.47(3) . ?
C13A H13A 0.9800 . ?
C6D C5D 1.34(3) . ?
C6D C7D 1.37(3) . ?
C6D C11D 1.51(3) . ?
C13D C14D 1.43(3) . ?
C13D C18D 1.56(4) . ?
C13D H13D 0.9800 . ?
C15A C16A 1.57(4) . ?
C15A H15D 0.9700 . ?
C15A H15C 0.9700 . ?
O10E C5E 1.35(3) . ?
O10E H10E 0.8200 . ?
C2B H2B 0.9300 . ?
C14E C15E 1.49(4) . ?
C14E C13E 1.52(4) . ?
C14E H14J 0.9700 . ?
C14E H14I 0.9700 . ?
N1E C2E 1.25(3) . ?
N1E C18D 1.47(4) . ?
C5D C4D 1.33(3) . ?
C5D O10D 1.45(3) . ?
C11D H11D 0.9300 . ?
C15C C16C 1.52(3) . ?
C15C C14C 1.62(3) . ?
C15C H15F 0.9700 . ?
C15C H15E 0.9700 . ?
C5C C4C 1.33(3) . ?
C5F C4F 1.39(3) . ?
C11B C6B 1.42(3) . ?
C11B H11B 0.9300 . ?
C7D H7D 0.9300 . ?
O9C C8C 1.40(3) . ?
O9C H9C 0.8200 . ?
C18B C17B 1.48(3) . ?
C18B H18B 0.9800 . ?
C2D H2D 0.9300 . ?
C4F H4F 0.9300 . ?
C13E C18E 1.52(4) . ?
C13E H13E 0.9800 . ?
C3E C8E 1.31(4) . ?
C3E C4E 1.37(4) . ?
C3E C2E 1.55(4) . ?
C6B C7B 1.37(3) . ?
O9B C8B 1.37(3) . ?
O9B H9B 0.8200 . ?
C11C H11C 0.9300 . ?
C17C C16C 1.50(3) . ?
C17C H17F 0.9700 . ?
C17C H17E 0.9700 . ?
C14F C15F 1.59(4) . ?
C14F H14K 0.9700 . ?
C14F H14L 0.9700 . ?
C7E C8E 1.36(4) . ?
C7E C6E 1.40(4) . ?
C7E H7E 0.9300 . ?
C4C H4C 0.9300 . ?
C14B C15B 1.52(4) . ?
C14B H14B 0.9700 . ?
C14B H14A 0.9700 . ?
C8C C7C 1.48(4) . ?
C5E C6E 1.35(4) . ?
C5E C4E 1.38(4) . ?
C16F C15F 1.43(4) . ?
C16F C17F 1.51(3) . ?
C16F H16K 0.9700 . ?
C16F H16L 0.9700 . ?
C8B C7B 1.36(3) . ?
C14C H14E 0.9700 . ?
C14C H14F 0.9700 . ?
C8E O9E 1.43(3) . ?
C17F H17L 0.9700 . ?
C17F H17K 0.9700 . ?
C14D C15D 1.54(4) . ?
C14D H14G 0.9700 . ?
C14D H14H 0.9700 . ?
C2C H2C 0.9300 . ?
C7B H7B 0.9300 . ?
C4D H4D 0.9300 . ?
C2E H2E 0.9300 . ?
C11E C6E 1.39(4) . ?
C11E H11E 0.9300 . ?
O10D H10D 0.8200 . ?
C2F H2F 0.9300 . ?
C7C H7C 0.9300 . ?
C4E H4E 0.9300 . ?
C17B C16B 1.41(4) . ?
C17B H17B 0.9700 . ?
C17B H17A 0.9700 . ?
C18D C17D 1.65(4) . ?
C18D H18D 0.9800 . ?
C18E C17E 1.50(4) . ?
C18E H18E 0.9800 . ?
C15D C16D 1.57(4) . ?
C15D H15G 0.9700 . ?
C15D H15H 0.9700 . ?
C15F H15L 0.9700 . ?
C15F H15K 0.9700 . ?
O9E H9E 0.8200 . ?
C16C H16F 0.9700 . ?
C16C H16E 0.9700 . ?
C16E C15E 1.50(4) . ?
C16E C17E 1.58(4) . ?
C16E H16I 0.9700 . ?
C16E H16J 0.9700 . ?
C17E H17J 0.9700 . ?
C17E H17I 0.9700 . ?
C16A C17A 1.52(4) . ?
C16A H16C 0.9700 . ?
C16A H16D 0.9700 . ?
C17A H17C 0.9700 . ?
C17A H17D 0.9700 . ?
C16B C15B 1.64(5) . ?
C16B H16B 0.9700 . ?
C16B H16A 0.9700 . ?
C17D C16D 1.48(4) . ?
C17D H17G 0.9700 . ?
C17D H17H 0.9700 . ?
C15E H15I 0.9700 . ?
C15E H15J 0.9700 . ?
C15B H15A 0.9700 . ?
C15B H15B 0.9700 . ?
C16D H16H 0.9700 . ?
C16D H16G 0.9700 . ?
 
loop_
 _geom_angle_atom_site_label_1
 _geom_angle_atom_site_label_2
 _geom_angle_atom_site_label_3
 _geom_angle
 _geom_angle_site_symmetry_1
 _geom_angle_site_symmetry_3
 _geom_angle_publ_flag
C5B O10B H10B 109.5 . . ?
C5A O10A H10A 109.5 . . ?
C11A N12A C13A 123(2) . . ?
C2A N1A C18C 118(2) . . ?
C11C N12C C13C 117(2) . . ?
C2B N1B C18A 118(2) . . ?
C5F O10F H10F 109.5 . . ?
N12C C13C C14C 107(2) . . ?
N12C C13C C18C 109.8(18) . . ?
C14C C13C C18C 112(2) . . ?
N12C C13C H13C 109.4 . . ?
C14C C13C H13C 109.4 . . ?
C18C C13C H13C 109.4 . . ?
C8A O9A H9A 109.5 . . ?
C7A C6A C5A 121(2) . . ?
C7A C6A C11A 118(2) . . ?
C5A C6A C11A 119(2) . . ?
N1D C18F C17F 107(2) . . ?
N1D C18F C13F 106(2) . . ?
C17F C18F C13F 108(2) . . ?
N1D C18F H18F 111.7 . . ?
C17F C18F H18F 111.7 . . ?
C13F C18F H18F 111.7 . . ?
C11F N12F C13F 112(2) . . ?
N1A C18C C17C 109(2) . . ?
N1A C18C C13C 107.7(19) . . ?
C17C C18C C13C 111.2(19) . . ?
N1A C18C H18C 109.7 . . ?
C17C C18C H18C 109.7 . . ?
C13C C18C H18C 109.7 . . ?
C4A C3A C8A 118(2) . . ?
C4A C3A C2A 125(2) . . ?
C8A C3A C2A 118(2) . . ?
C8B C3B C4B 121(2) . . ?
C8B C3B C2B 122(3) . . ?
C4B C3B C2B 117(2) . . ?
N12A C11A C6A 122(2) . . ?
N12A C11A H11A 118.9 . . ?
C6A C11A H11A 118.9 . . ?
C2D N1D C18F 119(2) . . ?
C6F C7F C8F 121(3) . . ?
C6F C7F H7F 119.7 . . ?
C8F C7F H7F 119.7 . . ?
C6B C5B C4B 121(3) . . ?
C6B C5B O10B 123(2) . . ?
C4B C5B O10B 116(2) . . ?
N1B C18A C13A 110(2) . . ?
N1B C18A C17A 110(2) . . ?
C13A C18A C17A 109(2) . . ?
N1B C18A H18A 109.2 . . ?
C13A C18A H18A 109.2 . . ?
C17A C18A H18A 109.2 . . ?
N1A C2A C3A 125(2) . . ?
N1A C2A H2A 117.6 . . ?
C3A C2A H2A 117.6 . . ?
C5F C6F C7F 120(3) . . ?
C5F C6F C11F 124(2) . . ?
C7F C6F C11F 115(3) . . ?
N12F C11F C6F 118(3) . . ?
N12F C11F H11F 121.2 . . ?
C6F C11F H11F 121.2 . . ?
C11B N12B C13B 119(2) . . ?
C11D N12D C13D 116(2) . . ?
C8D O9D H9D 109.5 . . ?
C5B C4B C3B 117(2) . . ?
C5B C4B H4B 121.6 . . ?
C3B C4B H4B 121.6 . . ?
C7C C6C C5C 118(3) . . ?
C7C C6C C11C 119(3) . . ?
C5C C6C C11C 123(3) . . ?
C2F N1F C18E 123(2) . . ?
C18B C13B N12B 110(2) . . ?
C18B C13B C14B 107(3) . . ?
N12B C13B C14B 106(2) . . ?
C18B C13B H13B 111.1 . . ?
N12B C13B H13B 111.1 . . ?
C14B C13B H13B 111.1 . . ?
C5C O10C H10C 109.5 . . ?
N12F C13F C14F 108(2) . . ?
N12F C13F C18F 106(2) . . ?
C14F C13F C18F 108(2) . . ?
N12F C13F H13F 111.2 . . ?
C14F C13F H13F 111.2 . . ?
C18F C13F H13F 111.2 . . ?
C3A C4A C5A 126(2) . . ?
C3A C4A H4A 116.9 . . ?
C5A C4A H4A 116.9 . . ?
C13A C14A C15A 113(2) . . ?
C13A C14A H14C 109.1 . . ?
C15A C14A H14C 109.1 . . ?
C13A C14A H14D 109.1 . . ?
C15A C14A H14D 109.1 . . ?
H14C C14A H14D 107.8 . . ?
C8D C3D C4D 118(3) . . ?
C8D C3D C2D 123(2) . . ?
C4D C3D C2D 118(2) . . ?
C2C N1C C18B 122(3) . . ?
C4F C3F C8F 120(3) . . ?
C4F C3F C2F 122(3) . . ?
C8F C3F C2F 119(3) . . ?
C7A C8A O9A 119(2) . . ?
C7A C8A C3A 119(2) . . ?
O9A C8A C3A 122(2) . . ?
C11E N12E C13E 119(3) . . ?
C3D C8D C7D 121(2) . . ?
C3D C8D O9D 122(2) . . ?
C7D C8D O9D 118(2) . . ?
C8F O9F H9F 109.5 . . ?
O10A C5A C6A 121(2) . . ?
O10A C5A C4A 123(2) . . ?
C6A C5A C4A 116(2) . . ?
C6A C7A C8A 119(2) . . ?
C6A C7A H7A 120.4 . . ?
C8A C7A H7A 120.4 . . ?
C8C C3C C4C 120(3) . . ?
C8C C3C C2C 118(3) . . ?
C4C C3C C2C 122(3) . . ?
O9F C8F C3F 123(3) . . ?
O9F C8F C7F 118(3) . . ?
C3F C8F C7F 118(3) . . ?
N12A C13A C14A 110(2) . . ?
N12A C13A C18A 108.1(19) . . ?
C14A C13A C18A 111(2) . . ?
N12A C13A H13A 109.2 . . ?
C14A C13A H13A 109.2 . . ?
C18A C13A H13A 109.2 . . ?
C5D C6D C7D 116(2) . . ?
C5D C6D C11D 122(2) . . ?
C7D C6D C11D 122(2) . . ?
N12D C13D C14D 111(3) . . ?
N12D C13D C18D 104(2) . . ?
C14D C13D C18D 108(2) . . ?
N12D C13D H13D 111.2 . . ?
C14D C13D H13D 111.2 . . ?
C18D C13D H13D 111.2 . . ?
C14A C15A C16A 112(2) . . ?
C14A C15A H15D 109.2 . . ?
C16A C15A H15D 109.2 . . ?
C14A C15A H15C 109.2 . . ?
C16A C15A H15C 109.2 . . ?
H15D C15A H15C 107.9 . . ?
C5E O10E H10E 109.5 . . ?
N1B C2B C3B 126(2) . . ?
N1B C2B H2B 117.2 . . ?
C3B C2B H2B 117.2 . . ?
C15E C14E C13E 110(3) . . ?
C15E C14E H14J 109.7 . . ?
C13E C14E H14J 109.7 . . ?
C15E C14E H14I 109.7 . . ?
C13E C14E H14I 109.7 . . ?
H14J C14E H14I 108.2 . . ?
C2E N1E C18D 118(3) . . ?
C4D C5D C6D 124(3) . . ?
C4D C5D O10D 117(3) . . ?
C6D C5D O10D 119(3) . . ?
N12D C11D C6D 124(2) . . ?
N12D C11D H11D 117.8 . . ?
C6D C11D H11D 117.8 . . ?
C16C C15C C14C 110(2) . . ?
C16C C15C H15F 109.7 . . ?
C14C C15C H15F 109.7 . . ?
C16C C15C H15E 109.7 . . ?
C14C C15C H15E 109.7 . . ?
H15F C15C H15E 108.2 . . ?
C4C C5C O10C 119(3) . . ?
C4C C5C C6C 123(3) . . ?
O10C C5C C6C 118(2) . . ?
O10F C5F C6F 120(3) . . ?
O10F C5F C4F 121(3) . . ?
C6F C5F C4F 119(3) . . ?
N12B C11B C6B 124(3) . . ?
N12B C11B H11B 117.8 . . ?
C6B C11B H11B 117.8 . . ?
C6D C7D C8D 121(2) . . ?
C6D C7D H7D 119.4 . . ?
C8D C7D H7D 119.4 . . ?
C8C O9C H9C 109.5 . . ?
C17B C18B C13B 111(3) . . ?
C17B C18B N1C 110(2) . . ?
C13B C18B N1C 107(2) . . ?
C17B C18B H18B 109.8 . . ?
C13B C18B H18B 109.8 . . ?
N1C C18B H18B 109.8 . . ?
N1D C2D C3D 122(2) . . ?
N1D C2D H2D 118.8 . . ?
C3D C2D H2D 118.8 . . ?
C3F C4F C5F 122(3) . . ?
C3F C4F H4F 118.9 . . ?
C5F C4F H4F 118.9 . . ?
N12E C13E C14E 108(2) . . ?
N12E C13E C18E 107(2) . . ?
C14E C13E C18E 111(2) . . ?
N12E C13E H13E 110.3 . . ?
C14E C13E H13E 110.3 . . ?
C18E C13E H13E 110.3 . . ?
C8E C3E C4E 118(3) . . ?
C8E C3E C2E 121(3) . . ?
C4E C3E C2E 121(3) . . ?
C5B C6B C7B 121(3) . . ?
C5B C6B C11B 120(3) . . ?
C7B C6B C11B 119(3) . . ?
C8B O9B H9B 109.5 . . ?
N12C C11C C6C 123(3) . . ?
N12C C11C H11C 118.3 . . ?
C6C C11C H11C 118.3 . . ?
C18C C17C C16C 115(2) . . ?
C18C C17C H17F 108.6 . . ?
C16C C17C H17F 108.6 . . ?
C18C C17C H17E 108.6 . . ?
C16C C17C H17E 108.6 . . ?
H17F C17C H17E 107.6 . . ?
C13F C14F C15F 106(2) . . ?
C13F C14F H14K 110.5 . . ?
C15F C14F H14K 110.5 . . ?
C13F C14F H14L 110.5 . . ?
C15F C14F H14L 110.5 . . ?
H14K C14F H14L 108.7 . . ?
C8E C7E C6E 121(3) . . ?
C8E C7E H7E 119.7 . . ?
C6E C7E H7E 119.7 . . ?
C5C C4C C3C 122(3) . . ?
C5C C4C H4C 119.2 . . ?
C3C C4C H4C 119.2 . . ?
C15B C14B C13B 108(3) . . ?
C15B C14B H14B 110.1 . . ?
C13B C14B H14B 110.1 . . ?
C15B C14B H14A 110.1 . . ?
C13B C14B H14A 110.1 . . ?
H14B C14B H14A 108.4 . . ?
C3C C8C O9C 125(3) . . ?
C3C C8C C7C 118(3) . . ?
O9C C8C C7C 117(3) . . ?
O10E C5E C6E 124(3) . . ?
O10E C5E C4E 121(3) . . ?
C6E C5E C4E 115(3) . . ?
C15F C16F C17F 114(3) . . ?
C15F C16F H16K 108.8 . . ?
C17F C16F H16K 108.8 . . ?
C15F C16F H16L 108.8 . . ?
C17F C16F H16L 108.8 . . ?
H16K C16F H16L 107.7 . . ?
C3B C8B C7B 120(3) . . ?
C3B C8B O9B 121(3) . . ?
C7B C8B O9B 119(3) . . ?
C13C C14C C15C 109(2) . . ?
C13C C14C H14E 109.8 . . ?
C15C C14C H14E 109.8 . . ?
C13C C14C H14F 109.8 . . ?
C15C C14C H14F 109.8 . . ?
H14E C14C H14F 108.3 . . ?
C3E C8E C7E 120(3) . . ?
C3E C8E O9E 121(3) . . ?
C7E C8E O9E 118(3) . . ?
C16F C17F C18F 107(2) . . ?
C16F C17F H17L 110.3 . . ?
C18F C17F H17L 110.3 . . ?
C16F C17F H17K 110.3 . . ?
C18F C17F H17K 110.3 . . ?
H17L C17F H17K 108.5 . . ?
C13D C14D C15D 112(3) . . ?
C13D C14D H14G 109.2 . . ?
C15D C14D H14G 109.2 . . ?
C13D C14D H14H 109.2 . . ?
C15D C14D H14H 109.2 . . ?
H14G C14D H14H 107.9 . . ?
N1C C2C C3C 124(3) . . ?
N1C C2C H2C 118.1 . . ?
C3C C2C H2C 118.1 . . ?
C8B C7B C6B 120(3) . . ?
C8B C7B H7B 120.0 . . ?
C6B C7B H7B 120.0 . . ?
C5D C4D C3D 120(3) . . ?
C5D C4D H4D 119.8 . . ?
C3D C4D H4D 119.8 . . ?
N1E C2E C3E 121(3) . . ?
N1E C2E H2E 119.4 . . ?
C3E C2E H2E 119.4 . . ?
N12E C11E C6E 125(3) . . ?
N12E C11E H11E 117.4 . . ?
C6E C11E H11E 117.4 . . ?
C5D O10D H10D 109.5 . . ?
N1F C2F C3F 120(3) . . ?
N1F C2F H2F 120.2 . . ?
C3F C2F H2F 120.2 . . ?
C6C C7C C8C 120(3) . . ?
C6C C7C H7C 120.0 . . ?
C8C C7C H7C 120.0 . . ?
C5E C6E C11E 120(3) . . ?
C5E C6E C7E 121(3) . . ?
C11E C6E C7E 120(3) . . ?
C3E C4E C5E 125(3) . . ?
C3E C4E H4E 117.6 . . ?
C5E C4E H4E 117.6 . . ?
C16B C17B C18B 113(3) . . ?
C16B C17B H17B 108.9 . . ?
C18B C17B H17B 108.9 . . ?
C16B C17B H17A 108.9 . . ?
C18B C17B H17A 108.9 . . ?
H17B C17B H17A 107.8 . . ?
N1E C18D C13D 109(2) . . ?
N1E C18D C17D 107(3) . . ?
C13D C18D C17D 108(3) . . ?
N1E C18D H18D 110.9 . . ?
C13D C18D H18D 110.9 . . ?
C17D C18D H18D 110.9 . . ?
C17E C18E C13E 109(3) . . ?
C17E C18E N1F 106(2) . . ?
C13E C18E N1F 107(2) . . ?
C17E C18E H18E 111.1 . . ?
C13E C18E H18E 111.1 . . ?
N1F C18E H18E 111.1 . . ?
C14D C15D C16D 112(3) . . ?
C14D C15D H15G 109.3 . . ?
C16D C15D H15G 109.3 . . ?
C14D C15D H15H 109.3 . . ?
C16D C15D H15H 109.3 . . ?
H15G C15D H15H 107.9 . . ?
C16F C15F C14F 109(3) . . ?
C16F C15F H15L 109.8 . . ?
C14F C15F H15L 109.8 . . ?
C16F C15F H15K 109.8 . . ?
C14F C15F H15K 109.8 . . ?
H15L C15F H15K 108.2 . . ?
C8E O9E H9E 109.5 . . ?
C17C C16C C15C 109(2) . . ?
C17C C16C H16F 109.8 . . ?
C15C C16C H16F 109.8 . . ?
C17C C16C H16E 109.8 . . ?
C15C C16C H16E 109.8 . . ?
H16F C16C H16E 108.2 . . ?
C15E C16E C17E 109(3) . . ?
C15E C16E H16I 109.8 . . ?
C17E C16E H16I 109.8 . . ?
C15E C16E H16J 109.8 . . ?
C17E C16E H16J 109.8 . . ?
H16I C16E H16J 108.2 . . ?
C18E C17E C16E 106(3) . . ?
C18E C17E H17J 110.6 . . ?
C16E C17E H17J 110.6 . . ?
C18E C17E H17I 110.6 . . ?
C16E C17E H17I 110.6 . . ?
H17J C17E H17I 108.7 . . ?
C17A C16A C15A 108(2) . . ?
C17A C16A H16C 110.1 . . ?
C15A C16A H16C 110.1 . . ?
C17A C16A H16D 110.1 . . ?
C15A C16A H16D 110.1 . . ?
H16C C16A H16D 108.5 . . ?
C16A C17A C18A 110(2) . . ?
C16A C17A H17C 109.6 . . ?
C18A C17A H17C 109.6 . . ?
C16A C17A H17D 109.6 . . ?
C18A C17A H17D 109.6 . . ?
H17C C17A H17D 108.1 . . ?
C17B C16B C15B 109(4) . . ?
C17B C16B H16B 110.0 . . ?
C15B C16B H16B 110.0 . . ?
C17B C16B H16A 110.0 . . ?
C15B C16B H16A 110.0 . . ?
H16B C16B H16A 108.3 . . ?
C16D C17D C18D 107(3) . . ?
C16D C17D H17G 110.4 . . ?
C18D C17D H17G 110.4 . . ?
C16D C17D H17H 110.4 . . ?
C18D C17D H17H 110.4 . . ?
H17G C17D H17H 108.6 . . ?
C14E C15E C16E 110(3) . . ?
C14E C15E H15I 109.7 . . ?
C16E C15E H15I 109.7 . . ?
C14E C15E H15J 109.7 . . ?
C16E C15E H15J 109.7 . . ?
H15I C15E H15J 108.2 . . ?
C14B C15B C16B 108(3) . . ?
C14B C15B H15A 110.1 . . ?
C16B C15B H15A 110.1 . . ?
C14B C15B H15B 110.1 . . ?
C16B C15B H15B 110.1 . . ?
H15A C15B H15B 108.4 . . ?
C17D C16D C15D 109(3) . . ?
C17D C16D H16H 109.9 . . ?
C15D C16D H16H 109.9 . . ?
C17D C16D H16G 109.9 . . ?
C15D C16D H16G 109.9 . . ?
H16H C16D H16G 108.3 . . ?
 
loop_
 _geom_torsion_atom_site_label_1
 _geom_torsion_atom_site_label_2
 _geom_torsion_atom_site_label_3
 _geom_torsion_atom_site_label_4
 _geom_torsion
 _geom_torsion_site_symmetry_1
 _geom_torsion_site_symmetry_2
 _geom_torsion_site_symmetry_3
 _geom_torsion_site_symmetry_4
 _geom_torsion_publ_flag
C11C N12C C13C C14C -129(3) . . . . ?
C11C N12C C13C C18C 109(3) . . . . ?
C2A N1A C18C C17C -117(2) . . . . ?
C2A N1A C18C C13C 122(2) . . . . ?
N12C C13C C18C N1A -68(2) . . . . ?
C14C C13C C18C N1A 174(2) . . . . ?
N12C C13C C18C C17C 173(2) . . . . ?
C14C C13C C18C C17C 55(3) . . . . ?
C13A N12A C11A C6A -179(2) . . . . ?
C7A C6A C11A N12A -174(2) . . . . ?
C5A C6A C11A N12A -6(3) . . . . ?
C17F C18F N1D C2D -133(3) . . . . ?
C13F C18F N1D C2D 112(3) . . . . ?
C2B N1B C18A C13A 124(2) . . . . ?
C2B N1B C18A C17A -115(3) . . . . ?
C18C N1A C2A C3A -175(2) . . . . ?
C4A C3A C2A N1A 176(2) . . . . ?
C8A C3A C2A N1A -2(4) . . . . ?
C8F C7F C6F C5F 6(4) . . . . ?
C8F C7F C6F C11F 179(2) . . . . ?
C13F N12F C11F C6F -177(2) . . . . ?
C5F C6F C11F N12F -6(4) . . . . ?
C7F C6F C11F N12F -180(2) . . . . ?
C6B C5B C4B C3B 4(3) . . . . ?
O10B C5B C4B C3B -178.5(19) . . . . ?
C8B C3B C4B C5B 1(4) . . . . ?
C2B C3B C4B C5B -178(2) . . . . ?
C11B N12B C13B C18B 122(3) . . . . ?
C11B N12B C13B C14B -122(3) . . . . ?
C11F N12F C13F C14F -110(3) . . . . ?
C11F N12F C13F C18F 134(2) . . . . ?
N1D C18F C13F N12F -66(2) . . . . ?
C17F C18F C13F N12F 178.9(19) . . . . ?
N1D C18F C13F C14F 177(2) . . . . ?
C17F C18F C13F C14F 63(3) . . . . ?
C8A C3A C4A C5A -1(4) . . . . ?
C2A C3A C4A C5A -179(2) . . . . ?
C4A C3A C8A C7A 1(4) . . . . ?
C2A C3A C8A C7A 179(2) . . . . ?
C4A C3A C8A O9A 176(2) . . . . ?
C2A C3A C8A O9A -6(3) . . . . ?
C4D C3D C8D C7D -1(4) . . . . ?
C2D C3D C8D C7D -178(3) . . . . ?
C4D C3D C8D O9D -180(3) . . . . ?
C2D C3D C8D O9D 3(4) . . . . ?
C7A C6A C5A O10A 177(2) . . . . ?
C11A C6A C5A O10A 9(3) . . . . ?
C7A C6A C5A C4A -7(3) . . . . ?
C11A C6A C5A C4A -174(2) . . . . ?
C3A C4A C5A O10A -179(2) . . . . ?
C3A C4A C5A C6A 4(4) . . . . ?
C5A C6A C7A C8A 7(4) . . . . ?
C11A C6A C7A C8A 174(2) . . . . ?
O9A C8A C7A C6A -179(2) . . . . ?
C3A C8A C7A C6A -3(4) . . . . ?
C4F C3F C8F O9F 174(3) . . . . ?
C2F C3F C8F O9F -10(4) . . . . ?
C4F C3F C8F C7F 2(4) . . . . ?
C2F C3F C8F C7F 178(2) . . . . ?
C6F C7F C8F O9F -177(2) . . . . ?
C6F C7F C8F C3F -5(4) . . . . ?
C11A N12A C13A C14A -114(2) . . . . ?
C11A N12A C13A C18A 125(2) . . . . ?
C15A C14A C13A N12A -176(2) . . . . ?
C15A C14A C13A C18A -56(3) . . . . ?
N1B C18A C13A N12A -62(2) . . . . ?
C17A C18A C13A N12A 177(2) . . . . ?
N1B C18A C13A C14A 176.7(18) . . . . ?
C17A C18A C13A C14A 56(3) . . . . ?
C11D N12D C13D C14D -115(3) . . . . ?
C11D N12D C13D C18D 129(3) . . . . ?
C13A C14A C15A C16A 57(3) . . . . ?
C18A N1B C2B C3B -176(2) . . . . ?
C8B C3B C2B N1B 1(4) . . . . ?
C4B C3B C2B N1B 180(2) . . . . ?
C7D C6D C5D C4D 1(5) . . . . ?
C11D C6D C5D C4D 180(3) . . . . ?
C7D C6D C5D O10D -175(3) . . . . ?
C11D C6D C5D O10D 4(5) . . . . ?
C13D N12D C11D C6D 175(2) . . . . ?
C5D C6D C11D N12D 10(4) . . . . ?
C7D C6D C11D N12D -172(3) . . . . ?
C7C C6C C5C C4C 4(4) . . . . ?
C11C C6C C5C C4C -173(3) . . . . ?
C7C C6C C5C O10C 177(3) . . . . ?
C11C C6C C5C O10C 0(4) . . . . ?
C7F C6F C5F O10F 177(2) . . . . ?
C11F C6F C5F O10F 4(4) . . . . ?
C7F C6F C5F C4F -3(4) . . . . ?
C11F C6F C5F C4F -177(2) . . . . ?
C13B N12B C11B C6B -173(2) . . . . ?
C5D C6D C7D C8D -2(4) . . . . ?
C11D C6D C7D C8D 179(3) . . . . ?
C3D C8D C7D C6D 2(4) . . . . ?
O9D C8D C7D C6D -179(2) . . . . ?
N12B C13B C18B C17B 178(2) . . . . ?
C14B C13B C18B C17B 62(3) . . . . ?
N12B C13B C18B N1C -63(3) . . . . ?
C14B C13B C18B N1C -178(2) . . . . ?
C2C N1C C18B C17B -104(3) . . . . ?
C2C N1C C18B C13B 136(3) . . . . ?
C18F N1D C2D C3D -179(2) . . . . ?
C8D C3D C2D N1D -3(4) . . . . ?
C4D C3D C2D N1D -180(3) . . . . ?
C8F C3F C4F C5F 0(4) . . . . ?
C2F C3F C4F C5F -176(3) . . . . ?
O10F C5F C4F C3F 180(3) . . . . ?
C6F C5F C4F C3F 1(4) . . . . ?
C11E N12E C13E C14E -115(3) . . . . ?
C11E N12E C13E C18E 126(3) . . . . ?
C15E C14E C13E N12E -174(3) . . . . ?
C15E C14E C13E C18E -57(3) . . . . ?
C4B C5B C6B C7B -4(4) . . . . ?
O10B C5B C6B C7B 179(2) . . . . ?
C4B C5B C6B C11B -180(2) . . . . ?
O10B C5B C6B C11B 3(4) . . . . ?
N12B C11B C6B C5B -2(4) . . . . ?
N12B C11B C6B C7B -178(3) . . . . ?
C13C N12C C11C C6C -179(2) . . . . ?
C7C C6C C11C N12C -180(3) . . . . ?
C5C C6C C11C N12C -3(4) . . . . ?
N1A C18C C17C C16C -174(2) . . . . ?
C13C C18C C17C C16C -56(3) . . . . ?
N12F C13F C14F C15F -177(3) . . . . ?
C18F C13F C14F C15F -63(3) . . . . ?
O10C C5C C4C C3C -175(2) . . . . ?
C6C C5C C4C C3C -3(4) . . . . ?
C8C C3C C4C C5C 2(4) . . . . ?
C2C C3C C4C C5C -178(2) . . . . ?
C18B C13B C14B C15B -63(4) . . . . ?
N12B C13B C14B C15B 179(3) . . . . ?
C4C C3C C8C O9C -177(3) . . . . ?
C2C C3C C8C O9C 4(4) . . . . ?
C4C C3C C8C C7C -4(4) . . . . ?
C2C C3C C8C C7C 177(3) . . . . ?
C4B C3B C8B C7B -6(4) . . . . ?
C2B C3B C8B C7B 173(3) . . . . ?
C4B C3B C8B O9B -180(3) . . . . ?
C2B C3B C8B O9B -1(4) . . . . ?
N12C C13C C14C C15C -175(2) . . . . ?
C18C C13C C14C C15C -55(3) . . . . ?
C16C C15C C14C C13C 56(3) . . . . ?
C4E C3E C8E C7E -9(5) . . . . ?
C2E C3E C8E C7E 176(3) . . . . ?
C4E C3E C8E O9E 177(3) . . . . ?
C2E C3E C8E O9E 1(4) . . . . ?
C6E C7E C8E C3E 8(5) . . . . ?
C6E C7E C8E O9E -178(3) . . . . ?
C15F C16F C17F C18F 61(4) . . . . ?
N1D C18F C17F C16F -172(2) . . . . ?
C13F C18F C17F C16F -57(3) . . . . ?
N12D C13D C14D C15D -174(2) . . . . ?
C18D C13D C14D C15D -61(3) . . . . ?
C18B N1C C2C C3C -177(2) . . . . ?
C8C C3C C2C N1C 7(4) . . . . ?
C4C C3C C2C N1C -173(3) . . . . ?
C3B C8B C7B C6B 6(5) . . . . ?
O9B C8B C7B C6B -180(3) . . . . ?
C5B C6B C7B C8B -1(4) . . . . ?
C11B C6B C7B C8B 175(3) . . . . ?
C6D C5D C4D C3D 0(5) . . . . ?
O10D C5D C4D C3D 176(3) . . . . ?
C8D C3D C4D C5D 0(5) . . . . ?
C2D C3D C4D C5D 177(3) . . . . ?
C18D N1E C2E C3E -171(2) . . . . ?
C8E C3E C2E N1E -2(4) . . . . ?
C4E C3E C2E N1E -178(3) . . . . ?
C13E N12E C11E C6E 176(3) . . . . ?
C18E N1F C2F C3F -177(2) . . . . ?
C4F C3F C2F N1F 180(3) . . . . ?
C8F C3F C2F N1F 4(4) . . . . ?
C5C C6C C7C C8C -5(4) . . . . ?
C11C C6C C7C C8C 172(3) . . . . ?
C3C C8C C7C C6C 5(5) . . . . ?
O9C C8C C7C C6C 179(3) . . . . ?
O10E C5E C6E C11E -1(5) . . . . ?
C4E C5E C6E C11E 179(3) . . . . ?
O10E C5E C6E C7E 177(3) . . . . ?
C4E C5E C6E C7E -2(5) . . . . ?
N12E C11E C6E C5E 7(5) . . . . ?
N12E C11E C6E C7E -172(3) . . . . ?
C8E C7E C6E C5E -2(5) . . . . ?
C8E C7E C6E C11E 177(3) . . . . ?
C8E C3E C4E C5E 5(4) . . . . ?
C2E C3E C4E C5E -179(3) . . . . ?
O10E C5E C4E C3E -179(3) . . . . ?
C6E C5E C4E C3E 1(5) . . . . ?
C13B C18B C17B C16B -64(4) . . . . ?
N1C C18B C17B C16B 179(3) . . . . ?
C2E N1E C18D C13D 124(3) . . . . ?
C2E N1E C18D C17D -119(3) . . . . ?
N12D C13D C18D N1E -63(3) . . . . ?
C14D C13D C18D N1E 179(3) . . . . ?
N12D C13D C18D C17D -178(2) . . . . ?
C14D C13D C18D C17D 63(3) . . . . ?
N12E C13E C18E C17E 178(2) . . . . ?
C14E C13E C18E C17E 61(3) . . . . ?
N12E C13E C18E N1F -66(3) . . . . ?
C14E C13E C18E N1F 176(2) . . . . ?
C2F N1F C18E C17E -126(3) . . . . ?
C2F N1F C18E C13E 117(3) . . . . ?
C13D C14D C15D C16D 58(4) . . . . ?
C17F C16F C15F C14F -63(4) . . . . ?
C13F C14F C15F C16F 63(4) . . . . ?
C18C C17C C16C C15C 57(3) . . . . ?
C14C C15C C16C C17C -56(3) . . . . ?
C13E C18E C17E C16E -62(3) . . . . ?
N1F C18E C17E C16E -178(2) . . . . ?
C15E C16E C17E C18E 63(4) . . . . ?
C14A C15A C16A C17A -58(3) . . . . ?
C15A C16A C17A C18A 58(3) . . . . ?
N1B C18A C17A C16A -180(2) . . . . ?
C13A C18A C17A C16A -59(3) . . . . ?
C18B C17B C16B C15B 58(4) . . . . ?
N1E C18D C17D C16D 179(3) . . . . ?
C13D C18D C17D C16D -64(4) . . . . ?
C13E C14E C15E C16E 58(3) . . . . ?
C17E C16E C15E C14E -62(4) . . . . ?
C13B C14B C15B C16B 59(4) . . . . ?
C17B C16B C15B C14B -57(4) . . . . ?
C18D C17D C16D C15D 59(4) . . . . ?
C14D C15D C16D C17D -57(4) . . . . ?
 
loop_
 _geom_hbond_atom_site_label_D 
 _geom_hbond_atom_site_label_H 
 _geom_hbond_atom_site_label_A 
 _geom_hbond_distance_DH 
 _geom_hbond_distance_HA 
 _geom_hbond_distance_DA 
 _geom_hbond_angle_DHA 
 _geom_hbond_site_symmetry_A 
 _geom_hbond_publ_flag
O10B H10B N12B  0.82 1.86 2.58(2) 144.7 . yes
O10A H10A N12A  0.82 1.80 2.53(2) 147.9 . yes
O10F H10F N12F  0.82 1.85 2.60(3) 151.0 . yes
O9A H9A N1A  0.82 1.94 2.66(3) 146.0 . yes
C11F H11F O10C  0.93 2.63 3.25(4) 124.2 . yes
O9D H9D N1D  0.82 1.92 2.64(3) 146.0 . yes
O10C H10C N12C  0.82 1.85 2.59(3) 150.4 . yes
O9F H9F N1F  0.82 1.75 2.45(3) 142.9 . yes
O10E H10E N12E  0.82 1.88 2.58(3) 143.9 . yes
O9C H9C N1C  0.82 1.92 2.60(3) 140.6 . yes
O9B H9B N1B  0.82 1.93 2.66(3) 148.8 . yes
C17C H17F O9B  0.97 2.55 3.43(3) 151.4 6 yes
C4D H4D O9F  0.93 2.31 3.11(3) 143.6 1_554 yes
O10D H10D N12D  0.82 1.94 2.65(3) 144.9 . yes
O9E H9E N1E  0.82 1.83 2.56(4) 147.3 . yes
 
_refine_diff_density_max    1.021
_refine_diff_density_min   -0.453
_refine_diff_density_rms    0.101

_shelx_res_file
;
TITL xx in R3
    C:\Users\leighl\DOCUME~1\Drafts\INFLAT~1\CO2\RES-CO~1\8Bar_CO2.res
    created by SHELXL-2019/3 at 09:48:11 on 05-Dec-2024
CELL 0.71073 50.4622 50.4622 10.0643 90.000 90.000 120.000
ZERR 18.0000 0.0066 0.0066 0.0017 0.000 0.000 0.000
LATT -3
SYMM -Y, X-Y, Z
SYMM -X+Y, -X, Z
SFAC C H N O
UNIT 790.2 864 108 176.4
BOND $H
CONF
SIMU 0.03
RIGU 0.03
flat 0.1 C3A C8A O9A H9A
flat 0.1 C3B C8B O9B H9B
flat 0.1 C6A C5A O10A H10A
flat 0.1 C6B C5B O10B H10B
flat 0.1 C3C C8C O9C H9C
flat 0.1 C6C C5C O10C H10C
flat 0.1 C3D C8D O9D H9D
flat 0.1 C6D C5D O10D H10D
flat 0.1 C3e C8e O9e H9e
flat 0.1 C6e C5e O10e H10e
flat 0.1 C3F C8F O9F H9F
flat 0.1 C6F C5F O10F H10F
EQIV $1 2/3-X+Y,1/3-X,1/3+Z
EQIV $2 X,Y,Z-1
HTAB O10B N12B
HTAB O10A N12A
HTAB O10F N12F
HTAB O9A N1A
HTAB C11F O10C
HTAB O9D N1D
HTAB O10C N12C
HTAB O9F N1F
HTAB O10E N12E
HTAB O9C N1C
HTAB O9B N1B
HTAB C17C O9B_$1
HTAB C4D O9F_$2
HTAB O10D N12D
HTAB O9E N1E
ACTA
FMAP 2 1 53
PLAN 20 0 0
HTAB 2.0
LIST 4 1
TEMP 27
L.S. 20
WGHT    0.200000
FVAR       0.03527
O10B  4    0.090968   -0.086099   -0.172869    11.00000    0.10574    0.09903 =
         0.14419    0.00944    0.01042    0.04366
AFIX  87
H10B  2    0.079467   -0.094244   -0.109624    11.00000   -1.50000
AFIX   0
O10A  4    0.250139    0.024871   -0.297257    11.00000    0.19381    0.15550 =
         0.11387   -0.00697   -0.02175    0.12148
AFIX  87
H10A  2    0.249324    0.010178   -0.335930    11.00000   -1.50000
AFIX   0
N12A  3    0.260231   -0.018791   -0.340026    11.00000    0.11886    0.10789 =
         0.13348    0.00284    0.00821    0.06950
N1A   3    0.282447    0.076140    0.254216    11.00000    0.09964    0.12767 =
         0.10764    0.00586   -0.00373    0.06138
N12C  3    0.228815    0.062667    0.408079    11.00000    0.09436    0.12279 =
         0.12453    0.01859   -0.02356    0.03677
N1B   3    0.206344   -0.076966   -0.391056    11.00000    0.10546    0.12209 =
         0.15856    0.02370    0.00411    0.06672
O10F  4    0.254154    0.123691   -0.086754    11.00000    0.15964    0.15748 =
         0.14046   -0.04983    0.02388    0.05782
AFIX  87
H10F  2    0.238649    0.108089   -0.110353    11.00000   -1.50000
AFIX   0
C13C  1    0.259891    0.081931    0.454643    11.00000    0.10594    0.13854 =
         0.10039   -0.00906   -0.00235    0.05581
AFIX  13
H13C  2    0.267050    0.069186    0.497259    11.00000   -1.20000
AFIX   0
O9A   4    0.294421    0.031248    0.209396    11.00000    0.19117    0.15753 =
         0.12863    0.00612   -0.02249    0.11111
AFIX  87
H9A   2    0.295566    0.046005    0.248826    11.00000   -1.50000
AFIX   0
C6A   1    0.267567    0.004562   -0.129796    11.00000    0.14547    0.11872 =
         0.10281    0.02163    0.02070    0.08211
C18F  1    0.165177    0.054916   -0.271948    11.00000    0.12415    0.11984 =
         0.16261   -0.03338   -0.01508    0.06796
AFIX  13
H18F  2    0.182989    0.060424   -0.328599    11.00000   -1.20000
AFIX   0
N12F  3    0.198793    0.077217   -0.080570    11.00000    0.13191    0.10188 =
         0.14585   -0.03254   -0.00625    0.05895
C18C  1    0.280502    0.098796    0.338835    11.00000    0.10327    0.11016 =
         0.11159    0.00240   -0.01437    0.05118
AFIX  13
H18C  2    0.271764    0.109168    0.288050    11.00000   -1.20000
AFIX   0
C3A   1    0.272283    0.050868    0.035136    11.00000    0.12790    0.13594 =
         0.09098    0.02441    0.01355    0.08050
C3B   1    0.159765   -0.087643   -0.269662    11.00000    0.12524    0.11959 =
         0.12624    0.01580    0.00929    0.06957
C11A  1    0.268371   -0.017097   -0.223194    11.00000    0.11364    0.09259 =
         0.11348    0.02175    0.00788    0.05831
AFIX  43
H11A  2    0.275250   -0.030080   -0.193770    11.00000   -1.20000
AFIX   0
N1D   3    0.157573    0.078961   -0.267925    11.00000    0.12141    0.11634 =
         0.15510    0.00132    0.02046    0.06213
C7F   1    0.216595    0.124542    0.216752    11.00000    0.12592    0.12671 =
         0.13866   -0.01416    0.01787    0.05651
AFIX  43
H7F   2    0.198220    0.112215    0.260630    11.00000   -1.20000
AFIX   0
C5B   1    0.114382   -0.092700   -0.168852    11.00000    0.08344    0.09728 =
         0.13177   -0.00382    0.00036    0.03250
C18A  1    0.228027   -0.059910   -0.494828    11.00000    0.10981    0.11152 =
         0.14417    0.00904    0.00606    0.06597
AFIX  13
H18A  2    0.222238   -0.045987   -0.536530    11.00000   -1.20000
AFIX   0
C2A   1    0.274138    0.074311    0.133167    11.00000    0.13379    0.14430 =
         0.09605    0.01340   -0.00104    0.07383
AFIX  43
H2A   2    0.268840    0.088488    0.103290    11.00000   -1.20000
AFIX   0
C6F   1    0.221498    0.116116    0.091252    11.00000    0.11936    0.12466 =
         0.11680   -0.02652   -0.00916    0.06095
C11F  1    0.195336    0.086347    0.038104    11.00000    0.12316    0.11478 =
         0.16571   -0.02301   -0.02616    0.06371
AFIX  43
H11F  2    0.177533    0.074945    0.087147    11.00000   -1.20000
AFIX   0
N12B  3    0.072700   -0.117829    0.042560    11.00000    0.08387    0.12323 =
         0.14718    0.01014   -0.00166    0.02507
N12D  3    0.174444    0.231329   -0.403768    11.00000    0.14668    0.11524 =
         0.16046    0.02931    0.04843    0.07424
O9D   4    0.122492    0.102428   -0.212178    11.00000    0.14276    0.12221 =
         0.25126    0.05366    0.07553    0.06445
AFIX  87
H9D   2    0.127060    0.088976   -0.216613    11.00000   -1.50000
AFIX   0
C4B   1    0.135411   -0.080481   -0.269586    11.00000    0.11301    0.10362 =
         0.11781    0.00447   -0.00191    0.06259
AFIX  43
H4B   2    0.134054   -0.068158   -0.334810    11.00000   -1.20000
AFIX   0
C6C   1    0.187700    0.012561    0.362971    11.00000    0.10661    0.11965 =
         0.15849    0.04066   -0.02110    0.04117
N1F   3    0.284695    0.203716    0.382999    11.00000    0.11373    0.12763 =
         0.16605   -0.03126   -0.02590    0.04287
C13B  1    0.052610   -0.129424    0.165243    11.00000    0.09811    0.14733 =
         0.16151    0.00907    0.00507    0.00914
AFIX  13
H13B  2    0.059815   -0.139620    0.226197    11.00000   -1.20000
AFIX   0
O10C  4    0.175620    0.051122    0.322197    11.00000    0.12391    0.12363 =
         0.29025    0.03068   -0.02654    0.04746
AFIX  87
H10C  2    0.193449    0.061014    0.347117    11.00000   -1.50000
AFIX   0
C13F  1    0.171280    0.049308   -0.122531    11.00000    0.13271    0.11094 =
         0.17332   -0.03843   -0.02708    0.07499
AFIX  13
H13F  2    0.153813    0.044922   -0.065483    11.00000   -1.20000
AFIX   0
C4A   1    0.262527    0.048006   -0.083214    11.00000    0.14239    0.14577 =
         0.09077    0.02036    0.00512    0.10084
AFIX  43
H4A   2    0.256338    0.061648   -0.111046    11.00000   -1.20000
AFIX   0
C14A  1    0.283517   -0.024659   -0.541313    11.00000    0.11683    0.12070 =
         0.14010    0.00147    0.01653    0.07438
AFIX  23
H14C  2    0.303711   -0.013831   -0.501471    11.00000   -1.20000
H14D  2    0.279489   -0.009604   -0.582033    11.00000   -1.20000
AFIX   0
C3D   1    0.171005    0.130797   -0.317784    11.00000    0.12726    0.10793 =
         0.15643    0.00103    0.05421    0.05915
N1C   3    0.084547   -0.080327    0.278354    11.00000    0.12040    0.13728 =
         0.13449    0.01211    0.00109    0.02541
C3F   1    0.267460    0.168309    0.214066    11.00000    0.10941    0.11758 =
         0.14589   -0.00874    0.00363    0.05113
C8A   1    0.281542    0.028975    0.081607    11.00000    0.15649    0.14015 =
         0.10649    0.01580   -0.00370    0.08220
N12E  3    0.287581    0.261682    0.324738    11.00000    0.10286    0.13308 =
         0.16108   -0.02807    0.00185    0.03335
C8D   1    0.145350    0.128949   -0.270602    11.00000    0.10709    0.11056 =
         0.16972    0.03093    0.04349    0.06038
O9F   4    0.234044    0.157708    0.398550    11.00000    0.17065    0.17635 =
         0.16612   -0.05487    0.02527    0.05481
AFIX  87
H9F   2    0.249780    0.172043    0.428851    11.00000   -1.50000
AFIX   0
C5A   1    0.260210    0.026253   -0.175712    11.00000    0.15415    0.12716 =
         0.10015    0.02357    0.01213    0.10003
C7A   1    0.279516    0.006615   -0.005894    11.00000    0.16734    0.13563 =
         0.10417    0.03262    0.01612    0.09891
AFIX  43
H7A   2    0.286223   -0.006755    0.019790    11.00000   -1.20000
AFIX   0
C3C   1    0.127302   -0.030183    0.297838    11.00000    0.08960    0.12887 =
         0.13795    0.01434    0.00223    0.04087
C8F   1    0.239231    0.151561    0.277623    11.00000    0.13454    0.11946 =
         0.12678   -0.02554    0.00924    0.06015
C13A  1    0.260455   -0.041063   -0.435414    11.00000    0.12828    0.10831 =
         0.14179    0.00385    0.01211    0.07592
AFIX  13
H13A  2    0.265679   -0.054816   -0.388149    11.00000   -1.20000
AFIX   0
C6D   1    0.162400    0.180632   -0.333808    11.00000    0.11485    0.11215 =
         0.14337    0.02864    0.04650    0.06223
C13D  1    0.165252    0.253849   -0.408455    11.00000    0.13811    0.12077 =
         0.15804    0.02050    0.01475    0.07414
AFIX  13
H13D  2    0.148162    0.248701   -0.347756    11.00000   -1.20000
AFIX   0
C15A  1    0.283252   -0.045838   -0.647110    11.00000    0.13004    0.15625 =
         0.14659   -0.00639    0.01371    0.07684
AFIX  23
H15D  2    0.289157   -0.059694   -0.608017    11.00000   -1.20000
H15C  2    0.298219   -0.033915   -0.714709    11.00000   -1.20000
AFIX   0
O10E  4    0.305082    0.282383    0.087022    11.00000    0.12134    0.16556 =
         0.20686    0.02743    0.04116    0.07107
AFIX  87
H10E  2    0.307439    0.277796    0.162504    11.00000   -1.50000
AFIX   0
C2B   1    0.183464   -0.073394   -0.376476    11.00000    0.11497    0.11576 =
         0.14007    0.01329    0.00876    0.06356
AFIX  43
H2B   2    0.181133   -0.060835   -0.437307    11.00000   -1.20000
AFIX   0
C14E  1    0.311710    0.283270    0.538303    11.00000    0.15974    0.14033 =
         0.16279   -0.04146   -0.01851    0.06653
AFIX  23
H14J  2    0.330426    0.295790    0.488977    11.00000   -1.20000
H14I  2    0.300957    0.294619    0.547026    11.00000   -1.20000
AFIX   0
N1E   3    0.202271    0.280202   -0.228033    11.00000    0.14531    0.13527 =
         0.19952    0.00213   -0.00807    0.07164
C5D   1    0.187621    0.181360   -0.379802    11.00000    0.14145    0.10888 =
         0.21483    0.03562    0.08986    0.05958
C11D  1    0.157928    0.208089   -0.341800    11.00000    0.12999    0.12262 =
         0.13782    0.02533    0.02745    0.06745
AFIX  43
H11D  2    0.141438    0.207142   -0.296267    11.00000   -1.20000
AFIX   0
C15C  1    0.293237    0.127433    0.603287    11.00000    0.12582    0.20395 =
         0.13063   -0.04488   -0.02673    0.06911
AFIX  23
H15F  2    0.292792    0.142018    0.664713    11.00000   -1.20000
H15E  2    0.302032    0.116706    0.648889    11.00000   -1.20000
AFIX   0
C5C   1    0.166754    0.020960    0.320432    11.00000    0.10278    0.11024 =
         0.16393    0.02485   -0.02378    0.03656
C5F   1    0.249307    0.132586    0.030475    11.00000    0.12715    0.13535 =
         0.14202   -0.01145    0.01944    0.05502
C11B  1    0.095600   -0.121653    0.032618    11.00000    0.10050    0.13651 =
         0.16045    0.03144    0.00399    0.03831
AFIX  43
H11B  2    0.098094   -0.133423    0.097129    11.00000   -1.20000
AFIX   0
C7D   1    0.141124    0.153794   -0.276331    11.00000    0.12086    0.12376 =
         0.16030    0.03850    0.04564    0.06897
AFIX  43
H7D   2    0.123453    0.152317   -0.240419    11.00000   -1.20000
AFIX   0
O9C   4    0.138416   -0.071405    0.342562    11.00000    0.16367    0.15003 =
         0.30357    0.03685   -0.05896    0.06230
AFIX  87
H9C   2    0.120980   -0.082106    0.314155    11.00000   -1.50000
AFIX   0
C18B  1    0.051361   -0.103549    0.232984    11.00000    0.10975    0.13403 =
         0.14929    0.01931    0.02363    0.02695
AFIX  13
H18B  2    0.044172   -0.093649    0.170303    11.00000   -1.20000
AFIX   0
C2D   1    0.176605    0.105283   -0.318579    11.00000    0.11066    0.13191 =
         0.16774   -0.00014    0.03415    0.06792
AFIX  43
H2D   2    0.194545    0.107950   -0.356935    11.00000   -1.20000
AFIX   0
C4F   1    0.271985    0.158697    0.092906    11.00000    0.13112    0.11390 =
         0.13928   -0.01858    0.01762    0.04589
AFIX  43
H4F   2    0.290849    0.170031    0.051213    11.00000   -1.20000
AFIX   0
C13E  1    0.291825    0.253658    0.463513    11.00000    0.11736    0.14513 =
         0.16228   -0.02616   -0.00625    0.05362
AFIX  13
H13E  2    0.271970    0.241772    0.507694    11.00000   -1.20000
AFIX   0
C3E   1    0.237219    0.276673   -0.071453    11.00000    0.12736    0.10643 =
         0.16100    0.00507    0.01048    0.05632
C6B   1    0.117665   -0.109172   -0.070349    11.00000    0.09808    0.11360 =
         0.15562    0.03642    0.01027    0.03486
O9B   4    0.184274   -0.112392   -0.176961    11.00000    0.17207    0.31855 =
         0.25740    0.15857    0.08282    0.17559
AFIX  87
H9B   2    0.195852   -0.103648   -0.239343    11.00000   -1.50000
AFIX   0
C11C  1    0.218618    0.034835    0.408569    11.00000    0.11298    0.13646 =
         0.13526    0.03600   -0.02460    0.03934
AFIX  43
H11C  2    0.231151    0.027538    0.439428    11.00000   -1.20000
AFIX   0
C17C  1    0.311621    0.121448    0.384502    11.00000    0.11634    0.14370 =
         0.12694    0.00390   -0.00014    0.05529
AFIX  23
H17F  2    0.323807    0.132438    0.307782    11.00000   -1.20000
H17E  2    0.320967    0.110576    0.424090    11.00000   -1.20000
AFIX   0
C14F  1    0.178032    0.023066   -0.120425    11.00000    0.16706    0.12302 =
         0.24293   -0.04259   -0.05257    0.08977
AFIX  23
H14K  2    0.182785    0.019646   -0.030878    11.00000   -1.20000
H14L  2    0.195282    0.027617   -0.177531    11.00000   -1.20000
AFIX   0
C7E   1    0.224566    0.257760    0.143206    11.00000    0.10009    0.17938 =
         0.16164    0.01296    0.00159    0.05095
AFIX  43
H7E   2    0.209639    0.248357    0.208344    11.00000   -1.20000
AFIX   0
C4C   1    0.137872    0.000592    0.291809    11.00000    0.10250    0.11631 =
         0.15306    0.01997   -0.00203    0.05085
AFIX  43
H4C   2    0.124536    0.007415    0.267107    11.00000   -1.20000
AFIX   0
C14B  1    0.019495   -0.152088    0.114890    11.00000    0.09920    0.17140 =
         0.17806    0.00304    0.01988   -0.01875
AFIX  23
H14B  2    0.012514   -0.141543    0.056430    11.00000   -1.20000
H14A  2    0.019279   -0.168736    0.065783    11.00000   -1.20000
AFIX   0
C8C   1    0.146147   -0.040725    0.338569    11.00000    0.12474    0.12266 =
         0.20150    0.05201   -0.01052    0.04088
C5E   1    0.275812    0.275678    0.071239    11.00000    0.11388    0.15000 =
         0.16860    0.01985    0.02471    0.05705
C16F  1    0.142276   -0.001167   -0.307227    11.00000    0.18523    0.13066 =
         0.19321   -0.04084   -0.03608    0.07831
AFIX  23
H16K  2    0.124889   -0.019747   -0.340873    11.00000   -1.20000
H16L  2    0.159906    0.003034   -0.361014    11.00000   -1.20000
AFIX   0
C8B   1    0.161102   -0.105616   -0.176809    11.00000    0.12834    0.17084 =
         0.17699    0.06720    0.01689    0.09094
C14C  1    0.258794    0.103240    0.555614    11.00000    0.12678    0.18201 =
         0.13007   -0.01688   -0.00936    0.05711
AFIX  23
H14E  2    0.246632    0.091648    0.631354    11.00000   -1.20000
H14F  2    0.249326    0.114099    0.517054    11.00000   -1.20000
AFIX   0
C8E   1    0.217489    0.266484    0.026866    11.00000    0.10516    0.17043 =
         0.15704   -0.01505    0.00234    0.03678
C17F  1    0.135914    0.024984   -0.322774    11.00000    0.14611    0.11998 =
         0.18109   -0.03651   -0.02533    0.05952
AFIX  23
H17L  2    0.118136    0.021112   -0.270842    11.00000   -1.20000
H17K  2    0.131989    0.027247   -0.415238    11.00000   -1.20000
AFIX   0
C14D  1    0.157880    0.258099   -0.541390    11.00000    0.15104    0.14822 =
         0.18036    0.03054    0.02339    0.07960
AFIX  23
H14G  2    0.140148    0.239366   -0.571615    11.00000   -1.20000
H14H  2    0.174867    0.262295   -0.599560    11.00000   -1.20000
AFIX   0
C2C   1    0.095633   -0.052873    0.262252    11.00000    0.11607    0.12410 =
         0.13470    0.01830    0.00885    0.03851
AFIX  43
H2C   2    0.083375   -0.045858    0.225351    11.00000   -1.20000
AFIX   0
C7B   1    0.141037   -0.115525   -0.073190    11.00000    0.12131    0.15573 =
         0.17971    0.07349    0.03065    0.07038
AFIX  43
H7B   2    0.143223   -0.126599   -0.004438    11.00000   -1.20000
AFIX   0
C4D   1    0.192370    0.157725   -0.373747    11.00000    0.13066    0.11961 =
         0.21233    0.01369    0.06834    0.06366
AFIX  43
H4D   2    0.210347    0.159567   -0.407837    11.00000   -1.20000
AFIX   0
C2E   1    0.228446    0.284397   -0.207351    11.00000    0.13128    0.09342 =
         0.17738    0.01641    0.02983    0.03628
AFIX  43
H2E   2    0.242960    0.292315   -0.274848    11.00000   -1.20000
AFIX   0
C11E  1    0.261229    0.255122    0.288121    11.00000    0.11107    0.11836 =
         0.15965    0.00050    0.00082    0.03655
AFIX  43
H11E  2    0.245237    0.244280    0.347393    11.00000   -1.20000
AFIX   0
O10D  4    0.212389    0.209737   -0.432180    11.00000    0.21636    0.14199 =
         0.41914    0.09674    0.19416    0.08898
AFIX  87
H10D  2    0.207795    0.223163   -0.427119    11.00000   -1.50000
AFIX   0
C2F   1    0.289766    0.195650    0.271714    11.00000    0.11266    0.13783 =
         0.15503   -0.04158    0.00665    0.06341
AFIX  43
H2F   2    0.308236    0.207818    0.228238    11.00000   -1.20000
AFIX   0
C7C   1    0.178330   -0.017870    0.367449    11.00000    0.12204    0.14894 =
         0.20840    0.04041   -0.02852    0.04772
AFIX  43
H7C   2    0.192214   -0.024237    0.388704    11.00000   -1.20000
AFIX   0
C6E   1    0.254022    0.262786    0.165768    11.00000    0.11923    0.14978 =
         0.15662    0.00494    0.02166    0.04718
C4E   1    0.266247    0.282161   -0.046836    11.00000    0.13281    0.13211 =
         0.16426    0.00896    0.04753    0.06529
AFIX  43
H4E   2    0.280584    0.290904   -0.114667    11.00000   -1.20000
AFIX   0
C17B  1    0.030818   -0.114779    0.349217    11.00000    0.14735    0.17288 =
         0.18839    0.03611    0.06432    0.00887
AFIX  23
H17B  2    0.037989   -0.124799    0.409764    11.00000   -1.20000
H17A  2    0.031792   -0.097444    0.395427    11.00000   -1.20000
AFIX   0
C18D  1    0.194513    0.283949   -0.364880    11.00000    0.18532    0.11745 =
         0.19356    0.03455    0.01296    0.07955
AFIX  13
H18D  2    0.211600    0.288894   -0.425301    11.00000   -1.20000
AFIX   0
C18E  1    0.307695    0.234874    0.452462    11.00000    0.11039    0.15250 =
         0.16896   -0.04458   -0.01665    0.05496
AFIX  13
H18E  2    0.326808    0.245874    0.402053    11.00000   -1.20000
AFIX   0
C15D  1    0.151061    0.284653   -0.550993    11.00000    0.18232    0.21567 =
         0.17092    0.04913    0.01431    0.11292
AFIX  23
H15G  2    0.133117    0.279770   -0.498103    11.00000   -1.20000
H15H  2    0.146579    0.286956   -0.642595    11.00000   -1.20000
AFIX   0
C15F  1    0.147952   -0.006202   -0.172958    11.00000    0.22460    0.13054 =
         0.22006   -0.05916   -0.04045    0.09957
AFIX  23
H15L  2    0.150495   -0.024006   -0.168567    11.00000   -1.20000
H15K  2    0.130680   -0.009994   -0.117512    11.00000   -1.20000
AFIX   0
O9E   4    0.187214    0.261674    0.011542    11.00000    0.12585    0.26867 =
         0.21755   -0.00335   -0.00934    0.09423
AFIX  87
H9E   2    0.184968    0.265984   -0.064623    11.00000   -1.50000
AFIX   0
C16C  1    0.312740    0.144226    0.483194    11.00000    0.12343    0.15892 =
         0.13626   -0.03743   -0.01176    0.03939
AFIX  23
H16F  2    0.305129    0.156565    0.442647    11.00000   -1.20000
H16E  2    0.333716    0.157731    0.510835    11.00000   -1.20000
AFIX   0
C16E  1    0.335318    0.258338    0.659172    11.00000    0.16949    0.17530 =
         0.17073   -0.04946   -0.04772    0.07910
AFIX  23
H16I  2    0.341081    0.254710    0.746336    11.00000   -1.20000
H16J  2    0.353791    0.269737    0.606854    11.00000   -1.20000
AFIX   0
C17E  1    0.313376    0.226846    0.589399    11.00000    0.17441    0.16562 =
         0.14959   -0.04720   -0.03940    0.07040
AFIX  23
H17J  2    0.322957    0.214326    0.584397    11.00000   -1.20000
H17I  2    0.294317    0.215705    0.638130    11.00000   -1.20000
AFIX   0
C16A  1    0.251006   -0.064958   -0.713754    11.00000    0.13412    0.19414 =
         0.16558   -0.01792    0.01421    0.07942
AFIX  23
H16C  2    0.245372   -0.051455   -0.758416    11.00000   -1.20000
H16D  2    0.251396   -0.078923   -0.778911    11.00000   -1.20000
AFIX   0
C17A  1    0.228018   -0.082773   -0.604807    11.00000    0.14242    0.16397 =
         0.17881   -0.00332    0.00929    0.07087
AFIX  23
H17C  2    0.233235   -0.096957   -0.563733    11.00000   -1.20000
H17D  2    0.207729   -0.094523   -0.643053    11.00000   -1.20000
AFIX   0
C16B  1    0.000031   -0.135508    0.315207    11.00000    0.13583    0.22587 =
         0.19941    0.04325    0.07270    0.00726
AFIX  23
H16B  2   -0.007927   -0.125399    0.259486    11.00000   -1.20000
H16A  2   -0.012384   -0.142687    0.394951    11.00000   -1.20000
AFIX   0
C17D  1    0.186190    0.311689   -0.362628    11.00000    0.22661    0.13487 =
         0.24260    0.01555   -0.02178    0.08571
AFIX  23
H17G  2    0.168850    0.306318   -0.304775    11.00000   -1.20000
H17H  2    0.203516    0.330507   -0.330436    11.00000   -1.20000
AFIX   0
C15E  1    0.319258    0.276496    0.672511    11.00000    0.17269    0.15841 =
         0.18541   -0.05595   -0.01622    0.06395
AFIX  23
H15I  2    0.300632    0.264956    0.723726    11.00000   -1.20000
H15J  2    0.332332    0.295480    0.719104    11.00000   -1.20000
AFIX   0
C15B  1   -0.001332   -0.164493    0.235257    11.00000    0.12706    0.22918 =
         0.22150    0.02178    0.02611   -0.03091
AFIX  23
H15A  2    0.005409   -0.175402    0.292760    11.00000   -1.20000
H15B  2   -0.022143   -0.178578    0.207280    11.00000   -1.20000
AFIX   0
C16D  1    0.178737    0.315622   -0.501021    11.00000    0.22885    0.15109 =
         0.21834    0.05622    0.01003    0.12112
AFIX  23
H16H  2    0.196357    0.321528   -0.557793    11.00000   -1.20000
H16G  2    0.173462    0.331642   -0.504544    11.00000   -1.20000
AFIX   0
HKLF 4


REM  xx in R3
REM wR2 = 0.4184, GooF = S = 1.068, Restrained GooF = 1.012 for all data
REM R1 = 0.1437 for 4084 Fo > 4sig(Fo) and 0.2739 for all 11702 data
REM 985 parameters refined using 1597 restraints

END

WGHT      0.2000      0.0000

REM Instructions for potential hydrogen bonds
HTAB O10B N12B
HTAB O10A N12A
HTAB O10F N12F
HTAB O9A N1A
HTAB C11F O10C
HTAB O9D N1D
HTAB O10C N12C
HTAB O9F N1F
HTAB O10E N12E
HTAB O9C N1C
HTAB O9B N1B
HTAB C17C O9B_$1
HTAB C4D O9F_$2
HTAB O10D N12D
HTAB O9E N1E

REM Highest difference peak  1.021,  deepest hole -0.453,  1-sigma level  0.101
Q1    1  -0.0391 -0.2302 -0.0565  11.00000  0.05    1.02
Q2    1   0.2433  0.1978 -0.0771  11.00000  0.05    0.92
Q3    1   0.1909 -0.0413  0.0521  11.00000  0.05    0.91
Q4    1   0.1931 -0.0518 -0.9053  11.00000  0.05    0.86
Q5    1   0.2595  0.2010  0.8822  11.00000  0.05    0.86
Q6    1   0.0984  0.0424  0.0933  11.00000  0.05    0.45
Q7    1   0.0477 -0.0488 -0.1029  11.00000  0.05    0.42
Q8    1   0.0951  0.0312  0.0614  11.00000  0.05    0.39
Q9    1   0.0551  0.1044 -0.3072  11.00000  0.05    0.34
Q10   1   0.0254 -0.0579 -0.0483  11.00000  0.05    0.33
Q11   1   0.0515  0.0969 -0.2855  11.00000  0.05    0.33
Q12   1   0.1017  0.0473  0.3432  11.00000  0.05    0.31
Q13   1   0.1077  0.0543 -0.6010  11.00000  0.05    0.27
Q14   1   0.0494 -0.0257  0.4992  11.00000  0.05    0.23
Q15   1   0.0910  0.0633 -0.4682  11.00000  0.05    0.22
Q16   1   0.1488  0.3497 -0.4198  11.00000  0.05    0.20
Q17   1   0.1618  0.3319 -0.4211  11.00000  0.05    0.20
Q18   1   0.1556  0.3433 -0.4004  11.00000  0.05    0.20
Q19   1   0.0415 -0.0339  0.5518  11.00000  0.05    0.20
Q20   1   0.2089 -0.1417 -0.4757  11.00000  0.05    0.19
;
_shelx_res_checksum   65721

_shelx_hkl_file
;
   3  -6   0   19.20    2.33
   0   6   0   39.51    4.86
  -6   0   0   40.83    4.85
   6  -6   0   41.31    4.86
  -6   0   0   42.88    4.89
   6   0   0   38.67    4.89
   0  -6   0   38.97    4.87
  -6   6   0   40.69    4.86
   2  -7   0   58.88    7.31
  -7   5   0   60.28    7.29
  -7   5   0   62.96    7.31
   5   2   0   59.97    7.29
   5   2   0   59.79    7.34
  -5  -2   0   61.86    7.29
  -2   7   0   62.02    7.31
   7  -5   0   61.70    7.30
   5  -7   0    5.63    0.81
  -7   2   0    5.90    0.88
   2   5   0    6.12    0.81
   2   5   0    6.16    0.85
  -7   2   0    6.60    0.81
   7  -2   0    5.83    0.87
  -5   7   0    6.61    0.82
   7   1   0  167.00   19.28
  -8   7   0  162.40   19.30
   1  -8   0  156.09   19.30
   7   1   0  160.24   19.33
  -8   7   0  165.81   19.28
   8  -7   0  163.32   19.29
  -7  -1   0  166.53   19.28
  -7  -1   0  157.16   19.33
  -1   8   0  155.58   19.30
   4   4   0    3.09    0.55
  -8   4   0    3.77    0.56
  -8   4   0    4.98    0.65
  -4   8   0    4.17    0.60
   8  -4   0    4.02    0.57
  -4  -4   0    3.18    0.53
   8  -4   0    5.64    0.68
  -8   1   0   91.25   11.23
  -8   1   0   96.67   11.19
   7  -8   0   93.17   11.20
   1   7   0   93.50   11.21
  -1  -7   0   90.76   11.21
   8  -1   0   97.98   11.19
   8  -1   0   90.41   11.23
  -7   8   0   94.74   11.20
  -9   6   0   32.66    3.95
  -9   6   0   32.62    3.98
   3  -9   0   34.02    3.98
   6   3   0   32.47    3.96
  -6  -3   0   31.71    3.96
  -3   9   0   32.47    3.97
   9  -6   0   33.21    3.98
   9  -6   0   32.37    3.96
  -9   3   0   73.68    9.06
   3   6   0   76.47    9.03
  -9   3   0   75.58    9.02
   3   6   0   76.30    9.06
   6  -9   0   73.93    9.03
  -3  -6   0   79.18    9.06
  -6   9   0   72.95    9.04
   9  -3   0   74.76    9.06
   9  -3   0   75.73    9.02
   0   9   0  374.20   45.43
   9  -9   0  387.08   45.42
  -9   0   0  383.75   45.41
  -9   0   0  386.92   45.47
  -9   9   0  372.59   45.42
   9   0   0  377.78   45.46
   9   0   0  381.56   45.41
   0  -9   0  385.18   45.44
 -10   8   0   26.47    3.56
 -10   8   0   28.62    3.52
   2 -10   0   26.94    3.54
   8   2   0   30.14    3.52
   8   2   0   29.81    3.67
  -8  -2   0   29.12    3.52
  -2  10   0   29.31    3.55
  10  -8   0   29.95    3.54
 -10   5   0  136.21   16.40
   5 -10   0  136.22   16.42
   5   5   0  139.64   16.44
   5   5   0  140.03   16.40
 -10   5   0  140.03   16.44
  10  -5   0  132.37   16.40
  -5  -5   0  137.67   16.40
  -5  10   0  137.48   16.42
  10  -5   0  136.63   16.42
 -10   2   0  283.34   33.13
   8 -10   0  270.38   33.14
 -10   2   0  270.57   33.18
   2   8   0  275.37   33.16
  10  -2   0  279.66   33.13
  -2  -8   0  283.62   33.17
  -8  10   0  276.19   33.15
  10  -2   0  284.34   33.18
   1 -11   0   21.11    2.79
 -11  10   0   21.08    2.80
  10   1   0   21.13    2.98
  10   1   0   23.95    2.76
 -10  -1   0   22.47    2.75
  -1  11   0   20.97    2.79
 -10  -1   0   20.34    3.03
  11 -10   0   22.43    2.76
 -11   7   0   44.96    5.62
   4 -11   0   45.43    5.60
   7   4   0   49.91    5.59
 -11   7   0   44.90    5.58
  -4  11   0   46.35    5.60
  11  -7   0   45.91    5.61
  -7  -4   0   46.19    5.59
  11  -7   0   45.73    5.58
 -11   4   0   33.02    4.10
   4   7   0   33.58    4.16
   7 -11   0   34.14    4.11
   4   7   0   35.29    4.12
 -11   4   0   34.33    4.20
  11  -4   0   33.33    4.10
  11  -4   0   32.23    4.17
  -4  -7   0   33.23    4.15
  -7  11   0   33.56    4.12
   1  10   0   91.16   11.05
 -11   1   0   93.60   11.01
 -11   1   0   90.90   11.11
  10 -11   0   93.03   11.03
 -10  11   0   90.03   11.04
  11  -1   0   94.10   11.11
  -1 -10   0   90.06   11.06
  11  -1   0   92.13   11.02
   3 -12   0  459.42   55.05
   9   3   0  475.89   55.03
 -12   9   0  451.86   55.02
 -12   9   0  467.14   55.05
   9   3   0  471.62   55.11
  -9  -3   0  463.80   55.03
  -3  12   0  466.21   55.05
  -9  -3   0  439.82   55.09
  12  -9   0  460.63   55.04
   6   6   0   30.69    3.64
 -12   6   0   30.60    3.73
 -12   6   0   27.61    3.62
   6   6   0   29.76    3.69
   6 -12   0   29.90    3.63
  -6  -6   0   29.50    3.63
  12  -6   0   29.03    3.62
  12  -6   0   29.02    3.68
  -6  12   0   28.53    3.63
   3   9   0    3.56    0.93
 -12   3   0    7.57    1.00
   9 -12   0    5.75    0.99
 -12   3   0    8.11    1.24
   3   9   0    7.51    1.15
  12  -3   0    7.17    0.96
  -3  -9   0    5.84    1.02
  12  -3   0    5.71    1.14
  -9  12   0    7.50    1.06
 -12   0   0   22.97    2.88
 -12   0   0   21.84    3.15
   0  12   0   22.02    2.94
  12 -12   0   21.44    2.88
 -12  12   0   23.61    2.92
   0 -12   0   22.60    2.93
  12   0   0   25.71    2.89
  12   0   0   21.03    3.12
 -13  11   0   34.66    4.42
   2 -13   0   35.67    4.46
 -13  11   0   34.73    4.47
  11   2   0   37.87    4.61
  11   2   0   37.09    4.42
 -11  -2   0   35.72    4.42
 -11  -2   0   37.49    4.65
  -2  13   0   35.58    4.47
  13 -11   0   36.51    4.44
 -13   8   0   19.26    2.64
   5 -13   0   21.56    2.66
 -13   8   0   21.45    2.74
  13  -8   0   18.60    2.69
  13  -8   0   21.52    2.64
  -5  13   0   22.42    2.66
  -8  -5   0   19.78    2.64
 -13   5   0    1.77    0.88
   5   8   0    1.00    0.71
   8 -13   0    1.59    0.64
   5   8   0    1.29    0.82
 -13   5   0    2.05    0.59
  13  -5   0    1.34    0.77
  13  -5   0    1.91    0.55
  -8  13   0    1.41    0.59
 -13   2   0   63.21    8.20
   2  11   0   67.10    8.14
  11 -13   0   65.55    8.10
 -13   2   0   69.74    8.08
  13  -2   0   67.97    8.09
 -11  13   0   68.42    8.11
  -2 -11   0   67.53    8.14
  13  -2   0   66.18    8.18
  13   1   0   85.39   10.54
 -14  13   0   86.09   10.45
   1 -14   0   86.67   10.46
  13   1   0   86.36   10.42
  -1  14   0   85.52   10.46
  14 -13   0   88.36   10.44
 -13  -1   0   87.78   10.41
 -13  -1   0   86.87   10.56
  10   4   0   76.28    8.92
  10   4   0   80.62    9.13
 -14  10   0   72.68    8.96
 -14  10   0   75.62    8.92
  -4  14   0   75.05    8.95
  14 -10   0   75.71    9.04
  14 -10   0   67.30    8.96
 -10  -4   0   73.04    8.92
 -10  -4   0   71.28    9.10
 -14   7   0   33.56    4.32
 -14   7   0   34.49    4.21
   7   7   0   33.12    4.23
   7 -14   0   35.74    4.23
   7   7   0   36.03    4.30
  14  -7   0   31.35    4.27
  -7  -7   0   33.61    4.22
  -7  14   0   35.95    4.24
   4  10   0    2.57    0.68
 -14   4   0    3.98    0.89
   4  10   0    3.02    0.91
  10 -14   0    3.35    0.93
 -14   4   0    3.19    0.63
 -10  14   0    3.09    0.74
  14  -4   0    2.16    0.61
  14  -4   0    0.98    0.91
 -14   1   0   47.55    6.00
 -14   1   0   49.10    5.84
  13 -14   0   48.08    5.86
   1  13   0   49.08    5.90
 -13  14   0   46.16    5.87
  14  -1   0   46.36    6.00
  14  -1   0   50.02    5.86
  -1 -13   0   47.75    5.91
 -15  12   0    0.40    0.63
  12   3   0    0.66    0.79
  12   3   0    0.01    0.42
   3 -15   0    0.63    0.43
 -15  12   0    0.13    0.49
 -12  -3   0    0.74    0.44
  15 -12   0    0.18    0.54
  -3  15   0    0.54    0.63
   9   6   0    0.62    0.50
 -15   9   0    0.69    0.78
   6 -15   0    1.27    0.64
 -15   9   0    1.59    0.55
  -6  15   0    0.15    0.53
  15  -9   0    0.45    0.66
  -9  -6   0    1.56    0.50
  15  -9   0    1.01    0.48
   9 -15   0   36.51    4.73
   6   9   0   37.57    4.73
 -15   6   0   38.12    4.71
 -15   6   0   38.00    4.84
   6   9   0   41.39    4.81
  15  -6   0   39.78    4.88
  15  -6   0   38.87    4.72
  -9  15   0   38.76    4.74
  12 -15   0    8.54    1.39
   3  12   0    8.87    1.35
 -15   3   0    8.79    1.31
 -15   3   0   10.53    1.61
   3  12   0    8.74    1.49
  15  -3   0   10.02    1.34
  -3 -12   0   11.53    1.55
  15  -3   0   12.84    1.64
 -12  15   0    8.28    1.39
  15 -15   0   17.86    2.31
   0  15   0   16.40    2.36
 -15   0   0   15.98    2.57
 -15   0   0   18.15    2.35
  15   0   0   19.26    2.30
  15   0   0   18.02    2.60
 -15  15   0   17.13    2.34
   2 -16   0    6.23    1.08
 -16  14   0    6.66    1.03
  14   2   0    4.45    1.21
  14   2   0    6.80    1.03
 -16  14   0    6.09    1.09
  -2  16   0    6.33    1.13
  16 -14   0    7.30    1.13
 -14  -2   0    7.65    1.38
   5 -16   0   11.97    1.67
  11   5   0   10.73    1.64
 -16  11   0   12.17    1.74
  11   5   0   12.73    1.95
 -16  11   0   10.71    1.64
  -5  16   0   10.57    1.67
 -11  -5   0   10.99    1.63
  16 -11   0   16.75    1.81
  16 -11   0   10.33    1.64
 -16   8   0   23.66    3.05
   8   8   0   23.27    2.92
   8 -16   0   20.99    2.90
 -16   8   0   24.21    2.89
  16  -8   0   22.95    2.89
  16  -8   0   21.81    2.96
  -8  -8   0   23.65    2.91
   5  11   0   20.66    3.03
 -16   5   0   21.82    3.16
 -16   5   0   24.22    2.95
   5  11   0   23.82    2.98
  11 -16   0   22.80    2.95
  16  -5   0   25.03    3.10
  -5 -11   0   24.11    3.03
  16  -5   0   24.32    2.96
 -11  16   0   23.34    2.97
 -16   2   0    8.24    1.21
   2  14   0    6.64    1.21
  14 -16   0    9.88    1.27
 -16   2   0    8.99    1.45
  16  -2   0    7.06    1.40
  16  -2   0    9.19    1.22
 -14  16   0    6.40    1.18
  -2 -14   0   11.65    1.48
 -17  16   0    2.03    0.72
 -17  16   0    0.48    0.54
   1 -17   0    2.76    0.82
  16   1   0    3.35    1.03
  16   1   0    1.80    0.59
  17 -16   0    2.38    0.65
  -1  17   0    1.28    0.68
 -16  -1   0    1.44    0.89
 -16  -1   0    0.88    0.48
 -17  13   0   35.09    4.42
 -17  13   0   30.91    4.53
  13   4   0   35.47    4.64
   4 -17   0   37.41    4.47
  13   4   0   39.21    4.44
 -13  -4   0   37.82    4.43
  -4  17   0   34.13    4.53
  17 -13   0   36.11    4.45
 -17  10   0    8.61    1.24
 -17  10   0    8.03    1.41
   7 -17   0   11.22    1.40
  10   7   0    8.59    1.27
  17 -10   0   10.00    1.37
 -10  -7   0    5.36    1.44
  -7  17   0    7.58    1.32
  17 -10   0    9.12    1.23
 -17   7   0   14.41    1.88
  10 -17   0   10.55    1.65
   7  10   0   17.26    2.01
 -17   7   0   11.71    1.66
   7  10   0   12.18    1.68
 -10  17   0   10.91    1.70
  17  -7   0   11.68    1.67
  17  -7   0   11.43    1.73
   4  13   0    5.53    1.35
  13 -17   0    6.39    1.11
 -17   4   0    7.94    1.20
   4  13   0    5.38    1.04
 -17   4   0    6.10    1.25
  -4 -13   0   10.10    1.37
  17  -4   0    7.15    1.29
 -13  17   0    7.90    1.28
  17  -4   0    5.25    1.01
   1  16   0   13.79    1.92
  16 -17   0   12.44    1.76
 -17   1   0   17.97    2.13
 -17   1   0   11.12    1.75
  -1 -16   0   11.32    1.84
  17  -1   0   12.87    1.95
 -16  17   0   12.86    1.85
  17  -1   0   12.53    1.78
   3 -18   0    9.45    1.41
 -18  15   0    7.64    1.28
  15   3   0    9.31    1.63
 -18  15   0    7.59    1.36
  15   3   0    8.41    1.31
  -3  18   0    8.58    1.43
 -15  -3   0    9.82    1.33
  18 -15   0   11.06    1.44
 -18  12   0    1.24    0.60
  12   6   0    0.16    0.50
  12   6   0    0.50    0.96
 -18  12   0   -0.50    0.82
   6 -18   0    0.30    0.57
 -12  -6   0    1.18    0.49
  -6  18   0    0.46    0.60
  18 -12   0    0.39    0.47
  18 -12   0   -0.49    0.57
 -18   9   0    0.43    0.48
   9   9   0    0.36    0.52
   9 -18   0    0.75    0.60
  18  -9   0    0.07    0.66
  -9  -9   0   -0.20    0.42
  18  -9   0    0.47    0.47
 -18   6   0    0.40    0.88
   6  12   0    0.85    0.51
   6  12   0    0.52    0.86
 -18   6   0    0.57    0.74
  12 -18   0    0.87    0.51
  18  -6   0    0.24    0.48
  18  -6   0    1.17    0.81
 -12  18   0    0.71    0.72
  15 -18   0    4.09    0.78
 -18   3   0    1.52    0.52
   3  15   0    1.67    0.72
   3  15   0    1.40    0.61
 -18   3   0    1.70    0.87
  18  -3   0    2.59    0.98
  -3 -15   0    3.71    0.91
 -15  18   0    1.65    0.64
  18  -3   0    2.17    0.60
 -18   0   0    7.51    0.92
  18 -18   0    6.15    0.95
   0  18   0    2.57    0.79
 -18   0   0    4.24    1.11
  18   0   0    3.71    0.80
   0 -18   0    4.38    0.97
  18   0   0    5.21    1.20
 -18  18   0    3.74    0.82
  17   2   0    1.30    0.86
 -19  17   0    1.97    0.66
   2 -19   0    2.37    0.75
  17   2   0    2.92    0.66
 -19  17   0    2.41    0.82
  -2  19   0    2.44    0.75
  19 -17   0    2.55    0.70
 -17  -2   0    2.33    0.57
 -19  14   0    2.49    0.71
  14   5   0    2.87    0.73
  14   5   0    4.26    1.17
 -19  14   0    3.79    0.91
   5 -19   0    4.88    1.02
  19 -14   0    5.95    0.98
  -5  19   0    4.40    0.96
 -14  -5   0    4.30    0.74
  11   8   0   10.50    1.50
   8 -19   0   10.12    1.55
 -19  11   0    9.12    1.45
 -19  11   0   12.25    1.69
  19 -11   0   11.56    1.59
  19 -11   0   13.29    1.53
  -8  19   0    7.38    1.45
 -11  -8   0   12.32    1.51
 -19   8   0   12.39    1.72
   8  11   0    9.71    1.43
 -19   8   0   11.99    1.48
   8  11   0    7.42    1.46
  19  -8   0   10.29    1.49
  19  -8   0   10.23    1.50
 -11  19   0   10.48    1.50
  14 -19   0   10.17    1.26
   5  14   0    6.12    1.13
 -19   5   0    7.98    1.42
 -19   5   0    6.62    1.09
   5  14   0    6.58    1.30
  -5 -14   0   11.96    1.56
 -14  19   0    7.30    1.26
  19  -5   0    9.06    1.42
  19  -5   0    6.46    1.12
  17 -19   0   15.00    2.06
 -19   2   0   15.25    2.03
 -19   2   0   13.57    2.18
  19  -2   0   17.26    2.30
 -17  19   0   14.13    2.07
  -2 -17   0   16.81    2.18
  19  -2   0   15.31    2.07
  19   1   0    6.79    1.06
 -20  19   0    5.46    1.02
 -20  19   0    6.87    1.30
   1 -20   0    5.87    1.14
  19   1   0    6.39    1.33
 -19  -1   0    6.58    1.39
  20 -19   0    6.44    1.08
  -1  20   0    7.97    1.31
 -19  -1   0    4.49    0.92
   4 -20   0   30.92    4.15
  16   4   0   33.30    4.34
  16   4   0   35.02    4.12
 -20  16   0   31.11    4.17
 -20  16   0   33.78    4.11
  20 -16   0   33.53    4.13
  -4  20   0   31.20    4.15
 -16  -4   0   35.05    4.10
 -20  13   0    9.07    1.19
 -20  13   0    6.80    1.28
  13   7   0    6.92    1.10
  13   7   0    7.34    1.54
   7 -20   0    9.51    1.24
  20 -13   0   10.64    1.25
 -13  -7   0    6.28    1.08
  -7  20   0    5.97    1.14
  20 -13   0    7.51    1.20
  10  10   0   12.88    1.69
 -20  10   0   13.22    1.65
 -20  10   0   11.73    1.83
  10 -20   0   11.16    1.65
  10  10   0   10.15    1.78
  20 -10   0   11.87    1.77
 -10  20   0   10.00    1.64
  20 -10   0   11.60    1.65
 -10 -10   0   12.14    1.66
 -20   7   0    0.67    0.83
  13 -20   0    0.55    0.53
 -20   7   0    0.58    0.47
   7  13   0   -0.26    0.49
   7  13   0    0.39    0.62
 -13  20   0   -0.38    0.47
  20  -7   0    0.34    0.72
  20  -7   0    1.08    0.53
  16 -20   0    8.67    1.32
   4  16   0    7.72    1.33
 -20   4   0   10.20    1.32
 -20   4   0   11.77    1.71
   4  16   0    9.68    1.59
  20  -4   0    8.28    1.30
 -16  20   0   12.52    1.54
  20  -4   0    9.67    1.54
  -4 -16   0    5.47    1.29
   1  19   0    3.67    1.00
  19 -20   0    4.14    0.88
 -20   1   0    4.96    1.20
 -20   1   0    4.29    0.76
 -19  20   0    3.32    0.93
  -1 -19   0    4.37    1.06
  20  -1   0    3.14    0.76
  20  -1   0    5.17    1.15
 -21  18   0   18.30    2.89
   3 -21   0   20.58    2.88
  18   3   0   23.57    2.82
 -21  18   0   23.58    2.84
  18   3   0   20.02    3.07
  -3  21   0   21.59    2.88
 -18  -3   0   23.32    2.82
  21 -18   0   21.84    2.83
  15   6   0   14.10    1.82
 -21  15   0   12.49    1.80
 -21  15   0   13.70    1.93
  15   6   0   14.03    2.10
   6 -21   0   10.68    1.80
 -15  -6   0   16.96    2.48
 -15  -6   0   12.48    1.78
  21 -15   0   12.34    1.82
  -6  21   0   11.26    1.82
  12   9   0   27.71    3.23
 -21  12   0   24.28    3.34
   9 -21   0   23.89    3.23
 -21  12   0   24.10    3.21
  12   9   0   23.01    3.31
  21 -12   0   26.45    3.28
  21 -12   0   26.10    3.21
  -9  21   0   25.95    3.25
 -12  -9   0   26.18    3.22
  12 -21   0    2.84    0.74
 -21   9   0    3.34    0.71
   9  12   0    1.59    0.66
   9  12   0    2.11    0.91
 -21   9   0    3.69    0.92
  21  -9   0    2.04    0.62
 -12  21   0    2.34    0.75
  21  -9   0    3.90    0.91
 -21   6   0    4.55    0.87
   6  15   0    4.74    1.16
  15 -21   0    6.21    1.03
 -21   6   0    8.38    1.27
   6  15   0    4.13    0.97
  21  -6   0    6.20    1.19
 -15  21   0    4.12    1.01
  21  -6   0    4.69    0.90
  -6 -15   0    5.61    1.06
 -21   3   0    3.30    1.16
   3  18   0    3.57    0.83
  18 -21   0    4.56    0.94
 -21   3   0    3.17    0.73
   3  18   0    2.20    0.92
  -3 -18   0    4.82    1.06
 -18  21   0    3.55    0.93
  21  -3   0    3.31    0.75
  21  -3   0    3.59    1.07
   0  21   0   14.51    2.17
  21 -21   0   12.90    2.03
 -21   0   0   18.26    2.42
 -21   0   0   15.54    2.03
 -21  21   0   15.46    2.15
  21   0   0   15.06    2.27
   0 -21   0   13.54    2.15
  21   0   0   13.35    1.98
 -22  20   0    8.87    1.57
  20   2   0    9.62    1.80
 -22  20   0    9.07    1.47
   2 -22   0   10.01    1.64
  20   2   0    8.79    1.39
  -2  22   0    8.03    1.60
  22 -20   0   12.59    1.59
 -20  -2   0   10.59    1.48
  17   5   0   25.62    3.34
 -22  17   0   24.83    3.44
 -22  17   0   26.50    3.35
   5 -22   0   25.71    3.39
  17   5   0   26.90    3.61
  22 -17   0   25.95    3.37
  -5  22   0   27.19    3.40
 -17  -5   0   27.17    3.34
   8 -22   0    5.80    1.09
  14   8   0    6.12    1.43
  14   8   0    5.71    0.99
 -22  14   0    5.61    1.03
 -22  14   0    7.48    1.27
  22 -14   0    7.90    1.22
  22 -14   0    7.87    1.07
 -14  -8   0    6.34    1.04
  -8  22   0    5.60    1.13
 -22  11   0    3.64    1.02
  11  11   0    1.53    0.64
 -22  11   0    4.41    0.76
  11 -22   0    3.19    0.73
  11  11   0    2.04    0.71
 -11 -11   0    2.30    0.72
  22 -11   0    4.18    0.73
  22 -11   0    3.25    0.86
 -11  22   0    2.62    0.69
 -22   8   0    4.35    1.12
   8  14   0    4.06    0.94
   8  14   0    4.27    0.84
  14 -22   0    3.64    0.82
 -22   8   0    3.81    0.75
  22  -8   0    4.69    1.00
  22  -8   0    4.70    0.80
 -14  22   0    3.07    0.83
  17 -22   0    8.69    1.32
   5  17   0    5.14    1.16
 -22   5   0    8.57    1.17
   5  17   0    7.20    1.35
 -22   5   0    8.42    1.57
  -5 -17   0    8.22    1.43
 -17  22   0    7.66    1.31
  22  -5   0    9.08    1.22
  22  -5   0    6.67    1.43
 -22   2   0    3.96    0.80
 -22   2   0    2.91    1.21
   2  20   0    4.44    1.14
  20 -22   0    1.04    0.65
  -2 -20   0    2.43    0.92
  22  -2   0    4.43    1.17
  22  -2   0    3.40    0.77
 -20  22   0    0.49    0.82
   1 -23   0   26.38    3.60
  22   1   0   29.30    3.54
  22   1   0   30.35    3.88
 -23  22   0   27.41    3.53
 -23  22   0   25.48    3.59
 -22  -1   0   29.05    3.51
  23 -22   0   25.79    3.51
  -1  23   0   28.53    3.61
 -22  -1   0   24.24    3.85
 -23  19   0   21.98    3.19
  19   4   0   23.41    3.39
 -23  19   0   25.19    3.11
  19   4   0   25.40    3.10
   4 -23   0   25.00    3.17
  23 -19   0   24.21    3.09
  -4  23   0   19.12    3.13
 -19  -4   0   25.38    3.08
 -23  16   0   31.85    4.05
   7 -23   0   32.18    3.98
  16   7   0   30.65    3.94
  16   7   0   31.04    4.24
 -23  16   0   32.10    3.95
  23 -16   0   31.40    3.96
  -7  23   0   29.99    3.97
 -16  -7   0   29.14    3.92
 -16  -7   0   34.26    4.32
  13  10   0   37.62    4.89
 -23  13   0   39.12    4.77
  10 -23   0   36.49    4.80
 -23  13   0   37.55    4.92
  13  10   0   39.08    4.79
  23 -13   0   41.01    4.78
 -13 -10   0   39.47    4.78
  23 -13   0   39.32    4.84
 -10  23   0   37.01    4.81
  13 -23   0   21.11    2.71
  10  13   0   20.57    2.73
 -23  10   0   19.51    2.91
 -23  10   0   22.70    2.69
  10  13   0   19.19    2.84
  23 -10   0   20.76    2.80
 -13  23   0   22.27    2.75
  23 -10   0   18.24    2.68
   7  16   0   14.98    2.16
 -23   7   0   13.64    2.06
   7  16   0   13.83    2.21
 -23   7   0   17.84    2.40
  16 -23   0   14.78    2.08
  23  -7   0   15.82    2.09
  23  -7   0   15.77    2.31
 -16  23   0   15.37    2.14
  19 -23   0   14.92    1.85
   4  19   0    9.06    1.84
   4  19   0   11.29    1.76
 -23   4   0   10.63    1.97
 -23   4   0   12.02    1.68
  23  -4   0   12.34    1.71
  -4 -19   0   11.97    1.94
  23  -4   0   14.26    2.08
 -19  23   0   10.10    1.79
 -23   1   0   11.62    2.27
 -23   1   0   13.02    2.01
  22 -23   0   14.73    2.03
   1  22   0   13.88    2.13
  -1 -22   0   17.93    2.30
 -22  23   0   15.13    2.13
  23  -1   0   13.67    2.28
  23  -1   0   14.57    2.07
 -24  21   0    0.70    0.67
  21   3   0   -0.50    0.95
  21   3   0   -0.08    0.61
 -24  21   0    0.87    0.75
   3 -24   0   -0.19    0.72
  -3  24   0   -0.61    0.79
  24 -21   0    1.24    0.75
 -21  -3   0    1.39    0.69
 -24  18   0   33.22    3.88
   6 -24   0   29.50    3.90
  18   6   0   31.75    3.86
  18   6   0   31.51    4.15
 -24  18   0   28.67    3.98
 -18  -6   0   30.83    3.85
  24 -18   0   31.48    3.89
  -6  24   0   26.84    3.90
 -24  15   0   19.15    2.54
  15   9   0   17.62    2.52
 -24  15   0   19.92    2.72
   9 -24   0   18.66    2.57
  15   9   0   18.93    2.83
 -15  -9   0   17.62    2.51
  24 -15   0   18.84    2.54
  24 -15   0   19.33    2.59
  -9  24   0   19.72    2.59
  12  12   0    2.09    0.74
 -24  12   0    4.47    0.84
 -24  12   0    5.86    1.19
  12 -24   0    3.42    0.98
  12  12   0    3.59    1.18
  24 -12   0    2.47    0.77
  24 -12   0    4.04    0.97
 -12 -12   0    1.70    0.68
 -12  24   0    5.54    1.06
 -24   9   0   41.48    4.96
  15 -24   0   36.52    4.96
   9  15   0   38.12    5.07
 -24   9   0   40.52    5.17
   9  15   0   40.63    5.00
  24  -9   0   43.72    4.97
 -15  24   0   38.76    4.99
  24  -9   0   40.75    5.05
   6  18   0    3.51    1.11
   6  18   0    1.17    0.67
 -24   6   0    2.06    0.63
  18 -24   0    1.78    0.63
 -24   6   0    2.71    1.21
  24  -6   0    3.15    0.73
 -18  24   0    2.30    0.93
  -6 -18   0    1.99    0.80
  24  -6   0    2.25    1.11
   3  21   0    5.42    1.23
   3  21   0    4.99    1.28
 -24   3   0    9.37    1.68
 -24   3   0    7.32    1.19
  21 -24   0    8.52    1.33
  24  -3   0    7.82    1.21
  24  -3   0    7.54    1.57
  -3 -21   0   10.54    1.67
 -21  24   0    6.10    1.26
  24 -24   0   12.91    1.84
   0  24   0   10.36    1.95
 -24   0   0   14.94    1.86
 -24   0   0   12.20    2.19
 -24  24   0   10.84    1.77
  24   0   0   10.38    2.03
  24   0   0   10.88    1.76
   0 -24   0   18.60    2.22
 -24  24   0   12.07    2.03
 -25  23   0    0.55    0.69
   2 -25   0    0.46    0.82
 -25  23   0    0.14    0.87
  23   2   0    1.04    1.15
  23   2   0    1.09    0.59
  25 -23   0    0.50    0.67
 -23  -2   0    0.83    0.61
  -2  25   0    1.05    0.70
  20   5   0    2.23    0.81
  20   5   0    3.44    1.35
 -25  20   0    2.99    1.08
   5 -25   0    4.68    1.07
 -25  20   0    3.44    0.84
  25 -20   0    3.74    0.89
 -20  -5   0    3.99    0.82
  -5  25   0    3.20    1.01
 -25  17   0   12.13    1.71
  17   8   0   10.63    2.11
  17   8   0   13.74    1.83
   8 -25   0   11.91    1.82
 -25  17   0   15.60    2.01
 -17  -8   0   18.95    2.71
  -8  25   0   13.06    1.84
  25 -17   0   10.33    1.75
 -17  -8   0   10.02    1.65
  -8  25   0    9.99    1.64
 -25  14   0    5.53    1.33
 -25  14   0    5.76    1.06
  14  11   0    7.16    1.58
  14  11   0    4.86    1.08
  11 -25   0    8.00    1.32
  25 -14   0    8.07    1.29
 -14 -11   0    6.55    1.10
 -11  25   0    8.04    1.39
  25 -14   0    6.07    1.10
  11  14   0   17.63    2.54
  14 -25   0   15.15    2.35
  11  14   0   15.44    2.38
 -25  11   0   18.47    2.34
 -25  11   0   17.79    2.65
  25 -11   0   16.69    2.48
 -14  25   0   19.24    2.42
  25 -11   0   17.23    2.34
  17 -25   0   41.62    5.60
   8  17   0   43.88    5.62
 -25   8   0   42.42    5.81
 -25   8   0   47.10    5.58
   8  17   0   45.34    5.71
 -17  25   0   47.40    5.65
  25  -8   0   47.70    5.60
  25  -8   0   46.51    5.73
   5  20   0    2.97    1.02
   5  20   0    3.09    0.81
 -25   5   0    2.54    0.76
  20 -25   0    3.99    0.92
 -25   5   0    4.53    1.28
  25  -5   0    3.64    0.79
  25  -5   0    3.53    1.19
 -20  25   0    3.26    0.96
  -5 -20   0    3.09    1.11
 -25   2   0   11.94    2.09
   2  23   0    9.32    1.85
 -25   2   0   12.94    1.72
  23 -25   0   11.96    1.77
 -23  25   0   11.43    1.84
  25  -2   0   12.49    2.05
  -2 -23   0   10.31    1.84
  25  -2   0   11.18    1.68
 -26  25   0    2.28    1.05
  25   1   0    0.66    1.38
   1 -26   0    3.71    1.03
  25   1   0    2.04    0.77
 -26  25   0    3.46    0.88
  -1  26   0    3.18    0.98
  26 -25   0    3.54    0.92
 -25  -1   0    3.15    0.88
 -26  22   0    3.75    1.10
   4 -26   0    6.38    1.25
  22   4   0    6.89    1.58
 -26  22   0    4.01    0.97
  22   4   0    4.03    0.88
 -22  -4   0    4.37    0.88
  -4  26   0    2.20    1.03
  26 -22   0    6.02    1.12
  19   7   0   11.67    1.91
   7 -26   0    7.80    1.38
  19   7   0    6.42    1.18
 -26  19   0    6.95    1.21
 -26  19   0    6.14    1.46
  26 -19   0    9.31    1.42
 -19  -7   0    6.40    1.16
  -7  26   0    7.12    1.30
  16  10   0   10.15    2.03
  16  10   0   17.99    2.55
 -26  16   0   17.99    2.42
 -26  16   0   16.10    2.15
  10 -26   0   19.70    2.40
  26 -16   0   14.68    2.22
 -10  26   0   15.59    2.21
 -16 -10   0   14.27    2.14
  26 -16   0   15.62    2.16
  13  13   0   16.81    2.61
  13 -26   0   15.94    2.43
 -26  13   0   18.44    2.72
 -26  13   0   19.60    2.41
  13  13   0   15.72    2.44
  26 -13   0   17.75    2.52
  26 -13   0   19.92    2.42
 -13  26   0   18.00    2.43
 -13 -13   0   16.08    2.41
  16 -26   0   19.30    2.76
  10  16   0   22.92    2.96
 -26  10   0   21.05    2.76
 -26  10   0   20.65    3.12
  10  16   0   22.25    2.84
  26 -10   0   18.97    2.76
 -16  26   0   20.95    2.82
  26 -10   0   21.96    2.90
  19 -26   0    0.43    0.60
   7  19   0    0.57    0.87
 -26   7   0    1.13    0.62
 -26   7   0    1.86    1.12
   7  19   0   -0.35    0.58
 -19  26   0    0.25    0.73
  26  -7   0    1.31    0.63
  26  -7   0    1.54    0.99
  -7 -19   0    0.23    0.79
 -26   4   0   -0.32    0.59
 -26   4   0    2.25    1.11
   4  22   0    0.98    0.68
   4  22   0    1.96    0.97
  22 -26   0    1.21    0.67
  26  -4   0    1.46    0.70
  26  -4   0    1.36    1.04
  -4 -22   0    0.58    0.87
 -22  26   0    1.34    0.79
 -26   1   0    7.52    1.68
  25 -26   0    5.18    1.12
 -26   1   0    6.46    1.08
   1  25   0    4.76    1.19
  26  -1   0    4.15    1.44
 -25  26   0    4.67    1.14
  -1 -25   0    5.03    1.25
  26  -1   0    6.30    1.11
   3 -27   0    6.64    1.49
 -27  24   0    4.84    1.28
  24   3   0    6.37    1.11
  24   3   0    6.40    1.66
 -27  24   0    6.17    1.17
  -3  27   0    5.41    1.28
 -24  -3   0    5.73    1.11
  27 -24   0    7.80    1.32
  21   6   0    7.79    1.54
 -27  21   0    8.89    1.74
 -27  21   0   10.66    1.60
   6 -27   0   12.38    1.89
  21   6   0   12.93    2.21
 -21  -6   0   10.12    1.54
  27 -21   0   16.24    1.92
  -6  27   0   10.30    1.77
 -27  18   0    2.09    0.78
 -27  18   0    1.94    0.96
  18   9   0    3.00    0.77
  18   9   0    1.53    1.26
   9 -27   0    2.10    0.76
  -9  27   0    3.93    0.82
 -18  -9   0    3.38    1.95
  -9  27   0    3.16    0.98
 -18  -9   0    2.09    0.71
  27 -18   0    2.91    0.84
  15  12   0    0.14    0.60
 -27  15   0    0.97    0.64
  12 -27   0    1.29    0.83
 -27  15   0    1.29    0.98
  15  12   0    1.53    1.06
 -12  27   0    1.37    0.84
  27 -15   0    0.37    0.61
 -15 -12   0    0.50    0.58
  27 -15   0    0.83    0.80
 -27  12   0    7.64    1.30
 -27  12   0    9.00    1.65
  12  15   0    4.58    1.24
  12  15   0    8.63    1.71
  15 -27   0    8.39    1.48
  27 -12   0   11.08    1.63
 -15  27   0    8.09    1.48
  27 -12   0    9.09    1.36
 -27   9   0    4.17    1.34
   9  18   0    4.38    1.17
   9  18   0    3.22    0.96
  18 -27   0    4.38    1.10
 -27   9   0    4.08    0.87
 -18  27   0    3.28    1.00
  27  -9   0    5.36    1.25
  27  -9   0    5.13    0.98
   6  21   0    0.18    0.69
 -27   6   0    1.06    0.67
  21 -27   0    1.79    0.79
   6  21   0    1.81    0.92
 -27   6   0    3.35    1.24
  27  -6   0    1.27    0.70
 -21  27   0    1.00    0.73
  -6 -21   0    1.71    1.01
  27  -6   0    1.42    1.08
 -27   3   0    3.40    0.86
   3  24   0    3.69    1.28
   3  24   0    3.55    0.91
  24 -27   0    3.51    1.01
 -27   3   0    3.69    1.43
 -24  27   0    3.24    1.09
  27  -3   0    5.12    1.45
  27  -3   0    4.15    0.98
  -3 -24   0    5.27    1.23
 -27   0   0    1.06    1.25
  27 -27   0    1.60    0.81
   0  27   0    1.59    1.10
 -27   0   0    2.24    0.79
  27   0   0    2.26    0.83
 -27  27   0    1.18    1.06
  27   0   0    1.52    1.30
   0 -27   0    1.42    1.06
 -27  27   0    1.32    0.80
 -28  26   0    1.08    0.82
  26   2   0    2.04    1.49
 -28  26   0    0.89    1.04
  26   2   0    1.83    0.81
   2 -28   0    2.04    1.00
  28 -26   0    2.64    0.89
 -26  -2   0    1.32    0.75
  -2  28   0    0.99    0.93
   5 -28   0    2.79    0.90
 -28  23   0    1.33    0.77
  23   5   0    1.35    0.70
  23   5   0    0.15    1.04
 -28  23   0    2.53    1.00
  -5  28   0    2.35    0.96
  28 -23   0    2.78    0.88
 -23  -5   0    3.16    0.79
   8 -28   0    0.23    0.72
 -28  20   0    0.33    0.89
  20   8   0    1.05    0.67
 -28  20   0    0.11    0.67
  20   8   0   -0.07    1.14
  -8  28   0   -0.42    0.65
  28 -20   0    1.46    0.81
 -20  -8   0    0.35    0.63
 -28  17   0    7.44    1.54
 -28  17   0    6.96    1.22
  17  11   0    3.58    1.23
  17  11   0    7.14    1.74
  11 -28   0    7.52    1.31
  17  11   0    8.09    1.33
  28 -17   0   11.47    1.35
 -17 -11   0    9.67    1.26
  28 -17   0    8.21    1.36
 -17 -11   0   11.19    2.68
 -11  28   0    4.98    1.17
  14  14   0    5.63    1.09
 -28  14   0    5.40    1.41
  14  14   0    4.46    1.25
 -28  14   0    4.75    1.05
  14 -28   0    7.67    1.29
  28 -14   0    8.33    1.33
 -14  28   0    4.64    1.09
 -14 -14   0    7.68    1.14
  28 -14   0    6.92    1.11
  11  17   0   11.57    1.90
  17 -28   0   14.98    1.98
 -28  11   0   15.72    1.97
  11  17   0   10.30    1.97
 -28  11   0   16.31    2.30
  28 -11   0   14.74    1.91
 -17  28   0   10.46    1.88
  28 -11   0   15.64    2.16
 -28   8   0   11.33    1.78
   8  20   0   11.47    1.91
 -28   8   0   15.36    2.30
   8  20   0   12.57    2.10
  20 -28   0   13.62    2.00
  28  -8   0   15.25    2.19
 -20  28   0   12.07    1.98
  28  -8   0   13.10    1.90
   5  23   0    0.73    0.86
   5  23   0    0.72    0.74
 -28   5   0    1.10    0.66
  23 -28   0    1.13    0.85
 -28   5   0    1.75    1.21
  -5 -23   0    3.38    1.17
  28  -5   0    1.44    0.74
 -23  28   0    0.12    0.72
  28  -5   0    1.91    1.22
 -28   2   0    0.91    1.36
   2  26   0    0.19    0.89
 -28   2   0    1.12    0.76
   2  26   0    1.72    1.04
  26 -28   0    1.99    0.83
  28  -2   0    2.57    1.33
  28  -2   0    2.81    0.83
 -26  28   0    0.54    0.88
  -2 -26   0    0.72    1.01
   1 -29   0    3.76    1.29
  28   1   0    3.79    1.50
 -29  28   0    0.88    0.92
 -29  28   0    2.61    1.12
  28   1   0    1.57    0.91
  29 -28   0    3.38    1.00
 -28  -1   0    2.86    0.84
  -1  29   0    2.03    1.16
  25   4   0    1.15    0.72
   4 -29   0    0.61    0.65
  25   4   0    1.53    1.32
 -29  25   0   -0.30    0.96
 -29  25   0   -0.29    0.77
  -4  29   0    1.88    1.11
 -25  -4   0   -0.56    0.66
  29 -25   0    0.67    0.77
 -29  22   0   11.55    1.60
 -29  22   0   12.53    1.87
   7 -29   0    8.11    1.57
  22   7   0    9.61    1.94
  22   7   0    7.19    1.45
  29 -22   0   10.02    1.63
 -22  -7   0    9.18    1.48
  -7  29   0   14.01    1.93
  19  10   0    0.54    1.21
 -29  19   0    1.00    0.97
 -29  19   0   -0.51    0.62
  10 -29   0    0.34    0.78
  19  10   0   -0.66    0.66
  29 -19   0   -0.07    0.70
 -10  29   0    0.35    0.77
 -19 -10   0    0.32    0.60
 -19 -10   0   -1.19    1.92
 -29  16   0    3.59    0.93
  16  13   0    1.44    0.99
 -29  16   0    3.30    1.24
  16  13   0    4.13    0.95
  13 -29   0    6.10    1.22
 -13  29   0    3.93    0.97
  29 -16   0    3.64    0.93
  29 -16   0    4.75    1.05
 -16 -13   0    4.17    0.84
  16 -29   0   11.58    1.77
 -29  13   0    9.21    1.52
 -29  13   0   12.68    2.00
  13  16   0   14.08    2.07
  13  16   0    7.31    1.54
  29 -13   0   12.87    1.88
 -16  29   0    9.80    1.78
  29 -13   0   13.38    1.67
  10  19   0    0.48    0.95
  19 -29   0   -0.04    0.71
 -29  10   0    0.31    1.10
 -29  10   0    0.25    0.59
  10  19   0   -0.39    0.71
  29 -10   0   -0.07    0.64
 -19  29   0    0.47    0.78
  29 -10   0    2.05    0.99
   7  22   0    1.20    0.99
 -29   7   0    1.83    0.73
 -29   7   0   -0.20    1.24
  22 -29   0    1.76    0.83
   7  22   0    1.25    0.85
 -22  29   0    0.62    0.79
  29  -7   0    1.65    1.20
  -7 -22   0    1.54    1.07
  29  -7   0    1.05    0.73
 -29   4   0   -1.71    1.26
   4  25   0    1.04    0.79
  25 -29   0    1.02    0.73
   4  25   0    0.33    0.94
 -29   4   0    1.38    0.74
  -4 -25   0   -0.04    1.03
  29  -4   0   -0.43    0.69
 -25  29   0   -0.40    0.81
  29  -4   0   -0.66    1.18
  28 -29   0    0.32    0.75
 -29   1   0    0.28    1.28
 -29   1   0    1.05    0.75
   1  28   0    2.61    1.20
  -1 -28   0    1.56    1.14
 -28  29   0    0.32    0.84
 -28  29   0    1.30    1.06
  29  -1   0    0.58    1.28
  29  -1   0    1.35    0.82
   3 -30   0    2.39    1.22
 -30  27   0    0.09    0.96
  27   3   0    2.10    0.87
 -30  27   0    1.48    0.92
  27   3   0    4.92    1.63
 -27  -3   0    2.22    0.81
  -3  30   0    4.17    1.35
  30 -27   0    1.76    0.85
   6 -30   0    0.47    0.85
 -30  24   0    0.50    0.80
  24   6   0   -0.06    0.67
  24   6   0   -0.48    1.04
 -30  24   0    0.51    1.04
  30 -24   0   -0.02    0.79
  -6  30   0   -0.27    0.89
 -24  -6   0   -0.15    0.60
  21   9   0    1.46    0.69
   9 -30   0   -1.05    0.59
 -30  21   0    0.95    1.15
  21   9   0   -0.04    1.16
 -30  21   0    0.08    0.68
  30 -21   0    0.61    0.82
 -21  -9   0    1.08    0.63
  -9  30   0    0.83    0.74
 -30  18   0    6.09    1.48
  18  12   0    3.11    1.00
  18  12   0    3.89    1.67
  18  12   0    6.57    1.61
  12 -30   0    8.10    1.34
 -30  18   0    5.86    1.04
  30 -18   0    6.13    1.32
 -12  30   0    4.38    1.28
 -18 -12   0    5.70    1.03
 -18 -12   0    5.20    2.50
  30 -18   0    4.67    1.03
 -30  15   0    5.59    1.11
  15  15   0    6.77    1.64
  15 -30   0    6.73    1.28
  15  15   0    4.27    1.09
 -30  15   0    4.11    1.39
  30 -15   0    6.40    1.33
 -15  30   0    5.94    1.37
  30 -15   0    7.02    1.15
  12  18   0   -0.09    0.90
 -30  12   0    0.05    0.64
  12  18   0   -0.42    0.69
 -30  12   0   -0.92    1.12
  18 -30   0   -0.08    0.74
  30 -12   0    0.17    0.61
 -18  30   0   -0.21    0.75
  30 -12   0    0.38    0.94
   9  21   0   -0.27    0.92
 -30   9   0    0.40    0.64
  21 -30   0   -0.28    0.63
   9  21   0   -0.52    0.77
 -30   9   0   -1.42    1.15
  30  -9   0   -0.45    1.00
  30  -9   0    0.44    0.73
 -21  30   0    0.15    0.77
  24 -30   0   -0.50    0.75
 -30   6   0    1.38    1.28
 -30   6   0    0.79    0.67
   6  24   0    0.61    1.02
   6  24   0   -0.21    0.74
 -24  30   0    0.48    0.83
  30  -6   0    0.03    1.17
  30  -6   0    0.08    0.70
  -6 -24   0   -0.14    0.98
 -30   3   0    6.14    1.10
  27 -30   0    5.88    1.32
   3  27   0    5.41    1.22
 -30   3   0    5.76    1.78
   3  27   0    6.42    1.57
  -3 -27   0    7.47    1.72
 -27  30   0    7.72    1.57
  30  -3   0    5.74    1.24
  30  -3   0    7.52    1.80
  30 -30   0    4.55    1.24
   0  30   0    3.47    1.43
 -30   0   0    6.68    1.22
  30   0   0    4.87    1.72
   0 -30   0    5.13    1.50
 -30  30   0    6.80    1.44
 -30  30   0    4.26    1.21
  30   0   0    6.75    1.21
 -31  29   0   -0.69    1.06
   2 -31   0    2.65    1.25
  29   2   0    0.54    0.75
  29   2   0   -2.01    1.33
 -31  29   0    1.37    0.88
  31 -29   0    1.70    0.88
 -29  -2   0    0.84    0.80
  -2  31   0    0.23    1.00
 -31  26   0   -0.30    0.78
   5 -31   0    0.32    0.76
 -31  26   0    0.12    1.04
  26   5   0    0.83    0.74
  26   5   0   -0.13    1.40
  -5  31   0    1.58    1.18
  31 -26   0    0.80    0.81
 -26  -5   0    1.36    0.74
 -31  23   0    2.95    1.29
  23   8   0    3.22    1.63
   8 -31   0    2.86    1.18
  23   8   0    2.86    0.89
 -31  23   0    4.55    1.01
  31 -23   0    2.53    1.02
  -8  31   0    2.37    0.91
 -23  -8   0    2.71    0.83
  20  11   0    0.01    0.69
  20  11   0    0.47    1.42
 -31  20   0    0.58    0.76
  11 -31   0    0.63    0.87
 -31  20   0    1.31    1.12
  31 -20   0    2.62    0.96
 -11  31   0    1.47    0.99
 -20 -11   0    2.92    2.22
 -11  31   0    1.44    0.81
 -20 -11   0    2.44    0.74
  17  14   0   11.56    1.93
  14 -31   0   12.77    1.96
  17  14   0    8.81    1.72
 -31  17   0   10.40    1.70
 -31  17   0   14.94    2.30
  31 -17   0   14.84    1.86
  31 -17   0   12.49    1.97
 -17 -14   0   12.18    1.74
 -31  14   0    5.51    1.05
 -31  14   0    5.39    1.55
  17 -31   0    5.67    1.17
  14  17   0    3.62    1.12
  14  17   0    7.02    1.50
  31 -14   0    8.38    1.46
  31 -14   0    6.44    1.15
 -17  31   0    4.01    1.22
 -31  11   0   -0.09    0.72
 -31  11   0    1.19    1.27
  11  20   0   -0.18    0.74
  11  20   0    1.91    1.09
  20 -31   0    1.55    0.88
  31 -11   0   -0.20    1.05
 -20  31   0    0.39    0.85
  31 -11   0    0.55    0.68
 -31   8   0    0.22    1.23
   8  23   0   -1.56    1.05
  23 -31   0   -0.61    0.65
   8  23   0    0.13    0.82
 -31   8   0   -0.26    0.67
  31  -8   0    1.81    0.82
 -23  31   0    0.05    0.94
  31  -8   0   -0.07    1.12
 -31   5   0   -1.42    1.41
   5  26   0   -0.19    0.79
  26 -31   0   -0.79    0.77
 -31   5   0    0.26    0.74
   5  26   0    1.36    1.00
  31  -5   0   -0.68    1.23
  -5 -26   0   -1.76    1.13
  31  -5   0   -0.43    0.75
 -26  31   0   -0.04    0.90
 -31   2   0    3.10    1.61
 -31   2   0   -0.08    0.66
   2  29   0    0.46    0.93
   2  29   0   -1.11    1.04
  29 -31   0    0.11    0.80
  31  -2   0   -1.27    1.37
 -29  31   0   -0.33    0.90
 -29  31   0    0.43    0.86
  -2 -29   0   -0.53    0.98
  31  -2   0   -1.17    0.74
   1 -32   0    0.30    1.22
  31   1   0    1.86    1.51
 -32  31   0   -0.34    0.91
 -32  31   0   -0.79    1.15
  31   1   0    0.19    0.85
  -1  32   0   -0.39    1.05
  32 -31   0    0.21    0.84
 -31  -1   0    1.78    0.83
  28   4   0    4.40    1.84
   4 -32   0    4.26    1.39
 -32  28   0    5.66    1.40
  28   4   0    5.17    1.15
 -32  28   0    4.03    1.10
  -4  32   0    4.79    1.46
 -28  -4   0    4.06    1.00
  32 -28   0    5.32    1.21
  25   7   0    3.26    1.72
  25   7   0    3.76    1.00
   7 -32   0    3.46    1.34
 -32  25   0    4.17    1.35
 -32  25   0    1.30    0.94
 -25  -7   0    2.37    0.81
  -7  32   0    0.90    1.13
  32 -25   0    3.64    1.00
  10 -32   0    1.16    0.78
  22  10   0    1.05    1.27
  22  10   0    0.33    0.72
 -32  22   0    0.38    0.79
 -32  22   0    0.54    1.18
  32 -22   0    1.63    0.89
 -22 -10   0    0.92    0.73
 -10  32   0    0.27    0.92
  13 -32   0   -0.48    0.89
  19  13   0   -0.51    0.86
  19  13   0    0.99    0.66
  19  13   0    1.80    1.46
 -32  19   0    2.29    0.79
 -32  19   0    2.29    1.31
 -19 -13   0    3.87    2.37
  32 -19   0    1.18    0.97
 -19 -13   0    1.93    0.82
 -13  32   0   -0.68    0.69
  32 -19   0    1.21    0.78
 -32  16   0    1.76    0.79
  16 -32   0    0.41    0.85
  16  16   0    0.55    0.78
  16  16   0    0.24    1.07
 -32  16   0    1.16    1.35
  32 -16   0    0.03    0.95
  32 -16   0   -0.08    0.73
 -16  32   0    0.76    0.87
 -32  13   0    2.80    1.22
  13  19   0    4.20    1.34
 -32  13   0    1.33    0.78
  13  19   0    0.99    0.86
  19 -32   0    2.18    0.84
  32 -13   0    2.72    0.87
  32 -13   0    1.10    1.03
 -19  32   0    3.55    1.11
  10  22   0    1.27    1.19
  22 -32   0   -0.15    0.71
 -32  10   0    3.06    1.46
 -32  10   0    0.42    0.71
  10  22   0    0.89    0.84
  32 -10   0    1.88    1.10
 -22  32   0    1.65    0.97
  32 -10   0    1.90    0.88
  25 -32   0    0.97    0.96
   7  25   0    1.72    1.31
   7  25   0    1.22    0.90
 -32   7   0    1.68    1.42
 -32   7   0    2.68    0.85
  32  -7   0    2.39    1.34
  -7 -25   0    1.87    1.36
  32  -7   0    2.96    0.92
 -25  32   0    1.17    1.07
   4  28   0   -1.02    1.15
 -32   4   0   -0.11    1.39
 -32   4   0   -1.13    0.61
  28 -32   0    0.65    0.92
   4  28   0   -0.72    0.80
  -4 -28   0    0.00    1.20
 -28  32   0   -1.42    0.90
  32  -4   0   -2.17    1.24
  32  -4   0    0.75    0.83
  31 -32   0    1.41    0.88
   1  31   0   -0.50    0.89
 -32   1   0    1.71    0.79
 -32   1   0    0.24    1.42
   1  31   0    0.59    1.22
  32  -1   0    1.66    1.52
 -31  32   0    0.06    0.95
  32  -1   0    1.14    0.95
  -1 -31   0    0.87    1.05
 -31  32   0    1.14    1.16
   3 -33   0    1.85    1.30
 -33  30   0    1.16    1.25
 -33  30   0    0.21    0.93
  30   3   0    1.67    0.94
  30   3   0    3.00    1.57
  33 -30   0    2.73    1.01
  -3  33   0    2.06    1.31
 -30  -3   0    0.35    0.82
   6 -33   0    0.80    0.74
 -33  27   0    1.04    0.91
  27   6   0   -1.04    0.71
 -33  27   0   -0.53    1.15
  27   6   0   -0.16    1.28
  -6  33   0    0.04    1.11
 -27  -6   0   -0.29    0.66
  33 -27   0   -0.11    0.91
 -33  24   0   -0.09    0.84
  24   9   0    1.41    1.39
 -33  24   0    1.66    1.18
   9 -33   0    0.73    1.01
  24   9   0   -0.28    0.80
  -9  33   0    1.73    1.18
 -24  -9   0    2.21    0.89
  33 -24   0    0.41    0.90
  21  12   0   -0.44    1.38
  21  12   0   -0.48    0.73
  12 -33   0    0.65    0.80
 -33  21   0    0.55    1.17
 -33  21   0   -0.19    0.77
  21  12   0    2.10    1.46
 -12  33   0   -0.39    1.04
 -21 -12   0    0.22    0.78
  33 -21   0    0.21    0.81
 -21 -12   0   -1.61    2.29
 -33  18   0    1.52    0.72
 -33  18   0   -0.12    1.34
  18  15   0    1.17    1.03
  18  15   0   -0.47    1.57
  15 -33   0    2.45    0.90
  18  15   0    0.09    0.76
  33 -18   0    1.79    0.78
 -18 -15   0    1.40    0.73
 -15  33   0    1.14    0.77
  33 -18   0    1.51    0.99
 -33  15   0    0.86    1.40
  15  18   0    0.25    0.81
 -33  15   0    1.31    0.79
  15  18   0    0.94    1.12
  18 -33   0   -0.07    0.75
  33 -15   0    1.39    1.01
 -18  33   0   -0.19    0.87
  33 -15   0    0.89    0.80
  12  21   0    1.65    1.17
  21 -33   0    1.48    0.92
 -33  12   0    0.52    0.73
 -33  12   0    0.25    1.40
  12  21   0    0.82    0.89
  33 -12   0    0.57    1.11
 -21  33   0    1.23    0.96
  33 -12   0    1.65    0.81
   9  24   0    2.79    1.37
  24 -33   0    2.15    1.04
 -33   9   0    2.89    1.53
   9  24   0    0.59    0.88
 -33   9   0    1.22    0.79
  33  -9   0    0.14    1.13
 -24  33   0    2.53    1.15
  33  -9   0    1.20    0.93
  27 -33   0    0.86    0.88
 -33   6   0    0.38    0.77
   6  27   0   -0.88    1.06
 -33   6   0   -0.42    1.51
   6  27   0    0.46    0.85
  -6 -27   0    1.98    1.30
  33  -6   0    0.53    0.85
  33  -6   0   -0.23    1.37
 -27  33   0    0.49    0.97
  30 -33   0    0.37    0.85
   3  30   0   -0.17    1.26
 -33   3   0   -1.00    0.65
   3  30   0    0.16    0.92
 -33   3   0   -1.26    1.35
 -30  33   0    0.21    0.90
  -3 -30   0    0.50    1.25
  33  -3   0   -0.70    1.35
  33  -3   0   -0.57    0.86
 -30  33   0    1.33    1.22
 -33   0   0    2.39    0.96
  33 -33   0    0.03    0.86
   0  33   0    2.68    1.20
   0  33   0    2.51    1.34
  33   0   0    0.67    0.93
  33   0   0    0.81    1.58
   0 -33   0    1.04    1.28
 -33  33   0    0.43    1.26
 -33  33   0    1.23    1.04
 -34  32   0    1.14    1.26
  32   2   0   -0.45    0.89
 -34  32   0    0.51    0.97
   2 -34   0   -1.57    1.19
  32   2   0    0.65    1.67
  34 -32   0    0.20    0.92
 -32  -2   0    0.95    0.85
  -2  34   0   -0.78    1.17
  29   5   0    0.32    0.86
   5 -34   0    2.33    1.21
 -34  29   0    0.25    0.93
  29   5   0    2.34    1.66
 -34  29   0    2.40    1.27
 -29  -5   0    1.33    0.84
  34 -29   0    1.93    0.99
  -5  34   0    2.13    1.18
  26   8   0    1.05    1.25
 -34  26   0    3.02    1.54
  26   8   0    2.77    0.95
   8 -34   0    0.79    0.98
 -34  26   0    2.80    1.04
  34 -26   0    2.99    1.04
  -8  34   0    1.06    0.98
 -26  -8   0    3.19    0.97
 -34  23   0    1.59    1.24
  23  11   0    1.58    0.88
  11 -34   0   -0.16    1.00
  23  11   0    2.94    1.76
 -34  23   0    0.50    0.80
 -23 -11   0    1.21    0.79
  34 -23   0    1.40    0.98
 -11  34   0    1.28    1.11
  20  14   0    2.28    1.69
  20  14   0    2.85    0.85
 -34  20   0    2.60    0.91
  14 -34   0    3.39    1.31
 -34  20   0    3.10    1.45
  20  14   0    3.16    1.53
  34 -20   0    4.13    1.21
 -20 -14   0    0.44    1.29
 -14  34   0    4.14    1.07
  34 -20   0    4.62    1.06
 -20 -14   0    2.06    0.84
 -14  34   0    1.98    1.09
 -34  17   0    0.58    0.72
  17  17   0   -0.88    0.80
  17 -34   0   -0.54    0.91
 -34  17   0    1.30    1.37
  17  17   0   -1.51    1.08
 -17  34   0   -0.01    0.96
  34 -17   0   -0.31    0.90
  34 -17   0    0.89    0.83
  14  20   0   -0.02    1.22
  14  20   0    0.54    0.70
 -34  14   0    0.55    0.77
  20 -34   0    0.03    0.87
 -34  14   0   -0.57    1.15
 -20  34   0    0.32    1.01
  34 -14   0    0.31    0.79
  34 -14   0   -1.46    0.98
  11  23   0    0.70    1.33
 -34  11   0    0.43    0.79
  11  23   0    1.11    0.94
 -34  11   0    2.25    1.49
  23 -34   0    1.41    0.91
  34 -11   0   -0.28    1.06
 -23  34   0    1.13    1.06
  34 -11   0   -0.50    0.82
   8  26   0    0.99    1.19
 -34   8   0    1.16    0.79
 -34   8   0    3.09    1.58
   8  26   0    0.12    0.91
  26 -34   0    1.66    0.85
 -26  34   0   -0.15    0.98
  34  -8   0    0.24    0.89
  34  -8   0    1.66    1.38
   5  29   0    1.32    1.39
  29 -34   0    1.86    1.01
   5  29   0   -0.17    0.91
 -34   5   0    0.42    0.76
 -34   5   0    0.91    1.49
  -5 -29   0    0.90    1.22
 -29  34   0    0.53    1.17
  34  -5   0   -0.76    1.36
  34  -5   0    1.29    0.87
   2  32   0   -0.40    1.22
 -34   2   0    1.52    1.64
 -34   2   0    0.09    0.81
  32 -34   0   -1.19    0.83
   2  32   0   -0.41    0.87
  34  -2   0   -0.57    1.43
 -32  34   0    0.54    0.96
  34  -2   0   -0.36    0.88
  -2 -32   0   -1.60    1.16
 -32  34   0    0.06    1.18
 -35  34   0   -1.92    1.05
   1 -35   0   -0.61    1.18
  34   1   0    1.32    1.11
  34   1   0   -1.37    1.55
 -35  34   0    0.90    0.98
 -34  -1   0   -0.98    0.87
  35 -34   0    0.47    0.93
  -1  35   0   -0.17    1.29
  31   4   0   -0.47    0.88
 -35  31   0   -0.75    1.24
  31   4   0    0.02    1.63
 -35  31   0    0.93    0.91
   4 -35   0    0.00    1.27
  -4  35   0    0.15    1.22
  35 -31   0    1.15    1.00
 -31  -4   0    2.44    0.88
  28   7   0   -0.34    0.84
  28   7   0    2.21    1.87
 -35  28   0    1.06    0.95
   7 -35   0    1.55    1.29
 -35  28   0    0.08    1.35
  35 -28   0    0.11    0.89
  -7  35   0    0.69    1.01
 -28  -7   0    0.13    0.76
  10 -35   0    1.03    1.09
  25  10   0    1.10    1.46
  25  10   0    2.13    0.90
 -35  25   0    2.11    1.33
 -35  25   0    2.17    0.93
 -10  35   0    0.27    1.05
  35 -25   0    1.89    1.04
 -25 -10   0    2.87    0.92
  13 -35   0    1.62    0.97
  22  13   0    0.13    0.91
  22  13   0    1.96    1.21
  22  13   0    1.34    1.65
 -35  22   0    1.46    0.86
 -35  22   0    1.76    1.57
 -22 -13   0    0.34    0.73
 -13  35   0    2.28    0.87
 -13  35   0   -0.88    0.94
 -22 -13   0    0.38    0.84
  35 -22   0    1.19    1.02
 -35  19   0   -0.21    0.74
  19  16   0    2.27    1.72
  16 -35   0    1.51    1.00
  19  16   0    0.34    0.79
  19  16   0    1.80    1.11
 -35  19   0   -1.36    1.41
 -16  35   0    0.28    0.77
  35 -19   0    0.84    1.00
 -19 -16   0    0.23    0.73
  35 -19   0    0.34    0.83
  19 -35   0    1.76    0.97
 -35  16   0    2.15    1.50
 -35  16   0    2.14    0.78
  16  19   0    0.03    1.37
  16  19   0    1.62    0.95
  35 -16   0    0.97    0.92
  35 -16   0    1.72    1.20
 -19  35   0    3.48    1.14
  22 -35   0   -0.01    0.77
 -35  13   0   -1.55    1.38
  13  22   0   -0.77    1.09
 -35  13   0    0.70    0.80
  13  22   0    0.50    0.91
 -22  35   0    0.87    1.00
  35 -13   0   -1.31    0.74
  35 -13   0    0.31    1.10
  10  25   0    1.49    1.37
  10  25   0    1.14    0.96
 -35  10   0   -0.88    1.44
  25 -35   0   -0.13    0.83
 -35  10   0    1.71    0.89
  35 -10   0    0.92    0.91
 -25  35   0   -1.09    0.99
  35 -10   0   -0.58    1.19
   7  28   0    1.51    1.06
   7  28   0   -1.75    1.22
  28 -35   0   -0.64    0.72
 -35   7   0    0.89    1.56
 -35   7   0   -1.01    0.81
  35  -7   0    2.53    1.41
  -7 -28   0    1.22    1.18
  35  -7   0    0.21    0.88
 -28  35   0    0.65    1.19
   4  31   0    1.33    1.44
 -35   4   0    0.11    0.75
   4  31   0    1.41    1.09
 -35   4   0   -0.58    1.50
  31 -35   0    0.47    0.96
 -31  35   0    1.00    1.25
  35  -4   0    1.42    1.58
  -4 -31   0    0.07    1.29
  35  -4   0    1.02    0.95
 -35   1   0    2.09    0.92
   1  34   0    0.77    1.30
   1  34   0    1.47    1.16
  34 -35   0    1.54    1.09
  35  -1   0    0.25    1.62
  -1 -34   0    0.16    1.37
  35  -1   0   -0.06    1.25
 -34  35   0    1.91    1.07
 -34  35   0    2.06    1.43
  33   3   0    1.61    1.05
 -36  33   0    2.46    1.04
 -36  33   0    0.43    1.27
  33   3   0   -1.28    1.59
   3 -36   0   -0.98    1.20
 -33  -3   0   -0.84    0.77
  36 -33   0    1.16    0.97
  -3  36   0    1.74    1.47
  30   6   0    0.65    0.94
   6 -36   0    0.86    1.18
  30   6   0    0.58    1.75
 -36  30   0   -0.48    0.94
 -36  30   0    0.11    1.32
  36 -30   0   -0.41    0.90
 -30  -6   0    2.48    0.96
  -6  36   0    2.24    1.39
   9 -36   0    0.00    1.03
  27   9   0    1.72    1.58
 -36  27   0    0.62    0.93
 -36  27   0   -0.05    1.19
  27   9   0    0.05    0.80
 -27  -9   0   -0.44    0.77
  -9  36   0    1.90    1.29
  36 -27   0    0.55    0.91
  24  12   0    0.99    1.42
  24  12   0   -0.76    0.80
  12 -36   0    0.02    0.96
 -36  24   0    2.36    1.49
 -36  24   0    0.57    0.85
  24  12   0    2.64    1.73
  36 -24   0   -0.47    0.95
 -24 -12   0    0.27    0.82
 -12  36   0    0.09    1.07
  21  15   0    0.42    1.58
  21  15   0   -0.33    1.44
 -36  21   0    0.05    1.27
  21  15   0    0.70    0.95
  15 -36   0   -0.27    1.10
 -36  21   0   -0.12    0.86
 -21 -15   0   -0.18    0.76
 -15  36   0   -0.21    1.10
 -21 -15   0   -1.79    0.90
 -15  36   0    1.09    1.02
  36 -21   0    0.33    1.04
 -36  18   0    0.53    1.39
  18  18   0    1.84    0.94
  18  18   0    1.42    1.58
  18 -36   0    0.81    1.05
 -36  18   0    0.34    0.72
 -18  36   0    2.33    1.27
  36 -18   0    2.63    0.90
  36 -18   0    0.51    1.08
  15  21   0   -0.08    1.36
  21 -36   0   -0.69    0.98
 -36  15   0   -0.08    1.27
 -36  15   0    0.09    0.85
  15  21   0    0.39    0.90
  36 -15   0    0.83    0.91
  36 -15   0    0.21    1.07
 -21  36   0    2.08    1.16
 -36  12   0    1.16    1.58
 -36  12   0   -0.40    0.77
  12  24   0    1.34    1.35
  12  24   0    3.11    1.04
  24 -36   0    2.04    0.94
 -24  36   0    2.73    1.16
  36 -12   0    0.25    0.91
  36 -12   0    0.34    1.12
   9  27   0    0.27    1.21
 -36   9   0   -0.61    1.56
 -36   9   0    1.42    0.86
  27 -36   0   -0.50    0.97
   9  27   0   -0.73    1.00
  36  -9   0    0.81    1.28
 -27  36   0    1.84    1.11
  36  -9   0    0.35    0.96
 -36   6   0   -0.73    1.55
   6  30   0   -0.27    1.29
   6  30   0    0.66    1.47
  30 -36   0   -0.38    0.98
 -36   6   0    0.14    0.91
  36  -6   0    0.04    0.88
  36  -6   0   -0.32    1.50
 -30  36   0    1.13    1.18
  -6 -30   0    0.43    1.38
 -36   3   0   -0.71    0.85
  33 -36   0    0.08    0.94
 -36   3   0   -2.03    1.68
   3  33   0    0.32    0.96
   3  33   0   -0.79    1.26
 -33  36   0    0.70    1.34
  36  -3   0    0.33    1.74
  36  -3   0    1.69    1.65
  -3 -33   0   -2.37    1.28
 -33  36   0    1.37    0.98
   0  36   0    0.47    1.26
   0  36   0   -1.12    1.09
 -36   0   0    1.33    0.97
  36 -36   0    1.11    1.32
 -36  36   0    1.18    1.42
 -36  36   0    1.93    1.05
  36   0   0    0.66    1.00
  36   0   0   -2.03    1.64
  35   2   0    0.07    1.03
 -37  35   0   -0.78    1.20
 -37  35   0    0.29    0.97
  35   2   0    0.47    1.73
  37 -35   0    2.18    1.52
  -2  37   0    1.24    1.34
 -35  -2   0    0.51    0.92
   5 -37   0   -0.37    1.27
  32   5   0    0.79    1.58
  32   5   0   -0.05    0.93
 -37  32   0    0.85    0.97
 -37  32   0   -1.31    1.29
  37 -32   0    1.42    1.05
 -32  -5   0   -0.81    0.82
  -5  37   0    0.97    1.33
  29   8   0    1.15    1.57
  29   8   0    1.13    1.63
 -37  29   0    1.23    1.29
 -37  29   0    2.60    1.00
   8 -37   0   -0.63    1.15
 -29  -8   0    2.10    0.85
  37 -29   0    1.32    1.06
  -8  37   0   -0.43    1.19
 -37  26   0   -0.43    1.34
  26  11   0    1.39    1.84
 -37  26   0    1.43    0.97
  11 -37   0    4.20    1.44
  26  11   0    1.25    0.89
 -11  37   0    1.36    1.12
 -26 -11   0    2.44    0.99
  37 -26   0    0.45    1.07
 -37  23   0    2.66    1.42
  23  14   0    4.09    1.60
  14 -37   0    2.99    1.30
  23  14   0    1.09    1.79
 -37  23   0    2.08    1.06
  23  14   0    1.05    0.95
 -23 -14   0    0.80    0.89
 -14  37   0   -1.07    1.10
  37 -23   0    0.93    1.07
 -23 -14   0   -0.22    0.98
  20  17   0    1.57    1.02
  17 -37   0    2.22    1.12
  20  17   0   -0.48    1.62
 -37  20   0    2.87    1.67
 -37  20   0    1.03    0.94
  20  17   0    1.45    1.23
  37 -20   0    1.60    0.88
 -17  37   0    0.89    0.85
  37 -20   0    1.88    1.24
 -37  17   0    6.45    1.75
  17  20   0    3.06    1.50
  20 -37   0    2.42    1.15
  17  20   0    4.14    1.10
 -37  17   0    5.04    1.14
  37 -17   0    1.74    1.03
  37 -17   0    1.21    1.20
 -20  37   0    1.41    1.15
  14  23   0    0.63    0.90
 -37  14   0    2.46    1.60
  14  23   0    3.03    1.47
  23 -37   0    1.23    1.07
 -37  14   0    2.04    0.95
 -23  37   0    2.26    1.22
  37 -14   0    0.64    1.24
  37 -14   0    2.57    1.00
  11  26   0    0.81    1.13
 -37  11   0    2.16    1.56
  26 -37   0    0.38    0.89
  11  26   0    0.55    1.44
 -37  11   0   -0.56    0.81
  37 -11   0    1.24    0.92
  37 -11   0    1.78    1.34
 -26  37   0   -0.52    1.16
 -37   8   0   -1.44    1.54
 -37   8   0    2.04    0.91
   8  29   0    1.25    1.61
   8  29   0    0.90    1.40
  29 -37   0    1.57    1.08
  37  -8   0    0.65    1.00
  37  -8   0    0.48    1.41
 -29  37   0    1.04    1.12
 -37   5   0    1.17    1.74
 -37   5   0   -0.06    0.97
  32 -37   0    0.07    0.84
   5  32   0   -0.11    1.09
   5  32   0    2.85    1.49
  -5 -32   0    0.11    1.28
  37  -5   0   -0.09    1.54
 -32  37   0   -1.60    1.10
  37  -5   0   -0.14    1.62
   2  35   0   -0.30    1.30
   2  35   0    0.37    1.14
 -37   2   0   -0.02    0.90
  35 -37   0    0.59    1.58
  37  -2   0   -0.26    1.82
  37  -2   0   -0.56    0.96
 -35  37   0   -0.91    1.13
 -35  37   0    1.63    1.10
 -38  37   0    2.64    1.19
  37   1   0    1.45    1.11
 -38  37   0    0.82    1.29
   1 -38   0    1.26    1.20
  37   1   0    1.72    1.83
  -1  38   0    4.09    1.33
  -1  38   0    1.33    1.38
 -37  -1   0    2.46    1.01
  38 -37   0    1.44    1.00
  34   4   0    0.57    1.92
 -38  34   0    0.52    0.99
  34   4   0    1.43    1.08
   4 -38   0    0.83    2.19
 -38  34   0    0.77    1.40
 -34  -4   0    0.82    0.89
  38 -34   0    0.09    1.82
  -4  38   0    2.34    1.45
  31   7   0    3.00    1.10
 -38  31   0    2.49    1.13
 -38  31   0    1.77    1.61
  31   7   0    1.40    1.87
   7 -38   0    1.41    1.18
  -7  38   0    1.09    1.15
  38 -31   0    2.07    1.05
 -31  -7   0    1.48    0.82
  28  10   0   -0.64    0.87
 -38  28   0    0.25    1.34
  28  10   0    1.84    1.65
  10 -38   0   -0.90    1.00
 -38  28   0    1.12    0.95
 -28 -10   0   -0.41    0.79
 -10  38   0    1.05    1.17
  38 -28   0   -0.80    0.90
 -38  25   0    0.39    0.90
 -38  25   0    0.01    1.58
  13 -38   0   -0.53    0.99
  25  13   0   -1.09    1.55
  25  13   0    2.05    1.22
  25  13   0   -1.51    1.12
 -25 -13   0    1.14    0.91
  38 -25   0   -0.34    0.92
 -13  38   0    0.36    0.88
 -38  22   0    1.73    1.61
 -38  22   0    1.84    0.85
  22  16   0    0.05    1.24
  22  16   0    1.86    1.00
  16 -38   0    1.75    1.21
  22  16   0   -0.15    1.73
 -16  38   0    1.39    1.01
 -16  38   0    2.88    1.09
  38 -22   0    5.28    1.45
 -22 -16   0    2.91    0.96
 -22 -16   0    1.12    1.03
 -38  19   0    1.49    1.68
  19  19   0   -0.85    0.90
  19 -38   0    1.29    1.02
 -38  19   0    0.37    0.74
  19  19   0    1.29    1.42
  38 -19   0   -0.21    0.84
 -19  38   0    0.84    1.14
  38 -19   0   -1.97    1.10
 -38  16   0    0.83    0.88
  16  22   0    1.63    1.40
 -38  16   0   -0.60    1.46
  22 -38   0    0.53    0.99
  16  22   0    0.51    0.96
  38 -16   0    2.21    0.94
 -22  38   0   -0.51    1.04
  38 -16   0   -1.12    1.08
 -38  13   0   -1.05    1.55
  25 -38   0    0.23    0.89
  13  25   0    0.63    1.49
 -38  13   0    1.64    0.92
  38 -13   0    1.61    1.04
  38 -13   0   -1.45    1.17
 -25  38   0    1.35    1.18
  28 -38   0   -0.62    0.85
  10  28   0   -1.11    1.28
 -38  10   0    1.90    1.76
 -38  10   0    0.03    0.82
  10  28   0    2.58    1.18
 -28  38   0   -0.40    1.09
  38 -10   0    0.98    1.39
  38 -10   0    1.59    0.99
 -38   7   0    1.75    0.95
   7  31   0    5.09    1.65
 -38   7   0    3.58    1.96
   7  31   0    1.27    1.16
  31 -38   0    1.62    1.00
  38  -7   0    2.68    1.58
 -31  38   0    1.98    1.28
  38  -7   0    0.67    1.17
   4  34   0   -0.42    1.03
 -38   4   0    0.16    1.67
  34 -38   0    0.38    1.73
   4  34   0   -0.82    1.33
 -38   4   0    0.06    0.81
  38  -4   0   -0.86    0.95
  -4 -34   0   -0.88    2.21
 -34  38   0   -0.44    1.14
 -34  38   0   -1.64    0.96
  38  -4   0   -0.90    1.68
   1  37   0   -0.64    1.16
   1  37   0    0.83    1.16
  37 -38   0    0.29    0.91
 -38   1   0   -0.07    0.95
 -37  38   0    0.05    1.32
  38  -1   0    0.28    1.67
  -1 -37   0    0.59    1.39
 -37  38   0   -0.11    1.06
  38  -1   0    0.84    1.09
 -39  36   0    0.94    1.05
  36   3   0   -0.72    1.71
  36   3   0    1.19    1.03
   3 -39   0    1.90    1.37
 -39  36   0    1.95    1.33
  -3  39   0    1.37    1.31
 -36  -3   0   -0.54    0.88
  39 -36   0    0.50    0.96
 -39  33   0    0.46    1.02
  33   6   0    1.82    1.11
 -39  33   0    2.25    1.52
  33   6   0   -2.22    2.56
   6 -39   0   -0.18    1.15
 -33  -6   0    0.88    0.82
  -6  39   0   -1.20    1.02
  30   9   0    2.64    1.12
 -39  30   0    2.58    1.09
  30   9   0    3.19    1.77
   9 -39   0    3.67    1.32
 -39  30   0    2.27    1.73
  -9  39   0    2.91    1.19
 -30  -9   0    2.76    1.12
  39 -30   0    4.29    1.19
  27  12   0    2.22    1.82
  27  12   0    0.36    1.06
  12 -39   0    0.98    1.11
 -39  27   0    2.07    1.47
  27  12   0    0.78    1.46
 -39  27   0    1.13    0.95
  39 -27   0    2.08    1.14
 -27 -12   0    1.50    0.96
 -12  39   0    1.26    1.23
 -39  24   0    3.39    0.97
 -39  24   0    1.28    1.75
  24  15   0    1.03    1.78
  24  15   0    1.16    1.42
  24  15   0   -0.88    0.87
  15 -39   0    1.85    1.28
  39 -24   0    1.46    1.12
 -24 -15   0    1.22    0.84
 -15  39   0    0.66    1.00
 -15  39   0    0.56    0.99
  21  18   0   -0.10    0.85
 -39  21   0    0.62    0.96
 -39  21   0   -1.81    1.60
  18 -39   0    1.70    1.05
  21  18   0    1.40    1.95
  21  18   0   -0.23    1.25
  39 -21   0    0.47    0.97
 -21 -18   0    1.13    1.04
 -18  39   0    0.23    1.12
  39 -21   0    1.28    1.13
  18  21   0    0.74    1.05
 -39  18   0    0.99    1.69
  18  21   0    1.58    1.42
 -39  18   0    0.39    0.82
  21 -39   0    0.48    1.08
  39 -18   0    0.39    0.90
  39 -18   0   -0.08    1.12
 -21  39   0    0.18    1.04
 -39  15   0   -0.70    1.59
  15  24   0    1.48    1.70
  15  24   0    1.49    1.01
  24 -39   0    2.42    0.98
 -39  15   0    1.19    0.99
 -24  39   0    2.97    1.43
  39 -15   0    2.99    1.09
  39 -15   0    2.74    1.38
 -39  12   0    4.19    1.07
 -39  12   0    1.47    1.84
  12  27   0    1.55    1.49
  27 -39   0    2.22    1.17
  12  27   0    2.65    1.22
  39 -12   0    3.81    1.15
  39 -12   0    7.42    1.74
 -27  39   0    4.07    1.40
   9  30   0    0.25    1.10
 -39   9   0    1.63    0.96
  30 -39   0    1.66    0.97
   9  30   0   -0.91    1.30
 -39   9   0    0.97    1.77
  39  -9   0    0.82    1.02
  39  -9   0    0.29    1.48
 -30  39   0    1.66    1.17
   6  33   0    1.41    1.07
 -39   6   0    0.67    0.87
  33 -39   0    0.09    1.24
 -39   6   0    1.32    1.96
   6  33   0   -0.29    1.36
  -6 -33   0   -0.20    1.15
  39  -6   0   -0.27    0.90
 -33  39   0    3.32    1.17
  39  -6   0    1.87    2.23
   3  36   0   -0.18    1.30
 -39   3   0   -0.41    1.20
   3  36   0    0.35    1.08
  36 -39   0    0.49    1.12
 -39   3   0    1.42    1.77
  39  -3   0    1.73    1.77
  39  -3   0   -1.54    0.88
 -36  39   0    1.42    1.27
 -36  39   0    0.77    1.02
  -3 -36   0    1.58    1.45
  39 -39   0    1.78    0.97
   0  39   0    0.83    1.12
   0  39   0    1.07    1.24
 -39   0   0    2.01    0.94
  39   0   0    2.23    1.67
 -39  39   0    2.39    1.79
  39   0   0   -0.09    0.99
   0 -39   0    2.39    1.21
 -39  39   0    1.87    1.36
 -40  38   0   -1.19    1.58
   2 -40   0    1.65    1.15
  38   2   0   -0.32    1.63
 -40  38   0    3.90    1.40
  38   2   0   -1.01    0.96
  -2  40   0   -0.84    1.01
  40 -38   0    0.81    0.88
  -2  40   0    1.44    1.28
 -38  -2   0    0.72    0.86
 -40  35   0   -0.03    1.38
  35   5   0    0.50    0.92
  35   5   0    1.32    1.68
   5 -40   0    1.36    1.35
 -40  35   0    2.44    1.16
 -35  -5   0    0.62    0.98
  -5  40   0   -1.15    1.19
  40 -35   0    0.52    0.95
 -40  32   0    0.53    1.00
  32   8   0    3.21    1.02
   8 -40   0    1.14    0.97
 -40  32   0    1.64    1.39
  -8  40   0   -0.07    1.27
  40 -32   0    1.49    1.11
 -40  29   0    1.06    1.05
  29  11   0    1.20    1.46
 -40  29   0    0.67    1.46
  11 -40   0    1.85    1.36
  29  11   0    1.41    1.05
 -29 -11   0    1.25    0.93
 -11  40   0    1.50    1.20
  40 -29   0    0.20    1.02
 -40  26   0   -0.32    1.45
 -40  26   0    0.68    1.06
  26  14   0   -1.28    1.39
  26  14   0    0.75    1.44
  26  14   0    0.22    0.92
  14 -40   0   -0.14    0.82
 -26 -14   0    0.31    0.87
  40 -26   0    1.71    1.06
 -14  40   0    0.70    1.21
 -40  23   0    3.02    1.12
  23  17   0    0.99    1.01
 -40  23   0    1.59    1.81
  23  17   0    0.81    1.82
  17 -40   0    0.05    1.02
  23  17   0   -1.04    1.25
  40 -23   0    0.22    1.09
 -23 -17   0    0.52    0.96
 -23 -17   0    1.68    1.01
 -17  40   0    0.22    1.06
 -17  40   0    1.00    0.93
  20 -40   0    1.37    1.12
 -40  20   0   -0.39    1.62
  20  20   0    1.83    1.52
  20  20   0    1.78    1.87
  20  20   0   -0.53    0.86
 -40  20   0   -0.21    0.91
 -20  40   0    0.39    1.18
  40 -20   0   -0.01    1.12
  40 -20   0    0.25    0.89
 -40  17   0    0.08    1.69
  23 -40   0    0.89    1.03
  17  23   0   -0.04    1.36
  17  23   0    0.17    1.00
 -40  17   0    1.63    0.90
  40 -17   0    1.10    1.31
 -23  40   0    0.50    1.09
  40 -17   0   -0.31    0.95
  14  26   0    0.78    0.97
 -40  14   0   -0.47    1.80
  14  26   0    1.45    1.44
 -40  14   0    1.61    0.94
  26 -40   0    1.98    1.17
 -26  40   0    0.19    0.96
  40 -14   0    1.06    1.42
  11  29   0   -0.24    1.43
 -40  11   0    1.23    0.98
 -40  11   0    1.14    1.89
  11  29   0   -0.71    1.04
  29 -40   0    0.01    0.92
 -29  40   0    1.64    1.18
  40 -11   0    1.03    1.00
  40 -11   0    0.64    1.40
   8  32   0   -0.15    1.37
  32 -40   0    1.03    1.17
   8  32   0   -1.78    1.07
 -40   8   0    0.83    1.99
 -40   8   0   -0.98    0.79
  40  -8   0   -0.17    1.01
  40  -8   0    1.85    2.43
 -32  40   0    0.42    1.11
 -40   5   0   -1.07    1.02
   5  35   0    0.04    1.06
  35 -40   0   -0.32    0.81
 -40   5   0   -2.49    1.54
   5  35   0    2.88    1.72
 -35  40   0    0.73    1.04
  40  -5   0   -1.73    0.92
  -5 -35   0    0.32    1.05
  40  -5   0    3.60    1.76
 -35  40   0    1.15    1.30
  38 -40   0    0.52    0.88
 -40   2   0    0.75    0.89
   2  38   0   -0.71    0.96
   2  38   0   -1.36    1.15
 -38  40   0    0.55    1.44
  -2 -38   0    0.13    1.11
 -38  40   0    1.43    1.26
  40  -2   0   -0.77    1.60
  40  -2   0    0.91    0.98
  40   1   0   -1.38    0.99
 -41  40   0    1.32    1.33
 -41  40   0   -1.01    0.95
  40   1   0    0.70    1.59
   1 -41   0    0.16    1.14
 -40  -1   0    0.72    0.84
  -1  41   0   -0.94    1.20
  -1  41   0   -0.94    0.96
  41 -40   0   -0.30    0.82
  37   4   0   -0.13    1.59
 -41  37   0   -1.87    1.06
  37   4   0   -0.81    0.88
 -41  37   0    1.06    1.18
   4 -41   0    2.51    1.27
  41 -37   0   -0.30    0.97
  -4  41   0    0.35    1.28
 -37  -4   0   -1.79    0.70
  34   7   0   -1.59    0.95
 -41  34   0   -0.58    0.90
  34   7   0   -1.07    1.62
 -41  34   0   -0.90    1.75
   7 -41   0    1.09    1.30
 -34  -7   0   -0.46    0.92
  41 -34   0    0.13    0.89
  10 -41   0    0.17    1.12
  31  10   0    1.85    1.70
 -41  31   0    1.25    0.98
  31  10   0    0.65    1.11
 -41  31   0   -1.81    1.50
  41 -31   0    1.59    1.05
 -10  41   0    1.44    1.28
 -31 -10   0    0.61    1.02
  13 -41   0    3.79    1.56
  28  13   0   -0.08    1.80
  28  13   0    0.77    0.94
 -41  28   0    1.77    1.58
 -41  28   0    1.78    1.01
  28  13   0    0.75    1.58
 -13  41   0    2.42    1.40
 -28 -13   0   -1.21    1.37
  41 -28   0    2.86    2.10
  25  16   0   -1.19    0.93
  25  16   0    3.24    2.01
 -41  25   0    1.05    0.95
  25  16   0    0.23    1.73
  16 -41   0    0.93    1.32
 -41  25   0    2.55    1.56
  41 -25   0    2.79    1.22
 -25 -16   0    0.09    1.00
 -25 -16   0    0.78    0.91
 -16  41   0    0.61    1.34
 -41  22   0    0.58    0.96
  19 -41   0    1.28    1.30
 -41  22   0   -1.07    1.69
  22  19   0   -0.11    1.05
  22  19   0   -1.96    1.83
  22  19   0   -1.52    1.28
  41 -22   0    0.28    1.22
  41 -22   0   -0.76    1.72
 -19  41   0   -0.59    1.18
 -22 -19   0    0.26    1.04
  19  22   0   -1.06    1.53
  19  22   0    1.57    1.03
 -41  19   0    2.56    1.08
 -41  19   0    1.38    1.56
  22 -41   0    1.52    1.12
 -22  41   0    1.10    1.35
  41 -19   0    0.83    1.26
 -41  16   0    0.27    1.65
  16  25   0    2.78    1.77
  25 -41   0    1.11    1.31
 -41  16   0    0.55    0.97
  16  25   0    1.05    1.07
 -25  41   0    1.10    1.34
  41 -16   0    1.47    1.01
  41 -16   0    2.27    1.36
 -41  13   0    2.00    1.82
  28 -41   0    0.77    1.70
  13  28   0    2.20    1.62
 -41  13   0    2.78    1.10
  13  28   0   -0.34    1.12
  41 -13   0    1.89    1.99
  41 -13   0    2.80    1.06
 -28  41   0    0.58    1.23
 -41  10   0    2.13    0.98
  10  31   0    0.24    1.45
 -41  10   0    0.52    1.85
  10  31   0   -0.73    1.07
  31 -41   0    0.41    0.82
  41 -10   0    0.47    1.23
 -31  41   0   -0.64    1.06
  41 -10   0   -0.31    1.03
 -41   7   0   -2.63    1.73
 -41   7   0   -0.89    0.81
  34 -41   0   -0.16    0.98
   7  34   0    1.33    1.20
  41  -7   0   -0.49    1.42
 -34  41   0   -1.06    1.85
  41  -7   0   -0.91    0.99
   4  37   0    1.81    1.01
   4  37   0    1.31    1.34
  37 -41   0    0.75    0.93
 -41   4   0    0.97    1.74
 -41   4   0    1.21    0.86
 -37  41   0    2.35    1.35
  41  -4   0    1.41    1.66
  41  -4   0   -0.17    0.96
 -37  41   0   -0.08    1.19
  -4 -37   0    0.23    1.26
   1  40   0    1.17    1.05
   1  40   0    1.58    1.40
 -41   1   0    1.44    0.95
  40 -41   0    1.36    0.96
 -40  41   0    2.59    1.42
  41  -1   0    1.13    1.03
  -1 -40   0    0.50    1.15
  41  -1   0    2.33    1.76
 -40  41   0    1.11    1.05
 -42  39   0    0.08    0.95
   3 -42   0   -1.59    1.21
 -42  39   0    2.47    1.39
  39   3   0   -0.85    1.57
  39   3   0    0.67    0.99
  42 -39   0    0.63    0.86
 -39  -3   0   -0.45    0.82
  -3  42   0   -2.12    1.00
  -3  42   0    1.13    1.06
   6 -42   0   -1.95    1.06
  36   6   0   -0.72    1.83
 -42  36   0    0.05    1.13
 -42  36   0   -0.32    1.01
  36   6   0   -2.09    0.82
 -36  -6   0    0.21    0.80
  -6  42   0   -0.15    1.19
  42 -36   0   -1.03    0.86
  33   9   0    0.31    0.90
 -42  33   0    1.15    0.97
 -42  33   0    0.57    2.24
  33   9   0   -1.94    1.70
   9 -42   0   -0.54    0.89
 -33  -9   0    0.56    0.95
  -9  42   0   -1.47    1.16
  42 -33   0    0.27    0.96
 -42  30   0    1.63    1.02
  30  12   0    1.49    1.94
  30  12   0    0.25    1.42
 -42  30   0    1.32    1.50
  12 -42   0   -0.02    1.30
  30  12   0   -0.10    0.85
 -12  42   0   -0.38    1.10
  42 -30   0   -0.71    0.89
 -30 -12   0    0.08    0.88
  27  15   0    2.46    2.22
 -42  27   0   -0.96    1.63
 -42  27   0    0.77    0.97
  15 -42   0    0.43    1.15
  27  15   0    0.28    1.01
  27  15   0   -0.96    1.65
 -15  42   0    1.79    1.19
 -27 -15   0    0.01    1.02
  42 -27   0    0.32    1.16
 -42  24   0   -1.11    0.87
  24  18   0    0.92    1.62
  24  18   0   -0.42    2.98
  18 -42   0    1.54    0.94
 -42  24   0    0.16    1.76
  24  18   0    0.47    1.06
 -18  42   0    0.89    1.12
 -18  42   0    0.16    1.16
 -24 -18   0    0.15    0.98
  21  21   0    2.20    1.78
 -42  21   0   -0.33    1.59
 -42  21   0    0.06    1.01
  21  21   0    0.45    0.96
  21  21   0   -0.97    2.13
  21 -42   0    0.47    1.55
  21 -42   0   -2.60    0.78
  42 -21   0    0.71    0.98
 -21  42   0   -0.06    1.27
  42 -21   0   -2.86    1.71
  24 -42   0    1.29    1.25
 -42  18   0    2.20    1.93
 -42  18   0    0.98    0.96
  18  24   0   -1.17    1.06
  18  24   0    1.21    1.45
  42 -18   0    3.13    1.09
 -24  42   0   -0.86    1.03
 -42  15   0    2.08    0.95
 -42  15   0    1.39    1.80
  27 -42   0    0.65    1.00
  15  27   0   -1.74    0.97
  15  27   0    0.22    1.53
 -27  42   0    0.39    1.20
  42 -15   0    0.16    1.45
  42 -15   0    0.25    1.00
  12  30   0    2.27    1.71
  30 -42   0    1.62    1.05
 -42  12   0    2.41    1.14
  12  30   0    0.50    1.13
 -42  12   0    2.70    1.91
  42 -12   0    1.69    1.08
 -30  42   0    3.22    1.37
  42 -12   0    3.07    1.52
  33 -42   0   -0.06    0.93
   9  33   0    0.76    1.11
   9  33   0   -2.59    1.60
 -42   9   0    0.58    0.84
  42  -9   0   -0.55    0.91
  42  -9   0   -0.77    1.40
 -33  42   0    0.34    1.32
 -42   6   0   -0.71    0.85
   6  36   0    0.04    1.37
   6  36   0    0.11    1.06
  36 -42   0   -0.69    0.96
 -42   6   0   -0.40    1.48
 -36  42   0    0.98    1.03
 -36  42   0    2.07    1.11
  42  -6   0   -0.50    1.44
  -6 -36   0   -0.02    1.31
  42  -6   0   -0.71    0.93
  39 -42   0    0.46    0.91
   3  39   0   -0.93    1.29
   3  39   0    0.80    1.02
 -42   3   0   -0.81    0.84
  42  -3   0    3.25    1.70
  -3 -39   0   -0.56    1.02
 -39  42   0    0.44    1.06
 -39  42   0    1.42    1.22
  42  -3   0    0.03    0.88
  42 -42   0    1.68    0.92
   0  42   0    0.56    1.22
   0  42   0    0.75    1.14
 -42   0   0   -0.33    0.87
  42   0   0   -1.93    0.93
 -42  42   0    0.96    1.25
 -42  42   0    0.48    0.96
   0 -42   0   -2.31    1.06
  42   0   0    1.62    1.63
 -43  41   0    0.37    1.04
   2 -43   0    0.01    1.47
  41   2   0   -1.11    0.97
  41   2   0    0.87    1.63
 -43  41   0    0.72    1.14
  43 -41   0    0.55    0.94
 -41  -2   0    1.39    0.94
  -2  43   0    0.50    1.06
  -2  43   0   -0.65    0.96
   5 -43   0   -1.21    1.29
  38   5   0    0.49    1.63
 -43  38   0    0.55    1.33
  38   5   0    0.74    0.97
 -43  38   0   -0.72    0.94
  -5  43   0    0.08    1.14
  43 -38   0    0.56    0.89
 -38  -5   0   -0.24    0.89
   8 -43   0   -0.85    1.37
 -43  35   0   -0.92    1.11
  35   8   0    0.27    1.61
  35   8   0    2.11    1.01
 -43  35   0    1.39    1.03
 -35  -8   0   -0.56    0.78
  43 -35   0    0.76    0.97
  -8  43   0   -2.13    0.88
  32  11   0    0.43    0.98
  11 -43   0    0.36    1.18
  32  11   0   -0.15    1.60
 -43  32   0    2.52    1.60
 -43  32   0   -1.10    1.64
 -11  43   0    0.91    1.26
  43 -32   0    0.15    0.97
 -32 -11   0    1.30    0.96
 -43  29   0    1.07    0.91
 -43  29   0    0.15    1.83
  29  14   0   -0.31    0.97
  29  14   0   -0.83    1.75
  14 -43   0    0.22    1.05
 -29 -14   0   -1.22    0.82
  43 -29   0    0.13    1.05
  26  17   0   -2.70    1.72
 -43  26   0    0.39    0.91
  17 -43   0   -0.03    1.19
  26  17   0   -0.14    1.33
 -43  26   0   -2.26    1.59
  26  17   0    0.19    1.03
  43 -26   0   -0.83    0.96
 -26 -17   0    2.07    0.99
 -17  43   0   -0.10    1.00
  23  20   0    2.98    2.10
  23  20   0    0.86    1.09
 -43  23   0    1.04    0.98
  20 -43   0    1.08    1.02
 -43  23   0   -0.14    1.64
  23  20   0    0.97    1.48
 -20  43   0    0.01    1.10
  43 -23   0   -0.61    1.02
 -23 -20   0   -1.15    0.97
 -20  43   0   -1.51    1.11
  20  23   0    0.34    1.09
 -43  20   0    0.08    0.89
  23 -43   0    1.47    1.16
  20  23   0    2.21    1.48
 -43  20   0    0.30    1.84
 -23  43   0   -0.12    1.05
  43 -20   0    2.12    1.23
  43 -20   0    1.16    0.95
 -43  17   0    1.59    0.96
  17  26   0    0.23    1.11
  26 -43   0    0.45    1.10
 -43  17   0    1.06    1.74
  17  26   0    0.20    1.64
  43 -17   0   -0.62    1.00
 -26  43   0    0.86    1.26
  43 -17   0   -0.08    1.18
  14  29   0    1.23    1.04
 -43  14   0   -0.17    2.02
  29 -43   0   -0.36    0.99
 -29  43   0    2.72    1.99
  43 -14   0    2.22    1.01
  43 -14   0    2.08    1.41
 -43  11   0    4.92    1.99
 -43  11   0    1.06    0.98
  11  32   0    0.51    1.56
  32 -43   0    1.14    0.90
  11  32   0   -0.49    1.06
  43 -11   0   -0.19    1.24
  43 -11   0    2.75    1.06
 -32  43   0    1.60    1.17
 -43   8   0    0.87    1.54
   8  35   0    0.28    1.50
  35 -43   0    0.05    0.96
   8  35   0   -1.57    1.09
 -43   8   0   -0.23    0.76
  43  -8   0   -1.60    0.93
 -35  43   0    3.04    1.36
  43  -8   0    1.35    1.49
 -43   5   0   -0.37    0.90
   5  38   0   -0.73    1.31
 -43   5   0    0.75    1.35
  38 -43   0   -0.84    0.75
   5  38   0    1.84    1.12
 -38  43   0    2.34    1.20
  43  -5   0    1.36    1.53
 -38  43   0    1.37    1.14
  -5 -38   0    0.43    1.09
  43  -5   0    1.46    1.03
   2  41   0    0.57    1.01
   2  41   0    0.77    1.39
 -43   2   0    0.49    0.92
  41 -43   0    1.24    1.03
  43  -2   0    2.09    1.64
  43  -2   0    0.68    0.92
 -41  43   0    1.95    1.18
  -2 -41   0    0.08    1.17
 -41  43   0    0.47    1.01
  43   1   0    0.26    1.10
   1 -44   0   -1.19    1.32
 -44  43   0    0.05    1.12
  43   1   0    2.54    1.74
 -44  43   0    0.83    1.14
  -1  44   0    2.11    1.12
  -1  44   0    0.37    1.12
  44 -43   0   -2.13    0.77
 -43  -1   0    1.06    0.87
   4 -44   0   -0.17    1.32
 -44  40   0   -1.49    0.92
  40   4   0   -0.17    0.96
 -44  40   0    1.23    1.22
  40   4   0   -0.61    1.66
  -4  44   0    0.45    1.07
  44 -40   0    0.16    0.92
 -40  -4   0   -0.14    0.85
  -4  44   0    0.04    1.14
   7 -44   0   -0.63    1.16
 -44  37   0    0.53    1.46
  37   7   0   -0.41    0.97
  37   7   0    1.85    1.92
 -44  37   0   -0.58    0.86
 -37  -7   0    0.52    0.79
  -7  44   0   -0.32    1.02
  44 -37   0   -1.27    0.86
  10 -44   0   -0.75    0.80
 -44  34   0    2.46    1.59
  34  10   0    0.07    0.86
 -44  34   0    1.63    1.06
  34  10   0    0.94    1.78
  44 -34   0    0.61    0.97
 -34 -10   0    0.05    0.86
 -10  44   0    1.22    1.14
 -44  31   0    2.31    1.29
  13 -44   0    0.58    1.21
 -44  31   0    3.29    1.57
  31  13   0    1.48    1.89
  31  13   0    1.51    1.11
  31  13   0    1.50    1.51
 -13  44   0    2.42    1.25
 -31 -13   0    2.58    1.08
  44 -31   0    1.20    1.01
  16 -44   0    1.24    1.28
 -44  28   0    1.84    1.55
  28  16   0   -0.10    0.94
 -44  28   0    0.31    1.54
  28  16   0   -1.26    1.90
  28  16   0    1.11    1.50
 -28 -16   0   -0.46    0.83
  44 -28   0    1.14    1.11
 -16  44   0   -0.45    1.08
 -44  25   0   -0.08    0.87
  19 -44   0    0.80    1.08
  25  19   0   -0.99    2.08
  25  19   0   -2.71    1.63
  25  19   0    2.14    1.16
 -19  44   0   -1.14    1.51
  44 -25   0    0.25    1.05
 -19  44   0    0.29    1.03
 -25 -19   0   -0.21    0.90
  22  22   0    1.34    2.00
  22  22   0   -0.68    2.62
 -44  22   0    3.41    2.88
  22  22   0   -0.48    1.08
  22 -44   0   -0.52    0.97
 -44  22   0    2.44    1.10
  44 -22   0    0.57    1.02
  44 -22   0    0.52    1.16
 -22 -22   0    0.32    1.00
  19  25   0   -0.09    1.03
  19  25   0    3.17    2.14
  25 -44   0   -0.37    1.02
  44 -19   0   -0.56    1.19
 -25  44   0    2.61    1.79
  44 -19   0    1.10    0.97
 -44  16   0    1.30    0.95
  28 -44   0    1.38    1.02
 -44  16   0    0.48    1.77
  16  28   0    2.80    1.78
  16  28   0    1.01    1.12
 -28  44   0    2.24    1.36
  44 -16   0    0.52    1.20
  44 -16   0    0.84    1.00
 -44  13   0    2.16    0.93
  31 -44   0    0.90    1.05
 -44  13   0   -1.82    1.48
  13  31   0   -0.25    1.03
  13  31   0   -0.57    1.38
  44 -13   0   -0.48    0.95
  44 -13   0   -1.66    1.31
 -31  44   0    1.29    1.12
 -44  10   0   -0.65    0.85
  10  34   0   -0.33    1.37
 -44  10   0   -1.38    1.58
  34 -44   0   -0.14    0.73
  10  34   0    0.02    0.97
 -34  44   0    0.40    1.01
  44 -10   0    0.83    1.02
  44 -10   0    0.76    1.22
   7  37   0    0.06    1.35
  37 -44   0    1.35    0.91
 -44   7   0    0.26    0.84
 -44   7   0    2.32    1.72
   7  37   0   -1.24    1.00
 -37  44   0    0.61    0.94
  44  -7   0   -0.56    0.95
  44  -7   0    0.91    1.49
 -37  44   0    3.46    1.15
   4  40   0   -0.71    1.14
 -44   4   0    0.59    0.94
   4  40   0   -0.40    1.00
  40 -44   0   -0.26    1.02
  -4 -40   0   -0.12    1.35
  44  -4   0   -0.14    0.99
 -40  44   0    0.19    1.01
  44  -4   0   -0.78    1.58
 -40  44   0    1.84    1.16
   1  43   0    1.22    1.42
   1  43   0    0.96    1.03
 -44   1   0    0.58    0.87
  43 -44   0    0.68    1.00
 -43  44   0    0.27    1.08
  -1 -43   0    1.56    1.20
  44  -1   0   -0.64    1.58
 -43  44   0    2.48    1.26
  44  -1   0   -0.82    0.93
  42   3   0    1.08    1.75
  42   3   0    1.53    1.10
 -45  42   0    2.05    1.22
 -45  42   0   -0.92    1.07
   3 -45   0    1.19    1.40
 -42  -3   0    0.61    0.96
  -3  45   0   -1.96    1.22
  45 -42   0   -1.00    0.92
  -3  45   0    0.64    1.08
   6 -45   0   -0.87    1.27
 -45  39   0   -0.34    0.95
  39   6   0    0.57    0.92
 -45  39   0   -0.09    1.17
  39   6   0    1.11    1.77
 -39  -6   0   -0.65    0.68
  45 -39   0    1.24    1.05
  -6  45   0    0.26    1.32
   9 -45   0   -0.76    1.31
  36   9   0   -0.80    0.97
 -45  36   0   -1.20    1.40
 -45  36   0   -0.60    0.87
  36   9   0   -1.34    1.49
  -9  45   0    0.68    1.15
 -36  -9   0    1.20    0.87
  45 -36   0    1.92    0.99
  33  12   0    0.49    0.90
 -45  33   0   -1.45    1.38
  33  12   0    1.55    2.01
  33  12   0   -0.63    1.53
 -45  33   0    1.01    1.04
  12 -45   0    0.34    1.40
 -12  45   0   -0.60    1.14
  45 -33   0    2.10    1.07
 -33 -12   0    1.09    0.95
  30  15   0    0.13    1.25
  30  15   0   -0.01    1.90
  15 -45   0    1.98    1.47
 -45  30   0   -0.33    0.79
 -45  30   0    1.38    1.52
  30  15   0    0.44    1.11
 -15  45   0    1.42    1.02
  45 -30   0    0.38    0.89
 -30 -15   0    0.90    0.94
 -45  27   0    0.73    0.90
 -45  27   0    1.67    1.71
  27  18   0    0.29    1.42
  18 -45   0    1.89    1.44
  27  18   0   -0.04    1.75
  27  18   0   -0.31    0.93
 -27 -18   0    1.00    0.91
  45 -27   0    0.32    1.08
 -18  45   0    1.86    0.99
  24  21   0    0.16    1.70
 -45  24   0    0.12    1.53
 -45  24   0    0.31    0.88
  24  21   0   -0.86    0.97
  21 -45   0    0.72    1.32
  24  21   0   -2.23    1.42
 -24 -21   0    1.06    1.04
  45 -24   0    0.72    1.09
 -21  45   0    1.69    1.03
 -21  45   0   -1.23    1.03
 -45  21   0   -0.27    1.49
  21  24   0    1.94    1.89
  21  24   0   -1.55    1.44
 -45  21   0    0.03    0.82
  24 -45   0   -0.77    1.09
  21  24   0    0.24    0.99
  45 -21   0   -0.70    0.80
  45 -21   0   -0.31    1.04
 -24  45   0    1.78    1.34
 -45  18   0   -0.52    0.89
  27 -45   0    1.14    1.20
  18  27   0   -0.89    1.53
 -45  18   0    1.46    1.50
  18  27   0    1.21    1.13
  45 -18   0    1.38    1.44
 -27  45   0   -0.09    1.14
  45 -18   0   -0.05    0.95
  15  30   0   -0.68    0.97
 -45  15   0   -0.30    1.44
  15  30   0   -0.03    1.54
 -45  15   0    0.46    0.87
  30 -45   0    0.82    0.96
  45 -15   0    1.05    1.34
 -30  45   0    2.88    1.35
  45 -15   0    1.74    1.01
  12  33   0    0.07    1.46
 -45  12   0    0.64    0.84
  33 -45   0   -0.85    0.94
  12  33   0    2.85    1.12
 -45  12   0   -1.64    1.46
  45 -12   0   -0.98    1.14
 -33  45   0    2.00    1.33
  45 -12   0   -0.59    0.87
   9  36   0    0.90    1.13
  36 -45   0    0.36    0.76
 -45   9   0   -0.99    0.74
 -45   9   0   -0.66    1.33
   9  36   0   -1.76    1.32
  45  -9   0    0.57    1.42
  45  -9   0    2.09    1.04
 -36  45   0    2.78    1.38
   6  39   0    0.38    1.06
 -45   6   0   -0.83    0.90
   6  39   0   -0.96    1.27
  39 -45   0    1.07    1.10
 -45   6   0    4.62    1.74
  45  -6   0   -0.92    1.46
  45  -6   0   -0.56    0.97
 -39  45   0    0.58    1.12
 -39  45   0    0.76    1.00
  42 -45   0   -0.15    0.98
 -45   3   0   -0.87    0.83
   3  42   0    1.41    1.29
   3  42   0    0.07    0.99
 -42  45   0    1.01    1.09
 -42  45   0    3.31    1.23
  45  -3   0    0.84    1.70
  -3 -42   0    0.51    1.54
  45  -3   0   -0.79    0.98
  45 -45   0   -0.10    0.92
   0  45   0   -0.11    1.17
   0  45   0   -1.11    1.17
 -45   0   0    0.57    0.89
  45   0   0    0.46    1.66
 -45  45   0    0.78    1.09
  45   0   0   -1.52    0.97
 -45  45   0    0.63    1.28
   0 -45   0   -0.02    0.88
 -46  44   0    1.07    1.24
   2 -46   0   -0.79    1.27
  44   2   0    1.86    2.04
  44   2   0   -0.43    0.92
 -46  44   0   -0.63    1.07
  -2  46   0    0.92    1.22
 -44  -2   0    1.83    0.95
  -2  46   0   -0.34    1.42
  46 -44   0    2.05    1.23
  41   5   0   -1.65    0.99
  41   5   0   -3.74    1.58
 -46  41   0   -0.03    1.24
 -46  41   0   -0.23    1.02
   5 -46   0   -1.23    1.37
  -5  46   0    1.44    1.11
 -41  -5   0   -0.48    0.76
  46 -41   0   -0.51    0.94
  -5  46   0   -0.76    1.11
  38   8   0    0.51    1.05
 -46  38   0   -0.11    1.36
   8 -46   0   -2.62    1.05
  38   8   0    0.01    1.93
 -46  38   0   -0.96    0.93
 -38  -8   0    0.42    0.98
  -8  46   0    2.22    1.39
  46 -38   0   -0.90    0.86
 -46  35   0    0.80    1.49
 -46  35   0    0.39    0.94
  35  11   0   -1.03    0.94
  11 -46   0    1.95    1.16
  35  11   0    0.41    1.86
  46 -35   0    0.26    0.87
 -11  46   0    0.51    1.09
 -35 -11   0    0.17    0.91
 -46  32   0   -0.45    0.99
  14 -46   0    0.38    1.29
  32  14   0    0.78    1.68
  32  14   0   -1.26    0.81
  32  14   0   -1.39    1.62
 -46  32   0   -1.54    1.39
  46 -32   0    1.34    0.99
 -14  46   0   -0.06    1.27
 -32 -14   0   -0.02    0.77
  29  17   0   -1.54    0.88
 -46  29   0    0.05    1.63
  29  17   0    0.50    1.73
 -46  29   0   -1.02    0.82
  17 -46   0   -0.23    1.20
  29  17   0   -1.68    1.52
  46 -29   0    1.81    1.11
 -29 -17   0   -0.20    0.83
 -17  46   0   -0.86    0.94
 -46  26   0   -0.88    0.80
  26  20   0   -0.06    1.74
  26  20   0   -1.04    0.84
  26  20   0    1.37    1.90
  20 -46   0    1.34    1.28
 -46  26   0   -1.84    1.35
 -20  46   0    0.61    1.32
 -26 -20   0    0.08    0.83
  46 -26   0   -0.40    1.03
  23 -46   0    0.28    1.06
  23  23   0    0.15    0.96
 -46  23   0    0.27    0.82
  23  23   0   -2.53    1.26
  23  23   0    1.17    1.93
 -46  23   0   -0.36    1.54
  46 -23   0   -0.20    0.91
 -23  46   0    0.24    1.08
 -23 -23   0    0.37    0.92
  46 -23   0    1.20    1.21
 -46  20   0    1.41    0.90
  26 -46   0    0.30    1.14
  20  26   0    1.62    1.08
  20  26   0    0.07    1.51
 -46  20   0   -1.23    1.53
  46 -20   0    0.91    1.19
 -26  46   0    0.80    1.18
  46 -20   0   -1.41    0.88
 -46  17   0    0.41    1.61
 -46  17   0   -0.02    0.80
  17  29   0   -0.01    1.04
  17  29   0    1.51    1.67
  29 -46   0   -0.61    1.01
  46 -17   0    2.03    1.37
  46 -17   0    1.04    0.97
 -29  46   0    0.02    1.18
  14  32   0    1.03    1.59
 -46  14   0   -0.77    0.82
  14  32   0   -1.16    0.95
  32 -46   0   -1.80    0.90
 -46  14   0   -0.31    1.46
  46 -14   0    2.36    1.41
 -32  46   0    1.31    1.16
  46 -14   0    0.18    0.95
  35 -46   0   -0.64    0.80
  11  35   0   -3.83    1.12
  11  35   0   -0.92    1.01
 -46  11   0    0.28    0.90
 -46  11   0    1.85    1.71
 -35  46   0    1.63    1.17
  46 -11   0   -0.15    1.15
  46 -11   0    1.43    1.06
   8  38   0    0.19    1.26
 -46   8   0   -1.09    0.79
  38 -46   0    0.20    0.99
   8  38   0   -0.26    1.02
 -46   8   0    0.46    1.63
  46  -8   0   -1.01    0.96
 -38  46   0    0.46    1.00
  46  -8   0   -0.29    1.48
 -38  46   0    2.37    1.10
 -46   5   0   -1.96    0.82
   5  41   0    0.90    1.12
   5  41   0   -3.71    1.19
  41 -46   0   -0.15    0.93
  46  -5   0    0.03    0.95
 -41  46   0    0.36    1.06
  46  -5   0   -0.24    1.57
 -41  46   0    1.46    1.12
   2  44   0   -0.12    1.41
  44 -46   0    0.60    1.02
   2  44   0   -1.70    1.05
 -46   2   0    0.49    0.95
  -2 -44   0    1.46    1.47
 -44  46   0   -0.62    1.03
  46  -2   0   -2.35    0.96
  46  -2   0    0.09    1.60
 -44  46   0    1.19    1.00
   4 -47   0   -1.19    1.30
  43   4   0    0.33    1.05
  43   4   0   -2.06    1.60
 -47  43   0    2.43    1.42
 -47  43   0   -2.23    1.02
  47 -43   0   -0.45    0.93
  -4  47   0    0.19    1.09
 -43  -4   0    1.05    0.89
  -4  47   0   -0.29    1.11
  40   7   0   -2.29    1.81
   7 -47   0    1.75    1.39
 -47  40   0    2.98    1.36
 -47  40   0    0.07    0.99
  40   7   0    0.41    1.05
 -40  -7   0    0.85    0.90
  47 -40   0    0.70    1.01
  -7  47   0    1.07    1.02
 -47  37   0   -3.02    1.29
  37  10   0    1.18    1.74
  10 -47   0    1.07    1.47
 -47  37   0   -1.01    0.93
  37  10   0    1.26    1.17
 -10  47   0   -0.01    1.16
 -37 -10   0   -0.49    0.74
  47 -37   0    1.42    1.00
  34  13   0    0.40    1.53
  34  13   0   -2.39    1.22
 -47  34   0   -0.28    1.61
 -47  34   0    0.24    0.85
  13 -47   0    0.21    1.16
  34  13   0   -0.08    0.97
  47 -34   0    1.27    1.05
 -13  47   0    0.81    0.99
 -34 -13   0   -0.27    0.82
  31  16   0   -0.50    0.93
  16 -47   0   -1.20    1.08
  31  16   0    2.44    1.82
 -47  31   0    0.84    1.37
  31  16   0    0.83    1.73
 -47  31   0    0.55    0.78
  47 -31   0    2.88    1.10
 -16  47   0    2.21    1.39
 -31 -16   0    0.49    0.79
  28  19   0    0.79    2.00
 -47  28   0   -0.19    0.83
 -47  28   0   -0.21    1.50
  19 -47   0    0.64    1.26
  28  19   0   -1.27    0.87
  28  19   0    3.47    1.93
 -19  47   0    0.38    1.23
  47 -28   0    0.57    1.01
  25  22   0   -1.85    1.49
  25  22   0    1.77    1.96
 -47  25   0   -2.03    1.33
  22 -47   0   -0.47    0.77
 -47  25   0    0.13    0.83
  22 -47   0    0.13    0.86
  25  22   0    0.22    1.01
 -22  47   0    1.05    1.26
 -22  47   0    0.53    1.06
  47 -25   0    0.61    1.03
 -25 -22   0   -0.11    0.90
  22  25   0    1.72    1.86
  22  25   0   -1.14    1.34
  22  25   0   -1.28    0.93
  25 -47   0   -1.95    1.10
 -47  22   0    1.22    1.00
 -47  22   0   -3.19    1.49
  47 -22   0    1.58    0.85
  47 -22   0   -0.23    1.08
 -22 -25   0    0.63    1.05
 -25  47   0   -0.65    0.91
  19  28   0   -3.60    1.36
  28 -47   0   -1.02    1.03
 -47  19   0   -1.99    1.44
 -47  19   0    0.22    0.87
  19  28   0    0.17    0.99
 -28  47   0    2.50    1.25
  47 -19   0    0.88    0.93
  47 -19   0    0.05    1.15
  16  31   0    0.62    1.59
 -47  16   0   -0.73    1.47
  31 -47   0   -0.39    1.13
 -47  16   0   -0.44    0.82
  16  31   0   -1.10    0.98
 -31  47   0    1.20    1.22
  47 -16   0    1.70    1.32
  47 -16   0    0.18    0.98
  34 -47   0   -1.21    0.93
  13  34   0   -1.12    1.06
  13  34   0   -1.08    1.30
 -47  13   0   -0.05    0.93
 -47  13   0    1.25    1.69
  47 -13   0    0.57    0.94
 -34  47   0    1.99    1.07
  47 -13   0    0.04    1.26
  10  37   0    0.32    1.34
 -47  10   0    1.55    1.68
  10  37   0   -0.64    1.02
  37 -47   0   -0.70    0.82
 -47  10   0    1.35    0.87
  47 -10   0    1.22    1.37
 -37  47   0    2.38    1.38
  47 -10   0    2.18    1.13
 -47   7   0    3.70    1.76
   7  40   0   -0.69    1.36
  40 -47   0   -1.31    0.90
   7  40   0   -0.30    1.02
 -47   7   0    2.92    1.06
  47  -7   0    0.39    1.46
 -40  47   0    1.67    1.05
  47  -7   0    0.59    1.09
 -40  47   0    2.95    1.27
   4  43   0   -0.63    1.43
 -47   4   0    1.06    0.98
  43 -47   0   -0.74    0.88
   4  43   0   -0.36    1.06
  47  -4   0   -2.67    0.93
  -4 -43   0   -0.99    1.12
 -43  47   0   -0.30    1.05
  47  -4   0    0.89    1.57
 -43  47   0    2.91    1.24
  42   6   0   -1.27    1.02
   6 -48   0    0.90    1.33
 -48  42   0   -3.35    0.94
 -48  42   0    2.18    1.24
  42   6   0   -1.75    1.65
 -42  -6   0    1.21    0.89
  48 -42   0   -0.25    0.89
  -6  48   0   -0.76    1.29
  -6  48   0    1.00    1.16
 -48  39   0   -0.10    1.00
  39   9   0    2.17    2.07
   9 -48   0    0.37    1.27
  39   9   0   -0.25    1.03
 -48  39   0    1.41    1.27
  48 -39   0   -0.50    0.98
 -39  -9   0   -0.75    0.93
  -9  48   0   -0.92    1.05
  36  12   0   -0.27    1.83
 -48  36   0    0.73    1.62
  36  12   0   -0.26    1.34
  36  12   0   -0.86    0.83
 -48  36   0    0.98    1.00
  12 -48   0   -0.25    1.48
  48 -36   0    0.68    1.03
 -12  48   0   -1.63    0.91
 -36 -12   0    0.02    0.94
  33  15   0    2.00    1.55
  15 -48   0   -0.09    1.08
 -48  33   0   -0.61    1.01
 -48  33   0    1.78    1.70
  33  15   0   -2.19    1.43
  33  15   0    0.81    1.02
 -33 -15   0   -1.05    0.74
 -15  48   0   -0.07    0.97
  48 -33   0   -1.18    0.91
 -48  30   0   -1.14    0.87
  30  18   0   -1.41    1.29
  18 -48   0   -0.38    1.30
  30  18   0    1.21    1.85
  30  18   0    0.60    1.04
 -48  30   0   -0.68    1.37
 -18  48   0    1.15    1.17
  48 -30   0   -1.23    0.93
  27  21   0    0.41    1.82
 -48  27   0    0.91    1.42
  27  21   0    0.89    0.96
 -48  27   0    1.67    1.05
  27  21   0   -1.76    1.47
  21 -48   0    0.09    0.95
 -21  48   0    0.77    1.13
 -21  48   0    0.66    0.99
 -27 -21   0    1.93    0.91
  48 -27   0    1.17    1.08
  24  24   0   -0.40    0.97
 -48  24   0    0.42    1.44
 -48  24   0    1.20    0.94
  24  24   0    1.20    1.98
  24  24   0   -1.19    1.36
  24 -48   0    0.86    1.32
 -24  48   0    2.66    1.29
  48 -24   0    0.83    0.98
 -24  48   0    2.53    1.18
  48 -24   0    3.41    1.39
 -24 -24   0    1.99    1.01
  21  27   0    1.16    1.44
  21  27   0   -0.61    1.09
 -48  21   0    0.78    1.02
 -48  21   0   -0.70    1.58
  27 -48   0    0.41    1.20
 -27  48   0    1.48    1.05
  48 -21   0    2.95    1.26
  48 -21   0   -0.16    0.85
 -48  18   0    0.01    0.85
  30 -48   0    0.00    1.12
  18  30   0    1.00    1.03
  18  30   0   -0.32    1.43
 -48  18   0   -1.16    1.40
  48 -18   0   -0.05    0.90
 -30  48   0    0.60    1.18
  48 -18   0    1.49    1.07
 -48  15   0    0.02    0.81
  15  33   0   -2.80    1.27
 -48  15   0   -0.76    1.67
  15  33   0   -0.31    0.88
  33 -48   0   -0.84    0.83
  48 -15   0   -0.52    1.27
  48 -15   0   -1.43    0.88
 -33  48   0   -0.26    0.99
  12  36   0   -0.38    1.43
 -48  12   0    0.64    0.84
  36 -48   0    0.16    0.95
  12  36   0   -1.62    1.00
 -48  12   0   -1.85    1.31
  48 -12   0   -0.26    1.13
  48 -12   0   -1.86    0.92
 -36  48   0    0.69    1.21
 -48   9   0   -0.62    0.90
 -48   9   0    3.13    1.59
   9  39   0    1.45    1.40
  39 -48   0    0.60    1.16
   9  39   0    0.45    1.16
 -39  48   0   -0.23    0.89
  48  -9   0    0.04    1.02
  48  -9   0    0.89    1.40
 -39  48   0    2.54    1.13
 -48   6   0   -0.23    0.98
  42 -48   0   -1.00    1.06
   6  42   0   -0.24    1.37
   6  42   0   -0.02    1.13
  48  -6   0    1.82    1.11
 -42  48   0   -0.81    1.04
 -42  48   0    4.69    1.44
  48  -6   0    1.39    1.56
 -49  41   0    0.45    1.52
  38  11   0    2.20    1.61
 -49  38   0    1.05    1.46
  11 -49   0   -2.62    1.11
  38  11   0   -0.97    1.82
  38  11   0   -0.28    1.01
 -49  38   0   -1.13    0.94
 -38 -11   0   -1.39    0.78
 -11  49   0   -0.21    1.10
  49 -38   0   -0.50    0.93
  14 -49   0   -0.87    1.35
 -49  35   0   -1.40    0.83
  35  14   0   -0.88    1.16
  35  14   0   -0.16    1.03
 -49  35   0    0.46    1.40
  35  14   0   -1.38    1.79
  49 -35   0   -0.22    0.99
 -14  49   0    0.57    0.95
 -35 -14   0    0.41    0.78
 -49  32   0   -0.56    0.84
  17 -49   0   -2.22    1.09
  32  17   0    2.77    1.70
 -49  32   0   -2.06    1.62
  32  17   0    0.24    0.98
  32  17   0    1.05    1.36
  49 -32   0   -0.41    1.01
 -17  49   0    0.01    0.77
 -32 -17   0   -0.34    0.76
  29  20   0   -1.31    0.95
  20 -49   0   -1.85    0.84
  29  20   0    1.89    1.61
 -49  29   0    1.58    1.56
 -49  29   0   -0.85    0.86
  29  20   0   -0.84    1.71
  49 -29   0    0.28    1.08
 -20  49   0    0.03    1.16
  23 -49   0   -0.51    1.24
 -49  26   0    0.38    0.88
  26  23   0   -0.03    0.92
 -49  26   0   -0.68    1.39
  26  23   0    2.46    2.08
  26  23   0   -1.03    1.57
  49 -26   0   -0.42    1.02
 -26 -23   0    2.56    1.01
 -23  49   0   -0.74    0.93
 -23  49   0    1.69    1.21
  23  26   0   -0.01    0.90
 -49  23   0    0.14    1.54
 -49  23   0    0.98    0.92
  26 -49   0   -0.21    1.19
  23  26   0    2.52    1.91
  23  26   0   -1.45    1.33
 -26  49   0    0.32    1.12
 -23 -26   0    2.11    1.01
  49 -23   0   -0.71    0.89
  49 -23   0   -0.67    1.18
  29 -49   0   -0.32    1.08
 -49  20   0   -0.55    0.94
 -49  20   0   -1.65    1.55
  20  29   0    0.93    1.46
  20  29   0   -0.05    0.96
 -29  49   0    1.85    1.17
  49 -20   0    0.21    1.17
  49 -20   0    0.37    0.91
  17  32   0    0.56    0.99
  17  32   0    0.06    1.46
  32 -49   0   -1.70    0.97
 -49  17   0    0.90    1.83
 -49  17   0    1.45    0.97
  49 -17   0   -0.13    0.97
  49 -17   0    0.69    1.27
 -32  49   0    0.47    0.98
  49 -17   0   -1.80    0.94
 -49  14   0    0.49    0.99
  14  35   0   -0.87    1.42
  14  35   0    0.19    0.97
  35 -49   0   -1.31    0.95
 -49  14   0    2.53    1.64
 -35  49   0    0.78    1.08
  49 -14   0   -0.99    0.91
  49 -14   0    0.57    1.31
 -49  11   0    2.24    1.67
  11  38   0    0.96    1.35
 -49  11   0   -0.57    1.02
  38 -49   0    1.47    1.09
  11  38   0   -0.44    1.06
 -38  49   0   -0.98    0.94
  49 -11   0   -1.63    0.90
  49 -11   0    1.29    1.33
 -49   8   0    0.51    1.64
 -41  49   0    3.91    1.36
  37  13   0   -1.05    1.07
 -50  37   0   -1.92    0.86
 -50  37   0    0.06    1.75
  37  13   0   -0.09    1.31
  13 -50   0    0.53    0.93
  37  13   0   -2.78    1.73
 -13  50   0   -0.44    0.93
  50 -37   0   -0.04    0.95
 -37 -13   0   -0.24    0.88
 -50  34   0   -1.08    0.92
  34  16   0    1.53    1.14
 -50  34   0    0.14    1.44
  34  16   0    0.38    2.09
  16 -50   0   -2.43    1.19
  34  16   0   -0.61    1.28
 -16  50   0    0.19    1.07
  50 -34   0    1.31    1.12
 -34 -16   0   -0.34    0.89
  31  19   0    1.39    1.44
 -50  31   0    1.42    0.88
 -50  31   0   -0.66    1.45
  31  19   0   -0.44    0.98
  31  19   0   -1.63    1.97
  19 -50   0   -0.37    1.37
  50 -31   0    1.19    1.23
 -19  50   0    0.89    1.07
  28  22   0   -0.14    0.96
  28  22   0    4.52    2.18
 -50  28   0    0.25    0.84
 -50  28   0   -0.42    1.36
  28  22   0   -1.59    1.50
  22 -50   0    0.75    1.32
  22 -50   0   -0.79    0.68
  50 -28   0   -0.82    0.98
 -22  50   0   -0.42    1.08
  25  25   0    1.13    1.90
  25  25   0   -1.17    1.40
 -50  25   0   -1.43    1.52
  25 -50   0   -1.27    1.15
  25  25   0    0.49    1.05
 -50  25   0    2.36    1.01
 -25 -25   0    0.18    0.96
 -25  50   0   -1.00    1.04
 -25  50   0    0.60    1.18
  50 -25   0    1.53    1.20
 -50  22   0   -0.99    0.84
  28 -50   0    1.39    1.35
  22  28   0    0.63    1.74
  22  28   0    2.02    1.91
  22  28   0    0.46    1.11
 -50  22   0   -1.40    1.48
  50 -22   0    0.19    0.86
  50 -22   0    1.09    1.25
 -28  50   0    1.50    1.24
 -50  19   0   -0.04    0.95
  19  31   0   -0.45    0.95
 -50  19   0   -0.16    1.50
  31 -50   0   -1.11    1.08
  19  31   0   -2.05    1.44
  50 -19   0    1.69    1.29
  50 -19   0    0.38    1.04
 -31  50   0    1.78    1.19
  34 -50   0    1.73    1.26
  16  34   0    0.17    1.13
  16  34   0   -0.30    1.42
 -50  16   0    2.74    1.59
 -50  16   0   -0.78    0.91
 -34  50   0    3.28    1.35
  50 -16   0    2.99    1.32
  50 -16   0   -1.63    0.88
 -50  13   0   -2.03    0.84
 -50  13   0    0.99    1.81
  13  37   0    0.92    1.17
  13  37   0   -3.26    1.34
  37 -50   0   -1.08    0.93
 -37  50   0    0.72    1.02
  50 -13   0    0.89    1.10
  50 -13   0    0.56    1.32
 -51  36   0   -1.51    0.81
  36  15   0    0.47    1.88
  36  15   0   -0.97    0.87
  15 -51   0   -1.18    1.07
 -51  36   0    1.33    1.56
 -36 -15   0    0.40    0.94
 -15  51   0    0.33    1.16
  51 -36   0    0.29    0.98
  18 -51   0   -1.50    1.06
  33  18   0    0.04    0.89
 -51  33   0   -1.03    1.42
  33  18   0   -0.88    1.57
  33  18   0   -1.34    1.36
 -51  33   0    0.02    1.00
  51 -33   0    0.13    1.07
 -18  51   0   -1.05    1.19
  30  21   0    0.72    1.33
  21 -51   0   -1.19    0.94
  30  21   0    2.03    1.52
 -51  30   0   -1.13    0.71
 -51  30   0    1.68    1.55
  30  21   0   -1.06    0.94
 -21  51   0   -0.37    1.10
  51 -30   0   -0.07    1.02
  27  24   0    0.02    1.57
 -51  27   0    0.34    1.50
  27  24   0    0.40    1.81
  27  24   0    0.97    1.06
 -51  27   0   -0.73    0.87
  24 -51   0    0.19    1.01
 -24  51   0   -0.13    0.94
 -27 -24   0   -0.08    0.95
 -24  51   0    1.01    1.16
  51 -27   0    2.19    1.17
  24  27   0    0.42    1.47
  27 -51   0   -0.92    1.20
  24  27   0    0.94    2.05
 -51  24   0   -0.70    0.89
  24  27   0   -2.13    0.74
 -51  24   0   -4.35    1.44
 -24 -27   0   -0.16    0.91
 -27  51   0   -0.60    1.17
  51 -24   0    2.26    1.02
  51 -24   0    2.05    1.15
 -27  51   0    1.11    1.04
  30 -51   0   -1.18    1.09
 -51  21   0    2.62    1.89
  21  30   0   -1.15    0.91
  21  30   0   -0.54    1.50
 -51  21   0   -1.54    0.77
  51 -21   0   -0.16    1.14
  51 -21   0    1.24    1.05
 -30  51   0    1.40    1.09
 -51  18   0   -3.58    1.57
  18  33   0   -0.65    1.11
 -51  18   0   -0.82    0.85
  18  33   0    0.52    1.61
  33 -51   0   -0.88    1.06
  51 -18   0   -0.42    0.97
 -33  51   0    1.19    1.04
  51 -18   0    0.20    1.13
 -51  15   0   -1.25    0.84
  36 -51   0   -2.69    0.99
 -51  15   0   -0.26    1.62
  15  36   0   -0.62    0.98
  15  36   0   -0.09    1.53
 -36  51   0    1.29    1.05
  51 -15   0   -0.53    1.03
  51 -15   0    5.06    1.59
  32  20   0   -1.17    2.05
 -52  32   0   -2.66    1.52
  32  20   0   -0.49    1.02
 -52  32   0   -1.38    0.91
  52 -32   0    1.23    1.16
 -20  52   0    3.79    1.54
  29  23   0   -1.78    0.81
  23 -52   0    0.49    0.76
  29  23   0   -0.79    1.95
 -52  29   0   -0.85    1.60
 -52  29   0    0.21    0.87
  29  23   0    0.19    1.64
  23 -52   0   -0.62    1.17
 -23  52   0    1.50    1.29
  52 -29   0    0.80    1.08
  26  26   0   -0.93    1.46
 -52  26   0    0.76    1.01
  26  26   0    1.17    1.09
  26  26   0    1.81    2.00
  26 -52   0   -0.77    0.85
 -26 -26   0    1.79    0.99
  52 -26   0    0.07    1.04
 -26  52   0   -0.66    0.99
 -26  52   0    0.59    1.01
 -52  23   0   -1.21    0.94
  23  29   0   -1.91    1.11
 -52  23   0   -2.38    1.56
  23  29   0   -2.46    1.40
  29 -52   0   -3.50    1.11
  23  29   0   -1.23    1.88
  52 -23   0   -0.39    1.23
 -23 -29   0    0.61    1.11
 -29  52   0    1.42    1.27
  52 -23   0   -0.29    0.89
 -52  20   0    0.32    0.96
 -52  20   0    1.66    1.69
  20  32   0    3.97    1.25
 -32  52   0    2.18    1.24
  52 -20   0   -0.51    0.94
  52 -20   0    2.39    1.34
  -1   1   1    5.46    1.14
   1   0   1    3.63    0.95
   1   0   1    4.38    0.71
   0  -1   1    4.96    1.00
  -1  -2   1    8.98    1.17
  -1  -2   1    9.98    1.26
   3  -1   1   11.06    1.57
   1   2  -1    9.98    1.18
  -3   1  -1    9.46    1.18
  -3   1  -1    9.89    1.19
   2  -3  -1    9.20    1.18
   2  -3  -1    9.75    1.19
   2   0  -1   23.19    2.78
  -2  -3   1    1.99    0.30
   5  -2   1    1.27    0.27
  -3   5   1    2.59    0.34
  -3   5   1    2.60    0.36
  -5   2  -1    2.21    0.31
   2   3  -1    2.82    0.37
   2   3  -1    1.78    0.30
   3  -5  -1    1.99    0.35
  -5   2  -1    3.58    0.42
   1  -3   1   28.70    3.51
   3  -2  -1   30.09    3.53
  -2  -1  -1   29.49    3.55
  -1   4   1   77.21   10.73
  -1   4   1   84.54   10.74
  -3  -1   1   94.23   10.83
  -3  -1   1   91.23   10.73
  -4   3  -1   96.07   10.73
  -4   3  -1   94.71   10.74
   3   1  -1   88.75   10.73
   1  -4  -1   93.82   10.74
  -4   7   1  312.70   38.17
  -4   7   1  324.53   38.18
   7  -3   1  320.75   38.16
  -3  -4   1  315.37   38.17
   7  -3   1  321.53   38.19
  -7   3  -1  321.79   38.20
   4  -7  -1  316.29   38.17
   3   4  -1  336.11   38.20
   4  -7  -1  323.53   38.18
  -7   3  -1  321.32   38.16
   3   4  -1  311.56   38.18
   0  -4   1   61.36    7.65
   0  -4   1   65.55    7.70
  -4   4   1   61.32    7.66
  -4   4   1   64.61    7.66
   4   0   1   66.69    7.87
  -4   0  -1   62.49    7.68
   0   4  -1   62.49    7.65
  -4   0  -1   64.35    7.65
   4  -4  -1   66.11    7.66
   0   4  -1   65.17    7.67
  -4   0  -1   66.23    7.65
  -4   1   1   65.39    7.29
  -4   1   1   61.44    7.41
   1   3   1   67.34    7.30
   1   3   1   54.10    7.29
  -4   1   1   60.66    7.29
  -4   1   1   61.35    7.28
  -1  -3  -1   63.03    7.30
   4  -1  -1   63.55    7.29
  -3   4  -1   63.08    7.28
   4  -1  -1   54.20    7.28
   4  -1  -1   55.77    7.40
  -4  -2   1    0.85    0.23
  -2   6   1    0.98    0.26
   6  -4   1    1.00    0.20
   6  -4   1    0.86    0.27
   4   2  -1    0.62    0.23
  -6   4  -1    0.94    0.30
  -6   4  -1    1.15    0.20
   2  -6  -1    1.39    0.29
  -6   4  -1    1.29    0.21
   2  -6  -1    1.19    0.27
  -4  -5   1   35.57    4.48
   9  -4   1   38.35    4.52
  -5   9   1   37.97    4.49
   9  -4   1   35.87    4.46
  -9   4  -1   36.81    4.54
   5  -9  -1   38.66    4.49
  -9   4  -1   36.03    4.46
   4   5  -1   37.32    4.49
   5  -9  -1   36.29    4.47
   4   5  -1   38.10    4.52
  -1  -5   1  298.91   35.49
  -1  -5   1  304.42   35.51
   6  -1   1  297.11   35.47
  -1  -5   1  296.93   35.47
   6  -1   1  309.00   35.64
  -5   6   1  292.65   35.47
   6  -1   1  295.76   35.50
  -5   6   1  290.07   35.48
  -6   1  -1  289.11   35.50
  -6   1  -1  303.17   35.47
   1   5  -1  295.49   35.49
   5  -6  -1  297.76   35.47
   1   5  -1  296.66   35.47
   5  -6  -1  303.51   35.48
  -5   3   1   73.58    8.57
   3   2   1   73.90    8.79
   2  -5   1   73.49    8.60
  -5   3   1   70.27    8.56
  -5   3   1   69.18    8.57
   5  -3  -1   72.12    8.56
   5  -3  -1   70.51    8.57
  -2   5  -1   73.99    8.57
  -3  -2  -1   69.46    8.56
   0   5   1  189.59   21.73
  -5   0   1  182.15   21.73
  -5   0   1  182.01   21.73
  -5   0   1  189.97   21.82
   5  -5   1  178.33   21.73
   0   5   1  186.78   21.74
  -5   0   1  174.11   21.75
  -5   5  -1  184.48   21.74
  -5   5  -1  176.94   21.71
   0  -5  -1  182.30   21.74
   5   0  -1  179.70   21.73
   8  -5   1  122.68   15.01
  -3   8   1  127.17   15.01
  -5  -3   1  124.80   15.00
   8  -5   1  123.94   14.98
  -8   5  -1  125.97   14.98
   5   3  -1  127.36   15.00
   3  -8  -1  125.86   15.01
  -8   5  -1  127.39   15.02
  11  -5   1   92.29   11.23
  11  -5   1   95.58   11.19
  -6  11   1   92.93   11.21
  -5  -6   1   92.32   11.20
   6 -11  -1   95.18   11.21
 -11   5  -1   94.77   11.19
   6 -11  -1   92.01   11.18
 -11   5  -1   91.64   11.26
   5   6  -1   94.43   11.21
  -2  -6   1   24.20    2.97
   8  -2   1   24.32    2.99
  -6   8   1   22.27    2.92
  -2  -6   1   24.67    2.94
  -6   8   1   22.55    2.94
   8  -2   1   24.34    2.92
   6  -8  -1   24.83    2.94
   2   6  -1   23.87    2.97
   6  -8  -1   23.56    2.92
  -8   2  -1   25.73    2.92
  -8   2  -1   26.33    3.03
   2   6  -1   23.09    2.94
   1  -6   1   14.20    1.64
  -6   5   1   12.18    1.55
  -6   5   1   11.98    1.56
   5   1   1   13.89    2.07
   1  -6   1   11.97    1.55
   5   1   1   10.56    1.60
   5   1   1   12.59    1.53
  -6   5   1   12.37    1.54
  -5  -1  -1   11.95    1.51
  -1   6  -1   13.31    1.64
  -5  -1  -1   18.53    2.19
  -1   6  -1   12.04    1.55
   6  -5  -1   12.54    1.54
  -5  -1  -1   12.97    1.53
   2   4   1  280.51   33.02
  -6   2   1  277.93   33.00
  -6   2   1  272.41   33.02
  -6   2   1  278.01   33.01
   4  -6   1  282.58   33.01
  -4   6  -1  281.55   33.01
   6  -2  -1  276.93   33.01
   6  -2  -1  268.82   33.02
   6  -2  -1  275.91   33.11
   6  -2  -1  274.69   33.00
  -4   6  -1  271.13   33.04
  -2  -4  -1  286.22   33.01
  -2  -4  -1  281.58   33.02
  -2  -4  -1  269.45   33.20
  -6  -1   1   43.29    5.42
   7  -6   1   46.28    5.37
  -6  -1   1   42.48    5.46
  -6  -1   1   43.80    5.36
  -1   7   1   45.56    5.38
   6   1  -1   43.43    5.41
   6   1  -1   45.78    5.37
  -7   6  -1   44.59    5.34
   1  -7  -1   45.39    5.38
  -7   6  -1   44.44    5.37
  -4  10   1   21.45    2.73
  10  -6   1   20.29    2.69
  10  -6   1   22.15    2.75
  -6  -4   1   21.73    2.73
 -10   6  -1   22.28    2.79
   6   4  -1   22.27    2.73
   4 -10  -1   22.09    2.74
 -10   6  -1   23.02    2.70
  13  -6   1   45.42    5.54
  -7  13   1   43.52    5.50
  -6  -7   1   45.74    5.49
  13  -6   1   45.40    5.47
   6   7  -1   45.22    5.55
 -13   6  -1   44.43    5.46
   7 -13  -1   44.64    5.49
 -13   6  -1   44.20    5.58
   7 -13  -1   46.89    5.45
   6   7  -1   45.52    5.53
  -3  -7   1  286.71   34.37
  -7  10   1  287.45   34.38
  10  -3   1  293.94   34.41
  10  -3   1  296.77   34.36
  -7  10   1  271.59   34.35
   3   7  -1  287.82   34.40
   7 -10  -1  285.59   34.35
 -10   3  -1  293.48   34.36
   7 -10  -1  286.98   34.38
   3   7  -1  295.66   34.37
 -10   3  -1  285.85   34.41
  -7   7   1   18.01    2.19
   7   0   1   17.68    2.19
  -7   7   1   18.64    2.22
   0  -7   1   19.14    2.24
   0  -7   1   14.56    2.28
   7   0   1   20.40    2.85
   7   0   1   18.54    2.30
   7  -7  -1   19.54    2.22
  -7   0  -1   16.66    2.19
   0   7  -1   15.12    2.29
  -7   0  -1   18.73    2.72
   0   7  -1   17.86    2.21
   0   7  -1   18.47    2.23
  -7   0  -1   18.38    2.31
  -7   4   1   55.52    6.69
   4   3   1   57.46    6.68
   3  -7   1   59.07    6.69
   4   3   1   56.72    7.00
  -7   4   1   53.75    6.69
   3  -7   1   52.95    6.72
   7  -4  -1   55.75    6.67
   7  -4  -1   57.60    6.69
  -3   7  -1   56.74    6.69
  -3   7  -1   54.15    6.72
  -4  -3  -1   52.45    6.93
   7  -4  -1   55.13    6.69
  -7   1   1  977.81  117.01
  -7   1   1  974.38  116.98
  -7   1   1  974.05  116.99
  -6   7  -1 1000.00  116.99
   7  -1  -1  987.38  117.01
  -2   9   1   51.63    6.26
   9  -7   1   51.06    6.25
  -7  -2   1   52.67    6.24
   2  -9  -1   49.16    6.26
   7   2  -1   49.80    6.33
   7   2  -1   55.78    6.25
  -9   7  -1   51.91    6.26
  -9   7  -1   52.22    6.22
  12  -7   1  286.09   34.22
  -7  -5   1  288.42   34.20
  12  -7   1  277.14   34.18
  -5  12   1  284.81   34.22
   7   5  -1  302.85   34.21
   5 -12  -1  286.14   34.22
 -12   7  -1  287.72   34.23
 -12   7  -1  281.74   34.18
  -8  15   1   19.07    2.36
  15  -7   1   16.93    2.42
  -7  -8   1   17.52    2.36
  15  -7   1   17.50    2.32
   8 -15  -1   18.81    2.28
 -15   7  -1   17.80    2.32
   8 -15  -1   17.50    2.35
   7   8  -1   18.69    2.47
 -15   7  -1   18.62    2.53
   7   8  -1   19.30    2.37
  -4  -8   1   54.61    6.60
  12  -4   1   55.07    6.69
  -8  12   1   51.15    6.61
  -4  -8   1   51.45    6.71
  12  -4   1   55.72    6.58
   8 -12  -1   54.95    6.60
   4   8  -1   55.06    6.65
   4   8  -1   55.47    6.61
 -12   4  -1   57.35    6.58
 -12   4  -1   53.79    6.69
   8 -12  -1   54.76    6.56
  -1  -8   1   26.21    3.13
  -1  -8   1   24.40    3.17
   9  -1   1   27.16    3.22
  -8   9   1   24.92    3.10
  -8   9   1   24.17    3.05
   9  -1   1   25.42    3.78
   9  -1   1   26.52    3.07
   1   8  -1   23.32    3.12
   8  -9  -1   24.23    3.09
   8  -9  -1   24.92    3.06
  -9   1  -1   26.83    3.22
   1   8  -1   24.75    3.09
  -9   1  -1   24.80    3.07
  -8   6   1   60.49    7.05
  -8   6   1   57.45    7.06
   2  -8   1   57.97    7.08
   6   2   1   57.26    7.03
   6   2   1   59.01    7.36
   2  -8   1   61.68    7.06
   6   2   1   59.63    7.11
  -2   8  -1   59.91    7.05
  -6  -2  -1   54.32    7.35
  -2   8  -1   57.21    7.09
   8  -6  -1   58.05    7.05
  -6  -2  -1   59.22    7.03
  -8   3   1   42.24    4.94
  -8   3   1   37.13    4.98
  -8   3   1   42.14    4.96
   3   5   1   41.02    4.99
   5  -8   1   40.01    4.96
   8  -3  -1   43.30    4.94
  -5   8  -1   41.34    4.96
   8  -3  -1   38.76    4.98
   8  -3  -1   43.58    4.96
  -8   0   1  244.88   28.41
   8  -8   1  241.07   28.37
  -8   0   1  233.73   28.34
  -8   0   1  239.07   28.36
   0   8   1  233.43   28.38
   8   0  -1  236.58   28.40
   8   0  -1  234.07   28.36
  -8   8  -1  237.18   28.37
   0  -8  -1  240.88   28.38
  -8  -3   1  206.22   24.70
  11  -8   1  208.95   24.72
  11  -8   1  206.29   24.69
  -3  11   1  208.53   24.73
   3 -11  -1  205.43   24.73
 -11   8  -1  204.57   24.69
 -11   8  -1  205.67   24.73
   8   3  -1  215.42   24.71
   8   3  -1  201.63   24.78
  14  -8   1   54.73    7.09
  -8  -6   1   57.72    7.06
  -6  14   1   61.75    7.08
  14  -8   1   59.50    7.04
   6 -14  -1   58.95    7.08
   8   6  -1   60.17    7.06
 -14   8  -1   58.44    7.03
 -14   8  -1   55.21    7.11
  17  -8   1   14.52    1.85
  -9  17   1   12.17    1.88
  17  -8   1   15.43    1.99
   8   9  -1   13.14    2.01
   8   9  -1   13.98    1.91
   9 -17  -1   13.61    1.89
 -17   8  -1   14.27    2.02
 -17   8  -1   13.85    1.85
   9 -17  -1   14.28    1.80
  -5  -9   1   18.54    2.29
  -9  14   1   17.85    2.28
  14  -5   1   17.22    2.42
  14  -5   1   17.13    2.25
   5   9  -1   16.67    2.37
   9 -14  -1   17.25    2.21
   9 -14  -1   18.19    2.28
   5   9  -1   17.16    2.30
 -14   5  -1   16.05    2.44
 -14   5  -1   18.66    2.24
  -9  11   1    9.05    1.46
  -2  -9   1   13.88    1.56
  11  -2   1    9.50    1.40
  -9  11   1    9.26    1.36
  11  -2   1   11.81    1.58
  -2  -9   1   10.48    1.55
   9 -11  -1    9.01    1.38
   2   9  -1   10.42    1.55
   9 -11  -1    8.70    1.41
 -11   2  -1   11.49    1.68
   2   9  -1   10.59    1.48
 -11   2  -1   11.11    1.42
   1  -9   1  113.69   13.49
   8   1   1  116.10   13.46
   1  -9   1  113.17   13.50
  -9   8   1  110.36   13.48
   8   1   1  116.14   13.53
  -9   8   1  114.58   13.48
  -9   8   1  111.86   13.44
   8   1   1  113.37   13.78
  -8  -1  -1  113.62   13.54
  -8  -1  -1  111.80   13.75
  -1   9  -1  111.41   13.50
  -8  -1  -1  111.46   13.45
   9  -8  -1  112.95   13.47
  -1   9  -1  106.08   13.48
   5   4   1   31.81    3.67
  -9   5   1   28.68    3.67
  -9   5   1   29.25    3.70
   4  -9   1   29.63    3.67
   9  -5  -1   28.25    3.68
  -4   9  -1   32.66    3.75
   9  -5  -1   29.69    3.64
  -5  -4  -1   30.80    4.24
   9  -5  -1   30.81    3.68
  -4   9  -1   30.65    3.67
  -9   2   1  602.91   73.38
  -9   2   1  605.50   73.35
   2   7   1  610.11   73.37
  -9   2   1  617.97   73.33
   7  -9   1  622.28   73.36
  -7   9  -1  619.91   73.36
   9  -2  -1  630.43   73.35
   9  -2  -1  613.98   73.33
   9  -2  -1  613.57   73.38
  -2  -7  -1  622.51   73.38
  -9  -1   1  796.59   95.50
  -9  -1   1  821.46   95.56
  -1  10   1  796.63   95.53
  10  -9   1  810.87   95.52
   9   1  -1  801.80   95.55
 -10   9  -1  793.46   95.49
 -10   9  -1  790.43   95.52
   9   1  -1  805.32   95.51
  13  -9   1    8.40    1.17
  -9  -4   1    8.06    1.20
  -4  13   1    9.07    1.33
  13  -9   1    8.68    1.27
 -13   9  -1   10.43    1.36
   9   4  -1    7.63    1.54
   9   4  -1    7.05    1.16
 -13   9  -1    8.97    1.26
   4 -13  -1    8.24    1.23
  16  -9   1   40.25    5.14
  -7  16   1   42.59    5.14
  -9  -7   1   42.94    5.11
  16  -9   1   43.28    5.30
   9   7  -1   42.11    5.11
 -16   9  -1   39.00    5.08
   7 -16  -1   43.40    5.15
  -9 -10   1    0.99    0.44
  19  -9   1    0.68    0.43
  19  -9   1    0.19    0.62
 -10  19   1    1.28    0.63
   9  10  -1    0.15    0.66
 -19   9  -1    0.71    0.46
   9  10  -1    0.41    0.47
  10 -19  -1    0.15    0.56
 -19   9  -1    0.88    0.76
  10 -19  -1    0.68    0.47
  16  -6   1    8.53    1.30
  -6 -10   1    7.50    1.12
  16  -6   1    7.60    1.11
 -10  16   1    5.43    1.14
 -16   6  -1    7.66    1.10
   6  10  -1    7.17    1.15
   6  10  -1    7.52    1.76
 -16   6  -1    9.30    1.59
  10 -16  -1    9.10    1.11
  10 -16  -1    9.46    1.27
  -3 -10   1    4.91    1.02
 -10  13   1    3.06    0.82
 -10  13   1    5.88    0.78
  13  -3   1    5.21    1.08
  13  -3   1    4.92    0.78
   3  10  -1    5.46    1.05
  10 -13  -1    4.70    0.83
  10 -13  -1    5.40    0.81
 -13   3  -1    6.18    0.84
 -13   3  -1    4.91    1.08
   3  10  -1    4.83    0.87
  10   0   1   17.16    2.25
  10   0   1   17.44    3.16
  10   0   1   14.38    1.95
 -10  10   1   13.19    1.99
   0 -10   1   14.11    2.11
 -10  10   1   15.23    1.91
   0 -10   1   14.86    2.01
   0  10  -1   15.42    2.01
 -10   0  -1   15.35    2.27
  10 -10  -1   14.47    1.96
   0  10  -1   16.18    2.04
 -10   0  -1   15.61    1.95
 -10   7   1   46.84    6.10
   3 -10   1   51.79    6.14
   7   3   1   46.42    6.62
   7   3   1   53.09    6.07
   3 -10   1   53.04    6.09
   7   3   1   48.78    6.19
 -10   7   1   50.60    6.09
  -3  10  -1   49.64    6.14
  -3  10  -1   50.02    6.09
  -7  -3  -1   49.28    6.59
  10  -7  -1   49.02    6.09
  -7  -3  -1   50.55    6.07
  10  -7  -1   51.78    6.09
 -10   4   1   77.16    8.97
 -10   4   1   76.32    9.02
   6 -10   1   74.44    8.97
   4   6   1   76.17    9.01
  10  -4  -1   72.57    8.97
  10  -4  -1   71.30    8.94
  10  -4  -1   76.65    9.00
  -6  10  -1   73.87    8.97
 -10   1   1  344.14   41.92
 -10   1   1  344.69   41.90
 -10   1   1  353.85   41.98
   1   9   1  346.30   41.95
   9 -10   1  348.75   41.93
  10  -1  -1  347.66   41.93
  -9  10  -1  357.23   41.94
  -1  -9  -1  356.09   41.95
  10  -1  -1  367.77   41.98
 -10  -2   1  100.80   12.08
  -2  12   1   98.95   12.10
  12 -10   1  104.20   12.12
   2 -12  -1  101.71   12.10
 -12  10  -1  101.65   12.11
  10   2  -1  101.06   12.17
 -12  10  -1   96.89   12.05
  10   2  -1  100.70   12.08
 -10  -5   1   11.54    1.66
  -5  15   1   12.97    1.69
  15 -10   1   11.26    1.69
  15 -10   1   12.76    1.62
 -15  10  -1   11.27    1.62
 -15  10  -1   12.11    1.77
  10   5  -1   10.79    1.85
  10   5  -1   12.59    1.67
   5 -15  -1   11.01    1.68
  18 -10   1    8.41    1.35
  18 -10   1    8.83    1.22
 -10  -8   1    6.97    1.18
  -8  18   1    9.02    1.35
 -18  10  -1   10.36    1.26
  10   8  -1    6.66    1.20
   8 -18  -1    9.60    1.34
 -18  10  -1    8.12    1.41
  10   8  -1   11.04    1.57
 -11  21   1    2.62    0.81
  21 -10   1    2.69    0.68
 -10 -11   1    2.03    0.67
  21 -10   1    2.99    0.82
 -21  10  -1    2.28    0.60
  11 -21  -1    2.69    0.79
 -21  10  -1    4.18    1.06
  11 -21  -1    3.51    0.62
  10  11  -1    2.11    1.00
  10  11  -1    2.04    0.63
  -7 -11   1   20.80    2.79
 -11  18   1   23.29    2.82
  18  -7   1   22.08    2.78
  18  -7   1   21.39    2.90
  11 -18  -1   20.66    2.72
 -18   7  -1   22.00    2.96
 -18   7  -1   22.70    2.77
   7  11  -1   21.00    2.90
  11 -18  -1   23.39    2.80
   7  11  -1   22.01    2.81
  15  -4   1   10.17    1.77
  -4 -11   1   16.45    1.97
 -11  15   1   11.20    1.69
  15  -4   1   11.63    1.65
 -15   4  -1   12.28    1.63
   4  11  -1   11.71    1.70
  11 -15  -1   10.61    1.65
 -15   4  -1   14.96    1.89
  11 -15  -1   11.86    1.59
   4  11  -1   13.78    1.85
  -1 -11   1   35.53    4.69
 -11  12   1   38.28    4.65
  12  -1   1   39.91    4.61
  12  -1   1   38.35    4.78
 -11  12   1   35.90    4.57
  -1 -11   1   39.02    4.68
  12  -1   1   40.39    5.36
   1  11  -1   36.83    4.72
 -12   1  -1   38.85    4.60
  11 -12  -1   37.18    4.63
 -12   1  -1   36.40    4.77
   1  11  -1   38.31    4.66
 -11   9   1   15.31    1.96
   9   2   1   21.51    3.28
   2 -11   1   14.52    1.96
   9   2   1   15.73    2.25
 -11   9   1   12.67    1.99
   9   2   1   15.76    1.92
   2 -11   1   16.39    2.08
  -9  -2  -1   18.98    3.05
  -2  11  -1   13.04    2.08
  11  -9  -1   12.79    1.91
  -9  -2  -1   13.44    1.91
  -2  11  -1   14.33    1.94
 -11   6   1   24.68    3.16
   5 -11   1   24.88    3.15
   6   5   1   26.09    3.15
 -11   6   1   24.67    3.22
  -5  11  -1   26.39    3.16
  11  -6  -1   24.32    3.18
  11  -6  -1   25.04    3.16
  -5  11  -1   26.00    3.28
  -6  -5  -1   26.39    3.97
   3   8   1   33.15    4.13
 -11   3   1   33.10    4.07
   8 -11   1   33.69    4.07
 -11   3   1   33.56    4.02
 -11   3   1   30.55    4.21
  11  -3  -1   33.58    4.17
  11  -3  -1   34.77    4.02
  -3  -8  -1   31.78    4.13
  -8  11  -1   31.06    4.07
  11  -3  -1   35.09    4.08
 -11   0   1  235.72   28.68
 -11   0   1  240.43   28.71
 -11   0   1  240.74   28.79
   0  11   1  238.41   28.74
  11 -11   1  236.22   28.79
  11   0  -1  247.66   28.72
   0 -11  -1  240.26   28.75
  11   0  -1  241.88   28.78
 -11  11  -1  244.45   28.73
  -3  14   1  234.78   28.47
 -11  -3   1  241.29   28.44
  14 -11   1  241.33   28.46
 -14  11  -1  242.36   28.47
   3 -14  -1  233.88   28.47
  11   3  -1  236.51   28.53
 -14  11  -1  233.42   28.43
  11   3  -1  242.63   28.45
  17 -11   1   10.69    1.44
  -6  17   1    9.54    1.39
 -11  -6   1    8.50    1.26
  17 -11   1    9.38    1.27
  11   6  -1    8.06    1.27
 -17  11  -1    9.52    1.44
  11   6  -1    8.48    2.22
   6 -17  -1    8.86    1.31
 -17  11  -1    8.24    1.24
 -11  -9   1    4.55    0.81
  20 -11   1    3.57    0.95
  20 -11   1    4.42    0.78
   9 -20  -1    4.82    0.97
 -20  11  -1    5.45    1.13
 -20  11  -1    4.22    0.85
  11   9  -1    4.27    0.98
  11   9  -1    4.45    0.85
  23 -11   1    6.40    1.02
 -12  23   1    4.08    0.98
 -11 -12   1    5.22    1.04
  23 -11   1    8.16    1.29
  12 -23  -1    6.01    1.08
 -23  11  -1    8.72    1.09
  12 -23  -1    8.12    1.00
  11  12  -1    6.71    1.34
 -23  11  -1    7.60    1.38
  11  12  -1    5.01    1.05
  20  -8   1   14.77    2.03
  -8 -12   1   14.25    1.93
  20  -8   1   15.33    1.91
 -20   8  -1   12.32    2.04
   8  12  -1   13.79    1.95
   8  12  -1   13.70    2.06
  12 -20  -1   13.96    1.82
  12 -20  -1   13.63    1.90
 -20   8  -1   14.71    2.16
  17  -5   1   28.88    3.44
 -12  17   1   25.59    3.32
  17  -5   1   27.00    3.28
  -5 -12   1   25.16    3.36
 -17   5  -1   26.12    3.48
 -17   5  -1   26.60    3.27
   5  12  -1   25.56    3.31
  12 -17  -1   26.83    3.30
  12 -17  -1   25.69    3.22
   5  12  -1   25.65    3.36
  -2 -12   1   11.81    1.44
 -12  14   1    9.37    1.40
  -2 -12   1   13.56    1.59
 -12  14   1    8.92    1.25
  14  -2   1   14.01    2.62
  14  -2   1    9.15    1.54
  14  -2   1    9.84    1.36
 -14   2  -1    9.83    1.35
  12 -14  -1    7.83    1.32
   2  12  -1    8.33    1.36
  12 -14  -1    7.93    1.26
   2  12  -1    7.96    1.31
 -14   2  -1   11.01    1.59
 -12  11   1    6.83    1.28
  11   1   1   10.60    2.71
  11   1   1    7.84    1.53
 -12  11   1    9.49    1.22
  11   1   1    7.91    1.20
   1 -12   1    7.89    1.30
   1 -12   1   11.21    1.36
 -11  -1  -1   14.86    2.57
  -1  12  -1    9.52    1.40
 -11  -1  -1    8.24    1.19
  12 -11  -1    9.43    1.33
 -11  -1  -1    8.18    1.51
  -1  12  -1    9.84    1.36
   8   4   1   11.24    1.82
 -12   8   1   11.21    1.70
 -12   8   1   11.68    1.61
   8   4   1   12.81    1.67
  12  -8  -1   11.42    1.67
  -4  12  -1   10.95    1.65
  -8  -4  -1   19.36    3.16
  12  -8  -1   12.68    1.67
  -4  12  -1   11.78    1.71
  -8  -4  -1   12.02    1.66
 -12   5   1  288.43   34.62
   5   7   1  298.68   34.62
   5   7   1  296.18   34.66
 -12   5   1  283.80   34.65
   7 -12   1  304.71   34.65
  -7  12  -1  291.46   34.63
  12  -5  -1  276.03   34.64
  12  -5  -1  283.25   34.58
   2  10   1  222.07   26.28
 -12   2   1  217.48   26.20
 -12   2   1  218.98   26.31
  10 -12   1  221.84   26.28
 -12   2   1  219.69   26.24
  12  -2  -1  216.26   26.20
  12  -2  -1  223.60   26.25
 -10  12  -1  220.26   26.26
  -2 -10  -1  214.03   26.28
  12  -2  -1  224.79   26.30
 -12  -1   1   55.70    7.52
  -1  13   1   58.54    7.41
 -12  -1   1   62.22    7.38
 -12  -1   1   62.41    7.33
  13 -12   1   62.25    7.39
  12   1  -1   65.02    7.39
 -13  12  -1   61.01    7.37
 -13  12  -1   60.79    7.41
   1 -13  -1   60.04    7.42
  -4  16   1   80.24    9.83
  16 -12   1   81.72    9.81
  12   4  -1   80.51    9.96
 -16  12  -1   80.19    9.84
  12   4  -1   85.25    9.80
 -16  12  -1   79.95    9.77
  19 -12   1    2.63    0.77
 -12  -7   1    2.11    0.58
  -7  19   1    2.45    0.65
  19 -12   1    1.85    0.58
  12   7  -1    2.14    0.61
  12   7  -1    2.14    1.01
 -19  12  -1    2.10    0.57
   7 -19  -1    2.01    0.72
 -19  12  -1    2.47    0.80
 -10  22   1    0.45    0.57
  22 -12   1    0.70    0.56
 -12 -10   1    0.94    0.58
  22 -12   1    1.38    0.74
  12  10  -1    1.68    0.63
  12  10  -1    2.18    0.71
  10 -22  -1    1.09    0.63
 -22  12  -1    1.64    0.56
 -22  12  -1    1.34    0.82
 -12 -13   1    9.35    1.63
  25 -12   1   13.96    1.74
  25 -12   1   14.98    1.93
 -13  25   1   12.31    1.83
  13 -25  -1   12.16    1.81
  12  13  -1    9.62    1.76
  12  13  -1   11.28    1.70
 -25  12  -1   13.97    1.74
 -25  12  -1   13.43    1.99
  13 -25  -1   11.33    1.64
  22  -9   1    2.97    0.87
 -13  22   1    3.45    0.89
  22  -9   1    5.10    0.85
  -9 -13   1    3.42    0.74
   9  13  -1    2.36    0.72
 -22   9  -1    6.17    1.18
   9  13  -1    3.89    0.99
  13 -22  -1    4.48    0.92
  13 -22  -1    5.38    0.74
 -22   9  -1    3.06    0.72
 -13  19   1   -0.57    0.51
  19  -6   1   -0.05    0.69
  19  -6   1    0.29    0.46
  -6 -13   1   -0.08    0.62
 -19   6  -1   -0.05    0.49
  13 -19  -1    0.64    0.58
 -19   6  -1    0.39    0.73
   6  13  -1    0.30    0.67
  13 -19  -1    0.19    0.44
   6  13  -1    1.21    0.54
  -3 -13   1   13.45    1.78
  -3 -13   1   16.03    1.78
 -13  16   1   12.62    1.72
 -13  16   1   10.34    1.56
  16  -3   1   13.36    1.85
  16  -3   1   10.37    1.66
   3  13  -1   12.14    1.73
  13 -16  -1   10.92    1.57
  13 -16  -1   13.33    1.76
   3  13  -1   11.48    1.78
 -16   3  -1   14.53    1.94
 -16   3  -1   11.83    1.64
   0 -13   1   13.00    1.71
 -13  13   1   10.68    1.73
  13   0   1   16.60    1.99
  13   0   1   11.79    1.66
   0 -13   1   11.27    1.74
 -13  13   1   11.53    1.58
  13   0   1   15.08    2.83
 -13   0  -1   17.04    1.99
 -13   0  -1   10.94    1.65
   0  13  -1   12.22    1.74
  13 -13  -1   12.08    1.69
   3 -13   1   42.19    5.11
  10   3   1   39.41    5.80
 -13  10   1   43.54    5.10
  10   3   1   39.42    5.25
   3 -13   1   40.77    5.14
 -13  10   1   41.63    5.12
  -3  13  -1   42.81    5.11
  13 -10  -1   41.49    5.10
 -10  -3  -1   45.09    5.07
 -10  -3  -1   37.30    5.63
  -3  13  -1   38.78    5.14
 -13   7   1   18.91    2.74
 -13   7   1   20.64    2.62
   6 -13   1   22.35    2.61
  13  -7  -1   21.32    2.67
  -6  13  -1   18.89    2.61
  -6  13  -1   19.08    2.74
  13  -7  -1   19.36    2.62
  -7  -6  -1   31.53    4.11
 -13   4   1  374.25   44.99
   9 -13   1  380.83   45.00
   4   9   1  379.08   45.03
 -13   4   1  379.89   45.04
  13  -4  -1  374.42   44.99
  -4  -9  -1  379.57   45.03
  -9  13  -1  378.27   45.00
  13  -4  -1  366.86   44.95
  13  -4  -1  383.99   45.03
 -13   1   1  125.59   15.40
   1  12   1  131.62   15.49
  12 -13   1  129.27   15.46
 -13   1   1  128.48   15.54
 -13   1   1  124.24   15.44
  -1 -12  -1  128.42   15.49
 -12  13  -1  128.28   15.47
  13  -1  -1  130.38   15.45
  13  -1  -1  135.90   15.53
 -13  -2   1   64.92    7.41
  -2  15   1   60.07    7.37
  15 -13   1   61.10    7.35
  13   2  -1   63.62    7.34
 -15  13  -1   54.02    7.43
   2 -15  -1   60.64    7.46
 -15  13  -1   59.61    7.32
 -13  -5   1   11.07    1.61
  -5  18   1   10.74    1.66
  18 -13   1   11.11    1.64
  13   5  -1   12.61    1.96
   5 -18  -1   10.39    1.63
  13   5  -1   12.29    1.64
 -18  13  -1   10.99    1.59
 -18  13  -1   12.33    1.72
  21 -13   1    4.97    0.92
  -8  21   1    5.30    1.00
 -13  -8   1    5.62    0.97
  21 -13   1    6.69    1.11
 -21  13  -1    5.85    0.97
  13   8  -1    6.39    1.40
  13   8  -1    5.96    1.00
   8 -21  -1    6.92    1.16
 -21  13  -1    7.33    1.26
 -13 -11   1    9.86    1.43
  24 -13   1   10.26    1.39
 -11  24   1    9.18    1.56
  24 -13   1    9.71    1.52
 -24  13  -1   10.04    1.66
  13  11  -1    7.84    1.37
  13  11  -1    6.47    1.42
 -24  13  -1    8.61    1.34
  11 -24  -1   13.53    1.62
 -14  27   1    0.64    0.78
  27 -13   1    1.30    0.82
 -13 -14   1    1.83    0.63
  27 -13   1    1.63    0.66
  14 -27  -1    2.65    0.67
  14 -27  -1    1.99    0.87
 -27  13  -1    2.23    0.67
  13  14  -1    0.96    1.06
 -27  13  -1    1.90    1.08
  13  14  -1    1.65    0.67
  24 -10   1   25.24    3.39
 -10 -14   1   27.84    3.30
 -14  24   1   22.15    3.28
  24 -10   1   25.43    3.27
 -24  10  -1   26.81    3.53
  10  14  -1   29.40    3.36
  14 -24  -1   26.13    3.18
 -24  10  -1   27.28    3.26
  10  14  -1   25.01    3.44
  14 -24  -1   22.10    3.28
  21  -7   1    8.64    1.34
 -14  21   1   10.50    1.48
  21  -7   1   12.48    1.66
 -21   7  -1    9.58    1.62
  14 -21  -1    8.60    1.30
  14 -21  -1    7.66    1.34
 -21   7  -1   11.49    1.40
   7  14  -1    8.17    1.37
   7  14  -1   10.84    1.63
 -14  18   1   12.17    1.85
  18  -4   1   13.82    1.96
  18  -4   1   13.10    1.79
  -4 -14   1   13.80    1.93
  14 -18  -1   13.15    1.81
   4  14  -1   12.18    1.91
 -18   4  -1   16.93    2.14
   4  14  -1   11.40    1.85
 -18   4  -1   13.19    1.78
  14 -18  -1   13.08    1.70
 -14  15   1   34.81    4.49
  -1 -14   1   36.61    4.53
 -14  15   1   35.85    4.40
  -1 -14   1   36.20    4.49
  15  -1   1   34.11    5.06
  15  -1   1   35.71    4.45
  15  -1   1   36.19    4.63
   1  14  -1   40.77    4.50
 -15   1  -1   37.25    4.45
   1  14  -1   34.47    4.51
 -15   1  -1   36.89    4.65
 -14  12   1   12.93    2.11
  12   2   1   15.78    2.06
   2 -14   1   15.99    2.11
  12   2   1   17.72    2.36
 -14  12   1   15.66    1.97
  12   2   1   22.83    3.30
   2 -14   1   17.10    2.16
 -14  12   1   15.98    2.09
  -2  14  -1   16.01    2.18
  14 -12  -1   14.59    2.06
  -2  14  -1   12.96    2.08
 -12  -2  -1   19.59    3.04
 -12  -2  -1   16.19    2.05
   9   5   1   22.14    2.64
   5 -14   1   20.38    2.64
 -14   9   1   18.19    2.70
 -14   9   1   21.43    2.64
  -9  -5  -1   21.56    2.63
  14  -9  -1   19.84    2.63
  -5  14  -1   17.49    2.73
  -9  -5  -1   26.28    3.54
  14  -9  -1   21.06    2.66
   6   8   1   23.51    2.67
   8 -14   1   18.97    2.62
 -14   6   1   21.82    2.64
 -14   6   1   18.52    2.78
  14  -6  -1   21.11    2.65
  -8  14  -1   20.40    2.64
  14  -6  -1   20.98    2.71
  14  -6  -1   20.24    2.56
   3  11   1  128.73   15.28
  11 -14   1  129.53   15.25
 -14   3   1  124.30   15.19
 -14   3   1  129.17   15.33
 -14   3   1  126.01   15.24
  -3 -11  -1  129.54   15.29
  14  -3  -1  126.51   15.30
  14  -3  -1  127.07   15.24
  14  -3  -1  126.24   15.19
 -11  14  -1  126.12   15.26
  14 -14   1    0.33    0.47
 -14   0   1    0.70    0.40
   0  14   1    0.25    0.53
 -14   0   1    0.18    0.50
 -14   0   1   -0.38    0.83
  14   0  -1   -0.05    0.87
  14   0  -1   -0.29    0.45
 -14  14  -1   -0.16    0.75
   0 -14  -1    0.88    0.65
  -3  17   1   18.04    2.41
 -14  -3   1   17.99    2.35
  17 -14   1   18.40    2.37
  14   3  -1   19.01    2.37
 -17  14  -1   17.52    2.34
  14   3  -1   18.07    2.62
 -17  14  -1   16.88    2.43
   3 -17  -1   18.42    2.41
 -14  -6   1   28.69    3.54
  -6  20   1   26.05    3.61
  20 -14   1   28.36    3.58
  14   6  -1   28.44    3.56
 -20  14  -1   26.67    3.64
 -20  14  -1   32.47    3.84
  14   6  -1   29.39    3.82
 -14  -9   1    8.36    1.31
  23 -14   1    9.65    1.48
  23 -14   1    9.50    1.34
   9 -23  -1    9.76    1.51
  14   9  -1    6.48    1.67
 -23  14  -1    8.25    1.56
 -23  14  -1    9.41    1.30
  14   9  -1    7.51    1.35
  26 -14   1    7.91    1.22
 -12  26   1    7.79    1.42
 -14 -12   1    6.42    1.13
  26 -14   1    8.60    1.39
  14  12  -1    4.49    1.21
 -26  14  -1    6.63    1.48
 -26  14  -1    8.27    1.18
  12 -26  -1    9.46    1.40
  14  12  -1    6.20    1.17
  29 -14   1   12.50    1.71
  29 -14   1    9.60    1.38
 -15  29   1    6.04    1.45
 -14 -15   1    8.35    1.34
 -29  14  -1   12.43    1.96
  15 -29  -1   14.18    1.76
 -29  14  -1    7.31    1.31
  14  15  -1    6.52    1.36
  14  15  -1    9.14    1.72
 -11 -15   1   18.57    2.63
 -15  26   1   15.73    2.65
  26 -11   1   20.96    2.62
  26 -11   1   20.17    2.77
 -26  11  -1   18.61    2.92
  11  15  -1   23.11    2.86
  11  15  -1   18.36    2.67
  15 -26  -1   20.07    2.50
 -26  11  -1   20.59    2.60
  15 -26  -1   19.87    2.65
  23  -8   1   13.49    1.86
  23  -8   1   11.66    1.63
 -15  23   1    9.23    1.70
  15 -23  -1   11.34    1.72
 -23   8  -1   13.53    1.71
 -23   8  -1   15.73    1.99
  15 -23  -1   10.85    1.59
   8  15  -1   10.28    1.67
   8  15  -1   12.41    1.80
  20  -5   1    2.93    0.93
  20  -5   1    1.89    0.62
  -5 -15   1    3.51    1.00
 -15  20   1    3.96    0.85
 -20   5  -1    1.51    0.96
   5  15  -1    3.28    0.92
 -20   5  -1    3.39    0.68
   5  15  -1    2.47    0.67
  15 -20  -1    3.16    0.70
  15 -20  -1    2.80    0.60
  17  -2   1   19.85    2.51
  17  -2   1   24.01    2.73
  -2 -15   1   18.42    2.59
  17  -2   1   20.98    3.42
 -15  17   1   17.88    2.40
 -15  17   1   18.91    2.55
  -2 -15   1   17.58    2.57
  15 -17  -1   18.81    2.50
 -17   2  -1   21.54    2.50
 -17   2  -1   21.57    2.77
   2  15  -1   18.54    2.56
   2  15  -1   19.59    2.54
  14   1   1   12.07    1.89
  14   1   1   14.15    2.84
   1 -15   1   12.70    1.80
 -15  14   1   12.82    1.79
  14   1   1   12.26    1.72
   1 -15   1   11.76    1.80
 -15  14   1   12.66    1.79
 -15  14   1   10.87    1.62
 -14  -1  -1   13.09    1.70
  -1  15  -1   12.02    1.78
  -1  15  -1   13.03    1.77
 -14  -1  -1   16.30    2.00
 -15  11   1   48.38    5.61
  11   4   1   47.18    5.59
   4 -15   1   48.36    5.63
  11   4   1   47.26    5.78
 -15  11   1   44.39    5.64
  -4  15  -1   45.86    5.63
  15 -11  -1   44.15    5.61
 -11  -4  -1   45.42    6.14
 -11  -4  -1   45.30    5.58
  -4  15  -1   43.15    5.65
 -15   8   1   59.50    7.20
 -15   8   1   61.69    7.27
   7 -15   1   59.67    7.21
   8   7   1   60.25    7.20
  -8  -7  -1   56.87    7.76
  15  -8  -1   59.45    7.20
  -7  15  -1   58.85    7.21
  15  -8  -1   58.22    7.23
   5  10   1  148.77   18.12
 -15   5   1  143.94   18.13
  10 -15   1  149.87   18.08
   5  10   1  156.42   18.08
 -15   5   1  152.83   18.07
  15  -5  -1  153.63   18.12
 -10  15  -1  149.29   18.08
  15  -5  -1  151.08   18.02
  -5 -10  -1  151.12   18.12
  15  -5  -1  152.94   18.07
 -15   2   1   37.65    4.60
 -15   2   1   35.76    4.52
 -15   2   1   35.20    4.28
  13 -15   1   36.07    4.36
   2  13   1   35.16    4.41
  -2 -13  -1   37.95    4.59
  15  -2  -1   33.82    4.47
 -13  15  -1   31.93    4.48
  15  -2  -1   35.83    4.37
  -1  16   1   24.05    2.89
 -15  -1   1   20.72    2.81
  16 -15   1   21.45    2.84
 -15  -1   1   21.01    3.10
 -16  15  -1   21.76    2.88
  15   1  -1   22.25    2.84
  15   1  -1   24.89    3.08
   1 -16  -1   21.71    2.87
 -16  15  -1   22.30    2.82
 -15  -4   1    0.34    0.43
  19 -15   1    0.30    0.54
 -19  15  -1    1.40    0.74
 -19  15  -1   -0.70    0.46
   4 -19  -1    0.21    0.63
  15   4  -1   -0.59    0.43
  15   4  -1    0.66    0.91
  -7  22   1    2.62    0.73
 -15  -7   1    3.84    0.81
  22 -15   1    5.99    0.93
   7 -22  -1    3.82    0.88
  15   7  -1    5.54    1.28
  15   7  -1    4.57    0.88
 -22  15  -1    4.19    0.79
 -22  15  -1    3.89    1.02
  25 -15   1    1.84    0.82
 -15 -10   1    1.60    0.67
  25 -15   1    1.19    0.63
 -10  25   1    1.48    0.84
  15  10  -1    1.79    1.00
  10 -25  -1    1.79    0.78
 -25  15  -1    2.21    0.98
  15  10  -1    2.01    1.16
 -25  15  -1    1.90    0.64
  15  10  -1    0.98    0.65
  28 -15   1   11.36    1.79
 -13  28   1   14.90    2.09
 -15 -13   1   11.34    1.84
  28 -15   1   14.79    2.02
 -28  15  -1   14.08    2.16
  15  13  -1    8.34    1.86
  13 -28  -1   14.91    2.05
 -28  15  -1   14.86    1.88
  31 -15   1    9.94    1.48
  31 -15   1    9.27    1.65
 -15 -16   1    7.63    1.38
 -16  31   1   10.03    1.69
 -31  15  -1    9.57    1.91
  16 -31  -1   10.46    1.33
  16 -31  -1    8.38    1.57
  15  16  -1    6.23    1.42
 -31  15  -1    9.13    1.39
  15  16  -1    8.06    1.78
  28 -12   1    3.30    1.06
  28 -12   1    2.37    0.74
 -12 -16   1    2.88    0.80
 -16  28   1    3.39    1.00
 -28  12  -1    2.63    1.15
  16 -28  -1    5.09    1.09
  16 -28  -1    2.82    0.73
  12  16  -1    3.12    1.14
  12  16  -1    1.78    0.78
 -28  12  -1    2.41    0.75
  25  -9   1   16.53    2.33
  25  -9   1   14.78    2.12
 -16  25   1   13.16    2.17
 -25   9  -1   17.70    2.40
 -25   9  -1   15.05    2.10
  16 -25  -1   14.63    2.11
   9  16  -1   13.53    2.19
   9  16  -1   16.52    2.21
  16 -25  -1   15.25    1.98
  22  -6   1   12.34    1.93
  22  -6   1   14.65    2.14
  -6 -16   1   13.60    2.05
 -16  22   1   13.10    1.97
  16 -22  -1   13.52    1.95
   6  16  -1   15.14    2.03
  16 -22  -1   12.91    1.82
 -22   6  -1   20.12    2.30
   6  16  -1   13.28    2.07
 -22   6  -1   15.81    1.95
  -3 -16   1    5.08    0.97
  -3 -16   1    7.47    1.18
  19  -3   1    6.19    1.23
  19  -3   1    5.10    0.89
  19  -3   1    6.14    2.38
 -16  19   1    3.96    1.05
   3  16  -1    4.09    0.97
 -19   3  -1    6.04    1.22
   3  16  -1    3.73    0.84
 -19   3  -1    6.15    0.90
  16 -19  -1    4.97    0.89
   0 -16   1   35.96    4.65
  16   0   1   39.56    4.62
 -16  16   1   33.37    4.55
 -16  16   1   41.04    4.68
  16   0   1   38.11    4.82
  16   0   1   35.14    5.21
   0 -16   1   38.02    4.69
  16 -16  -1   38.27    4.65
 -16   0  -1   36.98    4.82
   0  16  -1   38.48    4.68
 -16   0  -1   40.60    4.78
   3 -16   1    6.66    1.02
  13   3   1    4.44    0.89
  13   3   1    4.46    1.09
 -16  13   1    6.08    1.06
  13   3   1    4.11    2.23
 -16  13   1    5.53    0.99
  -3  16  -1    4.72    1.00
 -13  -3  -1    6.27    2.31
  -3  16  -1    7.84    1.11
  16 -13  -1    8.41    1.45
 -13  -3  -1    7.19    0.95
 -16  10   1   19.46    2.56
 -16  10   1   17.92    2.54
  10   6   1   21.17    2.45
   6 -16   1   19.32    2.47
  16 -10  -1   18.18    2.48
  -6  16  -1   19.03    2.57
 -10  -6  -1   18.70    2.44
  -6  16  -1   14.91    2.74
 -10  -6  -1   22.28    3.48
  16 -10  -1   18.95    2.46
   7   9   1   43.53    5.42
 -16   7   1   45.80    5.52
   9 -16   1   44.71    5.42
 -16   7   1   44.89    5.42
   7   9   1   45.89    5.49
  16  -7  -1   43.65    5.45
  16  -7  -1   45.25    5.41
  16  -7  -1   42.06    5.35
 -16   4   1   30.26    3.69
  12 -16   1   26.52    3.50
   4  12   1   29.69    3.58
 -16   4   1   29.00    3.59
  -4 -12  -1   30.88    3.91
  16  -4  -1   28.64    3.51
  16  -4  -1   26.41    3.42
 -12  16  -1   26.37    3.52
  16  -4  -1   28.90    3.66
 -16   1   1    2.47    0.57
   1  15   1    1.49    0.64
 -16   1   1    2.04    0.98
  15 -16   1    2.94    0.67
  16  -1  -1    3.74    0.97
  -1 -15  -1    2.31    0.75
 -15  16  -1    1.99    0.69
  16  -1  -1    1.60    0.59
  -2  18   1   10.28    1.63
 -16  -2   1    8.32    1.30
  18 -16   1    9.84    1.44
 -16  -2   1   10.42    1.42
  16   2  -1    8.63    1.53
   2 -18  -1   13.94    1.70
  16   2  -1    7.88    1.31
 -18  16  -1   13.29    1.60
 -18  16  -1    8.83    1.36
  21 -16   1   25.92    3.14
  -5  21   1   23.44    3.14
 -16  -5   1   25.24    3.10
  16   5  -1   23.63    3.34
 -21  16  -1   25.14    3.21
  16   5  -1   23.64    3.10
 -21  16  -1   24.66    3.09
   5 -21  -1   21.91    3.12
  -8  24   1   14.41    1.86
 -16  -8   1    8.94    1.43
  24 -16   1   10.13    1.60
 -24  16  -1   12.74    1.80
 -24  16  -1    9.27    1.46
   8 -24  -1    9.13    1.56
  16   8  -1    8.18    1.46
  16   8  -1   10.64    1.95
  27 -16   1    2.77    0.77
 -11  27   1    3.06    0.97
 -16 -11   1    3.75    0.84
  27 -16   1    4.18    1.01
  16  11  -1    3.33    0.86
  11 -27  -1    4.82    1.09
  16  11  -1    5.10    1.50
 -27  16  -1    3.08    0.86
 -27  16  -1    2.52    1.19
  16  11  -1    4.69    1.16
 -16 -14   1    4.44    0.93
 -14  30   1    3.21    1.12
  30 -16   1    5.94    1.04
  30 -16   1    4.41    1.20
 -30  16  -1    5.65    1.47
  16  14  -1    3.99    0.96
 -30  16  -1    5.33    1.00
  14 -30  -1    5.03    1.10
  16  14  -1    3.49    1.18
  33 -16   1    1.97    0.83
 -16 -17   1    2.20    0.80
 -17  33   1    1.16    1.01
  33 -16   1    1.27    1.08
 -33  16  -1    2.15    1.52
  17 -33  -1    2.66    1.05
  17 -33  -1    2.06    0.76
 -33  16  -1    2.80    0.90
  16  17  -1    0.72    1.18
  16  17  -1    0.67    0.87
  30 -13   1   -0.80    0.86
 -17  30   1    1.37    0.90
  30 -13   1    0.35    0.67
  13  17  -1    0.38    1.01
  13  17  -1    0.85    0.69
 -30  13  -1    0.50    0.65
 -30  13  -1    0.14    1.08
  17 -30  -1    1.53    0.82
  17 -30  -1    1.35    0.64
  27 -10   1    0.20    0.85
  27 -10   1    0.40    0.65
 -17  27   1    0.36    0.77
  17 -27  -1   -0.50    0.55
 -27  10  -1    0.15    0.97
  17 -27  -1   -0.30    0.64
  10  17  -1    0.69    0.96
  10  17  -1   -0.11    0.65
 -27  10  -1    1.01    0.61
 -17  24   1   27.69    3.55
  24  -7   1   29.42    3.69
  24  -7   1   27.64    3.49
  17 -24  -1   27.50    3.51
   7  17  -1   28.53    3.55
   7  17  -1   24.05    3.59
 -24   7  -1   29.20    3.48
  17 -24  -1   26.51    3.37
 -24   7  -1   25.23    3.77
 -17  21   1   15.01    2.13
  -4 -17   1   14.34    2.22
  21  -4   1   16.80    2.36
  -4 -17   1   14.45    2.16
  21  -4   1   22.22    3.27
  21  -4   1   14.61    2.09
 -21   4  -1   17.59    2.08
  17 -21  -1   14.64    1.96
  17 -21  -1   15.84    2.10
   4  17  -1   14.88    2.22
   4  17  -1   15.71    2.15
 -21   4  -1   14.56    2.29
  -1 -17   1    3.47    0.79
 -17  18   1    2.30    1.29
  -1 -17   1    2.00    0.76
  18  -1   1    2.96    0.67
  18  -1   1    2.87    2.11
 -17  18   1    2.87    0.54
  18  -1   1    2.26    0.90
   1  17  -1    1.61    0.69
 -18   1  -1    4.14    1.04
 -18   1  -1    3.48    0.65
  17 -18  -1    3.23    0.73
   1  17  -1    2.84    0.81
   2 -17   1   11.39    1.47
   2 -17   1   15.34    1.78
 -17  15   1    8.09    1.34
 -17  15   1    8.00    1.42
  15   2   1   10.65    1.46
  15   2   1   14.59    2.70
  15   2   1    7.93    1.54
 -17  15   1   12.17    1.54
  -2  17  -1    9.57    1.46
 -15  -2  -1   15.33    2.52
 -15  -2  -1   12.25    1.54
  -2  17  -1    9.03    1.48
  17 -15  -1    9.21    1.48
  12   5   1    8.96    1.56
  12   5   1    6.60    1.23
 -17  12   1   10.31    1.46
 -17  12   1    7.65    1.22
   5 -17   1   12.12    1.47
  -5  17  -1    7.47    1.31
  -5  17  -1    9.90    1.39
 -12  -5  -1    8.64    1.29
 -12  -5  -1    9.20    2.49
  17 -12  -1    8.88    1.31
   8 -17   1   26.55    3.34
 -17   9   1   26.19    3.34
 -17   9   1   26.66    3.46
   9   8   1   28.55    3.34
  17  -9  -1   26.84    3.34
  -9  -8  -1   29.48    4.25
  -8  17  -1   24.11    3.33
 -17   6   1   19.53    2.62
   6  11   1   22.57    2.66
   6  11   1   19.33    2.72
  11 -17   1   20.61    2.62
 -17   6   1   21.24    2.80
  17  -6  -1   19.43    2.63
  17  -6  -1   20.68    2.84
 -11  17  -1   19.64    2.63
  17  -6  -1   20.91    2.52
 -17   3   1   19.23    2.89
  14 -17   1   20.90    2.68
 -17   3   1   21.12    2.67
   3  14   1   19.71    2.76
  17  -3  -1   21.81    2.86
  17  -3  -1   20.92    2.69
  -3 -14  -1   20.59    2.76
 -14  17  -1   22.32    2.71
   0  17   1   24.89    3.17
  17 -17   1   23.18    3.09
 -17   0   1   25.34    3.08
 -17   0   1   24.25    3.35
  17   0  -1   24.68    3.33
   0 -17  -1   25.30    3.17
 -17  17  -1   23.05    3.13
 -17  -3   1   18.94    2.44
  20 -17   1   18.31    2.44
  -3  20   1   18.73    2.52
 -20  17  -1   18.40    2.54
  17   3  -1   19.00    2.45
 -20  17  -1   17.38    2.43
   3 -20  -1   18.97    2.51
  23 -17   1    1.12    0.70
  -6  23   1    0.85    0.59
 -17  -6   1    0.92    0.64
 -23  17  -1    1.68    0.62
  17   6  -1   -0.06    1.18
   6 -23  -1    2.56    0.87
 -23  17  -1    1.86    0.85
  17   6  -1   -0.67    0.59
  -9  26   1    5.09    1.04
  26 -17   1    4.74    1.00
 -17  -9   1    2.64    0.76
 -26  17  -1    2.83    0.79
  17   9  -1    2.12    1.38
  17   9  -1    3.23    0.78
 -26  17  -1    3.24    1.09
   9 -26  -1    2.64    0.94
 -12  29   1   -0.05    0.83
  29 -17   1    0.80    0.62
  29 -17   1    1.77    0.89
 -17 -12   1    1.25    0.67
 -29  17  -1    1.43    1.04
  17  12  -1    0.89    1.38
 -29  17  -1    0.79    0.62
  12 -29  -1    0.76    0.77
  17  12  -1   -0.06    0.65
  17  12  -1    1.01    1.05
 -17 -15   1    2.36    0.77
  32 -17   1    2.40    0.83
 -15  32   1    0.27    0.80
  32 -17   1    1.37    0.95
 -32  17  -1    2.57    1.35
  15 -32  -1   -0.30    0.84
 -32  17  -1    1.11    0.68
  17  15  -1    0.90    1.07
  17  15  -1    1.32    0.84
 -18  35   1   -1.38    0.97
  35 -17   1    0.34    0.98
  35 -17   1    1.14    0.88
  18 -35  -1   -0.06    0.72
 -35  17  -1    0.63    0.73
  17  18  -1   -0.23    0.83
  17  18  -1    1.32    1.40
 -35  17  -1   -1.67    1.23
  18 -35  -1   -0.52    0.94
  32 -14   1    2.27    0.81
  32 -14   1    0.45    0.92
 -18  32   1   -0.07    0.85
  14  18  -1    1.07    1.17
 -32  14  -1   -0.14    0.73
 -32  14  -1    0.89    1.25
  14  18  -1    0.93    0.81
  18 -32  -1    2.28    0.77
  18 -32  -1    0.28    0.77
  29 -11   1    3.25    0.83
  29 -11   1    3.03    1.02
 -18  29   1    1.89    0.88
  11  18  -1    2.93    1.14
  18 -29  -1    3.11    0.83
  18 -29  -1    3.99    0.77
 -29  11  -1    2.56    0.83
  11  18  -1    2.09    0.82
 -29  11  -1    5.02    1.44
  26  -8   1    1.56    0.71
 -18  26   1    2.69    0.83
  26  -8   1    2.94    1.10
 -26   8  -1    3.01    0.74
   8  18  -1    2.91    1.04
  18 -26  -1    3.30    0.85
 -26   8  -1    2.66    1.26
   8  18  -1    2.12    0.83
  18 -26  -1    3.13    0.66
 -18  23   1    1.34    0.74
  -5 -18   1    2.56    0.92
  23  -5   1    0.41    2.38
  23  -5   1    1.27    1.01
  23  -5   1    2.53    0.72
  -5 -18   1    3.86    0.82
  18 -23  -1    2.89    0.63
   5  18  -1    2.54    0.76
 -23   5  -1    2.21    0.66
  18 -23  -1    1.60    0.75
   5  18  -1    1.51    0.88
 -23   5  -1    2.98    1.17
  20  -2   1    0.57    0.83
  20  -2   1    0.16    1.97
  -2 -18   1    0.40    0.58
  20  -2   1    0.24    0.50
 -18  20   1   -0.08    0.60
  -2 -18   1   -0.13    0.69
 -18  20   1    0.93    0.40
   2  18  -1    0.16    0.64
 -20   2  -1    0.43    0.47
  18 -20  -1    0.46    0.51
   2  18  -1    1.46    0.61
 -20   2  -1    1.41    0.93
 -18  17   1    4.45    0.96
  17   1   1    4.48    0.90
   1 -18   1    4.96    0.97
  17   1   1    3.54    1.11
 -18  17   1    5.39    0.81
  17   1   1    7.13    2.21
   1 -18   1    7.26    1.23
 -17  -1  -1    4.80    0.87
  -1  18  -1    7.70    1.17
  18 -17  -1    6.03    1.03
 -17  -1  -1    8.03    1.31
   4 -18   1    6.10    1.05
 -18  14   1    5.36    0.99
  14   4   1    3.17    0.73
  14   4   1    5.17    1.20
 -18  14   1    4.27    0.83
  -4  18  -1    4.43    1.01
  -4  18  -1    3.40    0.85
 -14  -4  -1    5.69    2.16
 -14  -4  -1    4.86    0.82
  18 -14  -1    4.72    0.91
 -18  11   1   73.88    8.76
   7 -18   1   75.96    8.78
 -18  11   1   70.65    8.81
  11   7   1   72.29    8.75
  18 -11  -1   74.62    8.76
  -7  18  -1   65.87    8.78
  -7  18  -1   73.10    8.77
 -11  -7  -1   70.70    9.21
 -11  -7  -1   74.51    8.75
  18 -11  -1   71.93    8.78
  10 -18   1    9.68    1.35
 -18   8   1   10.89    1.58
 -18   8   1    9.37    1.30
   8  10   1    8.25    1.30
  18  -8  -1    8.51    1.29
  18  -8  -1   11.25    1.47
 -10  18  -1    8.52    1.31
  18  -8  -1    7.83    1.25
   5  13   1    2.78    0.71
   5  13   1    5.07    0.95
  13 -18   1    3.73    0.77
 -18   5   1    4.18    1.06
 -18   5   1    3.11    0.67
  18  -5  -1    2.36    0.92
  18  -5  -1    2.80    0.68
 -13  18  -1    3.17    0.76
  -5 -13  -1    5.18    1.04
  18  -5  -1    3.24    0.63
  16 -18   1   27.84    3.28
 -18   2   1   25.88    3.49
 -18   2   1   27.54    3.26
   2  16   1   23.66    3.40
  18  -2  -1   23.06    3.41
 -16  18  -1   25.63    3.30
  18  -2  -1   25.19    3.28
  -2 -16  -1   26.68    3.35
  -1  19   1   76.53   10.14
 -18  -1   1   84.61   10.09
  19 -18   1   87.01   10.12
 -18  -1   1   87.07   10.26
  18   1  -1   84.89   10.24
   1 -19  -1   82.23   10.15
  18   1  -1   84.47   10.10
 -19  18  -1   82.03   10.09
 -19  18  -1   84.57   10.15
  -4  22   1   40.16    5.92
 -18  -4   1   47.37    5.89
  22 -18   1   49.55    5.92
 -22  18  -1   48.76    5.88
  18   4  -1   51.52    5.91
  18   4  -1   48.78    6.11
   4 -22  -1   48.49    5.96
 -22  18  -1   50.24    5.98
 -18  -7   1    3.79    0.80
  25 -18   1    4.71    1.00
  -7  25   1    2.24    0.82
   7 -25  -1    4.86    1.16
  18   7  -1    1.28    1.25
  18   7  -1    2.90    0.85
 -25  18  -1    3.29    0.78
 -25  18  -1    2.68    1.03
 -18 -10   1    2.22    0.69
 -10  28   1    3.16    1.01
  28 -18   1    3.48    0.88
  18  10  -1    3.29    0.82
 -28  18  -1    2.06    0.76
  10 -28  -1    1.96    0.81
  18  10  -1    2.77    1.41
 -28  18  -1    2.82    1.07
 -18 -13   1    1.68    0.79
 -13  31   1    2.28    0.84
  31 -18   1    2.38    0.99
  31 -18   1    2.70    0.82
  18  13  -1    2.55    1.59
 -31  18  -1    2.09    1.32
 -31  18  -1    1.36    0.72
  18  13  -1    1.48    0.84
  13 -31  -1    0.59    0.81
  18  13  -1    5.23    1.47
 -16  34   1    0.99    0.91
 -18 -16   1    0.64    0.86
  34 -18   1    2.57    1.08
  34 -18   1    2.53    0.84
  16 -34  -1    2.39    1.14
  18  16  -1    1.90    0.88
 -34  18  -1    0.50    0.69
  18  16  -1    1.66    1.63
 -34  18  -1    3.68    1.60
  18  16  -1    0.62    1.32
  37 -18   1    1.11    1.15
 -19  37   1   -0.06    1.13
  37 -18   1    4.20    1.11
  18  19  -1    1.55    1.11
 -37  18  -1    2.40    0.92
  19 -37  -1    2.16    1.13
 -37  18  -1    2.51    1.70
  19 -37  -1    2.84    0.87
  18  19  -1    1.26    1.40
  34 -15   1    0.42    0.76
 -19  34   1    0.56    0.97
  34 -15   1    2.20    1.16
  15  19  -1    2.23    1.39
  19 -34  -1   -0.92    0.73
 -34  15  -1    0.84    1.35
  15  19  -1    0.89    0.84
  19 -34  -1    0.78    0.71
 -34  15  -1    1.78    0.87
 -19  31   1    1.09    0.95
  31 -12   1    0.66    0.67
  31 -12   1   -0.44    0.94
 -31  12  -1    0.74    1.14
  12  19  -1    1.94    1.18
 -31  12  -1   -0.62    0.62
  12  19  -1   -0.13    0.75
  19 -31  -1   -0.30    0.61
  19 -31  -1    1.15    0.84
  28  -9   1    0.32    0.64
  28  -9   1    0.51    0.99
 -19  28   1    1.08    0.78
  19 -28  -1    0.53    0.59
   9  19  -1    0.28    1.00
  19 -28  -1    0.40    0.52
 -28   9  -1    0.39    1.10
   9  19  -1    1.20    0.83
 -28   9  -1    0.77    0.60
 -19  25   1    2.60    0.90
  -6 -19   1    4.96    0.96
  25  -6   1    5.37    1.22
  25  -6   1    3.74    0.81
  -6 -19   1    5.65    1.36
  19 -25  -1    2.60    0.75
 -25   6  -1    3.51    0.77
 -25   6  -1    3.56    1.25
   6  19  -1    3.25    1.06
   6  19  -1    2.22    0.85
  22  -3   1    1.18    0.61
  -3 -19   1    2.11    0.67
  22  -3   1    1.88    1.06
  -3 -19   1    1.08    0.96
 -19  22   1    1.16    0.66
  22  -3   1   -0.11    2.17
  19 -22  -1    1.99    0.66
 -22   3  -1    1.81    1.08
   3  19  -1   -0.07    0.68
 -22   3  -1    1.38    0.62
   3  19  -1    0.43    0.63
 -19  19   1    2.37    0.71
  19   0   1    1.61    1.04
  19   0   1    2.82    2.09
 -19  19   1    2.26    0.49
   0 -19   1    0.93    0.63
   0 -19   1    2.98    0.91
  19   0   1    1.30    0.60
   0  19  -1    0.76    0.72
 -19   0  -1    1.67    0.53
  19 -19  -1    2.57    0.71
 -19   0  -1    1.68    1.00
   3 -19   1    5.07    1.03
 -19  16   1    5.64    0.78
  16   3   1    4.40    0.80
 -19  16   1    4.00    0.85
 -19  16   1    5.23    1.20
  16   3   1    3.47    1.01
 -16  -3  -1    5.77    2.02
  -3  19  -1    4.16    0.92
 -16  -3  -1    4.82    0.78
  -3  19  -1    2.14    0.84
  19 -16  -1    4.59    0.86
  13   6   1    4.31    1.17
   6 -19   1    4.68    0.96
  13   6   1    3.04    0.77
 -19  13   1    5.39    0.89
 -19  13   1    2.39    0.91
  19 -13  -1    6.52    1.02
  -6  19  -1    4.19    0.96
  -6  19  -1    4.75    0.96
 -13  -6  -1    9.23    2.55
 -13  -6  -1    5.64    0.86
 -19  10   1    9.26    1.41
   9 -19   1    9.99    1.30
 -19  10   1    6.24    1.05
  10   9   1    4.78    1.05
  10   9   1    5.26    1.13
  19 -10  -1    8.65    1.25
  -9  19  -1    8.22    1.20
  19 -10  -1    6.30    1.06
   7  12   1   24.60    3.22
 -19   7   1   23.66    3.11
   7  12   1   26.65    3.14
 -19   7   1   26.28    3.28
  12 -19   1   22.31    3.11
  19  -7  -1   25.69    3.22
  19  -7  -1   26.65    3.13
  19  -7  -1   24.55    3.01
 -12  19  -1   22.23    3.12
  15 -19   1   32.57    4.13
 -19   4   1   35.37    4.51
 -19   4   1   34.92    4.12
  19  -4  -1   32.69    4.13
  19  -4  -1   32.28    4.26
 -15  19  -1   32.28    4.15
  -4 -15  -1   33.26    4.21
  18 -19   1   15.16    2.03
 -19   1   1   14.32    2.02
   1  18   1   13.01    2.13
 -19   1   1   19.01    2.38
  -1 -18  -1   14.17    2.13
 -18  19  -1   14.01    2.09
  19  -1  -1   16.26    2.27
  19  -1  -1   15.35    2.07
  -2  21   1    4.40    1.04
  21 -19   1    5.67    1.05
 -19  -2   1    5.50    1.02
  19   2  -1    6.89    1.02
 -21  19  -1    6.17    0.98
 -21  19  -1    7.15    1.19
  19   2  -1    6.79    1.43
   2 -21  -1    3.69    0.94
  -5  24   1    3.96    0.98
  24 -19   1    4.81    0.91
 -19  -5   1    3.51    0.82
  19   5  -1    4.20    1.20
   5 -24  -1    3.63    0.93
 -24  19  -1    2.55    0.80
 -24  19  -1    5.49    1.18
  19   5  -1    2.71    0.77
  -8  27   1    3.78    1.09
  27 -19   1    3.26    0.89
 -19  -8   1    3.91    0.79
  19   8  -1    2.45    0.83
   8 -27  -1    1.80    0.76
 -27  19  -1    3.17    0.80
  19   8  -1    0.03    1.19
 -27  19  -1    4.41    1.17
 -19 -11   1   -0.34    0.63
 -11  30   1    0.81    0.92
  30 -19   1   -0.18    0.75
 -30  19  -1   -0.70    0.60
  19  11  -1    0.67    1.30
 -30  19  -1   -0.87    0.97
  19  11  -1    0.09    0.68
  11 -30  -1    0.58    0.71
  19  11  -1    0.35    0.89
  33 -19   1    1.67    1.03
  33 -19   1    2.90    0.91
 -14  33   1    2.18    1.09
 -19 -14   1    2.39    0.76
  14 -33  -1    1.27    0.94
  19  14  -1    1.69    1.15
  19  14  -1    0.76    1.67
 -33  19  -1    3.32    1.53
 -33  19  -1    1.46    0.87
  19  14  -1    2.77    0.91
 -17  36   1    0.49    0.98
  36 -19   1    0.76    0.80
 -19 -17   1    1.00    0.83
  36 -19   1   -0.13    1.07
 -36  19  -1    2.26    1.52
  19  17  -1   -0.72    1.45
 -36  19  -1    0.91    0.79
  17 -36  -1   -0.49    0.76
  19  17  -1    1.73    0.86
  19  17  -1    0.72    1.89
  17 -36  -1   -0.35    0.89
 -20  39   1    0.27    1.00
  39 -19   1    1.33    1.26
  39 -19   1    3.22    1.09
  19  20  -1    3.29    0.98
 -39  19  -1    0.99    0.90
  20 -39  -1    2.94    0.90
  20 -39  -1    2.27    1.09
  19  20  -1    3.90    1.75
 -39  19  -1    4.30    1.66
  36 -16   1    0.81    1.16
  36 -16   1   -0.33    0.87
 -20  36   1    1.25    0.99
 -36  16  -1   -0.62    0.84
 -36  16  -1   -0.38    1.44
  20 -36  -1    0.53    0.94
  16  20  -1   -0.41    1.31
  16  20  -1    0.99    0.99
  20 -36  -1    1.18    0.81
  33 -13   1   -1.23    0.95
 -20  33   1   -0.33    0.95
  33 -13   1   -0.14    0.69
  13  20  -1    1.20    1.09
 -33  13  -1    0.45    0.76
  20 -33  -1   -0.95    0.74
 -33  13  -1   -0.61    1.38
  20 -33  -1   -0.16    0.85
  13  20  -1   -0.52    0.80
  30 -10   1    3.25    1.07
 -20  30   1    1.81    0.84
  30 -10   1    1.28    0.77
  10  20  -1    0.91    0.81
  20 -30  -1    1.59    0.74
 -30  10  -1    2.28    0.73
  10  20  -1    1.05    1.09
 -30  10  -1   -0.61    1.18
  -7 -20   1   -0.46    0.89
  27  -7   1    1.06    0.69
  -7 -20   1    0.64    0.78
  27  -7   1    1.36    1.02
 -20  27   1   -1.04    0.67
   7  20  -1    0.03    0.70
  20 -27  -1    0.16    0.66
   7  20  -1   -1.17    0.79
 -27   7  -1    1.31    0.62
 -27   7  -1    0.84    1.14
  24  -4   1   23.77    3.03
  -4 -20   1   18.75    2.85
 -20  24   1   20.62    2.79
  -4 -20   1   19.03    2.74
  24  -4   1   29.66    4.02
  24  -4   1   21.12    2.72
  20 -24  -1   18.16    2.70
 -24   4  -1   20.78    3.08
 -24   4  -1   22.41    2.71
   4  20  -1   19.54    2.77
   4  20  -1   19.35    2.82
 -20  21   1    7.95    1.13
  21  -1   1    8.49    1.23
 -20  21   1    5.87    1.30
  21  -1   1    8.05    1.63
  21  -1   1   10.08    2.64
  -1 -20   1   11.63    1.32
  -1 -20   1    9.62    1.51
   1  20  -1    5.53    1.22
  20 -21  -1    8.63    1.35
 -21   1  -1    9.64    1.69
 -21   1  -1    6.70    1.18
   1  20  -1    7.85    1.43
  18   2   1   14.17    1.96
  18   2   1   16.31    2.31
 -20  18   1   11.81    1.83
   2 -20   1   15.60    2.08
 -20  18   1   15.46    2.08
  18   2   1   20.77    3.14
 -20  18   1   15.53    2.04
 -18  -2  -1   14.71    1.96
  -2  20  -1   12.95    2.05
  20 -18  -1   14.63    1.99
 -20  15   1    0.66    0.55
  15   5   1    0.85    0.43
 -20  15   1    0.96    0.70
  15   5   1    1.21    0.98
   5 -20   1    1.44    0.68
  20 -15  -1    1.26    0.66
 -15  -5  -1   -0.35    1.86
  -5  20  -1    0.06    0.56
 -15  -5  -1    1.05    0.48
  -5  20  -1    0.54    0.63
  12   8   1    4.20    0.78
   8 -20   1    4.06    0.82
 -20  12   1    4.03    0.81
  -8  20  -1    2.26    0.90
 -12  -8  -1    4.51    0.83
  20 -12  -1    3.91    0.80
  -8  20  -1    3.83    0.81
 -12  -8  -1    3.25    2.16
  20 -12  -1    5.01    0.94
 -20   9   1    0.04    0.88
 -20   9   1    1.49    0.52
  11 -20   1    0.10    0.51
   9  11   1    1.39    0.54
  20  -9  -1    1.12    0.44
  20  -9  -1    0.62    0.66
 -11  20  -1   -0.28    0.57
  20  -9  -1    0.19    0.47
 -20   6   1   14.15    2.07
 -20   6   1   10.19    1.42
  14 -20   1    8.49    1.41
   6  14   1    8.38    1.41
   6  14   1   11.83    1.77
  20  -6  -1    9.36    1.44
  -6 -14  -1   10.06    1.57
  20  -6  -1   10.85    1.64
 -14  20  -1   12.05    1.59
  17 -20   1    6.42    1.10
 -20   3   1    4.46    0.92
 -20   3   1    6.51    1.27
   3  17   1    5.27    1.08
  -3 -17  -1    6.44    1.23
  20  -3  -1    6.42    1.01
  20  -3  -1    5.01    1.18
 -17  20  -1    5.05    1.05
   0  20   1   19.26    3.04
 -20   0   1   23.06    3.00
 -20   0   1   22.53    3.32
  20 -20   1   23.59    3.02
  20   0  -1   26.86    3.33
   0 -20  -1   23.54    3.11
 -20  20  -1   24.29    3.01
 -20  20  -1   23.53    3.07
  20   0  -1   23.76    3.02
  -3  23   1    4.30    1.10
  23 -20   1    4.62    1.00
 -20  -3   1    3.78    0.86
 -23  20  -1    4.13    1.00
 -23  20  -1    4.14    0.86
   3 -23  -1    6.29    1.20
  20   3  -1    3.78    1.32
  20   3  -1    3.14    0.83
  26 -20   1   11.22    1.48
 -20  -6   1    7.04    1.23
  -6  26   1    7.33    1.31
 -26  20  -1    6.83    1.24
  20   6  -1    7.49    1.28
   6 -26  -1    7.78    1.45
  20   6  -1    6.25    1.58
 -26  20  -1    9.71    1.56
 -20  -9   1   -0.58    0.54
  -9  29   1    0.80    0.77
  29 -20   1    0.58    0.77
 -29  20  -1    0.13    0.67
  20   9  -1   -0.15    1.17
 -29  20  -1   -0.16    0.92
  20   9  -1    0.89    0.67
   9 -29  -1   -1.26    0.65
 -20 -12   1    1.12    0.74
  32 -20   1    2.12    0.93
 -12  32   1    1.97    0.98
  20  12  -1    1.18    0.77
 -32  20  -1    2.02    0.82
  12 -32  -1    2.33    1.03
 -32  20  -1   -1.14    1.33
  20  12  -1    1.52    1.17
  20  12  -1   -1.38    1.41
 -15  35   1    2.17    1.25
 -20 -15   1    0.34    0.80
  35 -20   1    0.72    0.84
  35 -20   1    0.81    0.94
  20  15  -1    2.20    1.83
 -35  20  -1   -0.17    1.40
  20  15  -1    0.95    0.82
 -35  20  -1   -0.22    0.77
  20  15  -1    1.36    1.14
  15 -35  -1    2.37    0.96
 -18  38   1    1.95    1.21
 -20 -18   1   -0.51    0.81
  38 -20   1    2.67    1.04
  38 -20   1    3.12    1.27
  20  18  -1    2.09    1.18
  18 -38  -1    1.87    0.86
  18 -38  -1    1.98    1.22
 -38  20  -1    0.91    1.41
  20  18  -1    0.86    1.83
  20  18  -1    3.56    1.67
 -38  20  -1    0.94    0.94
 -21  41   1    3.72    1.39
  41 -20   1    0.68    1.29
  41 -20   1    2.00    1.12
  21 -41  -1    3.56    1.03
  20  21  -1    1.85    2.09
 -41  20  -1    3.61    2.04
  20  21  -1    3.08    1.27
  21 -41  -1    3.76    1.34
 -41  20  -1    2.51    1.11
  20  21  -1    1.32    1.49
  38 -17   1    0.73    0.91
 -21  38   1    0.28    1.06
  38 -17   1    1.00    1.20
  21 -38  -1   -1.82    0.74
  17  21  -1   -0.58    1.26
 -38  17  -1    0.50    0.85
  21 -38  -1    0.63    1.08
 -38  17  -1   -1.72    1.53
  17  21  -1   -1.30    1.01
 -21  35   1   -1.24    0.94
  35 -14   1    0.83    1.15
  35 -14   1    0.46    0.77
 -35  14  -1   -0.19    0.77
  21 -35  -1    0.15    0.70
  14  21  -1   -0.56    0.82
  21 -35  -1    0.36    1.00
 -35  14  -1    0.07    1.56
  14  21  -1    1.28    1.24
 -21  32   1    0.35    0.92
  32 -11   1    0.53    0.72
  32 -11   1   -0.71    0.88
  21 -32  -1   -0.42    0.62
  11  21  -1    0.81    1.04
  11  21  -1   -0.36    0.78
 -32  11  -1    1.92    0.73
 -32  11  -1    1.65    1.41
  29  -8   1    1.32    0.74
  29  -8   1    1.31    1.08
 -21  29   1    0.80    0.92
  -8 -21   1    2.10    0.89
 -29   8  -1    0.87    0.67
   8  21  -1    1.52    0.83
 -29   8  -1    1.39    1.21
   8  21  -1    2.27    1.13
  21 -29  -1    2.78    0.95
  26  -5   1   11.45    1.75
  26  -5   1   13.74    2.15
  26  -5   1   13.07    3.09
  -5 -21   1   12.76    1.82
 -21  26   1   10.43    1.86
 -26   5  -1   11.26    2.17
 -26   5  -1   12.31    1.73
   5  21  -1   14.81    2.05
   5  21  -1    9.54    1.73
  21 -26  -1   15.03    2.00
 -21  23   1   13.22    2.10
  23  -2   1   17.13    2.10
  -2 -21   1   14.00    2.12
  23  -2   1   13.29    2.27
  -2 -21   1   15.88    2.23
  23  -2   1   18.47    3.24
 -23   2  -1   15.97    2.05
   2  21  -1   13.11    2.10
   2  21  -1   15.09    2.15
  21 -23  -1   12.32    2.03
 -23   2  -1   17.69    2.43
 -21  20   1    4.50    0.70
  20   1   1    6.14    1.36
 -21  20   1    5.12    0.97
   1 -21   1    4.40    0.92
   1 -21   1    2.87    0.83
  20   1   1    3.11    0.79
  20   1   1    5.90    2.33
 -21  20   1    3.37    0.95
  -1  21  -1    4.94    1.12
 -20  -1  -1    4.33    0.85
  21 -20  -1    3.41    0.86
 -20  -1  -1    4.71    1.28
  17   4   1    1.74    0.95
 -21  17   1    1.59    0.79
  17   4   1    1.75    0.58
   4 -21   1    1.10    0.60
 -21  17   1    2.22    0.68
 -17  -4  -1    2.02    1.94
 -17  -4  -1    1.20    0.54
  -4  21  -1    1.88    0.74
  -4  21  -1    0.98    0.75
  21 -17  -1    1.82    0.64
  14   7   1    3.29    0.75
   7 -21   1    3.92    0.96
 -21  14   1    4.79    0.84
  14   7   1    3.05    1.20
 -21  14   1    3.46    0.95
 -14  -7  -1    4.05    0.72
  -7  21  -1    3.47    0.91
 -14  -7  -1    6.57    2.27
  21 -14  -1    3.69    0.84
  -7  21  -1    2.49    0.76
  11  10   1    2.17    0.75
  11  10   1    3.81    0.98
 -21  11   1    4.42    1.05
  10 -21   1    5.11    0.94
 -21  11   1    3.74    0.77
  21 -11  -1    4.31    0.92
  21 -11  -1    3.94    0.79
 -10  21  -1    5.29    1.01
   8  13   1   15.12    1.95
 -21   8   1   14.26    1.90
  13 -21   1   12.72    1.87
 -21   8   1   18.28    2.21
   8  13   1   14.68    2.08
 -13  21  -1   12.76    1.91
  21  -8  -1   12.76    1.78
  21  -8  -1   13.65    1.91
  21  -8  -1   12.72    1.99
 -21   5   1   19.57    2.80
  16 -21   1   18.13    2.52
   5  16   1   17.09    2.63
 -21   5   1   19.10    2.52
   5  16   1   20.71    2.59
  -5 -16  -1   18.01    2.62
  21  -5  -1   20.11    2.54
 -16  21  -1   19.63    2.58
  21  -5  -1   22.10    2.74
  19 -21   1   13.39    1.98
 -21   2   1   14.46    1.99
   2  19   1   13.45    2.11
 -21   2   1   15.08    2.31
 -19  21  -1   13.96    2.04
  -2 -19  -1   14.66    2.10
  21  -2  -1   13.14    2.01
  21  -2  -1   15.05    2.21
  -1  22   1   24.83    3.43
 -21  -1   1   27.31    3.35
 -21  -1   1   24.71    3.70
  22 -21   1   25.10    3.36
 -22  21  -1   25.32    3.35
 -22  21  -1   26.45    3.47
  21   1  -1   28.09    3.69
  21   1  -1   28.69    3.39
   1 -22  -1   24.66    3.43
 -21  -4   1   13.40    2.08
  -4  25   1   14.48    2.21
  25 -21   1   13.35    2.09
 -25  21  -1   13.62    2.10
 -25  21  -1   18.05    2.29
  21   4  -1   14.12    2.11
  21   4  -1   14.86    2.39
   4 -25  -1   17.05    2.32
  -7  28   1    2.54    0.93
  28 -21   1    2.92    0.85
 -21  -7   1    3.98    0.88
 -28  21  -1    4.75    1.18
 -28  21  -1    2.16    0.81
  21   7  -1    3.47    0.97
  21   7  -1    3.54    1.23
   7 -28  -1    2.99    0.93
  31 -21   1   -0.38    0.78
 -10  31   1    0.69    0.78
 -21 -10   1    0.33    0.70
  21  10  -1    0.16    0.73
  21  10  -1    0.09    1.32
  10 -31  -1   -0.50    0.76
 -31  21  -1   -0.17    1.08
 -31  21  -1   -0.07    0.67
 -13  34   1    1.15    1.00
  34 -21   1    3.16    1.17
 -21 -13   1    0.79    0.75
  21  13  -1    1.16    1.40
  21  13  -1    2.24    1.61
 -34  21  -1    2.40    1.37
 -34  21  -1    1.88    0.85
  21  13  -1    2.25    0.94
  13 -34  -1    1.99    1.05
  37 -21   1    1.68    1.07
  37 -21   1    0.11    0.83
 -16  37   1    0.34    1.10
 -21 -16   1    0.63    0.74
  16 -37  -1    0.37    0.82
  21  16  -1   -0.20    1.29
 -37  21  -1    1.50    0.82
 -37  21  -1   -0.82    1.32
  21  16  -1    1.05    0.92
  21  16  -1   -1.43    1.64
  40 -21   1    0.74    0.97
  40 -21   1    1.32    1.63
 -19  40   1    0.56    1.18
  19 -40  -1    0.58    0.86
  21  19  -1    1.91    1.55
  21  19  -1    0.60    1.05
 -40  21  -1    0.88    0.92
 -40  21  -1    1.14    1.51
  19 -40  -1   -0.47    1.02
  21  19  -1   -0.60    2.00
  43 -21   1    0.73    1.23
 -22  43   1    0.03    1.04
  43 -21   1    0.51    1.03
  21  22  -1    1.70    0.91
  22 -43  -1   -0.04    0.87
  21  22  -1   -2.23    1.53
 -43  21  -1    0.78    0.90
  22 -43  -1    3.57    1.55
 -43  21  -1    0.98    1.53
  21  22  -1   -0.07    1.91
  40 -18   1    1.13    1.65
  40 -18   1   -0.89    0.93
 -22  40   1   -0.50    1.08
  18  22  -1   -0.24    1.04
  22 -40  -1    0.44    0.80
  22 -40  -1    0.95    1.12
  18  22  -1   -1.13    1.35
 -40  18  -1    1.52    1.59
 -40  18  -1    1.71    0.92
  37 -15   1    2.70    0.99
  37 -15   1    1.78    1.29
 -22  37   1    1.67    1.08
  15  22  -1    1.11    1.38
 -37  15  -1    0.74    0.85
  22 -37  -1    1.43    1.03
  15  22  -1    2.67    0.98
  22 -37  -1    0.35    0.80
 -37  15  -1    3.23    1.67
  34 -12   1    1.66    0.82
 -22  34   1   -0.53    0.95
  34 -12   1   -1.13    0.92
  12  22  -1   -0.60    0.79
 -34  12  -1    0.13    1.27
  12  22  -1    0.13    1.26
  22 -34  -1   -0.35    0.79
 -34  12  -1    1.25    0.72
  31  -9   1    0.59    1.06
 -22  31   1   -0.21    0.94
  31  -9   1   -0.84    0.67
  22 -31  -1   -0.06    0.77
   9  22  -1    0.03    1.11
 -31   9  -1    0.32    1.24
 -31   9  -1    0.86    0.72
   9  22  -1    1.01    0.83
  -6 -22   1    1.96    0.83
 -22  28   1    0.70    0.82
  28  -6   1   -1.24    2.62
  28  -6   1   -0.55    1.02
  28  -6   1    1.70    0.72
  -6 -22   1    1.61    0.87
 -28   6  -1    0.65    0.61
   6  22  -1   -0.06    0.77
 -28   6  -1    1.00    1.14
   6  22  -1    0.24    0.98
  22 -28  -1    0.85    0.74
 -22  25   1   11.95    1.88
  25  -3   1   12.91    2.08
  -3 -22   1   14.43    1.80
  25  -3   1   11.58    1.74
  25  -3   1   14.77    3.21
  -3 -22   1   17.04    2.22
 -25   3  -1   10.61    1.67
   3  22  -1    9.35    1.76
 -25   3  -1   11.64    2.13
  22 -25  -1   11.80    1.81
   3  22  -1   12.52    1.98
   0 -22   1    5.28    0.96
 -22  22   1    4.29    1.04
  22   0   1    3.89    1.38
 -22  22   1    5.28    0.99
  22   0   1    5.57    2.51
   0 -22   1    4.48    1.14
  22   0   1    4.08    0.90
 -22   0  -1    4.65    1.41
 -22   0  -1    4.59    0.94
   0  22  -1    3.51    1.02
  22 -22  -1    4.98    1.05
 -22  19   1   14.69    1.99
   3 -22   1   16.26    2.25
  19   3   1   15.85    2.16
 -22  19   1   17.93    2.23
 -22  19   1   15.04    2.27
  19   3   1   17.08    2.43
  -3  22  -1   14.60    2.23
  -3  22  -1   14.48    2.22
  22 -19  -1   15.28    2.16
 -19  -3  -1   15.94    2.16
  16   6   1   19.14    2.30
   6 -22   1   16.98    2.34
 -22  16   1   16.34    2.32
 -22  16   1   13.96    2.37
  16   6   1   17.46    2.57
 -16  -6  -1   22.36    3.47
  -6  22  -1   17.27    2.38
  22 -16  -1   16.38    2.30
 -16  -6  -1   17.18    2.30
  -6  22  -1   17.07    2.34
 -22  13   1   -0.10    0.53
  13   9   1    0.92    0.55
 -22  13   1    0.11    0.80
   9 -22   1    0.25    0.64
 -13  -9  -1   -0.83    2.06
  22 -13  -1    0.58    0.62
  22 -13  -1    0.59    0.55
 -13  -9  -1    0.30    0.48
  -9  22  -1    0.07    0.82
  -9  22  -1   -0.03    0.70
 -22  10   1    5.22    0.98
  10  12   1    3.69    0.95
  10  12   1    6.09    1.21
 -22  10   1    6.25    1.24
  12 -22   1    4.83    1.01
  22 -10  -1    5.94    0.99
  22 -10  -1    6.10    0.91
  22 -10  -1    7.06    1.22
 -12  22  -1    7.27    1.19
 -22   7   1   10.39    1.66
 -22   7   1    9.48    1.35
   7  15   1    7.45    1.38
   7  15   1    7.52    1.50
  15 -22   1    8.90    1.38
 -15  22  -1   11.92    1.55
  22  -7  -1    9.31    1.36
  22  -7  -1    8.73    1.53
 -22   4   1   15.81    2.25
 -22   4   1   18.17    2.53
   4  18   1   13.90    2.32
  18 -22   1   16.68    2.24
  22  -4  -1   16.35    2.27
  22  -4  -1   19.45    2.50
 -18  22  -1   16.67    2.31
  -4 -18  -1   16.30    2.38
 -22   1   1   16.30    2.20
   1  21   1    8.57    1.72
  21 -22   1   12.23    1.74
 -22   1   1   12.54    1.67
  22  -1  -1   11.07    1.67
 -21  22  -1   11.21    1.73
  22  -1  -1   11.04    1.94
  -1 -21  -1   13.27    1.92
  24 -22   1    2.68    0.75
  -2  24   1    1.34    0.87
 -22  -2   1    1.09    0.61
 -24  22  -1    1.86    0.73
 -24  22  -1    2.20    0.89
  22   2  -1    1.74    1.22
  22   2  -1    1.58    0.70
   2 -24  -1    1.49    0.69
  -5  27   1    4.02    1.04
 -22  -5   1    5.63    0.94
  27 -22   1    4.53    1.01
 -27  22  -1    4.48    0.93
 -27  22  -1    4.14    1.15
  22   5  -1    2.88    0.95
  22   5  -1    3.10    1.60
   5 -27  -1    3.08    1.09
 -22  -8   1    1.96    0.75
  -8  30   1    0.56    1.01
  30 -22   1    2.64    1.00
 -30  22  -1    1.69    0.75
 -30  22  -1    2.33    1.18
  22   8  -1    1.38    1.49
   8 -30  -1    2.38    1.07
  22   8  -1    1.41    0.71
 -22 -11   1   -0.05    0.71
  33 -22   1    1.09    0.91
 -11  33   1   -0.32    0.84
 -33  22  -1    0.39    0.78
  22  11  -1   -1.62    1.44
  22  11  -1    0.15    0.77
  11 -33  -1   -0.12    0.77
 -33  22  -1   -1.13    1.09
 -22 -14   1    0.55    0.81
  36 -22   1    1.49    0.99
 -14  36   1    0.60    1.06
 -36  22  -1   -0.70    1.42
  22  14  -1    1.08    1.59
  14 -36  -1    0.64    0.88
 -36  22  -1    0.12    0.75
  22  14  -1    1.98    0.96
  22  14  -1    0.10    1.28
 -22 -17   1    1.66    0.99
  39 -22   1    3.47    1.42
 -17  39   1    0.73    0.95
 -39  22  -1    2.13    1.40
 -39  22  -1    2.07    0.88
  22  17  -1    1.99    1.11
  17 -39  -1    1.94    1.14
  22  17  -1    0.30    1.77
  22  17  -1    2.38    1.58
 -20  42   1    1.38    1.33
  42 -22   1    1.28    1.26
  42 -22   1    1.22    1.00
 -42  22  -1    3.48    2.11
 -42  22  -1    2.39    0.98
  22  20  -1    1.93    1.98
  22  20  -1   -0.10    1.55
  22  20  -1    1.34    1.12
  20 -42  -1    0.41    1.17
  20 -42  -1    1.75    0.96
  45 -22   1    0.89    0.92
  45 -22   1   -0.54    1.15
 -23  45   1    1.36    1.28
  23 -45  -1   -0.68    0.79
  23 -45  -1   -0.99    1.07
 -45  22  -1   -0.92    1.36
  22  23  -1   -0.37    1.43
  22  23  -1   -0.72    1.72
  22  23  -1   -0.03    0.95
 -45  22  -1   -0.58    0.82
  42 -19   1   -0.69    1.14
 -23  42   1    2.24    1.15
  42 -19   1    0.67    1.24
  19  23  -1    3.45    2.12
 -42  19  -1    2.74    2.06
  23 -42  -1   -0.58    0.97
  23 -42  -1    0.83    0.90
 -42  19  -1   -1.40    0.90
  19  23  -1    1.40    1.08
  39 -16   1    2.38    1.29
 -23  39   1    1.52    1.02
  39 -16   1   -0.15    0.92
  16  23  -1    2.05    1.47
 -39  16  -1    1.93    1.65
 -39  16  -1   -0.22    0.90
  23 -39  -1    0.62    1.02
  16  23  -1    1.35    1.03
  23 -39  -1    2.44    0.82
  36 -13   1    1.21    0.92
 -23  36   1   -0.22    1.03
  36 -13   1    0.27    1.23
  13  23  -1    0.32    1.01
 -36  13  -1    0.92    0.85
  23 -36  -1    1.64    1.05
 -36  13  -1    1.21    1.62
  13  23  -1    0.23    1.22
  33 -10   1    0.95    0.85
  33 -10   1    1.71    1.03
 -23  33   1    0.85    1.12
 -33  10  -1    0.48    1.44
  23 -33  -1   -0.01    0.67
  10  23  -1    1.77    0.98
 -33  10  -1    1.71    0.76
  10  23  -1    0.90    1.21
 -23  30   1    0.52    0.85
  30  -7   1    1.02    0.76
  -7 -23   1    0.94    0.84
  -7 -23   1    1.94    0.82
  30  -7   1    1.21    1.20
  30  -7   1   -0.59    2.60
   7  23  -1    0.56    0.82
 -30   7  -1    2.49    0.74
  23 -30  -1    2.47    0.94
   7  23  -1    1.69    1.15
 -30   7  -1    0.64    1.23
  -4 -23   1    7.34    1.36
  27  -4   1    8.51    1.36
 -23  27   1    7.88    1.49
  27  -4   1   11.57    1.88
  -4 -23   1    8.35    1.54
  27  -4   1    6.31    2.77
   4  23  -1    7.24    1.48
   4  23  -1    6.06    1.37
 -27   4  -1   10.24    1.87
  23 -27  -1   10.58    1.56
 -27   4  -1    8.08    1.27
 -23  24   1    8.00    1.46
  -1 -23   1    9.81    1.41
  -1 -23   1    8.79    1.58
  24  -1   1   12.36    1.92
  24  -1   1    9.34    1.42
  24  -1   1    8.83    2.74
 -24   1  -1   10.73    1.44
  23 -24  -1   12.09    1.58
 -24   1  -1    9.57    1.88
   1  23  -1    7.51    1.46
   1  23  -1    6.20    1.41
 -23  21   1   48.34    5.76
 -23  21   1   46.21    5.70
  21   2   1   48.37    5.65
   2 -23   1   42.98    5.72
  21   2   1   47.76    5.92
  23 -21  -1   43.68    5.66
  -2  23  -1   44.61    5.72
 -21  -2  -1   45.36    5.64
  18   5   1   14.03    1.86
   5 -23   1   12.37    1.87
 -23  18   1   12.38    1.92
 -23  18   1    9.53    1.72
  18   5   1   11.57    2.00
  -5  23  -1   12.15    1.80
  23 -18  -1   11.88    1.85
  -5  23  -1   14.12    1.90
 -18  -5  -1   13.56    1.81
 -18  -5  -1   15.94    3.02
 -23  15   1   15.41    2.18
 -23  15   1   16.38    2.27
   8 -23   1   17.32    2.21
  15   8   1   16.42    2.50
  15   8   1   14.75    2.15
  -8  23  -1   12.00    2.15
  -8  23  -1   15.37    2.18
 -15  -8  -1   16.44    2.16
  23 -15  -1   16.00    2.21
 -15  -8  -1   21.56    3.52
 -23  12   1    6.66    1.12
  12  11   1    5.66    1.31
 -23  12   1    7.23    1.39
  12  11   1    5.39    1.05
  11 -23   1    6.37    1.13
 -11  23  -1    6.56    1.20
  23 -12  -1    6.03    1.09
  23 -12  -1    8.78    1.36
 -23   9   1    9.12    1.74
   9  14   1    9.35    1.63
   9  14   1   10.63    1.53
  14 -23   1    8.45    1.50
 -23   9   1   12.21    1.63
 -14  23  -1   12.76    1.68
  23  -9  -1   11.67    1.65
  23  -9  -1   12.94    1.62
   6  17   1   35.24    4.32
 -23   6   1   32.83    4.50
 -23   6   1   35.39    4.28
  17 -23   1   32.31    4.28
 -17  23  -1   34.58    4.33
  -6 -17  -1   35.77    4.39
  23  -6  -1   30.85    4.43
  23  -6  -1   35.83    4.30
   3  20   1    6.92    1.37
  20 -23   1   11.09    1.48
 -23   3   1    7.64    1.29
 -23   3   1    8.05    1.64
  23  -3  -1    7.85    1.66
 -20  23  -1    8.58    1.40
  23  -3  -1    8.11    1.32
  -3 -20  -1    8.01    1.39
   0  23   1    0.90    0.85
 -23   0   1    0.41    1.22
  23 -23   1    2.23    0.77
 -23   0   1    1.89    0.65
  23   0  -1    2.07    0.71
   0 -23  -1    0.78    0.90
 -23  23  -1    0.78    0.65
  23   0  -1    0.88    1.19
 -23  23  -1    1.32    0.75
 -23  -3   1    1.43    0.70
  26 -23   1    1.58    0.77
  -3  26   1    0.66    0.95
  23   3  -1    0.19    0.64
 -26  23  -1    0.88    0.73
   3 -26  -1    0.03    0.60
 -26  23  -1    1.64    0.71
  23   3  -1   -0.75    1.14
  29 -23   1    7.81    1.41
  -6  29   1    6.64    1.40
 -23  -6   1    8.68    1.32
  23   6  -1    6.22    1.26
   6 -29  -1    8.77    1.60
  23   6  -1    6.01    1.88
 -29  23  -1    7.19    1.31
 -29  23  -1   10.51    1.69
  -9  32   1   -0.25    0.76
 -23  -9   1   -0.23    0.62
  32 -23   1    0.34    0.84
 -32  23  -1   -0.20    0.77
   9 -32  -1   -0.13    0.79
 -32  23  -1   -0.04    1.06
  23   9  -1    1.39    1.44
  23   9  -1    0.61    0.78
 -12  35   1    0.10    1.03
 -23 -12   1    0.47    0.82
  35 -23   1    1.08    1.06
  23  12  -1    2.20    1.35
 -35  23  -1   -0.56    1.20
  12 -35  -1    2.01    1.26
  23  12  -1    1.50    0.88
  23  12  -1    2.10    1.86
 -35  23  -1    0.78    0.82
 -15  38   1   -0.71    1.00
 -23 -15   1    1.34    0.89
  38 -23   1   -0.04    0.99
  23  15  -1   -1.59    1.67
  15 -38  -1    0.52    0.83
 -38  23  -1   -0.06    1.32
  23  15  -1    0.21    1.43
 -38  23  -1    0.80    0.91
 -18  41   1   -0.32    1.06
 -23 -18   1    1.21    0.98
  41 -23   1    0.53    1.11
  23  18  -1    0.15    0.97
  23  18  -1    3.50    2.15
 -41  23  -1    0.15    0.83
  18 -41  -1    1.17    0.94
  18 -41  -1    2.44    1.45
 -41  23  -1    0.91    1.57
  23  18  -1    2.52    1.76
  44 -23   1    0.64    1.11
  44 -23   1    2.22    0.97
 -21  44   1   -0.99    1.02
  23  21  -1   -1.10    0.92
  21 -44  -1    1.35    0.97
  23  21  -1   -1.40    1.38
  21 -44  -1    0.59    1.08
  23  21  -1   -0.58    3.49
 -44  23  -1    0.75    1.71
 -44  23  -1   -0.17    0.87
  47 -23   1    0.34    0.90
  47 -23   1   -0.43    1.08
 -24  47   1    0.69    1.10
  24 -47  -1   -2.14    0.92
  24 -47  -1    1.05    0.81
 -47  23  -1    0.99    0.91
  23  24  -1   -1.53    0.94
  23  24  -1    0.68    1.35
 -47  23  -1   -0.45    1.67
  23  24  -1   -0.24    1.95
 -24  44   1    1.08    1.22
  44 -20   1   -0.92    0.90
  44 -20   1    1.99    1.29
 -44  20  -1    0.25    0.91
  24 -44  -1   -1.22    0.96
  20  24  -1    0.14    1.07
  20  24  -1   -1.17    1.32
  24 -44  -1    0.89    0.77
 -44  20  -1   -2.20    1.50
 -24  41   1    0.62    1.16
  41 -17   1   -0.33    0.93
  41 -17   1    1.58    1.18
 -41  17  -1    1.86    0.96
  17  24  -1    2.01    1.50
  24 -41  -1    0.50    0.84
  17  24  -1    1.38    1.06
  24 -41  -1   -0.29    1.10
 -41  17  -1    1.06    1.83
 -24  38   1    3.88    1.23
  38 -14   1    4.96    1.24
  38 -14   1    4.12    1.54
  14  24  -1    6.07    1.89
  24 -38  -1    2.91    1.11
 -38  14  -1    8.41    1.87
 -38  14  -1    5.00    1.11
  14  24  -1    8.00    1.97
  35 -11   1   -0.05    0.81
  35 -11   1    2.16    1.17
 -24  35   1    0.78    1.10
 -35  11  -1   -0.09    1.41
  11  24  -1    0.17    1.33
 -35  11  -1    2.02    0.86
  24 -35  -1    0.98    0.74
  11  24  -1    1.02    0.93
  32  -8   1    0.85    0.72
  32  -8   1   -1.59    2.84
  -8 -24   1   -0.30    0.84
  32  -8   1   -0.21    1.18
 -24  32   1    0.00    0.98
  24 -32  -1    0.96    0.78
 -32   8  -1    0.54    0.77
   8  24  -1   -0.20    0.81
   8  24  -1   -0.12    1.12
 -32   8  -1    0.17    1.26
  29  -5   1    0.49    2.62
  -5 -24   1    2.69    1.23
 -24  29   1    1.02    0.86
  -5 -24   1    4.22    0.92
  29  -5   1    2.54    0.86
  29  -5   1    3.35    1.35
 -29   5  -1    2.11    1.34
  24 -29  -1    2.12    0.87
   5  24  -1    1.07    1.06
 -29   5  -1    2.96    0.78
   5  24  -1    3.35    0.86
  -2 -24   1    9.01    1.23
  26  -2   1    6.76    1.19
  26  -2   1    8.32    2.81
 -24  26   1    6.03    1.31
  26  -2   1    9.41    1.78
  -2 -24   1    4.88    1.30
 -26   2  -1   10.57    1.33
 -26   2  -1    6.29    1.69
   2  24  -1    5.57    1.40
   2  24  -1    5.33    1.20
  24 -26  -1    6.97    1.31
  23   1   1    4.36    0.93
  23   1   1    5.18    1.47
 -24  23   1    2.52    0.89
   1 -24   1    6.40    1.32
 -24  23   1    5.83    1.18
  23   1   1    7.49    2.48
  -1  24  -1    3.44    1.13
 -23  -1  -1    4.68    0.95
  24 -23  -1    4.95    1.01
 -23  -1  -1    3.04    1.27
 -24  20   1   14.36    1.97
   4 -24   1   13.94    1.93
  20   4   1   11.10    2.10
 -24  20   1   11.54    1.62
  20   4   1   11.20    1.70
 -24  20   1   13.00    1.80
  -4  24  -1    9.66    1.73
  -4  24  -1   11.81    1.86
  24 -20  -1   12.14    1.81
 -20  -4  -1   13.20    1.72
  17   7   1    1.60    1.21
   7 -24   1    1.37    0.84
  17   7   1    0.87    0.56
 -24  17   1    0.87    0.90
 -24  17   1    0.85    0.69
  -7  24  -1    0.83    0.77
  24 -17  -1    0.85    0.74
 -17  -7  -1    1.39    0.61
  -7  24  -1    0.83    0.81
 -17  -7  -1   -0.33    2.29
  14  10   1    1.15    0.65
 -24  14   1    0.80    0.63
 -24  14   1    0.41    0.86
  10 -24   1    0.62    0.66
  14  10   1    0.81    0.90
  24 -14  -1    0.29    0.76
 -10  24  -1    0.73    0.57
 -14 -10  -1    1.03    2.76
  24 -14  -1    0.38    0.56
 -14 -10  -1    1.48    0.63
 -10  24  -1    0.20    0.81
  11  13   1    1.61    0.73
  13 -24   1    2.95    0.88
 -24  11   1    2.39    0.65
 -24  11   1    2.26    1.08
  11  13   1    1.25    0.91
  24 -11  -1    2.79    0.77
 -13  24  -1    2.54    0.88
  24 -11  -1    2.67    0.95
  24 -11  -1    1.99    0.60
  16 -24   1   39.12    4.87
 -24   8   1   41.30    4.85
 -24   8   1   40.63    5.10
   8  16   1   39.41    4.88
   8  16   1   35.83    4.94
 -16  24  -1   36.26    4.87
  24  -8  -1   41.27    4.87
  24  -8  -1   38.38    4.96
   5  19   1   20.21    2.90
  19 -24   1   18.56    2.76
 -24   5   1   22.38    2.79
 -24   5   1   25.76    3.17
   5  19   1   20.76    2.84
 -19  24  -1   22.37    2.85
  24  -5  -1   20.96    3.03
  24  -5  -1   20.97    2.81
  -5 -19  -1   19.14    2.87
 -24   2   1   10.29    1.99
  22 -24   1   12.12    1.73
   2  22   1   11.99    1.91
 -24   2   1   10.38    1.57
  24  -2  -1   12.42    2.10
 -22  24  -1   11.52    1.84
  24  -2  -1    8.40    1.57
  -2 -22  -1    9.19    1.75
  -1  25   1    5.89    1.32
 -24  -1   1    4.85    0.99
 -24  -1   1    6.30    1.52
  25 -24   1    5.92    1.13
 -25  24  -1    5.03    1.20
 -25  24  -1    6.67    1.10
  24   1  -1    4.49    1.04
  24   1  -1    8.62    1.66
   1 -25  -1    4.35    1.17
  28 -24   1    1.45    0.77
  -4  28   1    1.70    1.03
 -24  -4   1    1.07    0.68
  24   4  -1    2.40    1.42
 -28  24  -1    1.21    0.77
  24   4  -1    2.14    0.80
 -28  24  -1    0.52    1.02
   4 -28  -1    0.20    0.88
 -24  -7   1    1.21    0.72
  31 -24   1    0.06    0.76
  -7  31   1    1.34    1.01
  24   7  -1   -0.93    0.68
 -31  24  -1    0.20    0.82
  24   7  -1   -1.57    1.46
 -31  24  -1   -2.01    1.01
   7 -31  -1    0.94    1.09
  34 -24   1    1.77    0.97
 -10  34   1    1.44    0.99
 -24 -10   1    1.31    0.88
  10 -34  -1   -0.68    0.79
  24  10  -1   -0.42    1.36
 -34  24  -1    0.32    0.79
  24  10  -1    0.46    0.81
 -34  24  -1    0.16    1.34
 -13  37   1    0.04    1.19
 -24 -13   1    0.29    0.79
  37 -24   1    0.90    1.06
  13 -37  -1   -0.46    0.85
  24  13  -1    0.42    0.89
  24  13  -1    1.62    1.59
 -37  24  -1    0.34    0.93
  24  13  -1    1.42    1.19
 -37  24  -1    1.40    1.57
 -24 -16   1    0.40    0.81
 -16  40   1    0.93    0.87
 -40  24  -1    0.69    1.60
  24  16  -1    0.11    0.95
  24  16  -1    2.56    1.80
  16 -40  -1    0.64    0.98
 -40  24  -1    0.09    0.85
  24  16  -1    0.86    1.92
  43 -24   1    2.39    1.10
 -24 -19   1    1.69    0.89
 -19  43   1   -0.24    1.21
  24  19  -1   -1.36    1.79
 -43  24  -1    1.91    1.56
  19 -43  -1    0.82    1.34
  19 -43  -1   -0.01    0.90
 -43  24  -1    0.21    0.82
  24  19  -1   -0.08    0.95
  24  19  -1    0.10    1.62
 -22  46   1   -0.02    1.01
  46 -24   1    1.78    1.23
  22 -46  -1   -0.20    1.22
  22 -46  -1    0.74    0.81
  24  22  -1   -0.25    1.67
  24  22  -1   -0.63    1.44
 -46  24  -1    0.52    1.57
  24  22  -1   -0.49    0.98
 -25  49   1    0.83    1.05
  49 -24   1    0.50    1.07
  49 -24   1    0.16    0.95
 -49  24  -1    1.31    1.73
  24  25  -1    0.53    1.89
  25 -49  -1   -0.71    1.14
  24  25  -1   -0.07    0.96
 -49  24  -1    0.48    0.94
  24  25  -1   -1.54    1.46
  46 -21   1    1.58    1.21
  46 -21   1   -0.24    0.80
 -25  46   1    1.71    1.20
  21  25  -1    1.36    1.10
  21  25  -1   -0.08    1.37
  25 -46  -1   -0.60    1.01
 -46  21  -1   -0.94    1.51
 -46  21  -1   -0.41    1.01
  21  25  -1    1.21    1.94
  43 -18   1    1.83    1.28
  43 -18   1   -0.56    0.95
 -25  43   1    2.73    1.31
 -43  18  -1    2.19    0.99
  25 -43  -1    4.06    1.98
  18  25  -1    0.48    1.06
 -43  18  -1    0.61    1.82
  18  25  -1   -1.45    1.32
  40 -15   1   -0.01    0.96
 -25  40   1    0.68    1.08
  40 -15   1   -0.16    1.86
 -40  15  -1   -1.47    1.47
  15  25  -1   -0.02    1.11
  25 -40  -1   -1.17    1.08
  15  25  -1    0.76    1.54
 -40  15  -1    0.87    0.98
  37 -12   1    2.10    0.99
 -25  37   1   -1.25    0.84
  37 -12   1    0.33    1.08
  25 -37  -1    1.32    0.95
 -37  12  -1    2.25    0.93
 -37  12  -1    0.05    1.54
  12  25  -1    2.58    1.51
  12  25  -1    0.18    0.96
  34  -9   1    0.18    1.20
 -25  34   1    0.96    1.11
  -9 -25   1    0.95    1.13
  34  -9   1    0.87    0.91
 -34   9  -1    2.53    1.58
 -34   9  -1    0.40    0.76
  25 -34  -1    1.18    0.92
   9  25  -1    2.60    1.26
   9  25  -1    1.23    0.94
  -6 -25   1    2.18    0.88
  31  -6   1    2.66    2.88
  31  -6   1    2.69    1.35
  31  -6   1    2.25    0.84
 -25  31   1    0.82    0.87
  -6 -25   1    1.48    1.24
 -31   6  -1    2.31    1.42
   6  25  -1    1.75    1.15
   6  25  -1    4.23    1.03
 -31   6  -1    2.11    0.74
  25 -31  -1    1.07    0.82
  -3 -25   1    0.50    0.72
  28  -3   1    1.21    0.76
  28  -3   1    2.59    1.33
  28  -3   1   -0.76    2.53
 -25  28   1    0.27    0.81
  -3 -25   1    0.45    0.83
   3  25  -1    1.29    0.76
   3  25  -1    1.58    0.96
  25 -28  -1    0.77    0.77
 -28   3  -1    0.56    0.67
 -28   3  -1   -1.18    1.26
   0 -25   1    3.44    0.81
  25   0   1    3.50    1.36
   0 -25   1    0.21    0.91
  25   0   1    1.81    0.76
 -25  25   1    1.15    0.90
 -25  25   1    1.33    0.79
  25   0   1    1.91    2.34
  25 -25  -1    2.90    0.83
 -25   0  -1    0.82    0.67
 -25   0  -1    3.00    1.35
   0  25  -1    1.97    0.98
   0  25  -1    1.76    0.83
 -25  22   1    9.74    1.63
   3 -25   1    7.95    1.39
 -25  22   1    9.30    1.43
  22   3   1    7.55    1.29
  22   3   1    8.79    1.80
  -3  25  -1    7.50    1.47
  25 -22  -1    7.94    1.43
 -22  -3  -1   11.20    1.43
  19   6   1    5.52    1.28
 -25  19   1    4.44    1.16
  19   6   1    5.11    0.95
   6 -25   1    3.39    0.98
 -25  19   1    6.70    1.06
  -6  25  -1    3.12    0.97
  -6  25  -1    4.60    1.03
 -19  -6  -1    4.08    2.40
 -19  -6  -1    6.19    0.92
  25 -19  -1    4.51    0.96
   9 -25   1    3.58    1.06
  16   9   1    4.96    1.42
  16   9   1    2.68    0.76
 -25  16   1    3.42    0.83
 -25  16   1    3.41    1.09
  25 -16  -1    3.64    0.95
 -16  -9  -1    7.77    2.44
 -16  -9  -1    4.20    0.88
  -9  25  -1    4.82    1.06
  -9  25  -1    0.49    1.02
 -25  13   1    1.44    0.60
  13  12   1    0.76    0.67
  12 -25   1    2.33    0.77
 -25  13   1    1.72    1.05
  13  12   1    3.07    1.23
 -12  25  -1    1.02    0.67
  25 -13  -1    0.86    0.78
  25 -13  -1    2.04    0.71
 -13 -12  -1    2.97    2.57
 -25  10   1    8.17    1.22
  10  15   1    8.41    1.49
  10  15   1    5.29    1.14
  15 -25   1    7.89    1.32
 -25  10   1    7.16    1.52
  25 -10  -1    7.67    1.03
  25 -10  -1    6.34    1.14
  25 -10  -1    8.17    1.43
 -15  25  -1    3.22    1.11
  18 -25   1    0.39    0.65
 -25   7   1    0.54    0.99
 -25   7   1    0.68    0.57
   7  18   1   -0.42    0.61
   7  18   1    0.53    0.77
  25  -7  -1    0.94    0.65
  25  -7  -1    0.19    0.88
 -18  25  -1   -0.01    0.68
  21 -25   1    1.79    0.76
 -25   4   1    5.28    1.34
 -25   4   1    3.57    0.90
   4  21   1    2.56    1.04
  -4 -21  -1    3.63    1.00
  25  -4  -1    4.74    1.31
  25  -4  -1    2.64    0.81
 -21  25  -1    3.28    0.89
   1  24   1    5.70    1.32
 -25   1   1    3.53    1.33
  24 -25   1    3.63    0.93
 -25   1   1    3.24    0.82
 -24  25  -1    3.47    0.87
  25  -1  -1    3.39    1.28
 -24  25  -1    4.98    1.15
  25  -1  -1    2.91    0.87
  -1 -24  -1    2.02    0.97
 -25  -2   1    6.43    1.13
  -2  27   1    8.28    1.51
  27 -25   1    8.49    1.31
 -27  25  -1    4.80    1.17
  25   2  -1    6.17    1.76
  25   2  -1    6.36    1.20
 -27  25  -1    4.84    1.31
   2 -27  -1    8.32    1.47
 -25  -5   1    2.50    0.79
  30 -25   1    3.25    0.95
  -5  30   1    2.38    1.17
  25   5  -1    1.66    0.92
 -30  25  -1    2.92    0.85
 -30  25  -1    0.14    1.13
   5 -30  -1    2.38    0.88
  25   5  -1    0.69    1.47
 -25  -8   1    3.55    0.92
  -8  33   1    3.94    1.31
  33 -25   1    2.33    1.02
   8 -33  -1    2.90    1.06
  25   8  -1    1.60    1.44
 -33  25  -1    3.65    1.52
  25   8  -1    3.11    1.01
 -33  25  -1    5.17    1.05
 -11  36   1   -0.34    0.99
  36 -25   1    2.10    1.12
 -25 -11   1   -0.62    0.72
  11 -36  -1   -0.36    0.97
 -36  25  -1    0.98    1.42
  25  11  -1   -0.04    0.78
 -36  25  -1    1.57    0.92
  25  11  -1    2.85    1.71
 -25 -14   1   -0.33    0.86
  39 -25   1   -0.23    1.02
 -14  39   1   -0.53    0.85
  25  14  -1   -0.11    1.58
  14 -39  -1   -1.35    1.13
 -39  25  -1    0.31    0.86
  25  14  -1    0.45    1.01
 -39  25  -1    0.97    1.49
  25  14  -1   -0.82    1.91
 -17  42   1   -0.55    1.16
  42 -25   1    1.81    1.15
 -25 -17   1   -1.40    0.86
  25  17  -1    0.04    1.02
  25  17  -1    1.19    1.89
  17 -42  -1   -0.82    0.88
 -42  25  -1    1.24    3.20
 -42  25  -1   -0.02    0.89
  45 -25   1    1.83    1.15
 -20  45   1    0.06    1.16
  25  20  -1   -0.92    0.98
  20 -45  -1    0.64    0.82
  20 -45  -1   -0.52    0.89
 -45  25  -1   -0.63    1.36
 -45  25  -1    0.55    0.86
  25  20  -1   -1.09    1.47
  25  20  -1   -0.57    1.65
  48 -25   1    0.66    1.16
 -23  48   1    0.56    0.97
  25  23  -1    1.69    2.00
  25  23  -1   -1.89    1.33
  25  23  -1    0.56    0.98
 -48  25  -1    0.97    0.96
  23 -48  -1    1.07    0.85
 -48  25  -1   -0.24    1.45
  23 -48  -1   -1.09    0.81
  51 -25   1    0.16    1.02
 -25 -26   1    0.72    0.91
 -26  51   1   -0.19    1.11
  25  26  -1   -2.22    1.32
  25  26  -1    0.00    1.18
 -51  25  -1    0.09    1.85
  26 -51  -1    0.18    1.37
 -51  25  -1   -0.48    0.97
  25  26  -1    0.67    1.89
  48 -22   1    0.08    0.82
  48 -22   1    0.57    1.06
 -26  48   1    0.14    1.08
 -48  22  -1   -0.05    0.95
 -48  22  -1   -1.90    1.59
  22  26  -1    1.20    1.86
  22  26  -1   -1.02    1.23
  26 -48  -1   -1.08    0.98
  22  26  -1    0.94    1.08
  45 -19   1    1.09    1.25
 -26  45   1    2.56    1.48
  45 -19   1    0.55    0.92
 -45  19  -1   -0.44    1.48
  19  26  -1   -1.27    1.43
 -45  19  -1    0.32    0.94
  26 -45  -1   -1.51    0.98
  19  26  -1   -0.26    1.02
 -26  42   1    2.61    1.40
  42 -16   1    1.79    1.42
  42 -16   1    3.28    1.73
  26 -42  -1    0.13    1.02
 -42  16  -1    0.84    0.99
  16  26  -1    1.52    1.14
  16  26  -1    2.96    2.12
 -26  39   1    1.12    1.23
  39 -13   1    0.08    1.31
  39 -13   1    1.05    0.97
 -13 -26   1    1.20    1.08
  26 -39  -1    1.59    1.17
 -39  13  -1    0.41    1.65
 -39  13  -1    0.75    0.92
  13  26  -1    1.94    1.48
  13  26  -1    0.29    0.86
 -10 -26   1    3.64    1.20
  36 -10   1    3.41    1.08
 -26  36   1    2.51    1.26
  36 -10   1    0.92    1.12
  36 -10   1    1.09    1.34
 -36  10  -1    2.79    0.93
  26 -36  -1    2.36    1.18
 -36  10  -1    4.32    1.77
  10  26  -1    2.37    1.37
  10  26  -1    2.10    1.06
  -7 -26   1    1.45    0.88
  33  -7   1    0.38    1.29
 -26  33   1    1.29    1.15
  33  -7   1    0.12    1.00
  -7 -26   1    2.67    1.23
  33  -7   1    1.58    0.87
 -33   7  -1   -0.49    1.43
   7  26  -1   -0.04    1.03
   7  26  -1    0.74    1.10
  26 -33  -1    1.44    0.94
 -33   7  -1    1.55    0.79
  30  -4   1    2.29    0.96
 -26  30   1    4.58    1.29
  -4 -26   1    2.71    1.31
  30  -4   1    2.94    1.45
  30  -4   1    9.29    3.03
  26 -30  -1    3.38    1.04
 -30   4  -1    5.15    1.61
   4  26  -1    3.13    1.04
   4  26  -1    6.00    1.46
 -30   4  -1    4.10    0.95
  27  -1   1    3.67    1.42
 -26  27   1    6.83    1.36
  -1 -26   1    5.53    1.32
  27  -1   1    6.51    2.71
 -26  27   1    4.17    1.09
  27  -1   1    4.19    0.98
  26 -27  -1    5.38    1.10
 -27   1  -1    5.61    1.05
   1  26  -1    3.25    1.01
   1  26  -1    4.49    1.30
 -27   1  -1    4.89    1.59
  24   2   1    1.54    1.31
 -26  24   1    3.12    1.00
   2 -26   1    1.35    0.93
  24   2   1    3.76    0.92
 -26  24   1    2.13    0.88
 -24  -2  -1    3.01    0.77
  -2  26  -1    3.10    1.03
  26 -24  -1    2.70    0.84
 -26  21   1   10.59    1.62
 -26  21   1   13.12    1.91
  21   5   1    8.94    1.59
  21   5   1    8.08    1.94
   5 -26   1   10.88    1.72
 -21  -5  -1   12.51    1.67
  -5  26  -1   13.39    1.91
  -5  26  -1   10.14    1.66
  26 -21  -1   13.44    1.77
 -26  18   1    4.01    0.87
 -26  18   1    2.91    1.12
   8 -26   1    3.82    0.92
  18   8   1    2.62    0.75
  18   8   1    1.52    1.24
 -18  -8  -1    3.98    0.82
 -18  -8  -1    5.84    2.42
  26 -18  -1    5.28    1.03
  -8  26  -1    2.21    0.81
  15  11   1    4.29    1.02
  11 -26   1    5.17    1.11
 -26  15   1    5.46    1.33
  15  11   1    5.81    1.29
 -26  15   1    5.77    1.05
  26 -15  -1    7.41    1.17
 -15 -11  -1    4.40    1.02
 -15 -11  -1    5.35    2.76
 -11  26  -1    6.47    1.28
  26 -15  -1    7.55    1.22
 -11  26  -1    5.81    1.18
 -26  12   1    5.55    1.28
 -26  12   1    3.40    0.93
  12  14   1    2.69    0.88
  12  14   1    3.84    1.09
  14 -26   1    4.24    1.05
  26 -12  -1    5.27    0.81
  26 -12  -1    5.91    1.20
 -14  26  -1    6.38    1.15
  26 -12  -1    2.46    0.86
 -26   9   1   14.85    2.09
   9  17   1   13.57    2.05
  17 -26   1   12.61    2.06
   9  17   1   13.75    2.22
 -26   9   1   16.23    2.38
 -17  26  -1   16.48    2.16
  26  -9  -1   17.89    2.37
  26  -9  -1   13.88    2.11
   6  20   1    4.22    1.14
 -26   6   1    3.32    0.81
 -26   6   1    5.46    1.39
  20 -26   1    3.70    0.89
   6  20   1    1.96    0.79
 -20  26  -1    3.04    0.93
  26  -6  -1    4.64    1.27
  -6 -20  -1    5.47    1.30
  26  -6  -1    4.40    0.91
   3  23   1   12.29    2.03
 -26   3   1   11.70    2.10
  23 -26   1   14.32    1.86
 -26   3   1    8.98    1.55
 -23  26  -1   11.70    1.85
  26  -3  -1   10.22    1.64
  -3 -23  -1    8.67    1.73
  26  -3  -1   15.44    2.19
   0  26   1    0.21    0.86
 -26   0   1    0.87    1.28
 -26   0   1    1.74    0.64
  26 -26   1    0.97    0.75
 -26  26  -1   -0.27    0.85
   0 -26  -1    0.97    0.98
  26   0  -1    1.49    0.74
 -26  26  -1    0.89    0.74
  26   0  -1    0.71    1.23
  -3  29   1   -0.69    0.86
 -26  -3   1    0.23    0.67
  29 -26   1    1.16    0.76
   3 -29  -1    0.57    0.89
  26   3  -1   -0.13    0.82
 -29  26  -1    1.65    0.81
 -29  26  -1   -0.07    1.03
  26   3  -1    0.18    1.40
  -6  32   1    0.47    1.15
  32 -26   1    0.86    0.96
 -26  -6   1    0.34    0.74
   6 -32  -1   -0.48    0.96
  26   6  -1   -0.35    1.62
 -32  26  -1    1.33    1.22
  26   6  -1    1.62    0.91
 -32  26  -1    0.83    0.86
  35 -26   1    1.24    0.97
 -26  -9   1    1.10    0.81
  -9  35   1    1.38    1.10
 -35  26  -1   -1.23    1.16
  26   9  -1    2.06    1.45
 -35  26  -1    0.97    0.89
  26   9  -1    2.05    0.92
   9 -35  -1    1.11    1.09
 -26 -12   1   -0.13    0.80
 -12  38   1   -0.61    0.82
  38 -26   1   -0.46    0.94
 -38  26  -1   -0.71    1.33
 -38  26  -1    1.62    0.95
  26  12  -1   -0.59    0.90
  26  12  -1   -3.36    1.63
  12 -38  -1    0.07    1.10
  26  12  -1   -2.33    1.47
 -15  41   1    2.27    1.34
  41 -26   1   -1.27    0.98
 -41  26  -1   -0.70    0.82
  26  15  -1   -1.39    0.90
  26  15  -1   -0.96    1.36
  26  15  -1   -0.91    1.93
 -41  26  -1   -2.10    1.45
  15 -41  -1    1.28    1.23
  44 -26   1    0.23    1.09
 -18  44   1   -0.18    1.23
 -26 -18   1    0.12    0.77
  26  18  -1    1.61    1.10
 -44  26  -1    0.79    1.53
  18 -44  -1   -0.04    0.91
 -44  26  -1    1.02    1.01
  26  18  -1   -1.83    2.65
  26  18  -1    0.54    1.35
 -21  47   1    1.43    1.07
  47 -26   1   -0.23    0.97
 -47  26  -1   -1.76    1.38
  26  21  -1    0.52    1.55
  26  21  -1    0.38    0.95
  26  21  -1   -0.96    1.91
  21 -47  -1    1.13    0.83
  21 -47  -1   -2.32    1.10
 -47  26  -1   -1.03    0.85
  50 -26   1    2.21    1.07
 -24  50   1    0.80    1.00
  26  24  -1   -1.47    0.87
  24 -50  -1   -0.88    1.19
  26  24  -1   -0.06    1.84
  26  24  -1   -1.13    1.55
 -50  26  -1   -0.20    0.94
 -50  26  -1   -0.88    1.46
  24 -50  -1    0.93    0.84
 -27  50   1    2.00    1.03
  50 -23   1    0.85    0.96
  50 -23   1    1.46    1.21
  23  27  -1   -0.67    1.06
  23  27  -1    6.52    2.18
  23  27  -1   -0.33    1.58
 -50  23  -1   -0.61    0.89
 -50  23  -1    1.02    1.70
  27 -50  -1   -3.20    0.93
 -27  47   1   -0.55    0.86
  47 -20   1    2.31    1.37
  47 -20   1   -0.01    0.95
 -47  20  -1   -0.03    1.45
  27 -47  -1   -0.84    1.05
  20  27  -1   -0.68    1.07
  20  27  -1    0.40    1.49
 -47  20  -1   -0.36    0.89
  44 -17   1   -0.19    0.93
  44 -17   1    1.49    1.22
 -27  44   1    0.53    1.20
 -44  17  -1   -1.59    1.45
  17  27  -1    0.16    1.02
  27 -44  -1    0.84    1.14
 -44  17  -1    1.75    1.00
  17  27  -1    1.70    1.52
  41 -14   1    4.61    1.70
  41 -14   1    3.66    1.44
 -14 -27   1    5.95    1.41
 -27  41   1    1.97    1.28
  27 -41  -1    4.40    1.33
 -41  14  -1    5.83    2.03
  14  27  -1    7.47    1.91
 -41  14  -1    5.40    1.21
  14  27  -1    3.35    1.34
  38 -11   1    2.36    1.00
  38 -11   1   -0.03    1.16
 -27  38   1    3.44    1.28
  38 -11   1    1.06    1.35
 -38  11  -1    2.91    0.95
  27 -38  -1    2.59    1.23
  11  27  -1    0.89    1.28
 -38  11  -1    3.85    1.73
  11  27  -1    1.71    1.46
  35  -8   1   -1.73    1.29
  35  -8   1    0.64    1.05
 -27  35   1    1.39    1.04
  35  -8   1    1.61    0.93
   8  27  -1   -0.64    1.27
   8  27  -1    1.16    1.12
 -35   8  -1    1.88    0.96
  27 -35  -1    1.60    0.90
 -35   8  -1    1.67    1.61
  32  -5   1    0.60    1.39
  -5 -27   1   -0.24    1.14
  32  -5   1    0.44    0.93
 -27  32   1    0.56    1.08
  32  -5   1    0.42    0.81
 -32   5  -1    1.18    1.50
  27 -32  -1    0.61    0.85
   5  27  -1    0.25    0.90
   5  27  -1    0.62    1.27
 -32   5  -1    0.98    0.81
  29  -2   1    4.08    1.09
 -27  29   1    5.49    1.43
  29  -2   1    6.02    1.73
  29  -2   1    6.66    2.82
  -2 -27   1    5.37    1.03
  -2 -27   1    5.20    1.28
 -29   2  -1    5.41    1.16
   2  27  -1    2.93    1.08
   2  27  -1    5.37    1.44
 -29   2  -1    5.28    1.71
  27 -29  -1    5.27    1.28
  26   1   1    4.80    1.49
  26   1   1    5.46    1.15
 -27  26   1    2.51    1.05
   1 -27   1    5.05    1.33
 -27  26   1    6.38    1.39
  -1  27  -1    5.56    1.31
 -26  -1  -1    6.75    1.11
  27 -26  -1    7.45    1.22
   4 -27   1    4.56    1.26
 -27  23   1    3.20    1.09
  23   4   1    0.89    1.18
 -27  23   1    2.22    0.88
  23   4   1    3.39    0.84
 -23  -4  -1    4.59    0.91
  -4  27  -1    2.93    1.14
  27 -23  -1    4.52    0.94
   7 -27   1   14.98    2.03
  20   7   1   10.54    1.69
 -27  20   1   15.13    1.86
  20   7   1    9.16    2.00
 -27  20   1   11.88    1.94
  -7  27  -1    8.39    1.91
  -7  27  -1   10.17    1.73
 -20  -7  -1   12.97    1.71
  27 -20  -1   12.17    1.77
 -20  -7  -1   22.96    3.32
  10 -27   1    3.01    0.95
 -27  17   1    3.43    0.86
 -27  17   1    3.48    1.10
  17  10   1    3.20    1.37
  17  10   1    2.09    0.78
  27 -17  -1    3.29    1.01
 -10  27  -1    2.66    0.94
 -10  27  -1    2.91    1.07
 -17 -10  -1    3.15    0.82
 -17 -10  -1    6.42    3.40
 -27  14   1    2.01    1.05
  14  13   1    0.49    1.01
 -27  14   1    0.35    0.58
  13 -27   1    2.09    0.81
  14  13   1    1.36    0.73
 -13  27  -1    0.81    0.70
  27 -14  -1    1.13    0.72
  27 -14  -1    1.98    0.85
 -14 -13  -1    2.21    2.71
  11  16   1    6.33    1.53
  16 -27   1    8.95    1.41
 -27  11   1   10.67    1.48
  11  16   1    7.79    1.43
 -27  11   1    8.10    1.70
  27 -11  -1    8.72    1.55
  27 -11  -1    7.87    1.31
 -16  27  -1    9.84    1.53
  19 -27   1    2.31    0.88
 -27   8   1    2.64    0.76
   8  19   1    3.79    1.09
 -27   8   1    3.23    1.21
   8  19   1    0.62    0.69
  27  -8  -1    5.07    0.95
 -19  27  -1    3.02    0.94
  27  -8  -1    2.31    1.06
 -27   5   1   -0.02    0.57
  22 -27   1    0.74    0.72
   5  22   1   -0.63    0.82
 -27   5   1    0.48    1.15
   5  22   1   -0.07    0.66
  27  -5  -1    0.74    1.06
  -5 -22  -1    1.34    0.90
  27  -5  -1    0.19    0.64
 -22  27  -1   -0.58    0.77
 -27   2   1    4.59    0.98
 -27   2   1    6.32    1.66
  25 -27   1    5.04    1.07
   2  25   1    7.01    1.40
  -2 -25  -1    4.61    1.12
 -25  27  -1    4.16    1.09
  27  -2  -1    3.06    1.02
  27  -2  -1    4.54    1.49
 -27  -1   1    1.22    0.68
  -1  28   1    2.02    1.04
  28 -27   1    2.02    0.85
 -28  27  -1    3.06    0.84
  27   1  -1    1.92    1.38
   1 -28  -1    2.85    1.07
 -28  27  -1    3.52    1.14
  27   1  -1    1.91    0.83
  -4  31   1    0.39    1.14
 -27  -4   1   -0.32    0.68
  31 -27   1    0.55    0.78
 -31  27  -1    1.54    0.85
  27   4  -1    0.26    0.75
  27   4  -1    2.86    1.58
 -31  27  -1   -0.95    1.08
   4 -31  -1    0.21    1.04
 -27  -7   1    0.17    0.79
  34 -27   1   -0.45    0.84
  -7  34   1    2.05    1.11
  27   7  -1    1.45    0.90
   7 -34  -1   -0.72    1.14
 -34  27  -1    0.06    0.88
  27   7  -1    1.49    1.73
 -34  27  -1    0.67    1.23
 -27 -10   1    0.99    0.75
  37 -27   1    1.83    1.08
 -10  37   1    0.17    0.91
  10 -37  -1    1.86    1.19
 -37  27  -1    2.09    0.95
 -37  27  -1   -0.11    1.24
  27  10  -1    1.81    1.64
 -27 -13   1   -1.68    0.78
 -13  40   1    1.10    1.01
  40 -27   1   -0.67    1.02
 -40  27  -1   -1.12    0.98
  27  13  -1    1.26    1.62
  27  13  -1   -0.94    0.97
  27  13  -1    0.16    1.54
 -40  27  -1   -0.57    1.48
  13 -40  -1    0.85    0.99
  43 -27   1    0.82    1.16
 -16  43   1   -0.12    0.87
 -27 -16   1   -0.91    0.77
  27  16  -1   -0.43    1.62
 -43  27  -1   -0.56    0.96
 -43  27  -1    0.69    1.50
  27  16  -1    2.97    1.81
  27  16  -1   -1.95    0.84
  16 -43  -1   -2.72    1.51
  46 -27   1   -0.39    1.05
 -19  46   1    1.04    1.11
 -27 -19   1    0.22    0.87
  19 -46  -1   -1.02    0.74
 -46  27  -1    1.14    1.47
  19 -46  -1   -0.93    0.93
  27  19  -1   -1.06    0.95
  27  19  -1    1.08    1.83
  27  19  -1   -1.60    1.30
 -22  49   1   -0.19    1.07
  49 -27   1    0.55    1.03
  27  22  -1   -1.51    0.83
  22 -49  -1    0.43    0.91
  22 -49  -1   -1.34    0.94
  27  22  -1    2.28    1.76
  27  22  -1    0.12    1.83
 -49  27  -1   -1.45    0.97
 -49  27  -1   -0.01    1.56
 -25  52   1    2.12    1.37
  52 -27   1    0.76    1.09
  27  25  -1    2.10    1.98
 -52  27  -1   -1.49    0.94
  25 -52  -1   -2.53    0.94
  25 -52  -1    1.73    0.82
  27  25  -1   -0.51    1.05
 -52  27  -1   -3.41    1.60
  27  25  -1   -1.51    1.40
 -28  52   1    1.62    1.24
  52 -24   1    1.82    1.14
  52 -24   1    2.00    1.07
  24  28  -1    0.02    1.62
 -52  24  -1    0.54    1.73
 -52  24  -1    0.41    0.91
  24  28  -1   -0.15    1.09
  28 -52  -1   -2.37    1.10
  24  28  -1    2.91    2.10
  49 -21   1   -0.15    0.93
  49 -21   1    0.83    1.21
 -28  49   1    2.04    1.21
  21  28  -1    0.29    1.65
  28 -49  -1   -0.60    1.09
 -49  21  -1   -0.71    1.61
  21  28  -1   -0.25    1.04
 -49  21  -1    1.59    0.95
  46 -18   1    0.30    0.95
  46 -18   1    1.74    1.26
 -28  46   1    1.95    1.22
  18  28  -1    1.71    1.03
  18  28  -1   -2.27    1.32
 -46  18  -1    1.47    1.69
  28 -46  -1   -1.05    1.00
 -46  18  -1    1.85    0.99
 -15 -28   1    1.46    1.12
 -28  43   1    1.21    1.14
  43 -15   1    2.26    1.00
  43 -15   1    3.83    1.44
 -43  15  -1    2.76    1.64
 -43  15  -1    1.58    0.98
  15  28  -1    0.21    1.07
  15  28  -1    1.65    1.69
  28 -43  -1   -0.09    1.46
  40 -12   1    3.54    1.17
  40 -12   1    1.29    1.26
 -28  40   1    2.74    1.26
 -12 -28   1    2.99    1.19
  40 -12   1    2.17    1.43
  12  28  -1    3.89    1.18
 -40  12  -1    2.37    1.01
 -40  12  -1    4.62    1.92
  28 -40  -1    3.91    1.35
  12  28  -1    4.76    1.79
  37  -9   1    0.19    1.58
  37  -9   1   -0.01    1.30
 -28  37   1    0.83    1.09
  37  -9   1   -0.13    0.94
  -9 -28   1   -0.91    1.52
 -37   9  -1    1.10    1.55
   9  28  -1    0.00    1.16
 -37   9  -1    0.08    0.84
  28 -37  -1    0.17    1.01
   9  28  -1    0.23    1.42
 -28  34   1    1.53    1.13
  34  -6   1    0.74    0.93
  -6 -28   1    2.94    1.28
  34  -6   1    0.95    1.08
  34  -6   1    2.93    1.55
   6  28  -1    1.33    1.06
   6  28  -1    3.25    1.55
 -34   6  -1    2.52    0.98
  28 -34  -1    3.71    1.16
 -34   6  -1    2.41    1.61
  -3 -28   1    2.79    1.40
  31  -3   1    1.59    1.34
  31  -3   1    0.10    0.89
  31  -3   1    0.05    0.84
 -28  31   1    1.38    0.97
   3  28  -1   -0.24    0.82
  28 -31  -1    0.46    0.78
   3  28  -1    1.02    1.13
 -31   3  -1    0.25    0.73
 -31   3  -1    0.27    1.52
  28   0   1    2.34    0.83
  28   0   1    2.12    1.48
   0 -28   1    1.50    1.03
 -28  28   1    2.73    1.09
 -28  28   1   -0.66    0.82
 -28   0  -1    1.66    0.77
   0  28  -1    1.81    1.13
   0  28  -1    2.00    0.92
  28 -28  -1    1.99    0.90
 -28   0  -1    3.03    1.47
  25   3   1    8.26    1.84
 -28  25   1    7.51    1.32
   3 -28   1    9.39    1.62
  25   3   1    6.78    1.25
 -28  25   1    7.09    1.43
  28 -25  -1    6.77    1.36
  -3  28  -1    7.46    1.55
 -25  -3  -1    7.04    1.24
 -28  22   1    1.71    0.58
  22   6   1    2.24    0.76
 -28  22   1   -0.05    0.73
  22   6   1    2.25    1.27
   6 -28   1    1.59    0.78
 -28  22   1    0.43    1.00
  -6  28  -1    1.62    0.85
 -22  -6  -1    2.11    0.68
 -22  -6  -1    2.31    2.40
  -6  28  -1    0.48    0.85
  28 -22  -1    1.67    0.80
 -28  19   1    5.14    0.99
  19   9   1    5.14    1.02
   9 -28   1    3.19    0.92
  19   9   1    4.47    1.50
 -28  19   1    4.20    1.29
  -9  28  -1    3.86    1.04
 -19  -9  -1    8.54    3.61
 -19  -9  -1    5.47    1.02
  28 -19  -1    5.44    1.13
  -9  28  -1    4.03    1.10
  16  12   1    6.51    1.23
  16  12   1    8.52    1.51
 -28  16   1    7.50    1.26
 -28  16   1   10.37    1.63
  12 -28   1    8.87    1.47
  16  12   1    8.09    1.74
  28 -16  -1    7.68    1.32
 -12  28  -1    5.30    1.32
 -12  28  -1    9.47    1.46
 -16 -12  -1    7.36    3.10
  28 -16  -1    8.23    1.46
 -16 -12  -1    5.77    1.19
  13  15   1    3.55    0.96
 -28  13   1    6.81    1.44
 -28  13   1    4.16    0.92
  13  15   1    5.13    1.31
  15 -28   1    6.13    1.20
  28 -13  -1    4.70    1.18
  28 -13  -1    4.50    1.01
  28 -13  -1    6.07    0.91
 -15  28  -1    4.16    1.08
 -28  10   1    1.57    1.22
  10  18   1    0.76    1.02
  10  18   1    0.72    0.75
  18 -28   1    0.32    0.70
 -28  10   1    1.00    0.61
 -18  28  -1    0.38    0.72
  28 -10  -1   -0.69    0.69
  28 -10  -1    0.02    0.91
  21 -28   1    0.44    0.65
 -28   7   1    0.07    0.63
   7  21   1    2.65    1.22
 -28   7   1   -0.09    1.09
   7  21   1    0.84    0.77
  -7 -21  -1    0.81    0.90
  28  -7  -1    1.60    1.03
 -21  28  -1    0.85    0.83
  28  -7  -1    1.98    0.70
  24 -28   1    5.46    1.03
 -28   4   1    5.33    1.00
   4  24   1    3.50    1.02
   4  24   1    2.88    1.10
 -28   4   1    4.79    1.57
  -4 -24  -1    5.44    1.37
  28  -4  -1    5.16    1.05
 -24  28  -1    4.60    1.20
  28  -4  -1    5.30    1.48
 -28   1   1    5.57    1.12
   1  27   1    4.45    1.36
 -28   1   1    4.33    1.65
  27 -28   1    7.05    1.26
  28  -1  -1    3.76    1.13
  -1 -27  -1    8.70    1.59
 -27  28  -1    8.48    1.58
 -27  28  -1    4.85    1.15
  28  -1  -1    7.48    1.78
  30 -28   1    0.40    0.78
 -28  -2   1   -0.68    0.69
  -2  30   1   -0.15    1.06
  28   2  -1    1.46    1.34
   2 -30  -1    1.43    1.11
  28   2  -1    0.61    0.80
 -30  28  -1    0.91    0.83
 -30  28  -1   -0.54    0.95
 -28  -5   1    1.40    0.84
  33 -28   1    0.51    0.87
  -5  33   1    1.11    1.19
 -33  28  -1    0.06    1.21
  28   5  -1   -1.34    0.80
   5 -33  -1    1.41    1.16
  28   5  -1    1.14    1.64
 -33  28  -1   -0.37    0.84
  36 -28   1    0.64    1.06
  -8  36   1    0.67    1.15
 -28  -8   1    0.11    0.77
 -36  28  -1    2.65    1.04
  28   8  -1   -1.15    1.73
 -36  28  -1    1.04    1.34
   8 -36  -1    1.38    1.23
  28   8  -1    1.68    0.97
 -28 -11   1    1.27    0.96
 -11  39   1    0.44    1.01
 -39  28  -1    2.28    1.43
  11 -39  -1    1.62    1.17
  28  11  -1    1.34    0.98
  28  11  -1    2.31    1.66
 -39  28  -1    2.60    1.03
 -14  42   1    1.70    1.44
 -28 -14   1   -0.99    0.87
  42 -28   1    2.07    1.09
 -42  28  -1    1.60    1.77
 -42  28  -1   -0.02    1.00
  28  14  -1    0.65    0.96
  28  14  -1    2.10    1.41
  14 -42  -1    0.86    1.31
  28  14  -1    0.45    1.91
  45 -28   1    1.76    1.17
 -28 -17   1   -0.81    0.90
  28  17  -1   -1.58    0.95
  28  17  -1    1.84    1.33
  17 -45  -1    0.00    0.97
  28  17  -1   -1.49    1.41
 -45  28  -1   -2.46    1.49
 -45  28  -1    0.17    0.79
 -20  48   1    0.40    1.17
  48 -28   1    1.21    1.07
  28  20  -1    0.44    1.97
  20 -48  -1   -0.37    1.18
  28  20  -1   -0.35    0.94
 -48  28  -1   -0.04    1.42
 -48  28  -1    0.43    0.81
  20 -48  -1   -0.13    0.89
  28  20  -1   -1.86    1.30
 -23  51   1    0.02    1.06
  51 -28   1    1.36    1.14
  28  23  -1    0.08    1.03
  23 -51  -1    1.51    0.88
  28  23  -1   -2.13    1.48
  28  23  -1   -2.34    1.73
 -51  28  -1    0.15    0.95
 -51  28  -1    0.45    1.58
  23 -51  -1   -0.75    1.21
 -29  51   1    0.91    1.27
  51 -22   1    3.01    1.03
  51 -22   1    1.82    1.32
  29 -51  -1   -1.58    1.02
 -51  22  -1   -1.53    1.79
 -51  22  -1    0.64    0.97
  22  29  -1   -2.73    1.44
  22  29  -1   -0.89    0.91
  22  29  -1    1.06    1.92
  48 -19   1   -1.13    0.88
  48 -19   1    2.26    1.32
 -29  48   1   -0.07    1.05
 -48  19  -1    1.52    0.95
  29 -48  -1   -1.33    0.97
  19  29  -1    1.47    1.05
  19  29  -1    0.64    1.51
 -48  19  -1    0.57    1.62
  45 -16   1    0.64    1.20
 -16 -29   1    1.28    1.02
 -29  45   1    3.34    2.11
  45 -16   1    0.47    0.95
  29 -45  -1    1.43    1.16
 -45  16  -1    0.76    1.11
 -45  16  -1    1.22    1.61
  16  29  -1    0.98    0.97
  16  29  -1   -2.62    1.34
  42 -13   1    1.63    1.11
 -29  42   1    3.11    1.33
  42 -13   1    0.79    1.50
 -13 -29   1    1.11    1.08
  42 -13   1    0.91    1.21
  29 -42  -1    0.76    1.14
 -42  13  -1    0.49    0.90
  13  29  -1    1.07    1.19
 -42  13  -1    3.58    1.93
  13  29  -1    1.53    1.53
 -10 -29   1    2.14    1.17
  39 -10   1    0.76    1.15
  39 -10   1    2.00    1.02
 -29  39   1    1.32    1.11
  39 -10   1    1.86    2.23
  29 -39  -1    1.92    1.11
 -39  10  -1    0.96    0.93
 -39  10  -1    2.73    1.71
  10  29  -1    0.10    1.48
  10  29  -1   -0.43    1.05
  36  -7   1    3.59    1.55
  36  -7   1   -0.24    1.07
  36  -7   1    0.10    0.93
 -29  36   1    1.34    1.15
 -36   7  -1    1.10    0.90
   7  29  -1    0.36    1.03
 -36   7  -1   -0.03    1.67
   7  29  -1    2.69    1.28
  29 -36  -1    2.21    1.05
  33  -4   1   -0.21    0.83
  33  -4   1    0.84    0.98
 -29  33   1   -0.78    0.95
  33  -4   1   -2.30    1.32
  -4 -29   1   -0.25    1.03
  29 -33  -1    0.16    0.80
 -33   4  -1   -0.06    0.82
   4  29  -1   -0.40    0.91
   4  29  -1    0.06    1.29
 -33   4  -1    0.98    1.48
  -1 -29   1    6.16    1.57
 -29  30   1   10.55    1.70
  30  -1   1    6.72    1.27
  30  -1   1    7.84    1.81
 -29  30   1    5.42    1.26
  30  -1   1    3.36    1.20
  29 -30  -1    6.76    1.28
 -30   1  -1    7.29    1.25
   1  29  -1    4.06    1.22
   1  29  -1    4.63    1.52
 -30   1  -1    5.69    1.79
   2 -29   1    1.48    1.05
 -29  27   1    2.55    0.97
 -29  27   1    0.96    1.03
  27   2   1    2.42    0.79
  27   2   1   -0.09    1.22
  -2  29  -1    2.02    1.15
 -27  -2  -1    1.92    0.77
  29 -27  -1    2.23    0.90
 -29  24   1    8.20    1.24
  24   5   1    5.29    1.08
  24   5   1    4.12    1.52
   5 -29   1    6.62    1.39
 -29  24   1    6.06    1.50
  29 -24  -1    6.67    1.27
 -24  -5  -1    6.32    1.13
  -5  29  -1    5.00    1.19
  21   8   1    2.58    1.48
  21   8   1    3.27    0.88
   8 -29   1    3.46    0.94
 -29  21   1    3.28    1.22
 -29  21   1    4.73    0.99
 -21  -8  -1    4.64    2.63
 -21  -8  -1    4.87    0.91
  -8  29  -1    3.22    1.15
  -8  29  -1    3.64    1.00
  29 -21  -1    5.10    1.21
  18  11   1   -2.14    0.89
  18  11   1   -0.03    0.71
  11 -29   1    0.74    0.65
 -29  18   1    2.08    1.15
  18  11   1   -0.20    1.28
 -29  18   1   -0.30    0.67
  29 -18  -1    0.85    0.74
 -18 -11  -1   -0.95    2.37
 -11  29  -1   -0.27    0.68
 -11  29  -1    1.25    0.86
 -18 -11  -1    0.73    0.66
 -29  15   1    0.93    0.64
 -29  15   1    0.22    1.05
  15  14   1    1.17    0.72
  14 -29   1    1.37    0.83
  15  14   1    0.71    0.85
  29 -15  -1    0.59    0.66
 -14  29  -1    0.95    0.87
  29 -15  -1   -0.20    0.83
 -15 -14  -1    5.17    2.60
  12  17   1    3.95    1.27
  17 -29   1    4.01    1.03
 -29  12   1    2.56    0.91
 -29  12   1    4.16    1.35
  12  17   1    3.34    0.95
 -17  29  -1    4.57    1.10
  29 -12  -1    5.37    1.28
  29 -12  -1    4.93    1.00
 -29   9   1    6.42    1.63
   9  20   1    5.07    1.15
  20 -29   1    7.66    1.30
 -29   9   1    5.02    1.06
   9  20   1    6.93    1.56
  29  -9  -1    7.69    1.22
 -20  29  -1    5.92    1.23
  29  -9  -1    4.40    1.38
 -29   6   1    3.31    1.44
  23 -29   1    0.61    0.77
   6  23   1    2.07    0.84
   6  23   1    1.79    1.06
 -29   6   1    3.24    0.80
 -23  29  -1    3.44    1.15
  29  -6  -1    1.99    1.22
  -6 -23  -1    3.33    1.18
  29  -6  -1    0.93    0.81
  26 -29   1    2.60    0.87
 -29   3   1    1.84    0.85
   3  26   1    2.48    1.20
 -29   3   1    3.96    1.53
  29  -3  -1    2.98    0.92
  29  -3  -1    2.67    1.43
  -3 -26  -1    2.53    1.27
 -26  29  -1    6.09    1.29
 -29   0   1    0.86    0.79
 -29   0   1    0.73    1.42
  29 -29   1    1.17    0.82
   0  29   1    1.90    1.19
   0 -29  -1    0.31    1.03
 -29  29  -1    0.72    0.84
 -29  29  -1    0.57    0.99
  29   0  -1    1.71    0.87
  29   0  -1    0.75    1.35
 -29  -3   1    3.45    0.98
  32 -29   1    1.65    1.00
  -3  32   1    4.01    1.19
 -32  29  -1    3.68    1.04
  29   3  -1    1.97    1.76
  29   3  -1    1.11    0.96
 -32  29  -1    2.19    1.23
   3 -32  -1    3.42    1.22
  -6  35   1    1.35    1.28
 -29  -6   1    0.65    0.82
  35 -29   1    0.50    0.94
  29   6  -1   -1.19    1.69
 -35  29  -1    1.19    0.94
 -35  29  -1    0.09    1.32
   6 -35  -1    1.25    0.96
  29   6  -1    1.22    0.90
  38 -29   1    6.09    1.45
 -29  -9   1    3.29    1.09
  -9  38   1    2.45    1.11
 -38  29  -1    4.74    1.18
 -38  29  -1    4.83    1.60
  29   9  -1    2.69    1.10
   9 -38  -1    4.74    1.37
  29   9  -1    2.57    1.86
 -29 -12   1    1.77    1.03
 -12  41   1    1.50    1.15
  41 -29   1    3.29    1.11
 -41  29  -1    1.20    2.02
  12 -41  -1    3.19    1.32
 -41  29  -1    0.73    0.93
  29  12  -1   -0.49    1.03
  29  12  -1    2.81    2.58
  29  12  -1   -0.22    1.79
  44 -29   1    0.91    1.13
 -29 -15   1   -0.21    0.95
 -15  44   1   -0.93    0.94
 -44  29  -1    0.86    0.96
 -44  29  -1   -1.57    1.41
  29  15  -1    1.98    1.89
  29  15  -1    0.24    1.54
  15 -44  -1   -0.40    1.14
  29  15  -1   -0.80    0.97
 -18  47   1    0.73    0.95
  47 -29   1    0.37    1.11
 -29 -18   1   -0.09    0.74
  18 -47  -1   -0.57    0.91
 -47  29  -1   -0.58    1.30
  29  18  -1   -2.91    1.45
  29  18  -1    5.32    1.80
 -47  29  -1    0.63    0.93
  29  18  -1    0.41    0.99
 -21  50   1    0.58    1.06
  50 -29   1    0.64    1.00
  21 -50  -1    0.56    1.27
 -50  29  -1    0.21    0.98
  29  21  -1    0.76    1.82
  21 -50  -1   -0.05    0.86
 -50  29  -1    0.55    1.39
  29  21  -1    0.64    1.78
  29  21  -1   -1.12    0.90
 -30  50   1    1.95    1.07
  50 -20   1    0.72    1.21
  50 -20   1    0.27    0.96
  20  30  -1   -0.43    0.94
  30 -50  -1   -0.41    1.03
 -50  20  -1   -0.11    0.95
  20  30  -1   -1.96    1.58
 -50  20  -1   -0.89    1.39
 -17 -30   1    0.92    0.96
  47 -17   1    0.88    1.02
  47 -17   1    0.18    1.21
 -30  47   1    1.04    1.18
  17  30  -1   -0.68    0.97
  17  30  -1   -2.65    1.30
 -47  17  -1    1.57    0.88
 -47  17  -1    0.74    1.68
  30 -47  -1   -0.30    1.00
 -30  44   1    0.91    1.12
  44 -14   1    2.35    1.09
  44 -14   1    1.87    1.37
  44 -14   1    1.66    1.19
  14  30  -1    1.64    1.66
  14  30  -1    1.57    1.16
 -44  14  -1   -0.49    1.58
  30 -44  -1    0.27    0.94
 -44  14  -1   -0.01    1.42
  41 -11   1   -0.55    1.09
  41 -11   1    1.53    1.34
  41 -11   1    0.44    1.05
 -30  41   1    1.45    1.18
  30 -41  -1    1.48    1.08
 -41  11  -1    1.47    0.94
  11  30  -1    0.10    1.17
  11  30  -1   -0.24    2.07
  38  -8   1    0.89    0.96
 -30  38   1   -1.25    0.93
  38  -8   1   -0.67    1.17
  38  -8   1   -0.95    1.82
 -38   8  -1   -0.71    1.58
   8  30  -1   -0.16    1.09
   8  30  -1    1.22    1.46
 -38   8  -1    0.01    0.86
  30 -38  -1    0.15    0.97
  35  -5   1   -0.98    1.42
  -5 -30   1    0.85    1.23
 -30  35   1   -0.49    0.94
  35  -5   1    0.07    0.99
  35  -5   1    0.33    0.86
 -35   5  -1    0.27    1.54
   5  30  -1    1.57    1.33
   5  30  -1   -2.33    0.96
  30 -35  -1   -0.23    0.73
 -35   5  -1    1.29    0.90
  32  -2   1    0.95    1.46
  32  -2   1    0.57    0.87
 -30  32   1    1.48    1.00
  32  -2   1    1.24    0.94
  -2 -30   1    0.99    1.10
 -30  32   1    0.62    0.94
 -32   2  -1   -0.41    0.83
   2  30  -1   -1.23    1.10
 -32   2  -1    1.24    1.58
   2  30  -1    1.16    0.95
  30 -32  -1    1.95    0.99
   1 -30   1    3.35    1.19
 -30  29   1   -0.27    1.04
  29   1   1    0.28    0.77
 -30  29   1    2.03    0.93
  29   1   1    1.02    1.46
 -29  -1  -1    0.82    0.80
  -1  30  -1    0.53    0.97
  -1  30  -1    2.02    1.14
  30 -29  -1    1.96    0.93
 -30  26   1    4.08    1.20
 -30  26   1    1.64    0.97
  26   4   1    1.65    0.84
  26   4   1    1.89    1.50
   4 -30   1    0.82    0.81
 -26  -4  -1    3.01    0.83
  30 -26  -1    2.08    0.94
  -4  30  -1    1.64    1.05
  23   7   1    2.83    1.27
  23   7   1    4.63    0.99
   7 -30   1    5.16    1.22
 -30  23   1    4.15    1.04
 -30  23   1    2.67    1.33
 -23  -7  -1    8.25    2.71
  -7  30  -1    5.15    1.34
  -7  30  -1    2.36    1.16
  30 -23  -1    4.03    1.04
 -23  -7  -1    2.64    0.87
 -30  20   1    2.56    0.86
  20  10   1    1.46    0.75
 -30  20   1    3.15    1.26
  20  10   1    3.15    1.45
  10 -30   1    2.02    0.79
 -20 -10  -1    0.07    2.62
 -10  30  -1    3.93    1.07
  30 -20  -1    0.75    0.85
 -20 -10  -1    2.66    0.72
 -10  30  -1    1.37    0.96
  17  13   1    0.19    1.26
  17  13   1    0.89    1.16
  17  13   1    0.63    0.73
 -30  17   1   -0.09    1.15
  13 -30   1    1.03    0.86
 -30  17   1    0.46    0.67
 -13  30  -1    1.07    0.75
 -13  30  -1   -0.50    0.89
  30 -17  -1    1.22    0.91
  30 -17  -1    2.37    0.75
 -17 -13  -1   -0.71    2.57
  14  16   1    2.35    0.89
  14  16   1    4.85    1.43
 -30  14   1    2.29    1.36
 -30  14   1    1.22    0.73
  16 -30   1    2.97    1.00
 -16  30  -1    1.59    0.83
  30 -14  -1    2.36    0.69
  30 -14  -1    2.28    0.81
  30 -14  -1    1.10    1.00
  11  19   1   -0.33    0.97
  19 -30   1   -0.17    0.75
 -30  11   1    0.50    0.63
  11  19   1    0.45    0.74
 -30  11   1   -1.78    1.04
  30 -11  -1   -0.65    0.92
 -19  30  -1   -0.06    0.83
  30 -11  -1    0.12    0.63
  22 -30   1    5.24    1.09
 -30   8   1    4.44    1.53
   8  22   1    1.74    1.08
   8  22   1    2.20    0.83
 -30   8   1    1.81    0.82
 -22  30  -1    2.77    1.06
  30  -8  -1    4.05    1.23
  30  -8  -1    1.84    0.85
 -30   5   1    1.93    1.48
   5  25   1    0.61    0.86
   5  25   1    1.33    1.03
 -30   5   1    0.67    0.70
  25 -30   1    1.36    0.83
  -5 -25  -1    0.76    0.80
  30  -5  -1    1.21    0.79
 -25  30  -1   -1.83    0.94
  30  -5  -1   -0.06    1.25
  28 -30   1    1.16    0.88
 -30   2   1   -0.78    1.51
   2  28   1    2.06    1.10
 -30   2   1    2.16    0.74
  -2 -28  -1    1.81    1.02
  30  -2  -1    0.85    0.81
 -28  30  -1    0.71    0.85
 -28  30  -1    2.23    1.15
  30  -2  -1    1.41    1.40
 -30  -1   1    0.32    0.76
  -1  31   1    0.43    1.22
  31 -30   1   -0.45    0.80
 -31  30  -1    0.15    1.18
 -31  30  -1    0.83    0.87
   1 -31  -1    2.48    1.22
  30   1  -1    0.14    0.88
  30   1  -1    0.10    1.42
 -30  -4   1    1.63    0.82
  -4  34   1    1.74    1.10
  34 -30   1    0.26    0.95
   4 -34  -1    1.41    1.23
  30   4  -1    2.25    1.80
  30   4  -1    1.43    0.97
 -34  30  -1    1.38    1.28
 -34  30  -1    0.44    0.88
  -7  37   1   -0.35    0.83
 -30  -7   1    0.63    0.86
  37 -30   1   -1.42    0.84
 -37  30  -1   -0.03    0.96
  30   7  -1    2.22    1.91
   7 -37  -1   -2.39    1.05
 -37  30  -1   -0.76    1.10
  30   7  -1    0.96    1.02
  40 -30   1    0.81    1.06
 -10  40   1    1.07    1.18
  10 -40  -1    2.84    1.25
 -40  30  -1    1.89    1.00
  30  10  -1    0.28    0.98
  30  10  -1    2.52    1.75
 -40  30  -1   -0.91    1.50
 -30 -13   1    0.51    0.92
 -13  43   1    0.13    1.05
  43 -30   1    0.59    1.04
 -43  30  -1    0.41    0.92
 -43  30  -1   -0.85    1.35
  30  13  -1    2.22    1.56
  13 -43  -1    0.09    1.24
  30  13  -1   -0.72    0.93
  46 -30   1    1.42    1.14
 -16  46   1    1.61    1.21
 -30 -16   1   -0.95    0.76
 -46  30  -1    0.07    1.01
  30  16  -1   -0.89    1.51
  30  16  -1    2.32    1.54
  30  16  -1    0.98    0.96
  16 -46  -1   -0.77    0.91
 -46  30  -1    2.14    1.57
  49 -30   1   -0.76    1.01
 -19  49   1    1.70    1.18
 -30 -19   1   -0.05    0.89
  30  19  -1    0.84    1.04
  19 -49  -1   -1.06    1.01
 -49  30  -1   -2.62    1.46
  19 -49  -1   -1.02    0.94
  30  19  -1   -2.43    1.50
 -49  30  -1   -0.47    0.78
  30  19  -1   -0.46    1.63
  52 -30   1    0.59    1.05
 -22  52   1   -0.46    1.12
  22 -52  -1    1.45    0.90
  30  22  -1    2.04    1.16
 -52  30  -1   -0.92    0.88
  22 -52  -1   -1.10    0.84
  30  22  -1   -0.50    1.59
  30  22  -1    0.08    1.44
 -52  30  -1   -1.29    1.45
 -21 -31   1   -0.89    0.98
 -52  21  -1    0.36    1.57
  49 -18   1    1.38    1.03
  49 -18   1   -0.97    1.17
 -18 -31   1   -1.57    0.93
 -31  49   1    1.92    1.33
  49 -18   1   -0.35    0.94
  18  31  -1   -0.15    1.01
  31 -49  -1   -0.74    1.15
 -49  18  -1   -3.96    1.57
 -49  18  -1   -1.12    0.76
  18  31  -1    1.01    1.64
  46 -15   1    0.62    1.15
  46 -15   1    0.22    1.01
 -31  46   1    0.62    1.13
  46 -15   1    1.40    1.06
  31 -46  -1    0.69    1.05
  15  31  -1    0.60    1.43
 -46  15  -1    0.71    1.70
 -46  15  -1   -0.25    0.88
  15  31  -1   -0.60    1.02
 -31  43   1    0.56    1.12
  43 -12   1    2.18    1.08
  43 -12   1    3.11    1.05
  43 -12   1   -0.16    1.20
 -43  12  -1   -0.46    0.91
  12  31  -1    2.10    1.48
  31 -43  -1    1.64    1.14
 -43  12  -1    1.47    1.66
  12  31  -1    1.62    1.04
  40  -9   1    0.55    1.03
  40  -9   1    0.02    1.40
 -31  40   1   -0.80    1.11
 -40   9  -1    1.66    0.94
   9  31  -1    0.52    1.85
  31 -40  -1   -0.11    0.88
   9  31  -1    1.14    1.11
 -40   9  -1    4.18    2.05
  37  -6   1   -0.31    1.47
  -6 -31   1   -1.51    2.27
  37  -6   1    0.21    0.93
  37  -6   1    0.53    1.02
 -31  37   1    1.24    1.12
   6  31  -1    0.59    1.10
  31 -37  -1    0.37    0.93
 -37   6  -1   -0.58    1.79
   6  31  -1    0.32    1.24
 -37   6  -1    1.42    1.02
  -3 -31   1    0.55    1.45
 -31  34   1   -1.21    0.91
  34  -3   1    1.96    1.63
  34  -3   1   -1.08    0.94
 -31  34   1    0.62    1.06
   3  31  -1    1.63    1.29
 -34   3  -1    0.47    1.44
   3  31  -1   -0.07    1.03
 -34   3  -1    0.64    0.79
  31 -34  -1    0.35    0.94
 -31  31   1    1.48    1.14
   0 -31   1    0.85    1.13
 -31  31   1    1.50    1.00
  31   0   1    2.46    0.91
  31   0   1   -0.09    1.47
 -31   0  -1    1.36    0.84
  31 -31  -1    1.81    0.90
   0  31  -1    1.11    0.95
   0  31  -1    1.09    1.14
  28   3   1    1.06    1.68
   3 -31   1    1.08    1.15
  28   3   1    0.78    0.81
 -31  28   1    2.08    0.88
 -31  28   1    1.52    1.22
  -3  31  -1   -0.29    0.97
  31 -28  -1    2.15    0.92
 -28  -3  -1    1.02    0.78
 -31  25   1    0.60    1.18
   6 -31   1   -0.09    0.99
 -31  25   1   -0.27    0.82
  25   6   1    0.93    0.87
  25   6   1    1.56    1.22
 -25  -6  -1   -0.25    0.72
  31 -25  -1    0.32    0.78
  -6  31  -1   -0.71    0.78
  22   9   1   -0.45    0.74
 -31  22   1   -0.66    0.69
   9 -31   1    0.14    0.94
 -31  22   1    0.17    1.16
  22   9   1    2.23    1.57
  31 -22  -1    0.57    0.81
  -9  31  -1    0.00    0.79
  -9  31  -1    0.56    0.80
 -22  -9  -1   -0.64    0.65
  19  12   1   -1.71    1.16
 -31  19   1    0.67    1.26
  19  12   1    0.16    1.11
  19  12   1    0.44    0.79
  12 -31   1   -0.03    0.86
 -31  19   1   -0.40    0.67
 -12  31  -1    0.13    0.86
 -19 -12  -1    0.02    0.70
 -12  31  -1    1.14    0.96
  31 -19  -1    0.78    0.88
 -19 -12  -1    0.91    2.64
 -31  16   1    1.93    1.32
 -31  16   1    3.00    0.86
  15 -31   1    3.27    1.01
  16  15   1    1.83    1.24
  16  15   1    2.08    0.86
  31 -16  -1    2.69    1.02
 -15  31  -1    4.56    1.13
 -16 -15  -1    1.86    3.00
  31 -16  -1    3.01    0.90
  31 -16  -1    3.52    0.79
  13  18   1    0.33    1.09
  18 -31   1   -0.01    0.70
 -31  13   1    1.95    0.63
 -31  13   1    2.37    1.36
  13  18   1    1.01    0.79
  31 -13  -1    2.31    1.02
 -18  31  -1    0.90    0.85
  31 -13  -1    0.48    0.78
 -31  10   1    0.92    1.32
  10  21   1   -0.15    1.19
 -31  10   1    0.26    0.76
  21 -31   1    0.86    0.63
  10  21   1   -0.23    0.79
  31 -10  -1    0.22    0.73
  31 -10  -1    1.12    1.04
 -21  31  -1   -0.15    0.85
   7  24   1    0.77    0.80
 -31   7   1    2.25    0.80
 -31   7   1    2.21    1.42
  24 -31   1    3.79    1.04
   7  24   1    0.17    1.10
 -24  31  -1    3.21    1.10
  -7 -24  -1    2.45    1.10
  31  -7  -1    3.68    1.33
  31  -7  -1    1.87    0.90
 -31   4   1    0.40    1.44
   4  27   1   -0.21    0.79
   4  27   1   -1.46    1.07
 -31   4   1    1.26    0.74
  27 -31   1    0.60    0.81
  31  -4  -1   -0.18    0.77
 -27  31  -1   -0.08    0.82
  -4 -27  -1    1.07    0.99
  31  -4  -1    2.05    1.41
   1  30   1    1.91    1.16
  30 -31   1    1.43    0.92
 -31   1   1    2.08    0.79
 -31   1   1    2.22    1.65
 -30  31  -1    2.22    0.95
 -30  31  -1    0.76    1.10
  -1 -30  -1    0.25    1.10
  31  -1  -1    1.63    0.93
  31  -1  -1    2.59    1.47
  -2  33   1    4.24    1.32
 -31  -2   1    2.35    0.90
  33 -31   1    0.39    0.91
  31   2  -1    0.88    0.91
  31   2  -1    2.66    1.66
 -33  31  -1    1.88    1.11
 -33  31  -1   -0.11    0.94
   2 -33  -1    1.76    1.23
 -31  -5   1    3.31    1.02
  -5  36   1    0.58    0.95
  36 -31   1    1.64    1.03
   5 -36  -1    0.82    1.12
 -36  31  -1    1.10    1.29
  31   5  -1    1.62    1.06
  31   5  -1   -2.45    1.79
 -36  31  -1    1.89    1.05
 -31  -8   1    0.54    0.95
  -8  39   1    4.33    1.64
  39 -31   1    5.06    1.36
 -39  31  -1    1.81    1.67
  31   8  -1    2.90    1.11
  31   8  -1    1.76    1.95
 -39  31  -1    2.15    1.09
   8 -39  -1    0.84    0.96
 -11  42   1    0.33    1.14
 -31 -11   1   -1.49    0.81
  42 -31   1    0.23    1.06
 -42  31  -1    0.99    0.93
 -42  31  -1    1.17    1.50
  11 -42  -1   -1.19    1.28
  31  11  -1   -0.71    1.90
  31  11  -1    0.41    0.99
  45 -31   1    2.09    1.03
 -14  45   1    0.46    1.25
 -31 -14   1    0.59    0.83
  31  14  -1    1.91    1.70
 -45  31  -1   -0.75    1.57
  31  14  -1    0.67    1.22
  31  14  -1   -0.27    0.91
 -45  31  -1   -0.29    0.99
  14 -45  -1   -0.06    1.14
  48 -31   1    0.35    0.91
 -17  48   1    0.62    1.06
 -31 -17   1    0.16    0.79
 -48  31  -1   -1.19    1.60
  31  17  -1    0.26    1.57
  31  17  -1    0.17    0.94
 -48  31  -1    1.22    0.95
  31  17  -1    0.36    1.56
  17 -48  -1   -0.15    1.14
 -20  51   1   -0.05    1.18
  51 -31   1    1.74    1.13
 -51  31  -1   -1.36    0.90
  20 -51  -1    1.64    0.92
  31  20  -1    0.20    1.07
  31  20  -1   -1.68    1.77
  20 -51  -1    0.10    1.29
  31  20  -1   -0.30    1.35
 -51  31  -1   -0.78    1.76
  51 -19   1    0.98    1.27
  51 -19   1   -0.21    1.17
  51 -19   1   -0.99    0.98
 -32  51   1    2.12    1.14
 -51  19  -1    0.17    0.91
  19  32  -1   -1.62    1.05
  19  32  -1   -1.69    1.56
 -51  19  -1   -0.58    1.87
  32 -51  -1   -0.72    1.18
 -32  48   1    1.33    1.16
  48 -16   1    1.66    1.02
  48 -16   1    1.16    1.09
  48 -16   1    0.08    1.19
 -48  16  -1   -0.52    0.86
  16  32  -1   -0.54    0.96
  16  32  -1   -1.57    1.40
 -48  16  -1    2.08    1.80
  32 -48  -1    0.38    1.10
  45 -13   1    0.80    1.34
  45 -13   1    0.04    0.94
  45 -13   1    0.73    1.05
 -32  45   1    2.81    1.26
  32 -45  -1    0.91    1.10
 -45  13  -1    0.50    0.92
  13  32  -1    1.06    1.08
  13  32  -1   -1.34    1.26
 -45  13  -1    1.50    1.58
 -32  42   1    1.43    1.12
  42 -10   1    0.46    1.40
  42 -10   1   -1.89    0.94
  42 -10   1    2.15    1.22
 -42  10  -1    0.41    0.83
  10  32  -1    0.76    1.63
  32 -42  -1    1.73    0.93
 -42  10  -1    1.48    1.54
  10  32  -1    1.17    1.06
 -32  39   1   -1.05    1.06
  39  -7   1   -0.64    1.05
  39  -7   1    0.64    1.09
  39  -7   1    0.06    1.50
  32 -39  -1    1.05    1.06
   7  32  -1   -0.35    1.17
 -39   7  -1    0.66    1.67
   7  32  -1    0.16    1.48
 -39   7  -1   -1.14    0.82
 -32  36   1   -1.48    0.93
  36  -4   1    0.41    1.56
  36  -4   1   -1.08    0.90
  -4 -32   1    2.39    1.71
 -32  36   1    0.72    1.03
 -36   4  -1   -0.42    1.57
   4  32  -1    0.90    1.44
   4  32  -1   -0.08    1.66
 -36   4  -1    0.40    0.78
  32 -36  -1    0.25    0.96
  -1 -32   1    2.99    1.37
 -32  33   1    1.91    1.06
  33  -1   1    0.12    1.57
  33  -1   1   -0.17    0.92
 -32  33   1    1.21    1.25
   1  32  -1    0.26    1.18
   1  32  -1    1.88    1.04
 -33   1  -1    0.58    0.80
  32 -33  -1    0.26    0.99
  30   2   1    1.75    0.92
   2 -32   1    2.68    1.30
  30   2   1    4.86    1.77
 -32  30   1    1.14    1.22
 -32  30   1    3.31    1.10
 -30  -2  -1    1.06    0.89
  32 -30  -1    2.67    1.02
  -2  32  -1    3.72    1.33
  27   5   1   -0.52    1.56
  27   5   1    0.13    0.86
 -32  27   1    0.71    0.81
 -32  27   1    2.31    1.29
   5 -32   1    1.27    0.93
  32 -27  -1    0.66    0.85
  -5  32  -1    1.39    1.04
 -27  -5  -1   -0.21    0.79
 -32  24   1    2.69    0.95
 -32  24   1    2.09    1.35
  24   8   1    0.78    0.82
  24   8   1    3.70    1.70
   8 -32   1    2.66    1.03
 -24  -8  -1   -0.70    3.14
 -24  -8  -1    0.02    0.71
  -8  32  -1    1.52    0.96
  -8  32  -1    0.36    0.77
  32 -24  -1    1.29    0.84
  21  11   1    1.07    0.79
  11 -32   1   -1.09    0.85
 -32  21   1   -0.38    0.75
 -32  21   1    0.18    1.15
  21  11   1    0.42    1.46
  32 -21  -1    0.39    0.86
 -11  32  -1    1.19    0.96
 -11  32  -1    0.25    0.88
 -21 -11  -1    5.15    2.98
 -21 -11  -1    0.85    0.75
  14 -32   1    5.95    1.26
  18  14   1    3.40    1.67
 -32  18   1    6.90    1.71
  18  14   1    6.25    1.70
  18  14   1    3.21    1.03
 -32  18   1    4.51    1.01
  32 -18  -1    6.37    1.37
 -18 -14  -1   12.13    3.33
 -14  32  -1    3.57    1.17
  32 -18  -1    5.32    1.10
 -14  32  -1    3.30    1.03
  17 -32   1    6.99    1.34
 -32  15   1    7.17    1.23
 -32  15   1    4.90    1.52
  15  17   1    4.56    1.10
  15  17   1    5.21    1.45
  32 -15  -1    5.25    1.18
  32 -15  -1    8.65    1.56
 -17  32  -1    4.61    1.33
  20 -32   1    1.76    0.84
  12  20   1    0.28    1.13
  12  20   1    0.39    0.81
 -32  12   1    0.23    0.69
 -32  12   1   -1.61    1.36
  32 -12  -1    0.03    0.96
  32 -12  -1    0.42    0.78
 -20  32  -1   -1.07    0.78
  23 -32   1    1.51    0.90
   9  23   1    0.74    1.19
 -32   9   1    0.17    0.73
   9  23   1    1.52    0.85
 -32   9   1    2.40    1.51
  32  -9  -1    1.44    0.87
 -23  32  -1    1.54    0.99
  32  -9  -1   -0.34    1.08
 -32   6   1    1.25    0.75
  26 -32   1    1.70    0.88
   6  26   1   -0.09    0.97
   6  26   1    2.11    0.99
 -32   6   1    2.54    1.53
  32  -6  -1    1.29    1.34
  32  -6  -1    1.53    0.84
  -6 -26  -1    1.34    1.01
 -26  32  -1    0.41    1.07
 -32   3   1    2.16    0.82
   3  29   1    2.36    0.98
 -32   3   1    2.32    1.51
  29 -32   1    1.29    0.95
   3  29   1    3.09    1.38
  32  -3  -1    0.23    1.53
 -29  32  -1   -0.73    0.98
  32  -3  -1    0.79    0.85
  -3 -29  -1   -0.45    1.20
   0  32   1    3.24    1.37
 -32   0   1    2.25    0.88
  32 -32   1    2.39    1.01
  32   0  -1    1.01    1.54
   0 -32  -1    2.07    1.20
 -32  32  -1    2.15    1.03
  32   0  -1    0.33    0.90
 -32  32  -1    2.48    1.28
  -3  35   1   -0.01    0.93
 -32  -3   1    1.01    0.89
  35 -32   1    0.06    0.96
  32   3  -1   -0.48    1.67
  32   3  -1    1.91    1.13
 -35  32  -1    0.76    1.16
   3 -35  -1   -0.38    1.20
 -35  32  -1   -1.02    0.91
  -6  38   1   -0.57    1.17
  38 -32   1    1.61    1.06
 -32  -6   1    2.44    0.99
 -38  32  -1    1.64    1.50
  32   6  -1    1.10    0.99
  32   6  -1    1.62    1.72
   6 -38  -1    1.20    1.34
 -38  32  -1    2.61    1.11
 -32  -9   1    1.41    0.80
  41 -32   1    0.38    0.96
  -9  41   1    1.84    1.21
 -41  32  -1    3.50    1.06
   9 -41  -1    0.22    1.16
 -41  32  -1    4.15    1.48
  32   9  -1    2.26    1.16
  32   9  -1    3.16    1.97
  44 -32   1    0.53    0.90
 -32 -12   1    1.17    0.88
 -44  32  -1   -0.20    0.94
  32  12  -1    0.67    1.88
  12 -44  -1   -1.28    1.27
 -44  32  -1    1.08    1.54
  32  12  -1   -0.05    0.88
  32  12  -1    1.48    1.54
  47 -32   1   -0.18    0.92
 -32 -15   1   -0.60    0.72
 -15  47   1    1.83    1.10
  15 -47  -1   -0.92    1.08
 -47  32  -1    0.28    0.87
 -47  32  -1    0.56    1.47
  32  15  -1    1.75    1.75
  32  15  -1    0.57    1.11
  32  15  -1    0.38    1.45
  50 -32   1    0.03    0.94
 -32 -18   1    0.03    0.80
 -18  50   1    0.70    1.31
 -50  32  -1    0.05    0.93
  32  18  -1   -0.49    1.04
  32  18  -1    0.57    1.77
 -50  32  -1    0.85    1.70
  18 -50  -1    0.80    1.26
  32  18  -1   -0.48    1.31
  50 -17   1    1.08    1.15
  50 -17   1    0.89    1.29
 -33  50   1    1.39    1.19
  50 -17   1   -0.24    0.95
  17  33  -1   -3.30    1.30
  17  33  -1    1.16    1.06
 -50  17  -1    0.56    1.55
 -50  17  -1    1.43    0.94
  33 -50  -1   -1.34    1.02
  47 -14   1   -0.64    0.98
  47 -14   1   -0.65    1.30
 -33  47   1    2.11    1.12
  47 -14   1   -1.69    0.77
 -47  14  -1   -2.03    1.50
 -47  14  -1   -0.71    0.84
  14  33  -1   -0.37    1.13
  14  33  -1   -1.40    1.23
  33 -47  -1   -1.02    0.89
  44 -11   1    0.33    0.98
  44 -11   1   -1.52    0.96
 -33  44   1   -0.22    1.19
  44 -11   1    0.58    1.43
 -44  11  -1   -0.68    0.79
  11  33  -1    0.16    1.09
  11  33  -1   -2.15    1.31
 -44  11  -1    2.88    1.61
  33 -44  -1    0.35    0.90
  41  -8   1    1.22    1.07
  41  -8   1    2.18    1.52
 -33  41   1    3.20    1.26
   8  33  -1    0.15    1.46
 -41   8  -1   -1.56    1.46
 -41   8  -1    2.33    1.05
   8  33  -1    0.83    1.18
 -33  38   1   -0.22    1.04
  38  -5   1   -1.42    1.50
  38  -5   1    0.21    1.08
  -5 -33   1    1.40    1.37
   5  33  -1   -2.18    1.25
 -38   5  -1    0.18    0.84
 -38   5  -1   -1.39    1.68
  33 -38  -1    0.06    1.06
   5  33  -1    0.15    1.14
  35  -2   1    1.41    1.58
  -2 -33   1    0.00    1.47
 -33  35   1   -0.85    1.10
  35  -2   1    0.63    0.98
 -33  35   1    0.16    1.02
   2  33  -1    1.45    1.34
 -35   2  -1    0.74    1.78
 -35   2  -1   -1.00    0.89
  33 -35  -1   -0.67    0.87
 -33  32   1    1.70    1.00
  32   1   1    1.15    0.85
   1 -33   1    0.88    1.20
  32   1   1   -1.10    1.49
 -33  32   1    0.22    1.24
  -1  33  -1    1.77    1.24
  -1  33  -1    1.51    0.97
  33 -32  -1    1.73    1.10
 -32  -1  -1    0.55    0.78
  29   4   1    0.89    0.83
   4 -33   1    0.10    1.03
 -33  29   1    0.27    1.13
 -33  29   1    0.18    0.90
  29   4   1    3.30    1.75
 -29  -4  -1    0.41    0.78
  -4  33  -1   -0.68    1.00
  33 -29  -1    0.40    0.89
  26   7   1    4.39    1.96
  26   7   1    6.40    1.23
 -33  26   1    6.33    1.59
   7 -33   1    4.37    1.51
 -33  26   1    6.65    1.31
 -26  -7  -1    5.44    1.21
  33 -26  -1    6.96    1.30
  -7  33  -1    3.98    1.44
  10 -33   1    0.85    1.03
  23  10   1   -0.39    0.72
 -33  23   1   -0.18    0.83
 -33  23   1   -0.29    1.25
  23  10   1    0.28    1.62
  33 -23  -1    1.96    0.94
 -23 -10  -1    0.97    0.92
 -10  33  -1   -0.09    0.90
 -23 -10  -1    1.38    0.90
 -10  33  -1    0.27    0.86
  13 -33   1    1.53    1.11
  20  13   1   -0.28    1.10
 -33  20   1    1.22    0.82
  20  13   1   -0.30    0.81
 -33  20   1    1.00    1.29
  20  13   1   -1.07    1.38
  33 -20  -1    1.20    0.89
 -13  33  -1   -1.06    0.82
 -20 -13  -1   -6.91    2.73
 -20 -13  -1    0.80    0.76
 -13  33  -1   -0.53    0.98
  16 -33   1    1.49    0.92
  17  16   1    1.73    1.45
  17  16   1    0.38    0.80
 -33  17   1    0.59    0.78
 -33  17   1    1.25    1.40
  33 -17  -1    1.50    0.86
 -16  33  -1    0.46    0.99
 -16  33  -1    1.06    0.90
 -17 -16  -1   -1.01    2.70
  33 -17  -1    1.11    0.80
  33 -17  -1    1.35    1.04
 -33  14   1    0.41    1.35
  14  19   1   -0.78    1.22
  19 -33   1    0.25    0.89
 -33  14   1    1.02    0.71
  14  19   1    0.23    0.92
  33 -14  -1    0.28    1.04
  33 -14  -1    1.92    0.80
 -19  33  -1    0.32    0.84
  11  22   1   -0.06    1.17
  22 -33   1   -0.10    0.70
 -33  11   1    2.29    1.44
 -33  11   1    1.50    0.78
  11  22   1   -0.42    0.88
 -22  33  -1   -0.27    0.92
  33 -11  -1    0.37    1.09
  33 -11  -1    0.27    0.83
  25 -33   1    1.30    0.86
 -33   8   1    1.27    1.47
   8  25   1    0.70    0.82
 -33   8   1   -1.06    0.64
   8  25   1    2.09    1.28
  33  -8  -1   -1.13    0.78
 -25  33  -1    0.90    1.05
  33  -8  -1   -0.63    1.17
  28 -33   1   -0.15    0.85
 -33   5   1    1.70    0.81
   5  28   1    0.04    0.83
   5  28   1    0.23    1.27
 -33   5   1   -2.73    1.41
  33  -5  -1   -0.69    1.38
  33  -5  -1   -1.02    0.83
  -5 -28  -1    0.25    0.98
 -28  33  -1   -0.10    0.97
   2  31   1   -0.04    1.32
  31 -33   1    1.77    1.03
 -33   2   1    1.83    0.74
 -33   2   1    0.87    1.57
 -31  33  -1    0.20    0.91
  33  -2  -1   -0.93    1.45
  33  -2  -1    0.10    0.85
  -2 -31  -1    1.50    1.17
 -31  33  -1    1.07    1.22
  -1  34   1   -0.37    0.99
 -33  -1   1   -0.53    0.82
  34 -33   1   -0.39    0.96
 -34  33  -1    0.24    0.93
   1 -34  -1    1.92    1.33
  33   1  -1   -1.00    1.50
 -34  33  -1    1.62    1.12
  33   1  -1   -2.36    1.59
  37 -33   1    0.41    0.99
 -33  -4   1   -0.15    0.93
  -4  37   1    1.40    1.03
  33   4  -1    3.03    1.97
 -37  33  -1    0.77    0.96
  33   4  -1    2.05    1.08
 -37  33  -1    0.03    1.32
   4 -37  -1   -0.55    1.28
  40 -33   1    2.20    1.10
 -33  -7   1    0.69    0.83
  -7  40   1   -0.24    1.19
   7 -40  -1   -0.36    1.14
  33   7  -1    1.31    1.07
 -40  33  -1    1.41    1.05
 -40  33  -1    0.95    1.44
  33   7  -1   -0.37    1.88
 -10  43   1    0.11    1.03
 -33 -10   1    0.69    0.85
  43 -33   1    0.15    0.95
 -43  33  -1    0.44    1.26
  33  10  -1    0.98    1.76
 -43  33  -1    0.53    0.95
  33  10  -1    0.32    1.07
  10 -43  -1    0.24    0.91
 -33 -13   1    0.11    0.84
 -13  46   1    1.09    1.00
  46 -33   1    0.44    1.00
  13 -46  -1   -0.24    1.15
 -46  33  -1    2.46    1.12
  33  13  -1   -0.17    0.89
  33  13  -1    0.86    1.66
  33  13  -1    0.76    1.51
 -46  33  -1    1.19    1.35
 -16  49   1    1.12    0.96
  49 -33   1    0.49    1.05
 -33 -16   1   -1.66    0.77
 -49  33  -1   -1.10    1.39
  33  16  -1    0.02    1.52
 -49  33  -1    0.97    0.87
  33  16  -1    0.55    2.09
  33  16  -1   -1.20    0.98
  16 -49  -1   -0.82    1.36
 -34  49   1    0.41    0.90
  49 -15   1    0.72    0.96
  49 -15   1    1.03    1.35
  49 -15   1    0.10    0.98
  15  34  -1    0.38    1.65
 -49  15  -1    1.30    1.44
 -49  15  -1    0.92    0.98
  34 -49  -1   -0.04    0.91
  15  34  -1    2.16    1.12
 -34  46   1    2.19    1.14
  46 -12   1    2.80    1.02
  46 -12   1    1.26    1.02
  46 -12   1    1.11    1.49
 -46  12  -1    0.06    0.82
  12  34  -1   -0.53    1.03
 -46  12  -1   -0.73    1.67
  34 -46  -1   -0.96    0.85
  12  34  -1   -1.84    1.24
  43  -9   1   -1.65    0.97
 -34  43   1   -0.25    1.53
  43  -9   1    1.38    1.48
   9  34  -1   -0.48    0.98
   9  34  -1   -1.96    1.31
 -43   9  -1   -0.43    1.45
  34 -43  -1   -0.27    0.81
 -43   9  -1    0.47    1.05
  -6 -34   1    0.95    1.10
  40  -6   1    0.51    1.00
  40  -6   1    2.69    1.76
 -34  40   1    2.54    1.44
   6  34  -1    1.09    1.47
  34 -40  -1    1.64    1.11
 -40   6  -1    7.03    2.07
 -40   6  -1    2.60    1.12
   6  34  -1    0.65    1.16
 -34  37   1    1.55    1.32
 -34  37   1   -0.62    0.97
  37  -3   1   -1.26    1.50
  -3 -34   1    1.06    1.46
  37  -3   1   -0.13    1.10
 -37   3  -1    2.58    1.04
  34 -37  -1    2.27    1.04
   3  34  -1    1.34    1.10
   3  34  -1    1.14    1.39
 -37   3  -1    2.98    1.93
  34   0   1    3.36    1.69
 -34  34   1    2.34    1.15
 -34  34   1    2.84    1.24
   0 -34   1    1.48    1.49
  34   0   1    3.67    1.07
  34 -34  -1    1.13    0.96
   0  34  -1    2.19    1.31
 -34   0  -1    0.10    0.83
   0  34  -1    0.51    1.16
 -34  31   1    0.64    1.29
 -34  31   1    1.61    1.02
  31   3   1   -0.37    1.65
   3 -34   1   -0.57    0.96
  31   3   1    1.16    0.92
 -31  -3  -1    2.16    0.96
  -3  34  -1    1.68    1.16
  34 -31  -1    1.95    1.03
 -34  28   1    0.54    0.89
  28   6   1    0.95    0.78
   6 -34   1    1.51    0.82
  28   6   1    0.03    1.62
 -34  28   1    2.21    1.27
 -28  -6  -1   -0.37    0.71
  34 -28  -1    1.04    0.98
  -6  34  -1   -0.82    1.06
  25   9   1    0.73    0.88
   9 -34   1    1.04    1.16
  25   9   1    1.20    1.72
 -34  25   1    1.82    1.24
 -34  25   1    0.73    0.87
 -25  -9  -1    0.17    0.77
  -9  34  -1    0.51    0.94
  -9  34  -1    0.10    1.07
  34 -25  -1    0.06    0.86
 -25  -9  -1    0.12    1.24
  22  12   1    5.84    1.82
 -34  22   1    3.75    1.02
 -34  22   1    5.26    1.72
  12 -34   1    3.19    1.13
  22  12   1    2.80    1.79
  22  12   1    4.82    1.04
 -22 -12  -1    3.66    0.98
 -12  34  -1    3.39    1.06
 -22 -12  -1    3.08    1.14
  34 -22  -1    4.88    1.22
 -12  34  -1    1.44    1.13
  19  15   1   -0.56    1.33
 -34  19   1    0.23    0.88
  19  15   1    0.84    0.89
  15 -34   1    0.70    0.85
 -34  19   1    0.22    1.31
  19  15   1    0.17    1.63
 -15  34  -1    0.57    0.81
  34 -19  -1   -0.21    1.01
  34 -19  -1    1.36    0.83
 -15  34  -1   -0.15    1.06
 -19 -15  -1   -0.17    0.99
 -34  16   1    7.29    1.81
 -34  16   1    4.70    1.07
  18 -34   1    6.30    1.37
  16  18   1    4.36    1.09
  16  18   1    7.26    1.70
  34 -16  -1    7.76    1.33
  34 -16  -1    6.19    1.45
 -18  34  -1    6.58    1.43
 -34  13   1    1.03    0.77
 -34  13   1    2.53    1.48
  13  21   1    0.54    1.12
  13  21   1    1.04    1.00
  21 -34   1    0.41    0.84
 -21  34  -1   -0.05    0.99
  34 -13  -1    2.18    0.87
  34 -13  -1    1.55    1.19
  10  24   1    1.66    1.30
 -34  10   1   -0.34    0.74
 -34  10   1    0.41    1.51
  10  24   1    0.01    0.90
  24 -34   1   -0.21    0.67
  34 -10  -1   -1.24    0.82
 -24  34  -1    1.11    1.05
  34 -10  -1   -0.49    1.06
   7  27   1   -0.89    1.23
   7  27   1    0.32    0.95
 -34   7   1   -1.38    1.38
 -34   7   1   -0.54    0.79
  27 -34   1   -0.76    0.72
  34  -7  -1   -0.40    0.90
 -27  34  -1   -0.44    0.90
  34  -7  -1   -0.22    1.32
  -7 -27  -1    0.74    1.29
   4  30   1    2.65    1.47
 -34   4   1    1.36    1.62
 -34   4   1    1.06    0.87
  30 -34   1   -0.67    0.81
   4  30   1   -1.23    0.88
  -4 -30  -1    0.90    1.44
  34  -4  -1    1.71    1.49
 -30  34  -1    0.26    0.93
  34  -4  -1   -1.05    0.80
  33 -34   1   -0.12    0.94
 -34   1   1    0.82    0.86
   1  33   1    0.26    1.09
 -33  34  -1    0.35    0.96
  -1 -33  -1    0.78    1.23
 -33  34  -1   -0.20    1.17
  34  -1  -1   -1.74    1.56
  -2  36   1    0.71    1.19
 -34  -2   1   -0.28    0.94
  36 -34   1    1.97    1.15
 -36  34  -1   -0.96    0.96
   2 -36  -1    1.87    1.37
  34   2  -1    3.00    1.86
 -36  34  -1    1.33    1.37
  34   2  -1    0.21    0.99
  -5  39   1    1.51    1.33
  39 -34   1    0.94    1.00
 -34  -5   1    1.37    0.95
  34   5  -1    0.73    2.00
  34   5  -1    1.74    1.04
   5 -39  -1    1.41    1.24
 -39  34  -1    1.62    1.11
 -39  34  -1    0.26    2.86
 -34  -8   1   -0.11    0.82
  -8  42   1    1.43    1.23
  42 -34   1    0.66    1.06
   8 -42  -1   -0.41    1.25
 -42  34  -1    1.37    1.46
  34   8  -1    0.57    0.97
  34   8  -1    1.83    1.91
 -42  34  -1   -0.33    0.94
 -34 -11   1   -0.67    0.83
  45 -34   1   -0.51    0.94
 -11  45   1    0.51    1.02
  34  11  -1    1.85    1.79
  34  11  -1   -0.99    0.90
  11 -45  -1   -0.20    0.94
 -45  34  -1   -1.09    1.13
 -45  34  -1   -0.77    1.17
  48 -34   1    0.80    0.94
 -34 -14   1    0.16    0.79
 -14  48   1    1.01    0.97
  34  14  -1    0.37    1.06
  34  14  -1   -1.43    1.53
  34  14  -1    0.91    2.06
 -48  34  -1    0.78    1.45
 -48  34  -1   -0.64    0.97
  14 -48  -1   -2.99    1.20
 -17  51   1    0.77    1.26
  51 -34   1    0.88    0.97
 -34 -17   1   -0.57    0.85
  34  17  -1   -0.80    1.39
 -51  34  -1   -0.15    0.88
  34  17  -1   -1.22    0.90
  17 -51  -1   -0.87    1.32
  34  17  -1    0.33    2.10
 -51  34  -1    2.51    1.88
  51 -16   1    0.17    1.05
 -35  51   1    3.68    1.43
  51 -16   1    0.33    1.06
  51 -16   1    1.95    1.34
  16  35  -1    0.51    0.99
 -51  16  -1    0.23    1.72
 -51  16  -1   -1.15    0.82
  16  35  -1   -1.10    1.51
  35 -51  -1   -0.43    1.25
  48 -13   1    1.33    1.00
 -35  48   1    1.79    1.10
  48 -13   1   -0.63    1.25
 -48  13  -1   -1.15    0.85
  13  35  -1   -0.47    1.63
  35 -48  -1   -0.43    0.92
  13  35  -1   -0.20    0.93
 -48  13  -1    0.84    1.62
  45 -10   1    0.28    1.41
  45 -10   1    0.06    0.96
 -35  45   1    0.13    0.98
  35 -45  -1    0.14    0.78
 -45  10  -1    1.27    1.62
  10  35  -1   -0.85    0.97
  10  35  -1   -1.36    1.28
 -45  10  -1   -1.67    0.86
 -35  42   1    1.01    1.18
  42  -7   1    0.94    1.55
  42  -7   1    0.14    0.96
 -42   7  -1    0.51    1.60
 -42   7  -1   -1.19    0.77
  35 -42  -1   -0.02    0.98
   7  35  -1    0.44    1.33
   7  35  -1   -0.24    1.06
  39  -4   1    0.77    1.69
  39  -4   1    0.20    1.00
 -35  39   1    0.05    1.21
  -4 -35   1    0.33    1.35
   4  35  -1    0.46    1.14
   4  35  -1    0.38    1.39
 -39   4  -1    1.65    1.70
 -39   4  -1   -0.42    0.98
  35 -39  -1    1.67    1.10
  36  -1   1   -3.02    1.67
 -35  36   1   -0.18    1.29
  -1 -35   1    0.38    1.10
  36  -1   1   -0.37    1.05
 -35  36   1    0.70    1.08
 -36   1  -1   -0.96    0.89
  35 -36  -1   -0.60    0.91
   1  35  -1   -1.55    1.21
   1  35  -1   -1.19    0.96
 -35  33   1    3.23    1.37
  33   2   1    0.26    0.89
 -35  33   1    0.80    1.09
   2 -35   1    0.44    1.28
  33   2   1    3.31    1.76
  35 -33  -1    0.89    1.01
 -33  -2  -1    1.26    0.93
  -2  35  -1    0.86    1.04
  -2  35  -1    0.63    1.14
 -35  30   1   -0.87    0.91
  30   5   1   -0.95    1.60
  30   5   1   -0.18    0.89
   5 -35   1   -0.37    1.12
 -35  30   1   -0.89    1.19
  35 -30  -1   -1.63    0.77
 -30  -5  -1   -0.05    0.76
  -5  35  -1    1.22    1.08
  27   8   1    0.79    0.85
  27   8   1   -0.46    1.30
 -35  27   1    2.53    0.99
 -35  27   1   -0.59    1.22
   8 -35   1   -0.35    1.03
  -8  35  -1    0.03    0.98
 -27  -8  -1   -0.06    0.79
  35 -27  -1    0.35    0.95
 -35  24   1    7.69    1.70
  24  11   1    2.68    1.07
  24  11   1    6.94    1.98
  11 -35   1    3.48    1.15
 -35  24   1    6.53    1.15
  35 -24  -1    6.65    1.34
 -24 -11  -1    2.34    1.10
 -11  35  -1    2.35    1.13
 -24 -11  -1    3.20    0.97
 -11  35  -1    2.02    1.08
  21  14   1   -0.21    0.81
  14 -35   1   -0.71    0.90
  21  14   1    0.26    1.21
 -35  21   1    0.17    1.38
  21  14   1   -1.96    1.62
 -35  21   1   -0.13    0.79
  35 -21  -1    0.53    0.91
 -21 -14  -1    1.60    1.06
 -14  35  -1   -0.92    0.98
 -14  35  -1   -0.25    1.06
 -35  18   1   -0.25    0.82
 -35  18   1    1.40    1.54
  18  17   1    0.78    1.30
  18  17   1    0.51    0.88
  17 -35   1   -0.17    0.87
  35 -18  -1    0.64    0.75
 -17  35  -1   -0.38    1.13
 -18 -17  -1    0.67    1.07
  35 -18  -1   -0.70    0.79
  35 -18  -1    0.45    0.98
 -17  35  -1    0.97    1.09
 -35  15   1    0.12    1.38
  15  20   1    0.51    1.33
 -35  15   1    0.33    0.79
  15  20   1    0.86    0.87
  20 -35   1   -1.23    0.94
 -20  35  -1    0.00    0.94
  35 -15  -1   -1.06    0.97
  35 -15  -1   -1.37    0.77
  12  23   1    1.39    1.22
 -35  12   1    0.47    0.77
  12  23   1    0.21    0.99
  23 -35   1   -0.09    0.87
 -35  12   1    0.82    1.57
  35 -12  -1    1.60    0.88
  35 -12  -1    0.65    1.22
 -23  35  -1    1.16    1.08
 -35   9   1    1.50    0.77
  26 -35   1    0.06    0.97
   9  26   1   -0.11    1.34
   9  26   1   -0.13    0.97
 -35   9   1    0.31    1.53
  35  -9  -1   -0.39    0.82
 -26  35  -1    0.22    1.00
  35  -9  -1   -1.34    1.19
   6  29   1   -0.34    0.94
 -35   6   1    1.95    1.64
  29 -35   1    0.56    0.89
   6  29   1    0.94    1.36
 -35   6   1    0.51    0.79
  35  -6  -1   -0.49    1.36
 -29  35  -1    1.84    1.13
  35  -6  -1    0.77    0.92
  -6 -29  -1   -1.18    1.11
   3  32   1    0.44    1.13
 -35   3   1   -0.17    0.81
  32 -35   1    0.10    0.94
 -35   3   1   -0.53    1.64
   3  32   1   -1.24    0.94
 -32  35  -1    0.27    1.02
  35  -3  -1   -1.15    1.73
  35  -3  -1   -0.11    1.62
  -3 -32  -1    0.10    1.25
 -32  35  -1   -0.80    0.85
  35 -35   1    3.04    1.26
   0  35   1    2.51    1.49
 -35   0   1    3.41    1.04
 -35  35  -1    3.46    1.59
  35   0  -1    3.16    1.87
 -35  35  -1    3.07    1.12
  35   0  -1    1.75    1.17
   0 -35  -1    1.92    1.39
  38 -35   1   -0.63    0.88
  -3  38   1    1.32    1.29
 -35  -3   1   -0.78    0.86
   3 -38  -1   -0.78    1.23
 -38  35  -1    2.87    1.06
  35   3  -1   -0.03    1.02
  35   3  -1    1.29    1.77
  41 -35   1    0.57    0.99
  -6  41   1    1.25    1.28
 -35  -6   1    2.03    0.86
 -41  35  -1    3.45    1.48
  35   6  -1   -2.29    2.02
   6 -41  -1    1.82    1.45
  35   6  -1    1.33    1.02
 -41  35  -1    0.37    1.03
  44 -35   1    1.06    1.06
  -9  44   1   -0.04    1.03
 -35  -9   1    0.01    0.83
 -44  35  -1    3.52    1.83
  35   9  -1    2.09    1.84
   9 -44  -1    1.91    1.43
  35   9  -1   -0.26    0.89
 -44  35  -1    1.03    1.22
  47 -35   1    1.19    0.96
 -35 -12   1   -0.59    0.77
 -12  47   1    1.03    1.03
  35  12  -1   -3.93    1.64
  12 -47  -1   -1.33    1.29
 -47  35  -1   -1.45    0.79
 -47  35  -1    0.65    1.43
  35  12  -1    1.01    1.04
  35  12  -1   -0.71    1.51
 -15  50   1   -0.27    1.10
 -35 -15   1    0.39    0.82
  50 -35   1    0.60    1.03
  35  15  -1    1.26    1.83
  35  15  -1   -0.35    1.01
 -50  35  -1   -0.78    1.03
 -50  35  -1   -1.58    1.52
  35  15  -1   -0.48    1.29
  15 -50  -1   -1.35    0.84
 -36  50   1    1.22    1.05
  50 -14   1    0.30    0.96
  50 -14   1    0.11    1.29
  36 -50  -1    0.54    1.08
  14  36  -1   -1.77    1.44
 -50  14  -1    0.26    0.88
 -50  14  -1   -0.08    1.81
  14  36  -1   -0.11    1.07
 -36  47   1    0.56    1.05
  47 -11   1    0.59    1.38
  47 -11   1    1.45    1.08
  36 -47  -1   -0.89    0.85
  11  36  -1    0.03    1.51
  11  36  -1   -0.17    1.07
 -47  11  -1   -1.08    0.86
 -47  11  -1    1.32    1.60
 -36  44   1    0.47    0.89
  44  -8   1   -0.40    0.99
  44  -8   1    0.28    1.22
  36 -44  -1    0.10    0.78
   8  36  -1   -0.43    1.11
 -44   8  -1   -0.57    0.79
   8  36  -1   -0.12    1.40
 -44   8  -1    2.13    1.59
  41  -5   1   -0.58    1.50
  41  -5   1   -0.38    0.93
 -36  41   1    0.04    1.04
  -5 -36   1   -0.79    1.03
 -36  41   1    2.19    1.34
 -41   5  -1    1.60    1.57
  36 -41  -1   -0.13    0.97
   5  36  -1    0.35    1.30
 -41   5  -1    0.23    0.89
   5  36  -1   -0.33    1.12
 -36  38   1    2.84    1.42
  38  -2   1    1.19    1.03
  38  -2   1   -0.83    1.64
  -2 -36   1    1.97    1.18
 -36  38   1    0.49    1.43
   2  36  -1   -0.22    1.12
   2  36  -1   -0.70    1.35
 -38   2  -1   -0.43    0.88
  36 -38  -1   -0.50    0.93
  35   1   1   -0.22    1.61
 -36  35   1    0.85    1.06
   1 -36   1    0.97    1.35
  35   1   1   -0.16    0.99
 -36  35   1    1.09    1.08
  36 -35  -1    0.42    0.99
 -35  -1  -1   -0.31    0.84
  -1  36  -1    0.75    1.33
  -1  36  -1   -0.59    1.00
   4 -36   1    2.25    1.37
  32   4   1    4.33    1.92
 -36  32   1    1.15    1.09
  32   4   1    1.49    1.10
 -36  32   1    4.76    1.50
 -32  -4  -1    4.34    1.03
  36 -32  -1    3.84    1.16
  -4  36  -1    1.82    1.16
 -36  29   1    2.15    1.07
   7 -36   1    2.22    1.39
  29   7   1    3.22    1.70
  29   7   1    1.89    0.96
 -36  29   1    1.82    1.33
  -7  36  -1    1.89    1.24
  36 -29  -1    2.04    1.04
 -29  -7  -1    2.40    0.93
 -36  26   1    0.85    0.90
  26  10   1   -0.33    0.85
 -36  26   1    0.14    1.34
  10 -36   1    2.34    1.27
  26  10   1    0.47    1.73
 -10  36  -1    0.66    1.12
 -10  36  -1   -0.60    1.01
 -26 -10  -1    0.88    0.99
 -26 -10  -1   -0.53    0.81
  36 -26  -1    0.34    0.99
 -36  23   1    2.57    1.48
  23  13   1    2.24    1.42
  13 -36   1    2.62    1.27
  23  13   1    1.57    0.99
 -36  23   1    2.84    1.03
  23  13   1    2.73    1.80
 -13  36  -1    4.47    1.44
  36 -23  -1    3.41    1.15
 -23 -13  -1    1.77    1.11
 -13  36  -1    2.52    1.16
 -23 -13  -1    2.44    0.92
  20  16   1   -2.41    1.26
  16 -36   1    0.83    0.96
 -36  20   1   -0.64    1.36
 -36  20   1   -0.34    0.72
  20  16   1   -1.73    1.68
  20  16   1    0.50    0.94
 -16  36  -1   -1.18    0.84
 -20 -16  -1   -0.66    0.99
  36 -20  -1    0.29    1.03
  36 -20  -1    0.42    0.88
 -16  36  -1    1.14    1.10
  17  19   1    1.21    0.99
 -36  17   1    0.81    0.77
 -36  17   1    0.97    1.45
  17  19   1   -0.01    1.39
  19 -36   1   -0.78    0.91
 -19  36  -1    2.54    1.10
  36 -17  -1   -0.20    1.02
  36 -17  -1   -0.48    0.87
 -17 -19  -1    1.00    1.13
  14  22   1    1.39    0.94
 -36  14   1    1.01    1.60
 -36  14   1    0.47    0.80
  22 -36   1    1.31    0.96
  14  22   1    1.92    1.30
 -22  36  -1    0.97    1.08
  36 -14  -1   -2.29    0.83
  36 -14  -1    0.66    1.16
 -36  11   1    2.95    1.69
  11  25   1   -0.31    1.04
  11  25   1   -0.22    1.27
  25 -36   1    1.36    0.83
 -36  11   1    0.67    0.84
  36 -11  -1    0.83    0.91
 -25  36  -1    0.91    1.20
  36 -11  -1    0.49    1.21
   8  28   1    0.93    0.92
  28 -36   1    2.10    1.10
   8  28   1    1.15    1.17
 -36   8   1    0.56    0.85
 -36   8   1    0.29    1.66
  36  -8  -1    1.21    0.95
 -28  36  -1    2.26    1.29
  36  -8  -1    0.59    1.39
 -36   5   1    1.80    1.68
 -36   5   1    1.66    0.88
   5  31   1    2.55    1.30
  31 -36   1    0.97    0.95
   5  31   1    0.80    1.07
  36  -5  -1    3.06    1.69
 -31  36  -1    0.68    1.10
  -5 -31  -1    2.05    1.38
  36  -5  -1    1.73    1.28
  34 -36   1    0.28    0.99
   2  34   1    0.16    1.19
   2  34   1    1.15    1.14
 -36   2   1    1.15    0.81
 -36   2   1   -2.33    1.36
 -34  36  -1    1.12    1.03
  36  -2  -1    0.47    0.96
  -2 -34  -1   -0.20    1.61
  36  -2  -1   -1.34    1.72
 -34  36  -1   -0.14    1.22
 -36  -1   1   -0.20    0.95
  -1  37   1   -0.27    1.34
  37 -36   1   -0.45    0.84
   1 -37  -1   -0.44    1.43
  36   1  -1   -0.55    1.68
 -37  36  -1   -0.83    1.00
 -37  36  -1   -1.75    1.68
  36   1  -1   -0.10    1.04
  -4  40   1    1.46    1.13
  40 -36   1    1.58    0.98
 -36  -4   1    1.77    0.93
  36   4  -1    1.48    1.08
 -40  36  -1    1.09    1.04
   4 -40  -1    0.41    1.37
 -40  36  -1   -0.31    1.19
  -7  43   1    2.83    1.29
  43 -36   1    2.88    1.11
 -36  -7   1    1.08    0.87
 -43  36  -1    1.53    1.04
  36   7  -1    1.79    1.79
 -43  36  -1    2.85    1.49
   7 -43  -1    0.35    1.23
  36   7  -1    0.79    0.97
  46 -36   1    0.77    0.97
 -10  46   1    0.47    1.05
 -36 -10   1    1.40    0.88
 -46  36  -1    0.19    0.98
 -46  36  -1   -0.34    1.20
  10 -46  -1    0.41    1.35
  36  10  -1    0.50    0.96
  36  10  -1   -0.68    1.66
  49 -36   1    1.51    1.02
 -36 -13   1   -0.96    0.85
 -13  49   1    0.90    1.13
  36  13  -1   -0.98    1.87
  13 -49  -1   -1.09    0.99
  36  13  -1   -2.24    1.27
 -49  36  -1   -0.73    0.80
 -49  36  -1    0.11    1.44
  36  13  -1   -1.90    0.96
  49 -12   1    1.59    1.43
  49 -12   1   -1.43    0.98
 -37  49   1    2.01    1.15
  12  37  -1   -1.42    0.89
  12  37  -1   -2.62    1.34
 -49  12  -1   -0.03    0.84
  37 -49  -1   -0.34    0.88
 -49  12  -1    0.59    1.61
  46  -9   1    1.19    1.52
  46  -9   1    1.17    1.08
 -37  46   1    0.61    0.93
   9  37  -1    0.14    1.09
 -46   9  -1    1.31    1.53
 -46   9  -1    0.17    0.86
   9  37  -1    0.38    1.42
  37 -46  -1   -0.85    0.78
 -37  43   1    3.08    1.27
  43  -6   1    1.60    1.01
 -37  43   1    1.18    1.00
  43  -6   1    1.24    1.47
  37 -43  -1    0.14    0.88
 -43   6  -1    0.55    0.94
 -43   6  -1    0.49    1.51
   6  37  -1   -0.10    1.34
   6  37  -1    0.12    1.08
  40  -3   1    0.36    1.55
 -37  40   1    0.76    1.06
 -37  40   1    0.52    1.37
  -3 -37   1   -0.43    1.02
  40  -3   1   -0.34    0.93
   3  37  -1   -0.20    1.26
 -40   3  -1    0.93    0.91
   3  37  -1    0.79    1.03
  37 -40  -1    0.05    0.90
   0 -37   1    1.25    1.44
 -37  37   1    0.34    1.29
  37   0   1    2.37    1.05
  37   0   1    1.53    1.74
 -37  37   1    1.38    1.34
  37 -37  -1    2.31    1.06
   0  37  -1   -0.09    1.06
   0  37  -1    1.64    1.28
 -37   0  -1    0.09    0.91
   3 -37   1    0.07    1.29
 -37  34   1    1.76    1.11
  34   3   1   -1.06    1.59
 -37  34   1    0.42    1.26
  34   3   1    0.65    0.92
  37 -34  -1    0.83    1.06
 -34  -3  -1    0.23    0.85
  -3  37  -1    0.47    1.13
  -3  37  -1    2.22    1.24
 -37  31   1    0.90    1.06
  31   6   1    1.91    1.88
 -37  31   1   -1.25    1.23
   6 -37   1   -1.73    1.68
  31   6   1    1.57    1.83
  -6  37  -1   -0.05    1.08
 -31  -6  -1   -0.23    0.82
  37 -31  -1    0.65    0.99
  28   9   1   -0.73    1.64
 -37  28   1   -0.45    0.89
   9 -37   1    1.52    1.08
  28   9   1   -0.40    0.93
 -37  28   1    1.29    1.37
  -9  37  -1    0.36    1.24
 -28  -9  -1    0.55    0.84
  37 -28  -1   -1.24    0.94
  25  12   1    0.80    0.88
  12 -37   1    2.99    1.10
 -37  25   1   -0.81    1.50
  25  12   1    1.51    1.62
 -37  25   1    1.14    0.91
  25  12   1    1.46    1.27
 -25 -12  -1   -0.49    0.94
 -12  37  -1    1.67    1.08
  37 -25  -1    0.49    1.03
 -25 -12  -1    0.60    0.94
 -12  37  -1    1.16    1.01
  15 -37   1    0.47    0.99
 -37  22   1   -0.17    0.77
  22  15   1    0.30    0.84
 -37  22   1    2.18    1.66
  22  15   1   -2.37    1.46
  22  15   1   -0.14    1.56
 -22 -15  -1    1.76    1.13
 -15  37  -1    0.17    0.87
  37 -22  -1    0.75    1.00
 -15  37  -1    0.65    1.12
  19  18   1   -0.67    0.88
 -37  19   1   -0.81    0.82
  18 -37   1   -0.79    0.98
  19  18   1   -0.11    1.25
  19  18   1   -2.30    1.53
 -37  19   1   -0.39    1.40
 -18  37  -1   -2.31    1.11
  37 -19  -1    0.03    0.79
  37 -19  -1   -0.63    0.77
 -19 -18  -1   -0.94    0.99
 -18  37  -1   -1.11    1.07
  37 -19  -1   -1.87    1.05
 -37  16   1    0.95    1.40
  16  21   1    0.44    1.38
  16  21   1    0.40    0.90
  21 -37   1    0.24    0.99
 -37  16   1    1.30    0.81
  37 -16  -1   -0.34    0.85
 -21  37  -1    0.44    1.07
  37 -16  -1    0.71    1.11
  13  24   1   -0.26    1.32
  24 -37   1    1.04    1.08
 -37  13   1    1.16    0.89
  13  24   1    0.86    1.05
 -37  13   1    0.36    1.46
 -24  37  -1   -0.82    1.00
  37 -13  -1    2.34    1.07
  37 -13  -1    0.04    1.21
  10  27   1   -1.20    1.36
 -37  10   1   -0.66    1.58
 -37  10   1    0.94    0.92
  27 -37   1    0.20    0.83
  37 -10  -1   -0.23    0.86
  37 -10  -1    0.57    1.41
 -27  37  -1   -0.55    0.96
 -37   7   1    2.12    0.92
   7  30   1    0.96    0.98
   7  30   1    1.21    1.22
 -37   7   1    0.92    1.79
  30 -37   1    2.50    1.03
  37  -7  -1    2.09    1.10
 -30  37  -1    0.62    1.16
  37  -7  -1    2.22    1.56
   4  33   1   -1.00    1.02
  33 -37   1    0.23    0.99
   4  33   1   -0.14    1.30
 -37   4   1    2.49    1.58
 -37   4   1   -0.27    0.85
  37  -4  -1   -0.28    1.60
  -4 -33  -1   -1.44    1.21
  37  -4  -1    0.78    1.05
 -33  37  -1   -0.54    1.06
 -33  37  -1    1.46    1.04
  36 -37   1    0.06    1.04
 -37   1   1   -1.67    0.98
   1  36   1    0.76    1.39
   1  36   1    0.63    1.11
  37  -1  -1   -0.95    0.95
  37  -1  -1    0.85    1.63
 -36  37  -1   -2.63    1.47
  -1 -36  -1   -0.48    1.01
 -36  37  -1    0.13    1.01
  39 -37   1    0.84    0.90
  -2  39   1   -0.77    1.26
 -37  -2   1    0.60    0.87
   2 -39  -1    2.52    1.61
  37   2  -1    0.15    1.03
 -39  37  -1   -0.12    1.25
 -39  37  -1    1.08    0.95
  37   2  -1   -0.32    3.55
  -5  42   1    1.20    1.42
 -37  -5   1    0.41    0.83
  42 -37   1    0.55    0.94
 -42  37  -1   -0.77    0.91
   5 -42  -1    0.73    1.30
  37   5  -1   -0.80    1.00
  37   5  -1    2.44    1.76
 -42  37  -1    3.52    1.49
  -8  45   1    0.51    1.00
 -37  -8   1   -0.24    0.73
  45 -37   1    0.74    0.90
 -45  37  -1    0.38    1.26
  37   8  -1   -0.53    0.86
 -45  37  -1   -0.09    0.96
   8 -45  -1    0.80    1.21
  37   8  -1    1.25    1.97
 -11  48   1   -0.03    1.00
  48 -37   1   -1.07    0.83
 -37 -11   1    0.87    0.87
 -48  37  -1   -0.04    0.99
  11 -48  -1   -1.12    1.19
  37  11  -1    2.45    1.70
  37  11  -1   -0.98    0.98
  37  11  -1   -2.08    1.72
 -48  37  -1    0.26    1.12
  48 -10   1    0.58    1.42
  48 -10   1   -0.71    0.99
 -38  48   1   -0.52    1.12
  10  38  -1    0.19    1.05
 -48  10  -1    1.04    1.55
  38 -48  -1    0.05    0.96
 -48  10  -1   -0.12    0.85
  10  38  -1   -2.39    1.24
 -38  45   1    2.03    1.19
  45  -7   1    1.11    1.48
 -38  45   1    0.32    0.96
  45  -7   1   -0.92    0.94
   7  38  -1   -1.06    1.07
   7  38  -1   -2.08    1.18
 -45   7  -1    0.68    1.65
 -45   7  -1   -0.60    0.82
  38 -45  -1   -0.35    0.89
  42  -4   1   -1.68    1.50
 -38  42   1    1.74    1.21
  -4 -38   1   -0.75    1.32
  42  -4   1   -0.26    0.90
 -38  42   1    2.60    1.11
 -42   4  -1   -0.26    0.79
  38 -42  -1   -0.89    0.88
   4  38  -1   -0.93    1.14
   4  38  -1   -1.77    1.21
 -38  39   1    1.08    1.39
 -38  39   1   -1.02    0.98
  -1 -38   1   -2.19    1.28
  39  -1   1    1.88    1.73
  39  -1   1   -1.21    0.99
 -39   1  -1    1.18    0.89
   1  38  -1    0.70    1.03
  38 -39  -1    1.35    0.96
   1  38  -1    0.80    1.21
 -38  36   1    2.53    1.28
  36   2   1    0.12    1.68
  36   2   1    1.79    1.03
   2 -38   1    4.24    1.47
 -38  36   1    1.82    1.31
  38 -36  -1    1.11    1.09
 -36  -2  -1    1.27    0.96
  -2  38  -1    2.23    1.47
  -2  38  -1    1.36    1.07
 -38  33   1    0.42    1.05
 -38  33   1    0.57    1.34
   5 -38   1    0.25    1.33
  33   5   1    4.23    2.08
  33   5   1    1.65    1.06
 -33  -5  -1   -0.51    0.89
  -5  38  -1   -0.81    1.14
  38 -33  -1    0.41    0.98
 -38  30   1    2.92    1.50
 -38  30   1    2.41    1.16
   8 -38   1    2.24    1.61
  30   8   1    1.10    1.11
  30   8   1    1.45    1.76
 -30  -8  -1    1.56    0.95
  38 -30  -1    1.09    1.04
  -8  38  -1    2.16    1.22
 -38  27   1   -0.97    0.91
  27  11   1    1.04    1.98
  11 -38   1   -1.53    1.06
  27  11   1    0.64    1.31
 -38  27   1    3.27    1.50
 -11  38  -1   -1.41    1.08
 -27 -11  -1    0.54    0.98
 -11  38  -1   -0.86    1.05
  38 -27  -1   -0.16    0.94
 -27 -11  -1    1.11    0.92
  14 -38   1    1.10    0.93
 -38  24   1    0.87    1.51
  24  14   1   -2.64    1.59
  24  14   1    0.86    1.32
 -38  24   1   -0.06    0.86
  24  14   1   -0.87    0.90
 -24 -14  -1    0.57    1.09
 -24 -14  -1    0.39    0.80
  38 -24  -1    0.70    1.06
 -14  38  -1    0.14    0.91
 -14  38  -1   -0.02    1.07
  21  17   1   -0.66    0.93
  17 -38   1    2.56    1.24
  21  17   1   -0.20    1.74
  21  17   1    1.42    1.38
 -38  21   1   -1.08    0.77
 -38  21   1   -0.18    1.41
 -17  38  -1   -1.26    0.97
  38 -21  -1    0.27    0.82
 -17  38  -1    0.12    1.15
 -21 -17  -1   -0.25    1.06
  38 -21  -1    0.06    0.87
  38 -21  -1   -0.14    0.82
  18  20   1    0.67    1.02
 -38  18   1    1.49    1.06
  18  20   1   -0.46    1.32
 -38  18   1    1.52    1.65
  20 -38   1    1.65    1.06
  38 -18  -1    1.93    1.16
 -18 -20  -1    0.94    1.21
 -20  38  -1    1.63    1.19
  38 -18  -1    1.48    0.94
 -38  15   1    0.13    1.64
  23 -38   1    0.11    0.95
 -38  15   1    0.08    0.78
  15  23   1    0.59    1.33
  15  23   1    1.52    1.50
 -23  38  -1    1.53    1.07
  38 -15  -1   -0.90    1.13
  38 -15  -1    1.04    0.90
  12  26   1    0.71    1.20
 -38  12   1   -0.31    1.67
  12  26   1    0.04    1.12
 -38  12   1    0.12    0.95
  26 -38   1   -0.19    0.81
  38 -12  -1    1.58    1.56
 -26  38  -1    0.44    1.08
  38 -12  -1    0.35    1.35
   9  29   1    1.13    1.04
  29 -38   1    1.68    0.97
 -38   9   1    0.82    1.68
 -38   9   1   -0.41    0.85
   9  29   1    0.03    1.25
 -29  38  -1    0.22    1.15
  38  -9  -1    0.44    0.93
  38  -9  -1    1.25    1.43
  32 -38   1   -0.69    1.03
   6  32   1   -1.50    0.91
   6  32   1    1.55    1.28
 -38   6   1    0.64    1.60
 -38   6   1    0.10    0.89
  -6 -32  -1    1.04    1.13
  38  -6  -1    1.68    1.05
 -32  38  -1   -0.55    1.33
  38  -6  -1   -1.66    1.48
   3  35   1   -1.66    1.01
  35 -38   1    1.18    0.96
 -38   3   1    1.69    1.69
   3  35   1    0.12    1.38
 -38   3   1    0.68    1.07
  38  -3  -1    1.91    1.69
  38  -3  -1    1.32    1.05
  -3 -35  -1   -0.08    1.43
 -35  38  -1   -1.29    0.95
 -38   0   1    2.76    1.04
  38 -38   1    0.02    0.94
   0  38   1    0.75    1.15
   0  38   1    1.52    1.41
 -38  38  -1    2.30    1.41
  38   0  -1    0.57    1.03
   0 -38  -1    0.62    1.31
  38   0  -1    0.26    2.28
 -38  38  -1    1.39    1.01
  41 -38   1    1.34    0.93
  -3  41   1    1.64    1.87
 -38  -3   1    1.23    0.86
 -41  38  -1    0.43    1.39
 -41  38  -1   -0.52    0.90
   3 -41  -1   -1.66    1.19
  38   3  -1    0.67    1.59
  38   3  -1    1.29    1.04
  -6  44   1    1.05    1.06
  44 -38   1    0.74    0.89
 -38  -6   1    0.25    0.86
 -44  38  -1   -1.08    0.89
 -44  38  -1    1.12    1.16
  38   6  -1   -1.88    1.58
  38   6  -1   -1.52    0.89
   6 -44  -1   -3.03    1.17
  47 -38   1    0.46    0.97
  -9  47   1   -1.51    0.98
 -38  -9   1    1.10    0.95
   9 -47  -1   -0.78    1.14
  38   9  -1    0.58    0.89
  38   9  -1   -1.08    1.92
 -47  38  -1    0.07    0.96
 -47  38  -1    0.21    1.29
 -38 -12   1    1.63    0.96
  50 -38   1   -0.19    0.91
  38  12  -1   -2.13    1.03
  38  12  -1    0.03    1.88
 -50  38  -1    0.46    1.36
  12 -50  -1   -1.52    1.17
 -50  38  -1   -1.08    0.85
 -39  47   1    2.38    1.06
  47  -8   1    0.30    1.04
 -39  47   1    0.69    1.10
  47  -8   1   -0.48    1.38
 -47   8  -1    0.82    1.56
  39 -47  -1   -0.01    1.10
   8  39  -1    0.09    1.13
   8  39  -1   -0.13    1.36
 -47   8  -1   -1.58    0.78
  -5 -39   1   -0.53    1.21
  44  -5   1   -0.57    0.96
  44  -5   1    0.49    1.50
 -39  44   1    1.24    1.10
 -39  44   1    4.18    1.32
  39 -44  -1   -1.17    0.82
   5  39  -1    0.54    1.12
   5  39  -1   -0.64    1.21
 -44   5  -1   -1.02    0.88
  -2 -39   1    1.12    1.50
  41  -2   1    1.20    1.62
 -39  41   1    1.04    1.07
 -39  41   1    0.69    1.23
  41  -2   1    0.39    1.00
   2  39  -1    1.36    1.00
 -41   2  -1    0.96    0.89
   2  39  -1   -0.05    1.08
  39 -41  -1   -0.78    0.91
  38   1   1    1.32    1.80
  38   1   1    1.45    1.02
 -39  38   1    0.62    1.06
   1 -39   1    1.13    1.46
 -39  38   1    1.99    1.36
  -1  39  -1    0.43    1.13
  39 -38  -1    0.92    0.99
 -38  -1  -1    0.13    0.84
  -1  39  -1    0.99    1.23
 -39  35   1    1.37    1.65
  35   4   1    1.04    1.81
 -39  35   1    1.56    1.47
   4 -39   1    0.40    1.25
  35   4   1    0.83    1.06
  39 -35  -1   -1.01    0.90
 -35  -4  -1   -1.39    0.82
  -4  39  -1    1.18    1.10
  -4  39  -1    0.36    1.21
   7 -39   1    0.60    1.11
  32   7   1    1.76    1.96
 -39  32   1    3.62    1.23
 -39  32   1    0.72    1.30
  32   7   1    1.52    0.98
  39 -32  -1    1.28    0.99
  -7  39  -1    3.22    1.47
 -32  -7  -1    0.54    0.98
  10 -39   1    0.98    1.14
 -39  29   1   -0.63    0.94
  29  10   1   -0.86    0.90
  29  10   1   -1.24    2.65
 -39  29   1   -0.81    1.28
 -10  39  -1    0.16    1.19
 -29 -10  -1    0.76    0.97
  39 -29  -1   -1.32    0.97
 -39  26   1   -1.00    1.42
  13 -39   1    0.95    1.56
 -39  26   1   -0.82    0.91
  26  13   1    1.77    1.08
  26  13   1   -1.01    2.00
  26  13   1    0.14    1.39
 -13  39  -1    0.60    1.25
 -26 -13  -1    0.66    0.90
 -26 -13  -1    0.10    1.07
 -13  39  -1   -0.02    1.08
  39 -26  -1   -0.42    0.92
  23  16   1   -0.30    1.23
  16 -39   1    2.16    1.14
  23  16   1   -0.90    1.64
  23  16   1   -0.93    1.14
 -39  23   1    0.22    1.39
 -39  23   1   -1.11    0.88
 -16  39  -1    0.93    1.02
 -16  39  -1   -0.64    1.17
  39 -23  -1    1.83    1.08
 -23 -16  -1    1.06    1.16
  20  19   1   -0.73    1.13
  20  19   1    1.66    1.96
  20  19   1   -1.74    0.97
 -39  20   1   -1.18    0.84
  19 -39   1   -0.02    0.98
 -39  20   1   -1.17    1.38
 -19  39  -1   -1.05    1.07
 -20 -19  -1   -0.66    1.18
 -19  39  -1   -0.66    1.19
  39 -20  -1   -0.37    0.96
  39 -20  -1    0.93    1.22
  39 -20  -1   -0.53    0.79
  22 -39   1   -1.84    0.99
  17  22   1   -0.71    0.77
 -39  17   1   -0.43    1.47
  17  22   1   -0.40    1.09
 -39  17   1   -0.41    0.90
  39 -17  -1    2.55    1.25
 -22  39  -1    0.25    1.16
  39 -17  -1   -0.24    1.70
 -39  14   1    0.18    0.91
  14  25   1   -1.24    1.32
  14  25   1    0.90    0.98
  25 -39   1   -0.51    0.94
 -39  14   1   -0.06    1.66
 -25  39  -1   -0.43    1.03
  39 -14  -1    0.01    1.27
  39 -14  -1    0.03    1.00
 -39  11   1    0.99    1.53
  28 -39   1    2.76    1.41
  11  28   1   -0.80    1.36
 -39  11   1    0.41    0.85
  11  28   1    0.80    1.08
  39 -11  -1    0.27    0.93
 -28  39  -1    0.03    1.14
  39 -11  -1   -0.62    1.38
   8  31   1    2.16    1.23
  31 -39   1    1.15    1.10
 -39   8   1    0.94    0.93
 -39   8   1    2.31    1.74
   8  31   1    1.65    1.46
  39  -8  -1    0.96    1.51
  39  -8  -1    1.68    1.10
 -31  39  -1   -0.52    1.22
   5  34   1    0.39    1.19
   5  34   1   -1.77    1.36
 -39   5   1    0.29    1.01
 -39   5   1   -0.13    1.55
  34 -39   1   -0.66    1.06
  39  -5  -1    0.39    1.65
  -5 -34  -1    0.64    1.06
 -34  39  -1    1.30    2.02
  39  -5  -1   -0.87    1.00
 -34  39  -1   -0.66    0.99
   2  37   1   -1.09    1.21
  37 -39   1   -1.21    0.93
   2  37   1    1.11    1.11
 -39   2   1    2.21    0.99
  -2 -37  -1   -1.82    1.02
 -37  39  -1    0.29    1.00
 -37  39  -1    1.89    1.26
  39  -2  -1   -0.62    3.46
  39  -2  -1   -1.78    0.86
 -39  -1   1   -0.76    0.80
  40 -39   1    1.16    0.94
  -1  40   1   -0.34    1.79
 -40  39  -1   -1.09    0.92
   1 -40  -1   -0.44    1.31
  39   1  -1   -0.32    0.96
  39   1  -1    0.12    1.55
 -40  39  -1    0.85    1.23
 -39  -4   1    0.36    0.84
  43 -39   1    0.54    0.94
  -4  43   1   -2.07    1.00
   4 -43  -1   -1.12    1.16
 -43  39  -1    0.86    1.10
  39   4  -1   -0.49    1.00
 -43  39  -1    0.39    1.02
  39   4  -1    3.33    1.81
  46 -39   1    1.04    1.04
 -39  -7   1   -0.04    0.70
  -7  46   1   -0.44    1.16
  39   7  -1    3.24    1.76
   7 -46  -1    0.08    1.38
  39   7  -1   -0.32    1.06
 -46  39  -1    4.36    1.67
 -46  39  -1   -2.01    0.82
 -39 -10   1   -1.25    0.84
 -10  49   1    0.03    1.27
  49 -39   1    0.99    0.94
  10 -49  -1   -0.54    1.26
  39  10  -1    1.42    1.98
  39  10  -1    0.59    0.94
 -49  39  -1   -0.89    0.89
 -49  39  -1   -0.57    1.45
 -40  49   1    1.05    1.02
  49  -9   1   -1.34    0.93
  49  -9   1    0.28    1.25
 -40  49   1    2.11    1.36
   9  40  -1   -1.44    1.35
  40 -49  -1    0.33    0.99
   9  40  -1    0.01    1.24
 -49   9  -1    3.80    1.84
 -49   9  -1   -1.04    0.83
 -40  46   1   -0.20    1.02
  46  -6   1    0.36    1.46
  46  -6   1   -0.53    0.97
 -40  46   1   -0.82    0.83
   6  40  -1   -2.87    1.29
  40 -46  -1   -0.34    0.98
   6  40  -1    1.13    1.18
 -46   6  -1   -0.46    0.84
  -3 -40   1    1.94    1.44
 -40  43   1   -0.49    0.97
 -40  43   1    1.53    1.10
  43  -3   1   -0.44    0.95
  43  -3   1   -2.14    1.42
   3  40  -1   -0.70    1.13
 -43   3  -1   -0.63    0.84
  40 -43  -1    0.62    0.97
   3  40  -1   -1.65    0.96
  40   0   1    0.84    1.58
 -40  40   1    2.38    1.45
  40   0   1   -0.78    0.92
 -40  40   1    0.37    1.00
   0 -40   1    1.43    1.62
  40 -40  -1    0.85    1.04
   0  40  -1   -1.69    1.11
   0  40  -1   -1.62    0.92
 -40   0  -1   -0.23    0.77
  37   3   1   -1.50    0.94
 -40  37   1    2.05    1.39
   3 -40   1    0.76    1.32
 -40  37   1   -0.29    0.91
  37   3   1    1.59    1.70
  -3  40  -1    1.53    1.03
 -37  -3  -1   -1.13    0.70
  -3  40  -1    0.21    1.15
  40 -37  -1   -0.90    0.84
 -40  34   1    0.99    2.13
 -40  34   1    2.82    1.53
   6 -40   1    1.87    1.31
  34   6   1    2.60    1.80
  34   6   1    0.07    1.01
  -6  40  -1    0.99    1.27
  40 -34  -1    3.88    1.23
  31   9   1    2.58    1.83
  31   9   1    0.37    0.90
 -40  31   1    1.34    1.46
   9 -40   1    1.67    0.93
 -40  31   1    1.11    1.02
  -9  40  -1   -2.21    1.03
  40 -31  -1    0.47    0.99
 -31  -9  -1    0.14    0.86
  28  12   1   -1.83    1.56
 -40  28   1    0.74    1.41
  28  12   1   -1.14    0.94
  12 -40   1   -1.32    0.95
 -40  28   1   -0.43    0.91
  28  12   1    0.14    1.44
  40 -28  -1    1.28    0.98
 -12  40  -1    1.14    1.08
 -28 -12  -1   -0.20    0.86
 -28 -12  -1    1.38    1.04
 -12  40  -1    0.64    1.28
  15 -40   1    1.96    1.09
  25  15   1   -0.07    1.02
  25  15   1   -1.06    1.31
 -40  25   1    0.46    1.38
 -40  25   1    2.06    0.95
 -25 -15  -1   -0.51    1.11
 -15  40  -1    0.68    1.19
  40 -25  -1    1.20    1.12
 -15  40  -1   -0.99    1.14
 -40  22   1    0.37    1.37
  18 -40   1   -0.60    1.67
 -40  22   1   -0.19    0.97
  22  18   1    0.67    1.49
  22  18   1   -0.23    1.04
  22  18   1   -2.52    1.79
  40 -22  -1    0.39    0.87
 -18  40  -1    1.10    1.21
 -22 -18  -1    1.36    1.21
  40 -22  -1   -0.86    1.04
 -18  40  -1   -0.67    1.09
  19  21   1    0.13    0.99
  19  21   1    0.16    1.49
 -40  19   1    0.80    0.87
 -40  19   1    0.16    1.51
  40 -19  -1    0.92    1.20
 -21  40  -1    2.80    1.29
 -19 -21  -1    1.27    1.14
  40 -19  -1   -0.01    0.85
 -21  40  -1   -0.12    0.98
 -40  16   1   -0.73    1.47
 -40  16   1   -0.21    0.89
  16  24   1   -1.53    1.33
  24 -40   1    0.46    1.09
  16  24   1   -0.11    0.96
  40 -16  -1   -2.09    1.07
  40 -16  -1   -0.96    0.93
 -24  40  -1    0.07    1.06
  13  27   1   -1.22    1.40
  13  27   1    0.00    1.05
 -40  13   1    1.21    0.90
 -40  13   1    2.30    1.60
  27 -40   1    0.93    0.99
  40 -13  -1    0.35    0.98
  40 -13  -1    2.20    1.50
 -27  40  -1    1.32    1.27
 -40  10   1    1.44    0.97
 -40  10   1   -1.88    1.70
  10  30   1    0.38    1.41
  10  30   1    0.00    1.09
  30 -40   1    1.94    0.95
  40 -10  -1    1.78    1.39
  40 -10  -1    0.06    0.98
 -30  40  -1   -0.41    1.09
  33 -40   1   -1.04    0.91
 -40   7   1    0.61    1.48
   7  33   1   -0.58    1.13
   7  33   1   -0.61    1.47
 -40   7   1   -0.40    0.89
 -33  40  -1    0.35    1.11
  40  -7  -1    0.67    1.04
  40  -7  -1   -0.57    1.47
   4  36   1   -0.10    1.35
 -40   4   1    1.71    1.74
 -40   4   1   -1.02    0.75
   4  36   1    1.32    1.08
  36 -40   1    0.29    0.92
  -4 -36  -1    0.88    1.28
 -36  40  -1   -0.24    1.12
  40  -4  -1    0.18    0.98
 -36  40  -1   -1.63    0.95
   1  39   1   -0.77    1.63
 -40   1   1    1.01    0.90
  39 -40   1    3.42    1.08
   1  39   1    0.92    1.07
  -1 -39  -1    1.46    1.49
  40  -1  -1    3.69    1.72
 -39  40  -1    0.94    0.97
  40  -1  -1    0.43    0.98
 -39  40  -1    0.92    1.24
 -40  -2   1    1.23    0.90
  42 -40   1    0.95    0.97
  -2  42   1   -0.06    1.20
 -42  40  -1    0.69    0.96
  40   2  -1    0.86    1.05
   2 -42  -1    0.47    1.30
  40   2  -1    0.13    1.65
 -42  40  -1    2.58    1.22
 -40  -5   1   -0.49    0.81
  45 -40   1    0.05    0.83
  -5  45   1   -0.60    1.16
  40   5  -1    0.49    1.63
   5 -45  -1   -1.33    1.27
 -45  40  -1    2.52    1.67
  40   5  -1    0.28    1.07
 -45  40  -1   -1.39    0.95
  -8  48   1   -0.91    1.06
 -40  -8   1   -0.16    0.81
  48 -40   1    1.29    1.00
   8 -48  -1   -0.13    1.42
 -48  40  -1    2.51    1.67
  40   8  -1   -0.80    1.06
  40   8  -1    0.87    1.81
 -48  40  -1    0.74    1.07
  48  -7   1   -1.73    0.97
  48  -7   1    1.90    1.45
 -41  48   1    1.80    1.06
 -41  48   1    1.17    1.14
   7  41  -1   -2.54    1.34
  41 -48  -1   -1.00    0.89
   7  41  -1   -1.19    1.07
 -48   7  -1    0.67    0.91
  -4 -41   1   -1.39    1.12
  45  -4   1    1.48    1.60
 -41  45   1    1.41    1.17
 -41  45   1    1.03    1.07
  45  -4   1    0.90    1.02
 -45   4  -1   -1.57    0.80
   4  41  -1   -0.82    1.34
  41 -45  -1    0.09    0.85
   4  41  -1    0.14    1.08
 -41  42   1    3.74    1.25
  -1 -41   1   -0.29    1.30
  42  -1   1   -1.01    0.92
 -41  42   1    1.24    0.97
  42  -1   1    0.63    1.63
  41 -42  -1   -0.09    0.97
 -42   1  -1   -1.08    0.76
   1  41  -1   -0.07    1.00
   1  41  -1   -0.80    1.05
 -41  39   1   -0.19    0.99
 -41  39   1    4.07    1.53
  39   2   1    0.12    1.60
   2 -41   1   -1.81    1.35
  39   2   1   -0.61    0.94
  -2  41  -1    0.91    1.07
  41 -39  -1   -0.26    0.93
  -2  41  -1    0.31    1.08
 -39  -2  -1    0.45    0.81
 -41  36   1    0.50    1.32
   5 -41   1    1.17    1.36
  36   5   1    0.49    1.72
 -41  36   1   -1.20    0.93
  36   5   1   -1.12    0.84
  41 -36  -1   -0.98    0.86
 -36  -5  -1   -0.90    0.72
  -5  41  -1    0.58    1.37
 -41  33   1   -0.22    1.08
  33   8   1   -0.22    1.71
   8 -41   1   -1.00    1.01
 -41  33   1    1.68    1.55
  33   8   1   -1.69    0.88
  41 -33  -1    0.04    1.24
  -8  41  -1   -0.49    1.06
 -33  -8  -1    2.05    0.94
  30  11   1    0.77    0.96
 -41  30   1   -2.54    0.97
  30  11   1    0.49    1.48
 -41  30   1    1.21    1.63
  11 -41   1   -0.29    1.12
  41 -30  -1    1.27    1.11
 -11  41  -1   -0.96    1.24
 -30 -11  -1   -0.51    1.12
 -41  27   1   -0.85    1.46
  14 -41   1   -1.50    1.00
  27  14   1   -1.06    1.15
  27  14   1    0.50    1.00
 -41  27   1    0.08    0.98
  27  14   1    1.40    1.64
 -14  41  -1    1.48    1.13
 -14  41  -1   -0.53    1.12
 -27 -14  -1    0.13    0.85
 -27 -14  -1    1.03    1.11
  41 -27  -1    0.03    1.00
 -41  24   1    0.86    0.88
  17 -41   1   -0.13    1.13
  24  17   1   -0.40    1.74
  24  17   1    0.59    0.87
  24  17   1    0.40    1.29
 -41  24   1    1.50    1.52
  41 -24  -1    0.38    1.04
 -17  41  -1   -0.77    1.18
 -24 -17  -1    1.66    1.21
 -17  41  -1    2.46    1.35
 -41  21   1    1.46    1.65
  20 -41   1    2.20    1.33
 -41  21   1   -0.95    0.88
  21  20   1   -0.22    1.80
  21  20   1   -1.10    1.61
  21  20   1   -0.95    0.98
 -20  41  -1   -1.50    1.22
 -20  41  -1    0.44    1.16
  41 -21  -1   -0.37    1.12
  41 -21  -1    0.86    0.96
 -21 -20  -1    0.45    1.21
  23 -41   1   -1.31    1.06
 -41  18   1   -0.20    1.69
  18  23   1    1.25    1.16
 -41  18   1   -0.23    0.86
  18  23   1   -0.59    1.40
 -23  41  -1   -1.48    1.08
  41 -18  -1   -0.28    1.14
  41 -18  -1   -0.22    0.95
 -41  15   1   -0.69    1.78
  15  26   1    0.36    1.10
  15  26   1    1.89    1.56
  26 -41   1   -0.21    1.07
 -41  15   1    0.72    0.95
  41 -15  -1    1.00    1.06
  41 -15  -1    0.44    1.27
 -26  41  -1    0.03    1.25
  12  29   1   -1.17    1.00
 -41  12   1    1.54    1.71
  29 -41   1   -0.67    0.82
 -41  12   1    0.78    1.63
  12  29   1    0.06    1.47
  41 -12  -1    2.53    1.59
  41 -12  -1    0.18    0.93
 -29  41  -1    0.07    1.82
 -41   9   1    0.07    0.85
 -41   9   1   -0.18    1.60
   9  32   1   -0.38    1.05
  32 -41   1    0.62    1.07
   9  32   1   -0.25    1.46
 -32  41  -1    1.08    1.12
  41  -9  -1   -0.91    1.40
  41  -9  -1    1.66    1.09
 -41   6   1    3.57    1.76
  35 -41   1    0.66    0.98
   6  35   1   -0.68    1.32
   6  35   1    0.68    0.94
 -41   6   1   -0.81    0.80
  41  -6  -1    0.46    1.67
  41  -6  -1    0.60    1.03
  -6 -35  -1    0.94    1.46
 -35  41  -1    2.22    1.22
 -35  41  -1    0.91    1.05
  38 -41   1    1.41    0.99
   3  38   1   -1.20    0.89
   3  38   1    0.69    1.77
 -41   3   1    1.00    0.88
 -38  41  -1    1.74    1.28
  -3 -38  -1   -0.42    1.27
 -38  41  -1    0.86    1.01
  41  -3  -1   -0.88    0.97
  41  -3  -1   -0.06    1.49
   0  41   1   -0.56    1.30
  41 -41   1    1.00    0.89
   0  41   1    1.67    1.05
 -41   0   1    1.03    0.92
  41   0  -1   -0.42    0.95
 -41  41  -1    0.84    0.96
   0 -41  -1    1.47    1.52
 -41  41  -1    0.76    1.11
  41   0  -1    0.87    1.70
 -41  -3   1    0.26    0.79
  44 -41   1    0.59    0.93
  -3  44   1   -0.48    1.11
   3 -44  -1   -0.98    1.22
  41   3  -1   -0.72    1.54
 -44  41  -1   -0.83    0.97
 -44  41  -1    2.52    1.38
  41   3  -1   -1.11    1.07
 -41  -6   1   -0.19    0.74
  -6  47   1    1.73    1.06
  47 -41   1   -0.46    0.95
  41   6  -1    0.13    1.06
   6 -47  -1   -0.23    1.46
 -47  41  -1    1.27    1.26
 -47  41  -1   -2.83    0.88
  41   6  -1   -3.79    1.46
  47  -5   1   -0.75    1.02
 -42  47   1    4.53    1.25
  47  -5   1    0.26    1.45
 -42  47   1    1.48    1.21
   5  42  -1   -1.56    1.36
  42 -47  -1   -0.40    1.04
 -47   5  -1    0.22    0.88
   5  42  -1    0.65    1.15
  -2 -42   1   -0.86    1.09
 -42  44   1    1.32    1.08
  44  -2   1    1.27    1.55
  44  -2   1    0.13    0.94
 -42  44   1    0.52    0.96
  42 -44  -1    0.93    1.02
   2  42  -1    0.62    1.31
 -44   2  -1   -0.60    0.89
   2  42  -1   -0.59    0.97
  41   1   1   -0.37    0.92
  41   1   1   -0.29    1.54
 -42  41   1    3.62    1.36
   1 -42   1    2.48    1.65
 -42  41   1    1.22    0.98
  42 -41  -1    0.64    0.96
 -41  -1  -1   -0.12    0.76
  -1  42  -1   -0.34    1.11
  -1  42  -1   -0.81    0.99
  38   4   1   -0.05    0.94
  38   4   1    0.02    1.65
   4 -42   1   -0.80    1.32
 -42  38   1    1.41    1.01
 -42  38   1    3.77    1.51
  -4  42  -1    0.41    0.98
 -38  -4  -1    1.01    0.86
  42 -38  -1   -0.39    0.97
  -4  42  -1    0.92    1.04
 -42  35   1   -0.05    0.97
  35   7   1   -0.15    0.98
  35   7   1   -2.16    1.63
   7 -42   1   -2.68    1.23
 -42  35   1    0.60    1.52
  -7  42  -1   -0.08    1.15
 -35  -7  -1    0.86    0.85
  42 -35  -1    0.97    0.96
  32  10   1   -0.18    1.72
 -42  32   1   -1.28    0.92
 -42  32   1   -0.09    1.19
  32  10   1   -0.64    0.90
  10 -42   1   -0.15    0.83
 -32 -10  -1    0.27    0.85
 -10  42  -1    1.03    1.20
  42 -32  -1    0.20    1.24
  29  13   1    1.10    1.34
  29  13   1    0.28    1.75
  13 -42   1    0.11    1.25
  29  13   1    0.35    0.97
 -42  29   1   -0.32    1.47
 -13  42  -1   -0.99    0.97
 -29 -13  -1    1.97    1.09
  42 -29  -1    0.88    1.06
 -13  42  -1   -0.86    1.07
 -42  26   1    0.66    1.17
  16 -42   1   -0.30    1.08
  26  16   1   -1.46    1.60
  26  16   1    0.07    0.99
 -42  26   1    1.13    1.54
  26  16   1    2.21    1.97
  42 -26  -1   -0.40    1.07
 -16  42  -1   -0.04    1.95
 -26 -16  -1    3.29    1.19
 -16  42  -1    0.79    1.14
 -42  23   1   -0.06    0.94
  23  19   1   -0.22    1.60
  23  19   1    2.58    1.96
  19 -42   1   -0.94    0.83
  23  19   1   -0.32    0.85
 -42  23   1    1.45    1.64
  42 -23  -1    1.49    1.21
 -23 -19  -1   -1.25    1.06
  42 -23  -1   -2.25    0.85
 -19  42  -1    0.51    1.21
 -19  42  -1   -0.27    1.69
 -42  20   1    0.50    1.69
  20  22   1   -0.99    1.37
  22 -42   1    0.99    1.22
  20  22   1    1.82    1.09
 -42  20   1   -0.21    0.74
  42 -20  -1   -0.75    0.86
 -22  42  -1   -1.03    1.50
 -20 -22  -1   -0.96    1.21
 -22  42  -1   -1.03    1.30
  42 -20  -1    1.02    1.26
  25 -42   1    0.14    1.09
 -42  17   1    1.39    1.37
  17  25   1    0.79    1.61
  17  25   1   -0.03    0.83
 -42  17   1    0.66    1.64
  42 -17  -1    2.46    1.08
  42 -17  -1    1.62    1.37
 -42  14   1    0.79    1.71
  14  28   1   -1.08    1.53
  14  28   1    1.16    1.08
  28 -42   1   -1.00    1.05
 -42  14   1    1.52    1.01
  42 -14  -1    0.73    1.40
 -28  42  -1    1.81    1.24
  42 -14  -1   -0.24    0.94
 -42  11   1    1.10    1.67
  11  31   1   -1.76    0.97
 -42  11   1   -0.75    0.90
  11  31   1   -0.19    1.22
  31 -42   1   -0.32    0.90
 -31  42  -1    0.60    1.15
  42 -11  -1   -0.50    1.38
  42 -11  -1   -0.06    0.95
  34 -42   1   -1.49    1.06
 -42   8   1    0.98    0.94
   8  34   1    0.25    1.03
   8  34   1    0.23    1.42
 -42   8   1    0.97    1.61
  42  -8  -1    0.25    1.07
  42  -8  -1   -0.11    1.54
 -34  42  -1    3.47    1.18
 -42   5   1   -1.31    0.75
  37 -42   1    0.96    1.06
   5  37   1   -0.53    0.93
   5  37   1   -0.06    1.34
  42  -5  -1   -0.04    0.89
 -37  42  -1    0.71    0.99
  -5 -37  -1   -1.41    0.99
  42  -5  -1    1.08    1.49
 -37  42  -1    2.05    1.35
 -42   2   1    0.80    0.88
  40 -42   1    0.09    0.85
   2  40   1   -1.52    1.26
   2  40   1    2.90    1.12
  42  -2  -1   -1.64    1.44
  42  -2  -1    0.31    1.02
 -40  42  -1    0.45    1.13
 -40  42  -1    0.89    0.97
  -2 -40  -1    0.13    1.40
  43 -42   1    0.03    0.91
  -1  43   1    0.66    1.03
  -1  43   1   -0.27    1.16
 -42  -1   1    0.22    0.89
 -43  42  -1    0.70    1.24
   1 -43  -1   -2.05    1.17
  42   1  -1   -0.94    0.97
 -43  42  -1   -0.60    0.98
  42   1  -1   -0.18    1.55
  -4  46   1   -0.17    1.27
 -42  -4   1    0.89    0.91
  46 -42   1   -0.07    0.91
  42   4  -1    2.10    1.88
 -46  42  -1   -1.39    0.90
 -46  42  -1    2.08    1.41
   4 -46  -1   -1.54    1.28
  42   4  -1    1.64    1.10
 -43  46   1    0.30    1.14
  -3 -43   1    0.98    1.33
  46  -3   1   -0.30    1.03
 -43  46   1    2.14    1.22
  46  -3   1   -0.58    1.52
 -46   3  -1   -1.31    0.76
   3  43  -1    1.40    1.22
  43 -46  -1   -1.55    0.75
   3  43  -1   -2.68    1.20
 -43  43   1    1.74    1.31
 -43  43   1    0.10    1.04
  43   0   1   -1.43    1.54
  43   0   1   -0.67    0.99
   0 -43   1   -0.12    1.54
 -43   0  -1    1.67    0.90
   0  43  -1   -0.70    1.29
  43 -43  -1    1.51    1.12
   0  43  -1   -0.74    0.94
 -43  40   1   -0.96    0.96
   3 -43   1   -0.30    1.19
  40   3   1    2.29    1.88
  40   3   1   -0.32    1.02
 -43  40   1    3.12    1.34
  43 -40  -1    1.38    0.93
  -3  43  -1   -0.80    1.14
  -3  43  -1   -1.37    0.94
 -40  -3  -1   -1.04    0.81
  37   6   1   -3.09    1.43
  37   6   1    0.33    0.91
 -43  37   1    1.65    1.41
   6 -43   1    0.59    1.25
 -43  37   1    1.21    1.01
  43 -37  -1   -0.43    0.88
 -37  -6  -1    0.65    0.95
  -6  43  -1   -0.45    0.91
  34   9   1   -0.26    0.84
   9 -43   1    0.68    1.13
 -43  34   1    3.26    1.84
  34   9   1   -0.46    1.79
 -43  34   1    0.03    1.00
 -34  -9  -1    0.36    0.88
  -9  43  -1    0.13    1.01
  43 -34  -1    2.59    1.08
  31  12   1    1.35    0.97
 -43  31   1   -0.20    0.98
  31  12   1    0.32    1.71
  31  12   1    1.58    1.65
 -43  31   1   -1.01    1.52
  12 -43   1   -1.54    1.23
 -31 -12  -1   -0.42    0.80
 -12  43  -1   -0.42    1.11
  43 -31  -1    0.08    0.92
  15 -43   1   -1.38    0.82
  28  15   1   -1.64    0.93
  28  15   1    1.80    1.68
 -43  28   1    0.69    1.08
  28  15   1   -0.52    1.57
 -43  28   1    0.77    1.58
 -28 -15  -1   -0.02    0.94
 -15  43  -1   -1.27    1.01
 -28 -15  -1   -0.04    0.92
  43 -28  -1   -1.21    1.83
 -15  43  -1   -0.06    0.96
 -43  25   1    0.16    1.72
  25  18   1   -0.26    1.79
  18 -43   1   -0.62    1.22
  25  18   1   -0.10    1.49
 -43  25   1    1.95    1.12
  25  18   1   -0.47    0.97
 -25 -18  -1    1.54    1.18
 -18  43  -1    1.81    1.34
 -18  43  -1    1.37    1.19
  43 -25  -1    0.11    0.86
  43 -25  -1   -0.50    0.97
 -43  22   1   -1.14    1.70
  21 -43   1    0.98    1.08
  22  21   1    0.05    1.59
 -43  22   1    0.54    1.12
  22  21   1   -1.08    1.88
  22  21   1    1.89    1.21
 -21  43  -1    0.37    1.17
  43 -22  -1    0.50    0.97
 -21  43  -1    0.35    1.24
  43 -22  -1   -1.25    1.12
  43 -22  -1   -0.45    0.89
 -22 -21  -1   -0.65    1.15
  19  24   1   -0.83    1.53
  24 -43   1   -0.32    1.02
 -43  19   1    1.20    1.74
  19  24   1    0.19    1.00
 -43  19   1    0.54    1.07
 -19 -24  -1   -1.34    1.26
  43 -19  -1    1.54    1.24
 -24  43  -1    1.77    1.03
  43 -19  -1    1.39    0.96
 -43  16   1    2.28    1.77
  27 -43   1   -0.03    1.00
  16  27   1    0.89    1.06
 -43  16   1    1.04    0.96
  16  27   1   -0.87    1.29
  43 -16  -1   -0.56    1.28
  43 -16  -1    1.98    1.06
 -27  43  -1    1.65    1.28
 -43  13   1    0.75    0.88
  30 -43   1    0.52    1.03
  13  30   1   -0.52    1.08
  13  30   1    3.01    1.62
 -43  13   1    2.64    1.63
  43 -13  -1   -0.20    1.63
 -30  43  -1    2.23    1.22
  43 -13  -1    0.79    1.02
 -43  10   1   -0.32    0.86
 -43  10   1    0.45    1.57
  10  33   1    0.13    1.04
  33 -43   1   -0.36    0.79
  10  33   1   -0.70    1.43
 -33  43  -1    1.33    1.14
  43 -10  -1    0.19    1.37
  43 -10  -1    0.05    0.98
   7  36   1   -0.65    1.24
  36 -43   1   -1.15    0.98
 -43   7   1   -0.96    1.85
   7  36   1    0.56    1.12
 -43   7   1    0.95    0.87
 -36  43  -1    1.81    1.46
  43  -7  -1   -0.30    1.37
  43  -7  -1    3.14    1.10
 -36  43  -1    0.34    1.04
 -43   4   1    0.42    0.80
   4  39   1   -0.39    1.26
  39 -43   1   -0.80    0.76
   4  39   1    1.41    1.02
  -4 -39  -1   -0.07    1.26
  43  -4  -1   -0.09    1.64
  43  -4  -1    1.43    1.03
 -39  43  -1   -0.28    0.98
 -39  43  -1    1.33    1.10
   1  42   1   -0.93    1.34
   1  42   1    0.21    1.11
  42 -43   1    0.48    0.91
 -43   1   1    1.46    0.91
 -42  43  -1   -1.72    0.87
  -1 -42  -1   -0.78    1.39
 -42  43  -1    1.57    1.46
  43  -1  -1    1.88    1.75
  43  -1  -1   -0.03    1.01
  -2  45   1    0.58    1.18
 -43  -2   1   -1.26    0.80
  45 -43   1   -0.78    0.95
  -2  45   1   -0.97    0.97
  43   2  -1   -1.17    1.63
  43   2  -1    0.52    1.07
 -45  43  -1    2.85    1.38
   2 -45  -1    1.55    1.30
 -45  43  -1   -1.05    0.95
  -1 -44   1    1.68    1.34
  45  -1   1   -0.18    1.57
 -44  45   1    2.03    1.20
 -44  45   1    1.28    1.10
  45  -1   1   -0.68    0.97
  44 -45  -1    1.61    1.07
   1  44  -1   -0.33    1.04
   1  44  -1   -0.70    1.18
 -45   1  -1    0.30    0.86
 -44  42   1    0.81    1.04
  42   2   1   -1.29    0.91
 -44  42   1    3.05    1.38
  42   2   1   -0.65    1.69
   2 -44   1    0.61    1.18
  -2  44  -1   -0.50    1.05
 -42  -2  -1   -0.83    0.80
  44 -42  -1   -0.31    0.85
  -2  44  -1   -0.85    1.45
   5 -44   1   -0.33    1.30
 -44  39   1    0.62    1.13
  39   5   1   -0.20    1.59
  39   5   1   -0.69    0.87
 -44  39   1   -0.60    1.07
  44 -39  -1    0.02    0.97
 -39  -5  -1    0.31    0.77
  -5  44  -1   -1.60    1.05
  -5  44  -1    0.24    1.02
 -44  36   1    0.97    1.00
  36   8   1   -0.74    1.65
   8 -44   1   -0.16    1.28
 -44  36   1    0.17    1.25
  36   8   1    0.57    0.97
 -36  -8  -1    1.08    0.83
  44 -36  -1   -0.15    0.82
  -8  44  -1   -0.82    0.95
  33  11   1   -1.43    1.57
 -44  33   1   -0.45    1.86
 -44  33   1   -1.88    0.85
  33  11   1   -0.25    0.94
  11 -44   1   -1.20    0.91
 -33 -11  -1    1.37    0.90
 -11  44  -1    1.75    1.27
  44 -33  -1   -0.30    0.89
  30  14   1   -0.68    1.61
 -44  30   1    1.00    1.49
 -44  30   1    0.37    0.92
  14 -44   1   -0.12    1.06
  30  14   1   -0.11    1.42
  30  14   1   -1.17    1.00
 -30 -14  -1   -0.74    0.83
 -14  44  -1   -0.38    0.90
  44 -30  -1   -0.34    0.86
  27  17   1    0.39    1.96
 -44  27   1   -1.10    0.76
  27  17   1   -0.10    1.23
  27  17   1    0.01    0.93
 -44  27   1    0.23    1.46
  17 -44   1   -0.05    1.04
 -17  44  -1   -0.88    0.94
 -27 -17  -1   -0.46    1.00
 -17  44  -1   -0.16    0.96
  44 -27  -1    0.76    0.98
  24  20   1    2.58    1.92
  24  20   1    0.18    0.96
 -44  24   1   -0.18    0.86
 -44  24   1   -0.01    1.43
  24  20   1    0.79    1.51
  20 -44   1   -0.80    1.21
 -24 -20  -1    1.81    1.08
  44 -24  -1   -0.36    0.83
 -20  44  -1    0.50    1.15
  44 -24  -1    0.14    1.14
 -20  44  -1    0.19    1.07
 -44  21   1    0.03    0.87
  21  23   1    0.09    0.94
 -44  21   1    1.13    1.45
  21  23   1   -1.65    1.43
  21  23   1   -1.29    1.68
  23 -44   1    0.51    1.17
 -23  44  -1    0.50    1.02
 -21 -23  -1   -1.05    1.12
  44 -21  -1    0.47    1.73
  44 -21  -1    0.63    0.99
 -23  44  -1    0.39    1.23
 -44  18   1    0.63    1.47
  26 -44   1    0.07    1.09
  18  26   1    0.25    1.01
 -44  18   1    0.76    0.93
  18  26   1    2.70    1.57
  44 -18  -1   -0.29    0.94
  44 -18  -1   -1.05    1.26
 -26  44  -1    0.32    1.05
  29 -44   1   -0.07    1.03
  15  29   1    0.25    1.04
  15  29   1    2.27    1.61
 -44  15   1    0.35    1.72
 -44  15   1    2.43    0.91
  44 -15  -1    2.54    1.11
 -29  44  -1    0.81    1.28
  44 -15  -1    3.03    1.50
 -44  12   1    0.95    0.83
 -44  12   1    0.02    2.13
  12  32   1    0.38    1.05
  32 -44   1   -1.10    0.78
 -32  44  -1   -0.93    1.04
  44 -12  -1    1.58    0.95
  44 -12  -1    2.18    1.30
 -44   9   1    0.23    0.82
   9  35   1    0.36    1.13
  35 -44   1    1.71    1.03
 -44   9   1   -0.09    1.62
   9  35   1   -1.30    1.36
  44  -9  -1   -2.52    0.82
 -35  44  -1    1.82    1.15
  44  -9  -1    0.59    1.42
   6  38   1    0.74    1.37
 -44   6   1    3.85    1.74
 -44   6   1   -0.88    0.92
  38 -44   1    0.23    0.88
   6  38   1   -0.02    0.94
  44  -6  -1   -2.23    0.89
 -38  44  -1   -1.78    0.84
 -38  44  -1    0.63    1.07
  44  -6  -1    2.50    1.61
   3  41   1   -1.09    0.92
 -44   3   1    0.64    0.81
  41 -44   1    1.31    1.06
   3  41   1   -0.65    1.13
 -41  44  -1    0.80    0.97
  44  -3  -1    0.33    1.60
  44  -3  -1    0.01    0.98
 -41  44  -1   -0.11    1.13
  -3 -41  -1   -0.91    1.08
   0  44   1    1.21    1.40
  44 -44   1   -0.10    0.87
 -44   0   1    0.51    0.88
   0  44   1   -0.33    0.97
  44   0  -1    0.20    1.07
 -44  44  -1    0.64    1.06
 -44  44  -1    0.04    1.19
   0 -44  -1   -2.56    1.25
  44   0  -1    0.27    1.62
  44   1   1    0.98    1.11
 -45  44   1   -2.24    1.00
 -45  44   1    2.78    1.27
   1 -45   1   -0.29    1.33
  44   1   1    1.46    1.69
  45 -44  -1   -0.21    0.89
  -1  45  -1   -1.66    0.98
 -44  -1  -1    2.00    1.01
  -1  45  -1    2.37    1.58
 -45  41   1   -0.85    1.03
  41   4   1   -0.95    1.03
  41   4   1   -1.47    1.54
   4 -45   1   -2.14    1.29
 -45  41   1    0.39    1.19
  -4  45  -1    1.01    1.33
  45 -41  -1    0.76    1.00
  -4  45  -1    0.38    1.05
 -41  -4  -1    1.44    0.92
  38   7   1    0.33    1.69
   7 -45   1   -1.75    1.21
  38   7   1    1.64    1.00
 -45  38   1   -0.45    0.97
 -45  38   1    0.30    1.14
  -7  45  -1   -0.51    1.16
 -38  -7  -1    0.43    0.92
  45 -38  -1    0.14    0.93
  35  10   1   -0.80    0.89
 -45  35   1    1.46    1.21
 -45  35   1   -0.60    0.91
  10 -45   1    0.04    0.93
  35  10   1    0.52    1.69
  45 -35  -1   -0.02    0.91
 -35 -10  -1    0.46    0.86
 -10  45  -1    0.02    1.06
 -45  32   1   -0.47    0.95
  13 -45   1   -1.64    1.09
  32  13   1   -0.09    1.97
  32  13   1    0.78    1.03
  32  13   1    1.89    1.54
 -45  32   1    0.13    1.65
 -32 -13  -1   -1.47    0.85
  45 -32  -1    0.23    1.00
 -13  45  -1   -0.58    1.17
 -45  29   1   -1.30    2.66
  29  16   1    0.47    1.87
  29  16   1    0.25    1.50
  16 -45   1   -0.97    0.92
 -45  29   1    0.32    0.84
  29  16   1    0.94    1.01
 -29 -16  -1    0.03    0.91
  45 -29  -1    0.52    0.96
 -16  45  -1    2.90    1.28
  26  19   1   -2.31    0.87
  19 -45   1   -0.29    1.10
  26  19   1    1.36    1.97
 -45  26   1   -2.66    1.72
  26  19   1    1.06    2.02
 -45  26   1   -0.82    0.88
 -19  45  -1   -0.15    1.10
 -19  45  -1   -0.35    1.14
  45 -26  -1   -0.83    0.94
 -26 -19  -1    0.83    0.98
  45 -26  -1   -0.43    0.85
  22 -45   1   -0.89    1.05
  23  22   1    0.05    1.35
 -45  23   1    0.10    0.84
  23  22   1    0.08    1.81
 -45  23   1   -0.59    1.55
  23  22   1   -1.25    0.87
  45 -23  -1    0.22    1.04
 -22  45  -1   -0.56    1.10
 -22  45  -1   -2.07    1.16
 -23 -22  -1   -2.36    0.96
  45 -23  -1    0.74    0.94
 -45  20   1   -0.40    0.81
  25 -45   1    0.12    0.98
  20  25   1    1.52    0.99
  20  25   1    1.26    1.46
 -45  20   1   -0.83    1.61
 -20 -25  -1    0.58    1.09
  45 -20  -1    1.19    1.17
  45 -20  -1    1.91    1.02
 -25  45  -1    0.25    1.15
 -25  45  -1   -1.17    1.16
 -45  17   1   -2.23    1.73
  17  28   1    0.26    0.85
 -45  17   1    0.34    0.90
  28 -45   1    1.46    1.19
  45 -17  -1   -0.66    0.93
  45 -17  -1    2.29    1.38
 -28  45  -1    1.05    1.18
  14  31   1    0.75    1.08
  31 -45   1   -0.04    1.16
  14  31   1    1.20    1.44
 -45  14   1    0.15    2.01
 -45  14   1    1.22    0.88
  45 -14  -1    2.06    1.31
 -31  45  -1    1.71    1.17
  45 -14  -1    0.78    0.94
  34 -45   1    0.38    0.81
 -45  11   1   -1.36    1.34
  11  34   1   -1.27    1.23
  11  34   1   -0.44    1.04
 -45  11   1    0.50    0.86
 -34  45  -1    0.94    1.12
  45 -11  -1   -0.73    1.23
  45 -11  -1   -0.77    0.92
 -45   8   1   -0.33    0.94
 -45   8   1   -0.36    1.35
   8  37   1   -1.26    0.96
  37 -45   1    0.90    0.87
   8  37   1   -0.04    1.37
 -37  45  -1    1.08    0.97
  45  -8  -1    0.84    1.43
  45  -8  -1    1.01    1.00
 -37  45  -1    1.24    0.97
   5  40   1   -0.82    1.31
   5  40   1   -0.46    0.98
  40 -45   1   -1.77    0.88
 -45   5   1    1.82    0.87
  45  -5  -1    2.69    1.58
  45  -5  -1    0.31    1.04
 -40  45  -1   -1.07    0.94
 -40  45  -1    1.09    1.25
  43 -45   1    1.32    1.07
 -45   2   1   -0.04    0.93
   2  43   1   -0.68    1.18
   2  43   1   -1.24    0.96
  45  -2  -1   -0.87    1.58
 -43  45  -1    1.08    1.18
  45  -2  -1   -1.08    1.07
  -2 -43  -1   -0.99    1.12
 -43  45  -1    0.24    1.01
 -46  43   1   -0.17    1.15
   3 -46   1    0.17    1.33
  43   3   1    2.84    1.78
  43   3   1   -0.58    1.03
 -46  43   1    3.50    1.32
  -3  46  -1   -0.03    1.01
  -3  46  -1    0.96    1.17
 -43  -3  -1   -0.95    0.86
  46 -43  -1   -0.55    1.06
 -46  40   1   -1.39    0.91
  40   6   1   -0.74    1.60
   6 -46   1   -1.44    1.20
  40   6   1    0.66    0.98
 -46  40   1    1.54    1.44
  46 -40  -1   -0.16    0.97
 -40  -6  -1   -0.52    0.79
  -6  46  -1   -0.75    1.05
  -6  46  -1    1.21    1.15
 -46  37   1   -0.63    0.95
  37   9   1   -2.06    1.83
  37   9   1   -1.55    0.97
 -46  37   1    0.54    1.26
   9 -46   1   -0.56    1.33
  -9  46  -1    1.44    1.24
 -37  -9  -1   -1.52    0.79
  46 -37  -1    1.55    0.96
  34  12   1   -0.54    0.94
  34  12   1   -1.12    1.62
  34  12   1    1.82    1.33
 -46  34   1   -0.33    0.89
  12 -46   1   -0.37    1.26
 -46  34   1    3.51    1.33
  46 -34  -1    0.38    0.93
 -34 -12  -1   -1.68    0.81
 -12  46  -1   -1.05    1.01
  15 -46   1   -0.73    1.21
 -46  31   1   -0.31    1.48
  31  15   1   -1.66    1.47
  31  15   1   -0.60    1.72
 -46  31   1    0.09    1.01
  31  15   1   -0.45    0.95
 -31 -15  -1    0.18    0.78
 -15  46  -1    0.42    1.06
  46 -31  -1   -0.13    0.92
  28  18   1    0.39    1.62
 -46  28   1    1.10    0.96
  28  18   1   -0.49    0.88
 -46  28   1   -1.93    1.70
  28  18   1   -1.24    1.67
  18 -46   1   -0.39    1.01
 -18  46  -1    0.53    1.11
  46 -28  -1   -0.20    0.92
 -28 -18  -1    0.23    0.88
 -18  46  -1    0.61    1.03
  25  21   1   -1.21    0.89
  25  21   1   -1.43    1.41
  25  21   1    0.46    1.69
  21 -46   1   -0.01    0.89
 -46  25   1   -0.13    1.97
 -46  25   1   -1.25    0.61
  46 -25  -1    0.98    1.06
 -25 -21  -1   -0.25    1.03
 -21  46  -1    0.22    1.08
 -21  46  -1    1.00    1.08
  24 -46   1   -1.80    0.98
  22  24   1   -0.42    1.60
 -46  22   1   -0.35    2.16
  22  24   1   -0.39    1.36
 -46  22   1    0.31    0.95
  22  24   1   -0.89    0.89
  46 -22  -1    1.32    0.96
 -22 -24  -1    2.62    1.14
 -24  46  -1    0.44    1.15
 -24  46  -1    1.60    1.21
  46 -22  -1    0.17    1.11
  19  27   1   -1.87    0.86
 -46  19   1    0.84    0.87
 -46  19   1   -1.26    1.60
  19  27   1   -0.55    1.37
  27 -46   1   -1.76    1.06
 -27  46  -1    0.33    1.07
  46 -19  -1    1.19    1.17
  46 -19  -1    2.50    1.02
 -19 -27  -1   -0.07    1.20
 -46  16   1   -0.69    1.44
  16  30   1   -1.55    1.39
  30 -46   1   -0.21    1.05
  16  30   1   -0.94    0.96
 -46  16   1    1.65    0.88
  46 -16  -1    1.73    1.25
  46 -16  -1   -0.88    0.94
 -30  46  -1    1.13    1.11
  13  33   1   -0.85    1.39
 -46  13   1    0.74    0.89
  33 -46   1   -0.06    0.87
 -46  13   1   -1.71    1.32
  13  33   1   -0.30    0.91
  46 -13  -1   -0.22    0.85
  46 -13  -1    0.11    1.29
 -33  46  -1   -0.18    0.86
  36 -46   1    0.08    0.69
  10  36   1    0.49    1.07
 -46  10   1    0.31    0.91
 -46  10   1    1.38    1.55
  10  36   1    1.09    1.64
  46 -10  -1   -0.58    1.25
 -36  46  -1    1.12    1.07
  46 -10  -1    2.42    1.02
   7  39   1   -1.44    1.19
 -46   7   1    1.65    1.67
  39 -46   1   -1.11    0.94
 -46   7   1    0.25    0.87
   7  39   1   -1.41    0.98
  46  -7  -1    1.47    1.41
  46  -7  -1    0.38    0.95
 -39  46  -1    3.54    1.34
 -39  46  -1   -0.16    0.93
 -46   4   1   -0.53    0.90
   4  42   1   -0.05    1.18
  42 -46   1    0.55    0.98
   4  42   1   -2.02    1.23
 -42  46  -1    1.60    1.08
  46  -4  -1    0.10    1.57
  46  -4  -1   -0.45    0.98
  -4 -42  -1    0.76    1.47
 -42  46  -1    1.57    1.27
   5 -47   1   -0.70    1.11
  42   5   1   -1.25    0.90
 -47  42   1   -0.62    1.07
 -47  42   1    1.13    1.33
  42   5   1    0.49    1.75
  47 -42  -1   -0.09    0.95
  -5  47  -1   -1.30    1.30
 -42  -5  -1    0.70    0.88
  -5  47  -1   -3.34    0.92
 -47  39   1   -1.51    0.89
 -47  39   1    2.13    1.67
  39   8   1    0.37    1.00
   8 -47   1   -1.82    1.29
  39   8   1   -1.53    1.61
  -8  47  -1   -1.03    1.09
  47 -39  -1   -2.04    0.82
 -39  -8  -1    0.21    0.94
 -47  36   1   -0.44    1.13
  11 -47   1   -0.28    0.98
  36  11   1    0.66    1.78
  36  11   1    0.32    0.93
 -47  36   1    0.09    1.02
 -11  47  -1    0.23    1.06
 -36 -11  -1    1.75    1.00
  47 -36  -1    0.73    0.97
 -47  33   1   -0.65    0.86
  33  14   1   -0.45    0.87
  33  14   1   -0.67    1.63
 -47  33   1    1.38    1.32
  14 -47   1    0.48    1.40
  33  14   1   -0.23    1.22
  47 -33  -1    0.64    0.98
 -33 -14  -1   -0.32    0.82
 -14  47  -1   -0.01    0.97
 -47  30   1   -0.88    0.75
 -47  30   1    0.27    1.45
  30  17   1   -0.85    0.83
  30  17   1   -0.31    1.88
  30  17   1   -2.60    1.41
  17 -47   1    1.76    1.30
  47 -30  -1    1.19    1.00
 -17  47  -1    0.24    0.88
 -30 -17  -1    0.16    0.89
 -17  47  -1   -1.53    0.83
  27  20   1    0.52    0.91
  20 -47   1   -0.32    0.85
 -47  27   1    1.55    1.65
  27  20   1   -0.74    1.50
  27  20   1   -0.10    1.69
 -47  27   1   -0.51    0.75
 -20  47  -1    1.97    1.23
  47 -27  -1    1.41    1.12
  47 -27  -1   -0.25    0.86
 -20  47  -1   -0.91    1.06
 -27 -20  -1    2.18    1.02
  24  23   1   -2.36    0.80
 -47  24   1   -0.10    1.30
 -47  24   1    0.46    0.84
  24  23   1    2.41    1.70
  23 -47   1   -0.95    1.15
  24  23   1   -1.24    1.28
 -24 -23  -1   -0.65    1.02
 -23  47  -1   -2.31    1.09
  47 -24  -1    1.55    1.10
 -23  47  -1    1.05    1.03
  21  26   1    1.48    1.47
 -47  21   1    0.47    0.89
 -47  21   1   -0.12    1.61
  26 -47   1   -0.13    1.00
  21  26   1   -0.11    0.92
 -21 -26  -1    0.65    0.99
 -26  47  -1   -2.04    1.16
  47 -21  -1    0.87    1.12
 -26  47  -1    1.43    1.16
  47 -21  -1    0.89    0.89
  18  29   1   -2.29    1.27
 -47  18   1    0.28    0.86
  29 -47   1   -1.73    0.99
  18  29   1   -0.13    1.08
 -47  18   1   -0.93    1.50
  47 -18  -1    0.92    0.95
  47 -18  -1    0.36    1.16
 -29  47  -1    3.49    1.15
 -47  15   1   -0.43    0.90
  15  32   1    0.69    1.59
 -47  15   1   -1.77    1.30
  15  32   1    0.53    1.02
  32 -47   1    0.64    0.99
  47 -15  -1    0.31    0.97
  47 -15  -1    2.10    1.35
 -32  47  -1    1.60    1.01
 -47  12   1   -0.80    0.85
 -47  12   1   -2.29    1.66
  35 -47   1    1.11    0.91
  12  35   1   -1.90    1.41
  12  35   1    0.69    1.13
  47 -12  -1   -0.67    0.97
  47 -12  -1    2.73    1.48
 -35  47  -1    1.13    1.24
 -47   9   1   -0.61    0.92
 -47   9   1    3.23    1.71
   9  38   1   -1.93    1.19
   9  38   1    1.29    1.15
  38 -47   1   -0.38    0.89
  47  -9  -1   -0.48    1.00
  47  -9  -1   -0.15    1.38
 -38  47  -1   -0.47    0.90
 -38  47  -1    1.62    1.04
  41 -47   1    0.23    0.89
   6  41   1    1.68    1.05
   6  41   1   -1.73    1.28
 -47   6   1    0.93    0.92
  47  -6  -1    0.69    1.11
 -41  47  -1    1.89    1.13
 -41  47  -1    0.02    1.06
  47  -6  -1    2.53    1.62
  41   7   1   -1.92    1.55
 -48  41   1   -0.18    1.00
   7 -48   1    1.80    1.43
  41   7   1    0.52    0.96
 -48  41   1    2.16    1.39
  48 -41  -1    0.70    1.09
  -7  48  -1   -1.15    1.06
  -7  48  -1   -0.28    1.08
 -41  -7  -1   -1.62    0.78
  38  10   1    0.61    1.83
 -48  38   1    1.44    1.52
 -48  38   1    0.28    1.07
  38  10   1    0.40    0.98
  10 -48   1   -0.75    1.42
  48 -38  -1    1.95    0.99
 -10  48  -1    0.33    1.21
 -38 -10  -1   -1.74    0.77
 -48  35   1   -0.47    1.40
  13 -48   1   -1.40    0.84
  35  13   1    1.49    1.01
  35  13   1    0.31    1.83
  35  13   1    2.58    1.33
 -48  35   1    0.88    1.05
  48 -35  -1   -0.28    0.91
 -13  48  -1    1.89    1.11
 -35 -13  -1    0.99    0.89
  32  16   1   -1.14    1.21
 -48  32   1    0.52    1.53
  16 -48   1   -1.26    1.27
  32  16   1   -0.49    0.98
  32  16   1    1.78    1.71
 -48  32   1    0.11    0.95
  48 -32  -1   -0.39    0.88
 -16  48  -1    0.80    1.15
  29  19   1   -0.13    1.68
  29  19   1    2.93    1.83
  19 -48   1   -0.75    0.86
 -48  29   1   -0.01    1.48
 -48  29   1   -0.28    0.75
  29  19   1    0.42    0.92
  48 -29  -1    0.35    0.85
  48 -29  -1    0.14    0.98
 -29 -19  -1    0.75    0.94
 -19  48  -1    1.54    1.10
 -19  48  -1    0.36    1.01
 -48  26   1    0.95    1.55
 -48  26   1   -0.01    0.79
  22 -48   1   -1.87    1.05
  26  22   1    1.11    1.61
  26  22   1    0.62    1.03
  26  22   1   -1.64    1.58
  48 -26  -1    0.41    1.05
 -22  48  -1    1.78    1.02
 -26 -22  -1    1.04    1.02
 -22  48  -1    0.24    1.11
 -48  23   1   -0.40    0.90
  25 -48   1   -0.62    1.00
  23  25   1   -1.60    0.94
  23  25   1   -1.45    1.30
 -48  23   1   -0.80    1.39
  23  25   1    1.91    2.00
 -25  48  -1   -0.40    0.89
  48 -23  -1    1.21    1.28
 -25  48  -1   -0.84    1.11
 -23 -25  -1   -0.75    1.01
  48 -23  -1    0.90    0.97
 -48  20   1    0.11    1.60
  20  28   1   -1.25    1.48
  28 -48   1    0.78    1.03
  20  28   1   -1.63    0.94
 -48  20   1    1.06    0.98
  48 -20  -1    1.46    0.86
  48 -20  -1    1.86    1.22
 -20 -28  -1    1.41    1.11
 -28  48  -1    0.91    1.08
  17  31   1   -0.67    1.53
  31 -48   1   -1.32    1.01
 -48  17   1    0.35    0.85
 -48  17   1    1.54    1.62
  17  31   1   -1.32    0.86
  48 -17  -1    1.71    1.22
 -31  48  -1    0.63    1.03
  48 -17  -1    2.11    1.01
  14  34   1   -0.84    1.09
 -48  14   1   -1.68    1.63
 -48  14   1   -0.28    0.96
  14  34   1   -0.47    1.40
  34 -48   1    1.56    1.05
  48 -14  -1    0.88    1.42
 -34  48  -1    0.85    1.26
  48 -14  -1   -0.64    0.94
 -48  11   1   -1.23    0.82
 -48  11   1   -1.51    1.53
  11  37   1    1.81    1.61
  37 -48   1   -0.23    0.77
  11  37   1   -1.39    0.96
  48 -11  -1    1.55    1.52
 -37  48  -1    1.29    0.97
  48 -11  -1    0.55    1.10
 -48   8   1   -0.24    1.51
  40 -48   1    0.61    1.10
   8  40   1   -1.58    1.32
 -48   8   1   -1.47    0.81
   8  40   1   -0.46    1.04
  48  -8  -1   -1.61    0.97
 -40  48  -1    2.99    1.29
 -40  48  -1    1.31    1.04
  48  -8  -1   -0.02    1.45
 -49  40   1    0.49    1.54
   9 -49   1   -0.60    1.36
  40   9   1    0.87    1.04
  40   9   1   -0.03    1.72
 -49  40   1   -0.95    0.94
  -9  49  -1    0.03    1.09
  49 -40  -1   -0.13    0.97
 -40  -9  -1   -0.36    0.96
 -49  37   1   -1.45    1.01
  12 -49   1   -1.53    1.23
  37  12   1   -1.41    1.17
  37  12   1    0.86    1.79
  37  12   1   -0.46    1.02
 -49  37   1    1.40    1.29
  49 -37  -1   -0.31    0.83
 -12  49  -1   -0.64    0.98
 -37 -12  -1   -0.25    0.83
 -49  34   1   -1.45    1.38
  34  15   1    1.77    1.53
  15 -49   1   -2.62    1.02
  34  15   1   -0.70    0.91
 -49  34   1   -1.17    0.77
  34  15   1   -0.45    1.65
 -34 -15  -1   -1.22    0.79
 -15  49  -1   -0.90    0.88
  49 -34  -1    0.99    1.09
  31  18   1   -1.56    1.01
 -49  31   1    0.27    1.51
  31  18   1   -0.23    1.90
  31  18   1    1.49    1.04
 -49  31   1   -0.95    0.99
  18 -49   1   -1.45    1.15
 -18  49  -1    2.42    1.24
  49 -31  -1    0.21    0.95
  28  21   1   -0.75    1.61
  28  21   1   -1.13    1.55
  28  21   1   -0.64    1.04
  21 -49   1   -0.44    1.13
 -49  28   1   -0.59    0.77
 -49  28   1   -2.31    1.47
 -28 -21  -1   -0.48    1.01
  49 -28  -1    1.72    1.17
 -21  49  -1    0.23    1.05
 -21  49  -1   -2.38    0.97
  25  24   1    0.06    0.80
 -49  25   1   -0.34    0.77
 -49  25   1   -1.50    1.52
  24 -49   1   -0.94    0.82
  25  24   1    0.51    1.86
  25  24   1    1.23    1.64
 -24  49  -1   -0.55    1.13
 -24  49  -1    0.15    1.07
 -25 -24  -1    0.74    0.97
  49 -25  -1    1.20    1.25
  27 -49   1   -0.05    1.02
  22  27   1    0.48    1.57
 -49  22   1    2.00    1.04
  22  27   1    4.78    2.16
 -49  22   1   -0.76    1.66
  22  27   1   -0.84    1.02
  49 -22  -1   -0.60    1.08
  49 -22  -1    0.38    0.88
 -27  49  -1    0.24    1.23
 -22 -27  -1   -1.10    1.11
 -27  49  -1    2.36    1.16
  19  30   1   -0.10    1.09
  19  30   1   -0.88    1.37
 -49  19   1    1.03    1.73
 -49  19   1    0.64    1.03
  30 -49   1   -0.39    1.12
  49 -19  -1   -0.24    1.07
 -30  49  -1    0.43    1.18
  49 -19  -1   -1.79    0.90
 -49  16   1   -1.77    0.82
  33 -49   1    0.19    1.06
  16  33   1    2.48    1.09
 -49  16   1    1.04    1.80
  16  33   1    0.75    1.54
  49 -16  -1    1.88    1.08
 -33  49  -1    0.93    1.10
  49 -16  -1   -0.13    1.20
  13  36   1    0.41    1.06
 -49  13   1   -0.35    1.56
  13  36   1   -1.45    1.38
  36 -49   1    0.78    1.11
 -49  13   1    1.26    0.97
  49 -13  -1   -1.32    1.24
  49 -13  -1   -1.37    0.98
 -36  49  -1    1.69    1.06
  10  39   1   -0.60    1.07
  10  39   1    1.36    1.55
  39 -49   1    0.19    1.01
 -49  10   1   -0.89    1.50
 -49  10   1   -0.40    0.77
 -39  49  -1   -0.47    1.05
 -39  49  -1    0.66    1.04
  49 -10  -1   -1.46    1.24
  49 -10  -1   -1.56    0.90
  36  14   1    0.74    1.60
 -50  36   1   -0.81    0.89
  36  14   1   -0.12    1.01
  36  14   1   -0.18    1.70
 -50  36   1    0.02    1.54
  14 -50   1   -1.12    1.35
 -14  50  -1   -0.11    0.99
 -36 -14  -1    0.96    1.01
  50 -36  -1   -0.16    0.96
  33  17   1   -0.11    1.11
  33  17   1    0.65    1.46
 -50  33   1   -3.10    1.48
  17 -50   1   -1.21    1.25
 -50  33   1   -1.73    0.78
  33  17   1   -3.77    1.42
  50 -33  -1    0.01    0.92
 -17  50  -1    1.20    0.97
  30  20   1    4.73    1.93
 -50  30   1   -2.27    0.90
  30  20   1   -1.60    0.96
  20 -50   1    0.75    0.99
 -50  30   1   -1.91    1.52
  30  20   1   -0.18    1.33
 -30 -20  -1    1.07    1.01
  50 -30  -1   -0.55    1.03
 -20  50  -1    0.23    1.15
 -20  50  -1    0.27    0.94
  27  23   1   -0.57    1.73
 -50  27   1   -2.79    1.61
  27  23   1    0.06    1.00
  23 -50   1   -1.56    0.93
  27  23   1   -3.39    1.34
 -50  27   1   -0.59    0.83
 -23  50  -1   -0.58    1.05
 -27 -23  -1    0.95    0.95
  50 -27  -1    1.15    1.07
 -23  50  -1   -0.95    1.15
 -50  24   1   -3.18    1.68
  24  26   1   -1.27    0.91
  24  26   1   -1.13    1.33
 -50  24   1    0.49    0.86
  26 -50   1   -1.41    0.98
  24  26   1    1.01    1.90
 -24 -26  -1    0.07    1.07
  50 -24  -1   -0.24    1.02
 -26  50  -1   -2.24    1.23
 -26  50  -1    1.28    1.16
  50 -24  -1   -0.28    0.84
 -50  21   1   -1.69    0.78
 -50  21   1   -0.63    1.86
  29 -50   1   -0.43    1.06
  21  29   1   -0.22    1.01
  21  29   1   -1.55    1.51
 -29  50  -1   -2.65    1.21
  50 -21  -1    1.59    1.23
 -21 -29  -1   -0.05    1.29
 -29  50  -1    2.54    1.16
  50 -21  -1   -0.82    0.86
  18  32   1   -1.79    1.43
 -50  18   1   -1.97    1.58
  18  32   1    0.71    1.10
  32 -50   1   -0.17    1.12
 -50  18   1   -0.44    1.00
  50 -18  -1    2.18    1.07
  50 -18  -1    0.55    1.30
 -32  50  -1    0.40    0.85
 -50  15   1   -2.45    1.48
  15  35   1    0.27    1.11
  15  35   1    0.38    1.50
 -50  15   1   -0.73    0.90
  35 -50   1    2.21    1.30
 -35  50  -1    0.77    1.01
  50 -15  -1   -1.08    1.00
  50 -15  -1   -0.41    1.21
  12  38   1   -0.23    1.09
 -50  12   1    1.50    1.65
 -50  12   1    1.14    0.99
  38 -50   1   -0.13    0.86
  50 -12  -1    1.00    1.15
 -38  50  -1    0.11    1.17
  50 -12  -1    1.20    1.54
  35  16   1    0.01    2.01
  35  16   1    0.29    1.02
  16 -51   1    0.37    1.27
 -51  35   1   -0.04    0.84
 -51  35   1   -2.22    1.67
  51 -35  -1    2.22    1.18
 -16  51  -1    0.92    1.20
  19 -51   1   -1.78    1.12
  32  19   1   -0.27    0.96
 -51  32   1   -1.01    0.75
 -51  32   1   -2.55    1.66
  32  19   1   -0.94    1.64
  32  19   1   -0.08    1.91
  51 -32  -1   -1.58    0.95
  51 -32  -1    0.18    1.02
 -19  51  -1   -0.73    1.12
 -19  51  -1    1.02    1.03
  22 -51   1    0.37    1.26
  29  22   1    0.98    1.64
  29  22   1    0.52    0.96
 -51  29   1   -0.82    1.59
 -51  29   1    1.24    1.14
  29  22   1   -0.01    1.88
  51 -29  -1    0.57    1.06
 -22  51  -1   -0.43    0.97
 -22  51  -1    1.83    1.15
 -29 -22  -1    1.00    0.96
  26  25   1   -0.45    1.44
  26  25   1    0.31    0.90
  26  25   1    1.41    1.82
 -51  26   1    0.04    0.94
 -51  26   1   -1.14    1.83
  25 -51   1    0.03    1.16
 -26 -25  -1    0.16    1.13
 -25  51  -1   -0.29    1.16
 -25  51  -1   -0.01    1.07
  51 -26  -1   -0.36    0.94
  28 -51   1   -0.51    1.02
 -51  23   1   -2.47    0.84
  23  28   1   -0.68    1.03
  23  28   1    0.63    1.78
 -51  23   1   -0.63    1.76
  23  28   1   -1.20    1.44
 -23 -28  -1    1.10    1.16
 -28  51  -1    1.33    1.23
 -28  51  -1    3.09    1.29
  51 -23  -1    0.17    0.90
  51 -23  -1    0.00    1.17
 -51  20   1    0.89    1.92
 -51  20   1    0.99    0.86
  20  31   1    1.01    1.58
  20  31   1   -0.18    1.03
  31 -51   1   -0.90    1.21
 -20 -31  -1    0.85    1.19
 -31  51  -1   -0.07    1.14
  51 -20  -1    0.40    1.05
  51 -20  -1    1.00    1.24
 -51  17   1    0.83    1.76
  34 -51   1    0.74    1.28
 -51  17   1   -0.39    0.89
  17  34   1   -1.58    1.54
  17  34   1   -1.18    0.84
  51 -17  -1   -0.01    1.03
 -34  51  -1    2.55    1.37
  51 -17  -1    1.56    1.33
 -52  31   1   -2.19    1.48
 -21  52  -1    0.29    1.10
 -31 -21  -1    0.93    1.00
  52 -31  -1    1.09    1.18
 -52  28   1   -2.92    0.80
  28  24   1   -0.90    0.93
  28  24   1   -1.86    1.64
  28  24   1   -0.10    1.72
 -52  28   1   -1.97    1.64
  24 -52   1   -1.58    1.24
 -24  52  -1   -0.72    1.01
 -24  52  -1    1.49    1.27
 -28 -24  -1    1.14    1.08
  52 -28  -1    1.74    1.21
  25  27   1   -1.57    1.45
  27 -52   1   -1.23    1.05
 -52  25   1   -0.09    1.66
  25  27   1    0.61    1.81
  25  27   1   -2.04    0.92
 -52  25   1    0.63    0.93
 -27  52  -1    3.29    1.31
 -25 -27  -1    3.24    1.20
 -27  52  -1   -0.30    1.20
  52 -25  -1    0.38    1.09
 -52  22   1    0.54    0.97
 -52  22   1   -0.73    1.44
  22  30   1   -1.50    1.05
  22  30   1    0.63    1.73
  22  30   1    0.12    1.71
  30 -52   1   -0.80    1.13
 -30  52  -1   -0.71    1.24
  52 -22  -1   -1.90    1.03
 -30  52  -1    1.69    1.10
 -22 -30  -1   -0.90    1.20
  52 -22  -1    3.58    1.15
   1  -1   2  152.65   17.55
  -1   0   2  145.68   17.55
   1  -1   2  154.85   17.62
  -1   0   2  142.84   17.86
  -1   0   2  150.68   17.61
   0   1   2  145.28   17.55
   1  -1   2  142.46   17.55
  -1   0   2  144.15   17.52
   0   1   2  147.63   17.55
   0   1   2  145.12   17.92
  -1   0   2  144.63   17.55
   1  -1   2  148.25   17.90
   0   1   2  145.37   17.60
   0  -1  -2  147.60   17.55
  -1   1  -2  154.99   17.62
   1   0  -2  144.54   17.86
   0  -1  -2  151.22   17.61
  -1   1  -2  145.13   17.55
   0  -1  -2  139.32   17.86
   1   0  -2  147.45   17.55
   0  -1  -2  145.02   17.55
   2   0   2   84.20    9.79
  -2   2   2   76.77   10.23
   2   0   2   81.03    9.79
  -2   2   2   84.39    9.87
   0  -2   2   79.68    9.76
   0  -2   2   82.71    9.79
   0  -2   2   84.47   10.20
  -2   2   2   81.61    9.80
   0  -2   2   85.25    9.88
  -2   2   2   78.51    9.79
   0  -2   2   80.35    9.79
   2   0   2   82.83    9.86
  -2   0  -2   84.69   10.26
   2  -2  -2   82.61    9.80
   2  -2  -2   82.29    9.80
   2  -2  -2   79.82   10.20
  -2   0  -2   81.48    9.79
   0   2  -2   83.59    9.88
   0   2  -2   76.21    9.76
  -2   0  -2   83.91    9.87
  -2   0  -2   83.29    9.79
  -2  -1   2   90.43   11.23
  -1   3   2   93.04   11.37
  -1   3   2   91.25   10.84
   3  -2   2   95.61   10.92
  -1   3   2   90.64   10.90
   3  -2   2   92.37   10.84
  -1   3   2   92.93   10.80
   3  -2   2   85.40   11.25
  -2  -1   2   87.13   10.81
   3  -2   2   91.96   10.80
  -2  -1   2   97.82   10.93
  -1   3   2   89.82   10.84
  -2  -1   2   89.61   10.84
   3  -2   2   92.37   10.83
   1  -3  -2   88.55   10.84
  -3   2  -2   85.43   10.81
   1  -3  -2   82.95   11.27
   1  -3  -2   91.31   10.84
   2   1  -2   85.95   10.81
  -3   2  -2   95.88   10.93
  -3   2  -2   90.64   10.84
   4  -1   2    2.87    0.60
  -3   4   2    2.94    0.62
  -1  -3   2    2.82    0.50
  -1  -3   2    2.84    0.76
   4  -1   2   -0.05    2.02
  -3   4   2    2.15    2.06
   4  -1   2    3.66    0.62
   4  -1   2    3.51    0.61
  -3   4   2    3.18    0.50
   4  -1   2    4.68    0.87
  -3   4   2    2.93    0.63
  -4   1  -2    4.41    0.90
   1   3  -2    2.93    0.51
   3  -4  -2    3.48    0.65
   3  -4  -2    4.80    0.69
  -4   1  -2    3.68    0.62
   3  -4  -2    3.62    1.95
   1   3  -2    4.58    0.56
  -4   1  -2    3.47    0.61
   1   2   2  178.81   20.66
   1   2   2  171.56   20.21
  -3   1   2  177.72   20.56
  -3   1   2  168.97   20.19
  -3   1   2  171.08   20.20
  -3   1   2  165.79   20.22
   2  -3   2  172.49   20.21
   1   2   2  173.93   20.19
  -3   1   2  163.56   20.22
   2  -3   2  171.54   20.29
   1   2   2  170.15   20.27
   1   2   2  174.04   20.21
  -1  -2  -2  161.58   20.55
  -1  -2  -2  168.19   20.22
  -1  -2  -2  167.88   20.21
   3  -1  -2  168.62   20.19
   3  -1  -2  165.72   20.22
   3  -1  -2  163.30   20.20
   3  -1  -2  163.68   20.51
  -1  -2  -2  171.90   20.27
  -3  -2   2   20.63    3.23
  -3  -2   2   17.30    2.22
  -2   5   2   17.50    2.26
   5  -3   2   17.68    2.22
  -2   5   2   15.50    2.43
  -2   5   2   18.62    2.21
   5  -3   2   19.15    2.24
   3   2  -2   17.90    2.24
   2  -5  -2   20.46    3.53
   2  -5  -2   18.85    2.28
  -5   3  -2   17.73    2.25
   2  -5  -2   17.53    2.28
  -5   3  -2   17.60    2.25
  -5   3  -2   18.97    2.52
  -2  -4   2   17.63    2.59
   6  -2   2   18.54    3.29
   6  -2   2   17.71    2.34
  -2  -4   2   20.44    2.29
  -4   6   2   18.42    2.28
   6  -2   2   18.81    2.32
  -4   6   2   18.34    2.34
  -6   2  -2   17.65    2.31
   4  -6  -2   17.99    2.34
   4  -6  -2   20.12    3.65
  -6   2  -2   20.88    2.61
   2   4  -2   18.05    2.29
  -6   2  -2   16.93    2.38
   2   4  -2   18.09    2.31
   4  -6  -2   19.43    2.35
   1  -4   2  345.27   40.41
  -4   3   2  344.68   40.66
   1  -4   2  354.50   40.32
   3   1   2  331.42   40.38
   3   1   2  340.34   40.34
  -4   3   2  338.69   40.34
   3   1   2  333.31   40.34
  -4   3   2  349.81   40.34
   3   1   2  333.03   40.69
   3   1   2  332.38   40.34
  -4   3   2  344.19   40.35
   1  -4   2  323.35   40.31
  -4   3   2  330.17   40.32
  -1   4  -2  340.30   40.41
   4  -3  -2  336.65   40.34
  -1   4  -2  349.17   40.32
   4  -3  -2  325.12   40.62
  -3  -1  -2  345.71   40.40
  -3  -1  -2  330.23   40.34
  -3  -1  -2  332.81   40.65
  -3  -1  -2  346.17   40.34
   4  -4   2   50.78    5.75
   0   4   2   50.32    5.61
  -4   0   2   49.26    6.24
  -4   0   2   45.68    5.62
  -4   0   2   44.84    5.60
   4  -4   2   47.13    5.58
[truncated: 1,695,402 more chars]
