# Supplementary material for: Inflatable porous organic crystals
Source: Nat Mater. 2025 Nov 3;25(3):481–6. doi: 10.1038/s41563-025-02393-6 (PMC12960203; doi:10.1038/s41563-025-02393-6)
Supplement: Supplementary file 20 — (CCDC 2404631) Crystal structure of T1 at 16 bar of CO2. [file 41563_2025_2393_MOESM20_ESM.cif]

 
data_T1_C16
 
_audit_creation_method            'SHELXL-2019/3'
_shelx_SHELXL_version_number      '2019/3'
_chemical_name_systematic         ?
_chemical_name_common             ?
_chemical_melting_point           ?
_chemical_formula_moiety        'C42 H48 N6 O6, 2.5(C O2)' 
_chemical_formula_sum
 'C44.50 H48 N6 O11' 
_chemical_formula_weight          842.89

loop_
 _atom_type_symbol
 _atom_type_description
 _atom_type_scat_dispersion_real
 _atom_type_scat_dispersion_imag
 _atom_type_scat_source
 'C'  'C'   0.0033   0.0016
 'International Tables Vol C Tables 4.2.6.8 and 6.1.1.4'
 'H'  'H'   0.0000   0.0000
 'International Tables Vol C Tables 4.2.6.8 and 6.1.1.4'
 'N'  'N'   0.0061   0.0033
 'International Tables Vol C Tables 4.2.6.8 and 6.1.1.4'
 'O'  'O'   0.0106   0.0060
 'International Tables Vol C Tables 4.2.6.8 and 6.1.1.4'
 
_space_group_crystal_system       trigonal
_space_group_IT_number            146
_space_group_name_H-M_alt         'R 3 :H'
_space_group_name_Hall            'R 3'
 
_shelx_space_group_comment
;
The symmetry employed for this shelxl refinement is uniquely defined
by the following loop, which should always be used as a source of
symmetry information in preference to the above space-group names.
They are only intended as comments.
;
 
loop_
 _space_group_symop_operation_xyz
 'x, y, z'
 '-y, x-y, z'
 '-x+y, -x, z'
 'x+2/3, y+1/3, z+1/3'
 '-y+2/3, x-y+1/3, z+1/3'
 '-x+y+2/3, -x+1/3, z+1/3'
 'x+1/3, y+2/3, z+2/3'
 '-y+1/3, x-y+2/3, z+2/3'
 '-x+y+1/3, -x+2/3, z+2/3'
 
_cell_length_a                    50.043(3)
_cell_length_b                    50.043(3)
_cell_length_c                    10.2991(8)
_cell_angle_alpha                 90
_cell_angle_beta                  90
_cell_angle_gamma                 120
_cell_volume                      22337(3)
_cell_formula_units_Z             18
_cell_measurement_temperature     300(2)
_cell_measurement_reflns_used      6143
_cell_measurement_theta_min        2.15
_cell_measurement_theta_max       13.59
 
_exptl_crystal_description        Rod
_exptl_crystal_colour             yellow
_exptl_crystal_density_meas       ?
_exptl_crystal_density_method     ?
_exptl_crystal_density_diffrn     1.128          
_exptl_crystal_F_000              8010
_exptl_transmission_factor_min    ?
_exptl_transmission_factor_max    ?
_exptl_crystal_size_max           0.320
_exptl_crystal_size_mid           0.211
_exptl_crystal_size_min           0.194
_exptl_absorpt_coefficient_mu     0.082
_shelx_estimated_absorpt_T_min    ?
_shelx_estimated_absorpt_T_max    ?
_exptl_absorpt_correction_type    'multi-scan'
_exptl_absorpt_correction_T_min   0.856
_exptl_absorpt_correction_T_max   1.000
_exptl_absorpt_process_details    'SADABS, 2016'
_exptl_absorpt_special_details    ?
_diffrn_ambient_temperature       300(2)
_diffrn_radiation_wavelength      0.71073
_diffrn_radiation_type            MoK\a
_diffrn_source 			  'microfocus sealed tube'
_diffrn_measurement_device 	  'four-circle diffractometer' 
_diffrn_measurement_device_type   'Bruker D8 Venture'
_diffrn_measurement_method 	  '\f and \w scans'
_diffrn_detector_area_resol_mean   ? 
_diffrn_standards_number 	   0
_diffrn_standards_interval_count   . 
_diffrn_standards_interval_time    . 
_diffrn_standards_decay_% 	   ?
_diffrn_reflns_number             72471
_diffrn_reflns_av_unetI/netI      0.0883
_diffrn_reflns_av_R_equivalents   0.1359
_diffrn_reflns_limit_h_min        -52
_diffrn_reflns_limit_h_max        52
_diffrn_reflns_limit_k_min        -52
_diffrn_reflns_limit_k_max        52
_diffrn_reflns_limit_l_min        -10
_diffrn_reflns_limit_l_max        10
_diffrn_reflns_theta_min          2.032
_diffrn_reflns_theta_max          21.745
_diffrn_reflns_theta_full         21.745
_diffrn_measured_fraction_theta_max   0.996
_diffrn_measured_fraction_theta_full  0.996
_diffrn_reflns_Laue_measured_fraction_max    0.996
_diffrn_reflns_Laue_measured_fraction_full   0.996
_diffrn_reflns_point_group_measured_fraction_max   0.986
_diffrn_reflns_point_group_measured_fraction_full  0.986
_reflns_number_total              11627
_reflns_number_gt                 5108
_reflns_threshold_expression      'I > 2\s(I)'
_reflns_Friedel_coverage          0.980
_reflns_Friedel_fraction_max      0.976
_reflns_Friedel_fraction_full     0.976
 
_reflns_special_details
;
 Reflections were merged by SHELXL according to the crystal
 class for the calculation of statistics and refinement.
 
 _reflns_Friedel_fraction is defined as the number of unique
 Friedel pairs measured divided by the number that would be
 possible theoretically, ignoring centric projections and
 systematic absences.
;
 
_computing_data_collection        'APEX4 (Bruker, 2021)'
_computing_cell_refinement        'SAINT V8.40A (Bruker, 2019)'
_computing_data_reduction         'SAINT V8.40A (Bruker, 2019)'
_computing_structure_solution     'SHELXD 2018/2 (Sheldrick, 2018)'
_computing_structure_refinement   'SHELXL-2018/3 (Sheldrick, 2018)'
_computing_molecular_graphics  'X-Seed (Barbour, 2020; Atwood & Barbour, 2003)'
_computing_publication_material   ?
_refine_special_details           
;
Formula was adjusted to include the CO2 guest molecules that cannot be modeled. 
Values of included CO2 are based on sorption data.
;
_refine_ls_structure_factor_coef  Fsqd
_refine_ls_matrix_type            full
_refine_ls_weighting_scheme       calc
_refine_ls_weighting_details
'w=1/[\s^2^(Fo^2^)+(0.2000P)^2^] where P=(Fo^2^+2Fc^2^)/3'
_atom_sites_solution_primary      'dual space'
_atom_sites_solution_secondary    difmap
_atom_sites_solution_hydrogens    geom
_refine_ls_hydrogen_treatment     constr
_refine_ls_extinction_method      none
_refine_ls_extinction_coef        .
_refine_ls_abs_structure_details
;
 Flack x determined using 1646 quotients [(I+)-(I-)]/[(I+)+(I-)]
 (Parsons, Flack and Wagner, Acta Cryst. B69 (2013) 249-259).
;
_refine_ls_abs_structure_Flack    -0.1(10)
_chemical_absolute_configuration  rm
_refine_ls_number_reflns          11627
_refine_ls_number_parameters      985
_refine_ls_number_restraints      1597
_refine_ls_R_factor_all           0.2308
_refine_ls_R_factor_gt            0.1365
_refine_ls_wR_factor_ref          0.3902
_refine_ls_wR_factor_gt           0.3249
_refine_ls_goodness_of_fit_ref    1.141
_refine_ls_restrained_S_all       1.088
_refine_ls_shift/su_max           0.000
_refine_ls_shift/su_mean          0.000
 
loop_
 _atom_site_label
 _atom_site_type_symbol
 _atom_site_fract_x
 _atom_site_fract_y
 _atom_site_fract_z
 _atom_site_U_iso_or_equiv
 _atom_site_adp_type
 _atom_site_occupancy
 _atom_site_site_symmetry_order  
 _atom_site_calc_flag
 _atom_site_refinement_flags_posn
 _atom_site_refinement_flags_adp
 _atom_site_refinement_flags_occupancy
 _atom_site_disorder_assembly
 _atom_site_disorder_group
N1C N 0.2598(3) -0.0200(3) -0.3327(16) 0.103(4) Uani 1 1 d . U . . .
N1D N 0.1596(4) 0.0793(5) -0.2702(18) 0.127(5) Uani 1 1 d . U . . .
O10C O 0.2940(4) 0.0284(4) 0.2097(13) 0.140(5) Uani 1 1 d . U . . .
H10C H 0.294874 0.042744 0.251763 0.209 Uiso 1 1 calc R U . . .
O9B O 0.0897(3) -0.0886(3) -0.1636(13) 0.115(4) Uani 1 1 d . U . . .
H9B H 0.078898 -0.096627 -0.099497 0.173 Uiso 1 1 calc R U . . .
N12F N 0.1986(4) 0.0755(3) -0.0764(18) 0.118(5) Uani 1 1 d . U . . .
O9C O 0.2501(4) 0.0248(4) -0.2870(12) 0.138(5) Uani 1 1 d . U . . .
H9C H 0.250108 0.010753 -0.328150 0.206 Uiso 1 1 calc R U . . .
N12B N 0.2055(4) -0.0786(4) -0.3836(17) 0.113(4) Uani 1 1 d . U . . .
C18B C 0.2600(4) -0.0416(4) -0.4260(18) 0.103(5) Uani 1 1 d . U . . .
H18B H 0.265629 -0.055461 -0.382071 0.123 Uiso 1 1 calc R U . . .
N12C N 0.2823(3) 0.0744(4) 0.2582(15) 0.103(4) Uani 1 1 d . U . . .
N1A N 0.2280(4) 0.0593(5) 0.4075(15) 0.113(5) Uani 1 1 d . U . . .
C6B C 0.1598(5) -0.0897(5) -0.269(2) 0.112(5) Uani 1 1 d . U . . .
C7F C 0.2162(5) 0.1224(5) 0.216(2) 0.117(5) Uani 1 1 d . U . . .
H7F H 0.197290 0.110663 0.257831 0.140 Uiso 1 1 calc R U . . .
N12E N 0.2889(4) 0.2607(4) 0.3113(18) 0.126(5) Uani 1 1 d . U . . .
C2C C 0.2678(4) -0.0188(4) -0.2144(19) 0.097(4) Uani 1 1 d . U . . .
H2C H 0.273353 -0.032995 -0.184980 0.116 Uiso 1 1 calc R U . . .
C11F C 0.1957(5) 0.0849(4) 0.034(2) 0.120(6) Uani 1 1 d . U . . .
H11F H 0.177207 0.073888 0.079105 0.144 Uiso 1 1 calc R U . . .
C7B C 0.1340(4) -0.0835(4) -0.2653(18) 0.098(5) Uani 1 1 d . U . . .
H7B H 0.131678 -0.071763 -0.329615 0.118 Uiso 1 1 calc R U . . .
C3C C 0.2687(5) 0.0037(5) -0.1254(18) 0.101(4) Uani 1 1 d . U . . .
C8B C 0.1140(4) -0.0952(4) -0.166(2) 0.104(5) Uani 1 1 d . U . . .
C13C C 0.2801(4) 0.0965(5) 0.3412(17) 0.102(5) Uani 1 1 d . U . . .
H13C H 0.271769 0.107484 0.292465 0.122 Uiso 1 1 calc R U . . .
C5C C 0.2815(5) 0.0276(5) 0.0845(19) 0.111(5) Uani 1 1 d . U . . .
C6C C 0.2720(4) 0.0484(5) 0.0497(18) 0.101(4) Uani 1 1 d . U . . .
N12D N 0.1773(4) 0.2323(4) -0.4011(17) 0.120(5) Uani 1 1 d . U . . .
N1E N 0.2073(5) 0.2831(4) -0.2320(19) 0.132(5) Uani 1 1 d . U . . .
N1F N 0.2854(4) 0.2031(4) 0.3839(19) 0.130(5) Uani 1 1 d . U . . .
N1B N 0.0713(4) -0.1215(4) 0.0485(16) 0.119(5) Uani 1 1 d . U . . .
C13F C 0.1708(5) 0.0480(5) -0.126(2) 0.130(6) Uani 1 1 d . U . . .
H13F H 0.152659 0.043458 -0.073577 0.156 Uiso 1 1 calc R U . . .
O10F O 0.2556(3) 0.1227(4) -0.0794(14) 0.152(6) Uani 1 1 d . U . . .
H10F H 0.240688 0.106447 -0.103735 0.229 Uiso 1 1 calc R U . . .
C18F C 0.1662(5) 0.0538(5) -0.264(2) 0.128(6) Uani 1 1 d . U . . .
H18F H 0.184978 0.059295 -0.313374 0.154 Uiso 1 1 calc R U . . .
C11C C 0.2733(4) 0.0721(5) 0.1374(19) 0.104(5) Uani 1 1 d . U . . .
H11C H 0.267686 0.086037 0.106147 0.125 Uiso 1 1 calc R U . . .
C13E C 0.2923(5) 0.2535(5) 0.447(2) 0.131(6) Uani 1 1 d . U . . .
H13E H 0.272057 0.242360 0.488407 0.157 Uiso 1 1 calc R U . . .
C13B C 0.2274(4) -0.0607(5) -0.486(2) 0.110(5) Uani 1 1 d . U . . .
H13B H 0.221288 -0.046602 -0.524011 0.132 Uiso 1 1 calc R U . . .
C4C C 0.2797(5) 0.0047(5) -0.0041(19) 0.110(5) Uani 1 1 d . U . . .
H4C H 0.285869 -0.009231 0.020957 0.133 Uiso 1 1 calc R U . . .
C6D C 0.1653(5) 0.1818(5) -0.331(2) 0.111(5) Uani 1 1 d . U . . .
C3D C 0.1736(5) 0.1311(5) -0.319(2) 0.123(6) Uani 1 1 d . U . . .
C3B C 0.1164(5) -0.1123(5) -0.069(2) 0.117(5) Uani 1 1 d . U . . .
C18C C 0.2593(4) 0.0795(5) 0.4553(18) 0.112(5) Uani 1 1 d . U . . .
H18C H 0.266805 0.066975 0.497775 0.134 Uiso 1 1 calc R U . . .
C6F C 0.2212(5) 0.1128(5) 0.0932(18) 0.107(5) Uani 1 1 d . U . . .
C13A C 0.0502(5) -0.1078(6) 0.235(2) 0.136(7) Uani 1 1 d . U . . .
H13A H 0.042737 -0.096947 0.179806 0.163 Uiso 1 1 calc R U . . .
C8C C 0.2604(5) 0.0252(5) -0.1636(19) 0.107(5) Uani 1 1 d . U . . .
C8F C 0.2383(5) 0.1484(5) 0.275(2) 0.115(6) Uani 1 1 d . U . . .
O9A O 0.1750(3) 0.0479(4) 0.3189(19) 0.171(7) Uani 1 1 d . U . . .
H9A H 0.192930 0.057856 0.344325 0.257 Uiso 1 1 calc R U . . .
O9F O 0.2326(4) 0.1549(4) 0.3934(16) 0.171(7) Uani 1 1 d . U . . .
H9F H 0.248153 0.170011 0.421880 0.257 Uiso 1 1 calc R U . . .
C5F C 0.2495(5) 0.1305(5) 0.033(2) 0.116(6) Uani 1 1 d . U . . .
C18A C 0.0519(5) -0.1333(5) 0.157(2) 0.136(6) Uani 1 1 d . U . . .
H18A H 0.059170 -0.144189 0.213713 0.163 Uiso 1 1 calc R U . . .
C7C C 0.2627(5) 0.0468(5) -0.0752(19) 0.111(5) Uani 1 1 d . U . . .
H7C H 0.257524 0.061311 -0.102969 0.133 Uiso 1 1 calc R U . . .
O9D O 0.1243(4) 0.1035(4) -0.2161(19) 0.173(7) Uani 1 1 d . U . . .
H9D H 0.127840 0.089173 -0.222453 0.259 Uiso 1 1 calc R U . . .
C11B C 0.1830(5) -0.0745(5) -0.372(2) 0.114(5) Uani 1 1 d . U . . .
H11B H 0.180862 -0.061435 -0.430238 0.136 Uiso 1 1 calc R U . . .
C3F C 0.2671(5) 0.1663(5) 0.215(2) 0.115(5) Uani 1 1 d . U . . .
C2B C 0.0948(5) -0.1256(5) 0.035(2) 0.121(6) Uani 1 1 d . U . . .
H2B H 0.097654 -0.137840 0.094910 0.145 Uiso 1 1 calc R U . . .
C11D C 0.1594(5) 0.2081(5) -0.341(2) 0.119(6) Uani 1 1 d . U . . .
H11D H 0.141986 0.206593 -0.300656 0.143 Uiso 1 1 calc R U . . .
C17B C 0.2832(4) -0.0238(5) -0.5289(18) 0.109(5) Uani 1 1 d . U . . .
H17C H 0.303489 -0.012541 -0.489536 0.131 Uiso 1 1 calc R U . . .
H17D H 0.278479 -0.008906 -0.566587 0.131 Uiso 1 1 calc R U . . .
O10B O 0.1827(4) -0.1171(5) -0.1847(19) 0.185(7) Uani 1 1 d . U . . .
H10B H 0.194073 -0.108529 -0.246930 0.278 Uiso 1 1 calc R U . . .
C2D C 0.1789(6) 0.1057(6) -0.314(2) 0.130(6) Uani 1 1 d . U . . .
H2D H 0.197661 0.108637 -0.345094 0.156 Uiso 1 1 calc R U . . .
C2E C 0.2324(6) 0.2856(5) -0.214(2) 0.127(6) Uani 1 1 d . U . . .
H2E H 0.246566 0.291706 -0.281452 0.152 Uiso 1 1 calc R U . . .
C5E C 0.2773(6) 0.2752(5) 0.061(2) 0.126(6) Uani 1 1 d . U . . .
N12A N 0.0829(4) -0.0864(5) 0.2782(18) 0.139(6) Uani 1 1 d . U . . .
C5D C 0.1919(6) 0.1829(6) -0.375(2) 0.141(7) Uani 1 1 d . U . . .
C4F C 0.2708(5) 0.1557(5) 0.0975(19) 0.118(6) Uani 1 1 d . U . . .
H4F H 0.289976 0.167084 0.057847 0.141 Uiso 1 1 calc R U . . .
C17A C 0.0181(5) -0.1563(6) 0.110(2) 0.160(8) Uani 1 1 d . U . . .
H17B H 0.010471 -0.145291 0.058586 0.191 Uiso 1 1 calc R U . . .
H17A H 0.017961 -0.172266 0.056159 0.191 Uiso 1 1 calc R U . . .
C6A C 0.1255(5) -0.0354(5) 0.300(2) 0.122(6) Uani 1 1 d . U . . .
C16B C 0.2839(5) -0.0442(6) -0.635(2) 0.128(6) Uani 1 1 d . U . . .
H16C H 0.290766 -0.057722 -0.600324 0.153 Uiso 1 1 calc R U . . .
H16D H 0.298308 -0.031527 -0.702376 0.153 Uiso 1 1 calc R U . . .
C3A C 0.1860(5) 0.0088(5) 0.365(2) 0.120(5) Uani 1 1 d . U . . .
C18D C 0.1981(6) 0.2868(5) -0.368(2) 0.132(6) Uani 1 1 d . U . . .
H18D H 0.215045 0.291120 -0.428021 0.158 Uiso 1 1 calc R U . . .
C5A C 0.1450(6) -0.0450(6) 0.336(3) 0.149(7) Uani 1 1 d . U . . .
C8A C 0.1660(5) 0.0183(6) 0.323(2) 0.126(6) Uani 1 1 d . U . . .
C17C C 0.2584(5) 0.1017(6) 0.554(2) 0.140(7) Uani 1 1 d . U . . .
H17E H 0.245774 0.090290 0.627376 0.167 Uiso 1 1 calc R U . . .
H17F H 0.249608 0.113129 0.514539 0.167 Uiso 1 1 calc R U . . .
C18E C 0.3072(5) 0.2339(5) 0.446(2) 0.134(6) Uani 1 1 d . U . . .
H18E H 0.326575 0.244253 0.397151 0.160 Uiso 1 1 calc R U . . .
O9E O 0.1914(4) 0.2666(5) 0.0002(17) 0.175(6) Uani 1 1 d . U . . .
H9E H 0.190168 0.272115 -0.073409 0.262 Uiso 1 1 calc R U . . .
C14C C 0.3117(5) 0.1185(6) 0.387(2) 0.135(7) Uani 1 1 d . U . . .
H14F H 0.324563 0.129321 0.313336 0.162 Uiso 1 1 calc R U . . .
H14E H 0.320346 0.107013 0.428301 0.162 Uiso 1 1 calc R U . . .
C4A C 0.1761(6) -0.0228(6) 0.368(3) 0.154(7) Uani 1 1 d . U . . .
H4A H 0.189910 -0.029340 0.390688 0.185 Uiso 1 1 calc R U . . .
C4B C 0.1390(5) -0.1208(5) -0.080(2) 0.139(6) Uani 1 1 d . U . . .
H4B H 0.139800 -0.134112 -0.018895 0.167 Uiso 1 1 calc R U . . .
C14F C 0.1776(7) 0.0210(5) -0.120(3) 0.165(8) Uani 1 1 d . U . . .
H14L H 0.195974 0.025956 -0.170018 0.198 Uiso 1 1 calc R U . . .
H14K H 0.180906 0.017040 -0.030999 0.198 Uiso 1 1 calc R U . . .
C13D C 0.1692(5) 0.2556(5) -0.406(2) 0.118(5) Uani 1 1 d . U . . .
H13D H 0.152518 0.250759 -0.344452 0.142 Uiso 1 1 calc R U . . .
C4D C 0.1953(6) 0.1577(6) -0.370(2) 0.144(7) Uani 1 1 d . U . . .
H4D H 0.213201 0.158933 -0.403474 0.173 Uiso 1 1 calc R U . . .
C14D C 0.1593(6) 0.2590(6) -0.537(2) 0.146(7) Uani 1 1 d . U . . .
H14G H 0.140814 0.239973 -0.560825 0.175 Uiso 1 1 calc R U . . .
H14H H 0.175308 0.262293 -0.599197 0.175 Uiso 1 1 calc R U . . .
O10A O 0.1367(5) -0.0757(4) 0.348(2) 0.221(10) Uani 1 1 d . U . . .
H10A H 0.118295 -0.086517 0.330468 0.331 Uiso 1 1 calc R U . . .
C14E C 0.3131(6) 0.2830(5) 0.522(2) 0.143(7) Uani 1 1 d . U . . .
H14I H 0.303496 0.295719 0.525486 0.172 Uiso 1 1 calc R U . . .
H14J H 0.332691 0.294612 0.477030 0.172 Uiso 1 1 calc R U . . .
C11A C 0.0943(5) -0.0575(6) 0.261(2) 0.132(6) Uani 1 1 d . U . . .
H11A H 0.082225 -0.050324 0.222025 0.159 Uiso 1 1 calc R U . . .
C8D C 0.1473(5) 0.1287(5) -0.270(2) 0.124(6) Uani 1 1 d . U . . .
C3E C 0.2408(5) 0.2789(5) -0.083(2) 0.120(5) Uani 1 1 d . U . . .
O10E O 0.3067(3) 0.2804(4) 0.0789(16) 0.152(5) Uani 1 1 d . U . . .
H10E H 0.308206 0.274817 0.152108 0.228 Uiso 1 1 calc R U . . .
C6E C 0.2552(5) 0.2628(5) 0.153(2) 0.128(6) Uani 1 1 d . U . . .
O10D O 0.2148(5) 0.2104(4) -0.436(2) 0.229(10) Uani 1 1 d . U . . .
H10D H 0.208904 0.223040 -0.438630 0.343 Uiso 1 1 calc R U . . .
C17E C 0.3130(6) 0.2258(6) 0.583(2) 0.149(7) Uani 1 1 d . U . . .
H17J H 0.323125 0.213613 0.578230 0.179 Uiso 1 1 calc R U . . .
H17I H 0.293637 0.214022 0.629160 0.179 Uiso 1 1 calc R U . . .
C11E C 0.2625(6) 0.2552(5) 0.276(2) 0.129(6) Uani 1 1 d . U . . .
H11E H 0.246487 0.245306 0.335643 0.154 Uiso 1 1 calc R U . . .
C2A C 0.2173(5) 0.0304(6) 0.4090(19) 0.127(7) Uani 1 1 d . U . . .
H2A H 0.229633 0.022727 0.439101 0.152 Uiso 1 1 calc R U . . .
C8E C 0.2194(6) 0.2686(6) 0.016(3) 0.145(7) Uani 1 1 d . U . . .
C7A C 0.1366(5) -0.0037(5) 0.290(2) 0.129(6) Uani 1 1 d . U . . .
H7A H 0.123239 0.002786 0.260346 0.155 Uiso 1 1 calc R U . . .
C2F C 0.2905(5) 0.1952(5) 0.276(2) 0.124(6) Uani 1 1 d . U . . .
H2F H 0.309176 0.207674 0.233672 0.149 Uiso 1 1 calc R U . . .
C14B C 0.2287(6) -0.0818(6) -0.595(2) 0.141(7) Uani 1 1 d . U . . .
H14C H 0.234452 -0.095874 -0.556609 0.170 Uiso 1 1 calc R U . . .
H14D H 0.208313 -0.093942 -0.632658 0.170 Uiso 1 1 calc R U . . .
C4E C 0.2701(5) 0.2824(5) -0.055(2) 0.124(6) Uani 1 1 d . U . . .
H4E H 0.285073 0.290034 -0.119495 0.149 Uiso 1 1 calc R U . . .
C5B C 0.1605(5) -0.1097(6) -0.181(2) 0.138(6) Uani 1 1 d . U . . .
C15D C 0.1527(7) 0.2861(7) -0.548(3) 0.165(8) Uani 1 1 d . U . . .
H15G H 0.134844 0.281652 -0.495200 0.198 Uiso 1 1 calc R U . . .
H15H H 0.148006 0.288325 -0.637213 0.198 Uiso 1 1 calc R U . . .
C16C C 0.2924(5) 0.1245(6) 0.600(2) 0.152(8) Uani 1 1 d . U . . .
H16F H 0.292157 0.138597 0.664047 0.183 Uiso 1 1 calc R U . . .
H16E H 0.300917 0.112927 0.640407 0.183 Uiso 1 1 calc R U . . .
C7D C 0.1430(5) 0.1548(5) -0.277(2) 0.127(6) Uani 1 1 d . U . . .
H7D H 0.125030 0.153507 -0.245107 0.153 Uiso 1 1 calc R U . . .
C15C C 0.3125(6) 0.1427(6) 0.487(2) 0.151(8) Uani 1 1 d . U . . .
H15E H 0.333425 0.156494 0.515847 0.181 Uiso 1 1 calc R U . . .
H15F H 0.304564 0.154929 0.446931 0.181 Uiso 1 1 calc R U . . .
C16F C 0.1422(8) -0.0039(7) -0.300(4) 0.184(9) Uani 1 1 d . U . . .
H16K H 0.122987 -0.022306 -0.323007 0.220 Uiso 1 1 calc R U . . .
H16L H 0.158045 -0.002783 -0.357382 0.220 Uiso 1 1 calc R U . . .
C17F C 0.1385(6) 0.0245(5) -0.325(3) 0.157(7) Uani 1 1 d . U . . .
H17K H 0.119300 0.021148 -0.287046 0.189 Uiso 1 1 calc R U . . .
H17L H 0.137730 0.027441 -0.417681 0.189 Uiso 1 1 calc R U . . .
C7E C 0.2262(5) 0.2582(6) 0.129(2) 0.139(7) Uani 1 1 d . U . . .
H7E H 0.210783 0.247864 0.190328 0.167 Uiso 1 1 calc R U . . .
C16E C 0.3341(6) 0.2571(6) 0.653(2) 0.152(7) Uani 1 1 d . U . . .
H16I H 0.338835 0.253248 0.739919 0.183 Uiso 1 1 calc R U . . .
H16J H 0.353312 0.268656 0.605829 0.183 Uiso 1 1 calc R U . . .
C15B C 0.2504(6) -0.0640(6) -0.695(2) 0.144(7) Uani 1 1 d . U . . .
H15D H 0.244292 -0.050477 -0.736295 0.173 Uiso 1 1 calc R U . . .
H15C H 0.250606 -0.077812 -0.761086 0.173 Uiso 1 1 calc R U . . .
C16D C 0.1812(8) 0.3172(7) -0.501(3) 0.168(8) Uani 1 1 d . U . . .
H16H H 0.197840 0.323818 -0.563150 0.201 Uiso 1 1 calc R U . . .
H16G H 0.175510 0.333037 -0.495192 0.201 Uiso 1 1 calc R U . . .
C17D C 0.1917(7) 0.3129(6) -0.372(3) 0.163(7) Uani 1 1 d . U . . .
H17G H 0.176091 0.309310 -0.307882 0.196 Uiso 1 1 calc R U . . .
H17H H 0.210384 0.331827 -0.348361 0.196 Uiso 1 1 calc R U . . .
C15E C 0.3185(7) 0.2752(6) 0.661(3) 0.164(8) Uani 1 1 d . U . . .
H15J H 0.331159 0.294056 0.708801 0.196 Uiso 1 1 calc R U . . .
H15I H 0.298968 0.263481 0.705247 0.196 Uiso 1 1 calc R U . . .
C14A C 0.0302(6) -0.1213(7) 0.350(3) 0.185(10) Uani 1 1 d . U . . .
H14B H 0.030537 -0.104873 0.402002 0.222 Uiso 1 1 calc R U . . .
H14A H 0.037990 -0.131858 0.403471 0.222 Uiso 1 1 calc R U . . .
C16A C -0.0027(6) -0.1709(7) 0.226(3) 0.199(11) Uani 1 1 d . U . . .
H16A H 0.004945 -0.181699 0.279102 0.239 Uiso 1 1 calc R U . . .
H16B H -0.023454 -0.185640 0.197947 0.239 Uiso 1 1 calc R U . . .
C15F C 0.1495(8) -0.0074(6) -0.178(4) 0.188(9) Uani 1 1 d . U . . .
H15L H 0.153302 -0.024588 -0.175844 0.225 Uiso 1 1 calc R U . . .
H15K H 0.131823 -0.012762 -0.122108 0.225 Uiso 1 1 calc R U . . .
C15A C -0.0030(6) -0.1440(8) 0.309(3) 0.209(11) Uani 1 1 d . U . . .
H15B H -0.011093 -0.133479 0.256779 0.251 Uiso 1 1 calc R U . . .
H15A H -0.016031 -0.152540 0.384901 0.251 Uiso 1 1 calc R U . . .
 
loop_
 _atom_site_aniso_label
 _atom_site_aniso_U_11
 _atom_site_aniso_U_22
 _atom_site_aniso_U_33
 _atom_site_aniso_U_23
 _atom_site_aniso_U_13
 _atom_site_aniso_U_12
N1C 0.103(10) 0.105(10) 0.116(10) 0.003(8) 0.003(8) 0.064(8)
N1D 0.121(12) 0.116(11) 0.148(12) -0.017(10) 0.004(10) 0.063(10)
O10C 0.183(14) 0.156(12) 0.110(9) 0.005(8) -0.020(9) 0.107(11)
O9B 0.096(9) 0.099(9) 0.141(10) 0.004(7) 0.006(7) 0.041(7)
N12F 0.127(11) 0.078(9) 0.144(11) -0.032(8) -0.003(9) 0.048(8)
O9C 0.212(14) 0.165(12) 0.096(9) -0.004(7) -0.026(9) 0.140(12)
N12B 0.095(10) 0.110(10) 0.145(11) 0.023(9) 0.003(8) 0.058(9)
C18B 0.098(10) 0.104(11) 0.114(10) -0.006(9) 0.001(9) 0.056(9)
N12C 0.093(9) 0.122(11) 0.096(9) 0.011(8) 0.003(7) 0.055(8)
N1A 0.085(9) 0.144(12) 0.100(9) 0.017(9) -0.013(7) 0.048(9)
C6B 0.097(11) 0.110(12) 0.127(12) 0.018(9) -0.003(9) 0.051(9)
C7F 0.112(12) 0.114(12) 0.125(12) -0.007(10) 0.008(10) 0.057(10)
N12E 0.096(11) 0.120(11) 0.134(11) -0.010(9) 0.005(9) 0.032(9)
C2C 0.102(11) 0.102(11) 0.095(10) 0.019(9) 0.003(9) 0.057(9)
C11F 0.113(12) 0.083(11) 0.155(14) -0.018(10) -0.010(11) 0.044(9)
C7B 0.090(11) 0.082(10) 0.112(11) 0.005(8) -0.002(8) 0.034(9)
C3C 0.124(11) 0.113(11) 0.091(9) 0.026(8) 0.020(9) 0.078(9)
C8B 0.082(11) 0.091(11) 0.127(12) 0.001(9) 0.003(9) 0.035(9)
C13C 0.091(10) 0.116(12) 0.097(10) 0.001(8) -0.013(8) 0.051(9)
C5C 0.124(12) 0.123(13) 0.090(11) 0.020(9) -0.002(9) 0.064(10)
C6C 0.113(11) 0.128(12) 0.088(9) 0.017(8) 0.008(9) 0.080(9)
N12D 0.128(12) 0.095(10) 0.132(11) 0.009(9) 0.028(9) 0.052(9)
N1E 0.128(13) 0.113(11) 0.144(12) -0.003(9) 0.000(10) 0.053(11)
N1F 0.117(11) 0.109(11) 0.137(12) -0.025(9) -0.028(10) 0.036(9)
N1B 0.082(10) 0.111(10) 0.132(11) 0.011(9) 0.004(8) 0.023(9)
C13F 0.127(12) 0.106(11) 0.166(13) -0.044(10) -0.029(11) 0.065(10)
O10F 0.132(11) 0.145(12) 0.133(11) -0.047(9) 0.031(9) 0.034(9)
C18F 0.124(12) 0.115(11) 0.160(13) -0.048(10) -0.013(11) 0.070(10)
C11C 0.106(11) 0.123(12) 0.093(10) 0.012(9) 0.000(9) 0.065(10)
C13E 0.110(12) 0.119(12) 0.141(12) -0.031(11) -0.019(10) 0.041(10)
C13B 0.101(10) 0.115(12) 0.119(11) 0.000(9) -0.011(8) 0.058(9)
C4C 0.120(12) 0.119(12) 0.103(10) 0.030(9) 0.014(10) 0.068(10)
C6D 0.106(11) 0.098(10) 0.122(12) 0.009(9) 0.039(9) 0.047(9)
C3D 0.117(12) 0.100(11) 0.151(13) 0.000(10) 0.049(10) 0.054(10)
C3B 0.081(10) 0.119(12) 0.132(12) 0.029(10) 0.003(9) 0.036(9)
C18C 0.091(10) 0.135(12) 0.099(11) -0.008(9) -0.009(9) 0.049(9)
C6F 0.105(11) 0.098(11) 0.110(11) -0.019(9) -0.004(9) 0.044(9)
C13A 0.100(11) 0.127(13) 0.145(13) 0.019(10) 0.027(10) 0.029(10)
C8C 0.139(12) 0.135(13) 0.084(10) 0.016(9) 0.014(9) 0.095(11)
C8F 0.105(12) 0.120(13) 0.107(12) -0.027(10) 0.001(10) 0.046(10)
O9A 0.113(11) 0.108(11) 0.267(19) 0.018(12) -0.054(12) 0.036(9)
O9F 0.145(13) 0.171(14) 0.136(12) -0.052(10) 0.018(9) 0.032(11)
C5F 0.106(12) 0.103(12) 0.123(12) -0.013(10) 0.010(10) 0.040(10)
C18A 0.092(11) 0.121(13) 0.145(13) 0.015(10) 0.020(10) 0.016(10)
C7C 0.144(13) 0.132(13) 0.095(10) 0.011(9) 0.001(10) 0.099(11)
O9D 0.147(13) 0.124(12) 0.247(18) 0.054(12) 0.079(12) 0.068(11)
C11B 0.104(12) 0.108(12) 0.135(13) 0.014(10) 0.001(10) 0.057(11)
C3F 0.109(11) 0.108(11) 0.110(11) -0.015(9) -0.006(9) 0.041(9)
C2B 0.097(12) 0.110(12) 0.130(13) 0.017(10) 0.005(10) 0.032(11)
C11D 0.109(12) 0.111(12) 0.123(13) 0.024(10) 0.027(10) 0.045(11)
C17B 0.102(11) 0.117(12) 0.116(12) -0.010(10) 0.000(9) 0.060(10)
O10B 0.146(13) 0.238(19) 0.218(17) 0.106(14) 0.045(12) 0.131(14)
C2D 0.115(13) 0.125(13) 0.154(14) -0.003(12) 0.034(11) 0.063(12)
C2E 0.119(14) 0.103(12) 0.142(13) -0.003(11) 0.006(12) 0.043(12)
C5E 0.102(12) 0.124(13) 0.127(13) 0.005(11) 0.014(11) 0.039(11)
N12A 0.120(11) 0.122(12) 0.136(12) 0.025(10) 0.005(9) 0.031(10)
C5D 0.127(13) 0.112(13) 0.176(15) 0.022(12) 0.060(12) 0.055(11)
C4F 0.107(12) 0.108(12) 0.117(12) -0.007(9) 0.013(10) 0.038(10)
C17A 0.090(12) 0.148(15) 0.163(15) 0.002(12) 0.028(11) 0.001(12)
C6A 0.089(11) 0.111(11) 0.147(13) 0.021(11) -0.009(10) 0.035(9)
C16B 0.108(12) 0.149(15) 0.130(13) -0.017(11) 0.012(10) 0.067(11)
C3A 0.095(11) 0.108(11) 0.141(12) 0.037(10) -0.009(10) 0.039(9)
C18D 0.150(13) 0.105(11) 0.146(13) 0.016(11) 0.012(11) 0.068(10)
C5A 0.115(13) 0.107(12) 0.194(16) 0.037(12) -0.027(13) 0.031(11)
C8A 0.096(12) 0.105(12) 0.157(14) 0.024(12) -0.022(11) 0.036(10)
C17C 0.105(12) 0.177(16) 0.115(12) -0.012(11) -0.013(10) 0.054(11)
C18E 0.113(12) 0.132(12) 0.130(12) -0.032(10) -0.017(10) 0.041(10)
O9E 0.123(12) 0.238(19) 0.167(13) 0.004(12) -0.003(10) 0.094(13)
C14C 0.103(12) 0.151(15) 0.121(13) -0.009(11) -0.002(10) 0.041(11)
C4A 0.119(13) 0.128(13) 0.187(16) 0.040(13) -0.028(13) 0.039(11)
C4B 0.105(13) 0.140(14) 0.164(15) 0.056(12) 0.011(10) 0.054(11)
C14F 0.167(16) 0.114(13) 0.230(18) -0.054(13) -0.059(14) 0.082(12)
C13D 0.126(12) 0.113(11) 0.116(11) 0.015(10) 0.012(10) 0.060(10)
C4D 0.134(14) 0.119(13) 0.174(16) 0.002(12) 0.063(12) 0.061(11)
C14D 0.145(15) 0.161(15) 0.133(14) 0.019(12) 0.016(11) 0.076(12)
O10A 0.182(17) 0.110(11) 0.33(3) 0.043(14) -0.100(16) 0.041(11)
C14E 0.134(14) 0.126(14) 0.153(14) -0.031(12) -0.015(12) 0.052(11)
C11A 0.111(12) 0.120(13) 0.139(14) 0.024(12) -0.005(11) 0.038(11)
C8D 0.117(13) 0.101(12) 0.160(14) 0.031(11) 0.046(11) 0.059(11)
C3E 0.112(12) 0.112(12) 0.122(12) 0.001(10) 0.011(10) 0.045(10)
O10E 0.101(10) 0.181(14) 0.168(13) -0.002(11) 0.015(9) 0.066(10)
C6E 0.094(11) 0.134(13) 0.133(12) 0.011(11) 0.018(10) 0.039(11)
O10D 0.186(16) 0.133(13) 0.35(3) 0.081(15) 0.164(17) 0.069(12)
C17E 0.148(15) 0.146(14) 0.122(13) -0.016(11) -0.027(12) 0.050(12)
C11E 0.098(13) 0.121(13) 0.133(13) 0.003(11) 0.009(11) 0.030(11)
C2A 0.114(12) 0.124(13) 0.121(12) 0.042(12) -0.009(10) 0.044(11)
C8E 0.096(12) 0.155(15) 0.143(14) -0.002(13) -0.003(11) 0.031(12)
C7A 0.092(11) 0.115(12) 0.174(15) 0.018(12) -0.018(11) 0.047(10)
C2F 0.107(12) 0.111(12) 0.138(14) -0.029(10) -0.007(11) 0.042(10)
C14B 0.125(13) 0.132(15) 0.136(14) 0.000(11) 0.001(11) 0.042(12)
C4E 0.117(12) 0.119(13) 0.127(13) -0.001(11) 0.018(10) 0.052(11)
C5B 0.101(13) 0.156(15) 0.165(15) 0.051(12) 0.009(11) 0.070(11)
C15D 0.179(17) 0.191(19) 0.144(15) 0.047(14) 0.028(13) 0.107(14)
C16C 0.122(14) 0.190(17) 0.116(13) -0.034(12) -0.019(11) 0.057(13)
C7D 0.119(12) 0.125(12) 0.152(14) 0.030(11) 0.049(11) 0.072(11)
C15C 0.118(13) 0.166(17) 0.126(14) -0.030(12) -0.010(11) 0.038(12)
C16F 0.202(18) 0.130(14) 0.22(2) -0.078(16) -0.060(16) 0.086(14)
C17F 0.162(16) 0.120(13) 0.190(16) -0.065(13) -0.048(13) 0.069(12)
C7E 0.095(12) 0.164(16) 0.129(13) 0.022(12) 0.022(11) 0.043(12)
C16E 0.157(17) 0.144(16) 0.128(13) -0.029(12) -0.038(12) 0.055(13)
C15B 0.139(15) 0.151(16) 0.124(13) -0.010(11) 0.006(11) 0.059(13)
C16D 0.199(19) 0.153(15) 0.175(18) 0.045(14) 0.016(16) 0.106(14)
C17D 0.188(17) 0.122(13) 0.191(17) 0.013(13) 0.013(14) 0.086(13)
C15E 0.162(17) 0.137(16) 0.158(15) -0.042(14) -0.026(14) 0.049(13)
C14A 0.130(15) 0.177(18) 0.168(16) 0.014(14) 0.052(13) 0.018(14)
C16A 0.120(14) 0.187(19) 0.176(18) 0.007(15) 0.035(14) -0.009(15)
C15F 0.214(19) 0.121(14) 0.23(2) -0.057(15) -0.053(18) 0.082(14)
C15A 0.120(14) 0.21(2) 0.186(18) 0.013(16) 0.064(14) 0.005(16)
 
_geom_special_details
;
 All esds (except the esd in the dihedral angle between two l.s. planes)
 are estimated using the full covariance matrix.  The cell esds are taken
 into account individually in the estimation of esds in distances, angles
 and torsion angles; correlations between esds in cell parameters are only
 used when they are defined by crystal symmetry.  An approximate (isotropic)
 treatment of cell esds is used for estimating esds involving l.s. planes.
;
 
loop_
 _geom_bond_atom_site_label_1
 _geom_bond_atom_site_label_2
 _geom_bond_distance
 _geom_bond_site_symmetry_2
 _geom_bond_publ_flag
N1C C2C 1.28(2) . ?
N1C C18B 1.45(2) . ?
N1D C2D 1.27(3) . ?
N1D C18F 1.47(3) . ?
O10C C5C 1.42(2) . ?
O10C H10C 0.8200 . ?
O9B C8B 1.41(2) . ?
O9B H9B 0.8200 . ?
N12F C11F 1.27(2) . ?
N12F C13F 1.48(3) . ?
O9C C8C 1.37(2) . ?
O9C H9C 0.8200 . ?
N12B C11B 1.25(2) . ?
N12B C13B 1.46(2) . ?
C18B C17B 1.49(2) . ?
C18B C13B 1.55(3) . ?
C18B H18B 0.9800 . ?
N12C C11C 1.31(2) . ?
N12C C13C 1.44(2) . ?
N1A C2A 1.26(2) . ?
N1A C18C 1.46(2) . ?
C6B C5B 1.36(3) . ?
C6B C7B 1.47(3) . ?
C6B C11B 1.48(3) . ?
C7F C8F 1.36(3) . ?
C7F C6F 1.42(3) . ?
C7F H7F 0.9300 . ?
N12E C11E 1.26(2) . ?
N12E C13E 1.47(3) . ?
C2C C3C 1.44(2) . ?
C2C H2C 0.9300 . ?
C11F C6F 1.47(3) . ?
C11F H11F 0.9300 . ?
C7B C8B 1.34(2) . ?
C7B H7B 0.9300 . ?
C3C C4C 1.36(3) . ?
C3C C8C 1.39(2) . ?
C8B C3B 1.36(3) . ?
C13C C14C 1.48(3) . ?
C13C C18C 1.52(3) . ?
C13C H13C 0.9800 . ?
C5C C6C 1.39(2) . ?
C5C C4C 1.43(3) . ?
C6C C7C 1.36(2) . ?
C6C C11C 1.47(3) . ?
N12D C11D 1.25(2) . ?
N12D C13D 1.41(2) . ?
N1E C2E 1.21(3) . ?
N1E C18D 1.52(3) . ?
N1F C2F 1.25(2) . ?
N1F C18E 1.51(3) . ?
N1B C2B 1.30(2) . ?
N1B C18A 1.40(2) . ?
C13F C18F 1.49(3) . ?
C13F C14F 1.55(3) . ?
C13F H13F 0.9800 . ?
O10F C5F 1.31(2) . ?
O10F H10F 0.8200 . ?
C18F C17F 1.56(3) . ?
C18F H18F 0.9800 . ?
C11C H11C 0.9300 . ?
C13E C18E 1.50(3) . ?
C13E C14E 1.52(3) . ?
C13E H13E 0.9800 . ?
C13B C14B 1.56(3) . ?
C13B H13B 0.9800 . ?
C4C H4C 0.9300 . ?
C6D C7D 1.37(3) . ?
C6D C5D 1.38(3) . ?
C6D C11D 1.49(3) . ?
C3D C4D 1.34(3) . ?
C3D C8D 1.35(3) . ?
C3D C2D 1.43(3) . ?
C3B C4B 1.40(3) . ?
C3B C2B 1.43(3) . ?
C18C C17C 1.52(3) . ?
C18C H18C 0.9800 . ?
C6F C5F 1.38(3) . ?
C13A C14A 1.48(3) . ?
C13A N12A 1.51(3) . ?
C13A C18A 1.55(3) . ?
C13A H13A 0.9800 . ?
C8C C7C 1.37(3) . ?
C8F O9F 1.33(2) . ?
C8F C3F 1.40(3) . ?
O9A C8A 1.31(2) . ?
O9A H9A 0.8200 . ?
O9F H9F 0.8200 . ?
C5F C4F 1.35(3) . ?
C18A C17A 1.58(3) . ?
C18A H18A 0.9800 . ?
C7C H7C 0.9300 . ?
O9D C8D 1.33(2) . ?
O9D H9D 0.8200 . ?
C11B H11B 0.9300 . ?
C3F C4F 1.37(3) . ?
C3F C2F 1.47(3) . ?
C2B H2B 0.9300 . ?
C11D H11D 0.9300 . ?
C17B C16B 1.51(3) . ?
C17B H17C 0.9700 . ?
C17B H17D 0.9700 . ?
O10B C5B 1.34(3) . ?
O10B H10B 0.8200 . ?
C2D H2D 0.9300 . ?
C2E C3E 1.50(3) . ?
C2E H2E 0.9300 . ?
C5E C4E 1.34(3) . ?
C5E C6E 1.35(3) . ?
C5E O10E 1.37(3) . ?
N12A C11A 1.28(3) . ?
C5D C4D 1.36(3) . ?
C5D O10D 1.43(3) . ?
C4F H4F 0.9300 . ?
C17A C16A 1.51(3) . ?
C17A H17B 0.9700 . ?
C17A H17A 0.9700 . ?
C6A C5A 1.34(3) . ?
C6A C7A 1.40(3) . ?
C6A C11A 1.45(3) . ?
C16B C15B 1.58(3) . ?
C16B H16C 0.9700 . ?
C16B H16D 0.9700 . ?
C3A C8A 1.38(3) . ?
C3A C4A 1.40(3) . ?
C3A C2A 1.46(3) . ?
C18D C17D 1.49(3) . ?
C18D C13D 1.56(3) . ?
C18D H18D 0.9800 . ?
C5A O10A 1.38(3) . ?
C5A C4A 1.42(3) . ?
C8A C7A 1.37(3) . ?
C17C C16C 1.57(3) . ?
C17C H17E 0.9700 . ?
C17C H17F 0.9700 . ?
C18E C17E 1.54(3) . ?
C18E H18E 0.9800 . ?
O9E C8E 1.36(3) . ?
O9E H9E 0.8200 . ?
C14C C15C 1.57(3) . ?
C14C H14F 0.9700 . ?
C14C H14E 0.9700 . ?
C4A H4A 0.9300 . ?
C4B C5B 1.39(3) . ?
C4B H4B 0.9300 . ?
C14F C15F 1.53(3) . ?
C14F H14L 0.9700 . ?
C14F H14K 0.9700 . ?
C13D C14D 1.47(3) . ?
C13D H13D 0.9800 . ?
C4D H4D 0.9300 . ?
C14D C15D 1.55(3) . ?
C14D H14G 0.9700 . ?
C14D H14H 0.9700 . ?
O10A H10A 0.8200 . ?
C14E C15E 1.54(3) . ?
C14E H14I 0.9700 . ?
C14E H14J 0.9700 . ?
C11A H11A 0.9300 . ?
C8D C7D 1.43(3) . ?
C3E C8E 1.37(3) . ?
C3E C4E 1.42(3) . ?
O10E H10E 0.8200 . ?
C6E C7E 1.37(3) . ?
C6E C11E 1.43(3) . ?
O10D H10D 0.8200 . ?
C17E C16E 1.56(3) . ?
C17E H17J 0.9700 . ?
C17E H17I 0.9700 . ?
C11E H11E 0.9300 . ?
C2A H2A 0.9300 . ?
C8E C7E 1.39(3) . ?
C7A H7A 0.9300 . ?
C2F H2F 0.9300 . ?
C14B C15B 1.44(3) . ?
C14B H14C 0.9700 . ?
C14B H14D 0.9700 . ?
C4E H4E 0.9300 . ?
C15D C16D 1.57(4) . ?
C15D H15G 0.9700 . ?
C15D H15H 0.9700 . ?
C16C C15C 1.51(3) . ?
C16C H16F 0.9700 . ?
C16C H16E 0.9700 . ?
C7D H7D 0.9300 . ?
C15C H15E 0.9700 . ?
C15C H15F 0.9700 . ?
C16F C15F 1.35(4) . ?
C16F C17F 1.55(4) . ?
C16F H16K 0.9700 . ?
C16F H16L 0.9700 . ?
C17F H17K 0.9700 . ?
C17F H17L 0.9700 . ?
C7E H7E 0.9300 . ?
C16E C15E 1.46(3) . ?
C16E H16I 0.9700 . ?
C16E H16J 0.9700 . ?
C15B H15D 0.9700 . ?
C15B H15C 0.9700 . ?
C16D C17D 1.48(3) . ?
C16D H16H 0.9700 . ?
C16D H16G 0.9700 . ?
C17D H17G 0.9700 . ?
C17D H17H 0.9700 . ?
C15E H15J 0.9700 . ?
C15E H15I 0.9700 . ?
C14A C15A 1.53(4) . ?
C14A H14B 0.9700 . ?
C14A H14A 0.9700 . ?
C16A C15A 1.60(4) . ?
C16A H16A 0.9700 . ?
C16A H16B 0.9700 . ?
C15F H15L 0.9700 . ?
C15F H15K 0.9700 . ?
C15A H15B 0.9700 . ?
C15A H15A 0.9700 . ?
 
loop_
 _geom_angle_atom_site_label_1
 _geom_angle_atom_site_label_2
 _geom_angle_atom_site_label_3
 _geom_angle
 _geom_angle_site_symmetry_1
 _geom_angle_site_symmetry_3
 _geom_angle_publ_flag
C2C N1C C18B 122.9(16) . . ?
C2D N1D C18F 122(2) . . ?
C5C O10C H10C 109.5 . . ?
C8B O9B H9B 109.5 . . ?
C11F N12F C13F 115.4(19) . . ?
C8C O9C H9C 109.5 . . ?
C11B N12B C13B 115.3(17) . . ?
N1C C18B C17B 108.6(16) . . ?
N1C C18B C13B 108.9(15) . . ?
C17B C18B C13B 110.6(16) . . ?
N1C C18B H18B 109.6 . . ?
C17B C18B H18B 109.6 . . ?
C13B C18B H18B 109.6 . . ?
C11C N12C C13C 118.3(16) . . ?
C2A N1A C18C 118.9(19) . . ?
C5B C6B C7B 119.0(19) . . ?
C5B C6B C11B 124(2) . . ?
C7B C6B C11B 117.3(18) . . ?
C8F C7F C6F 122(2) . . ?
C8F C7F H7F 119.2 . . ?
C6F C7F H7F 119.2 . . ?
C11E N12E C13E 117(2) . . ?
N1C C2C C3C 121.8(17) . . ?
N1C C2C H2C 119.1 . . ?
C3C C2C H2C 119.1 . . ?
N12F C11F C6F 121(2) . . ?
N12F C11F H11F 119.4 . . ?
C6F C11F H11F 119.4 . . ?
C8B C7B C6B 118.0(18) . . ?
C8B C7B H7B 121.0 . . ?
C6B C7B H7B 121.0 . . ?
C4C C3C C8C 120.5(19) . . ?
C4C C3C C2C 117.8(18) . . ?
C8C C3C C2C 121.6(17) . . ?
C7B C8B C3B 124(2) . . ?
C7B C8B O9B 116.9(18) . . ?
C3B C8B O9B 119.5(18) . . ?
N12C C13C C14C 107.4(17) . . ?
N12C C13C C18C 108.8(15) . . ?
C14C C13C C18C 110.3(16) . . ?
N12C C13C H13C 110.1 . . ?
C14C C13C H13C 110.1 . . ?
C18C C13C H13C 110.1 . . ?
C6C C5C O10C 121.6(19) . . ?
C6C C5C C4C 121.7(18) . . ?
O10C C5C C4C 116.7(18) . . ?
C7C C6C C5C 115.8(18) . . ?
C7C C6C C11C 120.6(17) . . ?
C5C C6C C11C 123.5(17) . . ?
C11D N12D C13D 116.9(19) . . ?
C2E N1E C18D 119(2) . . ?
C2F N1F C18E 123(2) . . ?
C2B N1B C18A 121(2) . . ?
N12F C13F C18F 108(2) . . ?
N12F C13F C14F 106.4(17) . . ?
C18F C13F C14F 109.2(19) . . ?
N12F C13F H13F 110.9 . . ?
C18F C13F H13F 110.9 . . ?
C14F C13F H13F 110.9 . . ?
C5F O10F H10F 109.5 . . ?
N1D C18F C13F 109.5(17) . . ?
N1D C18F C17F 108.6(18) . . ?
C13F C18F C17F 111(2) . . ?
N1D C18F H18F 109.4 . . ?
C13F C18F H18F 109.4 . . ?
C17F C18F H18F 109.4 . . ?
N12C C11C C6C 122.1(18) . . ?
N12C C11C H11C 119.0 . . ?
C6C C11C H11C 119.0 . . ?
N12E C13E C18E 108.1(19) . . ?
N12E C13E C14E 111(2) . . ?
C18E C13E C14E 108.5(18) . . ?
N12E C13E H13E 109.9 . . ?
C18E C13E H13E 109.9 . . ?
C14E C13E H13E 109.9 . . ?
N12B C13B C18B 109.2(16) . . ?
N12B C13B C14B 112.0(17) . . ?
C18B C13B C14B 108.3(17) . . ?
N12B C13B H13B 109.1 . . ?
C18B C13B H13B 109.1 . . ?
C14B C13B H13B 109.1 . . ?
C3C C4C C5C 118.5(19) . . ?
C3C C4C H4C 120.7 . . ?
C5C C4C H4C 120.7 . . ?
C7D C6D C5D 118(2) . . ?
C7D C6D C11D 118.2(18) . . ?
C5D C6D C11D 124.0(19) . . ?
C4D C3D C8D 121(2) . . ?
C4D C3D C2D 119(2) . . ?
C8D C3D C2D 121(2) . . ?
C8B C3B C4B 118(2) . . ?
C8B C3B C2B 124(2) . . ?
C4B C3B C2B 117(2) . . ?
N1A C18C C13C 109.0(15) . . ?
N1A C18C C17C 108.6(16) . . ?
C13C C18C C17C 111.7(18) . . ?
N1A C18C H18C 109.2 . . ?
C13C C18C H18C 109.2 . . ?
C17C C18C H18C 109.2 . . ?
C5F C6F C7F 118.4(19) . . ?
C5F C6F C11F 123.2(19) . . ?
C7F C6F C11F 118(2) . . ?
C14A C13A N12A 109(2) . . ?
C14A C13A C18A 110(2) . . ?
N12A C13A C18A 104.7(19) . . ?
C14A C13A H13A 110.8 . . ?
N12A C13A H13A 110.8 . . ?
C18A C13A H13A 110.8 . . ?
O9C C8C C7C 120.7(17) . . ?
O9C C8C C3C 120.5(17) . . ?
C7C C8C C3C 118.8(18) . . ?
O9F C8F C7F 118(2) . . ?
O9F C8F C3F 121.6(19) . . ?
C7F C8F C3F 120.2(19) . . ?
C8A O9A H9A 109.5 . . ?
C8F O9F H9F 109.5 . . ?
O10F C5F C4F 121(2) . . ?
O10F C5F C6F 121.4(19) . . ?
C4F C5F C6F 117(2) . . ?
N1B C18A C13A 112.1(19) . . ?
N1B C18A C17A 109.1(18) . . ?
C13A C18A C17A 106(2) . . ?
N1B C18A H18A 109.8 . . ?
C13A C18A H18A 109.8 . . ?
C17A C18A H18A 109.8 . . ?
C6C C7C C8C 124.6(18) . . ?
C6C C7C H7C 117.7 . . ?
C8C C7C H7C 117.7 . . ?
C8D O9D H9D 109.5 . . ?
N12B C11B C6B 122(2) . . ?
N12B C11B H11B 119.1 . . ?
C6B C11B H11B 119.1 . . ?
C4F C3F C8F 115.8(19) . . ?
C4F C3F C2F 124(2) . . ?
C8F C3F C2F 120.1(19) . . ?
N1B C2B C3B 123(2) . . ?
N1B C2B H2B 118.5 . . ?
C3B C2B H2B 118.5 . . ?
N12D C11D C6D 121(2) . . ?
N12D C11D H11D 119.3 . . ?
C6D C11D H11D 119.3 . . ?
C18B C17B C16B 112.8(17) . . ?
C18B C17B H17C 109.0 . . ?
C16B C17B H17C 109.0 . . ?
C18B C17B H17D 109.0 . . ?
C16B C17B H17D 109.0 . . ?
H17C C17B H17D 107.8 . . ?
C5B O10B H10B 109.5 . . ?
N1D C2D C3D 124(2) . . ?
N1D C2D H2D 118.1 . . ?
C3D C2D H2D 118.1 . . ?
N1E C2E C3E 120(2) . . ?
N1E C2E H2E 119.8 . . ?
C3E C2E H2E 119.8 . . ?
C4E C5E C6E 118(2) . . ?
C4E C5E O10E 118(2) . . ?
C6E C5E O10E 123(2) . . ?
C11A N12A C13A 119(2) . . ?
C4D C5D C6D 121(2) . . ?
C4D C5D O10D 120(2) . . ?
C6D C5D O10D 118(2) . . ?
C5F C4F C3F 127(2) . . ?
C5F C4F H4F 116.7 . . ?
C3F C4F H4F 116.7 . . ?
C16A C17A C18A 110(2) . . ?
C16A C17A H17B 109.7 . . ?
C18A C17A H17B 109.7 . . ?
C16A C17A H17A 109.7 . . ?
C18A C17A H17A 109.7 . . ?
H17B C17A H17A 108.2 . . ?
C5A C6A C7A 119(2) . . ?
C5A C6A C11A 121(2) . . ?
C7A C6A C11A 121(2) . . ?
C17B C16B C15B 109.4(17) . . ?
C17B C16B H16C 109.8 . . ?
C15B C16B H16C 109.8 . . ?
C17B C16B H16D 109.8 . . ?
C15B C16B H16D 109.8 . . ?
H16C C16B H16D 108.2 . . ?
C8A C3A C4A 119(2) . . ?
C8A C3A C2A 123(2) . . ?
C4A C3A C2A 118(2) . . ?
C17D C18D N1E 110(2) . . ?
C17D C18D C13D 112(2) . . ?
N1E C18D C13D 107.4(17) . . ?
C17D C18D H18D 109.2 . . ?
N1E C18D H18D 109.2 . . ?
C13D C18D H18D 109.2 . . ?
C6A C5A O10A 123(2) . . ?
C6A C5A C4A 120(2) . . ?
O10A C5A C4A 117(2) . . ?
O9A C8A C7A 122(2) . . ?
O9A C8A C3A 120(2) . . ?
C7A C8A C3A 118(2) . . ?
C18C C17C C16C 108.6(18) . . ?
C18C C17C H17E 110.0 . . ?
C16C C17C H17E 110.0 . . ?
C18C C17C H17F 110.0 . . ?
C16C C17C H17F 110.0 . . ?
H17E C17C H17F 108.4 . . ?
C13E C18E N1F 109.3(18) . . ?
C13E C18E C17E 113(2) . . ?
N1F C18E C17E 104.6(19) . . ?
C13E C18E H18E 110.0 . . ?
N1F C18E H18E 110.0 . . ?
C17E C18E H18E 110.0 . . ?
C8E O9E H9E 109.5 . . ?
C13C C14C C15C 112.8(19) . . ?
C13C C14C H14F 109.0 . . ?
C15C C14C H14F 109.0 . . ?
C13C C14C H14E 109.0 . . ?
C15C C14C H14E 109.0 . . ?
H14F C14C H14E 107.8 . . ?
C3A C4A C5A 120(2) . . ?
C3A C4A H4A 119.8 . . ?
C5A C4A H4A 119.8 . . ?
C5B C4B C3B 121(2) . . ?
C5B C4B H4B 119.5 . . ?
C3B C4B H4B 119.5 . . ?
C15F C14F C13F 107(2) . . ?
C15F C14F H14L 110.3 . . ?
C13F C14F H14L 110.3 . . ?
C15F C14F H14K 110.3 . . ?
C13F C14F H14K 110.3 . . ?
H14L C14F H14K 108.6 . . ?
N12D C13D C14D 112.4(19) . . ?
N12D C13D C18D 108.0(18) . . ?
C14D C13D C18D 108.2(18) . . ?
N12D C13D H13D 109.4 . . ?
C14D C13D H13D 109.4 . . ?
C18D C13D H13D 109.4 . . ?
C3D C4D C5D 121(2) . . ?
C3D C4D H4D 119.4 . . ?
C5D C4D H4D 119.4 . . ?
C13D C14D C15D 113(2) . . ?
C13D C14D H14G 108.9 . . ?
C15D C14D H14G 108.9 . . ?
C13D C14D H14H 108.9 . . ?
C15D C14D H14H 108.9 . . ?
H14G C14D H14H 107.7 . . ?
C5A O10A H10A 109.5 . . ?
C13E C14E C15E 110(2) . . ?
C13E C14E H14I 109.6 . . ?
C15E C14E H14I 109.6 . . ?
C13E C14E H14J 109.6 . . ?
C15E C14E H14J 109.6 . . ?
H14I C14E H14J 108.1 . . ?
N12A C11A C6A 122(2) . . ?
N12A C11A H11A 119.2 . . ?
C6A C11A H11A 119.2 . . ?
O9D C8D C3D 125(2) . . ?
O9D C8D C7D 115.8(19) . . ?
C3D C8D C7D 119(2) . . ?
C8E C3E C4E 117(2) . . ?
C8E C3E C2E 120(2) . . ?
C4E C3E C2E 123(2) . . ?
C5E O10E H10E 109.5 . . ?
C5E C6E C7E 121(2) . . ?
C5E C6E C11E 119(2) . . ?
C7E C6E C11E 120(2) . . ?
C5D O10D H10D 109.5 . . ?
C18E C17E C16E 106(2) . . ?
C18E C17E H17J 110.5 . . ?
C16E C17E H17J 110.5 . . ?
C18E C17E H17I 110.5 . . ?
C16E C17E H17I 110.5 . . ?
H17J C17E H17I 108.6 . . ?
N12E C11E C6E 125(2) . . ?
N12E C11E H11E 117.3 . . ?
C6E C11E H11E 117.3 . . ?
N1A C2A C3A 122(2) . . ?
N1A C2A H2A 119.0 . . ?
C3A C2A H2A 119.0 . . ?
O9E C8E C3E 121(2) . . ?
O9E C8E C7E 120(2) . . ?
C3E C8E C7E 118(2) . . ?
C8A C7A C6A 124(2) . . ?
C8A C7A H7A 118.2 . . ?
C6A C7A H7A 118.2 . . ?
N1F C2F C3F 120(2) . . ?
N1F C2F H2F 120.0 . . ?
C3F C2F H2F 120.0 . . ?
C15B C14B C13B 112.0(19) . . ?
C15B C14B H14C 109.2 . . ?
C13B C14B H14C 109.2 . . ?
C15B C14B H14D 109.2 . . ?
C13B C14B H14D 109.2 . . ?
H14C C14B H14D 107.9 . . ?
C5E C4E C3E 123(2) . . ?
C5E C4E H4E 118.4 . . ?
C3E C4E H4E 118.4 . . ?
O10B C5B C6B 121(2) . . ?
O10B C5B C4B 119(2) . . ?
C6B C5B C4B 120(2) . . ?
C14D C15D C16D 111(2) . . ?
C14D C15D H15G 109.4 . . ?
C16D C15D H15G 109.4 . . ?
C14D C15D H15H 109.4 . . ?
C16D C15D H15H 109.4 . . ?
H15G C15D H15H 108.0 . . ?
C15C C16C C17C 110.9(19) . . ?
C15C C16C H16F 109.5 . . ?
C17C C16C H16F 109.5 . . ?
C15C C16C H16E 109.5 . . ?
C17C C16C H16E 109.5 . . ?
H16F C16C H16E 108.0 . . ?
C6D C7D C8D 120.1(19) . . ?
C6D C7D H7D 119.9 . . ?
C8D C7D H7D 119.9 . . ?
C16C C15C C14C 107(2) . . ?
C16C C15C H15E 110.4 . . ?
C14C C15C H15E 110.4 . . ?
C16C C15C H15F 110.4 . . ?
C14C C15C H15F 110.4 . . ?
H15E C15C H15F 108.6 . . ?
C15F C16F C17F 116(3) . . ?
C15F C16F H16K 108.2 . . ?
C17F C16F H16K 108.2 . . ?
C15F C16F H16L 108.2 . . ?
C17F C16F H16L 108.2 . . ?
H16K C16F H16L 107.4 . . ?
C16F C17F C18F 110(2) . . ?
C16F C17F H17K 109.7 . . ?
C18F C17F H17K 109.7 . . ?
C16F C17F H17L 109.7 . . ?
C18F C17F H17L 109.7 . . ?
H17K C17F H17L 108.2 . . ?
C6E C7E C8E 122(2) . . ?
C6E C7E H7E 119.2 . . ?
C8E C7E H7E 119.2 . . ?
C15E C16E C17E 110(2) . . ?
C15E C16E H16I 109.6 . . ?
C17E C16E H16I 109.6 . . ?
C15E C16E H16J 109.6 . . ?
C17E C16E H16J 109.6 . . ?
H16I C16E H16J 108.1 . . ?
C14B C15B C16B 110.0(19) . . ?
C14B C15B H15D 109.7 . . ?
C16B C15B H15D 109.7 . . ?
C14B C15B H15C 109.7 . . ?
C16B C15B H15C 109.7 . . ?
H15D C15B H15C 108.2 . . ?
C17D C16D C15D 110(2) . . ?
C17D C16D H16H 109.6 . . ?
C15D C16D H16H 109.6 . . ?
C17D C16D H16G 109.6 . . ?
C15D C16D H16G 109.6 . . ?
H16H C16D H16G 108.1 . . ?
C16D C17D C18D 113(2) . . ?
C16D C17D H17G 108.9 . . ?
C18D C17D H17G 108.9 . . ?
C16D C17D H17H 108.9 . . ?
C18D C17D H17H 108.9 . . ?
H17G C17D H17H 107.7 . . ?
C16E C15E C14E 109(2) . . ?
C16E C15E H15J 109.9 . . ?
C14E C15E H15J 109.9 . . ?
C16E C15E H15I 109.9 . . ?
C14E C15E H15I 109.9 . . ?
H15J C15E H15I 108.3 . . ?
C13A C14A C15A 110(2) . . ?
C13A C14A H14B 109.6 . . ?
C15A C14A H14B 109.6 . . ?
C13A C14A H14A 109.6 . . ?
C15A C14A H14A 109.6 . . ?
H14B C14A H14A 108.1 . . ?
C17A C16A C15A 108(2) . . ?
C17A C16A H16A 110.1 . . ?
C15A C16A H16A 110.1 . . ?
C17A C16A H16B 110.1 . . ?
C15A C16A H16B 110.1 . . ?
H16A C16A H16B 108.4 . . ?
C16F C15F C14F 115(3) . . ?
C16F C15F H15L 108.5 . . ?
C14F C15F H15L 108.5 . . ?
C16F C15F H15K 108.5 . . ?
C14F C15F H15K 108.5 . . ?
H15L C15F H15K 107.5 . . ?
C14A C15A C16A 108(3) . . ?
C14A C15A H15B 110.1 . . ?
C16A C15A H15B 110.1 . . ?
C14A C15A H15A 110.1 . . ?
C16A C15A H15A 110.1 . . ?
H15B C15A H15A 108.4 . . ?
 
loop_
 _geom_torsion_atom_site_label_1
 _geom_torsion_atom_site_label_2
 _geom_torsion_atom_site_label_3
 _geom_torsion_atom_site_label_4
 _geom_torsion
 _geom_torsion_site_symmetry_1
 _geom_torsion_site_symmetry_2
 _geom_torsion_site_symmetry_3
 _geom_torsion_site_symmetry_4
 _geom_torsion_publ_flag
C2C N1C C18B C17B -115.5(19) . . . . ?
C2C N1C C18B C13B 124.0(19) . . . . ?
C18B N1C C2C C3C 177.2(16) . . . . ?
C13F N12F C11F C6F -177.3(17) . . . . ?
C5B C6B C7B C8B 7(3) . . . . ?
C11B C6B C7B C8B -174.9(17) . . . . ?
N1C C2C C3C C4C -175.4(18) . . . . ?
N1C C2C C3C C8C 1(3) . . . . ?
C6B C7B C8B C3B 1(3) . . . . ?
C6B C7B C8B O9B 179.2(15) . . . . ?
C11C N12C C13C C14C -120.0(18) . . . . ?
C11C N12C C13C C18C 120.7(17) . . . . ?
O10C C5C C6C C7C 175.1(18) . . . . ?
C4C C5C C6C C7C -4(3) . . . . ?
O10C C5C C6C C11C -1(3) . . . . ?
C4C C5C C6C C11C 179.8(19) . . . . ?
C11F N12F C13F C18F 134(2) . . . . ?
C11F N12F C13F C14F -109(2) . . . . ?
C2D N1D C18F C13F 109(3) . . . . ?
C2D N1D C18F C17F -131(2) . . . . ?
N12F C13F C18F N1D -65(2) . . . . ?
C14F C13F C18F N1D 179.9(19) . . . . ?
N12F C13F C18F C17F 175.7(16) . . . . ?
C14F C13F C18F C17F 60(3) . . . . ?
C13C N12C C11C C6C -174.1(16) . . . . ?
C7C C6C C11C N12C -179.8(17) . . . . ?
C5C C6C C11C N12C -4(3) . . . . ?
C11E N12E C13E C18E 128(2) . . . . ?
C11E N12E C13E C14E -113(2) . . . . ?
C11B N12B C13B C18B 124.2(19) . . . . ?
C11B N12B C13B C14B -116(2) . . . . ?
N1C C18B C13B N12B -63(2) . . . . ?
C17B C18B C13B N12B 177.9(15) . . . . ?
N1C C18B C13B C14B 174.9(16) . . . . ?
C17B C18B C13B C14B 56(2) . . . . ?
C8C C3C C4C C5C 2(3) . . . . ?
C2C C3C C4C C5C 178.2(18) . . . . ?
C6C C5C C4C C3C 1(3) . . . . ?
O10C C5C C4C C3C -178.2(17) . . . . ?
C7B C8B C3B C4B -7(3) . . . . ?
O9B C8B C3B C4B 174.4(18) . . . . ?
C7B C8B C3B C2B -178(2) . . . . ?
O9B C8B C3B C2B 3(3) . . . . ?
C2A N1A C18C C13C 109(2) . . . . ?
C2A N1A C18C C17C -129(2) . . . . ?
N12C C13C C18C N1A -66(2) . . . . ?
C14C C13C C18C N1A 176.9(18) . . . . ?
N12C C13C C18C C17C 174.4(15) . . . . ?
C14C C13C C18C C17C 57(2) . . . . ?
C8F C7F C6F C5F 0(3) . . . . ?
C8F C7F C6F C11F -178.2(19) . . . . ?
N12F C11F C6F C5F 0(3) . . . . ?
N12F C11F C6F C7F 178.6(19) . . . . ?
C4C C3C C8C O9C 178.1(18) . . . . ?
C2C C3C C8C O9C 2(3) . . . . ?
C4C C3C C8C C7C -2(3) . . . . ?
C2C C3C C8C C7C -177.8(18) . . . . ?
C6F C7F C8F O9F -176(2) . . . . ?
C6F C7F C8F C3F -1(3) . . . . ?
C7F C6F C5F O10F 179(2) . . . . ?
C11F C6F C5F O10F -2(3) . . . . ?
C7F C6F C5F C4F 1(3) . . . . ?
C11F C6F C5F C4F 179.5(19) . . . . ?
C2B N1B C18A C13A 122(2) . . . . ?
C2B N1B C18A C17A -121(2) . . . . ?
C14A C13A C18A N1B -179(2) . . . . ?
N12A C13A C18A N1B -61(2) . . . . ?
C14A C13A C18A C17A 62(3) . . . . ?
N12A C13A C18A C17A 179.9(17) . . . . ?
C5C C6C C7C C8C 4(3) . . . . ?
C11C C6C C7C C8C -179.3(19) . . . . ?
O9C C8C C7C C6C 178.5(19) . . . . ?
C3C C8C C7C C6C -2(3) . . . . ?
C13B N12B C11B C6B -176.8(17) . . . . ?
C5B C6B C11B N12B -1(3) . . . . ?
C7B C6B C11B N12B -179.3(19) . . . . ?
O9F C8F C3F C4F 175(2) . . . . ?
C7F C8F C3F C4F 0(3) . . . . ?
O9F C8F C3F C2F -8(3) . . . . ?
C7F C8F C3F C2F 177(2) . . . . ?
C18A N1B C2B C3B -175.4(19) . . . . ?
C8B C3B C2B N1B -3(3) . . . . ?
C4B C3B C2B N1B -174(2) . . . . ?
C13D N12D C11D C6D 178.6(19) . . . . ?
C7D C6D C11D N12D -172(2) . . . . ?
C5D C6D C11D N12D 7(3) . . . . ?
N1C C18B C17B C16B -176.6(16) . . . . ?
C13B C18B C17B C16B -57(2) . . . . ?
C18F N1D C2D C3D -179(2) . . . . ?
C4D C3D C2D N1D -178(2) . . . . ?
C8D C3D C2D N1D 3(4) . . . . ?
C18D N1E C2E C3E -173.8(18) . . . . ?
C14A C13A N12A C11A -110(3) . . . . ?
C18A C13A N12A C11A 132(2) . . . . ?
C7D C6D C5D C4D 3(4) . . . . ?
C11D C6D C5D C4D -176(2) . . . . ?
C7D C6D C5D O10D 177(2) . . . . ?
C11D C6D C5D O10D -2(4) . . . . ?
O10F C5F C4F C3F 180(2) . . . . ?
C6F C5F C4F C3F -2(3) . . . . ?
C8F C3F C4F C5F 2(3) . . . . ?
C2F C3F C4F C5F -175(2) . . . . ?
N1B C18A C17A C16A 176(2) . . . . ?
C13A C18A C17A C16A -63(3) . . . . ?
C18B C17B C16B C15B 56(2) . . . . ?
C2E N1E C18D C17D -120(3) . . . . ?
C2E N1E C18D C13D 118(2) . . . . ?
C7A C6A C5A O10A -180(2) . . . . ?
C11A C6A C5A O10A -4(4) . . . . ?
C7A C6A C5A C4A 2(4) . . . . ?
C11A C6A C5A C4A 177(2) . . . . ?
C4A C3A C8A O9A -180(2) . . . . ?
C2A C3A C8A O9A 1(3) . . . . ?
C4A C3A C8A C7A 3(3) . . . . ?
C2A C3A C8A C7A -176(2) . . . . ?
N1A C18C C17C C16C -177.2(19) . . . . ?
C13C C18C C17C C16C -57(2) . . . . ?
N12E C13E C18E N1F -66(2) . . . . ?
C14E C13E C18E N1F 174.2(19) . . . . ?
N12E C13E C18E C17E 178.1(17) . . . . ?
C14E C13E C18E C17E 58(3) . . . . ?
C2F N1F C18E C13E 111(2) . . . . ?
C2F N1F C18E C17E -128(2) . . . . ?
N12C C13C C14C C15C -176.2(18) . . . . ?
C18C C13C C14C C15C -58(3) . . . . ?
C8A C3A C4A C5A -4(4) . . . . ?
C2A C3A C4A C5A 175(2) . . . . ?
C6A C5A C4A C3A 2(4) . . . . ?
O10A C5A C4A C3A -177(2) . . . . ?
C8B C3B C4B C5B 6(4) . . . . ?
C2B C3B C4B C5B 178(2) . . . . ?
N12F C13F C14F C15F -177(2) . . . . ?
C18F C13F C14F C15F -61(3) . . . . ?
C11D N12D C13D C14D -109(2) . . . . ?
C11D N12D C13D C18D 131(2) . . . . ?
C17D C18D C13D N12D 179.6(19) . . . . ?
N1E C18D C13D N12D -60(2) . . . . ?
C17D C18D C13D C14D 58(3) . . . . ?
N1E C18D C13D C14D 178.3(19) . . . . ?
C8D C3D C4D C5D 0(4) . . . . ?
C2D C3D C4D C5D -178(3) . . . . ?
C6D C5D C4D C3D -3(4) . . . . ?
O10D C5D C4D C3D -177(2) . . . . ?
N12D C13D C14D C15D -176(2) . . . . ?
C18D C13D C14D C15D -56(3) . . . . ?
N12E C13E C14E C15E -176(2) . . . . ?
C18E C13E C14E C15E -57(3) . . . . ?
C13A N12A C11A C6A -180(2) . . . . ?
C5A C6A C11A N12A 11(4) . . . . ?
C7A C6A C11A N12A -174(2) . . . . ?
C4D C3D C8D O9D -179(2) . . . . ?
C2D C3D C8D O9D -1(4) . . . . ?
C4D C3D C8D C7D 1(4) . . . . ?
C2D C3D C8D C7D -180(2) . . . . ?
N1E C2E C3E C8E 3(3) . . . . ?
N1E C2E C3E C4E -178(2) . . . . ?
C4E C5E C6E C7E -1(4) . . . . ?
O10E C5E C6E C7E 180(2) . . . . ?
C4E C5E C6E C11E -180(2) . . . . ?
O10E C5E C6E C11E 1(3) . . . . ?
C13E C18E C17E C16E -58(3) . . . . ?
N1F C18E C17E C16E -177(2) . . . . ?
C13E N12E C11E C6E 175(2) . . . . ?
C5E C6E C11E N12E 5(4) . . . . ?
C7E C6E C11E N12E -174(2) . . . . ?
C18C N1A C2A C3A 178.9(18) . . . . ?
C8A C3A C2A N1A -2(3) . . . . ?
C4A C3A C2A N1A 179(2) . . . . ?
C4E C3E C8E O9E 175(2) . . . . ?
C2E C3E C8E O9E -6(3) . . . . ?
C4E C3E C8E C7E -9(3) . . . . ?
C2E C3E C8E C7E 170(2) . . . . ?
O9A C8A C7A C6A -176(2) . . . . ?
C3A C8A C7A C6A 1(4) . . . . ?
C5A C6A C7A C8A -3(4) . . . . ?
C11A C6A C7A C8A -179(2) . . . . ?
C18E N1F C2F C3F -174(2) . . . . ?
C4F C3F C2F N1F -179(2) . . . . ?
C8F C3F C2F N1F 4(3) . . . . ?
N12B C13B C14B C15B -179.6(19) . . . . ?
C18B C13B C14B C15B -59(3) . . . . ?
C6E C5E C4E C3E 3(3) . . . . ?
O10E C5E C4E C3E -177.9(19) . . . . ?
C8E C3E C4E C5E 2(3) . . . . ?
C2E C3E C4E C5E -177(2) . . . . ?
C7B C6B C5B O10B 177(2) . . . . ?
C11B C6B C5B O10B -1(4) . . . . ?
C7B C6B C5B C4B -8(3) . . . . ?
C11B C6B C5B C4B 174(2) . . . . ?
C3B C4B C5B O10B 177(2) . . . . ?
C3B C4B C5B C6B 1(4) . . . . ?
C13D C14D C15D C16D 54(3) . . . . ?
C18C C17C C16C C15C 60(3) . . . . ?
C5D C6D C7D C8D -2(3) . . . . ?
C11D C6D C7D C8D 178(2) . . . . ?
O9D C8D C7D C6D -180(2) . . . . ?
C3D C8D C7D C6D -1(4) . . . . ?
C17C C16C C15C C14C -59(3) . . . . ?
C13C C14C C15C C16C 59(3) . . . . ?
C15F C16F C17F C18F 47(4) . . . . ?
N1D C18F C17F C16F -171(2) . . . . ?
C13F C18F C17F C16F -51(3) . . . . ?
C5E C6E C7E C8E -6(4) . . . . ?
C11E C6E C7E C8E 173(2) . . . . ?
O9E C8E C7E C6E -173(2) . . . . ?
C3E C8E C7E C6E 11(4) . . . . ?
C18E C17E C16E C15E 61(3) . . . . ?
C13B C14B C15B C16B 59(3) . . . . ?
C17B C16B C15B C14B -57(3) . . . . ?
C14D C15D C16D C17D -50(3) . . . . ?
C15D C16D C17D C18D 54(3) . . . . ?
N1E C18D C17D C16D -177(2) . . . . ?
C13D C18D C17D C16D -58(3) . . . . ?
C17E C16E C15E C14E -63(3) . . . . ?
C13E C14E C15E C16E 62(3) . . . . ?
N12A C13A C14A C15A -178(3) . . . . ?
C18A C13A C14A C15A -64(3) . . . . ?
C18A C17A C16A C15A 62(3) . . . . ?
C17F C16F C15F C14F -52(4) . . . . ?
C13F C14F C15F C16F 58(4) . . . . ?
C13A C14A C15A C16A 60(4) . . . . ?
C17A C16A C15A C14A -59(3) . . . . ?
 
loop_
 _geom_hbond_atom_site_label_D 
 _geom_hbond_atom_site_label_H 
 _geom_hbond_atom_site_label_A 
 _geom_hbond_distance_DH 
 _geom_hbond_distance_HA 
 _geom_hbond_distance_DA 
 _geom_hbond_angle_DHA 
 _geom_hbond_site_symmetry_A 
 _geom_hbond_publ_flag
O10C H10C N12C  0.82 1.98 2.69(2) 145.0 . yes
O9B H9B N1B  0.82 1.88 2.61(2) 147.3 . yes
O9C H9C N1C  0.82 1.83 2.558(19) 147.7 . yes
O10F H10F N12F  0.82 1.91 2.64(2) 147.8 . yes
C13E H13E O10D  0.98 2.61 3.58(3) 171.3 1_556 yes
O9A H9A N1A  0.82 1.84 2.58(2) 150.0 . yes
O9F H9F N1F  0.82 1.81 2.54(2) 146.3 . yes
O9D H9D N1D  0.82 1.95 2.65(2) 143.0 . yes
O10B H10B N12B  0.82 1.92 2.65(2) 146.9 . yes
O9E H9E N1E  0.82 1.80 2.52(3) 146.8 . yes
C14C H14F O10B  0.97 2.50 3.44(3) 162.9 6 yes
C4D H4D O9F  0.93 2.36 3.11(3) 138.2 1_554 yes
O10A H10A N12A  0.82 1.86 2.57(3) 144.9 . yes
O10E H10E N12E  0.82 1.85 2.57(2) 145.5 . yes
O10D H10D N12D  0.82 1.90 2.63(3) 147.8 . yes
 
_refine_diff_density_max    1.154
_refine_diff_density_min   -0.460
_refine_diff_density_rms    0.110

_shelx_res_file
;
TITL fulldata in R3
    C:\Users\leighl\DOCUME~1\Drafts\INFLAT~1\CO2\RES-CO~1\16Bar_CO2.res
    created by SHELXL-2019/3 at 09:48:57 on 05-Dec-2024
CELL 0.71073 50.0435 50.0435 10.2991 90.000 90.000 120.000
ZERR 18.0000 0.0032 0.0032 0.0008 0.000 0.000 0.000
LATT -3
SYMM -Y, X-Y, Z
SYMM -X+Y, -X, Z
SFAC C H N O
UNIT 801 864 108 198
BOND
SIMU 0.02
RIGU 0.02
flat 0.1 C3A C8A O9A H9A
flat 0.1 C6A C5A O10A H10A
flat 0.1 C3B C8B O9B H9B
flat 0.1 C6B C5B O10B H10B
flat 0.1 C3C C8C O9C H9C
flat 0.1 C6C C5C O10C H10C
flat 0.1 C3D C8D O9D H9D
flat 0.1 C6D C5D O10D H10D
flat 0.1 C3e C8e O9e H9e
flat 0.1 C6e C5e O10e H10e
flat 0.1 C3F C8F O9F H9F
flat 0.1 C6F C5F O10F H10F
BOND $H
CONF
EQIV $1 X,Y,1+Z
EQIV $2 2/3-X+Y,1/3-X,1/3+Z
EQIV $3 X,Y,Z-1
HTAB O10C N12C
HTAB O9B N1B
HTAB O9C N1C
HTAB O10F N12F
HTAB C13E O10D_$1
HTAB O9A N1A
HTAB O9F N1F
HTAB O9D N1D
HTAB O10B N12B
HTAB O9E N1E
HTAB C14C O10B_$2
HTAB C4D O9F_$3
HTAB O10A N12A
HTAB O10E N12E
HTAB O10D N12D
ACTA
FMAP 2 1 53
PLAN 20 0 0
HTAB 2.0
LIST 4 1
TEMP 27
L.S. 20
WGHT    0.200000
FVAR       0.03319
N1C   3    0.259756   -0.019953   -0.332651    11.00000    0.10337    0.10505 =
         0.11619    0.00253    0.00348    0.06398
N1D   3    0.159642    0.079335   -0.270217    11.00000    0.12052    0.11612 =
         0.14829   -0.01723    0.00390    0.06313
O10C  4    0.294008    0.028426    0.209650    11.00000    0.18276    0.15648 =
         0.10970    0.00510   -0.02045    0.10746
AFIX  87
H10C  2    0.294874    0.042744    0.251763    11.00000   -1.50000
AFIX   0
O9B   4    0.089689   -0.088607   -0.163644    11.00000    0.09559    0.09948 =
         0.14115    0.00406    0.00604    0.04147
AFIX  87
H9B   2    0.078898   -0.096627   -0.099497    11.00000   -1.50000
AFIX   0
N12F  3    0.198596    0.075498   -0.076354    11.00000    0.12675    0.07772 =
         0.14413   -0.03206   -0.00250    0.04762
O9C   4    0.250147    0.024799   -0.286984    11.00000    0.21184    0.16505 =
         0.09625   -0.00420   -0.02558    0.13966
AFIX  87
H9C   2    0.250108    0.010753   -0.328150    11.00000   -1.50000
AFIX   0
N12B  3    0.205524   -0.078614   -0.383579    11.00000    0.09539    0.10959 =
         0.14468    0.02275    0.00313    0.05830
C18B  1    0.259980   -0.041613   -0.425962    11.00000    0.09796    0.10363 =
         0.11375   -0.00587    0.00054    0.05595
AFIX  13
H18B  2    0.265629   -0.055461   -0.382071    11.00000   -1.20000
AFIX   0
N12C  3    0.282282    0.074356    0.258169    11.00000    0.09314    0.12214 =
         0.09570    0.01093    0.00291    0.05527
N1A   3    0.228025    0.059278    0.407478    11.00000    0.08469    0.14374 =
         0.09962    0.01739   -0.01342    0.04834
C6B   1    0.159761   -0.089678   -0.269061    11.00000    0.09711    0.11023 =
         0.12733    0.01777   -0.00281    0.05073
C7F   1    0.216175    0.122446    0.216483    11.00000    0.11226    0.11442 =
         0.12528   -0.00691    0.00807    0.05730
AFIX  43
H7F   2    0.197290    0.110663    0.257831    11.00000   -1.20000
AFIX   0
N12E  3    0.288905    0.260664    0.311334    11.00000    0.09581    0.11966 =
         0.13421   -0.01021    0.00489    0.03158
C2C   1    0.267849   -0.018839   -0.214443    11.00000    0.10209    0.10216 =
         0.09475    0.01941    0.00270    0.05744
AFIX  43
H2C   2    0.273353   -0.032995   -0.184980    11.00000   -1.20000
AFIX   0
C11F  1    0.195736    0.084875    0.034331    11.00000    0.11328    0.08337 =
         0.15527   -0.01799   -0.01012    0.04383
AFIX  43
H11F  2    0.177207    0.073888    0.079105    11.00000   -1.20000
AFIX   0
C7B   1    0.134033   -0.083471   -0.265306    11.00000    0.08966    0.08160 =
         0.11188    0.00528   -0.00191    0.03375
AFIX  43
H7B   2    0.131678   -0.071763   -0.329615    11.00000   -1.20000
AFIX   0
C3C   1    0.268690    0.003749   -0.125398    11.00000    0.12365    0.11251 =
         0.09105    0.02562    0.02013    0.07773
C8B   1    0.113988   -0.095227   -0.166090    11.00000    0.08233    0.09064 =
         0.12663    0.00091    0.00335    0.03483
C13C  1    0.280138    0.096487    0.341166    11.00000    0.09137    0.11631 =
         0.09652    0.00076   -0.01257    0.05097
AFIX  13
H13C  2    0.271769    0.107484    0.292465    11.00000   -1.20000
AFIX   0
C5C   1    0.281505    0.027634    0.084548    11.00000    0.12388    0.12319 =
         0.09015    0.02013   -0.00211    0.06423
C6C   1    0.271951    0.048396    0.049670    11.00000    0.11294    0.12767 =
         0.08841    0.01748    0.00814    0.08018
N12D  3    0.177305    0.232313   -0.401149    11.00000    0.12779    0.09550 =
         0.13177    0.00876    0.02824    0.05225
N1E   3    0.207305    0.283114   -0.231953    11.00000    0.12773    0.11320 =
         0.14439   -0.00311   -0.00034    0.05276
N1F   3    0.285399    0.203098    0.383917    11.00000    0.11659    0.10935 =
         0.13690   -0.02458   -0.02839    0.03622
N1B   3    0.071325   -0.121539    0.048498    11.00000    0.08165    0.11088 =
         0.13201    0.01099    0.00380    0.02285
C13F  1    0.170779    0.048008   -0.126111    11.00000    0.12729    0.10592 =
         0.16576   -0.04365   -0.02858    0.06523
AFIX  13
H13F  2    0.152659    0.043458   -0.073577    11.00000   -1.20000
AFIX   0
O10F  4    0.255605    0.122652   -0.079394    11.00000    0.13189    0.14479 =
         0.13349   -0.04682    0.03135    0.03400
AFIX  87
H10F  2    0.240688    0.106447   -0.103735    11.00000   -1.50000
AFIX   0
C18F  1    0.166196    0.053785   -0.263857    11.00000    0.12353    0.11485 =
         0.16021   -0.04751   -0.01298    0.06981
AFIX  13
H18F  2    0.184978    0.059295   -0.313374    11.00000   -1.20000
AFIX   0
C11C  1    0.273340    0.072129    0.137377    11.00000    0.10649    0.12307 =
         0.09298    0.01174   -0.00029    0.06494
AFIX  43
H11C  2    0.267686    0.086037    0.106147    11.00000   -1.20000
AFIX   0
C13E  1    0.292347    0.253524    0.446695    11.00000    0.11018    0.11919 =
         0.14128   -0.03095   -0.01861    0.04132
AFIX  13
H13E  2    0.272057    0.242360    0.488407    11.00000   -1.20000
AFIX   0
C13B  1    0.227360   -0.060691   -0.485575    11.00000    0.10120    0.11513 =
         0.11888    0.00041   -0.01121    0.05774
AFIX  13
H13B  2    0.221288   -0.046602   -0.524011    11.00000   -1.20000
AFIX   0
C4C   1    0.279668    0.004693   -0.004138    11.00000    0.12017    0.11921 =
         0.10300    0.03038    0.01433    0.06813
AFIX  43
H4C   2    0.285869   -0.009231    0.020957    11.00000   -1.20000
AFIX   0
C6D   1    0.165323    0.181796   -0.331431    11.00000    0.10618    0.09821 =
         0.12217    0.00938    0.03873    0.04657
C3D   1    0.173581    0.131134   -0.318893    11.00000    0.11695    0.10048 =
         0.15097    0.00005    0.04901    0.05413
C3B   1    0.116438   -0.112308   -0.068913    11.00000    0.08094    0.11910 =
         0.13223    0.02891    0.00284    0.03595
C18C  1    0.259299    0.079491    0.455265    11.00000    0.09145    0.13518 =
         0.09891   -0.00768   -0.00897    0.04910
AFIX  13
H18C  2    0.266805    0.066975    0.497775    11.00000   -1.20000
AFIX   0
C6F   1    0.221157    0.112784    0.093198    11.00000    0.10488    0.09812 =
         0.11014   -0.01857   -0.00433    0.04429
C13A  1    0.050222   -0.107822    0.234734    11.00000    0.10003    0.12656 =
         0.14505    0.01895    0.02650    0.02894
AFIX  13
H13A  2    0.042737   -0.096947    0.179806    11.00000   -1.20000
AFIX   0
C8C   1    0.260392    0.025197   -0.163609    11.00000    0.13910    0.13469 =
         0.08426    0.01611    0.01422    0.09541
C8F   1    0.238309    0.148421    0.275064    11.00000    0.10471    0.11978 =
         0.10701   -0.02733    0.00073    0.04560
O9A   4    0.175044    0.047864    0.318856    11.00000    0.11284    0.10763 =
         0.26726    0.01801   -0.05358    0.03602
AFIX  87
H9A   2    0.192930    0.057856    0.344325    11.00000   -1.50000
AFIX   0
O9F   4    0.232632    0.154936    0.393416    11.00000    0.14517    0.17068 =
         0.13576   -0.05167    0.01755    0.03240
AFIX  87
H9F   2    0.248153    0.170011    0.421880    11.00000   -1.50000
AFIX   0
C5F   1    0.249480    0.130481    0.033461    11.00000    0.10641    0.10310 =
         0.12269   -0.01270    0.00956    0.03986
C18A  1    0.051949   -0.133346    0.157150    11.00000    0.09216    0.12111 =
         0.14461    0.01506    0.01990    0.01590
AFIX  13
H18A  2    0.059170   -0.144189    0.213713    11.00000   -1.20000
AFIX   0
C7C   1    0.262685    0.046780   -0.075242    11.00000    0.14417    0.13237 =
         0.09543    0.01078    0.00079    0.09890
AFIX  43
H7C   2    0.257524    0.061311   -0.102969    11.00000   -1.20000
AFIX   0
O9D   4    0.124324    0.103462   -0.216085    11.00000    0.14684    0.12423 =
         0.24717    0.05442    0.07891    0.06769
AFIX  87
H9D   2    0.127840    0.089173   -0.222453    11.00000   -1.50000
AFIX   0
C11B  1    0.183019   -0.074466   -0.372170    11.00000    0.10367    0.10817 =
         0.13451    0.01358    0.00094    0.05709
AFIX  43
H11B  2    0.180862   -0.061435   -0.430238    11.00000   -1.20000
AFIX   0
C3F   1    0.267096    0.166322    0.215278    11.00000    0.10896    0.10818 =
         0.11041   -0.01471   -0.00579    0.04057
C2B   1    0.094815   -0.125648    0.034607    11.00000    0.09672    0.11020 =
         0.12952    0.01683    0.00504    0.03219
AFIX  43
H2B   2    0.097654   -0.137840    0.094910    11.00000   -1.20000
AFIX   0
C11D  1    0.159370    0.208145   -0.340649    11.00000    0.10950    0.11077 =
         0.12256    0.02400    0.02674    0.04491
AFIX  43
H11D  2    0.141986    0.206593   -0.300656    11.00000   -1.20000
AFIX   0
C17B  1    0.283201   -0.023833   -0.528917    11.00000    0.10179    0.11750 =
         0.11565   -0.00975    0.00016    0.06022
AFIX  23
H17C  2    0.303489   -0.012541   -0.489536    11.00000   -1.20000
H17D  2    0.278479   -0.008906   -0.566587    11.00000   -1.20000
AFIX   0
O10B  4    0.182745   -0.117063   -0.184700    11.00000    0.14594    0.23822 =
         0.21815    0.10555    0.04517    0.13094
AFIX  87
H10B  2    0.194073   -0.108529   -0.246930    11.00000   -1.50000
AFIX   0
C2D   1    0.178918    0.105688   -0.314123    11.00000    0.11534    0.12455 =
         0.15383   -0.00283    0.03378    0.06280
AFIX  43
H2D   2    0.197661    0.108637   -0.345094    11.00000   -1.20000
AFIX   0
C2E   1    0.232421    0.285612   -0.213714    11.00000    0.11936    0.10288 =
         0.14206   -0.00293    0.00622    0.04315
AFIX  43
H2E   2    0.246566    0.291706   -0.281452    11.00000   -1.20000
AFIX   0
C5E   1    0.277307    0.275179    0.060664    11.00000    0.10249    0.12397 =
         0.12711    0.00527    0.01403    0.03871
N12A  3    0.082854   -0.086383    0.278170    11.00000    0.12028    0.12153 =
         0.13650    0.02462    0.00518    0.03127
C5D   1    0.191880    0.182893   -0.374598    11.00000    0.12744    0.11242 =
         0.17619    0.02247    0.05974    0.05481
C4F   1    0.270808    0.155716    0.097509    11.00000    0.10706    0.10821 =
         0.11660   -0.00699    0.01331    0.03831
AFIX  43
H4F   2    0.289976    0.167084    0.057847    11.00000   -1.20000
AFIX   0
C17A  1    0.018058   -0.156332    0.110120    11.00000    0.09044    0.14786 =
         0.16275    0.00208    0.02792    0.00146
AFIX  23
H17B  2    0.010471   -0.145291    0.058586    11.00000   -1.20000
H17A  2    0.017961   -0.172266    0.056159    11.00000   -1.20000
AFIX   0
C6A   1    0.125541   -0.035434    0.299535    11.00000    0.08930    0.11079 =
         0.14670    0.02061   -0.00887    0.03519
C16B  1    0.283910   -0.044157   -0.635270    11.00000    0.10795    0.14929 =
         0.12975   -0.01670    0.01157    0.06675
AFIX  23
H16C  2    0.290766   -0.057722   -0.600324    11.00000   -1.20000
H16D  2    0.298308   -0.031527   -0.702376    11.00000   -1.20000
AFIX   0
C3A   1    0.186002    0.008795    0.364914    11.00000    0.09542    0.10784 =
         0.14132    0.03666   -0.00867    0.03902
C18D  1    0.198135    0.286798   -0.368121    11.00000    0.14989    0.10538 =
         0.14629    0.01577    0.01188    0.06805
AFIX  13
H18D  2    0.215045    0.291120   -0.428021    11.00000   -1.20000
AFIX   0
C5A   1    0.145044   -0.044980    0.336299    11.00000    0.11467    0.10662 =
         0.19363    0.03656   -0.02726    0.03081
C8A   1    0.166008    0.018281    0.322612    11.00000    0.09621    0.10520 =
         0.15688    0.02355   -0.02172    0.03571
C17C  1    0.258448    0.101673    0.553723    11.00000    0.10467    0.17713 =
         0.11520   -0.01202   -0.01338    0.05421
AFIX  23
H17E  2    0.245774    0.090290    0.627376    11.00000   -1.20000
H17F  2    0.249608    0.113129    0.514539    11.00000   -1.20000
AFIX   0
C18E  1    0.307161    0.233899    0.445839    11.00000    0.11271    0.13173 =
         0.12988   -0.03153   -0.01654    0.04110
AFIX  13
H18E  2    0.326575    0.244253    0.397151    11.00000   -1.20000
AFIX   0
O9E   4    0.191432    0.266574    0.000151    11.00000    0.12330    0.23840 =
         0.16722    0.00360   -0.00276    0.09385
AFIX  87
H9E   2    0.190168    0.272115   -0.073409    11.00000   -1.50000
AFIX   0
C14C  1    0.311703    0.118461    0.387354    11.00000    0.10286    0.15075 =
         0.12060   -0.00925   -0.00175    0.04104
AFIX  23
H14F  2    0.324563    0.129321    0.313336    11.00000   -1.20000
H14E  2    0.320346    0.107013    0.428301    11.00000   -1.20000
AFIX   0
C4A   1    0.176108   -0.022806    0.367914    11.00000    0.11886    0.12797 =
         0.18678    0.04050   -0.02823    0.03930
AFIX  43
H4A   2    0.189910   -0.029340    0.390688    11.00000   -1.20000
AFIX   0
C4B   1    0.139045   -0.120807   -0.079914    11.00000    0.10458    0.13980 =
         0.16373    0.05608    0.01130    0.05406
AFIX  43
H4B   2    0.139800   -0.134112   -0.018895    11.00000   -1.20000
AFIX   0
C14F  1    0.177617    0.020968   -0.120136    11.00000    0.16655    0.11402 =
         0.22996   -0.05350   -0.05891    0.08239
AFIX  23
H14L  2    0.195974    0.025956   -0.170018    11.00000   -1.20000
H14K  2    0.180906    0.017040   -0.030999    11.00000   -1.20000
AFIX   0
C13D  1    0.169181    0.255583   -0.406476    11.00000    0.12637    0.11305 =
         0.11552    0.01492    0.01161    0.05978
AFIX  13
H13D  2    0.152518    0.250759   -0.344452    11.00000   -1.20000
AFIX   0
C4D   1    0.195339    0.157691   -0.370170    11.00000    0.13412    0.11943 =
         0.17404    0.00163    0.06333    0.06055
AFIX  43
H4D   2    0.213201    0.158933   -0.403474    11.00000   -1.20000
AFIX   0
C14D  1    0.159321    0.259000   -0.537368    11.00000    0.14454    0.16056 =
         0.13261    0.01921    0.01587    0.07636
AFIX  23
H14G  2    0.140814    0.239973   -0.560825    11.00000   -1.20000
H14H  2    0.175308    0.262293   -0.599197    11.00000   -1.20000
AFIX   0
O10A  4    0.136656   -0.075684    0.347934    11.00000    0.18183    0.11042 =
         0.32801    0.04302   -0.10010    0.04146
AFIX  87
H10A  2    0.118295   -0.086517    0.330468    11.00000   -1.50000
AFIX   0
C14E  1    0.313079    0.283013    0.521570    11.00000    0.13431    0.12564 =
         0.15253   -0.03149   -0.01540    0.05233
AFIX  23
H14I  2    0.303496    0.295719    0.525486    11.00000   -1.20000
H14J  2    0.332691    0.294612    0.477030    11.00000   -1.20000
AFIX   0
C11A  1    0.094276   -0.057456    0.260689    11.00000    0.11148    0.12029 =
         0.13860    0.02358   -0.00475    0.03785
AFIX  43
H11A  2    0.082225   -0.050324    0.222025    11.00000   -1.20000
AFIX   0
C8D   1    0.147313    0.128705   -0.270092    11.00000    0.11732    0.10140 =
         0.16026    0.03149    0.04600    0.05902
C3E   1    0.240771    0.278946   -0.082858    11.00000    0.11152    0.11223 =
         0.12169    0.00071    0.01087    0.04489
O10E  4    0.306693    0.280364    0.078892    11.00000    0.10136    0.18081 =
         0.16820   -0.00245    0.01542    0.06605
AFIX  87
H10E  2    0.308206    0.274817    0.152108    11.00000   -1.50000
AFIX   0
C6E   1    0.255178    0.262849    0.152644    11.00000    0.09390    0.13425 =
         0.13287    0.01107    0.01826    0.03897
O10D  4    0.214761    0.210395   -0.436330    11.00000    0.18635    0.13260 =
         0.35348    0.08102    0.16363    0.06916
AFIX  87
H10D  2    0.208904    0.223040   -0.438630    11.00000   -1.50000
AFIX   0
C17E  1    0.312969    0.225782    0.582801    11.00000    0.14773    0.14593 =
         0.12233   -0.01561   -0.02694    0.05003
AFIX  23
H17J  2    0.323125    0.213613    0.578230    11.00000   -1.20000
H17I  2    0.293637    0.214022    0.629160    11.00000   -1.20000
AFIX   0
C11E  1    0.262512    0.255167    0.276263    11.00000    0.09793    0.12148 =
         0.13334    0.00308    0.00881    0.03016
AFIX  43
H11E  2    0.246487    0.245306    0.335643    11.00000   -1.20000
AFIX   0
C2A   1    0.217267    0.030413    0.409008    11.00000    0.11427    0.12433 =
         0.12141    0.04155   -0.00910    0.04427
AFIX  43
H2A   2    0.229633    0.022727    0.439101    11.00000   -1.20000
AFIX   0
C8E   1    0.219444    0.268562    0.015602    11.00000    0.09568    0.15539 =
         0.14256   -0.00178   -0.00340    0.03129
C7A   1    0.136613   -0.003696    0.290212    11.00000    0.09215    0.11488 =
         0.17427    0.01835   -0.01823    0.04718
AFIX  43
H7A   2    0.123239    0.002786    0.260346    11.00000   -1.20000
AFIX   0
C2F   1    0.290540    0.195241    0.275801    11.00000    0.10735    0.11064 =
         0.13753   -0.02882   -0.00662    0.04159
AFIX  43
H2F   2    0.309176    0.207674    0.233672    11.00000   -1.20000
AFIX   0
C14B  1    0.228658   -0.081763   -0.594640    11.00000    0.12547    0.13239 =
         0.13583   -0.00019    0.00076    0.04157
AFIX  23
H14C  2    0.234452   -0.095874   -0.556609    11.00000   -1.20000
H14D  2    0.208313   -0.093942   -0.632658    11.00000   -1.20000
AFIX   0
C4E   1    0.270106    0.282399   -0.054790    11.00000    0.11653    0.11937 =
         0.12727   -0.00135    0.01834    0.05205
AFIX  43
H4E   2    0.285073    0.290034   -0.119495    11.00000   -1.20000
AFIX   0
C5B   1    0.160473   -0.109663   -0.180848    11.00000    0.10053    0.15590 =
         0.16510    0.05052    0.00873    0.06991
C15D  1    0.152694    0.286146   -0.547780    11.00000    0.17915    0.19124 =
         0.14360    0.04735    0.02800    0.10741
AFIX  23
H15G  2    0.134844    0.281652   -0.495200    11.00000   -1.20000
H15H  2    0.148006    0.288325   -0.637213    11.00000   -1.20000
AFIX   0
C16C  1    0.292386    0.124523    0.599887    11.00000    0.12205    0.19019 =
         0.11575   -0.03448   -0.01913    0.05677
AFIX  23
H16F  2    0.292157    0.138597    0.664047    11.00000   -1.20000
H16E  2    0.300917    0.112927    0.640407    11.00000   -1.20000
AFIX   0
C7D   1    0.143020    0.154835   -0.277290    11.00000    0.11879    0.12521 =
         0.15217    0.02984    0.04949    0.07176
AFIX  43
H7D   2    0.125030    0.153507   -0.245107    11.00000   -1.20000
AFIX   0
C15C  1    0.312470    0.142721    0.486897    11.00000    0.11762    0.16622 =
         0.12579   -0.02991   -0.00988    0.03807
AFIX  23
H15E  2    0.333425    0.156494    0.515847    11.00000   -1.20000
H15F  2    0.304564    0.154929    0.446931    11.00000   -1.20000
AFIX   0
C16F  1    0.142167   -0.003949   -0.299734    11.00000    0.20152    0.12973 =
         0.22386   -0.07752   -0.05971    0.08624
AFIX  23
H16K  2    0.122987   -0.022306   -0.323007    11.00000   -1.20000
H16L  2    0.158045   -0.002783   -0.357382    11.00000   -1.20000
AFIX   0
C17F  1    0.138474    0.024481   -0.324953    11.00000    0.16157    0.11996 =
         0.18963   -0.06491   -0.04821    0.06946
AFIX  23
H17K  2    0.119300    0.021148   -0.287046    11.00000   -1.20000
H17L  2    0.137730    0.027441   -0.417681    11.00000   -1.20000
AFIX   0
C7E   1    0.226240    0.258202    0.128987    11.00000    0.09522    0.16373 =
         0.12929    0.02248    0.02245    0.04261
AFIX  43
H7E   2    0.210783    0.247864    0.190328    11.00000   -1.20000
AFIX   0
C16E  1    0.334075    0.257136    0.653074    11.00000    0.15717    0.14421 =
         0.12759   -0.02896   -0.03829    0.05470
AFIX  23
H16I  2    0.338835    0.253248    0.739919    11.00000   -1.20000
H16J  2    0.353312    0.268656    0.605829    11.00000   -1.20000
AFIX   0
C15B  1    0.250440   -0.064023   -0.695312    11.00000    0.13932    0.15091 =
         0.12417   -0.00999    0.00555    0.05870
AFIX  23
H15D  2    0.244292   -0.050477   -0.736295    11.00000   -1.20000
H15C  2    0.250606   -0.077812   -0.761086    11.00000   -1.20000
AFIX   0
C16D  1    0.181182    0.317158   -0.500773    11.00000    0.19912    0.15266 =
         0.17492    0.04463    0.01588    0.10595
AFIX  23
H16H  2    0.197840    0.323818   -0.563150    11.00000   -1.20000
H16G  2    0.175510    0.333037   -0.495192    11.00000   -1.20000
AFIX   0
C17D  1    0.191748    0.312942   -0.372021    11.00000    0.18781    0.12208 =
         0.19118    0.01278    0.01275    0.08645
AFIX  23
H17G  2    0.176091    0.309310   -0.307882    11.00000   -1.20000
H17H  2    0.210384    0.331827   -0.348361    11.00000   -1.20000
AFIX   0
C15E  1    0.318539    0.275195    0.660522    11.00000    0.16190    0.13654 =
         0.15771   -0.04226   -0.02649    0.04876
AFIX  23
H15J  2    0.331159    0.294056    0.708801    11.00000   -1.20000
H15I  2    0.298968    0.263481    0.705247    11.00000   -1.20000
AFIX   0
C14A  1    0.030185   -0.121253    0.350340    11.00000    0.12993    0.17736 =
         0.16830    0.01393    0.05250    0.01762
AFIX  23
H14B  2    0.030537   -0.104873    0.402002    11.00000   -1.20000
H14A  2    0.037990   -0.131858    0.403471    11.00000   -1.20000
AFIX   0
C16A  1   -0.002719   -0.170908    0.226362    11.00000    0.11952    0.18660 =
         0.17583    0.00680    0.03492   -0.00934
AFIX  23
H16A  2    0.004945   -0.181699    0.279102    11.00000   -1.20000
H16B  2   -0.023454   -0.185640    0.197947    11.00000   -1.20000
AFIX   0
C15F  1    0.149475   -0.007407   -0.177506    11.00000    0.21377    0.12060 =
         0.22702   -0.05723   -0.05339    0.08230
AFIX  23
H15L  2    0.153302   -0.024588   -0.175844    11.00000   -1.20000
H15K  2    0.131823   -0.012762   -0.122108    11.00000   -1.20000
AFIX   0
C15A  1   -0.003007   -0.143973    0.308960    11.00000    0.12032    0.21473 =
         0.18637    0.01271    0.06398    0.00453
AFIX  23
H15B  2   -0.011093   -0.133479    0.256779    11.00000   -1.20000
H15A  2   -0.016031   -0.152540    0.384901    11.00000   -1.20000
AFIX   0
HKLF 4


REM  fulldata in R3
REM wR2 = 0.3902, GooF = S = 1.141, Restrained GooF = 1.088 for all data
REM R1 = 0.1365 for 5108 Fo > 4sig(Fo) and 0.2308 for all 11627 data
REM 985 parameters refined using 1597 restraints

END

WGHT      0.2000      0.0000

REM Instructions for potential hydrogen bonds
HTAB O10C N12C
HTAB O9B N1B
HTAB O9C N1C
HTAB O10F N12F
HTAB C13E O10D_$1
HTAB O9A N1A
HTAB O9F N1F
HTAB O9D N1D
HTAB O10B N12B
HTAB O9E N1E
HTAB C14C O10B_$2
HTAB C4D O9F_$3
HTAB O10A N12A
HTAB O10E N12E
HTAB O10D N12D

REM Highest difference peak  1.154,  deepest hole -0.460,  1-sigma level  0.110
Q1    1  -0.0427 -0.2326 -0.0457  11.00000  0.05    1.15
Q2    1   0.1912 -0.0445  0.0671  11.00000  0.05    1.07
Q3    1   0.1915 -0.0495 -0.9149  11.00000  0.05    1.03
Q4    1   0.2594  0.2002  0.8812  11.00000  0.05    1.02
Q5    1   0.2477  0.1966 -0.0855  11.00000  0.05    1.01
Q6    1   0.0522 -0.0539 -0.2946  11.00000  0.05    0.46
Q7    1   0.0968  0.0363  0.0696  11.00000  0.05    0.46
Q8    1   0.1208  0.0617 -0.5835  11.00000  0.05    0.43
Q9    1   0.0902  0.0285  0.0532  11.00000  0.05    0.40
Q10   1   0.1081  0.0622 -0.5608  11.00000  0.05    0.39
Q11   1   0.0461 -0.0522 -0.1458  11.00000  0.05    0.37
Q12   1   0.0519 -0.0546 -0.3627  11.00000  0.05    0.37
Q13   1   0.0542  0.1055 -0.2406  11.00000  0.05    0.34
Q14   1   0.0459 -0.0540 -0.0870  11.00000  0.05    0.33
Q15   1   0.0539 -0.0410 -0.0871  11.00000  0.05    0.33
Q16   1   0.0274 -0.0577 -0.0419  11.00000  0.05    0.31
Q17   1   0.0133 -0.0647 -0.0100  11.00000  0.05    0.26
Q18   1   0.0517 -0.0142  0.4267  11.00000  0.05    0.24
Q19   1   0.0460 -0.0120  0.3590  11.00000  0.05    0.22
Q20   1   0.3392  0.1817  0.5986  11.00000  0.05    0.22
;
_shelx_res_checksum    6974

_shelx_hkl_file
;
  -6   3   0   29.04    1.57
   3   3   0   28.74    1.52
  -3   6   0   28.87    1.54
  -6   0   0   39.53    2.10
   0   6   0   40.23    2.13
  -6   0   0   40.42    2.17
   6  -6   0   40.21    2.14
   0  -6   0   39.77    2.13
   0  -6   0   42.82    2.07
  -6   6   0   39.01    2.14
   6   0   0   40.42    2.10
   6   0   0   41.04    2.17
   5   2   0   53.81    2.78
  -7   5   0   53.37    2.72
   5   2   0   52.14    2.72
   2  -7   0   50.61    2.74
  -7   5   0   54.12    2.78
   2  -7   0   53.96    2.68
  -5  -2   0   52.25    2.72
   7  -5   0   50.67    2.76
   7  -5   0   53.10    2.72
  -2   7   0   53.04    2.75
   2   5   0    4.72    0.42
   5  -7   0    5.12    0.42
  -7   2   0    5.11    0.37
  -7   2   0    4.91    0.47
   7  -2   0    4.61    0.31
  -2  -5   0    4.96    0.37
   7  -2   0    4.89    0.37
  -2  -5   0    5.11    0.35
   7  -2   0    4.99    0.48
  -5   7   0    4.93    0.43
   1  -8   0  118.56    5.99
   7   1   0  115.16    6.04
   7   1   0  118.74    5.96
   1  -8   0  118.83    5.92
  -8   7   0  116.51    6.02
  -7  -1   0  118.94    5.96
  -1   8   0  115.56    5.99
  -1   8   0  115.21    5.92
  -7  -1   0  117.93    6.04
   8  -7   0  118.22    6.01
  -8   4   0    5.91    0.56
  -8   4   0    6.02    0.44
   4   4   0    6.77    0.47
   4  -8   0    6.18    0.50
  -4  -4   0    6.14    0.46
  -4   8   0    5.93    0.51
   8  -4   0    6.34    0.56
   8  -4   0    5.97    0.44
   7  -8   0   74.96    3.78
   1   7   0   71.69    3.69
   1   7   0   71.41    3.76
  -8   1   0   69.07    3.80
  -8   1   0   74.12    3.72
   8  -1   0   74.69    3.73
  -1  -7   0   74.90    3.69
   8  -1   0   72.01    3.81
  -7   8   0   72.77    3.78
  -1  -7   0   70.64    3.76
   8  -1   0   71.55    3.66
   6   3   0   38.40    2.05
  -9   6   0   38.78    2.13
   3  -9   0   38.45    2.08
  -9   6   0   38.11    2.03
  -6  -3   0   36.44    2.03
  -3   9   0   39.16    2.08
   9  -6   0   39.45    2.03
  -3   9   0   37.43    1.99
   9  -6   0   39.44    2.11
   3   6   0   73.41    3.80
   3   6   0   72.49    3.83
  -9   3   0   71.60    3.78
   6  -9   0   75.30    3.84
  -9   3   0   74.33    3.89
   9  -3   0   76.01    3.88
  -3  -6   0   74.48    3.80
  -3  -6   0   73.21    3.76
  -6   9   0   73.01    3.84
   0   9   0  336.01   17.13
  -9   0   0  331.15   17.09
  -9   0   0  338.62   17.16
   9  -9   0  347.08   17.22
  -9   0   0  340.11   17.25
   9   0   0  351.16   17.26
   9   0   0  344.78   17.17
  -9   9   0  335.73   17.22
   0  -9   0  349.90   17.12
 -10   8   0   34.65    2.05
   2 -10   0   33.98    1.98
   8   2   0   37.56    2.09
   2 -10   0   36.15    1.88
   8   2   0   34.26    1.94
  10  -8   0   34.47    2.02
  -8  -2   0   35.84    1.94
  10  -8   0   36.87    1.94
  -2  10   0   37.28    1.90
 -10   5   0  112.84    5.80
   5   5   0  110.83    5.71
 -10   5   0  110.04    5.70
   5 -10   0  111.57    5.74
  10  -5   0  112.97    5.70
  -5  10   0  112.75    5.75
  -5  10   0  110.87    5.66
  10  -5   0  111.93    5.79
  -5  -5   0  112.94    5.71
 -10   2   0  250.99   12.88
   2   8   0  255.97   12.75
   8 -10   0  255.05   12.84
   2   8   0  250.99   12.83
 -10   2   0  251.98   12.78
  10  -2   0  251.34   12.71
  -8  10   0  258.23   12.85
  -2  -8   0  257.62   12.74
  10  -2   0  248.45   12.78
  -2  -8   0  249.48   12.83
  10  -2   0  253.04   12.88
  -2  -8   0  261.48   12.79
 -11  10   0   17.31    1.29
   1 -11   0   17.90    1.02
  10   1   0   18.19    1.15
  -1  11   0   16.44    1.05
  11 -10   0   16.10    1.24
  -1  11   0   16.64    1.20
 -10  -1   0   16.11    1.11
 -10  -1   0   18.44    1.38
   4 -11   0   30.00    1.58
 -11   7   0   27.54    1.51
 -11   7   0   24.61    1.67
   7   4   0   27.42    1.54
  11  -7   0   26.83    1.65
  11  -7   0   25.15    1.49
  -7  -4   0   25.75    1.52
  -4  11   0   26.27    1.46
  -4  11   0   25.64    1.57
   4   7   0   48.94    2.66
 -11   4   0   49.35    2.80
   4   7   0   49.27    2.71
   7 -11   0   51.62    2.70
 -11   4   0   48.48    2.64
  11  -4   0   50.58    2.79
  -4  -7   0   51.54    2.62
  -7  11   0   51.63    2.73
  -4  -7   0   48.66    2.65
  11  -4   0   48.55    2.64
 -11   1   0  113.15    5.84
 -11   1   0  116.24    5.93
   1  10   0  117.39    5.90
  10 -11   0  116.59    6.01
 -11   1   0  113.04    6.07
  11  -1   0  117.64    5.94
 -10  11   0  116.95    6.03
  -1 -10   0  114.41    5.99
  11  -1   0  114.64    6.08
  -1 -10   0  118.24    5.88
 -12   9   0  391.76   19.30
   3 -12   0  382.74   19.14
   3 -12   0  369.79   19.24
   9   3   0  375.52   19.20
  12  -9   0  382.63   19.20
  -3  12   0  381.31   19.25
  12  -9   0  373.02   19.27
  -3  12   0  394.05   19.15
  -9  -3   0  385.26   19.20
 -12   6   0   41.39    2.43
   6   6   0   40.89    2.27
 -12   6   0   42.69    2.24
   6 -12   0   41.15    2.31
  -6  12   0   40.82    2.20
  12  -6   0   41.74    2.39
  -6  -6   0   42.09    2.27
  12  -6   0   40.57    2.24
  -6  12   0   40.70    2.32
 -12   3   0    6.33    0.82
   9 -12   0    7.49    0.77
   9 -12   0    4.30    0.44
 -12   3   0    6.39    0.55
   3   9   0    4.23    0.50
   3   9   0    4.18    0.59
  -3  -9   0    4.80    0.54
  -9  12   0    5.16    0.68
  12  -3   0    6.31    0.58
  12  -3   0    5.58    0.52
  -3  -9   0    6.58    0.50
  12  -3   0    7.06    0.84
 -12   0   0   21.27    1.19
 -12   0   0   21.34    1.63
  12 -12   0   20.36    1.44
   0  12   0   21.38    1.43
 -12   0   0   20.98    1.31
   0  12   0   22.02    1.28
 -12  12   0   22.16    1.50
  12   0   0   21.71    1.36
   0 -12   0   21.91    1.23
   0 -12   0   19.60    1.41
  12   0   0   21.64    1.65
  11   2   0   53.38    3.02
 -13  11   0   52.52    2.97
  11   2   0   50.74    2.82
   2 -13   0   52.39    2.74
   2 -13   0   53.98    2.90
 -11  -2   0   51.31    2.81
  -2  13   0   50.87    2.76
  -2  13   0   53.60    2.90
  13 -11   0   50.85    2.93
  13 -11   0   53.06    2.82
 -11  -2   0   52.83    3.01
 -13   8   0   28.26    1.89
 -13   8   0   32.37    1.80
   8   5   0   29.58    1.72
   5 -13   0   29.72    1.74
  -8  -5   0   27.63    1.68
  13  -8   0   28.05    1.84
  13  -8   0   29.62    1.67
  -5  13   0   28.66    1.77
  -5  13   0   28.39    1.62
 -13   5   0    0.93    0.42
   5   8   0    0.74    0.53
   5   8   0    1.06    0.42
 -13   5   0    1.33    0.64
   8 -13   0    0.55    0.41
  13  -5   0    0.75    0.50
  13  -5   0    1.69    0.41
  -5  -8   0    0.94    0.40
  -8  13   0    1.29    0.54
  -5  -8   0    1.91    0.40
 -13   2   0   51.95    3.04
   2  11   0   51.70    2.91
 -13   2   0   52.88    2.82
  11 -13   0   50.56    2.93
   2  11   0   51.98    2.79
  13  -2   0   52.66    3.03
  -2 -11   0   52.89    2.92
 -11  13   0   53.39    2.96
  13  -2   0   53.68    2.84
  13  -2   0   52.24    2.72
  -2 -11   0   54.24    2.76
   1 -14   0   64.74    3.37
  13   1   0   67.63    3.48
 -14  13   0   67.35    3.61
  13   1   0   63.43    3.65
 -13  -1   0   63.11    3.65
  -1  14   0   67.19    3.54
  -1  14   0   66.19    3.40
 -13  -1   0   62.70    3.45
  14 -13   0   65.88    3.57
 -13  -1   0   62.60    3.34
  10   4   0   67.55    3.51
  10   4   0   60.47    3.78
 -14  10   0   66.24    3.65
 -10  -4   0   64.99    3.49
  14 -10   0   66.34    3.48
  -4  14   0   67.48    3.43
  -4  14   0   66.33    3.56
   7   7   0   34.69    2.00
 -14   7   0   36.31    2.25
   7 -14   0   34.68    2.06
 -14   7   0   35.04    1.97
  14  -7   0   35.04    1.97
  -7  14   0   34.31    2.08
  -7  -7   0   37.14    2.03
  -7  14   0   35.26    1.92
  14  -7   0   33.57    2.14
  10 -14   0    2.15    0.30
 -14   4   0    1.23    0.65
   4  10   0    1.09    0.46
 -14   4   0    1.86    0.38
   4  10   0    1.69    0.44
  -4 -10   0    1.13    0.39
  14  -4   0    1.92    0.34
 -10  14   0    1.39    0.53
  14  -4   0    2.26    0.87
  -4 -10   0    1.44    0.34
  14  -4   0    1.69    0.39
 -14   1   0   41.14    2.62
 -14   1   0   43.58    2.39
   1  13   0   43.00    2.48
   1  13   0   42.33    2.35
  13 -14   0   43.68    2.50
 -14   1   0   43.22    2.26
 -13  14   0   41.74    2.53
  14  -1   0   45.59    2.63
  -1 -13   0   44.94    2.31
  -1 -13   0   44.61    2.48
  14  -1   0   42.89    2.41
   3 -15   0    0.71    0.29
 -15  12   0    0.88    0.58
   3 -15   0    1.47    0.50
  12   3   0    0.23    0.61
  12   3   0    1.15    0.39
  15 -12   0    0.94    0.35
 -12  -3   0    1.32    0.39
  15 -12   0    1.77    0.61
  -3  15   0    1.17    0.48
  -3  15   0    0.98    0.35
 -15   9   0    0.18    0.26
   9   6   0    0.35    0.36
 -15   9   0    0.03    0.62
   6 -15   0   -0.04    0.27
  -6  15   0    0.44    0.48
  -9  -6   0   -0.07    0.33
  15  -9   0    0.14    0.42
  15  -9   0    0.60    0.40
  -6  15   0   -0.35    0.29
   9 -15   0   33.70    2.10
   6   9   0   35.81    2.16
   6   9   0   35.92    2.04
 -15   6   0   35.14    2.28
 -15   6   0   35.49    2.01
  15  -6   0   35.83    2.02
  -9  15   0   36.90    2.14
  15  -6   0   36.70    2.25
  -6  -9   0   37.06    2.04
  -6  -9   0   36.56    1.99
  12 -15   0   12.85    1.07
 -15   3   0   13.36    0.95
   3  12   0   12.73    0.97
   3  12   0   13.15    1.11
 -15   3   0   13.55    1.37
 -12  15   0   13.76    1.17
  15  -3   0   13.22    0.82
  -3 -12   0   12.33    0.98
  -3 -12   0   13.09    0.88
  15  -3   0   13.52    1.00
  15  -3   0   13.69    1.34
  -3 -12   0   14.02    1.09
 -15   0   0   21.47    1.18
 -15   0   0   21.50    1.34
  15 -15   0   22.18    1.47
   0  15   0   21.77    1.30
   0  15   0   19.48    1.44
 -15   0   0   18.70    1.62
   0 -15   0   20.70    1.41
   0 -15   0   21.73    1.23
 -15  15   0   20.06    1.53
  15   0   0   20.12    1.40
  15   0   0   22.50    1.61
  14   2   0    2.21    0.41
   2 -16   0    2.68    0.35
   2 -16   0    3.91    0.67
 -16  14   0    1.98    0.56
  14   2   0    2.68    0.79
  16 -14   0    2.69    0.63
  -2  16   0    1.63    0.46
  16 -14   0    3.58    0.50
  -2  16   0    2.10    0.38
 -14  -2   0    2.79    0.42
 -14  -2   0    0.82    0.60
 -16  11   0   12.29    1.16
  11   5   0   10.15    0.91
  11   5   0   11.04    1.10
   5 -16   0   11.13    0.94
 -11  -5   0    9.85    0.86
  16 -11   0    9.02    0.83
  -5  16   0   10.47    0.98
  16 -11   0   10.18    1.03
  -5  16   0   10.37    0.80
 -16   8   0   19.23    1.57
   8 -16   0   20.76    1.35
 -16   8   0   18.94    1.23
   8   8   0   21.95    1.31
  -8  16   0   19.62    1.30
  16  -8   0   19.18    1.26
  -8  16   0   19.56    1.39
  16  -8   0   19.34    1.47
  -8  -8   0   17.84    1.25
   5  11   0   18.98    1.35
  11 -16   0   19.26    1.31
  11 -16   0   18.70    1.03
 -16   5   0   19.74    1.22
  11 -16   0   17.83    1.04
 -16   5   0   17.06    1.51
  16  -5   0   17.32    1.48
  16  -5   0   18.50    1.21
  -5 -11   0   19.75    1.24
  -5 -11   0   19.37    1.15
 -11  16   0   17.25    1.34
  16  -5   0   18.25    1.08
   2  14   0    9.92    0.96
   2  14   0    9.65    0.81
  14 -16   0    8.31    0.91
 -16   2   0   12.55    1.20
 -16   2   0    8.80    0.81
 -14  16   0    9.79    1.03
  -2 -14   0    8.61    0.70
  -2 -14   0    8.65    0.92
  16  -2   0    9.17    1.06
  16   1   0    1.45    0.73
   1 -17   0    1.55    0.48
   1 -17   0    1.80    0.32
  16   1   0    1.50    0.42
 -17  16   0    1.03    0.55
  -1  17   0    0.65    0.43
 -16  -1   0    1.56    0.38
  -1  17   0    0.69    0.29
  17 -16   0    1.00    0.48
 -16  -1   0    1.35    0.56
 -16  -1   0    2.18    0.37
   4 -17   0   24.90    1.43
   4 -17   0   23.92    1.60
  13   4   0   24.27    1.89
  17 -13   0   26.35    1.68
  -4  17   0   25.19    1.47
  17 -13   0   25.49    1.52
 -17  10   0    4.49    0.49
  10   7   0    4.35    0.54
 -17  10   0    4.12    0.74
  -7  17   0    3.67    0.62
  17 -10   0    2.52    0.50
 -10  -7   0    5.22    0.56
   7  10   0   17.28    1.17
 -17   7   0   16.39    1.11
  10 -17   0   16.01    1.20
   7  10   0   17.18    1.29
 -17   7   0   16.86    1.47
  -7 -10   0   15.45    1.14
 -10  17   0   15.69    1.27
  -7 -10   0   16.69    1.09
  17  -7   0   18.62    1.39
  13 -17   0    2.73    0.53
 -17   4   0    4.81    1.36
 -17   4   0    4.18    0.50
   4  13   0    4.15    0.51
  17  -4   0    2.96    0.70
  17  -4   0    5.60    0.48
  -4 -13   0    4.14    0.46
  -4 -13   0    5.37    0.59
  17  -4   0    4.43    0.56
 -17   1   0   10.13    0.70
 -17   1   0   10.70    1.09
   1  16   0   10.97    0.87
 -17   1   0   10.92    0.90
   1  16   0    9.31    0.98
  -1 -16   0   11.72    1.01
  17  -1   0   12.11    0.95
  -1 -16   0   10.78    0.77
  17  -1   0   12.32    1.27
 -16  17   0    9.24    0.97
  15   3   0    6.05    0.64
 -18  15   0    3.65    0.71
  15   3   0    5.47    0.88
   3 -18   0    6.15    0.80
   3 -18   0    5.75    0.56
  18 -15   0    7.06    0.85
  -3  18   0    3.42    0.60
  -3  18   0    3.79    0.50
 -15  -3   0    6.42    0.63
  18 -15   0    4.99    0.59
 -18  12   0   -0.07    0.60
   6 -18   0    0.16    0.41
  12   6   0   -0.23    0.56
  12   6   0   -0.01    0.40
  18 -12   0    0.03    0.32
  -6  18   0    0.79    0.49
  -6  18   0   -0.09    0.31
  18 -12   0    0.22    0.48
 -12  -6   0   -0.17    0.30
   9 -18   0    0.41    0.44
 -18   9   0    0.89    0.36
   9   9   0    0.95    0.50
  18  -9   0    0.45    0.52
  -9  -9   0    0.91    0.37
  -9  18   0    1.09    0.34
  18  -9   0    0.61    0.34
  12 -18   0    0.64    0.47
   6  12   0    0.23    0.48
  12 -18   0    1.30    0.28
 -18   6   0    0.78    0.69
 -18   6   0    1.34    0.36
  12 -18   0    1.08    0.27
  -6 -12   0    1.11    0.38
 -12  18   0    1.06    0.54
  18  -6   0    1.29    0.34
  -6 -12   0    1.25    0.34
  18  -6   0    0.90    0.35
  18  -6   0    0.49    0.64
 -18   3   0    2.18    0.68
   3  15   0    1.19    0.54
 -18   3   0    0.59    0.36
  15 -18   0    1.07    0.43
   3  15   0    1.15    0.39
 -15  18   0    0.70    0.54
  -3 -15   0    1.01    0.33
  18  -3   0    0.20    0.66
  -3 -15   0    0.14    0.29
  18  -3   0    1.20    0.41
  -3 -15   0    1.74    0.52
   0  18   0    4.62    0.76
 -18   0   0    4.35    0.89
 -18   0   0    4.45    0.44
 -18   0   0    3.45    0.53
   0  18   0    3.33    0.50
  18 -18   0    5.95    0.84
   0 -18   0    4.07    0.46
   0 -18   0    6.45    0.87
  18   0   0    4.85    0.97
  18   0   0    3.98    0.59
 -18  18   0    4.44    0.83
   2 -19   0    2.86    0.68
  17   2   0    2.83    0.83
 -19  17   0    3.51    0.82
  17   2   0    3.64    0.53
   2 -19   0    2.37    0.36
  19 -17   0    2.23    0.44
  -2  19   0    2.14    0.66
  19 -17   0    4.04    0.80
 -17  -2   0    3.37    0.84
 -17  -2   0    3.07    0.39
  -2  19   0    2.34    0.48
 -17  -2   0    2.45    0.45
 -19  14   0    1.54    0.57
  14   5   0    2.77    0.49
  14   5   0    2.57    0.72
   5 -19   0    2.24    0.55
  -5  19   0    2.01    0.51
 -14  -5   0    1.88    0.43
  19 -14   0    1.77    0.61
  19 -14   0    2.24    0.39
  -5  19   0    2.31    0.43
   8 -19   0   10.28    0.94
 -19  11   0    9.89    1.10
  11   8   0    9.43    0.87
 -19  11   0    9.55    0.85
  -8  19   0    9.31    0.96
  -8  19   0    9.07    0.78
  19 -11   0   14.31    1.29
 -11  -8   0   10.35    0.88
  19 -11   0    9.37    0.85
 -19   8   0   14.17    0.99
   8  11   0   13.26    1.03
 -19   8   0   14.25    1.29
   8  11   0   12.43    1.15
  11 -19   0   13.80    1.11
  -8 -11   0   14.66    0.98
 -11  19   0   11.58    1.12
  -8 -11   0   13.74    1.03
 -11  19   0   14.06    0.95
  19  -8   0   13.70    1.28
  19  -8   0   12.39    1.00
 -19   5   0    4.32    0.85
  14 -19   0    5.32    0.45
  14 -19   0    5.30    0.68
   5  14   0    4.01    0.65
  19  -5   0    5.77    0.86
  -5 -14   0    5.35    0.61
  -5 -14   0    5.88    0.52
  19  -5   0    7.07    0.55
 -14  19   0    4.58    0.72
  19  -5   0    5.10    0.60
 -19   2   0   19.08    1.26
   2  17   0   19.22    1.23
   2  17   0   16.01    1.37
 -19   2   0   17.06    1.57
  17 -19   0   18.28    1.39
  -2 -17   0   20.07    1.15
 -17  19   0   16.78    1.45
  -2 -17   0   20.22    1.38
  19  -2   0   18.41    1.29
   1 -20   0    3.95    0.43
 -20  19   0    3.69    0.70
   1 -20   0    3.45    0.63
  19   1   0    3.48    0.85
  19   1   0    3.30    0.52
  20 -19   0    4.18    0.74
 -19  -1   0    3.42    0.51
  -1  20   0    3.10    0.60
 -19  -1   0    5.72    0.49
 -19  -1   0    4.22    0.83
  -1  20   0    3.25    0.48
 -20  16   0   25.09    1.82
  16   4   0   24.55    1.57
   4 -20   0   25.43    1.43
  20 -16   0   25.06    1.54
  -4  20   0   24.41    1.67
  20 -16   0   24.46    1.70
  -4  20   0   23.82    1.48
 -16  -4   0   23.50    1.54
 -20  13   0    7.70    1.03
  13   7   0    7.53    0.76
  13   7   0    4.66    0.87
   7 -20   0    7.60    0.89
  20 -13   0    8.32    0.98
  20 -13   0    8.43    0.73
  -7  20   0    6.64    0.87
 -13  -7   0    6.98    0.73
  10 -20   0   11.53    1.04
  10  10   0    9.10    0.95
 -20  10   0   12.09    0.94
 -20  10   0   11.80    1.17
  20 -10   0   11.95    1.20
 -10 -10   0   12.43    0.97
 -10  20   0   13.01    0.89
 -10 -10   0   13.38    1.00
  20 -10   0   12.31    0.95
 -10  20   0   11.28    1.09
   7  13   0    1.11    0.54
  13 -20   0    0.90    0.28
 -20   7   0    0.35    0.35
  13 -20   0    1.50    0.57
 -20   7   0    1.54    0.67
  13 -20   0    1.93    0.31
  -7 -13   0    0.96    0.36
  20  -7   0    1.84    0.34
 -13  20   0    0.65    0.53
  -7 -13   0    0.90    0.34
  20  -7   0    0.66    0.39
  20  -7   0    1.31    0.68
 -20   4   0    6.07    0.93
 -20   4   0    4.58    0.56
  16 -20   0    9.87    1.03
   4  16   0    4.64    0.67
   4  16   0    5.05    0.61
  20  -4   0    5.55    0.55
 -16  20   0    4.90    0.79
  20  -4   0    7.13    1.02
  -4 -16   0    8.13    0.75
  -4 -16   0    7.20    0.63
  20  -4   0    8.38    0.74
   1  19   0    4.63    0.72
  19 -20   0    3.25    0.59
   1  19   0    5.03    0.71
 -20   1   0    5.71    0.45
 -20   1   0    4.64    0.91
 -20   1   0    4.16    0.57
  20  -1   0    3.09    0.74
  -1 -19   0    4.12    0.44
 -19  20   0    3.47    0.77
  20  -1   0    4.41    0.60
  -1 -19   0    3.51    0.59
  18   3   0   21.04    1.49
 -21  18   0   21.97    1.73
  18   3   0   23.85    1.81
   3 -21   0   21.52    1.37
 -18  -3   0   22.24    1.44
  -3  21   0   22.29    1.58
 -18  -3   0   21.93    1.27
  -3  21   0   20.27    1.37
  21 -18   0   20.82    1.61
  21 -18   0   23.77    1.45
   6 -21   0    9.08    0.97
  15   6   0    8.25    0.99
  15   6   0    7.84    0.82
 -21  15   0   12.19    1.24
  21 -15   0    9.36    0.84
  21 -15   0    9.65    0.98
  -6  21   0    9.84    1.04
  -6  21   0    8.68    0.79
 -15  -6   0    9.15    0.89
   9 -21   0   26.31    1.66
 -21  12   0   25.77    1.58
  12   9   0   26.46    1.62
 -21  12   0   25.84    1.87
  21 -12   0   26.91    1.59
  -9  21   0   22.63    1.69
  -9  21   0   24.28    1.50
 -12  -9   0   25.33    1.59
 -21   9   0    0.58    0.64
   9  12   0    0.80    0.41
  12 -21   0    0.73    0.48
 -21   9   0    1.02    0.36
   9  12   0   -0.06    0.48
  -9 -12   0    1.21    0.43
  -9 -12   0    1.57    0.40
  21  -9   0    0.67    0.36
 -12  21   0    0.33    0.32
  21  -9   0    0.40    0.59
 -12  21   0   -0.04    0.46
 -21   6   0    5.63    0.86
   6  15   0    4.44    0.65
  15 -21   0    6.99    0.83
 -21   6   0    5.29    0.62
  15 -21   0    5.53    0.49
  21  -6   0    7.47    1.03
  -6 -15   0    6.12    0.58
  -6 -15   0    7.52    0.74
 -15  21   0    4.89    0.75
  21  -6   0    6.23    0.66
  21  -6   0    7.45    0.59
 -21   3   0    2.29    0.79
   3  18   0    3.07    0.61
  18 -21   0    2.46    0.62
 -21   3   0    2.69    0.44
   3  18   0    3.14    0.63
 -18  21   0    2.95    0.70
  -3 -18   0    2.74    0.68
  21  -3   0    3.03    0.51
  21  -3   0    2.41    0.81
  -3 -18   0    3.62    0.44
  -3 -18   0    2.59    0.49
  21 -21   0   13.26    1.29
 -21   0   0   13.92    0.90
   0  21   0   13.99    1.11
 -21   0   0   17.66    1.61
 -21   0   0   15.06    1.15
   0  21   0   13.17    1.28
   0 -21   0   13.01    1.24
  21   0   0   15.57    1.55
  21   0   0   13.75    1.18
   0 -21   0   13.77    0.97
 -21  21   0   16.59    1.53
 -22  20   0    1.55    0.71
   2 -22   0    2.22    0.57
  20   2   0    1.20    0.48
  20   2   0    1.33    0.85
   2 -22   0    1.37    0.44
 -20  -2   0    1.96    0.81
  22 -20   0    0.93    0.60
  -2  22   0    0.96    0.58
  22 -20   0    1.88    0.47
  -2  22   0    1.75    0.46
 -20  -2   0    3.51    0.56
 -20  -2   0    2.60    0.40
  17   5   0   38.66    2.48
 -22  17   0   38.45    2.48
  17   5   0   37.08    2.22
   5 -22   0   35.13    2.27
 -17  -5   0   39.97    2.21
  22 -17   0   37.86    2.19
  -5  22   0   37.16    2.33
  22 -17   0   36.60    2.36
  -5  22   0   36.09    2.12
  14   8   0    8.95    1.15
  14   8   0    5.35    0.72
   8 -22   0   11.21    1.06
 -22  14   0    7.99    1.05
  22 -14   0   11.04    1.21
  -8  22   0    8.23    0.75
  22 -14   0    6.92    0.70
  -8  22   0    7.03    0.89
 -14  -8   0    6.99    0.80
 -22  11   0    2.89    0.47
 -22  11   0    2.20    0.78
  11  11   0    1.55    0.42
  11 -22   0    3.17    0.70
 -11  22   0    3.14    0.73
 -11  22   0    1.34    0.38
 -11 -11   0    2.14    0.47
  22 -11   0    1.79    0.75
  22 -11   0    3.10    0.51
 -11 -11   0    2.60    0.52
  14 -22   0    1.84    0.34
  14 -22   0    2.47    0.34
   8  14   0    1.73    0.64
 -22   8   0    1.54    0.41
  14 -22   0    2.19    0.58
 -22   8   0    1.63    0.68
  22  -8   0    1.73    0.47
  22  -8   0    1.95    0.40
  22  -8   0    2.08    0.71
 -14  22   0    1.98    0.68
  -8 -14   0    2.10    0.40
  -8 -14   0    1.58    0.47
   5  17   0    7.00    0.94
   5  17   0    6.55    0.75
 -22   5   0    6.12    0.71
  17 -22   0    7.21    0.94
 -22   5   0    6.20    1.03
  22  -5   0    8.75    1.13
  22  -5   0    6.11    0.70
  -5 -17   0    5.42    0.69
  22  -5   0    5.75    0.60
  -5 -17   0    7.36    0.61
 -17  22   0    6.50    0.95
 -22   2   0    1.48    0.42
   2  20   0    1.17    0.56
   2  20   0    1.68    0.50
 -22   2   0    2.22    0.83
  20 -22   0    1.68    0.60
  22  -2   0    1.93    0.85
  -2 -20   0    1.58    0.57
  -2 -20   0    2.01    0.37
 -20  22   0    2.23    0.70
  -2 -20   0    2.05    0.55
  22  -2   0    1.15    0.43
 -23  22   0   30.32    2.22
  22   1   0   33.19    2.00
   1 -23   0   32.12    2.05
   1 -23   0   30.14    1.78
  22   1   0   31.60    2.31
 -22  -1   0   30.78    2.31
  -1  23   0   29.14    2.06
  23 -22   0   33.27    1.96
 -22  -1   0   28.78    1.69
 -22  -1   0   31.25    1.92
  23 -22   0   30.13    2.07
  -1  23   0   30.92    1.87
   4 -23   0   27.79    1.54
  19   4   0   23.60    2.03
 -23  19   0   25.17    1.98
   4 -23   0   23.83    1.76
  19   4   0   27.28    1.72
  -4  23   0   25.93    1.83
  -4  23   0   25.24    1.61
 -19  -4   0   25.46    1.67
  23 -19   0   25.51    1.87
  23 -19   0   28.07    1.68
  16   7   0   26.18    2.00
 -23  16   0   26.56    2.01
  16   7   0   26.69    1.74
   7 -23   0   26.58    1.78
  23 -16   0   28.27    1.90
 -16  -7   0   26.18    1.70
  -7  23   0   25.73    1.62
  -7  23   0   25.79    1.83
  23 -16   0   27.77    1.68
 -23  13   0   31.10    2.23
  13  10   0   31.72    1.94
 -23  13   0   28.96    1.89
  23 -13   0   33.75    1.91
 -10  23   0   32.96    2.08
 -10  23   0   30.56    1.82
 -13 -10   0   31.01    1.91
  10  13   0   31.11    2.01
 -23  10   0   30.58    2.18
  13 -23   0   29.47    1.91
  10  13   0   29.41    1.86
 -23  10   0   29.07    1.80
 -10 -13   0   30.05    1.74
 -10 -13   0   27.97    1.83
  23 -10   0   29.73    1.81
  23 -10   0   29.79    2.06
 -13  23   0   29.80    1.99
 -13  23   0   28.37    1.73
 -23   7   0   17.79    1.65
  16 -23   0   17.63    1.03
  16 -23   0   16.59    1.37
   7  16   0   18.65    1.45
 -23   7   0   17.52    1.26
  16 -23   0   17.11    1.03
 -16  23   0   17.36    1.48
  23  -7   0   17.18    1.28
  -7 -16   0   16.15    1.29
  23  -7   0   19.15    1.58
  -7 -16   0   17.98    1.17
  23  -7   0   18.02    1.10
  19 -23   0    9.43    1.05
 -23   4   0    9.70    1.18
   4  19   0    7.39    0.77
 -23   4   0    5.91    0.70
   4  19   0    6.62    0.85
  23  -4   0    6.99    0.74
  23  -4   0    7.81    1.16
 -19  23   0    6.52    0.95
  -4 -19   0    8.23    0.84
  -4 -19   0    7.52    0.72
 -23   1   0   13.66    1.11
 -23   1   0   15.93    1.62
   1  22   0   13.87    1.11
  22 -23   0   12.29    1.23
   1  22   0   12.19    1.28
  23  -1   0   11.78    1.41
  -1 -22   0   11.34    1.05
  -1 -22   0   12.59    1.25
 -22  23   0   13.43    1.41
  23  -1   0   12.52    1.18
  21   3   0    2.66    0.60
   3 -24   0    2.08    0.40
  21   3   0    2.17    0.93
   3 -24   0    1.64    0.62
 -24  21   0    1.04    0.66
 -21  -3   0    1.98    0.50
  -3  24   0    1.76    0.57
 -21  -3   0    3.10    0.46
  24 -21   0    1.47    0.73
  24 -21   0    1.90    0.45
  -3  24   0    1.85    0.44
 -24  18   0   16.40    1.70
  18   6   0   18.77    1.72
   6 -24   0   18.85    1.46
  18   6   0   17.12    1.41
  -6  24   0   18.65    1.54
  24 -18   0   19.55    1.60
 -18  -6   0   20.68    1.40
  -6  24   0   19.03    1.31
  24 -18   0   20.77    1.36
 -24  15   0   18.58    1.77
   9 -24   0   20.30    1.52
  15   9   0   19.07    1.72
  15   9   0   19.95    1.47
  -9  24   0   21.40    1.35
 -15  -9   0   21.77    1.43
  -9  24   0   20.65    1.62
  24 -15   0   21.56    1.43
  24 -15   0   20.57    1.64
 -24  12   0    7.72    1.10
 -24  12   0    8.35    0.78
  12  12   0    6.66    0.80
  12 -24   0    6.65    0.81
  24 -12   0    5.97    0.88
 -12  24   0    7.60    0.93
 -12 -12   0    8.60    0.75
 -12  24   0    6.64    0.64
 -12 -12   0    6.91    0.76
  24 -12   0    6.43    0.70
  15 -24   0   25.89    1.44
 -24   9   0   24.36    2.06
  15 -24   0   24.41    1.43
 -24   9   0   26.11    1.64
   9  15   0   25.23    1.83
  15 -24   0   27.69    1.79
  24  -9   0   25.92    1.49
  -9 -15   0   24.98    1.56
  -9 -15   0   24.50    1.66
  24  -9   0   27.41    1.67
  24  -9   0   25.31    1.93
 -15  24   0   23.53    1.84
 -15  24   0   25.94    1.58
 -24   6   0    1.54    0.52
  18 -24   0    1.46    0.64
 -24   6   0    1.97    0.84
   6  18   0    0.76    0.57
  -6 -18   0    1.79    0.51
  24  -6   0    3.37    0.46
  24  -6   0    1.53    0.86
  24  -6   0    2.31    0.54
 -18  24   0    1.68    0.72
  -6 -18   0    2.31    0.43
 -24   3   0    6.49    1.16
   3  21   0    5.64    0.88
  21 -24   0    4.55    0.67
 -24   3   0    4.62    0.59
   3  21   0    5.23    0.70
  -3 -21   0    6.79    0.65
  -3 -21   0    4.78    0.81
  24  -3   0    4.72    0.65
 -21  24   0    5.63    0.98
  24  -3   0    6.04    1.12
  -3 -21   0    4.14    0.57
 -24   0   0   11.89    0.84
   0  24   0   13.21    1.14
  24 -24   0   13.57    1.31
   0  24   0   12.01    1.28
 -24   0   0   10.66    1.38
 -24   0   0   13.26    1.13
 -24  24   0   13.27    1.40
   0 -24   0   12.30    1.27
  24   0   0   11.79    1.41
   0 -24   0   13.96    0.95
  24   0   0   12.31    1.21
   2 -25   0    1.41    0.40
  23   2   0    1.45    0.57
   2 -25   0    1.30    0.50
 -25  23   0    2.52    0.91
  23   2   0    0.80    0.76
  25 -23   0    1.01    0.60
 -23  -2   0    1.15    0.54
  -2  25   0    0.75    0.46
  -2  25   0    1.79    0.72
  25 -23   0    1.24    0.50
 -23  -2   0    1.87    0.42
  20   5   0    4.31    0.72
 -25  20   0    4.73    0.88
  20   5   0    4.78    1.12
   5 -25   0    5.07    0.89
  25 -20   0    5.22    0.93
  25 -20   0    5.62    0.75
  -5  25   0    5.43    0.68
  -5  25   0    3.11    0.69
 -20  -5   0    4.09    0.64
   8 -25   0   13.95    1.25
 -25  17   0   13.43    1.40
  17   8   0   13.70    1.19
  17   8   0    9.97    1.24
  25 -17   0   14.34    1.35
 -17  -8   0   14.38    1.17
  -8  25   0   12.73    1.32
  25 -17   0   14.90    1.14
  -8  25   0   12.71    1.07
 -25  14   0    4.65    0.97
 -25  14   0    6.22    0.71
  11 -25   0    4.56    0.68
  14  11   0    4.86    0.70
  25 -14   0    6.17    0.72
  25 -14   0    4.18    0.80
 -11  25   0    5.35    0.64
 -14 -11   0    6.62    0.79
 -11  25   0    4.82    0.85
  11  14   0   13.44    1.18
 -25  11   0   13.36    1.10
  14 -25   0   13.76    1.25
  11  14   0   13.95    1.37
 -25  11   0   11.81    1.37
 -11 -14   0   15.21    1.17
  25 -11   0   13.15    1.42
 -11 -14   0   13.19    1.06
  25 -11   0   13.49    1.11
 -14  25   0   12.11    1.34
 -14  25   0   13.71    1.04
  25 -11   0   13.46    0.97
  17 -25   0   49.70    2.63
 -25   8   0   50.40    3.19
  17 -25   0   46.96    2.95
 -25   8   0   49.53    2.84
   8  17   0   49.26    3.00
 -17  25   0   49.93    3.05
  -8 -17   0   51.72    2.74
  25  -8   0   49.46    3.12
  25  -8   0   48.84    2.67
  25  -8   0   50.89    2.86
  -8 -17   0   54.97    2.89
   5  20   0    1.31    0.52
  20 -25   0    1.11    0.57
 -25   5   0    1.45    0.52
   5  20   0    2.02    0.73
 -25   5   0    0.80    0.85
  25  -5   0    0.62    0.80
 -20  25   0    2.44    0.80
  -5 -20   0    1.42    0.48
  25  -5   0    1.26    0.57
  -5 -20   0    1.39    0.40
  23 -25   0   13.30    1.37
   2  23   0    8.10    0.83
   2  23   0    6.27    0.85
 -25   2   0    9.05    0.90
 -25   2   0    6.96    1.13
  -2 -23   0    9.54    1.20
  25  -2   0    6.43    1.08
  -2 -23   0    7.38    0.84
  -2 -23   0    8.78    0.76
 -23  25   0    5.28    0.93
  25  -2   0    8.38    0.87
   1 -26   0    3.64    0.77
 -26  25   0    4.76    1.10
  25   1   0    2.47    1.04
   1 -26   0    3.45    0.48
  25   1   0    2.81    0.64
 -25  -1   0    3.62    1.11
  -1  26   0    3.17    0.88
  26 -25   0    3.21    0.61
 -25  -1   0    3.85    0.67
  26 -25   0    3.74    0.86
  -1  26   0    1.66    0.55
  22   4   0    7.06    1.12
  22   4   0    9.93    0.98
 -26  22   0    6.50    1.01
 -22  -4   0    7.50    0.71
  -4  26   0    4.40    0.80
  26 -22   0    6.43    0.92
 -22  -4   0    8.90    0.90
  26 -22   0    8.61    0.82
  -4  26   0    8.14    0.80
   7 -26   0   14.60    1.25
  19   7   0   14.94    1.64
  19   7   0   13.87    1.24
 -26  19   0   14.10    1.55
  26 -19   0   13.42    1.14
  26 -19   0   14.77    1.38
 -19  -7   0   12.37    1.16
  -7  26   0   12.97    1.35
  -7  26   0   13.30    1.12
  16  10   0   16.17    1.66
  10 -26   0   17.77    1.42
  16  10   0   18.00    1.37
 -26  16   0   16.39    1.71
  26 -16   0   16.36    1.51
 -10  26   0   18.34    1.52
  26 -16   0   17.35    1.29
 -10  26   0   15.42    1.21
 -16 -10   0   17.29    1.31
  13 -26   0   15.38    1.37
 -26  13   0   15.81    1.60
 -26  13   0   16.69    1.29
  13  13   0   17.77    1.35
 -13 -13   0   18.14    1.26
  26 -13   0   16.67    1.56
 -13 -13   0   17.88    1.31
 -13  26   0   17.47    1.49
 -13  26   0   15.37    1.19
  16 -26   0   19.47    1.54
  10  16   0   19.74    1.64
 -26  10   0   19.45    1.88
  16 -26   0   18.91    1.19
  16 -26   0   20.46    1.20
 -26  10   0   18.91    1.41
 -10 -16   0   20.25    1.45
  26 -10   0   19.17    1.26
 -16  26   0   21.84    1.68
  26 -10   0   20.03    1.78
  26 -10   0   20.85    1.44
 -10 -16   0   21.91    1.35
 -16  26   0   20.49    1.36
   7  19   0    3.66    0.86
 -26   7   0    3.08    0.54
  19 -26   0    2.09    0.68
 -26   7   0    2.31    0.96
  -7 -19   0    1.98    0.42
  26  -7   0    2.49    0.45
 -19  26   0    2.09    0.80
  26  -7   0    1.58    0.91
  -7 -19   0    1.86    0.52
  26  -7   0    2.32    0.52
  22 -26   0    0.43    0.60
 -26   4   0    1.77    0.87
   4  22   0    1.10    0.55
 -26   4   0    0.83    0.51
   4  22   0    1.17    0.55
  26  -4   0    1.25    0.88
 -22  26   0    1.33    0.71
  -4 -22   0    1.51    0.40
  26  -4   0    1.92    0.55
  -4 -22   0    0.79    0.48
 -26   1   0    1.59    0.50
 -26   1   0    0.72    0.91
  25 -26   0    0.41    0.75
   1  25   0    0.19    0.49
   1  25   0    1.81    0.69
  26  -1   0    2.56    0.61
 -25  26   0    0.21    0.75
  -1 -25   0    0.89    0.70
  26  -1   0    0.73    0.82
  -1 -25   0    1.76    0.39
   3 -27   0    3.88    0.77
  24   3   0    1.87    1.01
 -27  24   0    4.12    1.09
  24   3   0    3.15    0.66
   3 -27   0    4.21    0.55
 -24  -3   0    2.75    0.59
  27 -24   0    4.02    0.71
  -3  27   0    3.57    0.91
 -24  -3   0    5.18    0.54
  -3  27   0    3.31    0.62
  27 -24   0    3.79    0.80
   6 -27   0    4.85    0.91
  21   6   0    5.72    1.16
 -27  21   0    6.41    1.08
  21   6   0    3.67    0.65
  27 -21   0    7.97    1.08
 -21  -6   0    4.73    0.70
  -6  27   0    5.31    0.73
  -6  27   0    4.03    0.85
  27 -21   0    6.57    0.77
   9 -27   0    1.42    0.62
  18   9   0    1.16    0.81
  18   9   0    0.43    0.55
 -27  18   0    0.37    0.79
 -18  -9   0    1.09    0.50
  27 -18   0    0.46    0.44
  27 -18   0    1.99    0.76
  -9  27   0    0.88    0.64
  -9  27   0    1.26    0.45
 -27  15   0    1.15    0.89
  12 -27   0    0.27    0.44
  15  12   0    1.00    0.56
 -27  15   0    0.68    0.48
 -12  27   0    1.72    0.43
  27 -15   0    0.77    0.55
 -15 -12   0    1.84    0.55
  27 -15   0    1.94    0.53
 -12  27   0    1.24    0.70
 -27  12   0    8.89    1.28
  12  15   0    6.51    0.96
  15 -27   0   10.27    1.10
  12  15   0    6.66    0.84
 -27  12   0    6.36    0.74
 -12 -15   0    8.80    0.76
 -12 -15   0    6.84    0.81
  27 -12   0    7.90    0.76
 -15  27   0    6.10    0.88
  27 -12   0    8.51    0.85
 -15  27   0    5.03    0.66
  27 -12   0    7.39    1.17
 -27   9   0    3.45    0.99
   9  18   0    3.46    0.77
  18 -27   0    4.35    0.83
  18 -27   0    6.40    0.55
 -27   9   0    5.92    0.74
  27  -9   0    5.81    0.73
 -18  27   0    4.66    0.89
  -9 -18   0    5.68    0.68
  27  -9   0    5.62    0.62
  27  -9   0    6.91    1.08
  -9 -18   0    4.82    0.70
 -27   6   0    0.24    0.41
 -27   6   0    1.08    0.85
  21 -27   0    0.54    0.64
   6  21   0    0.60    0.65
  -6 -21   0    0.83    0.38
 -21  27   0    0.38    0.65
  27  -6   0    0.53    0.53
  27  -6   0    0.26    0.81
  -6 -21   0    0.88    0.49
 -27   3   0    3.51    1.07
  24 -27   0    4.34    0.92
 -27   3   0    3.93    0.66
   3  24   0    2.72    0.75
   3  24   0    3.87    0.67
  -3 -24   0    3.88    0.74
  27  -3   0    3.98    1.09
  -3 -24   0    4.17    0.52
  27  -3   0    3.27    0.69
 -24  27   0    2.84    0.88
   0  27   0    1.05    0.62
 -27   0   0    1.22    0.52
  27 -27   0    0.63    0.55
 -27   0   0    1.71    0.91
  27 -27   0    1.23    0.57
   0  27   0    0.89    0.65
 -27  27   0    0.56    0.70
  27   0   0    1.31    0.55
   0 -27   0    1.19    0.68
   0 -27   0    1.04    0.41
  27   0   0    1.82    1.07
 -28  26   0    4.14    1.17
   2 -28   0    1.85    0.45
   2 -28   0    1.53    0.63
  26   2   0    1.65    0.62
  26   2   0    1.39    1.00
  28 -26   0    2.55    0.84
 -26  -2   0    2.31    0.45
 -26  -2   0    1.92    0.58
  -2  28   0    2.09    0.90
  28 -26   0    1.85    0.53
  -2  28   0    1.59    0.56
   5 -28   0    1.61    0.67
 -28  23   0    2.07    0.95
  23   5   0    2.96    1.07
  23   5   0    0.87    0.50
  28 -23   0    0.78    0.42
  -5  28   0    1.45    0.73
  -5  28   0    0.86    0.45
  28 -23   0    1.69    0.81
 -23  -5   0    1.27    0.54
 -23  -5   0    1.38    0.44
  20   8   0   -0.14    0.74
  20   8   0    0.23    0.55
   8 -28   0    0.84    0.61
 -28  20   0   -0.24    0.75
  28 -20   0   -0.50    0.58
  -8  28   0    0.37    0.48
  28 -20   0    0.66    0.45
 -20  -8   0   -0.14    0.46
  -8  28   0    0.75    0.71
  17  11   0    1.78    0.92
  17  11   0    3.33    0.70
 -28  17   0    3.84    1.03
  11 -28   0    4.01    0.83
 -17 -11   0    4.26    0.69
 -11  28   0    3.16    0.80
 -11  28   0    3.90    0.60
  28 -17   0    3.29    0.91
  28 -17   0    3.08    0.60
 -28  14   0    9.24    0.92
  14  14   0    7.49    0.91
 -28  14   0    9.90    1.31
  14 -28   0   14.10    1.35
  28 -14   0   12.35    1.42
 -14 -14   0   10.64    0.98
  28 -14   0   10.51    0.94
 -14 -14   0    7.22    0.85
 -14  28   0    7.86    1.14
 -14  28   0    6.10    0.74
  11  17   0   14.95    1.46
 -28  11   0   17.39    1.27
  17 -28   0   14.79    1.00
  17 -28   0   16.72    1.39
 -28  11   0   15.53    1.64
  17 -28   0   14.50    1.01
 -17  28   0   14.38    1.18
 -11 -17   0   15.79    1.30
  28 -11   0   18.38    1.66
 -17  28   0   13.19    1.45
  28 -11   0   16.87    1.30
  28 -11   0   17.21    1.10
   8  20   0    9.68    1.12
 -28   8   0   12.12    1.10
  20 -28   0   11.88    1.22
 -28   8   0   13.07    1.47
  -8 -20   0   12.14    1.16
  -8 -20   0   11.97    0.94
 -20  28   0   10.46    1.21
  28  -8   0   12.64    1.13
  28  -8   0   12.50    1.52
  28  -8   0    9.61    0.86
   5  23   0   -0.20    0.62
  23 -28   0    1.29    0.67
   5  23   0   -0.84    0.58
 -28   5   0    0.05    0.42
 -28   5   0    0.74    0.92
  28  -5   0    0.61    0.47
  -5 -23   0    0.14    0.50
  -5 -23   0   -0.15    0.34
 -23  28   0    0.58    0.77
  28  -5   0   -0.08    0.86
   2  26   0    1.68    0.64
 -28   2   0    2.43    0.58
 -28   2   0    2.31    0.99
   2  26   0    0.18    0.68
  26 -28   0    2.40    0.89
  28  -2   0    2.35    0.98
 -26  28   0    2.13    0.88
  28  -2   0    2.28    0.63
  -2 -26   0    1.65    0.42
  -2 -26   0    2.22    0.63
  -2 -26   0    2.73    0.93
  28   1   0    2.75    0.73
   1 -29   0    2.50    0.48
 -29  28   0    1.35    0.91
  28   1   0    2.30    1.24
   1 -29   0    3.00    0.78
  29 -28   0    4.08    0.74
  -1  29   0    1.06    0.72
  29 -28   0    2.24    0.71
  -1  29   0    4.66    0.75
 -28  -1   0    3.20    0.68
   4 -29   0    1.06    0.72
  25   4   0    1.47    0.66
  25   4   0    0.22    0.95
 -29  25   0    0.20    0.77
  -4  29   0    1.91    0.62
  -4  29   0    0.99    0.63
  29 -25   0    0.64    0.46
 -25  -4   0    1.53    0.46
  29 -25   0    0.16    0.75
 -25  -4   0    1.45    0.57
  22   7   0   14.43    1.70
 -29  22   0   13.68    1.53
  22   7   0   12.55    1.26
   7 -29   0   13.71    1.31
 -22  -7   0   12.82    1.24
  -7  29   0   10.26    1.24
  -7  29   0   15.23    1.19
  29 -22   0   14.01    1.19
  29 -22   0   17.66    1.69
 -29  19   0   -0.18    0.83
  10 -29   0    0.84    0.58
  19  10   0   -0.04    0.79
  19  10   0    1.16    0.48
  29 -19   0    0.12    0.42
 -10  29   0    0.53    0.69
 -19 -10   0    0.78    0.50
 -10  29   0    0.04    0.43
  29 -19   0   -0.09    0.63
 -29  16   0    1.72    0.52
  16  13   0    1.47    0.94
  13 -29   0    3.01    0.67
 -29  16   0    4.33    1.08
  16  13   0    1.28    0.49
  29 -16   0    2.72    0.56
 -16 -13   0    2.25    0.66
 -13  29   0    2.22    0.54
 -13  29   0    2.04    0.85
  29 -16   0    1.64    0.69
 -16 -13   0    2.28    0.51
  13  16   0    5.06    0.81
  13  16   0    3.87    0.87
  16 -29   0    5.88    1.01
 -29  13   0    5.18    1.11
 -29  13   0    4.15    0.66
 -16  29   0    3.61    0.84
  29 -13   0    6.73    1.21
 -13 -16   0    5.34    0.64
  29 -13   0    7.22    0.70
 -16  29   0    3.39    0.57
 -13 -16   0    4.64    0.78
  29 -13   0    6.26    0.74
  19 -29   0    2.26    0.71
  19 -29   0    2.10    0.39
  10  19   0    0.63    0.55
 -29  10   0    1.10    0.52
  19 -29   0    1.28    0.38
 -29  10   0    3.25    0.96
  29 -10   0    1.74    0.50
  29 -10   0    1.00    0.85
 -19  29   0    1.84    0.73
 -10 -19   0    0.64    0.52
 -19  29   0    1.08    0.47
 -10 -19   0    1.37    0.46
  29 -10   0    1.15    0.51
 -29   7   0    0.36    0.96
 -29   7   0    2.06    0.55
   7  22   0   -0.03    0.74
  22 -29   0    1.95    0.70
  -7 -22   0    0.84    0.42
  29  -7   0    0.87    0.54
  29  -7   0    0.69    0.73
  -7 -22   0    1.26    0.58
 -22  29   0    0.57    0.78
 -29   4   0    0.93    0.50
 -29   4   0    1.41    0.98
   4  25   0    0.13    0.70
   4  25   0    0.36    0.57
  25 -29   0    0.73    0.67
 -25  29   0    0.77    0.86
  -4 -25   0    1.06    0.59
  -4 -25   0    1.36    0.42
  29  -4   0    1.35    0.90
  29  -4   0    2.15    0.60
 -29   1   0    0.79    0.99
 -29   1   0    1.63    0.58
   1  28   0    0.43    0.71
  28 -29   0    0.30    0.45
   1  28   0    3.01    0.71
  28 -29   0   -0.24    0.52
  -1 -28   0    0.72    0.61
  -1 -28   0    1.06    0.71
 -28  29   0    0.90    0.81
  29  -1   0    0.97    0.59
  29  -1   0   -0.01    1.16
  -1 -28   0    1.13    0.45
  27   3   0    4.12    1.25
   3 -30   0    3.96    0.89
 -30  27   0    3.29    0.97
  27   3   0    2.00    0.70
 -27  -3   0    4.36    0.73
 -27  -3   0    5.07    0.57
  30 -27   0    2.96    0.89
  30 -27   0    4.40    0.80
  -3  30   0    3.18    0.88
  -3  30   0    2.85    0.71
  24   6   0    0.78    0.56
 -30  24   0    0.47    0.94
  24   6   0    0.22    0.96
   6 -30   0    0.03    0.58
 -24  -6   0    0.65    0.44
 -24  -6   0    0.29    0.45
  30 -24   0    1.05    0.80
  -6  30   0    0.07    0.74
  30 -24   0    0.42    0.46
  -6  30   0    0.30    0.46
   9 -30   0    0.39    0.63
  21   9   0   -0.18    0.83
  21   9   0    1.15    0.51
 -30  21   0   -0.43    0.87
  -9  30   0    1.01    0.54
  -9  30   0    0.10    0.76
 -21  -9   0   -0.17    0.47
  30 -21   0    0.25    0.71
  30 -21   0    0.81    0.50
  18  12   0    5.22    1.29
 -30  18   0    3.59    1.11
  18  12   0    3.71    0.68
  12 -30   0    6.79    1.07
 -12  30   0    6.75    0.72
  30 -18   0    4.79    1.09
 -18 -12   0    4.53    0.76
 -12  30   0    5.74    0.95
  30 -18   0    6.21    0.75
  15  15   0    1.46    0.55
 -30  15   0    3.74    0.61
 -30  15   0    4.75    1.11
  15 -30   0    1.40    0.51
 -15 -15   0    3.09    0.67
 -15 -15   0    2.87    0.55
  30 -15   0    2.19    0.66
  30 -15   0    2.48    0.57
 -15  30   0    2.59    0.78
 -15  30   0    2.99    0.58
 -30  12   0   -0.47    0.42
  12  18   0    0.45    0.75
  18 -30   0    0.46    0.36
  18 -30   0   -0.43    0.35
 -30  12   0    0.26    0.89
  18 -30   0   -0.07    0.55
  30 -12   0   -0.09    0.75
 -12 -18   0   -0.43    0.47
 -18  30   0   -0.19    0.45
  30 -12   0    0.02    0.48
  30 -12   0   -0.78    0.43
 -12 -18   0   -0.22    0.40
 -18  30   0    1.03    0.78
   9  21   0    0.96    0.77
  21 -30   0    1.66    0.72
 -30   9   0    3.03    1.08
 -30   9   0    1.75    0.54
  30  -9   0    1.28    0.59
  -9 -21   0    1.38    0.44
  -9 -21   0    1.28    0.62
 -21  30   0    1.01    0.81
  30  -9   0    1.28    0.46
  30  -9   0    1.65    0.95
 -30   6   0   -0.04    0.52
 -30   6   0    2.14    1.03
  24 -30   0    0.80    0.72
   6  24   0    0.38    0.72
  -6 -24   0    0.53    0.41
  30  -6   0   -0.05    0.89
  -6 -24   0    0.99    0.57
 -24  30   0    0.36    0.82
  30  -6   0    1.43    0.55
 -30   3   0    6.56    1.35
   3  27   0    6.22    0.88
  27 -30   0    2.80    0.76
 -30   3   0    4.26    0.75
   3  27   0    5.14    1.07
  30  -3   0    5.02    1.26
 -27  30   0    4.39    1.17
  -3 -27   0    4.75    0.58
  30  -3   0    7.22    0.96
  -3 -27   0    5.73    0.82
   0  30   0    4.03    0.90
 -30   0   0    6.17    0.81
 -30   0   0    5.79    1.31
  30 -30   0    4.15    0.86
   0  30   0    4.18    0.77
  30 -30   0    4.90    0.81
  30   0   0    3.56    1.37
  30   0   0    4.63    0.86
   0 -30   0    4.86    0.87
 -30  30   0    5.27    1.11
   0 -30   0    4.82    0.61
  29   2   0   -0.48    1.14
   2 -31   0   -0.18    0.41
 -31  29   0   -0.23    1.01
  29   2   0    0.13    0.66
   2 -31   0   -0.40    0.79
  31 -29   0    0.31    0.53
  -2  31   0   -0.11    0.61
  -2  31   0   -1.54    0.76
  31 -29   0   -0.58    0.75
 -29  -2   0    0.55    0.60
   5 -31   0    1.39    0.84
  26   5   0    1.10    0.60
 -31  26   0   -1.10    0.86
  26   5   0    0.03    1.08
  -5  31   0    0.85    0.57
  31 -26   0    0.40    0.47
  31 -26   0    0.60    0.90
 -26  -5   0    1.47    0.60
 -26  -5   0    0.19    0.44
  -5  31   0    0.29    0.81
   8 -31   0    3.51    0.79
  23   8   0    1.01    0.56
 -31  23   0    1.25    1.02
  23   8   0    2.26    1.04
  31 -23   0    2.03    0.81
  -8  31   0    2.04    0.68
  31 -23   0    2.82    0.65
  -8  31   0    2.13    0.84
 -23  -8   0    1.62    0.61
 -31  20   0    0.71    0.95
  20  11   0   -0.40    0.94
  11 -31   0    1.61    0.74
  20  11   0    0.35    0.49
  31 -20   0    1.00    0.52
 -20 -11   0    0.14    0.51
 -11  31   0    0.02    0.53
  31 -20   0   -0.22    0.74
 -11  31   0    0.53    0.74
 -31  17   0    9.66    0.96
  17  14   0   11.37    1.55
  17  14   0    8.82    1.00
  14 -31   0   14.36    1.41
 -31  17   0   12.06    1.60
 -17 -14   0   11.23    0.98
 -14  31   0   12.36    1.46
 -17 -14   0   11.59    1.07
  31 -17   0   12.26    1.49
  31 -17   0   10.86    1.10
 -14  31   0    9.08    0.92
 -31  14   0    6.52    1.28
  17 -31   0    9.56    1.23
 -31  14   0    7.36    0.83
  14  17   0    7.63    1.19
 -17  31   0    4.70    0.73
  31 -14   0    4.82    0.74
  31 -14   0    6.91    0.75
 -14 -17   0    5.84    0.74
 -17  31   0    6.78    1.17
 -14 -17   0    6.88    0.84
  31 -14   0    8.68    1.41
  20 -31   0    0.14    0.35
  20 -31   0   -0.44    0.33
 -31  11   0   -0.25    0.90
 -31  11   0    0.01    0.48
  11  20   0   -0.11    0.70
  20 -31   0    0.08    0.65
  31 -11   0   -0.35    0.44
 -11 -20   0   -0.24    0.39
 -20  31   0    0.22    0.76
 -20  31   0    0.39    0.51
  31 -11   0    0.29    0.84
 -11 -20   0   -0.10    0.50
  31 -11   0    0.43    0.50
 -31   8   0    0.55    0.54
   8  23   0    0.20    0.71
 -31   8   0    1.60    0.99
  23 -31   0    0.78    0.74
  31  -8   0    1.40    1.00
  -8 -23   0    1.82    0.65
  31  -8   0    1.79    0.65
 -23  31   0    0.92    0.86
  -8 -23   0    1.09    0.42
 -31   5   0    0.49    1.01
 -31   5   0   -0.22    0.47
  26 -31   0   -1.12    0.63
   5  26   0   -0.41    0.79
  -5 -26   0   -0.23    0.54
  -5 -26   0   -0.16    0.37
  31  -5   0    0.16    1.01
 -26  31   0    0.69    0.97
  31  -5   0    0.10    0.51
   2  29   0   -0.13    0.90
  29 -31   0   -0.11    0.82
 -31   2   0    0.12    0.50
   2  29   0   -0.16    0.64
 -31   2   0    0.81    1.11
  -2 -29   0   -0.16    0.58
  -2 -29   0    0.08    0.76
  -2 -29   0   -0.32    0.41
 -29  31   0    0.52    1.01
  31  -2   0    0.46    1.10
  31  -2   0    1.21    0.70
 -32  31   0    0.05    1.13
   1 -32   0    1.06    0.91
  31   1   0    1.13    1.11
   1 -32   0    1.94    0.50
  31   1   0    0.84    0.71
 -31  -1   0    1.59    0.64
  32 -31   0    1.42    0.88
  32 -31   0    0.32    0.57
  -1  32   0    0.45    0.88
  -1  32   0    2.35    0.75
  28   4   0    2.97    0.73
  28   4   0    1.56    1.08
   4 -32   0    1.32    0.55
 -32  28   0    3.21    1.21
 -28  -4   0    4.35    0.75
  -4  32   0    4.42    0.77
  32 -28   0    4.50    0.77
  32 -28   0    3.33    0.86
  -4  32   0    5.32    1.15
   7 -32   0    1.30    0.66
 -32  25   0    1.40    1.07
  25   7   0    1.30    0.67
  25   7   0    2.48    1.17
 -25  -7   0    2.02    0.77
  32 -25   0    1.31    0.87
  32 -25   0    2.31    0.63
  -7  32   0    1.42    0.61
 -25  -7   0    0.65    0.56
  -7  32   0    2.35    0.90
 -32  22   0    1.44    1.07
  10 -32   0    2.34    0.81
  22  10   0    0.17    0.95
  22  10   0    1.08    0.71
  32 -22   0    0.64    0.77
 -22 -10   0    1.72    0.65
  32 -22   0    1.00    0.53
 -10  32   0    0.43    0.52
 -10  32   0    1.36    0.86
 -32  19   0   -0.14    0.95
  13 -32   0    0.62    0.72
  19  13   0    0.69    0.96
  19  13   0   -0.03    0.57
 -19 -13   0   -0.16    0.53
 -13  32   0   -0.07    0.53
 -13  32   0    0.84    0.87
  32 -19   0    0.56    0.53
  32 -19   0    0.20    0.77
  16 -32   0    1.30    0.66
  16  16   0   -0.41    0.79
 -32  16   0    0.37    1.01
 -32  16   0    1.14    0.51
  16  16   0    0.36    0.58
 -16  32   0    1.16    0.53
 -16  32   0    1.92    0.87
 -16 -16   0    0.90    0.57
  32 -16   0    0.68    0.84
  32 -16   0    0.50    0.55
 -16 -16   0    0.70    0.52
  13  19   0    1.60    0.88
  19 -32   0    2.51    0.48
 -32  13   0    3.13    1.10
  19 -32   0    1.70    0.46
  19 -32   0    1.57    0.84
 -32  13   0    0.72    0.50
 -13 -19   0    2.57    0.53
 -19  32   0    1.70    0.90
 -13 -19   0    2.39    0.68
  32 -13   0    1.59    1.05
 -19  32   0    1.49    0.57
  32 -13   0    1.04    0.53
  32 -13   0    1.89    0.64
  22 -32   0    1.05    0.73
 -32  10   0    0.37    0.56
  10  22   0   -0.47    0.75
 -32  10   0    1.80    1.13
 -10 -22   0    0.56    0.45
  32 -10   0   -0.20    0.85
  32 -10   0    1.21    0.66
 -22  32   0    0.82    0.54
 -10 -22   0    0.72    0.56
  32 -10   0    0.88    0.48
 -22  32   0    1.47    0.91
   7  25   0    1.32    0.81
 -32   7   0    2.49    1.12
  25 -32   0    0.31    0.72
 -32   7   0    0.95    0.58
  32  -7   0    1.69    0.68
  32  -7   0    0.55    0.88
  -7 -25   0    0.46    0.60
  -7 -25   0    1.31    0.45
 -25  32   0   -0.02    0.84
 -32   4   0    0.56    0.60
   4  28   0   -1.39    0.68
   4  28   0    0.78    0.72
  28 -32   0   -0.29    0.75
 -32   4   0   -0.51    1.07
  -4 -28   0   -0.05    0.59
  32  -4   0   -0.38    0.62
  -4 -28   0   -0.01    0.39
 -28  32   0   -0.34    0.93
  32  -4   0   -0.29    1.11
   1  31   0   -0.70    0.69
 -32   1   0   -0.25    1.11
 -32   1   0    0.65    0.56
   1  31   0    1.65    0.91
  31 -32   0    0.50    0.59
  31 -32   0    0.72    0.97
  -1 -31   0    1.03    0.74
  -1 -31   0    0.07    0.42
  32  -1   0    0.54    1.03
 -31  32   0   -0.65    0.94
  32  -1   0    1.08    0.69
  -1 -31   0    0.83    0.92
  30   3   0    1.36    1.11
   3 -33   0    0.45    0.73
  30   3   0    1.54    0.74
 -33  30   0    1.03    1.02
 -30  -3   0    1.52    0.66
  -3  33   0    1.61    0.71
  -3  33   0    1.94    0.82
  33 -30   0    0.99    0.70
  33 -30   0    1.80    0.66
   6 -33   0    1.00    0.77
  27   6   0    1.23    1.23
  27   6   0    0.92    0.62
 -33  27   0    0.89    1.03
  33 -27   0    0.01    0.84
  -6  33   0   -0.05    0.59
 -27  -6   0   -0.43    0.84
 -27  -6   0    0.24    0.56
  -6  33   0    0.64    0.86
  33 -27   0    1.00    0.58
  24   9   0    1.87    0.74
   9 -33   0    0.40    0.60
  24   9   0   -0.05    0.88
 -33  24   0    3.83    1.18
  33 -24   0    1.32    0.61
  -9  33   0    1.68    0.64
  33 -24   0    0.72    0.81
  -9  33   0    0.34    0.89
 -24  -9   0    0.79    0.62
 -33  21   0    1.58    1.11
  21  12   0    1.61    0.60
  12 -33   0    1.20    0.70
  21  12   0    1.32    1.01
 -12  33   0    1.15    0.84
  33 -21   0    1.16    0.57
  33 -21   0    1.67    0.89
 -21 -12   0    1.12    0.60
 -12  33   0    1.32    0.66
  15 -33   0    2.12    0.84
  18  15   0    0.98    0.67
  18  15   0    1.87    1.13
 -33  18   0    2.46    1.14
 -15  33   0    0.43    0.55
  33 -18   0    0.88    0.58
 -18 -15   0    1.68    0.64
  33 -18   0    1.83    1.03
 -18 -15   0    0.81    0.58
 -15  33   0    0.66    0.88
 -33  15   0    0.00    0.99
  15  18   0   -0.74    0.82
  18 -33   0    0.85    0.44
 -33  15   0    1.17    0.53
  18 -33   0    0.88    0.79
  33 -15   0    0.46    0.58
  33 -15   0   -0.21    0.95
  33 -15   0    1.36    0.55
 -18  33   0    0.99    0.56
 -18  33   0   -0.21    0.87
 -15 -18   0    0.07    0.49
 -15 -18   0    1.29    0.50
 -33  12   0    1.78    1.06
  21 -33   0    2.69    0.48
 -33  12   0    3.53    0.66
  21 -33   0    2.44    0.49
  12  21   0    0.65    0.80
  21 -33   0    1.54    0.71
  33 -12   0    2.59    0.98
 -12 -21   0    2.96    0.56
 -21  33   0    0.85    0.87
 -21  33   0    1.99    0.60
 -12 -21   0    4.11    0.76
  33 -12   0    2.62    0.59
  33 -12   0    0.91    0.59
 -33   9   0    1.18    1.13
   9  24   0    2.26    0.87
  24 -33   0    1.63    0.75
 -33   9   0    1.73    0.58
  33  -9   0    2.38    0.74
  -9 -24   0    1.72    0.49
 -24  33   0    0.95    0.92
  -9 -24   0    1.15    0.56
  33  -9   0    2.00    0.97
 -33   6   0    0.93    1.17
   6  27   0    0.52    0.85
  27 -33   0    0.06    0.81
 -33   6   0    1.35    0.65
  33  -6   0    1.16    0.64
  33  -6   0    0.46    1.08
  -6 -27   0    2.02    0.65
 -27  33   0    0.16    0.97
  -6 -27   0    1.74    0.47
   3  30   0    0.20    0.77
 -33   3   0   -0.15    1.12
   3  30   0   -0.34    0.68
 -33   3   0   -0.04    0.56
  30 -33   0   -0.21    0.69
  -3 -30   0    0.02    0.42
 -30  33   0   -1.44    0.92
  33  -3   0    0.80    0.70
  -3 -30   0    0.03    0.61
  33  -3   0    3.19    1.25
   0  33   0    0.94    0.73
  33 -33   0    1.95    0.68
   0  33   0    1.26    0.80
  33 -33   0    3.08    0.87
 -33   0   0    1.17    0.66
   0 -33   0    1.54    0.50
  33   0   0    0.99    1.31
   0 -33   0    2.38    0.83
  33   0   0    1.69    0.78
 -33  33   0    2.54    1.20
   0 -33   0    2.10    0.81
  32   2   0   -1.42    1.19
   2 -34   0    0.71    0.78
 -34  32   0   -1.41    0.86
  32   2   0    0.82    0.76
  -2  34   0    0.15    0.78
  34 -32   0   -0.14    0.56
  -2  34   0    0.28    0.70
  34 -32   0    0.07    0.74
 -32  -2   0    0.88    0.67
  29   5   0   -0.19    1.00
   5 -34   0    1.64    0.74
  29   5   0    1.64    0.77
 -34  29   0    0.84    1.16
  34 -29   0    1.15    0.78
 -29  -5   0    1.19    0.64
  -5  34   0    0.88    0.97
  34 -29   0    1.78    0.64
  -5  34   0    2.14    0.70
   8 -34   0    3.12    0.88
  26   8   0    2.55    0.73
 -34  26   0    1.80    1.16
  26   8   0    2.66    1.27
  -8  34   0    2.86    1.00
 -26  -8   0    2.87    0.66
 -26  -8   0    5.31    0.68
  34 -26   0    3.16    0.71
  34 -26   0    3.66    1.08
  -8  34   0    2.43    0.65
  23  11   0   -0.51    0.62
  11 -34   0    0.61    0.59
 -34  23   0    0.71    1.05
  23  11   0   -0.69    0.95
  34 -23   0   -0.37    0.52
 -11  34   0    0.79    0.63
 -23 -11   0   -0.08    0.55
 -11  34   0   -0.06    0.80
  34 -23   0    1.10    0.75
 -34  20   0    1.09    1.10
  20  14   0    1.15    1.05
  20  14   0    2.71    0.83
  14 -34   0    2.40    0.83
 -14  34   0    2.04    0.91
 -14  34   0    1.58    0.64
  34 -20   0    2.37    0.69
 -20 -14   0    3.10    0.77
 -20 -14   0    2.31    0.71
  34 -20   0    1.51    0.86
 -34  17   0    0.17    0.57
  17  17   0    0.37    0.65
  17 -34   0    0.95    0.84
  17  17   0   -0.03    0.90
 -34  17   0    0.02    1.04
  34 -17   0    0.03    0.95
  34 -17   0   -0.56    0.50
 -17  34   0    0.28    0.55
  34 -17   0    0.20    0.54
 -17  34   0    1.10    0.99
 -17 -17   0   -1.04    0.51
 -17 -17   0    0.40    0.52
  20 -34   0    0.83    0.67
  20 -34   0    0.64    0.45
  14  20   0   -0.99    0.84
 -34  14   0    1.71    1.13
  20 -34   0    0.50    0.43
 -34  14   0   -0.91    0.44
 -14 -20   0    0.15    0.47
  34 -14   0    0.74    0.57
  34 -14   0    1.72    0.94
 -14 -20   0    0.88    0.58
 -20  34   0    0.43    0.51
  34 -14   0   -0.36    0.53
 -20  34   0    0.43    0.92
  23 -34   0    1.42    0.76
  11  23   0    1.28    0.79
 -34  11   0    0.26    1.11
 -34  11   0    0.03    0.57
  34 -11   0    1.01    0.55
  34 -11   0   -0.16    0.94
 -23  34   0    0.19    0.92
 -23  34   0    0.37    0.56
 -11 -23   0    0.64    0.61
 -11 -23   0    1.03    0.46
  34 -11   0    0.45    0.64
  26 -34   0    0.67    0.80
 -34   8   0    0.65    0.59
   8  26   0    2.08    0.93
 -34   8   0    0.92    1.10
  34  -8   0    0.28    0.60
  -8 -26   0    1.16    0.69
 -26  34   0   -0.75    0.92
  -8 -26   0    0.22    0.44
  34  -8   0    0.89    1.03
 -34   5   0    0.81    1.20
  29 -34   0    1.51    0.89
   5  29   0    1.24    0.86
 -34   5   0    1.51    0.62
  -5 -29   0    1.24    0.47
  34  -5   0    1.23    0.75
  34  -5   0    1.94    1.22
 -29  34   0    2.56    1.09
  -5 -29   0    0.20    0.63
   2  32   0   -0.05    0.76
 -34   2   0    0.03    1.13
  32 -34   0   -0.83    0.49
   2  32   0   -0.23    0.75
  32 -34   0    0.04    0.65
 -34   2   0    1.17    0.66
 -32  34   0   -1.45    0.89
  34  -2   0    0.83    1.21
  -2 -32   0   -0.06    0.56
  34  -2   0    0.60    0.65
  -2 -32   0   -0.56    0.41
  34   1   0    0.96    0.80
   1 -35   0    0.21    0.95
 -35  34   0   -0.76    1.06
  34   1   0   -1.06    1.00
   1 -35   0   -0.33    0.56
  -1  35   0   -0.18    0.73
  35 -34   0   -0.31    0.60
  35 -34   0    0.19    0.96
 -34  -1   0    0.59    0.66
  -1  35   0   -0.40    0.92
  31   4   0   -0.46    1.13
  31   4   0    0.98    0.70
 -35  31   0    1.60    1.12
   4 -35   0    0.13    0.72
  -4  35   0    1.54    0.94
  35 -31   0   -0.22    0.57
 -31  -4   0    0.92    0.70
  -4  35   0    0.38    0.69
  35 -31   0    2.10    0.83
   7 -35   0    1.95    0.89
  28   7   0    0.52    0.64
  28   7   0   -0.03    1.21
 -35  28   0    0.40    1.12
  -7  35   0   -0.39    0.85
  35 -28   0   -0.13    0.52
 -28  -7   0    0.82    0.53
  -7  35   0    0.14    0.58
  35 -28   0    0.44    0.85
 -28  -7   0   -0.12    0.58
  25  10   0    1.98    1.03
  10 -35   0    0.23    0.63
  25  10   0    0.30    0.63
 -35  25   0    1.50    1.23
  35 -25   0    1.14    0.88
  35 -25   0    1.65    0.70
 -10  35   0    1.32    0.93
 -25 -10   0    0.54    0.63
 -10  35   0    1.56    0.63
 -35  22   0    1.84    1.26
  22  13   0    1.18    0.69
  13 -35   0    2.51    0.98
  22  13   0    2.46    1.36
 -13  35   0    2.04    1.00
  35 -22   0    0.97    0.61
 -13  35   0    1.45    0.72
  35 -22   0    2.75    1.10
 -22 -13   0    1.87    0.66
  16 -35   0    0.91    0.64
 -35  19   0    1.89    1.21
  19  16   0    0.08    0.89
  19  16   0    0.73    0.74
 -19 -16   0   -0.22    0.52
 -19 -16   0    2.09    0.63
  35 -19   0    1.58    0.63
  35 -19   0   -0.14    0.80
 -16  35   0    1.05    0.99
 -16  35   0    1.85    0.67
 -35  16   0    4.64    1.42
 -35  16   0    2.57    0.64
  16  19   0    2.29    1.02
  19 -35   0    3.92    1.01
  19 -35   0    3.86    0.57
 -19  35   0    1.83    0.98
  35 -16   0    4.32    0.80
  35 -16   0    5.37    1.31
  35 -16   0    2.93    0.70
 -16 -19   0    2.05    0.68
 -16 -19   0    2.87    0.64
 -19  35   0    2.58    0.65
 -35  13   0   -0.13    0.58
  22 -35   0    0.69    0.43
  22 -35   0    0.19    0.41
 -35  13   0    1.14    1.18
  22 -35   0    1.04    0.83
  13  22   0   -0.41    0.94
 -13 -22   0    1.17    0.51
  35 -13   0   -0.70    0.57
 -13 -22   0   -0.02    0.60
  35 -13   0    0.89    0.58
  35 -13   0    0.28    1.01
 -22  35   0    0.17    1.00
 -22  35   0    0.60    0.53
  10  25   0    0.81    0.80
 -35  10   0    0.19    0.53
  25 -35   0    0.11    0.79
 -35  10   0    0.36    1.11
 -25  35   0   -0.42    0.92
  35 -10   0    0.42    0.66
 -10 -25   0    0.94    0.48
 -25  35   0   -0.84    0.52
 -10 -25   0    0.75    0.67
  35 -10   0    0.40    1.04
   7  28   0    0.35    0.87
  28 -35   0   -0.32    0.75
 -35   7   0    0.77    0.57
 -35   7   0   -0.33    1.13
 -28  35   0   -1.32    0.93
  -7 -28   0   -0.29    0.42
  35  -7   0    0.99    0.68
  35  -7   0   -0.19    1.03
  -7 -28   0    1.01    0.71
  31 -35   0    0.02    0.66
   4  31   0    1.00    0.83
 -35   4   0   -0.22    1.11
 -35   4   0    0.88    0.71
   4  31   0    0.16    0.74
  -4 -31   0    0.65    0.69
 -31  35   0   -1.14    0.99
  35  -4   0    1.84    0.76
  -4 -31   0    0.83    0.47
  35  -4   0    0.62    1.19
  34 -35   0    1.50    0.86
   1  34   0    1.49    0.82
 -35   1   0    2.50    0.73
  34 -35   0    1.27    0.70
   1  34   0    0.30    1.07
 -34  35   0    1.94    1.38
  35  -1   0    1.36    1.32
  35  -1   0   -0.02    0.74
  -1 -34   0    0.57    0.48
  -1 -34   0    1.20    0.72
  33   3   0    0.18    0.71
 -36  33   0   -0.53    1.00
   3 -36   0   -1.06    0.68
  33   3   0    0.15    1.25
  -3  36   0    0.52    0.71
  36 -33   0    0.27    0.60
  -3  36   0    0.34    0.91
 -33  -3   0    0.19    0.64
  36 -33   0    1.17    0.86
   6 -36   0    0.19    0.91
  30   6   0    1.69    1.36
 -36  30   0    1.25    1.16
  30   6   0    0.62    0.75
 -30  -6   0    1.88    0.74
  -6  36   0   -0.06    0.92
  -6  36   0    0.69    0.65
  36 -30   0    0.40    0.89
  36 -30   0    0.36    0.59
   9 -36   0    0.97    0.88
  27   9   0    0.22    1.21
  27   9   0    1.20    0.81
 -36  27   0    0.50    1.17
  36 -27   0    0.35    0.95
 -27  -9   0    0.40    0.56
 -27  -9   0    0.06    0.55
  36 -27   0    0.18    0.66
  -9  36   0   -0.91    0.88
  -9  36   0   -0.29    0.55
  24  12   0    0.78    0.70
 -36  24   0    0.69    1.19
  12 -36   0    0.51    0.92
  24  12   0    2.98    1.36
 -12  36   0    0.45    0.83
  36 -24   0    1.78    1.06
  36 -24   0    0.97    0.62
 -24 -12   0    1.31    0.66
 -12  36   0    0.43    0.72
  21  15   0    0.96    0.70
 -36  21   0   -0.62    1.12
  21  15   0    0.76    1.12
  15 -36   0    0.52    0.81
 -21 -15   0    0.17    0.71
 -21 -15   0    0.10    0.58
 -15  36   0    0.59    0.59
  36 -21   0    1.01    0.64
  36 -21   0    0.18    0.81
 -15  36   0    0.74    0.94
  18 -36   0    0.64    0.68
  18  18   0    1.03    1.00
  18  18   0    1.50    0.79
 -36  18   0    2.09    1.28
 -36  18   0    1.74    0.66
 -18  36   0    0.38    0.59
  36 -18   0    0.38    0.60
  36 -18   0    1.58    0.65
 -18  36   0    1.08    0.92
 -18 -18   0    0.33    0.57
 -18 -18   0    0.32    0.54
  36 -18   0    1.30    0.75
  21 -36   0    0.16    0.45
  21 -36   0    0.89    0.45
  21 -36   0    0.26    0.77
 -36  15   0    0.76    0.57
  15  21   0    0.92    0.96
 -36  15   0   -0.58    1.09
  36 -15   0    0.58    0.60
  36 -15   0    0.36    0.61
 -21  36   0   -0.18    0.91
  36 -15   0    0.89    0.99
 -15 -21   0    0.72    0.67
 -21  36   0    0.13    0.61
 -15 -21   0   -0.12    0.49
 -36  12   0    1.24    0.66
  24 -36   0    2.74    0.87
 -36  12   0    1.88    1.32
  12  24   0    3.25    1.18
 -24  36   0    1.98    1.14
  36 -12   0    2.59    1.18
 -12 -24   0    1.66    0.74
  36 -12   0    1.52    0.67
 -12 -24   0    2.17    0.54
 -24  36   0    1.46    0.60
  36 -12   0    2.11    0.60
  27 -36   0    0.19    0.75
 -36   9   0    0.86    0.60
   9  27   0    0.51    0.94
 -36   9   0   -0.23    1.15
  36  -9   0   -0.15    0.99
 -27  36   0    0.47    1.07
  36  -9   0    0.66    0.63
 -27  36   0   -0.61    0.54
  -9 -27   0   -0.28    0.45
  -9 -27   0    0.33    0.62
 -36   6   0   -0.31    1.18
  30 -36   0    2.01    0.91
 -36   6   0    0.62    0.75
   6  30   0    1.10    1.06
  36  -6   0    0.97    0.71
 -30  36   0    1.51    1.15
  -6 -30   0    0.36    0.67
  -6 -30   0    0.80    0.49
  36  -6   0    2.50    1.19
 -36   3   0   -0.91    1.20
   3  33   0   -0.83    0.86
   3  33   0    0.58    0.79
  33 -36   0    0.36    0.68
 -36   3   0   -0.08    0.67
  33 -36   0    0.28    0.70
  36  -3   0   -1.48    1.04
  -3 -33   0    0.52    0.71
  -3 -33   0    0.31    0.47
  36  -3   0    0.28    0.67
 -33  36   0   -0.28    1.03
   0  36   0   -0.80    0.81
 -36   0   0    0.77    0.68
   0  36   0    0.72    0.83
  36   0   0    0.24    0.83
 -36  36   0   -0.52    1.09
   0 -36   0    0.16    1.38
   0 -36   0   -0.21    0.63
  36   0   0   -0.16    1.52
   2 -37   0    1.99    1.30
  35   2   0   -0.87    0.67
  35   2   0   -0.96    1.24
 -37  35   0    0.15    1.28
  37 -35   0    0.68    0.89
  -2  37   0   -0.19    0.72
 -35  -2   0   -0.36    0.59
  -2  37   0    0.68    1.02
 -37  32   0    0.23    1.10
   5 -37   0    0.50    0.93
  32   5   0   -0.71    0.63
  32   5   0   -1.13    1.18
  -5  37   0   -0.07    0.96
 -32  -5   0   -0.29    0.62
  37 -32   0    1.19    0.91
  37 -32   0   -0.18    0.55
  -5  37   0    0.32    0.77
  29   8   0    2.89    0.88
 -37  29   0    1.56    1.25
   8 -37   0    0.43    0.65
  29   8   0    0.24    1.21
  -8  37   0    1.48    1.02
  37 -29   0    2.01    1.00
  37 -29   0    0.69    0.64
 -29  -8   0    2.17    0.58
 -29  -8   0    0.89    0.57
  -8  37   0    0.68    0.57
  26  11   0    1.71    1.23
 -37  26   0    0.92    1.36
  11 -37   0    0.75    0.77
  26  11   0    1.31    0.73
 -11  37   0   -0.06    1.01
 -11  37   0    0.49    0.70
  37 -26   0    1.20    0.90
  37 -26   0    1.17    0.71
 -26 -11   0    0.73    0.65
  23  14   0    1.28    1.24
  23  14   0    0.72    0.79
  14 -37   0    0.35    0.84
 -37  23   0    1.01    1.23
 -14  37   0    1.26    1.01
 -14  37   0    0.08    0.66
  37 -23   0    1.09    0.67
  37 -23   0   -0.20    0.87
 -23 -14   0    1.27    0.68
 -37  20   0    0.62    1.19
  17 -37   0    1.08    0.89
  20  17   0    2.90    0.88
  20  17   0    2.27    1.10
  20  17   0    1.82    1.26
  37 -20   0    0.85    0.99
  37 -20   0    1.90    0.71
 -17  37   0    0.36    0.63
 -17  37   0    1.87    1.09
 -20 -17   0    2.39    0.72
 -20 -17   0    1.11    0.62
  20 -37   0    3.50    0.62
  20 -37   0    3.48    1.03
  20 -37   0    4.13    0.78
 -37  17   0    7.17    1.47
 -37  17   0    3.17    0.71
  17  20   0    2.51    1.13
 -17 -20   0    3.67    0.80
  37 -17   0    1.88    0.69
 -20  37   0    2.45    1.13
 -20  37   0    1.52    0.65
 -17 -20   0    3.21    0.65
  37 -17   0    2.97    0.72
  37 -17   0    2.94    1.22
 -37  14   0    0.86    1.25
  14  23   0    0.89    0.95
 -37  14   0    1.03    0.64
  23 -37   0    2.67    0.96
 -23  37   0    1.13    1.02
 -14 -23   0    1.14    0.52
  37 -14   0    1.59    0.60
 -23  37   0    2.24    0.70
  37 -14   0    0.89    1.05
 -14 -23   0    0.71    0.69
  37 -14   0    1.92    0.74
 -37  11   0    1.35    0.65
 -37  11   0   -0.09    1.18
  26 -37   0    0.81    0.87
  11  26   0    0.38    0.89
 -26  37   0   -0.51    0.56
  37 -11   0   -0.16    1.14
 -11 -26   0    0.86    0.67
  37 -11   0    1.48    0.72
 -11 -26   0    0.50    0.49
 -26  37   0   -0.80    0.93
 -37   8   0    1.21    1.22
 -37   8   0    0.74    1.04
   8  29   0    0.18    0.82
  29 -37   0    1.31    0.91
  -8 -29   0    0.69    0.64
 -29  37   0   -0.57    1.01
  37  -8   0    0.02    1.10
  -8 -29   0    0.80    0.48
  37  -8   0    0.84    0.74
  32 -37   0    0.98    0.89
 -37   5   0   -0.27    1.31
   5  32   0   -0.75    0.96
 -37   5   0    0.44    0.68
  37  -5   0    1.20    0.80
 -32  37   0   -0.14    1.09
  -5 -32   0    0.40    0.64
  37  -5   0   -0.88    1.10
  -5 -32   0    0.61    0.47
 -37   2   0    0.85    0.62
   2  35   0    0.36    1.03
 -37   2   0    1.39    1.34
   2  35   0    0.48    0.80
  -2 -35   0   -0.16    0.68
  37  -2   0   -0.02    1.50
  37  -2   0   -0.41    0.73
  -2 -35   0    0.68    0.49
 -35  37   0    0.28    1.20
 -38  37   0    0.89    1.15
  37   1   0    2.81    0.85
   1 -38   0    2.53    0.88
  37   1   0    3.25    1.37
   1 -38   0    2.75    1.03
  -1  38   0    2.74    1.64
  38 -37   0    3.36    0.78
  -1  38   0    0.56    0.84
  38 -37   0    2.30    1.05
 -37  -1   0    2.58    0.76
  34   4   0    2.31    0.84
 -38  34   0    1.54    1.20
   4 -38   0    1.57    0.82
  -4  38   0   -0.99    0.90
  38 -34   0    1.74    1.56
  38 -34   0    1.56    0.78
 -34  -4   0    0.67    0.68
  -4  38   0    1.22    0.88
  31   7   0    2.40    0.80
  31   7   0    0.76    1.30
 -38  31   0    3.23    1.29
   7 -38   0    2.28    0.78
  38 -31   0    3.57    0.84
 -31  -7   0    4.11    0.82
 -31  -7   0    3.06    0.63
  -7  38   0    2.62    0.87
  38 -31   0    0.67    0.91
  -7  38   0    2.41    1.06
  28  10   0   -0.68    0.62
  10 -38   0    1.81    0.94
  28  10   0    0.65    1.27
 -38  28   0   -0.16    1.26
  38 -28   0   -0.26    0.64
 -28 -10   0    0.92    0.64
 -28 -10   0    0.20    0.57
  38 -28   0    0.60    1.04
 -10  38   0   -0.03    0.64
 -10  38   0    0.80    0.99
 -38  25   0    1.56    1.32
  25  13   0    1.35    1.16
  13 -38   0    0.38    0.74
  25  13   0    1.83    0.79
 -13  38   0    1.09    1.02
  38 -25   0    1.37    0.68
 -13  38   0    0.75    0.73
  38 -25   0    0.02    0.78
 -25 -13   0    1.14    0.68
  22  16   0    1.29    1.27
  16 -38   0    2.06    0.97
  22  16   0    0.82    0.77
 -38  22   0    2.15    1.35
 -22 -16   0    3.21    0.78
 -16  38   0    1.94    0.71
 -22 -16   0    2.60    0.71
  38 -22   0    2.00    1.07
  38 -22   0    2.18    0.70
 -16  38   0    1.77    1.11
  19  19   0   -0.67    0.95
 -38  19   0    0.70    0.58
 -38  19   0    3.10    1.38
  19  19   0    1.93    1.20
  19 -38   0    0.21    0.72
  38 -19   0   -0.02    0.66
  38 -19   0    0.05    0.95
  38 -19   0    1.27    0.64
 -19 -19   0    0.99    0.62
 -19  38   0   -1.13    0.91
 -19 -19   0    0.72    0.59
 -19  38   0    0.53    0.64
  22 -38   0    1.38    0.98
  22 -38   0    0.85    0.54
  16  22   0    0.40    1.01
 -38  16   0    0.47    0.69
 -38  16   0   -0.82    1.17
  22 -38   0    1.21    0.53
  38 -16   0    0.57    0.64
 -22  38   0    0.43    1.01
 -16 -22   0    0.97    0.62
  38 -16   0    0.43    1.19
  38 -16   0    0.62    0.59
 -22  38   0    0.86    0.62
 -16 -22   0   -0.48    0.50
  13  25   0    0.20    0.87
 -38  13   0    1.86    1.26
  25 -38   0    0.68    0.87
  38 -13   0    0.92    0.70
  38 -13   0   -0.03    1.10
 -13 -25   0    0.69    0.52
  38 -13   0    1.10    0.61
 -25  38   0    0.21    1.00
 -13 -25   0    0.74    0.71
 -25  38   0    0.68    0.58
 -38  10   0    2.13    1.35
  10  28   0    0.26    1.00
  28 -38   0    2.12    0.97
 -38  10   0    0.56    0.71
 -10 -28   0    1.97    0.82
 -28  38   0    2.93    1.25
 -28  38   0    1.30    0.63
  38 -10   0    3.20    0.84
 -10 -28   0    1.96    0.55
  38 -10   0    2.07    1.25
 -38   7   0    0.84    0.70
 -38   7   0    2.49    1.45
   7  31   0    2.06    0.97
  31 -38   0    0.66    0.86
  -7 -31   0    1.62    0.50
 -31  38   0    2.13    1.20
  38  -7   0    0.73    0.80
  38  -7   0    1.16    1.16
  -7 -31   0    0.99    0.76
  34 -38   0    1.63    1.50
   4  34   0   -0.01    0.84
 -38   4   0    0.10    0.62
 -38   4   0   -0.39    1.26
  34 -38   0   -1.74    1.10
  -4 -34   0   -0.59    0.66
  38  -4   0    0.71    0.75
  -4 -34   0   -0.24    0.48
 -34  38   0   -0.84    1.13
  37 -38   0    0.55    0.68
  37 -38   0    1.38    0.81
   1  37   0   -0.03    1.02
 -38   1   0    1.41    0.69
   1  37   0    0.94    0.85
  38  -1   0   -0.30    1.26
 -37  38   0    1.73    1.59
  -1 -37   0    0.01    0.61
  38  -1   0    0.13    0.77
  36   3   0    0.96    1.15
  36   3   0   -0.27    0.72
 -39  36   0    1.29    2.07
   3 -39   0    0.77    1.00
 -36  -3   0    1.75    0.70
  39 -36   0    0.07    0.56
  -3  39   0   -0.40    0.74
  39 -36   0   -0.33    0.92
  -3  39   0    1.79    1.89
  33   6   0    1.80    0.80
 -39  33   0    1.62    1.35
   6 -39   0    0.11    0.74
  -6  39   0    0.87    0.84
  39 -33   0    0.52    1.03
  -6  39   0   -0.47    0.94
 -33  -6   0    0.30    0.75
  39 -33   0   -0.29    0.64
   9 -39   0    3.05    0.97
  30   9   0    1.64    0.81
  30   9   0    5.79    1.54
 -39  30   0    2.41    1.37
 -30  -9   0    0.71    0.60
  -9  39   0    3.28    1.15
 -30  -9   0    2.63    0.66
  39 -30   0    2.14    0.70
  -9  39   0    1.99    0.66
  39 -30   0    2.35    1.10
  12 -39   0   -0.15    0.92
  27  12   0    0.93    1.32
  27  12   0    0.78    0.82
 -39  27   0   -0.50    1.29
  39 -27   0    0.76    0.66
 -12  39   0    1.61    1.14
 -27 -12   0    1.18    1.36
  39 -27   0    1.34    1.09
 -12  39   0    1.42    0.69
  24  15   0    3.05    1.28
 -39  24   0    1.84    1.40
  24  15   0    1.05    0.82
  15 -39   0    1.56    0.87
 -24 -15   0    1.14    0.81
 -15  39   0    0.28    0.99
 -24 -15   0    0.48    0.64
 -15  39   0    0.91    0.67
  39 -24   0   -0.03    0.65
  39 -24   0    1.06    0.88
  21  18   0    1.10    1.10
  18 -39   0   -0.02    0.78
  21  18   0    0.10    0.72
  21  18   0   -0.69    1.09
 -39  21   0    0.59    1.22
 -18  39   0   -0.14    0.99
 -18  39   0    0.32    0.65
  39 -21   0   -0.11    0.98
 -21 -18   0    1.26    0.64
  39 -21   0    0.51    0.67
 -21 -18   0    0.38    0.62
  39 -21   0    0.24    0.62
  21 -39   0    0.02    0.55
 -39  18   0    2.28    1.32
  18  21   0    0.61    1.04
 -39  18   0    0.76    0.54
  21 -39   0   -0.12    0.87
  21 -39   0    0.62    0.51
 -18 -21   0    0.48    0.55
  39 -18   0    1.19    0.66
 -21  39   0    2.48    1.13
  39 -18   0    0.94    0.71
  39 -18   0    0.14    1.17
 -21  39   0    0.34    0.66
 -18 -21   0    1.22    0.74
  24 -39   0    1.58    0.92
 -39  15   0    2.12    0.74
 -39  15   0    2.70    1.39
  15  24   0    0.94    0.98
  24 -39   0    2.26    0.54
  39 -15   0    0.80    1.12
  39 -15   0    2.50    0.76
 -24  39   0    0.96    0.57
 -15 -24   0    1.74    0.57
 -15 -24   0    1.85    0.72
  39 -15   0    2.48    0.76
 -24  39   0    2.63    1.11
  12  27   0    3.59    1.25
  27 -39   0    5.80    1.18
 -39  12   0    1.46    0.72
 -39  12   0    4.30    1.59
 -12 -27   0    2.58    0.78
 -27  39   0    3.49    1.32
 -27  39   0    2.88    0.76
 -12 -27   0    3.67    0.62
  39 -12   0    3.65    1.33
  39 -12   0    3.03    0.85
  30 -39   0    0.90    0.93
 -39   9   0    0.07    0.57
 -39   9   0    0.45    1.35
   9  30   0    0.41    0.91
  -9 -30   0    0.59    0.49
  39  -9   0    0.69    0.75
  39  -9   0    0.58    1.23
 -30  39   0   -0.19    0.97
 -30  39   0   -0.56    1.03
   6  33   0    0.43    0.95
  33 -39   0    1.31    0.97
 -39   6   0    2.58    1.42
 -39   6   0   -0.36    0.69
  -6 -33   0   -0.02    0.46
 -33  39   0   -0.72    1.12
  39  -6   0    0.19    0.78
  39  -6   0    0.07    2.04
  -6 -33   0    0.21    0.73
   3  36   0   -0.45    1.85
  36 -39   0    0.86    0.70
   3  36   0    1.13    0.84
 -39   3   0    0.50    1.33
  36 -39   0   -0.35    0.81
 -39   3   0    0.37    0.65
 -36  39   0    0.24    1.90
  -3 -36   0    0.70    0.50
  39  -3   0    0.64    0.77
  -3 -36   0    1.45    0.76
  39  -3   0    1.46    1.31
  39 -39   0    1.44    0.92
  39 -39   0    1.52    0.63
 -39   0   0    2.43    0.74
   0  39   0    1.41    0.93
   0  39   0    2.67    0.88
   0 -39   0    1.10    0.62
  39   0   0    1.68    0.82
 -39  39   0    1.73    1.12
  39   0   0    1.67    1.35
 -40  38   0    0.62    1.04
  38   2   0    0.02    1.16
   2 -40   0   -0.63    0.81
   2 -40   0   -0.38    0.70
  38   2   0    0.75    0.69
  -2  40   0   -1.66    0.75
  40 -38   0   -0.71    0.57
  40 -38   0   -0.43    0.78
 -38  -2   0   -0.72    0.61
  -2  40   0    0.18    0.81
  35   5   0   -0.83    0.64
  35   5   0   -0.21    1.31
   5 -40   0   -1.97    0.82
  40 -35   0   -0.49    0.63
  -5  40   0   -0.05    0.79
  40 -35   0    0.20    0.87
 -35  -5   0    0.33    0.66
 -40  32   0    1.54    1.39
  32   8   0   -0.61    1.33
   8 -40   0    3.38    1.04
  32   8   0    1.95    0.93
  40 -32   0    1.20    0.65
  40 -32   0    2.42    1.11
  -8  40   0    0.72    1.06
  -8  40   0    1.36    0.79
 -32  -8   0    0.61    0.65
  29  11   0    0.42    0.79
  29  11   0    1.28    1.37
 -40  29   0    2.47    1.55
 -11  40   0    1.68    0.71
 -11  40   0    1.65    1.10
  40 -29   0    1.41    1.31
 -29 -11   0    0.66    0.66
 -29 -11   0    0.25    0.63
 -40  26   0    0.24    1.28
  26  14   0    1.57    0.89
  26  14   0    1.33    1.37
  14 -40   0    0.28    0.88
 -14  40   0    0.97    0.76
  40 -26   0    1.24    1.10
  40 -26   0    1.80    0.77
 -26 -14   0    0.23    0.68
 -14  40   0    1.44    1.10
  23  17   0    0.45    0.87
  23  17   0    2.54    1.40
 -40  23   0    2.61    1.40
  17 -40   0    2.15    0.98
 -17  40   0    0.21    1.01
  40 -23   0    3.17    1.21
 -17  40   0    0.59    0.69
 -23 -17   0    2.29    0.87
  40 -23   0    0.76    0.68
 -23 -17   0    0.59    0.64
 -40  20   0    0.07    1.27
  20 -40   0    1.07    1.01
  20  20   0   -0.10    1.24
  20  20   0   -0.70    1.06
  20 -40   0    0.20    0.55
  20 -40   0   -0.14    0.53
  40 -20   0   -0.09    0.63
 -20 -20   0    0.31    0.55
 -20  40   0    0.78    0.70
  40 -20   0    1.05    1.14
 -20 -20   0   -0.17    0.62
  40 -20   0    1.08    0.72
 -20  40   0    0.54    1.09
  17  23   0    0.18    1.10
 -40  17   0    1.12    0.76
 -40  17   0    0.04    1.28
  23 -40   0    1.61    0.81
  23 -40   0    0.32    0.80
  23 -40   0    1.49    0.54
  40 -17   0    0.63    1.04
  40 -17   0    1.79    0.74
  40 -17   0    1.40    0.66
 -17 -23   0    0.75    0.55
 -23  40   0    0.22    0.67
 -17 -23   0    1.00    0.73
 -23  40   0    1.95    1.18
  26 -40   0    1.84    1.00
  14  26   0    2.49    1.18
 -40  14   0    3.14    1.44
 -40  14   0    1.01    0.69
  40 -14   0    1.19    0.64
 -26  40   0    0.16    1.10
  40 -14   0    0.32    1.16
 -26  40   0    0.34    0.70
 -14 -26   0    1.36    0.55
  40 -14   0    1.69    0.79
 -14 -26   0    3.07    1.22
  29 -40   0    2.26    1.72
 -40  11   0    1.54    0.75
  11  29   0    1.00    1.00
 -40  11   0    1.26    1.35
 -29  40   0    0.54    0.93
 -11 -29   0    2.00    0.55
  40 -11   0    1.13    0.81
 -29  40   0    1.42    1.12
  40 -11   0    2.06    1.40
 -11 -29   0    0.99    0.75
 -40   8   0    2.22    1.39
   8  32   0    0.60    1.02
  32 -40   0    0.97    0.91
 -40   8   0   -0.31    0.62
  -8 -32   0    1.58    0.71
  40  -8   0   -0.87    1.07
 -32  40   0    0.56    0.67
  -8 -32   0    0.47    0.48
  40  -8   0   -0.11    1.44
 -32  40   0   -0.03    1.16
 -40   5   0    0.14    1.34
 -40   5   0    0.74    0.66
  35 -40   0    0.90    0.69
  35 -40   0    1.88    0.94
  -5 -35   0    1.26    0.70
  40  -5   0    0.63    0.78
  40  -5   0    0.31    1.27
  -5 -35   0    0.32    0.47
 -40   2   0    0.83    0.65
  38 -40   0    0.69    0.62
   2  38   0    0.11    0.92
   2  38   0    0.73    0.80
  38 -40   0    0.35    0.77
  40  -2   0   -0.70    0.67
 -38  40   0    0.36    1.12
  40  -2   0   -0.42    1.11
  -2 -38   0   -0.48    0.64
  40   1   0    0.44    0.75
   1 -41   0    0.22    0.57
 -41  40   0    1.23    1.12
  40   1   0   -0.65    1.24
 -40  -1   0    0.26    0.65
  41 -40   0    0.35    0.80
  -1  41   0    0.31    0.90
  41 -40   0   -0.59    0.56
  -1  41   0   -0.29    0.75
   4 -41   0    0.01    0.79
  37   4   0   -0.45    1.17
  37   4   0    0.22    0.69
 -41  37   0    0.53    1.07
 -37  -4   0   -0.30    0.62
  -4  41   0    0.52    0.97
  41 -37   0    0.75    0.69
  -4  41   0    0.44    0.77
  41 -37   0    0.35    0.83
  34   7   0    0.56    0.80
   7 -41   0   -1.51    0.92
  34   7   0    1.19    1.42
 -41  34   0   -0.04    1.28
  -7  41   0    0.12    1.09
  41 -34   0    0.22    0.88
  -7  41   0    0.61    0.73
 -34  -7   0   -1.03    0.65
  41 -34   0   -0.33    0.61
 -41  31   0    2.44    1.47
  31  10   0    3.13    1.45
  10 -41   0    1.18    0.83
  31  10   0    2.89    0.97
 -31 -10   0    0.20    0.60
 -31 -10   0    2.85    0.63
  41 -31   0    0.40    0.71
 -10  41   0    1.02    0.71
  41 -31   0    2.78    1.10
 -10  41   0    2.46    1.21
 -41  28   0    0.99    1.43
  13 -41   0    0.96    0.73
  28  13   0    1.31    0.83
 -13  41   0    0.76    0.75
  41 -28   0    1.04    0.67
 -28 -13   0    1.16    0.76
  41 -28   0    1.23    1.71
 -13  41   0    1.08    1.08
 -41  25   0    2.79    1.45
  25  16   0    1.09    0.78
  25  16   0    0.19    1.19
 -25 -16   0    1.91    0.73
  41 -25   0    1.05    0.97
  41 -25   0    0.24    0.99
 -25 -16   0    1.14    0.67
 -16  41   0    0.28    0.73
 -16  41   0    2.58    1.11
 -41  22   0   -0.35    1.21
  19 -41   0    0.23    1.04
  22  19   0    1.62    1.24
  22  19   0   -1.06    0.75
  22  19   0    2.03    1.14
  41 -22   0   -1.17    0.67
  41 -22   0    0.34    0.64
 -19  41   0    0.24    1.10
 -22 -19   0   -0.15    0.59
 -22 -19   0   -0.06    0.68
  41 -22   0   -0.59    0.89
 -19  41   0   -0.12    0.68
  22 -41   0    1.57    1.24
  22 -41   0    1.00    0.59
 -41  19   0   -0.03    0.58
  22 -41   0    0.95    0.57
 -41  19   0   -0.34    1.26
  19  22   0    1.07    1.07
 -19 -22   0    0.43    0.58
 -19 -22   0    0.54    0.79
 -22  41   0    0.46    0.68
 -22  41   0    2.96    1.20
  41 -19   0    0.61    0.67
  41 -19   0    0.93    1.27
  41 -19   0    0.06    0.65
  25 -41   0   -0.16    0.47
  16  25   0    0.39    0.91
 -41  16   0    0.75    0.72
 -41  16   0    1.22    1.35
  41 -16   0    0.82    0.70
 -16 -25   0    1.05    0.77
  41 -16   0    0.59    1.18
  41 -16   0    0.95    0.78
 -16 -25   0   -0.55    0.49
 -25  41   0   -0.41    0.94
 -25  41   0    0.35    0.70
  28 -41   0    1.35    0.96
 -41  13   0    0.28    0.67
  13  28   0    2.50    0.99
 -41  13   0    0.44    1.31
 -13 -28   0    1.33    0.52
 -13 -28   0    0.24    0.68
 -28  41   0    0.36    1.03
  31 -41   0    0.45    0.86
  10  31   0    0.92    0.98
 -41  10   0    0.49    1.34
 -41  10   0    1.02    0.65
 -31  41   0   -0.08    1.09
 -10 -31   0   -0.03    0.45
 -31  41   0    0.31    0.66
 -10 -31   0    0.36    0.71
  41 -10   0   -0.37    0.72
  41 -10   0    0.46    1.13
   7  34   0   -0.01    1.25
 -41   7   0   -0.43    0.61
  34 -41   0    1.24    0.85
  41  -7   0   -0.51    0.76
 -34  41   0   -0.99    1.26
  41  -7   0    0.35    0.97
  -7 -34   0    0.20    0.45
 -34  41   0   -1.41    0.58
  -7 -34   0    0.47    0.70
  37 -41   0   -0.42    0.84
  37 -41   0   -0.04    0.60
   4  37   0    0.87    0.89
 -41   4   0   -0.17    0.64
 -41   4   0    0.25    1.11
  -4 -37   0    0.03    0.59
  41  -4   0    1.29    0.74
  41  -4   0    0.67    1.19
  -4 -37   0    0.70    0.47
 -37  41   0    0.77    1.09
  40 -41   0    1.65    0.97
   1  40   0    0.54    0.80
  40 -41   0    0.78    0.73
 -41   1   0    1.70    0.76
   1  40   0    1.03    0.79
 -40  41   0    2.15    1.08
  41  -1   0    1.48    1.27
  41  -1   0    0.42    0.75
  -1 -40   0    0.98    0.73
  39   3   0    1.42    0.81
  39   3   0    1.06    1.35
   3 -42   0    1.16    0.74
   3 -42   0   -0.96    0.79
 -42  39   0    1.48    1.18
 -39  -3   0   -0.11    0.66
  42 -39   0   -0.29    0.58
  -3  42   0    0.14    0.84
  -3  42   0    0.18    0.94
  42 -39   0   -0.78    0.57
   6 -42   0    0.23    0.72
  36   6   0   -0.75    1.16
  36   6   0    0.52    0.74
 -42  36   0    1.07    1.12
  -6  42   0   -0.13    0.91
 -36  -6   0   -0.34    0.57
  42 -36   0    0.77    0.67
  -6  42   0   -0.75    0.67
  42 -36   0    0.57    0.68
  33   9   0   -1.18    1.27
  33   9   0    0.49    0.73
 -42  33   0    1.23    1.38
   9 -42   0    0.03    0.92
  42 -33   0    0.60    0.96
  -9  42   0   -0.81    0.89
  42 -33   0   -0.53    0.63
  -9  42   0   -0.02    0.71
 -33  -9   0   -0.26    0.59
  30  12   0   -0.64    1.18
  12 -42   0   -0.41    0.64
 -42  30   0   -0.48    1.36
  30  12   0    2.44    1.41
  42 -30   0    0.82    0.99
 -30 -12   0    1.00    0.60
 -12  42   0    1.01    1.37
 -12  42   0   -0.57    0.70
 -30 -12   0    0.58    0.60
  42 -30   0    0.89    0.69
  27  15   0    0.76    1.35
  15 -42   0   -0.95    0.88
  27  15   0    0.18    0.86
 -42  27   0   -0.56    1.27
 -27 -15   0    1.67    0.83
  42 -27   0    0.02    0.66
 -15  42   0   -0.59    0.97
 -27 -15   0    1.50    0.75
  42 -27   0    0.42    1.01
 -15  42   0    0.95    0.77
  24  18   0    0.13    0.73
  24  18   0    0.71    1.16
  24  18   0    1.24    2.17
 -42  24   0    1.24    1.40
  18 -42   0   -1.08    0.78
 -24 -18   0   -0.22    0.61
  42 -24   0    0.71    1.05
 -18  42   0    1.43    1.07
 -24 -18   0    0.04    0.69
  42 -24   0    0.10    0.68
 -18  42   0   -0.28    0.67
  21  21   0   -1.07    1.02
 -42  21   0   -1.24    1.30
  21 -42   0   -0.19    0.80
  21 -42   0    0.63    0.58
  21 -42   0    0.03    0.56
  42 -21   0    0.77    0.85
 -21 -21   0    0.91    0.74
 -21 -21   0   -0.48    0.56
  42 -21   0    0.45    1.09
  42 -21   0    1.02    0.71
 -21  42   0   -0.77    0.99
 -21  42   0   -0.70    0.67
  24 -42   0    1.17    0.74
 -42  18   0    1.72    0.75
  24 -42   0    3.14    0.58
 -42  18   0    1.65    1.39
  18  24   0    0.10    1.02
 -24  42   0   -0.13    1.09
 -18 -24   0    3.02    0.82
  42 -18   0    1.37    0.79
  42 -18   0    1.84    0.72
 -24  42   0    0.58    0.70
  42 -18   0    0.74    1.02
 -18 -24   0    1.35    0.58
  15  27   0    2.18    1.23
  27 -42   0    2.31    0.87
 -42  15   0    3.73    1.54
 -42  15   0    0.49    0.67
  42 -15   0    0.43    1.06
 -15 -27   0    0.82    0.52
 -15 -27   0    1.45    0.76
  42 -15   0    2.73    0.73
  42 -15   0    2.27    0.81
 -27  42   0    1.63    1.22
  30 -42   0    4.13    1.17
 -42  12   0    2.30    0.80
 -42  12   0    7.08    1.66
  12  30   0    3.37    1.17
  42 -12   0    2.99    0.84
 -30  42   0    2.45    0.75
  42 -12   0    4.78    1.45
 -12 -30   0    3.05    0.58
 -30  42   0    5.98    1.38
 -12 -30   0    4.66    0.90
 -42   9   0   -0.49    0.56
 -42   9   0    0.12    1.36
   9  33   0   -0.09    1.01
  33 -42   0    1.35    1.00
  -9 -33   0    0.03    0.46
  42  -9   0    0.87    0.76
  42  -9   0    0.44    1.29
  -9 -33   0    1.27    0.78
 -33  42   0   -0.30    1.08
 -33  42   0    1.05    0.67
 -42   6   0   -0.49    0.55
   6  36   0   -1.11    0.74
 -42   6   0   -0.52    1.09
  36 -42   0    0.25    0.63
  36 -42   0   -0.44    0.78
  42  -6   0   -0.14    1.10
  -6 -36   0   -0.44    0.62
  -6 -36   0   -0.36    0.45
 -36  42   0    1.42    1.04
  42  -6   0   -0.70    0.62
  39 -42   0    1.19    0.91
  39 -42   0    0.27    0.61
   3  39   0    0.87    0.84
 -42   3   0   -0.33    0.58
  42  -3   0   -0.44    0.70
  -3 -39   0   -0.28    0.64
 -39  42   0    2.36    1.10
  42  -3   0    0.36    1.25
   0  42   0    0.00    0.91
 -42   0   0    0.69    0.66
  42 -42   0   -0.10    0.59
  42 -42   0    0.33    0.80
   0  42   0    0.05    0.78
 -42  42   0   -0.04    0.89
  42   0   0    0.10    0.73
   0 -42   0   -0.42    0.58
  42   0   0   -0.16    1.27
  41   2   0   -0.05    0.69
  41   2   0   -1.86    1.22
 -43  41   0    1.85    1.22
   2 -43   0   -0.38    0.57
  -2  43   0   -0.53    0.90
  -2  43   0   -0.95    0.78
  43 -41   0    0.53    0.66
 -41  -2   0    0.68    0.68
  43 -41   0    1.41    0.69
 -43  38   0    0.26    1.06
   5 -43   0   -0.30    0.96
  38   5   0    0.42    0.61
  38   5   0    2.02    1.25
  43 -38   0   -0.05    0.81
  -5  43   0   -1.09    0.66
 -38  -5   0    0.61    0.65
  -5  43   0    0.32    0.94
  43 -38   0   -0.10    0.60
  35   8   0    0.76    0.64
   8 -43   0   -0.25    0.81
  35   8   0   -0.86    1.18
 -43  35   0    0.45    1.18
  -8  43   0   -0.45    0.69
  43 -35   0    0.37    0.70
 -35  -8   0    1.21    0.71
  43 -35   0    1.35    0.89
  -8  43   0    0.01    0.94
  32  11   0    0.01    0.70
  32  11   0   -1.63    1.30
  11 -43   0   -0.20    0.76
 -43  32   0    0.00    1.21
 -11  43   0   -0.50    0.92
  43 -32   0   -0.06    0.82
 -32 -11   0   -0.31    0.50
 -32 -11   0    0.55    0.68
 -11  43   0    0.06    0.54
  43 -32   0    0.90    0.71
  14 -43   0    0.79    1.01
 -43  29   0   -0.93    2.32
  29  14   0    1.21    0.86
  29  14   0   -0.39    1.25
 -14  43   0    0.50    0.68
  43 -29   0    0.56    1.02
  43 -29   0    0.60    0.73
 -14  43   0   -0.74    1.13
 -29 -14   0    0.45    0.70
  26  17   0    0.71    1.17
  17 -43   0   -0.90    0.82
 -43  26   0    1.03    1.45
  26  17   0   -0.59    0.83
 -17  43   0   -0.17    1.91
  43 -26   0   -0.21    0.83
 -26 -17   0   -0.66    0.58
 -17  43   0    0.08    0.70
  43 -26   0    0.59    0.69
 -26 -17   0    0.40    0.65
 -43  23   0    0.10    1.26
  23  20   0   -0.06    0.76
  23  20   0    2.18    1.35
  23  20   0    1.29    1.16
  20 -43   0    0.79    0.89
 -23 -20   0    1.15    0.70
  43 -23   0    0.82    0.72
 -23 -20   0    0.80    0.62
  43 -23   0   -0.17    0.70
  43 -23   0    1.12    1.17
 -20  43   0    0.23    0.64
 -20  43   0   -0.21    1.15
 -43  20   0   -0.33    0.52
  23 -43   0    0.87    0.57
  20  23   0    1.13    1.46
  23 -43   0    0.66    0.51
 -43  20   0    0.62    1.35
  23 -43   0    0.92    0.98
  20  23   0   -0.03    1.01
 -20 -23   0    0.04    0.54
  43 -20   0    1.56    0.75
  43 -20   0    0.26    0.69
 -23  43   0    0.26    1.08
 -23  43   0    0.47    0.68
  43 -20   0    1.34    1.23
 -20 -23   0    1.28    0.74
 -43  17   0    0.62    0.70
  26 -43   0    1.98    1.09
 -43  17   0    0.26    1.46
  17  26   0    2.62    1.82
 -26  43   0    0.55    1.78
  43 -17   0    1.41    1.33
  43 -17   0    0.36    0.65
  43 -17   0   -0.91    0.63
 -26  43   0    1.39    1.12
 -17 -26   0   -0.56    0.58
 -17 -26   0    1.20    0.53
  14  29   0    0.52    1.25
 -43  14   0    1.02    0.69
  29 -43   0    0.03    0.72
 -29  43   0    0.91    1.45
  43 -14   0    0.40    0.99
  43 -14   0   -0.11    0.74
 -29  43   0    0.56    0.59
 -14 -29   0    0.46    0.48
 -14 -29   0   -0.43    0.67
 -43  11   0    0.37    0.64
 -43  11   0    0.82    1.31
  32 -43   0    1.53    0.85
  11  32   0    0.23    0.83
  43 -11   0    1.17    1.15
  43 -11   0   -0.15    0.66
 -32  43   0    0.74    0.67
 -32  43   0    0.91    1.09
 -11 -32   0    1.07    0.67
 -11 -32   0    0.46    0.47
 -43   8   0   -0.26    1.13
 -43   8   0   -0.42    0.62
  35 -43   0    0.51    0.96
   8  35   0   -0.27    0.91
 -35  43   0    1.01    1.06
  43  -8   0   -0.28    1.26
  -8 -35   0    0.05    0.69
  43  -8   0    1.34    0.86
 -35  43   0    0.90    0.64
  -8 -35   0    0.08    0.43
 -43   5   0   -0.49    0.55
   5  38   0    0.10    0.97
 -43   5   0   -0.33    1.07
  38 -43   0    1.23    0.87
  38 -43   0   -0.49    0.49
  -5 -38   0   -0.15    0.42
  -5 -38   0    0.21    0.71
  43  -5   0   -1.00    0.61
 -38  43   0    1.59    1.10
  43  -5   0    2.60    1.26
  41 -43   0    1.80    0.99
   2  41   0   -1.29    0.76
 -43   2   0    0.94    0.73
  41 -43   0    0.39    0.60
  43  -2   0    1.66    1.41
  43  -2   0    0.30    0.66
 -41  43   0    1.23    0.90
  -2 -41   0   -0.57    0.65
 -44  43   0    1.45    1.22
  43   1   0   -0.13    1.15
   1 -44   0   -0.12    0.64
  43   1   0    1.91    0.94
  44 -43   0   -0.09    0.72
  -1  44   0   -0.10    0.76
  44 -43   0    0.25    0.63
 -43  -1   0    0.22    0.71
  -1  44   0    0.52    1.00
 -44  40   0    0.61    1.05
   4 -44   0   -0.73    0.92
  40   4   0   -0.67    0.75
  40   4   0    0.05    1.14
   4 -44   0    0.04    0.60
  -4  44   0   -0.64    0.93
  -4  44   0   -0.48    0.77
  44 -40   0    1.07    0.95
  44 -40   0   -1.31    0.52
 -40  -4   0   -0.70    0.56
  37   7   0    0.73    0.73
   7 -44   0   -0.71    0.84
 -44  37   0    1.11    1.12
  37   7   0    1.01    1.23
 -37  -7   0   -0.01    0.61
  -7  44   0   -0.72    0.74
  44 -37   0   -0.91    0.73
  44 -37   0    0.89    0.65
  -7  44   0    0.31    0.90
 -44  34   0    0.81    1.11
  34  10   0    3.18    0.90
  10 -44   0    0.51    0.86
  34  10   0    0.89    1.28
 -34 -10   0   -0.39    0.59
 -10  44   0    0.34    0.76
  44 -34   0    1.19    0.94
 -10  44   0   -0.63    0.94
  44 -34   0   -0.75    0.62
 -34 -10   0   -0.05    0.49
  31  13   0    1.86    0.90
  31  13   0    1.49    1.32
 -44  31   0    1.26    1.30
  13 -44   0    1.43    1.02
 -13  44   0    2.13    0.72
 -31 -13   0    1.59    0.67
 -13  44   0    2.14    1.17
  44 -31   0    0.92    0.75
  44 -31   0    1.86    1.06
 -31 -13   0    2.59    0.65
  28  16   0    0.27    0.69
  16 -44   0    0.31    0.88
  28  16   0    0.34    1.28
 -44  28   0   -0.61    1.26
 -28 -16   0    0.54    0.65
 -28 -16   0    0.65    0.70
  44 -28   0    0.18    0.91
  44 -28   0    0.73    0.68
 -16  44   0   -0.65    0.98
 -16  44   0    0.22    0.68
  25  19   0    0.60    0.84
  25  19   0   -0.02    1.18
  19 -44   0   -0.75    0.80
 -44  25   0   -0.73    1.44
  25  19   0    1.16    1.15
 -19  44   0    0.57    1.00
  44 -25   0   -1.16    0.66
 -19  44   0   -0.45    0.70
 -25 -19   0    1.55    0.64
 -25 -19   0    0.95    0.70
  44 -25   0    0.12    0.88
  44 -25   0   -0.75    0.64
  22  22   0   -0.98    0.94
 -44  22   0   -2.99    2.34
  22  22   0   -0.73    1.18
  22 -44   0   -0.05    0.49
  22 -44   0    0.22    0.74
  22 -44   0   -0.23    0.54
 -22  44   0    2.29    1.18
  44 -22   0    0.12    0.64
  44 -22   0   -0.67    0.83
 -22 -22   0    0.13    0.55
 -22  44   0   -0.20    0.70
 -22 -22   0    0.24    0.69
  44 -22   0   -0.55    0.62
  25 -44   0    0.87    0.49
 -44  19   0   -0.83    1.38
  25 -44   0    0.29    0.53
  19  25   0    0.30    0.98
  25 -44   0   -0.14    0.62
 -44  19   0    0.90    0.54
 -19 -25   0   -0.07    0.52
 -19 -25   0   -0.44    0.61
 -25  44   0    0.23    0.67
  44 -19   0    0.09    0.78
  44 -19   0   -0.21    0.70
  44 -19   0   -0.06    0.61
 -25  44   0   -0.22    0.97
 -44  16   0    3.01    0.75
  16  28   0    1.06    1.04
  28 -44   0    0.85    0.96
 -44  16   0    0.98    1.31
 -16 -28   0    1.37    0.69
 -28  44   0    2.38    1.19
  44 -16   0    0.97    1.27
 -28  44   0    1.33    0.70
 -16 -28   0    1.52    0.54
  44 -16   0    3.47    0.82
  31 -44   0    0.74    0.88
 -44  13   0   -0.23    0.62
 -44  13   0    0.40    1.18
  13  31   0    0.21    1.01
  44 -13   0    0.43    0.70
 -31  44   0    0.53    0.65
 -31  44   0    3.73    1.33
 -13 -31   0    0.05    0.66
 -13 -31   0    0.20    0.45
  44 -13   0    0.81    1.22
  10  34   0    1.07    0.99
 -44  10   0    0.03    1.23
 -44  10   0    0.62    0.66
  34 -44   0    0.60    0.85
 -10 -34   0   -0.84    0.40
 -34  44   0   -0.67    0.55
 -34  44   0    0.44    1.03
  44 -10   0   -0.43    1.09
  44 -10   0   -0.63    0.64
 -10 -34   0   -1.00    0.59
  37 -44   0    0.63    0.63
   7  37   0   -1.09    0.86
  37 -44   0    1.61    0.90
 -44   7   0   -0.01    0.66
 -44   7   0    0.80    1.11
  44  -7   0    0.04    0.70
  -7 -37   0   -0.38    0.40
 -37  44   0    0.50    0.68
  -7 -37   0    0.30    0.71
  44  -7   0    0.21    0.98
 -37  44   0    1.83    1.14
  40 -44   0    0.02    0.60
  40 -44   0    0.62    0.83
   4  40   0    0.07    1.05
 -44   4   0   -1.32    0.62
 -40  44   0    1.65    1.18
  44  -4   0   -0.07    0.68
  44  -4   0    0.53    1.17
  -4 -40   0   -0.08    0.67
   1  43   0   -0.21    0.81
   1  43   0    0.19    0.80
  43 -44   0   -0.17    0.64
  43 -44   0    1.53    1.09
 -44   1   0    0.11    0.67
  -1 -43   0    0.05    0.69
  44  -1   0    1.90    1.41
 -43  44   0    0.97    1.02
  44  -1   0    0.18    0.67
   3 -45   0    0.53    0.73
   3 -45   0   -1.56    0.95
  42   3   0   -0.86    0.74
  42   3   0   -0.37    1.21
 -45  42   0    1.07    1.13
  45 -42   0    1.09    0.69
  -3  45   0    1.21    1.02
  45 -42   0    2.13    1.16
 -42  -3   0    0.24    0.66
  -3  45   0    0.69    0.87
   6 -45   0   -0.25    0.75
  39   6   0    0.33    0.84
 -45  39   0    1.70    1.06
  39   6   0    1.28    1.44
  -6  45   0    0.99    0.81
  -6  45   0    1.49    1.03
 -39  -6   0    0.60    0.67
  45 -39   0   -0.12    0.65
  45 -39   0    1.55    0.70
   9 -45   0   -1.19    0.78
  36   9   0   -0.13    1.18
 -45  36   0    0.81    1.12
  36   9   0   -0.05    0.71
  45 -36   0    0.32    0.83
  -9  45   0   -0.10    0.73
  45 -36   0    0.02    0.60
  -9  45   0    2.12    1.16
 -36  -9   0   -0.24    0.62
  33  12   0   -0.29    1.27
  12 -45   0   -0.30    0.91
 -45  33   0    1.11    1.33
  33  12   0    0.84    0.65
 -33 -12   0    1.33    0.56
 -12  45   0    0.04    0.70
 -33 -12   0   -0.02    0.60
  45 -33   0    0.29    0.63
 -12  45   0    0.81    0.83
  45 -33   0    0.02    0.86
  15 -45   0    0.33    0.89
 -45  30   0    0.02    1.16
  30  15   0   -0.90    1.08
  30  15   0   -0.19    0.65
 -15  45   0    0.96    1.04
  45 -30   0    0.17    0.65
 -30 -15   0    1.54    0.78
  45 -30   0    0.04    0.83
 -15  45   0    0.20    0.66
 -30 -15   0    1.03    0.68
  18 -45   0   -0.82    0.80
 -45  27   0   -0.39    1.21
  27  18   0    0.60    0.72
  27  18   0    1.93    1.24
  45 -27   0    0.51    0.82
 -27 -18   0    1.08    0.63
  45 -27   0    0.13    0.67
 -18  45   0    0.86    0.80
 -18  45   0    1.43    1.01
 -27 -18   0    0.89    0.65
  21 -45   0   -0.81    0.53
 -45  24   0   -0.41    1.16
  24  21   0   -0.74    1.01
  21 -45   0   -0.52    0.72
  21 -45   0   -0.42    0.53
  24  21   0   -0.35    1.06
  45 -24   0   -0.46    0.80
 -21  45   0    0.67    0.70
  45 -24   0    0.07    0.61
 -24 -21   0   -0.08    0.63
  45 -24   0   -0.13    0.60
 -24 -21   0    0.71    0.57
 -21  45   0    1.24    1.12
 -45  21   0   -1.34    1.15
  21  24   0   -0.86    1.13
  21  24   0   -0.64    1.06
  24 -45   0    0.47    0.45
  24 -45   0    1.01    0.56
  24 -45   0    0.28    0.87
 -24  45   0   -0.27    1.02
 -21 -24   0    0.18    0.49
 -21 -24   0    0.67    0.69
  45 -21   0   -0.36    0.57
  45 -21   0   -0.26    0.95
 -24  45   0   -0.42    0.68
  45 -21   0   -0.07    0.62
  27 -45   0    0.42    0.64
 -45  18   0    1.10    1.28
 -45  18   0   -0.51    0.46
  18  27   0    0.26    0.94
 -27  45   0   -0.80    0.59
 -18 -27   0   -0.08    0.48
  45 -18   0    1.10    0.98
 -18 -27   0    0.22    0.66
  45 -18   0    0.08    0.56
  45 -18   0    1.18    0.74
 -27  45   0    1.27    1.00
  15  30   0    2.61    1.19
 -45  15   0    0.45    0.61
 -45  15   0    0.62    1.21
  30 -45   0    2.61    1.05
  45 -15   0    0.52    0.70
 -15 -30   0    1.65    0.52
 -30  45   0    1.42    0.68
 -15 -30   0    1.25    0.72
 -30  45   0    2.91    1.15
  45 -15   0    0.07    1.13
 -45  12   0    0.40    0.64
  12  33   0   -1.44    0.79
 -45  12   0    1.24    1.28
  33 -45   0    0.00    0.77
 -12 -33   0    0.14    0.43
  45 -12   0    1.39    1.12
 -12 -33   0    0.89    0.71
 -33  45   0    1.65    1.08
  45 -12   0   -0.41    0.61
 -33  45   0    0.30    0.59
  36 -45   0    0.76    0.90
 -45   9   0    1.05    1.18
   9  36   0    0.00    0.92
 -45   9   0   -0.60    0.67
  -9 -36   0   -0.23    0.62
 -36  45   0    1.48    1.07
  45  -9   0   -1.20    0.99
 -36  45   0    0.32    0.62
  45  -9   0    0.00    0.77
  -9 -36   0   -0.15    0.46
  39 -45   0    1.38    0.66
  39 -45   0    0.11    0.77
 -45   6   0   -0.32    1.05
   6  39   0    0.42    0.78
 -45   6   0   -1.11    0.62
  -6 -39   0   -0.33    0.43
  45  -6   0   -0.63    1.00
 -39  45   0    0.72    0.77
 -39  45   0    0.15    0.66
  -6 -39   0   -0.09    0.65
  45  -6   0   -0.65    0.65
  42 -45   0    0.55    0.56
 -45   3   0   -0.31    0.68
   3  42   0   -0.03    0.96
  42 -45   0    1.33    0.95
  -3 -42   0   -0.81    0.61
 -42  45   0   -0.26    1.12
  45  -3   0    0.65    1.29
  45  -3   0   -1.01    0.71
  45 -45   0    0.72    1.05
   0  45   0    2.24    1.25
 -45  45   0   -0.77    1.09
   0 -45   0    0.98    0.88
  45   0   0    0.07    0.76
  45   0   0   -0.79    1.36
  44   2   0    1.73    1.68
 -46  44   0    0.29    1.32
  44   2   0    0.54    0.97
   2 -46   0    0.60    0.71
  46 -44   0    1.92    1.17
  -2  46   0    0.76    1.25
 -46  41   0    0.32    1.05
  41   5   0    0.22    0.73
   5 -46   0   -1.15    0.92
   5 -46   0    0.35    0.62
  41   5   0    1.48    1.41
 -41  -5   0    0.17    0.68
  46 -41   0    4.85    0.95
  46 -41   0    0.48    0.71
  -5  46   0   -1.08    0.80
  -5  46   0    0.23    0.78
  38   8   0    0.12    1.29
  38   8   0   -0.24    0.68
 -46  38   0   -0.21    1.01
   8 -46   0   -1.20    0.86
  46 -38   0    0.23    0.90
  -8  46   0   -0.40    0.79
  46 -38   0   -0.87    0.66
  -8  46   0    0.86    1.01
 -38  -8   0   -0.45    0.65
  35  11   0    0.86    0.76
  35  11   0   -0.47    1.21
 -46  35   0    0.40    1.15
  11 -46   0    0.09    0.69
 -35 -11   0    1.28    0.72
 -11  46   0    0.05    0.88
  46 -35   0   -0.34    0.63
  46 -35   0   -0.14    0.77
 -11  46   0    0.48    0.73
  32  14   0   -0.39    1.21
  32  14   0   -0.60    0.78
 -46  32   0   -0.22    1.17
  14 -46   0   -0.92    0.70
  46 -32   0   -0.04    0.82
 -14  46   0   -0.14    0.91
  46 -32   0   -0.73    0.58
 -32 -14   0   -0.52    0.61
 -14  46   0    0.16    0.65
 -32 -14   0    0.59    0.56
  29  17   0    0.42    0.75
  29  17   0   -0.37    1.16
 -46  29   0    0.52    1.26
  17 -46   0   -0.25    0.83
 -17  46   0   -0.04    0.84
  46 -29   0    0.39    0.94
 -29 -17   0   -0.01    0.68
  46 -29   0   -0.72    0.51
 -29 -17   0    1.17    0.63
 -17  46   0   -0.14    0.68
 -46  26   0   -0.03    1.28
  26  20   0    1.56    0.85
  20 -46   0   -1.27    0.82
  26  20   0   -0.03    1.17
  26  20   0   -0.80    1.03
  46 -26   0   -0.90    0.60
 -20  46   0    0.50    0.93
  46 -26   0   -0.31    0.70
 -20  46   0   -0.27    1.21
 -26 -20   0   -0.64    0.54
  46 -26   0    0.78    0.95
 -26 -20   0    0.31    0.63
 -46  23   0   -1.27    1.12
  23 -46   0   -0.39    0.87
  23  23   0   -0.56    1.05
  23 -46   0   -0.31    0.47
  23 -46   0    0.68    0.56
  23  23   0    0.76    1.14
  46 -23   0    0.64    1.03
 -23  46   0    0.97    0.74
  46 -23   0   -1.06    0.60
 -23 -23   0   -0.37    0.60
 -23 -23   0    0.05    0.51
  46 -23   0    0.55    0.64
 -23  46   0   -0.13    0.99
 -46  20   0    0.70    0.58
  20  26   0   -0.41    1.07
 -46  20   0    0.52    1.25
  26 -46   0    0.93    0.81
  26 -46   0    0.81    0.47
 -20 -26   0    0.02    0.64
  46 -20   0    0.41    0.66
  46 -20   0    0.57    0.77
  46 -20   0    0.64    0.62
 -26  46   0    0.28    1.01
 -26  46   0   -0.61    0.62
 -20 -26   0    0.43    0.49
  29 -46   0    0.26    0.66
 -46  17   0   -0.40    0.64
 -46  17   0   -0.53    1.19
  17  29   0    0.86    0.96
 -29  46   0   -0.14    0.94
  46 -17   0   -0.05    0.57
  46 -17   0    2.63    1.05
  46 -17   0    0.74    0.80
 -17 -29   0    0.58    0.48
 -17 -29   0    1.14    0.77
 -29  46   0   -0.25    0.65
  32 -46   0    0.57    0.83
  14  32   0   -0.21    0.90
 -46  14   0   -0.42    0.60
 -46  14   0   -0.72    1.16
 -14 -32   0    0.22    0.44
 -32  46   0    0.12    0.59
 -14 -32   0    0.59    0.72
  46 -14   0    1.03    0.99
  46 -14   0   -1.05    0.60
 -32  46   0    1.41    1.03
  35 -46   0   -0.21    0.77
  11  35   0   -1.09    0.82
 -46  11   0    0.49    1.21
 -46  11   0    0.12    0.60
  46 -11   0   -1.15    0.59
 -35  46   0    0.79    0.94
 -11 -35   0   -0.14    0.42
 -35  46   0   -0.60    0.61
  46 -11   0   -0.66    1.12
 -11 -35   0    0.03    0.58
  38 -46   0    0.13    0.57
   8  38   0   -0.16    0.94
  38 -46   0   -0.62    0.71
 -46   8   0   -0.46    0.52
 -46   8   0    0.62    1.12
 -38  46   0   -0.28    0.61
  -8 -38   0   -0.76    0.44
  46  -8   0   -0.21    0.70
  -8 -38   0    0.03    0.66
  46  -8   0    0.67    1.05
 -38  46   0    1.21    0.96
 -46   5   0   -0.78    0.66
   5  41   0   -0.96    0.82
  41 -46   0    1.41    0.66
  41 -46   0    0.05    0.83
  -5 -41   0   -0.78    0.65
  46  -5   0    1.03    1.09
 -41  46   0   -0.13    0.70
 -41  46   0    0.46    1.01
  46  -5   0   -0.25    0.75
  44 -46   0   -0.67    0.96
   2  44   0    1.09    1.49
  46  -2   0    1.11    1.50
 -44  46   0    1.87    1.53
  -2 -44   0    1.20    0.90
  46  -2   0    0.38    0.87
  43   4   0    0.77    2.30
   7 -47   0    0.06    0.86
  40   7   0   -0.59    1.29
 -47  40   0    0.05    1.18
  40   7   0   -0.05    0.64
  47 -40   0    0.32    0.63
  -7  47   0   -0.70    0.95
  -7  47   0   -0.28    0.76
  47 -40   0    0.97    0.85
 -40  -7   0   -0.37    0.61
 -47  37   0    0.24    1.13
  37  10   0    0.19    1.27
  37  10   0    0.16    0.65
  10 -47   0    0.56    1.02
 -10  47   0    0.70    0.87
  47 -37   0   -0.52    0.59
  47 -37   0   -0.68    0.85
 -37 -10   0    0.67    0.76
 -10  47   0   -0.35    0.84
  13 -47   0   -0.87    0.81
  34  13   0    0.11    1.27
 -47  34   0   -1.53    1.08
  34  13   0   -0.51    0.62
 -13  47   0    0.26    0.72
 -34 -13   0   -0.44    0.53
  47 -34   0   -0.26    0.63
 -34 -13   0   -0.24    0.67
 -13  47   0    0.45    0.91
  47 -34   0    0.79    0.97
 -47  31   0    0.70    1.16
  31  16   0    1.51    1.26
  31  16   0    1.09    0.68
  16 -47   0   -0.20    0.68
  47 -31   0    2.17    1.02
 -16  47   0    1.34    1.04
 -31 -16   0    1.22    0.81
 -16  47   0    0.78    0.71
 -31 -16   0    0.92    0.67
  47 -31   0   -0.38    0.59
  19 -47   0   -0.13    0.88
  28  19   0   -0.42    0.71
  28  19   0   -1.65    1.13
  28  19   0   -0.27    1.09
 -47  28   0    0.46    1.14
 -19  47   0   -0.68    0.91
  47 -28   0   -0.81    0.56
 -19  47   0   -0.13    0.81
 -28 -19   0   -1.60    0.56
 -28 -19   0    0.26    0.55
  47 -28   0    0.54    0.70
  47 -28   0   -0.11    0.86
  22 -47   0   -0.28    0.54
  25  22   0   -0.40    1.02
  25  22   0    0.82    1.21
  22 -47   0   -0.04    0.85
 -47  25   0    1.91    1.33
  22 -47   0   -0.63    0.52
 -22  47   0   -0.30    0.62
  47 -25   0    0.56    0.94
  47 -25   0    0.47    0.59
 -25 -22   0   -0.82    0.61
 -22  47   0    0.15    1.00
  47 -25   0    0.06    0.65
 -25 -22   0    0.28    0.50
  25 -47   0   -0.17    0.50
 -47  22   0    1.02    1.30
  22  25   0   -1.01    0.94
  22  25   0    0.84    1.25
  25 -47   0   -0.71    0.47
  25 -47   0    0.05    0.85
  47 -22   0    1.11    0.95
 -22 -25   0    1.01    0.70
  47 -22   0    0.28    0.65
  47 -22   0   -0.36    0.62
 -25  47   0    0.07    0.66
 -25  47   0   -0.03    0.98
 -22 -25   0    0.15    0.49
  28 -47   0   -0.18    0.59
 -47  19   0    1.04    0.66
 -47  19   0    0.14    1.21
  19  28   0   -0.09    0.95
  47 -19   0    0.68    0.76
  47 -19   0   -0.52    0.65
 -19 -28   0    0.24    0.48
 -19 -28   0    0.73    0.67
 -28  47   0    0.57    1.02
 -28  47   0   -0.86    0.59
  47 -19   0    0.05    0.60
  31 -47   0   -1.17    0.73
 -47  16   0    0.24    0.52
  16  31   0    1.63    0.99
 -47  16   0   -1.28    1.02
 -16 -31   0   -0.19    0.45
 -16 -31   0   -0.23    0.60
 -31  47   0   -0.22    0.66
  47 -16   0   -0.14    1.00
  47 -16   0    0.03    0.63
 -31  47   0    0.56    0.91
  13  34   0   -0.98    0.88
  34 -47   0    1.00    0.83
 -47  13   0   -0.20    1.19
 -47  13   0    0.87    0.68
 -13 -34   0   -0.10    0.64
 -13 -34   0   -0.21    0.45
  47 -13   0    1.16    1.14
 -34  47   0   -0.31    0.62
  47 -13   0    0.29    0.73
 -34  47   0    1.65    1.03
 -47  10   0    1.08    1.29
  10  37   0    0.70    1.07
  37 -47   0   -0.38    0.80
 -47  10   0    0.93    0.71
 -10 -37   0    0.35    0.49
 -37  47   0   -0.95    0.66
  47 -10   0    0.16    1.10
 -10 -37   0   -0.12    0.71
 -37  47   0    2.72    1.09
  47 -10   0   -1.54    0.67
 -47   7   0    1.17    1.17
   7  40   0   -0.78    0.82
  40 -47   0    0.58    0.65
  40 -47   0   -0.33    0.94
 -47   7   0    0.48    0.70
  47  -7   0    2.22    1.44
  -7 -40   0   -0.60    0.69
 -40  47   0   -0.25    0.66
  47  -7   0   -0.49    0.68
  -7 -40   0   -0.61    0.44
 -40  47   0    0.83    0.99
  43 -47   0    0.27    1.17
  -4 -43   0   -1.09    1.13
  39   9   0   -0.94    0.64
 -48  39   0    1.22    1.22
   9 -48   0   -0.81    0.80
  39   9   0    0.45    1.36
  -9  48   0    0.09    0.99
  48 -39   0   -0.35    0.67
 -39  -9   0    1.31    0.72
  -9  48   0    0.47    0.81
  48 -39   0   -0.05    0.82
  36  12   0   -1.33    1.24
 -48  36   0    0.46    1.17
  36  12   0    0.22    0.68
  12 -48   0   -0.80    0.83
 -12  48   0   -0.26    0.88
 -36 -12   0    0.27    0.60
  48 -36   0    0.65    0.75
 -12  48   0    0.13    0.75
  48 -36   0    0.71    0.92
  15 -48   0   -1.11    0.71
  33  15   0    0.88    0.77
 -48  33   0   -0.64    1.18
  33  15   0   -0.50    1.21
 -33 -15   0    1.16    0.85
 -15  48   0    0.90    0.90
 -33 -15   0    0.02    0.53
  48 -33   0    0.69    1.01
 -33 -15   0    0.56    0.76
  48 -33   0   -0.90    0.63
 -15  48   0   -0.70    0.59
 -48  30   0   -1.23    1.02
  18 -48   0   -0.38    0.78
  30  18   0    0.43    0.77
  30  18   0   -1.32    1.09
 -30 -18   0   -0.47    0.55
  48 -30   0   -0.45    0.64
 -18  48   0   -0.82    0.70
 -18  48   0   -0.15    0.89
  48 -30   0   -0.68    0.82
 -30 -18   0    0.47    0.67
  27  21   0    0.62    1.17
  27  21   0    0.26    1.04
 -48  27   0    0.66    1.25
  21 -48   0   -0.02    0.58
  21 -48   0   -0.15    0.59
  21 -48   0   -0.37    0.83
  48 -27   0   -0.23    0.61
 -21  48   0    0.21    0.69
 -27 -21   0   -0.21    0.51
 -21  48   0    1.42    1.01
  48 -27   0   -0.18    0.67
 -27 -21   0   -0.05    0.66
  48 -27   0    0.12    0.90
 -48  24   0    0.10    1.12
  24 -48   0    0.96    0.55
  24  24   0    0.23    1.01
  24 -48   0    0.94    0.52
  24 -48   0    1.01    0.98
  24  24   0    1.33    1.34
  48 -24   0    0.29    0.63
 -24  48   0    0.13    0.74
 -24 -24   0    0.42    0.51
 -24 -24   0    0.79    0.62
  48 -24   0   -0.02    0.58
 -24  48   0    1.24    1.04
  48 -24   0    1.21    1.01
  21  27   0   -0.09    0.97
  27 -48   0   -0.84    0.72
 -48  21   0   -1.04    1.12
  21  27   0   -1.89    1.01
 -21 -27   0   -0.82    0.60
 -27  48   0   -0.69    0.83
 -21 -27   0   -0.16    0.45
  48 -21   0    0.01    0.90
 -27  48   0   -0.05    0.68
  48 -21   0   -0.64    0.57
  48 -21   0   -1.09    0.53
  18  30   0   -1.02    0.92
 -48  18   0    1.39    1.28
  30 -48   0   -0.04    0.75
 -48  18   0    0.31    0.61
 -18 -30   0    0.96    0.68
 -30  48   0    2.82    1.06
 -18 -30   0    0.23    0.47
 -30  48   0    1.07    0.70
  48 -18   0    1.32    1.19
  48 -18   0   -0.04    0.69
  15  33   0   -0.99    0.85
 -48  15   0   -0.95    0.61
  33 -48   0   -1.19    0.68
 -48  15   0    0.78    1.22
 -15 -33   0   -1.04    0.39
 -33  48   0    0.16    0.65
  48 -15   0   -1.03    0.68
 -15 -33   0    0.32    0.71
  48 -15   0    0.84    1.09
 -33  48   0    0.07    0.83
 -48  12   0    0.00    0.66
  12  36   0    0.01    0.95
 -48  12   0   -1.01    1.12
  36 -48   0    0.94    0.84
 -36  48   0   -1.06    0.62
  48 -12   0    0.19    0.71
 -12 -36   0   -0.60    0.41
 -36  48   0    0.55    0.93
 -12 -36   0   -0.94    0.62
  48 -12   0    2.44    1.26
   9  39   0    0.07    1.05
  39 -48   0   -1.20    0.80
 -48   9   0    0.35    1.22
  39 -48   0    2.82    0.79
 -48   9   0    0.68    0.68
 -39  48   0    0.26    0.66
  -9 -39   0    2.25    0.86
  48  -9   0   -0.19    0.71
  -9 -39   0   -0.08    0.46
 -39  48   0    1.28    1.06
  48  -9   0    0.61    1.24
  38  11   0    0.47    0.66
 -49  38   0    1.59    1.23
  11 -49   0   -1.20    0.76
  38  11   0    0.23    1.33
 -38 -11   0   -0.28    0.61
  49 -38   0    2.74    1.20
 -11  49   0    1.12    1.02
  35  14   0   -0.32    1.30
 -49  35   0    0.71    1.27
  35  14   0    0.94    0.69
  14 -49   0   -1.30    0.92
 -35 -14   0    0.91    0.76
  49 -35   0   -0.66    0.64
 -14  49   0    0.47    0.99
 -35 -14   0    0.81    0.55
 -14  49   0    1.93    0.96
  49 -35   0    1.41    1.01
  32  17   0   -0.59    0.71
  17 -49   0   -1.17    0.59
 -49  32   0    0.43    1.21
  32  17   0   -0.57    1.18
  49 -32   0    1.16    0.68
 -17  49   0    1.46    0.83
 -32 -17   0   -1.00    0.57
  49 -32   0    0.81    1.04
 -17  49   0   -0.06    0.91
 -32 -17   0    0.71    0.66
  29  20   0    1.06    0.86
  29  20   0    0.09    1.02
  29  20   0    0.12    1.24
  20 -49   0   -1.45    0.87
 -49  29   0    0.22    1.23
 -20  49   0    1.08    1.01
 -29 -20   0   -0.56    0.58
 -20  49   0   -0.03    0.73
 -29 -20   0   -0.50    0.64
  49 -29   0   -0.85    0.92
  49 -29   0   -0.45    0.58
  49 -29   0    0.42    0.70
  23 -49   0   -0.15    0.52
  26  23   0    1.48    1.38
  23 -49   0    0.15    0.55
 -49  26   0    0.68    1.24
  23 -49   0   -0.17    0.85
  26  23   0   -0.74    0.94
 -23  49   0    0.37    0.70
 -26 -23   0   -0.03    0.53
 -26 -23   0    0.07    0.61
  49 -26   0    0.21    0.63
  49 -26   0    0.07    0.69
 -23  49   0    2.51    1.01
  49 -26   0   -0.71    0.88
 -49  23   0   -0.52    1.11
  23  26   0    0.77    1.18
  26 -49   0    1.11    0.54
  23  26   0   -0.54    0.93
  26 -49   0   -0.11    0.47
  26 -49   0   -1.40    0.71
  49 -23   0    0.42    0.64
  49 -23   0    0.03    0.89
 -23 -26   0    0.39    0.54
 -26  49   0    0.60    0.72
  49 -23   0    0.56    0.67
 -26  49   0    2.29    1.00
 -23 -26   0    1.25    0.71
  20  29   0    0.89    1.04
  29 -49   0    0.61    0.96
 -49  20   0    1.46    0.73
 -49  20   0   -0.46    1.24
 -20 -29   0   -0.08    0.69
  49 -20   0   -0.24    0.60
  49 -20   0    0.16    1.05
 -29  49   0    0.57    1.03
  49 -20   0    0.26    0.67
 -20 -29   0   -0.10    0.49
 -29  49   0   -0.38    0.62
  17  32   0   -0.70    0.85
  32 -49   0    0.25    0.78
 -49  17   0   -0.01    0.72
 -49  17   0    1.16    1.36
 -17 -32   0    0.71    0.51
  49 -17   0    0.98    1.11
 -32  49   0    0.87    0.96
 -32  49   0   -1.34    0.62
 -17 -32   0   -0.70    0.68
  49 -17   0   -0.11    0.65
 -49  14   0    0.38    1.19
  14  35   0   -0.11    1.01
 -49  14   0   -0.08    0.66
  35 -49   0   -0.07    0.87
  49 -14   0    0.11    1.11
 -35  49   0    0.11    0.73
 -14 -35   0   -0.72    0.66
 -14 -35   0   -0.09    0.45
  49 -14   0   -0.44    0.70
 -35  49   0    2.56    1.10
  11  38   0   -0.63    1.08
 -49  11   0   -0.91    1.19
  38 -49   0    0.71    0.83
 -38  49   0    0.23    1.05
 -11 -38   0   -1.10    0.62
 -11 -38   0   -0.79    0.41
  49 -11   0    1.36    1.21
  49 -11   0   -0.42    0.68
 -38  49   0   -0.47    0.65
  13 -50   0    0.24    0.97
 -50  37   0    0.38    1.33
  37  13   0    0.29    1.31
  37  13   0    1.49    0.86
  50 -37   0   -0.13    0.97
 -13  50   0    0.39    1.07
  16 -50   0   -0.43    0.96
 -50  34   0   -0.07    1.11
  34  16   0   -1.61    1.24
  34  16   0    0.30    0.74
 -16  50   0    0.72    0.76
 -34 -16   0   -0.28    0.65
 -34 -16   0   -0.02    0.69
 -16  50   0    1.62    1.19
 -34 -16   0    0.02    0.56
  50 -34   0   -0.17    0.66
  50 -34   0    0.77    1.01
 -50  31   0   -1.55    1.16
  31  19   0    1.51    1.36
  31  19   0    0.80    0.69
  31  19   0   -1.94    0.99
  19 -50   0   -0.16    0.92
 -31 -19   0   -0.11    0.61
 -31 -19   0   -0.81    0.65
  50 -31   0   -0.15    0.68
 -19  50   0    0.77    0.99
 -19  50   0    0.81    0.79
  50 -31   0   -0.47    0.71
  50 -31   0   -0.04    0.89
  22 -50   0    0.61    0.96
  28  22   0   -1.21    1.00
  28  22   0    0.76    1.21
 -50  28   0   -0.75    1.16
  22 -50   0    0.43    0.60
  22 -50   0   -0.79    0.54
 -22  50   0   -0.28    0.94
  50 -28   0    0.73    0.63
  50 -28   0   -1.17    0.78
  50 -28   0    0.25    0.58
 -22  50   0   -1.60    0.60
 -28 -22   0    0.59    0.58
 -28 -22   0   -0.87    0.53
 -50  25   0   -0.66    1.22
  25 -50   0   -0.27    0.45
  25 -50   0    0.47    0.80
  25  25   0   -1.62    0.97
  25 -50   0    0.85    0.53
  25  25   0   -0.50    1.00
 -25 -25   0   -0.19    0.61
  50 -25   0   -0.17    0.78
 -25 -25   0   -0.14    0.49
 -25  50   0    2.33    1.10
  50 -25   0   -0.73    0.63
  50 -25   0    0.89    0.69
 -25  50   0   -0.26    0.68
  28 -50   0    0.43    0.92
  22  28   0    0.69    1.25
  28 -50   0    0.69    0.45
 -50  22   0   -1.10    1.10
  22  28   0   -0.47    0.95
  50 -22   0   -0.99    0.92
  50 -22   0    1.28    0.63
 -22 -28   0    0.33    0.49
  50 -22   0   -0.26    0.76
 -22 -28   0   -0.60    0.58
 -28  50   0    0.92    0.96
 -28  50   0    0.41    0.75
  31 -50   0   -0.99    0.73
 -50  19   0    0.40    1.17
  19  31   0   -0.80    1.02
 -50  19   0   -0.15    0.57
 -31  50   0    2.06    1.05
 -19 -31   0   -1.02    0.58
  50 -19   0    1.01    1.19
  50 -19   0   -1.02    0.73
 -19 -31   0    0.02    0.46
 -31  50   0    1.11    0.73
 -50  16   0   -0.70    1.23
 -50  16   0   -0.40    0.66
  16  34   0   -0.91    1.08
  34 -50   0   -1.06    0.94
 -16 -34   0   -0.83    0.41
 -16 -34   0   -0.48    0.64
  50 -16   0    0.16    1.23
 -34  50   0   -0.35    0.68
  50 -16   0   -1.16    0.64
 -34  50   0    0.92    1.02
  13  37   0   -0.10    1.08
 -50  13   0   -0.19    1.42
  37 -50   0    0.14    0.99
 -37  50   0    0.62    0.87
 -13 -37   0   -0.12    0.49
  50 -13   0   -1.17    0.73
 -37  50   0    2.17    1.47
 -13 -37   0    0.66    0.77
  50 -13   0   -0.16    1.13
  33  18   0    0.10    1.12
  33  18   0    0.09    0.74
  18 -51   0    0.62    0.81
 -51  33   0   -0.64    1.08
  51 -33   0    1.95    1.05
  51 -33   0    0.67    0.75
 -33 -18   0   -0.32    0.82
 -18  51   0    0.54    1.14
 -51  30   0   -1.26    1.06
  21 -51   0    0.11    0.64
  30  21   0   -0.05    1.07
  30  21   0    2.17    1.28
  21 -51   0   -2.21    0.64
  51 -30   0    0.54    0.69
 -30 -21   0    0.12    0.56
  51 -30   0    1.33    1.04
  51 -30   0   -0.32    0.75
 -30 -21   0    0.67    0.76
 -21  51   0    1.98    1.27
 -21  51   0    0.46    0.85
  24 -51   0   -0.82    0.47
  24 -51   0   -0.05    0.53
  27  24   0   -1.66    1.08
  24 -51   0   -0.84    0.82
 -51  27   0    1.64    1.31
  27  24   0    1.26    1.20
  51 -27   0    0.45    0.75
  51 -27   0   -0.33    0.60
 -27 -24   0    0.18    0.54
 -27 -24   0    0.40    0.62
 -24  51   0    1.23    1.08
 -24  51   0    0.26    0.76
  51 -27   0    0.44    0.99
 -51  24   0   -0.65    1.14
  24  27   0   -1.40    0.94
  24  27   0    0.04    0.98
  27 -51   0   -0.42    0.76
  51 -24   0    0.02    0.89
 -27  51   0   -0.61    0.65
  51 -24   0    0.50    0.64
 -27  51   0    1.28    1.07
 -24 -27   0   -1.17    0.56
 -24 -27   0   -0.60    0.47
  51 -24   0    0.10    0.77
  30 -51   0    0.59    0.97
  21  30   0   -0.28    1.13
 -51  21   0   -0.58    1.19
  21  30   0   -0.70    1.04
 -21 -30   0   -0.18    0.44
  51 -21   0   -0.39    0.65
  51 -21   0    1.66    1.32
 -30  51   0    2.42    1.07
 -30  51   0   -0.20    0.69
 -21 -30   0   -0.24    0.62
  51 -21   0    0.09    0.51
  18  33   0    0.38    1.06
  33 -51   0   -0.27    0.83
 -51  18   0    1.85    1.40
 -33  51   0   -1.04    0.67
 -18 -33   0   -0.32    0.62
  51 -18   0   -0.79    0.89
 -33  51   0    0.45    0.93
  52 -29   0    0.47    1.59
 -23  52   0    2.92    1.95
  26  26   0   -1.13    1.09
 -52  26   0   -1.05    1.35
  26  26   0    0.35    1.23
  26 -52   0   -0.69    1.04
  52 -26   0    0.65    1.22
 -26 -26   0   -0.52    0.80
 -26  52   0    1.35    1.30
  23  29   0    2.44    2.51
  52 -23   0    2.47    1.85
   1   0   1    2.80    0.23
  -1  -2   1    8.18    0.51
   3  -1   1    7.89    0.45
   2  -3  -1    7.91    0.43
   1   2  -1    8.07    0.46
  -3   1  -1    8.42    0.49
  -3   1  -1    7.82    0.47
   2  -3  -1    7.67    0.48
   2  -3  -1    8.07    0.48
  -3   1  -1    7.76    0.47
  -3   5   1    2.87    0.28
  -3   5   1    3.06    0.28
   5  -2   1    3.18    0.25
  -3   5   1    2.85    0.30
  -2  -3   1    2.87    0.30
  -2  -3   1    2.05    0.25
  -5   2  -1    3.29    0.25
  -5   2  -1    3.74    0.36
   3  -5  -1    3.12    0.29
   2   3  -1    3.44    0.30
   3  -5  -1    3.41    0.29
   2   1   1   26.60    1.36
   4  -3   1   91.59    4.50
  -1   4   1   88.87    4.51
  -4   3  -1   91.83    4.49
  -4   3  -1   89.97    4.49
  -4   3  -1   90.77    4.53
   1  -4  -1   91.52    4.52
   1  -4  -1   89.40    4.51
  -4   3  -1   78.30    4.50
   3   1  -1   90.01    4.52
   7  -3   1  315.13   15.50
  -4   7   1  299.25   15.49
  -4   7   1  300.95   15.50
  -4   7   1  314.39   15.54
   7  -3   1  312.83   15.56
  -3  -4   1  307.29   15.53
  -3  -4   1  319.11   15.55
   4  -7  -1  311.21   15.53
   4  -7  -1  308.77   15.50
   3   4  -1  308.55   15.53
   4  -7  -1  306.62   15.50
  -7   3  -1  309.59   15.50
  -7   3  -1  304.74   15.55
   4   0   1   50.49    2.61
  -4   4   1   51.38    2.64
  -4   4   1   50.77    2.64
  -4   4   1   52.35    2.65
   0  -4   1   50.49    2.66
  -4   0  -1   52.48    2.60
   4  -4  -1   50.26    2.64
  -4   0  -1   50.16    2.61
  -4   0  -1   53.03    2.67
   0   4  -1   52.73    2.64
   4  -4  -1   50.21    2.62
  -4   0  -1   51.54    2.61
   4  -4  -1   52.71    2.64
   6  -4   1    2.34    0.28
  -4  -2   1    2.49    0.26
  -2   6   1    2.66    0.33
   2  -6  -1    3.54    0.35
   4   2  -1    2.26    0.32
  -6   4  -1    3.11    0.38
   2  -6  -1    3.10    0.28
   2  -6  -1    3.10    0.30
   4   2  -1    1.89    0.24
  -6   4  -1    2.49    0.24
  -4  -5   1   42.92    2.29
   9  -4   1   42.18    2.35
  -5   9   1   42.89    2.32
  -4  -5   1   45.16    2.33
   9  -4   1   42.87    2.25
   5  -9  -1   41.58    2.24
   5  -9  -1   40.95    2.24
   4   5  -1   43.98    2.30
  -9   4  -1   43.84    2.37
   5  -9  -1   41.65    2.30
  -9   4  -1   42.97    2.25
  -5   6   1  249.37   12.78
  -1  -5   1  247.87   12.79
  -5   6   1  250.98   12.81
   6  -1   1  254.76   12.74
   6  -1   1  254.92   12.76
   6  -1   1  248.82   12.83
  -1  -5   1  263.12   12.81
  -5   6   1  250.04   12.78
   5  -6  -1  260.60   12.81
  -6   1  -1  254.36   12.76
   1   5  -1  252.57   12.80
   5  -6  -1  259.42   12.78
  -6   1  -1  255.90   12.83
   5  -6  -1  257.56   12.78
   5  -6  -1  259.35   12.77
   1   5  -1  253.21   12.81
  -5   3   1   58.73    3.02
   3   2   1   59.93    2.96
  -5   3   1   59.20    3.00
   2  -5   1   59.47    3.00
  -3  -2  -1   53.64    2.95
   5  -3  -1   58.53    3.00
  -2   5  -1   59.99    3.00
   5  -3  -1   58.45    2.98
  -5   0   1  128.36    6.63
   5  -5   1  122.50    6.61
   5  -5   1  133.49    6.59
   5  -5   1  128.55    6.56
  -5   0   1  128.59    6.61
   5  -5   1  130.01    6.56
  -5   0   1  128.80    6.60
   0   5   1  132.23    6.61
  -5   5  -1  130.79    6.56
   0  -5  -1  134.50    6.61
   5   0  -1  134.62    6.62
  -5   5  -1  132.29    6.56
   5   0  -1  131.71    6.61
  -5   5  -1  131.44    6.59
  -5   5  -1  132.05    6.62
   8  -5   1  123.79    6.17
   8  -5   1  120.43    6.22
  -3   8   1  121.79    6.20
  -5  -3   1  122.42    6.19
  -8   5  -1  118.70    6.23
   3  -8  -1  121.11    6.20
   5   3  -1  122.91    6.19
  11  -5   1  111.19    5.59
  -5  -6   1  112.92    5.65
  -5  -6   1  110.78    5.63
  11  -5   1  111.37    5.71
  -6  11   1  109.57    5.66
 -11   5  -1  108.83    5.72
   6 -11  -1  109.60    5.64
   5   6  -1  107.46    5.63
   6 -11  -1  105.63    5.56
 -11   5  -1  108.03    5.59
   6 -11  -1  107.56    5.56
  -6   8   1   23.76    1.39
  -6   8   1   26.09    1.48
   8  -2   1   25.82    1.39
  -2  -6   1   26.22    1.45
  -6   8   1   24.36    1.39
  -2  -6   1   26.76    1.46
   8  -2   1   25.20    1.52
   6  -8  -1   26.83    1.40
   6  -8  -1   25.85    1.40
   2   6  -1   25.71    1.48
   6  -8  -1   26.08    1.46
  -8   2  -1   26.27    1.40
   2   6  -1   26.74    1.46
  -8   2  -1   26.89    1.54
  -6   5   1    6.10    0.45
  -6   5   1    5.59    0.48
   5   1   1    4.92    0.49
  -6   5   1    4.92    0.39
   1  -6   1    5.14    0.44
   5   1   1    6.29    0.39
   1  -6   1    5.90    0.44
  -5  -1  -1    6.05    0.35
   6  -5  -1    5.78    0.48
  -5  -1  -1    5.46    0.38
  -5  -1  -1    5.41    0.51
   6  -5  -1    5.26    0.40
  -1   6  -1    5.63    0.46
  -1   6  -1    5.55    0.44
  -6   2   1  246.59   12.56
   4  -6   1  248.83   12.56
   2   4   1  255.01   12.54
  -6   2   1  250.03   12.57
   2   4   1  244.71   12.58
  -6   2   1  252.56   12.61
   4  -6   1  251.39   12.58
   6  -2  -1  249.30   12.58
   6  -2  -1  248.99   12.61
   6  -2  -1  250.91   12.57
  -4   6  -1  249.47   12.57
  -2  -4  -1  248.97   12.54
  -4   6  -1  256.55   12.59
   7  -6   1   29.19    1.60
  -6  -1   1   29.27    1.57
  -1   7   1   29.41    1.58
  -6  -1   1   27.77    1.63
  -6  -1   1   28.10    1.57
  -7   6  -1   28.39    1.54
  -7   6  -1   29.06    1.48
  -7   6  -1   29.93    1.62
   1  -7  -1   28.44    1.58
   6   1  -1   28.67    1.63
   6   1  -1   28.26    1.57
  10  -6   1   26.03    1.55
  10  -6   1   25.67    1.43
  -6  -4   1   26.47    1.49
  -4  10   1   25.80    1.50
 -10   6  -1   24.15    1.59
   6   4  -1   24.95    1.48
   4 -10  -1   24.29    1.49
  -6  -7   1   24.21    1.54
  13  -6   1   22.42    1.70
  13  -6   1   26.38    1.50
  -6  -7   1   27.47    1.62
  -7  13   1   25.17    1.62
   7 -13  -1   25.17    1.46
   6   7  -1   25.85    1.56
   7 -13  -1   26.45    1.58
   7 -13  -1   25.36    1.44
 -13   6  -1   25.61    1.61
 -13   6  -1   26.51    1.76
  -3  -7   1  250.02   12.51
  10  -3   1  239.92   12.56
  -7  10   1  254.26   12.54
  -7  10   1  242.64   12.44
  -7  10   1  239.97   12.44
  -3  -7   1  251.27   12.50
  10  -3   1  244.06   12.46
   3   7  -1  246.19   12.52
   7 -10  -1  253.67   12.45
 -10   3  -1  237.98   12.56
   7 -10  -1  248.51   12.45
 -10   3  -1  254.96   12.47
   7 -10  -1  249.93   12.52
   3   7  -1  253.02   12.52
  -7   7   1   27.82    1.61
   7   0   1   27.43    1.52
   0  -7   1   29.99    1.58
  -7   7   1   26.90    1.53
  -7   7   1   28.18    1.53
   0  -7   1   29.23    1.57
   7   0   1   29.14    1.65
   7  -7  -1   26.82    1.53
   0   7  -1   30.92    1.58
  -7   0  -1   28.45    1.51
   7  -7  -1   28.09    1.59
   0   7  -1   29.47    1.59
  -7   0  -1   28.89    1.64
   4   3   1   58.43    2.94
  -7   4   1   55.49    2.96
   3  -7   1   59.56    2.97
   3  -7   1   56.94    2.98
  -7   4   1   58.40    3.03
   7  -4  -1   53.89    2.97
  -3   7  -1   57.72    2.98
   7  -4  -1   57.93    3.02
  -4  -3  -1   57.44    2.94
  -3   7  -1   57.96    2.99
   7  -4  -1   59.62    2.96
   6  -7   1  984.15   48.32
  -7   1   1  757.05   68.34
  -7   1   1 1000.00   48.41
   1   6   1  918.96   68.32
   7  -1  -1  933.00   72.61
   9  -7   1   31.95    1.93
  -7  -2   1   40.17    1.95
   2  -9  -1   34.70    1.90
  -9   7  -1   33.23    1.95
   7   2  -1   33.52    1.89
   7   2  -1   32.81    1.98
  -5  12   1  264.08   13.47
  -7  -5   1  271.15   13.52
  12  -7   1  273.67   13.53
  12  -7   1  263.92   13.41
   5 -12  -1  264.88   13.47
 -12   7  -1  261.52   13.52
   7   5  -1  263.13   13.45
  15  -7   1   16.00    1.04
  -7  -8   1   14.15    1.09
  15  -7   1   16.40    1.30
  -7  -8   1   14.94    1.16
  -8  15   1   14.62    1.19
 -15   7  -1   13.98    1.33
   8 -15  -1   15.87    0.99
   8 -15  -1   14.98    0.99
   7   8  -1   15.20    1.11
   8 -15  -1   13.91    1.12
 -15   7  -1   16.74    1.05
  12  -4   1   43.30    2.66
  -4  -8   1   43.95    2.35
  -8  12   1   40.86    2.39
  12  -4   1   42.64    2.27
   8 -12  -1   42.62    2.36
 -12   4  -1   43.48    2.28
   8 -12  -1   41.30    2.24
   4   8  -1   40.98    2.37
   8 -12  -1   40.28    2.24
 -12   4  -1   41.95    2.51
  -8   9   1   24.78    1.39
  -1  -8   1   24.56    1.46
   9  -1   1   23.94    1.40
  -8   9   1   25.43    1.53
   9  -1   1   26.34    1.60
  -8   9   1   25.47    1.39
  -1  -8   1   25.41    1.48
   8  -9  -1   26.00    1.40
   1   8  -1   24.97    1.48
   8  -9  -1   25.48    1.41
  -9   1  -1   25.13    1.60
  -9   1  -1   24.22    1.40
   1   8  -1   26.44    1.49
   8  -9  -1   25.89    1.50
  -8   6   1   52.17    2.71
  -8   6   1   52.49    2.79
   2  -8   1   52.29    2.72
   2  -8   1   52.14    2.74
   6   2   1   53.21    2.80
   6   2   1   54.46    2.70
  -2   8  -1   49.98    2.73
   8  -6  -1   50.93    2.71
  -2   8  -1   52.53    2.75
  -6  -2  -1   52.44    2.69
   8  -6  -1   51.69    2.78
  -8   3   1   10.19    0.61
  -8   3   1    8.37    0.62
   5  -8   1    9.17    0.61
  -8   3   1    8.29    0.78
   3   5   1    9.08    0.57
   3   5   1    7.98    0.68
   5  -8   1    7.87    0.64
   8  -3  -1    8.98    0.63
  -5   8  -1    9.32    0.63
   8  -3  -1    9.54    0.62
  -3  -5  -1    9.22    0.57
  -5   8  -1    8.27    0.66
   8  -3  -1    7.11    0.70
   0   8   1  265.39   13.42
  -8   0   1  263.29   13.40
  -8   0   1  263.55   13.38
   8  -8   1  269.49   13.43
  -8   0   1  268.08   13.47
   8   0  -1  264.24   13.47
  -8   8  -1  260.03   13.37
   8   0  -1  268.54   13.40
   0  -8  -1  266.37   13.42
  -8   8  -1  271.33   13.44
  -3  11   1  116.67    5.95
  11  -8   1  118.28    5.98
  -8  -3   1  116.10    5.93
   3 -11  -1  113.32    5.94
 -11   8  -1  113.67    6.00
   8   3  -1  113.09    5.93
  -6  14   1   48.29    2.70
  -8  -6   1   48.13    2.65
  14  -8   1   48.05    2.60
  14  -8   1   49.44    2.77
   8   6  -1   49.66    2.67
 -14   8  -1   48.20    2.79
   6 -14  -1   46.45    2.67
  17  -8   1    4.07    0.76
  17  -8   1    4.51    0.53
  -8  -9   1    4.24    0.58
  -9  17   1    3.91    0.66
  -8  -9   1    3.69    0.51
   9 -17  -1    4.59    0.63
   8   9  -1    4.34    0.62
   9 -17  -1    5.23    0.51
 -17   8  -1    3.34    0.46
   9 -17  -1    4.79    0.50
 -17   8  -1    4.13    0.79
  14  -5   1   17.11    1.41
  -5  -9   1   19.69    1.27
  -9  14   1   19.95    1.34
  -5  -9   1   20.29    1.26
  14  -5   1   19.90    1.19
   9 -14  -1   17.79    1.12
   5   9  -1   15.83    1.29
 -14   5  -1   19.29    1.50
   9 -14  -1   18.29    1.13
 -14   5  -1   19.65    1.18
   9 -14  -1   18.22    1.27
  11  -2   1    3.28    0.45
  -9  11   1    2.96    0.59
  11  -2   1    2.69    0.73
  -9  11   1    4.32    0.46
  -2  -9   1    4.03    0.62
  -2  -9   1    4.04    0.53
  -9  11   1    4.05    0.46
   9 -11  -1    5.66    0.52
 -11   2  -1    3.58    0.44
   9 -11  -1    4.86    0.47
 -11   2  -1    5.50    0.77
   9 -11  -1    5.20    0.63
   2   9  -1    3.17    0.54
   2   9  -1    4.83    0.65
   1  -9   1   83.39    4.36
  -9   8   1   83.51    4.31
   1  -9   1   86.02    4.34
   8   1   1   83.08    4.43
  -9   8   1   85.14    4.42
  -9   8   1   85.31    4.31
   8   1   1   86.63    4.32
   9  -8  -1   81.58    4.39
  -1   9  -1   83.33    4.35
   9  -8  -1   82.21    4.32
  -8  -1  -1   85.06    4.44
  -8  -1  -1   85.09    4.31
  -1   9  -1   83.91    4.37
  -9   5   1   30.94    1.64
   4  -9   1   29.85    1.64
   4  -9   1   30.31    1.68
  -9   5   1   30.61    1.77
   5   4   1   30.34    1.62
  -5  -4  -1   29.86    1.61
   9  -5  -1   29.16    1.73
   9  -5  -1   31.15    1.65
  -4   9  -1   29.86    1.69
   9  -5  -1   29.48    1.64
  -9   2   1  458.75   23.26
  -9   2   1  456.60   23.17
   7  -9   1  469.85   23.22
   7  -9   1  474.38   23.17
   2   7   1  470.39   23.22
  -9   2   1  453.73   23.19
   9  -2  -1  459.86   23.19
  -7   9  -1  466.13   23.18
   9  -2  -1  464.40   23.18
  -2  -7  -1  463.39   23.22
   9  -2  -1  453.04   23.25
  -7   9  -1  457.56   23.23
  -9  -1   1  847.24   41.44
  -1  10   1  831.55   41.25
   9   1  -1  798.77   41.42
  13  -9   1    3.74    0.69
  -9  -4   1    5.05    0.59
  -4  13   1    3.45    0.58
  13  -9   1    3.98    0.47
 -13   9  -1    2.89    0.62
   4 -13  -1    4.46    0.63
   9   4  -1    3.71    0.64
   9   4  -1    5.60    0.61
  16  -9   1   48.29    2.53
  -9  -7   1   45.59    2.57
  -7  16   1   47.53    2.64
   7 -16  -1   44.84    2.62
   9   7  -1   44.59    2.60
 -10  19   1    0.32    0.46
  19  -9   1    0.25    0.34
  -9 -10   1   -0.02    0.40
  -9 -10   1    0.21    0.36
  19  -9   1    0.30    0.59
  10 -19  -1    0.51    0.36
  10 -19  -1    0.37    0.40
  10 -19  -1    1.12    0.35
 -19   9  -1    0.38    0.61
   9  10  -1   -0.02    0.43
 -19   9  -1    0.34    0.30
  16  -6   1    9.53    0.79
  -6 -10   1    8.72    0.86
  16  -6   1   10.77    1.12
  -6 -10   1    9.48    0.82
 -10  16   1    8.63    0.95
  10 -16  -1    7.76    0.69
  10 -16  -1    7.40    0.88
 -16   6  -1    9.17    0.76
 -16   6  -1   10.34    1.17
  10 -16  -1    8.63    0.70
   6  10  -1   12.44    1.20
 -10  13   1    2.14    0.39
  13  -3   1    1.82    0.37
  -3 -10   1    2.57    0.44
  13  -3   1    2.53    0.67
 -10  13   1    2.45    0.39
  -3 -10   1    1.90    0.42
 -10  13   1    2.84    0.63
  10 -13  -1    2.78    0.42
  10 -13  -1    3.02    0.58
  10 -13  -1    2.89    0.42
 -13   3  -1    2.49    0.71
 -13   3  -1    2.16    0.49
   3  10  -1    1.76    0.53
   3  10  -1    2.10    0.52
  10   0   1   21.30    1.53
   0 -10   1   20.03    1.30
  10   0   1   20.55    1.23
 -10  10   1   20.05    1.40
   0 -10   1   19.31    1.26
 -10  10   1   19.32    1.19
 -10   0  -1   20.20    1.21
   0  10  -1   21.65    1.33
 -10   0  -1   19.78    1.49
  10 -10  -1   20.12    1.23
  10 -10  -1   19.46    1.34
   0  10  -1   21.11    1.32
   3 -10   1   52.77    2.84
   7   3   1   54.48    2.83
 -10   7   1   53.17    2.84
   7   3   1   54.15    2.97
 -10   7   1   53.43    2.96
   3 -10   1   54.71    2.89
  10  -7  -1   54.95    2.93
  -3  10  -1   56.09    2.87
  -3  10  -1   55.10    2.90
  10  -7  -1   52.75    2.84
  -7  -3  -1   53.44    2.82
   6 -10   1   87.78    4.49
 -10   4   1   87.60    4.57
   4   6   1   86.53    4.43
 -10   4   1   88.42    4.46
   6 -10   1   86.68    4.44
 -10   4   1   83.86    4.44
  10  -4  -1   85.20    4.45
  -6  10  -1   88.43    4.45
  10  -4  -1   85.60    4.45
  -4  -6  -1   85.00    4.43
  10  -4  -1   86.08    4.55
  -6  10  -1   87.24    4.51
   9 -10   1  378.63   18.81
   1   9   1  387.67   18.66
 -10   1   1  370.24   18.76
   1   9   1  370.46   18.79
 -10   1   1  371.72   18.85
 -10   1   1  367.42   18.73
  -1  -9  -1  368.40   18.80
  10  -1  -1  373.33   18.77
  10  -1  -1  377.36   18.74
  10  -1  -1  371.37   18.85
  -9  10  -1  374.18   18.73
  -9  10  -1  366.29   18.81
  12 -10   1  129.36    6.77
  -2  12   1  126.66    6.65
  -2  12   1  131.62    6.50
 -10  -2   1  127.39    6.61
 -10  -2   1  126.52    6.73
 -12  10  -1  129.86    6.70
  10   2  -1  129.83    6.73
   2 -12  -1  126.64    6.64
  10   2  -1  130.62    6.62
  15 -10   1    5.55    0.70
 -10  -5   1    5.05    0.54
  15 -10   1    6.50    0.57
  -5  15   1    5.61    0.67
  10   5  -1    5.79    0.61
   5 -15  -1    7.31    0.77
  10   5  -1    4.76    0.71
 -15  10  -1    8.28    0.97
  -8  18   1    6.51    0.81
  18 -10   1    5.52    0.57
 -10  -8   1    6.93    0.68
  18 -10   1    6.91    0.88
 -18  10  -1    5.73    0.90
  10   8  -1    6.61    0.71
  21 -10   1    1.06    0.67
 -11  21   1    1.67    0.54
 -10 -11   1    1.81    0.42
  21 -10   1    1.41    0.41
 -10 -11   1    1.24    0.56
  10  11  -1    1.89    0.50
 -21  10  -1    1.81    0.69
  11 -21  -1    1.86    0.55
  11 -21  -1    1.98    0.43
  11 -21  -1    1.66    0.38
 -21  10  -1    1.10    0.37
  18  -7   1   19.29    1.50
  -7 -11   1   21.50    1.33
 -11  18   1   18.60    1.43
  -7 -11   1   19.27    1.32
  18  -7   1   17.57    1.27
  11 -18  -1   20.33    1.19
  11 -18  -1   19.53    1.38
 -18   7  -1   21.09    1.27
   7  11  -1   19.75    1.42
 -18   7  -1   20.12    1.60
  11 -18  -1   19.72    1.18
   7  11  -1   20.57    1.35
  -4 -11   1    4.17    0.52
  -4 -11   1    2.74    0.47
 -11  15   1    3.72    0.65
  15  -4   1    4.28    0.78
  15  -4   1    3.53    0.48
  11 -15  -1    3.76    0.53
   4  11  -1    3.84    0.65
  11 -15  -1    5.50    0.50
   4  11  -1    3.86    0.68
 -15   4  -1    4.71    0.48
 -15   4  -1    4.93    0.94
  11 -15  -1    5.28    0.49
 -11  12   1   37.73    2.03
  -1 -11   1   38.41    2.10
 -11  12   1   35.72    2.23
  12  -1   1   40.08    2.33
  -1 -11   1   39.46    2.18
 -11  12   1   36.94    2.03
  12  -1   1   37.98    2.10
 -12   1  -1   39.54    2.31
   1  11  -1   35.56    2.15
   1  11  -1   39.57    2.18
  11 -12  -1   38.74    2.20
 -12   1  -1   37.41    2.08
   9   2   1   17.57    1.32
   9   2   1   15.93    1.07
 -11   9   1   16.80    1.26
   2 -11   1   17.46    1.09
   2 -11   1   16.05    1.14
 -11   9   1   16.53    1.07
  -2  11  -1   15.66    1.09
  -9  -2  -1   16.76    1.05
  11  -9  -1   17.64    1.06
  -2  11  -1   16.08    1.17
  11  -9  -1   14.85    1.21
 -11   6   1   21.05    1.30
   5 -11   1   22.36    1.37
   5 -11   1   22.97    1.31
   6   5   1   23.71    1.29
 -11   6   1   21.17    1.52
  -5  11  -1   20.35    1.38
  11  -6  -1   21.67    1.47
  11  -6  -1   23.52    1.32
  -5  11  -1   22.72    1.34
  -6  -5  -1   21.94    1.28
  11  -6  -1   19.76    1.31
 -11   3   1   11.11    1.20
 -11   3   1   10.84    0.86
   3   8   1    9.21    0.98
 -11   3   1   12.17    0.86
   8 -11   1   10.71    0.93
  -3  -8  -1   11.02    0.82
  11  -3  -1   11.68    0.86
  11  -3  -1   12.03    1.07
  11  -3  -1   11.29    0.89
  -8  11  -1   10.49    0.97
  -8  11  -1   11.18    0.85
 -11   0   1  209.64   10.39
 -11   0   1  204.43   10.50
 -11   0   1  207.50   10.35
   0  11   1  200.29   10.42
   0  11   1  211.28   10.27
   0 -11  -1  199.63   10.42
  11   0  -1  202.90   10.39
  11   0  -1  198.43   10.49
 -11  11  -1  207.67   10.47
  -3  14   1  190.32    9.71
 -11  -3   1  184.81    9.66
  14 -11   1  188.76    9.73
  -3  14   1  193.82    9.55
   3 -14  -1  191.44    9.70
  11   3  -1  188.46    9.67
  11   3  -1  190.25    9.78
 -14  11  -1  188.77    9.76
  17 -11   1   11.75    0.98
 -11  -6   1    9.17    0.88
  -6  17   1    9.52    1.00
  17 -11   1    9.88    1.04
 -17  11  -1   13.15    1.17
   6 -17  -1   10.19    0.94
  11   6  -1    9.44    1.17
  11   6  -1   10.57    0.93
  -9  20   1    5.76    0.96
 -11  -9   1    6.26    0.69
  20 -11   1    7.50    1.00
  20 -11   1    7.40    0.67
 -20  11  -1    4.84    0.83
  11   9  -1    5.46    0.67
   9 -20  -1    4.67    0.67
 -11 -12   1    5.11    0.72
  23 -11   1    7.22    0.76
 -11 -12   1    8.70    0.81
 -12  23   1    9.77    1.10
  23 -11   1    9.45    1.21
 -23  11  -1    6.08    0.69
  12 -23  -1    9.50    0.73
  12 -23  -1   11.64    1.11
  11  12  -1    7.00    0.79
  12 -23  -1    7.11    0.73
 -23  11  -1    6.96    1.06
  20  -8   1   15.78    1.13
  -8 -12   1   16.34    1.21
  20  -8   1   15.72    1.40
 -12  20   1   16.80    1.52
  -8 -12   1   16.18    1.18
  12 -20  -1   16.49    1.03
 -20   8  -1   15.92    1.12
 -20   8  -1   16.01    1.51
   8  12  -1   16.33    1.21
  12 -20  -1   16.84    1.26
   8  12  -1   17.18    1.31
  12 -20  -1   16.60    1.04
 -12  17   1   20.95    1.48
  -5 -12   1   20.14    1.30
  17  -5   1   21.13    1.58
  17  -5   1   20.51    1.27
  -5 -12   1   19.90    1.33
 -17   5  -1   19.45    1.25
 -17   5  -1   18.64    1.55
  12 -17  -1   19.71    1.39
   5  12  -1   19.03    1.40
  12 -17  -1   20.83    1.19
  12 -17  -1   20.22    1.19
  14  -2   1    7.45    0.73
  -2 -12   1    7.02    0.63
  -2 -12   1    8.11    0.83
 -12  14   1    8.05    0.63
 -12  14   1    7.53    0.81
  14  -2   1    7.41    0.89
 -12  14   1    7.43    0.61
  12 -14  -1    7.58    0.64
 -14   2  -1    7.84    0.92
   2  12  -1    6.68    0.75
   2  12  -1    9.08    0.79
  12 -14  -1    7.05    0.67
 -14   2  -1    7.31    0.63
  11   1   1    6.08    0.82
   1 -12   1    5.45    0.56
   1 -12   1    3.67    0.51
 -12  11   1    5.73    0.51
 -12  11   1    6.20    0.78
  11   1   1    4.53    0.52
 -12  11   1    6.34    0.55
 -11  -1  -1    6.15    0.85
 -11  -1  -1    4.03    0.48
  -1  12  -1    4.69    0.58
  12 -11  -1    6.31    0.72
  12 -11  -1    5.88    0.53
  -1  12  -1    4.30    0.56
   8   4   1   10.68    1.15
   4 -12   1   12.84    1.12
 -12   8   1   10.98    0.85
 -12   8   1   11.64    1.15
   4 -12   1   10.71    0.84
   8   4   1   10.51    0.85
  -4  12  -1   11.04    0.97
  -4  12  -1   11.09    0.91
  12  -8  -1   10.76    0.86
  -8  -4  -1   11.02    0.84
   7 -12   1  217.49   10.84
   5   7   1  215.41   10.76
   7 -12   1  216.77   10.75
 -12   5   1  224.57   10.87
 -12   5   1  206.65   10.89
  -5  -7  -1  213.28   10.75
  12  -5  -1  205.51   10.87
  -7  12  -1  208.09   10.83
  12  -5  -1  210.96   10.78
  -7  12  -1  212.63   10.77
  12  -5  -1  211.46   10.76
  10 -12   1  251.50   12.67
 -12   2   1  246.28   12.50
 -12   2   1  248.22   12.66
 -12   2   1  242.90   12.54
   2  10   1  241.94   12.58
   2  10   1  251.48   12.43
  -2 -10  -1  250.04   12.41
  12  -2  -1  245.61   12.51
  12  -2  -1  250.71   12.55
  12  -2  -1  252.51   12.66
 -10  12  -1  240.41   12.68
 -10  12  -1  251.65   12.61
  -2 -10  -1  247.85   12.59
  -2 -10  -1  250.89   12.52
 -12  -1   1   28.46    1.73
  -1  13   1   29.35    1.57
  -1  13   1   30.16    1.81
 -12  -1   1   29.33    1.68
 -12  -1   1   29.65    1.96
  13 -12   1   27.86    1.82
 -13  12  -1   28.75    1.87
  12   1  -1   29.87    1.96
  12   1  -1   30.16    1.75
  -4  16   1   74.45    4.21
  16 -12   1   87.03    4.29
  16 -12   1   78.08    4.26
  -4  16   1   76.15    4.03
 -12  -4   1   75.75    4.16
  12   4  -1   78.42    4.49
 -16  12  -1   77.81    4.30
  12   4  -1   82.01    4.34
   4 -16  -1   80.38    4.30
 -12  -7   1    1.22    0.38
  19 -12   1    1.57    0.37
  19 -12   1    1.08    0.61
  -7  19   1    2.34    0.58
  12   7  -1    2.33    0.54
  12   7  -1    1.44    0.63
   7 -19  -1    1.68    0.49
 -19  12  -1    1.67    0.68
  22 -12   1    1.02    0.37
 -12 -10   1    0.82    0.36
  22 -12   1    1.77    0.70
 -10  22   1    0.71    0.52
  12  10  -1    0.16    0.45
 -22  12  -1    0.77    0.67
  10 -22  -1    1.39    0.53
  25 -12   1   12.39    1.08
 -12 -13   1   12.24    1.14
  25 -12   1   15.99    1.54
 -13  25   1   12.22    1.34
 -12 -13   1   12.69    1.17
 -25  12  -1   13.80    1.41
  13 -25  -1   10.99    1.16
  13 -25  -1   13.05    0.95
  12  13  -1   13.18    1.19
 -25  12  -1   10.94    1.06
  13 -25  -1   13.04    0.97
  22  -9   1    3.84    0.52
 -13  22   1    3.25    0.63
  -9 -13   1    4.42    0.57
  -9 -13   1    4.39    0.61
  22  -9   1    4.08    0.83
  13 -22  -1    3.31    0.64
  13 -22  -1    5.82    0.55
 -22   9  -1    3.70    0.84
 -22   9  -1    3.44    0.52
   9  13  -1    5.39    0.84
   9  13  -1    2.13    0.50
  13 -22  -1    6.14    0.57
  -6 -13   1    0.83    0.38
  19  -6   1    0.57    0.33
  -6 -13   1    0.20    0.36
 -13  19   1    0.27    0.58
  19  -6   1    1.05    0.70
 -19   6  -1    0.48    0.35
   6  13  -1    1.15    0.61
  13 -19  -1    0.60    0.32
 -19   6  -1    1.63    0.69
  13 -19  -1    0.62    0.48
  13 -19  -1    0.40    0.31
 -13  16   1    9.40    0.71
  16  -3   1   10.88    0.85
 -13  16   1   10.24    0.72
  16  -3   1   10.90    1.10
 -13  16   1   10.31    1.06
  -3 -13   1   11.11    0.87
 -16   3  -1   11.52    0.85
 -16   3  -1   11.30    1.08
   3  13  -1   10.39    0.97
  13 -16  -1    9.94    0.74
  13 -16  -1    9.61    0.77
  13 -16  -1    9.53    0.98
 -13  13   1   13.71    0.91
  13   0   1   14.64    1.02
   0 -13   1   12.97    1.06
   0 -13   1   15.09    1.01
 -13  13   1   14.61    0.92
  13   0   1   16.00    1.36
 -13  13   1   14.59    1.24
 -13   0  -1   13.31    1.30
 -13   0  -1   15.54    0.99
   0  13  -1   14.85    1.12
   0  13  -1   14.64    1.09
  13 -13  -1   15.41    1.14
  13 -13  -1   13.72    1.01
 -13  10   1   39.60    2.21
 -13  10   1   41.34    2.38
   3 -13   1   39.22    2.26
  10   3   1   39.42    2.41
   3 -13   1   39.17    2.18
  10   3   1   38.43    2.19
  13 -10  -1   39.46    2.33
 -10  -3  -1   39.33    2.18
  13 -10  -1   40.36    2.20
  -3  13  -1   41.95    2.23
  -3  13  -1   42.24    2.29
   6 -13   1   24.26    1.43
 -13   7   1   23.13    1.43
 -13   7   1   23.03    1.65
   6 -13   1   24.13    1.51
   7   6   1   26.03    1.44
  13  -7  -1   23.78    1.45
  -6  13  -1   23.33    1.53
  13  -7  -1   23.44    1.44
  -6  13  -1   26.68    1.47
  -7  -6  -1   23.86    1.42
  13  -7  -1   23.54    1.62
   4   9   1  368.54   18.45
 -13   4   1  374.21   18.36
 -13   4   1  361.00   18.51
   9 -13   1  358.69   18.44
 -13   4   1  367.62   18.40
  -9  13  -1  370.21   18.47
  13  -4  -1  368.06   18.40
  13  -4  -1  380.76   18.52
  -9  13  -1  344.53   18.51
  -4  -9  -1  367.01   18.37
  13  -4  -1  358.63   18.36
  12 -13   1  188.15    9.60
 -13   1   1  186.18    9.48
 -13   1   1  186.54    9.53
   1  12   1  184.57    9.58
   1  12   1  189.32    9.41
 -13   1   1  189.09    9.67
  13  -1  -1  185.93    9.54
 -12  13  -1  189.59    9.62
  13  -1  -1  188.38    9.66
  -1 -12  -1  184.53    9.58
 -13  -2   1   47.15    2.75
 -13  -2   1   46.86    2.50
  -2  15   1   46.59    2.62
  -2  15   1   45.51    2.41
 -13  -2   1   46.35    2.55
  15 -13   1   43.42    2.63
 -15  13  -1   48.22    2.72
  13   2  -1   44.38    2.75
 -13  -5   1    4.06    0.56
  18 -13   1    5.94    0.59
  -5  18   1    6.05    0.83
  -5  18   1    4.64    0.45
  18 -13   1    5.57    0.80
   5 -18  -1    5.07    0.69
  13   5  -1    4.08    0.54
 -18  13  -1    4.61    0.77
  13   5  -1    4.18    0.84
  21 -13   1    8.81    0.81
 -13  -8   1    9.58    0.89
  -8  21   1    8.06    0.72
  21 -13   1   11.15    1.18
  -8  21   1   10.85    1.04
   8 -21  -1    9.76    0.94
  13   8  -1    6.81    0.89
 -21  13  -1    9.30    1.02
  13   8  -1    8.09    0.82
 -11  24   1    9.62    1.04
 -13 -11   1   12.14    1.15
 -13 -11   1   10.31    1.02
  24 -13   1   10.58    1.19
  24 -13   1    9.33    0.94
  11 -24  -1   10.84    1.08
 -24  13  -1   12.43    1.31
  13  11  -1    8.56    0.92
 -14  27   1    2.99    0.83
 -13 -14   1    2.04    0.61
  27 -13   1    2.60    0.84
  27 -13   1    2.57    0.58
 -13 -14   1    2.62    0.58
  13  14  -1    2.97    0.80
  13  14  -1    2.39    0.65
 -27  13  -1    2.88    0.47
  14 -27  -1    2.69    0.66
  14 -27  -1    2.08    0.51
  14 -27  -1    2.06    0.97
 -27  13  -1    3.04    0.95
  24 -10   1   18.43    1.62
 -10 -14   1   19.86    1.38
 -10 -14   1   19.42    1.35
  24 -10   1   18.61    1.31
 -14  24   1   17.31    1.52
 -24  10  -1   18.34    1.32
  10  14  -1   19.26    1.53
  14 -24  -1   18.05    1.42
  14 -24  -1   17.74    1.17
 -24  10  -1   17.92    1.76
  14 -24  -1   17.70    1.18
 -14  21   1   14.79    1.28
  -7 -14   1   14.75    1.11
  21  -7   1   12.91    1.03
  21  -7   1   16.95    1.37
  -7 -14   1   12.85    1.20
 -21   7  -1   14.88    1.04
   7  14  -1   14.16    1.23
  14 -21  -1   14.28    1.16
  14 -21  -1   13.42    0.93
 -21   7  -1   13.89    1.38
  14 -21  -1   12.84    0.92
  18  -4   1   13.64    1.37
 -14  18   1   13.56    1.25
  18  -4   1   14.28    1.04
  -4 -14   1   14.29    1.10
  -4 -14   1   16.99    1.08
  14 -18  -1   14.49    0.96
  14 -18  -1   14.56    0.94
 -18   4  -1   15.49    1.40
   4  14  -1   14.76    1.19
   4  14  -1   14.84    1.17
 -18   4  -1   15.06    1.05
  15  -1   1   23.01    1.41
  -1 -14   1   22.39    1.49
  -1 -14   1   22.76    1.39
 -14  15   1   23.26    1.61
 -14  15   1   22.74    1.30
 -14  15   1   21.93    1.30
  15  -1   1   22.29    1.67
 -15   1  -1   22.26    1.67
   1  14  -1   25.29    1.62
 -15   1  -1   23.58    1.38
   1  14  -1   21.63    1.49
   2 -14   1    9.49    0.77
  12   2   1    8.23    0.80
 -14  12   1   12.33    1.06
 -14  12   1    8.08    0.70
  12   2   1    6.71    0.86
 -14  12   1    9.36    0.73
   2 -14   1    8.37    0.83
  14 -12  -1    8.64    0.75
  -2  14  -1    9.74    0.91
  14 -12  -1    9.51    0.92
  -2  14  -1    8.87    0.90
 -12  -2  -1    8.70    0.75
   9   5   1   18.56    1.43
   9   5   1   18.45    1.19
 -14   9   1   18.03    1.17
 -14   9   1   17.67    1.44
   5 -14   1   17.75    1.24
   5 -14   1   19.67    1.17
  14  -9  -1   18.13    1.35
  -9  -5  -1   19.68    1.17
  14  -9  -1   17.94    1.18
  -5  14  -1   17.08    1.27
 -14   6   1    3.75    0.46
   8 -14   1    4.55    0.61
   6   8   1    4.19    0.50
   8 -14   1    3.44    0.42
 -14   6   1    4.89    0.77
  -8  14  -1    4.88    0.71
  14  -6  -1    4.74    0.71
  14  -6  -1    5.56    0.58
  14  -6  -1    4.54    0.52
  -6  -8  -1    5.00    0.49
  -8  14  -1    3.07    0.46
   3  11   1  135.46    6.86
 -14   3   1  134.41    6.92
  11 -14   1  137.78    7.04
 -14   3   1  139.69    7.14
 -14   3   1  133.34    6.97
   3  11   1  136.77    7.04
  14  -3  -1  134.22    7.11
  14  -3  -1  130.15    6.97
  -3 -11  -1  135.37    6.94
  -3 -11  -1  136.97    6.83
 -11  14  -1  136.20    6.94
 -11  14  -1  139.77    7.06
  14  -3  -1  136.45    6.93
 -14   0   1    2.12    0.44
  14 -14   1    1.52    0.51
   0  14   1    2.66    0.62
   0  14   1    1.46    0.30
 -14   0   1    2.04    0.68
 -14   0   1    1.00    0.37
  14   0  -1    1.41    0.49
 -14  14  -1    0.24    0.63
   0 -14  -1    1.39    0.53
  14   0  -1    1.49    0.63
  -3  17   1   21.63    1.24
 -14  -3   1   20.08    1.39
  17 -14   1   22.39    1.52
 -17  14  -1   22.88    1.60
   3 -17  -1   22.49    1.45
  14   3  -1   21.56    1.65
  14   3  -1   21.28    1.43
 -14  -6   1   22.63    1.51
  20 -14   1   24.68    1.49
  -6  20   1   23.94    1.46
  20 -14   1   23.49    1.67
  -6  20   1   22.79    1.61
  14   6  -1   22.16    1.74
  14   6  -1   24.44    1.56
   6 -20  -1   24.53    1.58
 -20  14  -1   22.64    1.74
  -9  23   1    5.37    0.83
  -9  23   1    5.04    0.51
  23 -14   1    4.26    0.60
 -14  -9   1    6.59    0.71
  23 -14   1    4.05    0.73
  14   9  -1    5.14    0.94
  14   9  -1    4.47    0.59
   9 -23  -1    5.25    0.72
 -23  14  -1    6.45    1.04
  26 -14   1    4.04    0.69
  26 -14   1    4.87    0.63
 -14 -12   1    6.11    0.80
 -12  26   1    4.87    0.57
 -14 -12   1    3.76    0.58
 -12  26   1    5.52    0.84
  14  12  -1    4.17    0.63
 -26  14  -1    4.89    0.99
  12 -26  -1    3.32    0.59
 -14 -15   1    3.67    0.71
 -15  29   1    5.92    0.99
  29 -14   1    3.18    0.75
 -14 -15   1    5.40    0.73
 -15  29   1    3.83    0.57
  29 -14   1    4.86    0.67
  15 -29  -1    6.30    0.67
  15 -29  -1    4.82    0.74
  14  15  -1    3.91    0.73
 -29  14  -1    5.15    1.09
  14  15  -1    5.43    1.00
 -29  14  -1    5.20    0.71
 -11 -15   1   16.26    1.27
  26 -11   1   16.62    1.55
 -15  26   1   15.52    1.50
  26 -11   1   17.73    1.27
 -11 -15   1   14.42    1.27
 -26  11  -1   14.24    1.22
 -26  11  -1   16.35    1.71
  15 -26  -1   15.22    1.07
  15 -26  -1   15.59    1.08
  15 -26  -1   15.45    1.35
  11  15  -1   16.29    1.46
  -8 -15   1   22.03    1.44
 -15  23   1   15.88    1.51
  -8 -15   1   21.56    1.39
  23  -8   1   19.85    1.37
  23  -8   1   19.51    1.66
  15 -23  -1   18.74    1.22
 -23   8  -1   20.67    1.78
  15 -23  -1   20.47    1.23
   8  15  -1   23.03    1.57
 -23   8  -1   19.87    1.35
  15 -23  -1   18.33    1.48
  -5 -15   1    0.84    0.41
  20  -5   1   -0.03    0.33
  20  -5   1    0.31    0.66
 -15  20   1    0.30    0.49
   5  15  -1    0.77    0.49
  15 -20  -1    1.33    0.53
 -20   5  -1    1.62    0.69
 -20   5  -1    1.01    0.36
  15 -20  -1    0.64    0.35
  15 -20  -1    0.49    0.33
   5  15  -1    0.58    0.50
 -15  17   1   17.68    1.39
  -2 -15   1   17.40    1.15
  17  -2   1   16.00    1.48
  17  -2   1   17.89    1.55
 -15  17   1   16.61    1.03
 -15  17   1   16.85    1.04
  -2 -15   1   17.85    1.27
   2  15  -1   18.04    1.23
  15 -17  -1   16.95    1.28
   2  15  -1   16.51    1.27
 -17   2  -1   17.71    1.15
 -17   2  -1   17.86    1.49
   1 -15   1   13.90    1.04
  14   1   1   11.93    1.29
  14   1   1   12.84    0.99
 -15  14   1   12.94    0.88
 -15  14   1   13.55    0.86
   1 -15   1   12.60    0.94
 -15  14   1   14.08    1.23
 -14  -1  -1   14.24    1.27
  15 -14  -1   13.62    0.96
  -1  15  -1   12.36    1.02
 -14  -1  -1   13.84    0.96
  -1  15  -1   12.73    1.09
 -15  11   1   57.29    3.26
  11   4   1   59.28    3.08
 -15  11   1   55.56    3.08
   4 -15   1   56.24    3.05
  11   4   1   57.11    3.27
   4 -15   1   57.35    3.14
 -11  -4  -1   58.40    3.07
  15 -11  -1   56.86    3.08
  -4  15  -1   60.73    3.10
  15 -11  -1   57.99    3.21
  -4  15  -1   56.44    3.25
   8   7   1   76.99    3.90
   7 -15   1   74.15    3.97
 -15   8   1   72.22    3.90
   7 -15   1   74.31    3.87
 -15   8   1   72.94    4.08
  15  -8  -1   70.10    3.90
  -7  15  -1   75.04    3.90
  15  -8  -1   72.99    3.88
  -8  -7  -1   76.94    3.92
  -7  15  -1   75.79    3.98
  15  -8  -1   76.36    4.06
 -15   5   1  104.15    5.48
  10 -15   1  105.96    5.54
   5  10   1  105.37    5.56
 -15   5   1  104.03    5.66
 -10  15  -1  107.60    5.58
 -10  15  -1  102.53    5.45
  15  -5  -1  105.94    5.49
  -5 -10  -1  113.13    5.49
  15  -5  -1  105.47    5.63
  15  -5  -1  104.88    5.44
 -15   2   1   28.33    1.90
 -15   2   1   26.56    1.61
   2  13   1   25.90    1.46
   2  13   1   29.30    1.72
 -15   2   1   25.64    1.54
  13 -15   1   27.75    1.70
  15  -2  -1   26.22    1.56
 -13  15  -1   26.14    1.57
  15  -2  -1   28.16    1.91
  -2 -13  -1   25.89    1.42
 -13  15  -1   26.68    1.77
  -1  16   1   23.43    1.31
 -15  -1   1   25.28    1.74
  -1  16   1   22.59    1.55
 -15  -1   1   22.24    1.45
  16 -15   1   23.33    1.58
 -15  -1   1   22.48    1.38
 -16  15  -1   23.45    1.65
   1 -16  -1   23.24    1.55
  15   1  -1   22.45    1.48
  15   1  -1   23.01    1.75
  19 -15   1    0.43    0.55
  -4  19   1    1.18    0.32
 -15  -4   1    0.92    0.42
  19 -15   1    0.89    0.37
  -4  19   1    1.96    0.78
  15   4  -1    1.66    0.77
  15   4  -1    1.32    0.43
 -19  15  -1    1.37    0.65
   4 -19  -1    1.42    0.45
  22 -15   1    2.34    0.47
 -15  -7   1    2.95    0.54
  22 -15   1    3.45    0.73
  -7  22   1    3.20    0.68
  -7  22   1    1.92    0.37
  15   7  -1    2.99    0.74
 -22  15  -1    3.18    0.81
  15   7  -1    2.57    0.56
   7 -22  -1    3.98    0.68
  25 -15   1    1.55    0.48
 -10  25   1    1.79    0.70
 -10  25   1    1.06    0.36
 -15 -10   1    0.52    0.37
  25 -15   1    1.59    0.76
 -25  15  -1    0.23    0.76
  15  10  -1    1.18    0.57
  15  10  -1    0.42    0.81
  10 -25  -1    0.90    0.60
 -15 -13   1   16.80    1.27
 -13  28   1   11.48    1.25
 -13  28   1   13.17    1.04
 -15 -13   1   12.45    1.18
  28 -15   1   13.71    1.18
  28 -15   1   13.90    1.44
  13 -28  -1   12.30    1.26
  15  13  -1   13.34    1.27
 -28  15  -1   13.19    1.44
 -15 -16   1   12.05    1.14
  31 -15   1    7.09    1.07
 -15 -16   1   10.15    1.00
 -16  31   1   11.00    1.00
 -16  31   1   11.39    1.37
  31 -15   1    9.78    0.99
 -31  15  -1    9.67    1.43
  15  16  -1    8.53    1.05
  16 -31  -1   10.03    1.23
  16 -31  -1   11.40    0.93
 -31  15  -1    7.79    0.93
  15  16  -1   10.11    1.27
  16 -31  -1    9.41    0.87
 -12 -16   1    6.68    0.87
  28 -12   1    6.87    0.79
 -12 -16   1    7.47    0.85
 -16  28   1    6.28    1.03
  28 -12   1    6.39    1.06
  12  16  -1    7.03    1.05
  16 -28  -1    8.26    0.73
 -28  12  -1    6.32    1.15
  16 -28  -1    5.73    0.86
 -28  12  -1    5.66    0.71
  16 -28  -1    8.14    0.82
  -9 -16   1   12.18    1.06
 -16  25   1   10.72    1.18
  -9 -16   1   11.53    1.08
  25  -9   1   11.80    1.04
  25  -9   1   11.73    1.22
 -25   9  -1    9.74    0.99
  16 -25  -1   10.88    0.86
  16 -25  -1   11.04    1.15
  16 -25  -1   10.74    0.85
   9  16  -1   12.73    1.28
 -25   9  -1   10.52    1.25
  -6 -16   1   10.19    0.94
  22  -6   1   10.25    0.94
  -6 -16   1   10.09    0.98
  22  -6   1   10.83    1.23
 -16  22   1    7.66    1.01
  16 -22  -1    9.91    0.78
 -22   6  -1   11.87    1.27
  16 -22  -1   10.16    0.80
   6  16  -1   12.02    1.21
 -22   6  -1   11.59    0.93
  16 -22  -1   10.18    1.08
 -16  19   1    2.95    0.72
 -16  19   1    4.83    0.45
  19  -3   1    2.93    0.50
 -16  19   1    3.86    0.42
  -3 -16   1    3.43    0.55
  -3 -16   1    3.20    0.56
  19  -3   1    3.41    0.82
 -19   3  -1    4.40    0.56
  16 -19  -1    4.86    0.80
   3  16  -1    2.62    0.54
 -19   3  -1    4.52    0.83
   3  16  -1    4.74    0.76
 -16  16   1   40.96    2.25
   0 -16   1   43.98    2.33
  16   0   1   39.65    2.57
 -16  16   1   44.18    2.56
   0 -16   1   42.60    2.45
  16   0   1   40.13    2.44
 -16  16   1   40.45    2.24
  16 -16  -1   43.25    2.48
   0  16  -1   43.70    2.47
 -16   0  -1   44.78    2.62
 -16   0  -1   41.77    2.33
   0  16  -1   40.70    2.38
  16 -16  -1   43.08    2.37
   3 -16   1    2.52    0.39
  13   3   1    1.92    0.70
  13   3   1    1.87    0.38
 -16  13   1    1.30    0.55
   3 -16   1    1.87    0.46
  -3  16  -1    2.39    0.44
  16 -13  -1    3.24    0.72
  -3  16  -1    2.15    0.53
 -13  -3  -1    2.13    0.39
  16 -13  -1    2.43    0.64
   6 -16   1   11.72    0.88
 -16  10   1   14.00    1.22
 -16  10   1   10.66    0.87
  10   6   1   10.40    0.91
   6 -16   1    9.97    0.94
 -10  -6  -1   11.81    0.88
  -6  16  -1   11.79    0.92
  -6  16  -1   12.78    1.27
  16 -10  -1   11.51    1.10
  16 -10  -1   12.25    0.91
 -16   7   1   49.67    2.79
   7   9   1   51.89    2.79
   9 -16   1   52.05    2.87
 -16   7   1   52.43    3.02
  -7  -9  -1   53.18    2.68
  -9  16  -1   50.40    2.78
  16  -7  -1   52.28    2.77
  16  -7  -1   51.10    2.97
  -7  -9  -1   52.47    2.79
  16  -7  -1   51.07    2.80
   4  12   1   25.19    1.67
 -16   4   1   26.23    1.49
  12 -16   1   25.68    1.65
 -16   4   1   26.36    1.55
 -16   4   1   24.50    1.82
  16  -4  -1   28.27    1.75
  -4 -12  -1   25.80    1.38
 -12  16  -1   24.44    1.53
 -12  16  -1   24.63    1.68
  16  -4  -1   26.07    1.52
  -4 -12  -1   27.13    1.55
   1  15   1    3.67    0.40
  15 -16   1    3.32    0.61
 -16   1   1    5.16    0.57
 -16   1   1    2.58    0.47
 -16   1   1    3.33    0.77
   1  15   1    4.70    0.73
 -15  16  -1    4.07    0.75
  16  -1  -1    3.85    0.59
  16  -1  -1    4.30    0.87
  -1 -15  -1    4.59    0.67
 -16  -2   1    9.93    0.80
 -16  -2   1    8.89    0.88
  18 -16   1    9.27    1.02
  -2  18   1    8.31    0.72
 -16  -2   1   15.62    1.56
  16   2  -1   10.47    0.93
   2 -18  -1    9.22    0.94
 -18  16  -1   11.14    1.12
  16   2  -1    9.90    1.13
  -5  21   1   30.42    1.83
 -16  -5   1   27.95    1.75
  21 -16   1   27.29    1.85
  21 -16   1   28.99    1.72
  -5  21   1   25.21    1.82
  16   5  -1   27.29    1.78
   5 -21  -1   28.07    1.81
  16   5  -1   30.14    2.02
 -21  16  -1   25.69    1.96
  24 -16   1   10.22    1.23
 -16  -8   1    7.64    0.84
  -8  24   1    8.95    1.04
  -8  24   1    7.50    0.77
  24 -16   1    8.51    0.82
   8 -24  -1   10.37    1.07
  16   8  -1    6.76    1.16
 -24  16  -1    8.92    1.18
  16   8  -1    8.87    0.97
  27 -16   1    3.16    0.71
 -11  27   1    2.86    0.49
  27 -16   1    4.28    0.64
 -11  27   1    3.96    0.83
 -16 -11   1    2.52    0.51
  16  11  -1    3.02    0.92
  16  11  -1    3.74    0.61
  11 -27  -1    3.25    0.66
 -27  16  -1    2.70    0.96
  30 -16   1    2.57    0.54
 -16 -14   1    1.87    0.60
 -14  30   1    2.23    0.49
  30 -16   1    4.30    1.08
 -14  30   1    2.26    0.79
 -16 -14   1    2.43    0.57
  14 -30  -1    3.37    0.87
 -30  16  -1    3.82    1.04
  16  14  -1    2.76    0.63
  33 -16   1    1.04    0.58
 -16 -17   1    0.72    0.62
 -17  33   1    1.04    0.50
 -17  33   1    0.52    0.89
  33 -16   1   -0.28    0.84
 -16 -17   1    1.16    0.66
  16  17  -1    2.11    0.93
 -33  16  -1    2.86    1.12
  17 -33  -1    1.96    0.56
  16  17  -1    0.12    0.61
  17 -33  -1    2.51    0.58
  17 -33  -1    2.69    0.93
 -13 -17   1    1.38    0.53
 -13 -17   1    1.04    0.52
 -17  30   1    0.56    0.77
  30 -13   1    1.22    0.94
  30 -13   1    1.50    0.57
  17 -30  -1    1.32    0.71
 -30  13  -1    1.05    0.49
  17 -30  -1    1.32    0.45
  13  17  -1    1.23    0.76
 -30  13  -1    1.74    0.97
  17 -30  -1    1.57    0.53
 -10 -17   1    0.22    0.43
  27 -10   1   -0.75    0.69
 -10 -17   1    0.06    0.48
 -17  27   1    0.06    0.66
  27 -10   1    0.35    0.42
  10  17  -1    0.65    0.64
  17 -27  -1    0.32    0.38
 -27  10  -1    0.22    0.38
  17 -27  -1    0.08    0.39
 -27  10  -1   -0.09    0.79
  17 -27  -1    0.59    0.57
  -7 -17   1   23.58    1.60
  24  -7   1   23.11    1.54
  24  -7   1   24.11    1.85
  -7 -17   1   24.47    1.52
 -17  24   1   21.54    1.77
  17 -24  -1   21.89    1.64
 -24   7  -1   25.09    1.53
 -24   7  -1   20.96    1.92
   7  17  -1   23.87    1.72
  17 -24  -1   21.80    1.36
  17 -24  -1   21.76    1.37
  -4 -17   1   14.82    1.05
 -17  21   1   11.59    1.27
  21  -4   1   12.49    1.07
  21  -4   1   13.33    1.41
  -4 -17   1   15.72    1.13
  17 -21  -1   13.56    0.95
   4  17  -1   15.65    1.19
 -21   4  -1   14.31    1.49
  17 -21  -1   14.90    1.24
 -21   4  -1   15.55    1.08
   4  17  -1   14.39    1.24
  17 -21  -1   14.18    0.95
  -1 -17   1    3.21    0.64
 -17  18   1    2.18    0.79
  -1 -17   1    2.16    0.49
 -17  18   1    2.16    0.36
  18  -1   1    1.91    0.71
  18  -1   1    1.75    0.43
 -17  18   1    2.20    0.36
 -18   1  -1    2.10    0.44
 -18   1  -1    1.83    0.70
   1  17  -1    1.89    0.49
  17 -18  -1    1.64    0.59
   1  17  -1    2.52    0.64
   2 -17   1    8.92    0.87
 -17  15   1    8.44    0.97
  15   2   1    9.20    1.08
  15   2   1    9.57    0.83
 -17  15   1    7.36    0.69
 -17  15   1    8.49    0.67
  -2  17  -1    6.34    0.72
  17 -15  -1    7.41    0.75
 -15  -2  -1    7.92    0.76
  17 -15  -1    8.61    0.89
 -15  -2  -1   12.27    1.15
  -2  17  -1   10.78    1.01
   5 -17   1   10.35    0.94
 -17  12   1   11.61    0.89
  12   5   1   10.41    0.91
  12   5   1   12.23    1.15
 -17  12   1   11.81    1.13
 -12  -5  -1   11.30    0.87
  17 -12  -1   11.98    0.91
  17 -12  -1   12.02    1.08
  -5  17  -1    9.75    0.99
  -5  17  -1    9.34    0.90
   8 -17   1   22.37    1.41
 -17   9   1   23.27    1.43
 -17   9   1   24.14    1.73
   9   8   1   24.08    1.44
   8 -17   1   23.51    1.52
  -8  17  -1   21.04    1.54
  -9  -8  -1   22.62    1.41
  17  -9  -1   23.51    1.41
  17  -9  -1   25.42    1.48
  17  -9  -1   23.68    1.77
  -8  17  -1   23.52    1.45
   6  11   1   23.76    1.55
 -17   6   1   21.92    1.39
 -17   6   1   21.08    1.74
  11 -17   1   23.19    1.48
  -6 -11  -1   21.84    1.37
 -11  17  -1   20.24    1.36
  17  -6  -1   21.96    1.36
  17  -6  -1   22.22    1.41
  17  -6  -1   22.69    1.64
  -6 -11  -1   23.27    1.23
 -11  17  -1   22.61    1.53
 -17   3   1   16.43    1.13
  14 -17   1   16.91    1.23
 -17   3   1   17.72    1.49
   3  14   1   15.92    0.99
   3  14   1   16.63    1.25
 -17   3   1   14.47    1.04
  -3 -14  -1   18.87    1.12
 -14  17  -1   15.28    1.09
  -3 -14  -1   15.28    1.23
 -14  17  -1   16.36    1.30
  17  -3  -1   16.13    1.43
  17  -3  -1   15.30    1.06
  -3 -14  -1   15.99    0.91
  17  -3  -1   14.73    1.15
   0  17   1   20.08    1.12
 -17   0   1   19.26    1.62
 -17   0   1   18.37    1.19
  17 -17   1   18.52    1.38
 -17   0   1   17.68    1.26
   0  17   1   18.43    1.95
  17   0  -1   17.69    1.31
   0 -17  -1   18.86    1.35
  17   0  -1   19.90    1.57
 -17  17  -1   18.44    1.48
  20 -17   1   13.98    1.11
 -17  -3   1   13.83    1.12
  -3  20   1   14.44    0.95
  20 -17   1   14.76    1.25
 -17  -3   1   15.63    1.18
  -3  20   1   13.11    1.20
   3 -20  -1   14.56    1.17
 -20  17  -1   14.62    1.34
  17   3  -1   13.76    1.43
  17   3  -1   13.95    1.14
  23 -17   1    1.20    0.58
 -17  -6   1    1.96    0.51
  -6  23   1    1.92    0.42
  -6  23   1    1.99    0.66
  23 -17   1    1.48    0.45
 -23  17  -1    2.61    0.85
  17   6  -1    1.60    0.89
   6 -23  -1    2.39    0.62
  17   6  -1    2.22    0.56
 -17  -9   1    1.67    0.44
  26 -17   1    2.06    0.82
  -9  26   1    2.24    0.46
  -9  26   1    1.72    0.73
  26 -17   1    2.25    0.52
  17   9  -1    2.39    1.02
   9 -26  -1    2.39    0.69
  17   9  -1    3.33    0.69
 -26  17  -1    2.87    0.95
  29 -17   1    1.29    0.73
 -17 -12   1    1.27    0.46
 -12  29   1    3.35    0.87
  29 -17   1    1.34    0.56
 -12  29   1    1.12    0.43
  12 -29  -1    2.40    0.78
 -29  17  -1    3.90    1.04
  17  12  -1    2.44    0.65
  17  12  -1    1.32    0.76
  32 -17   1   -0.14    0.56
  32 -17   1    1.42    0.58
 -17 -15   1    0.30    0.56
 -15  32   1    0.05    0.47
 -17 -15   1    0.54    0.57
 -15  32   1   -0.28    0.74
  15 -32  -1    0.46    0.65
  17  15  -1   -0.19    0.55
  15 -32  -1    0.16    0.49
  17  15  -1   -0.72    0.82
 -32  17  -1    0.74    0.99
 -18  35   1   -0.59    0.46
 -17 -18   1    0.00    0.61
 -18  35   1   -0.22    0.92
  35 -17   1    1.61    1.15
 -17 -18   1   -0.45    0.60
  35 -17   1    0.12    0.57
  17  18  -1   -0.64    0.84
  18 -35  -1    0.77    0.55
 -35  17  -1   -0.47    1.08
  18 -35  -1    0.49    0.66
  18 -35  -1    0.10    0.51
  32 -14   1    1.80    0.61
 -18  32   1    0.04    0.44
 -18  32   1    0.15    0.84
 -14 -18   1    0.30    0.52
 -14 -18   1    0.24    0.56
  32 -14   1    1.07    0.92
  18 -32  -1    2.13    0.83
  14  18  -1    0.19    0.79
 -32  14  -1    1.58    1.04
  18 -32  -1    1.08    0.48
 -32  14  -1   -0.02    0.56
  18 -32  -1    1.89    0.56
 -11 -18   1    1.59    0.57
 -11 -18   1    2.03    0.55
  29 -11   1    1.93    0.48
  29 -11   1    2.85    0.42
  29 -11   1    1.03    0.85
 -18  29   1    1.96    0.87
  18 -29  -1    2.56    0.50
  11  18  -1    1.74    0.71
 -29  11  -1    2.16    0.97
  18 -29  -1    2.45    0.49
 -29  11  -1    0.92    0.46
  18 -29  -1    2.30    0.78
  26  -8   1    4.17    1.00
 -18  26   1    5.88    1.02
  26  -8   1    3.21    0.58
  -8 -18   1    3.08    0.56
  -8 -18   1    5.03    0.74
 -26   8  -1    3.58    0.97
   8  18  -1    3.28    0.77
 -26   8  -1    3.85    0.62
  18 -26  -1    5.02    0.87
  18 -26  -1    4.42    0.54
  18 -26  -1    4.44    0.55
  23  -5   1    1.73    0.83
  -5 -18   1    2.13    0.55
  23  -5   1    2.74    0.53
 -18  23   1    2.51    0.80
  -5 -18   1    1.66    0.45
   5  18  -1    3.06    0.77
  18 -23  -1    2.57    0.72
 -23   5  -1    2.86    0.88
  18 -23  -1    2.86    0.46
  18 -23  -1    2.72    0.45
 -23   5  -1    1.78    0.48
   5  18  -1    1.29    0.57
 -18  20   1    1.22    0.32
  20  -2   1    1.18    0.39
  -2 -18   1    1.50    0.41
  -2 -18   1    0.85    0.36
 -18  20   1    0.47    0.56
  20  -2   1    0.39    0.74
 -18  20   1    0.90    0.31
  -2 -18   1    0.08    0.45
   2  18  -1    1.23    0.50
 -20   2  -1    0.14    0.32
  18 -20  -1    0.58    0.53
   2  18  -1    0.70    0.51
 -20   2  -1    1.06    0.71
 -18  17   1    2.91    0.80
   1 -18   1    6.13    0.60
   1 -18   1    4.00    0.64
  17   1   1    4.06    0.54
  17   1   1    6.03    0.95
 -18  17   1    6.07    0.54
 -18  17   1    5.38    0.52
  18 -17  -1    5.06    0.70
  18 -17  -1    4.43    0.56
 -17  -1  -1    5.92    0.91
  -1  18  -1    5.02    0.67
  -1  18  -1    4.51    0.61
 -17  -1  -1    4.55    0.55
 -18  14   1    5.22    0.90
   4 -18   1    4.05    0.65
   4 -18   1    3.96    0.48
  14   4   1    4.32    0.56
  14   4   1    3.69    0.81
  18 -14  -1    5.36    0.54
  18 -14  -1    4.69    0.74
 -14  -4  -1    5.88    0.60
  -4  18  -1    3.84    0.57
  -4  18  -1    3.77    0.62
 -18  11   1   74.26    4.13
   7 -18   1   74.16    3.88
 -18  11   1   76.09    3.93
  11   7   1   78.92    3.94
   7 -18   1   71.38    3.99
  18 -11  -1   74.50    4.07
  -7  18  -1   72.31    4.01
  18 -11  -1   72.84    3.92
  -7  18  -1   72.27    3.91
 -11  -7  -1   73.79    3.91
 -18   8   1    7.58    0.73
   8  10   1    8.83    0.81
  10 -18   1    8.72    0.88
 -18   8   1   10.02    1.08
  18  -8  -1    8.45    0.81
 -10  18  -1    9.08    0.97
  18  -8  -1    9.44    0.98
  -8 -10  -1    8.85    0.75
  -8 -10  -1    8.90    0.66
 -10  18  -1    8.66    0.79
  18  -8  -1    9.68    0.80
 -18   5   1   11.11    0.88
  13 -18   1   12.61    1.02
 -18   5   1   13.24    1.26
   5  13   1   10.62    1.04
 -13  18  -1   10.22    0.86
  18  -5  -1    9.52    0.90
 -13  18  -1   10.73    1.06
  -5 -13  -1    9.92    0.68
  18  -5  -1   10.37    0.84
  18  -5  -1   10.91    1.16
  -5 -13  -1   11.75    0.89
 -18   2   1   27.18    1.59
  16 -18   1   27.98    1.79
 -18   2   1   26.95    1.68
 -18   2   1   30.81    2.20
   2  16   1   26.09    1.55
  18  -2  -1   27.12    1.71
  18  -2  -1   28.13    1.99
 -16  18  -1   28.30    1.87
  -2 -16  -1   27.73    1.48
  -2 -16  -1   27.52    1.77
 -18  -1   1   74.58    4.33
  19 -18   1   78.81    4.23
 -18  -1   1   73.29    4.01
  -1  19   1   74.33    4.20
  -1  19   1   76.31    3.98
 -18  -1   1   77.70    4.11
  18   1  -1   76.60    4.14
  18   1  -1   80.70    4.34
   1 -19  -1   78.15    4.20
 -19  18  -1   77.13    4.28
  22 -18   1   44.28    2.34
  -4  22   1   33.94    2.38
 -18  -4   1   41.15    2.24
 -18  -4   1   43.41    2.35
  -4  22   1   32.32    2.24
  22 -18   1   40.32    2.47
 -22  18  -1   42.61    2.58
  18   4  -1   39.21    2.61
  18   4  -1   38.41    2.35
 -18  -7   1    3.67    0.66
  25 -18   1    3.93    0.61
  -7  25   1    3.08    0.52
  -7  25   1    3.61    0.83
  25 -18   1    3.43    0.79
   7 -25  -1    3.78    0.72
 -25  18  -1    4.03    0.98
  18   7  -1    2.28    0.58
  18   7  -1    2.13    0.98
 -10  28   1    5.30    1.00
  28 -18   1    6.96    0.77
 -10  28   1    4.69    0.60
  28 -18   1    8.20    1.18
 -18 -10   1    7.42    0.90
  18  10  -1    4.85    0.77
  10 -28  -1    5.04    0.92
  18  10  -1    4.09    1.11
 -28  18  -1    6.73    1.21
 -18 -13   1    2.45    0.75
  31 -18   1    2.75    0.61
  31 -18   1    2.33    0.90
 -13  31   1    1.51    0.85
 -13  31   1    2.84    0.57
 -18 -13   1    3.12    0.67
 -31  18  -1    2.52    1.05
  18  13  -1    4.53    0.88
  18  13  -1    1.04    0.94
  13 -31  -1    4.31    0.97
 -18 -16   1    3.60    0.78
 -18 -16   1    2.44    0.70
  34 -18   1    2.65    1.15
 -16  34   1    2.85    0.63
  34 -18   1    2.81    0.72
 -16  34   1    1.75    0.97
  18  16  -1    4.61    1.29
  18  16  -1    4.40    0.89
 -34  18  -1    4.68    1.28
  16 -34  -1    3.75    0.66
  16 -34  -1    4.50    0.85
  18  16  -1    2.63    1.04
  16 -34  -1    3.86    0.66
 -18 -19   1    0.78    0.71
 -19  37   1    1.30    0.56
  37 -18   1    0.17    0.89
 -19  37   1    1.28    1.01
  37 -18   1    1.72    0.68
 -18 -19   1    2.18    0.71
  19 -37  -1    0.92    0.71
 -37  18  -1    2.46    1.30
  19 -37  -1    1.70    0.63
  18  19  -1    1.87    1.06
  19 -37  -1    2.16    0.61
  34 -15   1    0.92    0.61
  34 -15   1    1.33    0.97
 -19  34   1    0.68    0.54
 -15 -19   1    0.06    0.54
 -15 -19   1    1.29    0.66
 -19  34   1   -1.40    0.86
  19 -34  -1    0.05    0.84
 -34  15  -1    0.54    0.59
  19 -34  -1    0.22    0.46
  15  19  -1   -0.50    0.80
 -34  15  -1    0.96    1.11
  19 -34  -1    0.38    0.52
 -12 -19   1    0.41    0.52
  31 -12   1    0.12    0.38
  31 -12   1    0.40    0.46
 -12 -19   1    0.72    0.49
  31 -12   1   -1.07    0.79
 -19  31   1   -0.93    0.69
  19 -31  -1   -0.44    0.60
  12  19  -1    0.00    0.76
  19 -31  -1    0.31    0.41
 -31  12  -1    1.32    0.53
 -31  12  -1   -0.80    0.86
 -19  28   1    0.57    0.79
  -9 -19   1    0.39    0.44
  28  -9   1   -0.10    0.80
  28  -9   1    0.36    0.48
  -9 -19   1    1.21    0.49
 -28   9  -1    0.58    0.44
  19 -28  -1    0.05    0.39
   9  19  -1    0.03    0.52
 -28   9  -1    0.01    0.88
  19 -28  -1   -0.11    0.59
  19 -28  -1   -0.18    0.39
  25  -6   1    2.81    0.55
  25  -6   1    3.02    0.98
 -19  25   1    4.29    0.94
  -6 -19   1    1.99    0.49
  -6 -19   1    1.65    0.56
 -25   6  -1    2.16    0.50
  19 -25  -1    3.98    0.50
   6  19  -1    1.13    0.64
  19 -25  -1    2.65    0.45
 -25   6  -1    2.73    0.93
  19 -25  -1    2.10    0.68
  22  -3   1    1.35    0.45
 -19  22   1    0.24    0.63
  -3 -19   1    0.65    0.50
  -3 -19   1    0.46    0.41
  -3 -19   1    0.90    0.61
  22  -3   1    1.54    0.77
   3  19  -1    0.51    0.60
 -22   3  -1    0.36    0.73
 -22   3  -1    0.66    0.43
  19 -22  -1    0.08    0.55
   3  19  -1    0.96    0.50
 -19  19   1    1.61    0.69
  19   0   1    2.08    0.47
   0 -19   1    1.66    0.54
 -19  19   1    3.22    0.41
  19   0   1    1.44    0.78
 -19  19   1    3.38    0.43
   0 -19   1    2.39    0.46
   0  19  -1    3.05    0.71
  19 -19  -1    2.51    0.49
   0  19  -1    3.36    0.59
 -19   0  -1    3.22    0.52
  19 -19  -1    1.84    0.58
 -19   0  -1    1.60    0.67
  16   3   1    7.14    0.71
  16   3   1    7.17    1.03
 -19  16   1    7.16    0.64
 -19  16   1    8.85    1.02
 -19  16   1    6.38    0.64
   3 -19   1    8.38    0.72
  19 -16  -1    7.53    0.86
  -3  19  -1    5.68    0.64
  19 -16  -1    6.02    0.64
  -3  19  -1    9.64    0.97
 -16  -3  -1    7.21    0.66
  13   6   1    1.78    0.47
   6 -19   1    1.89    0.43
   6 -19   1    1.58    0.45
  13   6   1    2.54    0.76
 -19  13   1    1.14    0.31
 -19  13   1    2.07    0.72
  -6  19  -1    1.93    0.55
  19 -13  -1    0.75    0.49
 -13  -6  -1    0.69    0.35
  -6  19  -1    1.56    0.39
  19 -13  -1    2.16    0.43
 -19  10   1   13.63    1.30
  10   9   1   12.60    0.97
 -19  10   1   12.11    0.95
  19 -10  -1   11.59    0.95
  19 -10  -1   12.82    1.18
  -9  19  -1   11.75    1.11
  19 -10  -1   11.90    0.93
  -9  19  -1   13.46    0.97
 -10  -9  -1   11.39    0.93
  12 -19   1   20.29    1.43
 -19   7   1   22.02    1.36
 -19   7   1   19.93    1.69
   7  12   1   20.23    1.49
  19  -7  -1   21.82    1.36
 -12  19  -1   20.63    1.50
  -7 -12  -1   20.03    1.17
  19  -7  -1   21.31    1.60
 -12  19  -1   19.65    1.32
  -7 -12  -1   21.66    1.34
  19  -7  -1   22.17    1.31
   4  15   1   19.41    1.19
  15 -19   1   20.19    1.42
 -19   4   1   19.15    1.21
   4  15   1   19.51    1.64
 -19   4   1   20.04    1.30
  -4 -15  -1   20.01    1.11
 -15  19  -1   20.49    1.28
  19  -4  -1   19.08    1.60
 -15  19  -1   20.58    1.50
  -4 -15  -1   21.08    1.32
  19  -4  -1   19.42    1.34
  19  -4  -1   19.06    1.24
 -19   1   1   18.64    1.18
   1  18   1   19.10    1.15
  18 -19   1   17.37    1.39
   1  18   1   18.32    1.41
 -19   1   1   16.11    1.62
 -19   1   1   18.42    1.29
 -18  19  -1   18.14    1.51
  19  -1  -1   20.91    1.37
  -1 -18  -1   19.79    1.40
  19  -1  -1   19.01    1.63
 -19  -2   1    4.68    0.61
  -2  21   1    4.39    0.51
 -19  -2   1    6.88    1.09
  -2  21   1    2.72    0.60
  21 -19   1    4.44    0.78
 -21  19  -1    4.73    0.80
  19   2  -1    5.51    0.67
   2 -21  -1    6.26    0.90
  19   2  -1    5.91    1.00
  24 -19   1    6.05    0.69
 -19  -5   1    6.74    0.80
  -5  24   1    5.81    0.61
  24 -19   1    8.26    1.06
  -5  24   1    6.93    1.01
   5 -24  -1    7.98    1.02
  19   5  -1    3.99    0.64
 -24  19  -1    6.14    1.11
  19   5  -1    4.15    0.98
  -8  27   1    2.62    0.49
  27 -19   1    2.82    0.78
  27 -19   1    3.71    0.63
  -8  27   1    2.75    0.78
 -19  -8   1    4.03    0.67
   8 -27  -1    3.70    0.81
  19   8  -1    1.95    0.84
 -27  19  -1    2.50    0.89
  19   8  -1    3.27    0.67
  30 -19   1    0.84    0.49
 -19 -11   1    1.04    0.51
  30 -19   1    0.36    0.62
 -11  30   1    0.53    0.41
 -11  30   1   -0.57    0.68
  11 -30  -1    1.87    0.76
 -30  19  -1    3.25    1.02
  19  11  -1    0.80    0.83
  19  11  -1   -0.25    0.45
 -19 -14   1    0.54    0.74
 -19 -14   1    2.94    0.71
 -14  33   1    1.13    0.86
 -14  33   1    1.57    0.55
  33 -19   1    1.24    0.86
  33 -19   1    2.06    0.61
 -33  19  -1    1.60    1.07
  19  14  -1    2.85    0.75
  14 -33  -1    1.99    0.92
  19  14  -1    2.18    1.04
  36 -19   1    1.26    0.70
 -19 -17   1   -0.95    0.49
 -17  36   1   -0.72    0.92
 -17  36   1    0.28    0.54
 -19 -17   1    1.09    0.68
  36 -19   1    0.63    0.82
  19  17  -1   -0.20    1.02
  19  17  -1    1.04    0.81
 -36  19  -1    0.57    1.13
  17 -36  -1    0.57    0.53
  19  17  -1    0.29    0.97
  17 -36  -1   -0.07    0.54
  17 -36  -1    0.14    0.88
  39 -19   1    1.45    0.88
  39 -19   1    3.21    0.73
 -20  39   1    0.49    0.57
 -20  39   1    1.37    1.06
 -19 -20   1    1.38    0.68
 -39  19  -1    0.59    1.35
  20 -39  -1    2.17    0.99
  20 -39  -1    1.95    0.65
  19  20  -1    1.97    1.05
  20 -39  -1    2.18    0.63
  19  20  -1    1.04    1.21
 -20  36   1    0.65    0.99
 -16 -20   1    1.01    0.60
 -20  36   1    0.16    0.53
  36 -16   1    0.77    0.52
  36 -16   1    0.30    0.63
 -16 -20   1    0.31    0.58
  36 -16   1   -0.85    0.73
 -36  16  -1    0.50    0.50
  16  20  -1    1.63    0.98
  20 -36  -1    0.55    0.53
  20 -36  -1    1.42    0.56
 -36  16  -1    1.81    1.18
  20 -36  -1    1.44    0.89
 -20  33   1   -0.29    0.83
  33 -13   1   -0.36    0.84
  33 -13   1    0.21    0.53
 -13 -20   1    0.26    0.51
  33 -13   1    0.52    0.45
 -13 -20   1    0.37    0.58
  20 -33  -1    0.54    0.45
  20 -33  -1   -0.40    0.70
  13  20  -1   -0.33    0.84
 -33  13  -1   -0.02    0.48
 -33  13  -1    0.48    1.03
  30 -10   1    0.88    0.50
 -20  30   1    1.36    0.91
 -10 -20   1    1.98    0.56
  30 -10   1    2.07    0.95
 -10 -20   1    1.83    0.61
 -30  10  -1    2.95    1.09
  20 -30  -1    2.85    0.52
 -30  10  -1    2.02    0.56
  20 -30  -1    3.12    0.81
  10  20  -1    0.80    0.66
  20 -30  -1    3.20    0.51
  27  -7   1   -0.09    0.42
  -7 -20   1    0.21    0.43
 -20  27   1   -0.12    0.70
  -7 -20   1    0.41    0.51
  27  -7   1    0.91    0.90
  20 -27  -1    0.38    0.38
  20 -27  -1    0.26    0.65
 -27   7  -1    0.40    0.44
  20 -27  -1    0.22    0.38
 -27   7  -1    0.08    0.83
   7  20  -1    0.52    0.66
 -20  24   1   14.68    1.51
  24  -4   1   16.65    1.28
  -4 -20   1   17.10    1.18
  24  -4   1   16.14    1.65
  -4 -20   1   17.09    1.28
 -24   4  -1   15.29    1.22
   4  20  -1   14.07    1.32
  20 -24  -1   16.02    1.39
 -24   4  -1   17.68    1.73
   4  20  -1   15.82    1.40
  21  -1   1    6.86    0.73
 -20  21   1    5.78    0.58
  -1 -20   1    5.90    0.61
 -20  21   1    5.81    0.61
 -20  21   1    5.80    0.93
  -1 -20   1    8.86    1.04
  21  -1   1    5.58    1.03
   1  20  -1    5.26    0.78
  20 -21  -1    7.63    0.76
 -21   1  -1    9.72    1.24
 -21   1  -1    6.17    0.63
   1  20  -1    5.43    0.71
  18   2   1   15.13    1.13
   2 -20   1   15.09    1.21
  18   2   1   16.46    1.48
   2 -20   1   15.56    1.05
 -20  18   1   13.98    1.37
 -20  18   1   14.49    0.97
 -20  18   1   14.44    0.98
  20 -18  -1   14.75    1.28
  -2  20  -1   17.07    1.18
 -18  -2  -1   15.16    1.10
  -2  20  -1   14.58    1.24
  20 -18  -1   14.73    1.09
  15   5   1    1.22    0.62
   5 -20   1    0.86    0.35
 -20  15   1    1.61    0.74
   5 -20   1    0.97    0.51
  15   5   1    0.31    0.36
  -5  20  -1    0.76    0.42
 -15  -5  -1    0.84    0.39
  -5  20  -1    0.95    0.55
  20 -15  -1    1.13    0.58
  20 -15  -1    0.75    0.33
 -20  12   1    9.37    0.83
   8 -20   1    8.78    0.93
   8 -20   1    8.54    0.76
  12   8   1    8.05    0.77
  -8  20  -1    8.81    0.85
  20 -12  -1    8.47    0.78
  -8  20  -1    9.98    0.99
  20 -12  -1    7.99    0.96
 -12  -8  -1    9.01    0.80
 -20   9   1    0.37    0.33
  11 -20   1    0.44    0.47
  20  -9  -1    0.44    0.36
  -9 -11  -1    0.78    0.28
 -11  20  -1    0.39    0.42
  20  -9  -1    0.27    0.54
  -9 -11  -1    0.45    0.35
  20  -9  -1    0.65    0.42
 -11  20  -1    0.56    0.38
   6  14   1    5.95    0.77
 -20   6   1   11.96    1.23
  14 -20   1   10.02    0.95
 -20   6   1    8.62    0.79
  20  -6  -1    7.24    0.71
  -6 -14  -1    7.68    0.58
  20  -6  -1    7.43    0.73
  -6 -14  -1    8.53    0.78
 -14  20  -1    7.42    0.75
 -14  20  -1    7.10    0.84
  20  -6  -1    7.14    0.87
 -20   3   1    7.59    1.05
 -20   3   1    6.59    0.68
   3  17   1    6.59    0.68
 -20   3   1    6.29    0.68
  17 -20   1   11.11    1.08
   3  17   1    8.45    0.88
  20  -3  -1    5.23    0.64
  20  -3  -1    7.37    1.04
  -3 -17  -1    9.07    0.58
 -17  20  -1    8.33    0.98
  -3 -17  -1    7.41    0.71
  -3 -17  -1    6.64    0.80
   0  20   1   24.94    1.97
   0  20   1   31.75    1.77
  20 -20   1   31.89    2.04
 -20   0   1   31.71    1.88
 -20   0   1   33.05    1.92
 -20   0   1   27.94    2.18
 -20  20  -1   33.04    2.16
   0 -20  -1   31.60    2.02
  20   0  -1   32.55    2.23
  20   0  -1   33.68    1.98
 -20  -3   1    1.18    0.49
  -3  23   1    1.09    0.64
  23 -20   1    1.41    0.69
 -20  -3   1    1.78    0.52
  -3  23   1    1.71    0.42
  23 -20   1    1.45    0.50
  20   3  -1    1.13    0.90
   3 -23  -1    1.31    0.51
 -23  20  -1    1.77    0.72
  20   3  -1    1.31    0.48
  26 -20   1    6.27    1.05
  26 -20   1    5.37    0.74
  -6  26   1    4.40    0.58
  -6  26   1    3.79    0.88
 -20  -6   1    3.84    0.66
  20   6  -1    4.53    1.09
   6 -26  -1    4.48    0.80
  20   6  -1    3.69    0.60
 -26  20  -1    6.59    1.17
 -20  -9   1    0.12    0.51
  -9  29   1    0.00    0.71
  29 -20   1   -0.06    0.69
  29 -20   1   -0.03    0.42
  -9  29   1    0.76    0.46
  20   9  -1   -0.41    0.53
 -29  20  -1   -1.01    0.78
   9 -29  -1   -0.06    0.63
  20   9  -1    0.50    0.90
 -12  32   1    0.50    0.80
  32 -20   1    0.36    0.81
 -20 -12   1    0.39    0.52
 -12  32   1    0.54    0.45
  32 -20   1    0.24    0.50
 -32  20  -1    1.74    1.08
  20  12  -1    1.28    1.12
  20  12  -1    0.66    0.68
  12 -32  -1    0.40    0.69
 -15  35   1   -0.06    0.86
  35 -20   1    0.32    0.62
 -20 -15   1    1.80    0.70
 -20 -15   1    1.40    0.61
 -15  35   1    0.60    0.55
  35 -20   1   -0.70    0.75
  15 -35  -1    2.54    0.98
 -35  20  -1    0.46    1.07
  20  15  -1    2.70    1.06
  20  15  -1   -0.89    0.57
 -18  38   1    1.64    1.14
  38 -20   1    1.49    0.69
 -20 -18   1    1.78    0.76
  38 -20   1    3.05    1.21
 -20 -18   1    1.97    0.73
 -18  38   1    1.08    0.63
  18 -38  -1    0.91    0.67
 -38  20  -1    2.45    1.30
  18 -38  -1    0.65    0.58
  20  18  -1    0.90    1.16
  18 -38  -1    2.95    0.68
  20  18  -1    0.61    1.00
  20  18  -1    1.82    0.87
 -21  41   1    1.18    1.16
  41 -20   1    3.23    0.83
  41 -20   1    3.14    0.74
 -20 -21   1    1.29    0.79
 -21  41   1    1.58    0.70
  41 -20   1    1.14    1.09
 -20 -21   1    3.14    0.75
 -41  20  -1    4.17    1.46
  21 -41  -1    3.43    0.76
  20  21  -1    0.83    1.36
  20  21  -1    3.49    1.31
  21 -41  -1    2.84    0.72
  21 -41  -1    1.94    1.03
 -17 -21   1   -0.23    0.61
 -21  38   1    1.33    0.58
  38 -17   1    1.73    0.70
  38 -17   1    0.72    0.56
 -21  38   1   -0.28    0.93
  38 -17   1    1.15    0.80
 -17 -21   1    1.64    0.66
 -38  17  -1    0.27    0.59
  21 -38  -1    0.73    0.86
 -38  17  -1   -0.37    1.17
  21 -38  -1    1.41    0.52
  17  21  -1    1.76    1.11
  21 -38  -1    1.03    0.57
 -14 -21   1    0.44    0.58
 -21  35   1   -0.68    0.90
  35 -14   1   -0.41    0.97
 -14 -21   1    1.24    0.66
  35 -14   1   -0.09    0.62
  35 -14   1    0.06    0.44
 -21  35   1    0.00    0.56
  21 -35  -1    0.07    0.51
 -35  14  -1   -0.39    1.07
  21 -35  -1   -0.62    0.48
  21 -35  -1    0.98    0.68
  14  21  -1   -0.04    0.89
 -35  14  -1    0.24    0.50
 -11 -21   1    1.52    0.55
  32 -11   1    1.22    0.54
 -11 -21   1    1.61    0.65
 -21  32   1    0.19    0.83
  32 -11   1    0.23    0.91
 -32  11  -1    1.24    0.98
  21 -32  -1    1.21    0.48
  21 -32  -1    0.81    0.74
  11  21  -1    0.74    0.81
  21 -32  -1    1.33    0.47
 -32  11  -1    0.75    0.52
  -8 -21   1    0.57    0.51
  29  -8   1    0.54    0.74
  29  -8   1    1.03    0.49
 -21  29   1    0.11    0.76
  -8 -21   1    1.51    0.58
  21 -29  -1    0.91    0.43
  21 -29  -1    0.86    0.42
 -29   8  -1    0.97    0.49
 -29   8  -1   -0.03    0.86
  21 -29  -1    0.51    0.56
   8  21  -1   -0.08    0.59
  -5 -21   1   10.16    0.99
 -21  26   1   12.00    1.38
  -5 -21   1    9.96    1.01
  26  -5   1   10.76    1.30
  26  -5   1   10.45    1.00
   5  21  -1   11.91    1.13
 -26   5  -1   11.08    1.04
  21 -26  -1   11.60    1.14
   5  21  -1   10.48    1.11
 -26   5  -1   12.63    1.53
  -2 -21   1    5.85    0.67
  -2 -21   1    9.01    0.94
  23  -2   1    6.83    0.78
  23  -2   1    7.56    1.08
 -21  23   1    8.72    1.19
 -21  23   1    8.88    0.67
 -21  23   1    6.43    0.65
  -2 -21   1    5.47    0.85
 -23   2  -1   10.08    1.30
  21 -23  -1   11.03    1.22
   2  21  -1    8.73    1.08
   2  21  -1    8.37    0.85
 -23   2  -1    6.86    0.73
   1 -21   1    3.68    0.71
 -21  20   1    4.86    0.53
 -21  20   1    4.59    0.51
  20   1   1    4.27    0.58
  20   1   1    3.97    0.90
   1 -21   1    4.32    0.54
 -21  20   1    2.52    0.71
 -20  -1  -1    3.82    0.55
  -1  21  -1    5.09    0.69
  21 -20  -1    3.82    0.57
  -1  21  -1    3.69    0.72
  21 -20  -1    5.07    0.89
 -20  -1  -1    4.14    0.87
   4 -21   1    2.28    0.45
  17   4   1    1.59    0.43
  17   4   1    1.36    0.74
 -21  17   1    1.95    0.76
   4 -21   1    1.81    0.55
  21 -17  -1    1.62    0.41
 -17  -4  -1    1.46    0.38
  21 -17  -1    1.60    0.67
  -4  21  -1    1.73    0.61
  -4  21  -1    1.62    0.50
  14   7   1    2.72    0.50
 -21  14   1    1.43    0.42
 -21  14   1    2.96    0.76
   7 -21   1    1.59    0.38
   7 -21   1    3.58    0.66
  14   7   1    1.51    0.56
  -7  21  -1    1.75    0.43
 -14  -7  -1    1.85    0.43
  -7  21  -1    2.14    0.62
  21 -14  -1    1.91    0.43
  21 -14  -1    1.95    0.66
 -21  11   1    2.61    0.46
  11  10   1    2.57    0.47
  10 -21   1    2.85    0.62
 -21  11   1    2.91    0.77
 -11 -10  -1    3.54    0.52
  21 -11  -1    4.82    0.89
  21 -11  -1    2.78    0.49
 -10  21  -1    2.95    0.60
 -10  21  -1    2.44    0.48
  21 -11  -1    4.37    0.58
   8  13   1   11.02    1.10
 -21   8   1   10.69    0.94
 -21   8   1   12.37    1.25
  13 -21   1   10.51    1.03
  21  -8  -1   10.95    0.95
  -8 -13  -1   10.78    0.91
  21  -8  -1   11.41    0.89
  -8 -13  -1   11.87    0.76
  21  -8  -1   11.56    1.20
 -13  21  -1   10.49    1.12
 -13  21  -1   12.08    0.92
 -21   5   1   14.16    1.52
   5  16   1   13.76    1.26
 -21   5   1   14.88    1.12
  16 -21   1   15.12    1.25
 -16  21  -1   15.96    1.10
  21  -5  -1   16.16    1.07
  -5 -16  -1   16.22    0.91
  -5 -16  -1   14.12    1.11
  21  -5  -1   16.02    1.19
 -16  21  -1   13.73    1.32
  21  -5  -1   14.96    1.47
 -21   2   1   11.51    0.90
 -21   2   1   11.05    1.01
  19 -21   1   10.01    1.10
   2  19   1    8.11    0.99
   2  19   1   11.46    0.87
 -21   2   1   12.77    1.35
  -2 -19  -1   11.36    1.12
  21  -2  -1   11.18    1.07
  -2 -19  -1   11.96    0.98
 -19  21  -1    9.76    1.08
  -2 -19  -1   11.82    0.75
  21  -2  -1   12.00    1.30
 -21  -1   1   19.67    1.34
 -21  -1   1   18.56    1.78
  -1  22   1   17.92    1.15
  22 -21   1   18.20    1.47
 -21  -1   1   15.56    1.27
  21   1  -1   18.76    1.72
 -22  21  -1   17.60    1.61
   1 -22  -1   16.73    1.41
  21   1  -1   17.23    1.39
  25 -21   1   15.74    1.31
 -21  -4   1   17.81    1.22
 -21  -4   1   16.81    1.36
  -4  25   1   18.34    1.21
  -4  25   1   18.87    1.55
  25 -21   1   19.90    1.58
 -25  21  -1   16.14    1.66
   4 -25  -1   17.47    1.44
  21   4  -1   17.85    1.77
  21   4  -1   16.75    1.42
  -7  28   1    3.82    0.57
  -7  28   1    1.83    0.80
  28 -21   1    3.74    0.89
  28 -21   1    3.45    0.61
 -21  -7   1    3.78    0.70
  21   7  -1    2.86    0.73
  21   7  -1    2.46    0.94
   7 -28  -1    4.41    0.92
 -28  21  -1    2.38    0.99
 -10  31   1    0.48    0.47
 -10  31   1    0.14    0.76
 -21 -10   1   -0.01    0.51
  31 -21   1    1.68    0.81
  31 -21   1    1.09    0.50
  21  10  -1    0.10    0.63
  10 -31  -1    0.85    0.74
 -31  21  -1   -0.30    0.95
  21  10  -1   -0.25    0.93
 -13  34   1    0.33    0.93
 -13  34   1    1.53    0.56
 -21 -13   1    0.45    0.56
  34 -21   1   -0.46    0.81
  34 -21   1    1.91    0.67
  13 -34  -1    0.45    0.70
  21  13  -1    1.47    0.66
 -34  21  -1    1.35    1.12
  21  13  -1    1.09    1.08
  37 -21   1    0.33    0.62
 -16  37   1   -0.28    0.54
  37 -21   1    1.13    0.77
 -21 -16   1    1.24    0.66
 -16  37   1    1.77    1.06
 -21 -16   1    1.29    0.72
  21  16  -1    0.52    0.65
  21  16  -1    1.63    0.97
 -37  21  -1    1.49    1.25
  16 -37  -1    0.53    0.82
 -19  40   1    2.27    0.68
  40 -21   1   -0.32    0.66
 -21 -19   1    1.23    0.69
 -19  40   1    0.85    1.10
 -21 -19   1    1.37    0.72
  21  19  -1   -0.21    1.26
  19 -40  -1    0.63    0.64
  19 -40  -1    2.09    1.08
  21  19  -1   -0.28    0.77
  21  19  -1    1.01    1.07
  19 -40  -1    0.81    0.64
 -40  21  -1    2.18    1.39
  43 -21   1    1.03    0.74
  43 -21   1    0.60    0.61
 -21 -22   1    0.42    0.62
 -21 -22   1    0.35    0.69
 -22  43   1    0.41    0.67
  43 -21   1    0.40    1.14
 -22  43   1    1.46    1.08
  21  22  -1   -0.36    1.02
  22 -43  -1    0.28    0.61
 -43  21  -1    1.15    1.34
  21  22  -1    1.11    1.31
  22 -43  -1    0.66    0.61
  40 -18   1    0.72    0.60
 -22  40   1    1.29    0.66
 -18 -22   1    0.28    0.63
 -22  40   1    1.33    1.10
 -18 -22   1    0.76    0.73
  40 -18   1    0.72    0.65
 -40  18  -1    1.55    1.29
  22 -40  -1    0.46    0.89
  22 -40  -1    0.44    0.61
  18  22  -1    0.81    1.03
  22 -40  -1    1.26    0.62
 -15 -22   1    1.68    0.72
  37 -15   1    3.31    0.78
 -15 -22   1    1.69    0.69
  37 -15   1    1.67    1.11
 -22  37   1    0.82    1.09
 -22  37   1    2.49    0.63
  37 -15   1    4.10    0.60
  22 -37  -1    2.31    0.58
 -37  15  -1    2.29    0.63
  22 -37  -1    3.64    1.07
 -37  15  -1    1.26    1.24
  22 -37  -1    1.40    0.57
  15  22  -1    2.12    1.02
  34 -12   1   -0.74    0.92
 -12 -22   1    0.02    0.52
 -12 -22   1   -0.26    0.59
 -22  34   1   -1.06    0.87
  34 -12   1   -0.99    0.54
 -34  12  -1   -1.04    0.49
  22 -34  -1    0.77    0.80
  22 -34  -1   -0.58    0.76
 -34  12  -1    0.03    1.07
  22 -34  -1    0.31    0.49
  12  22  -1    0.10    0.78
  31  -9   1   -0.16    0.93
  31  -9   1    0.97    0.53
  -9 -22   1    0.20    0.44
 -22  31   1   -1.72    0.73
  -9 -22   1   -0.17    0.46
  22 -31  -1    0.29    0.44
   9  22  -1   -0.80    0.75
 -31   9  -1   -0.24    0.49
 -31   9  -1    0.02    0.93
  22 -31  -1   -1.00    0.66
  22 -31  -1    0.37    0.42
 -22  28   1    1.60    0.86
  28  -6   1    2.79    0.99
  28  -6   1    2.29    0.60
  -6 -22   1    2.60    0.63
  -6 -22   1    2.13    0.49
  22 -28  -1    2.12    0.73
   6  22  -1    0.53    0.58
 -28   6  -1    2.79    1.02
 -28   6  -1    1.78    0.50
  -3 -22   1    9.94    1.05
 -22  25   1   10.90    1.32
  25  -3   1    9.00    1.26
  25  -3   1    9.28    0.93
  -3 -22   1    9.20    0.87
 -25   3  -1    9.15    0.93
  22 -25  -1    9.49    1.24
   3  22  -1    7.01    0.90
   3  22  -1    9.16    1.05
 -25   3  -1   11.38    1.46
 -22  22   1    9.21    1.20
 -22  22   1    7.35    0.64
   0 -22   1    6.89    0.81
 -22  22   1    6.50    0.65
  22   0   1    7.10    0.80
  22   0   1    7.48    1.23
   0 -22   1    6.60    0.69
   0  22  -1    7.42    0.83
 -22   0  -1    9.19    1.28
  22 -22  -1    6.76    0.75
  22 -22  -1   11.43    1.24
   0  22  -1    8.82    1.08
 -22   0  -1    7.26    0.78
  19   3   1   13.45    1.18
 -22  19   1   15.41    1.04
 -22  19   1   16.19    1.02
   3 -22   1   14.25    1.08
  19   3   1   15.15    1.60
 -22  19   1   14.35    1.49
   3 -22   1   15.41    1.27
  22 -19  -1   16.54    1.17
  -3  22  -1   15.24    1.23
  22 -19  -1   15.86    1.37
 -19  -3  -1   16.26    1.17
  -3  22  -1   15.83    1.34
 -22  16   1    5.94    0.93
   6 -22   1    8.13    0.87
  16   6   1    7.13    1.07
  16   6   1    7.14    0.76
   6 -22   1    9.82    0.79
  22 -16  -1    6.92    0.83
 -16  -6  -1    8.62    0.85
  -6  22  -1    6.85    0.73
  22 -16  -1    9.51    0.81
  -6  22  -1    7.61    0.85
   9 -22   1   -0.23    0.37
 -22  13   1   -0.39    0.30
  13   9   1   -0.41    0.35
 -22  13   1    0.08    0.58
 -13  -9  -1    0.29    0.36
  -9  22  -1    0.32    0.46
  22 -13  -1    0.46    0.35
  22 -13  -1   -0.29    0.46
  -9  22  -1    0.45    0.42
  10  12   1    5.52    0.67
 -22  10   1    4.84    0.58
  12 -22   1    4.46    0.65
  10  12   1    5.93    0.84
 -22  10   1    4.66    0.89
 -10 -12  -1    5.49    0.62
  22 -10  -1    4.19    0.77
 -10 -12  -1    5.52    0.48
  22 -10  -1    5.95    0.65
  22 -10  -1    5.17    0.66
 -12  22  -1    4.21    0.55
 -12  22  -1    4.31    0.68
 -22   7   1   12.31    1.31
   7  15   1   12.19    1.18
 -22   7   1   13.97    1.07
  15 -22   1   12.83    1.13
 -15  22  -1   12.32    1.00
  22  -7  -1   11.34    0.96
  22  -7  -1   13.60    1.09
 -15  22  -1   11.58    1.23
  -7 -15  -1   13.36    0.82
  -7 -15  -1   13.76    1.05
  22  -7  -1   13.18    1.33
   4  18   1   28.71    1.65
  18 -22   1   29.92    1.89
 -22   4   1   24.29    2.06
   4  18   1   23.04    1.84
  22  -4  -1   28.56    1.67
 -18  22  -1   29.43    2.00
 -18  22  -1   28.08    1.71
  22  -4  -1   29.12    2.08
  -4 -18  -1   28.06    1.74
  22  -4  -1   29.10    1.81
  -4 -18  -1   28.86    1.54
   1  21   1    5.62    0.90
  21 -22   1    7.33    1.04
 -22   1   1    8.68    1.11
 -22   1   1    5.86    0.77
 -22   1   1   10.51    1.33
   1  21   1    7.70    0.70
  -1 -21  -1    8.37    1.02
  22  -1  -1    6.30    1.13
 -21  22  -1    7.88    1.12
  22  -1  -1    8.16    0.87
 -22  -2   1    1.15    0.48
  -2  24   1    0.95    0.70
  -2  24   1   -0.40    0.37
  24 -22   1   -0.09    0.58
 -22  -2   1    1.10    0.53
  22   2  -1    0.85    0.50
 -24  22  -1   -0.03    0.71
   2 -24  -1    0.52    0.67
  22   2  -1    0.97    0.78
 -22  -5   1    0.40    0.47
  27 -22   1    2.11    0.78
  -5  27   1    0.29    0.42
  -5  27   1    2.01    0.80
 -22  -5   1    1.65    0.53
  27 -22   1    1.12    0.48
  22   5  -1    1.54    0.96
 -27  22  -1    1.68    0.89
  22   5  -1    1.43    0.62
   5 -27  -1    0.86    0.56
  -8  30   1    2.63    0.84
  -8  30   1    2.29    0.53
  30 -22   1    2.77    0.63
 -22  -8   1    3.09    0.69
  30 -22   1    4.22    0.95
 -30  22  -1    2.88    0.97
  22   8  -1    2.64    0.62
   8 -30  -1    2.30    0.63
  22   8  -1    4.21    1.13
 -11  33   1   -0.31    0.54
 -11  33   1   -0.47    0.83
  33 -22   1   -0.01    0.68
  33 -22   1    0.98    0.59
 -22 -11   1    0.78    0.58
  11 -33  -1    0.46    0.75
  22  11  -1   -0.75    0.62
 -33  22  -1    0.56    1.07
  22  11  -1    0.21    0.93
 -14  36   1    0.02    0.92
 -22 -14   1   -0.49    0.77
  36 -22   1    0.74    0.87
 -22 -14   1    0.48    0.64
  36 -22   1    0.15    0.55
 -14  36   1   -0.34    0.55
  22  14  -1   -0.66    0.94
  14 -36  -1    1.06    0.78
 -36  22  -1   -0.65    1.05
  22  14  -1    1.78    0.80
 -17  39   1    1.11    1.01
  39 -22   1    1.64    0.67
 -22 -17   1    4.16    0.80
  39 -22   1    2.24    1.08
 -17  39   1    2.09    0.72
 -22 -17   1    1.95    0.89
  17 -39  -1    1.32    0.78
  22  17  -1    2.28    1.14
  17 -39  -1    1.99    0.65
 -39  22  -1    0.89    1.33
  22  17  -1    1.33    0.82
  17 -39  -1    3.07    0.74
  42 -22   1    0.20    1.07
  42 -22   1    0.55    0.85
 -22 -20   1    0.35    0.59
 -20  42   1   -0.71    0.98
 -22 -20   1    1.03    0.70
 -20  42   1    0.39    0.61
  20 -42  -1   -0.18    0.71
  20 -42  -1    0.52    0.63
  22  20  -1   -0.70    1.11
  20 -42  -1    0.72    0.65
  45 -22   1   -0.88    0.64
  45 -22   1    1.46    0.58
 -23  45   1   -0.52    0.60
 -22 -23   1   -0.29    0.55
  45 -22   1   -0.47    0.93
 -22 -23   1    0.10    0.57
 -45  22  -1   -0.17    1.17
  23 -45  -1    0.62    0.57
  22  23  -1   -0.84    1.03
  22  23  -1   -0.69    1.01
  23 -45  -1   -0.83    0.61
  23 -45  -1    0.17    0.48
 -23  42   1   -0.62    0.99
  42 -19   1    0.65    0.74
  42 -19   1   -0.42    1.20
 -23  42   1   -0.73    0.65
  42 -19   1   -0.61    0.72
 -19 -23   1    0.88    0.77
 -19 -23   1    0.21    0.60
  23 -42  -1    1.03    0.60
  23 -42  -1   -0.53    0.84
  23 -42  -1    0.13    0.60
 -23  39   1    0.18    0.92
  39 -16   1    0.12    0.65
 -23  39   1   -0.42    0.59
  39 -16   1   -0.73    0.86
 -16 -23   1   -0.06    0.55
 -16 -23   1    1.52    0.91
 -39  16  -1    0.09    0.57
  23 -39  -1   -0.06    0.54
  23 -39  -1   -0.14    0.83
  23 -39  -1    0.95    0.57
 -39  16  -1   -0.05    1.28
  16  23  -1   -0.35    0.96
 -13 -23   1   -0.19    0.61
  36 -13   1    0.31    1.08
 -13 -23   1   -0.06    0.54
 -23  36   1    0.53    0.94
  36 -13   1    0.79    0.64
 -36  13  -1    1.02    0.62
  13  23  -1    0.64    0.95
 -36  13  -1    0.27    1.14
  23 -36  -1    2.09    0.77
  23 -36  -1    1.42    0.54
 -10 -23   1    1.43    0.67
  33 -10   1    1.76    0.63
 -23  33   1    0.18    0.90
 -10 -23   1    2.23    0.59
  33 -10   1    0.81    1.02
 -33  10  -1    1.44    1.09
  23 -33  -1    1.33    0.48
  23 -33  -1    1.92    0.86
 -33  10  -1    1.61    0.58
  23 -33  -1    1.10    0.50
  10  23  -1    0.43    0.89
  -7 -23   1    1.19    0.59
 -23  30   1    2.40    0.96
  30  -7   1    0.95    0.59
  -7 -23   1    2.51    0.53
  30  -7   1    0.61    0.80
 -30   7  -1    3.50    1.10
  23 -30  -1    1.11    0.70
 -30   7  -1    2.69    0.62
   7  23  -1    1.32    0.80
  27  -4   1    8.24    0.92
  -4 -23   1    9.42    1.04
  -4 -23   1   10.37    0.95
  27  -4   1    8.74    1.34
 -23  27   1   10.16    1.30
  23 -27  -1   11.49    1.21
 -27   4  -1    9.74    0.94
 -27   4  -1   10.99    1.41
   4  23  -1   12.55    1.34
   4  23  -1    7.84    0.95
 -23  24   1    7.33    0.60
 -23  24   1    6.94    0.60
  24  -1   1    4.23    0.69
 -23  24   1    8.97    1.21
  24  -1   1    5.98    1.18
  -1 -23   1    7.04    0.99
  -1 -23   1    5.95    0.68
  23 -24  -1    6.92    0.77
 -24   1  -1    7.90    1.20
 -24   1  -1    7.03    0.77
  23 -24  -1    5.73    0.83
   1  23  -1    8.22    1.14
   1  23  -1    4.22    0.75
  21   2   1   28.03    2.22
  21   2   1   27.49    1.87
 -23  21   1   29.22    1.67
 -23  21   1   31.13    2.20
 -23  21   1   29.89    1.67
   2 -23   1   30.19    1.77
  -2  23  -1   28.66    2.00
 -21  -2  -1   31.02    1.86
  -2  23  -1   28.27    1.88
  23 -21  -1   30.50    1.86
  23 -21  -1   30.77    2.04
   5 -23   1   16.83    1.14
  18   5   1   14.32    1.22
 -23  18   1   16.35    1.58
  18   5   1   18.49    1.59
   5 -23   1   14.25    1.29
  -5  23  -1   15.71    1.39
  23 -18  -1   17.62    1.42
  -5  23  -1   16.99    1.24
  23 -18  -1   14.42    1.18
 -18  -5  -1   16.26    1.18
 -23  15   1   13.39    1.54
   8 -23   1   16.71    1.33
  15   8   1   16.87    1.24
  15   8   1   16.63    1.53
 -23  15   1   17.73    1.25
   8 -23   1   18.25    1.17
  -8  23  -1   17.12    1.27
 -15  -8  -1   16.48    1.22
  23 -15  -1   16.12    1.23
  -8  23  -1   18.30    1.45
 -23  12   1    5.96    0.66
  11 -23   1    6.64    0.89
 -23  12   1    5.00    0.95
  23 -12  -1    5.40    0.93
 -11  23  -1    6.20    0.70
 -11  23  -1    4.91    0.83
  23 -12  -1    6.43    0.70
 -12 -11  -1    6.24    0.72
  23 -12  -1    8.42    0.82
 -23   9   1   10.68    0.99
  14 -23   1   11.75    1.09
   9  14   1   11.03    1.16
 -23   9   1    9.89    1.25
  23  -9  -1   11.73    0.96
 -14  23  -1   10.83    0.97
  -9 -14  -1   11.77    0.81
  23  -9  -1   11.66    1.02
 -14  23  -1   11.97    1.23
  -9 -14  -1   11.89    1.01
  23  -9  -1   12.51    1.34
 -23   6   1   28.49    1.77
  17 -23   1   30.01    1.92
 -23   6   1   25.95    2.17
   6  17   1   25.13    1.91
 -17  23  -1   27.81    1.73
  23  -6  -1   27.51    2.07
 -17  23  -1   26.93    1.98
  23  -6  -1   28.69    1.69
  -6 -17  -1   32.04    1.80
  -6 -17  -1   28.47    1.56
  23  -6  -1   28.41    1.82
 -23   3   1   15.46    1.57
   3  20   1   12.09    1.27
 -23   3   1   10.61    1.07
   3  20   1   13.16    1.00
 -23   3   1   13.59    1.04
  -3 -20  -1   13.14    0.84
 -20  23  -1   14.13    1.41
  -3 -20  -1   11.69    1.23
  -3 -20  -1   12.30    1.07
  23  -3  -1   14.51    1.46
  23  -3  -1   12.15    1.16
   0  23   1    0.27    0.60
  23 -23   1   -0.49    0.61
   0  23   1    0.05    0.48
 -23   0   1    0.62    0.43
 -23   0   1    0.01    0.81
 -23   0   1   -0.04    0.40
  23   0  -1   -0.13    0.45
  23   0  -1    0.88    0.94
   0 -23  -1   -0.01    0.50
 -23  23  -1    0.10    0.73
 -23  -3   1    0.73    0.42
  26 -23   1    1.01    0.68
 -23  -3   1    1.33    0.53
  -3  26   1    1.86    0.80
  26 -23   1    0.64    0.44
  -3  26   1    1.06    0.42
  23   3  -1    0.90    0.55
 -26  23  -1    0.95    0.73
  23   3  -1    0.66    0.93
   3 -26  -1    1.09    0.73
  29 -23   1    7.84    1.11
  29 -23   1    7.85    0.87
 -23  -6   1    8.70    0.87
  -6  29   1    5.56    0.67
 -23  -6   1    5.66    0.79
  -6  29   1    4.34    1.01
  23   6  -1    5.83    1.22
 -29  23  -1    5.53    1.18
   6 -29  -1    4.96    0.89
  23   6  -1    6.69    0.97
  32 -23   1    1.97    0.60
 -23  -9   1    1.73    0.64
  32 -23   1    1.31    0.83
  -9  32   1    1.58    0.85
  -9  32   1    0.83    0.51
 -32  23  -1    0.46    1.00
   9 -32  -1    0.89    0.73
  23   9  -1    1.56    0.96
  23   9  -1    1.01    0.66
 -12  35   1    3.43    1.06
  35 -23   1    1.38    0.65
 -12  35   1    0.63    0.56
 -23 -12   1    0.36    0.61
  35 -23   1    1.17    1.01
 -35  23  -1    0.55    1.14
  23  12  -1    0.38    0.60
  23  12  -1    1.23    1.19
  12 -35  -1    2.04    0.86
 -23 -15   1   -0.49    0.64
  38 -23   1    0.36    0.87
 -15  38   1   -0.63    0.62
 -15  38   1   -0.28    0.90
  38 -23   1    0.20    0.62
 -23 -15   1   -0.30    0.77
 -38  23  -1   -1.02    1.13
  15 -38  -1   -0.32    0.80
  23  15  -1    0.23    1.08
  23  15  -1    1.04    0.65
 -23 -18   1    1.87    0.76
  41 -23   1    2.91    0.85
 -23 -18   1    0.39    0.75
 -18  41   1    2.88    1.28
 -18  41   1    1.55    0.71
  41 -23   1    2.01    1.24
  18 -41  -1    1.06    0.93
  23  18  -1    3.25    1.47
  23  18  -1   -0.05    1.08
  18 -41  -1    0.56    0.70
 -41  23  -1    1.61    1.32
  23  18  -1    0.15    0.81
  18 -41  -1    2.51    0.74
  44 -23   1    0.42    0.65
  44 -23   1    1.30    0.88
 -23 -21   1    0.01    0.63
 -23 -21   1   -0.62    0.60
  44 -23   1    0.85    0.72
 -21  44   1    0.73    1.09
 -21  44   1    0.95    0.69
  21 -44  -1    0.25    0.96
 -44  23  -1   -0.65    1.21
  23  21  -1   -1.41    1.02
  23  21  -1    0.89    1.32
  21 -44  -1    0.50    0.66
  21 -44  -1    0.53    0.61
 -24  47   1   -0.30    0.61
  47 -23   1   -0.19    0.66
  47 -23   1    0.16    0.75
  47 -23   1    0.26    0.57
 -23 -24   1   -0.14    0.56
 -23 -24   1   -0.12    0.59
 -24  47   1   -0.32    0.92
  24 -47  -1   -0.45    0.84
  24 -47  -1    0.71    0.57
  23  24  -1   -1.22    0.95
  23  24  -1   -0.16    0.95
  24 -47  -1    0.52    0.56
 -47  23  -1    0.32    1.18
 -24  44   1   -0.48    0.63
  44 -20   1    0.82    0.70
 -24  44   1    0.07    1.06
  44 -20   1   -0.69    0.69
  44 -20   1   -0.04    0.76
 -20 -24   1   -0.01    0.69
 -20 -24   1   -0.12    0.57
  24 -44  -1   -1.18    0.80
  20  24  -1   -1.06    1.04
  20  24  -1    1.74    1.41
  24 -44  -1    1.23    0.55
 -44  20  -1    0.18    1.25
  24 -44  -1    0.52    0.53
 -17 -24   1    0.13    0.71
 -17 -24   1   -0.13    0.61
  41 -17   1    0.57    0.56
  41 -17   1    1.80    1.16
 -24  41   1    0.57    0.60
 -24  41   1   -0.36    1.02
  41 -17   1    1.46    0.72
  24 -41  -1    1.71    0.60
  24 -41  -1    0.71    0.64
 -41  17  -1    0.20    1.24
 -41  17  -1    0.51    0.60
  17  24  -1    0.82    1.10
  24 -41  -1    0.33    0.61
 -24  38   1    2.91    1.12
  38 -14   1    2.19    1.09
 -14 -24   1    2.44    0.74
 -24  38   1    1.58    0.66
 -14 -24   1    3.94    0.74
  38 -14   1    5.00    0.90
  14  24  -1    3.68    0.97
 -38  14  -1    3.97    0.85
  24 -38  -1    3.79    0.66
  24 -38  -1    4.87    0.71
  24 -38  -1    4.35    1.11
 -38  14  -1    3.55    1.43
  35 -11   1    2.46    0.74
 -11 -24   1    2.73    0.65
 -24  35   1    2.23    1.10
 -11 -24   1    2.63    0.76
  35 -11   1    1.68    1.11
 -35  11  -1    2.07    0.67
  11  24  -1    3.10    0.98
  24 -35  -1    2.87    0.60
  24 -35  -1    3.34    1.02
 -35  11  -1   -0.01    1.06
  24 -35  -1    2.33    0.61
  -8 -24   1    1.75    0.52
 -24  32   1   -1.16    0.86
  32  -8   1    1.84    1.07
  32  -8   1    0.09    0.55
  -8 -24   1    0.67    0.56
 -32   8  -1    1.26    1.04
 -32   8  -1    0.58    0.57
   8  24  -1    0.18    0.75
  24 -32  -1   -0.08    0.78
  -5 -24   1    1.67    0.48
 -24  29   1   -0.27    0.82
  29  -5   1    0.96    0.57
  29  -5   1    1.56    1.04
  -5 -24   1    1.31    0.59
   5  24  -1    1.51    0.72
 -29   5  -1    1.68    1.02
 -29   5  -1    1.18    0.52
   5  24  -1    0.75    0.69
  24 -29  -1    0.72    0.75
  -2 -24   1    3.36    0.69
  -2 -24   1    4.53    0.58
  -2 -24   1    3.19    0.75
  26  -2   1    3.10    0.63
 -24  26   1    6.58    1.14
  26  -2   1    3.19    1.01
   2  24  -1    3.91    0.82
  24 -26  -1    4.59    0.67
   2  24  -1    3.09    0.71
  24 -26  -1    3.66    0.80
 -26   2  -1    4.27    0.61
 -26   2  -1    6.46    1.22
   1 -24   1    4.42    0.61
 -24  23   1    4.88    0.53
  23   1   1    3.93    0.64
   1 -24   1    3.41    0.69
 -24  23   1    5.41    0.55
  23   1   1    4.94    1.09
 -24  23   1    3.45    0.86
  24 -23  -1    3.99    0.63
 -23  -1  -1    3.53    0.60
  -1  24  -1    4.62    0.72
  -1  24  -1    2.67    0.64
  24 -23  -1    4.52    0.92
 -23  -1  -1    4.64    0.99
 -24  20   1   17.32    1.08
   4 -24   1   18.55    1.38
   4 -24   1   16.17    1.18
 -24  20   1   18.08    1.24
 -24  20   1   16.11    1.66
  20   4   1   17.72    1.71
  20   4   1   14.23    1.27
  -4  24  -1   16.50    1.43
  -4  24  -1   14.85    1.29
  24 -20  -1   17.72    1.27
  24 -20  -1   16.60    1.49
 -20  -4  -1   15.19    1.21
  17   7   1    2.49    0.80
  17   7   1    1.49    0.46
   7 -24   1    1.59    0.64
 -24  17   1    1.51    0.79
   7 -24   1    2.05    0.46
  -7  24  -1    1.19    0.54
 -17  -7  -1    1.18    0.46
  -7  24  -1    0.70    0.59
  24 -17  -1    1.00    0.49
  24 -17  -1    0.85    0.57
  14  10   1    0.42    0.40
 -24  14   1    0.05    0.42
 -24  14   1    0.49    0.77
  10 -24   1    1.26    0.59
  14  10   1   -0.04    0.80
 -14 -10  -1    0.16    0.37
  24 -14  -1   -0.28    0.42
 -10  24  -1    0.49    0.64
  24 -14  -1    0.68    0.70
 -10  24  -1    0.74    0.40
 -24  11   1    0.88    0.81
  13 -24   1    1.09    0.54
  11  13   1    1.05    0.67
 -24  11   1    1.53    0.42
  11  13   1    0.62    0.41
  24 -11  -1    2.15    0.50
 -13  24  -1    0.54    0.41
  24 -11  -1    1.08    0.43
 -11 -13  -1    0.52    0.33
 -13  24  -1    0.73    0.57
  24 -11  -1    1.52    0.69
 -11 -13  -1    0.88    0.43
  16 -24   1   26.13    1.84
 -24   8   1   24.44    2.13
 -24   8   1   26.83    1.72
  24  -8  -1   28.16    2.03
  24  -8  -1   30.27    1.78
  -8 -16  -1   27.11    1.50
  24  -8  -1   26.27    1.63
 -16  24  -1   28.83    1.95
  -8 -16  -1   25.58    1.69
 -16  24  -1   24.97    1.67
  19 -24   1   17.56    1.43
 -24   5   1   16.95    1.29
   5  19   1   15.73    1.47
 -24   5   1   19.49    1.79
 -19  24  -1   17.66    1.26
  24  -5  -1   19.81    1.74
 -19  24  -1   17.46    1.56
  -5 -19  -1   18.11    1.32
  24  -5  -1   17.13    1.35
  24  -5  -1   16.79    1.21
  -5 -19  -1   17.52    1.05
 -24   2   1   10.35    0.84
  22 -24   1    8.87    1.02
 -24   2   1   10.35    1.01
   2  22   1   10.93    1.16
 -24   2   1    8.74    1.27
   2  22   1    8.95    0.89
  -2 -22  -1    9.65    0.74
  24  -2  -1   12.45    1.10
  -2 -22  -1   12.02    1.21
  24  -2  -1   11.05    1.35
  -2 -22  -1    9.35    0.94
 -22  24  -1    8.72    1.12
  25 -24   1    6.87    1.02
 -24  -1   1    8.66    1.24
 -24  -1   1   10.43    1.00
  -1  25   1    6.92    0.74
 -24  -1   1    9.41    0.84
  -1  25   1    6.78    1.02
 -25  24  -1    6.74    1.01
  24   1  -1    6.92    0.87
  24   1  -1    7.01    1.20
   1 -25  -1   10.77    1.24
  -4  28   1    0.41    0.63
  28 -24   1    1.74    0.53
 -24  -4   1    0.86    0.49
 -24  -4   1    2.38    0.56
  28 -24   1    0.15    0.72
  -4  28   1    1.00    0.47
  24   4  -1    1.04    0.55
 -28  24  -1    0.46    0.86
  24   4  -1    1.07    1.02
   4 -28  -1    1.78    0.67
 -24  -7   1    0.36    0.56
 -24  -7   1    1.00    0.58
  31 -24   1   -0.21    0.74
  31 -24   1   -0.57    0.43
  -7  31   1   -0.02    0.81
  -7  31   1    0.43    0.50
  24   7  -1   -0.12    1.00
 -31  24  -1   -0.19    0.86
   7 -31  -1   -0.86    0.49
  24   7  -1    0.49    0.60
 -24 -10   1   -0.27    0.55
 -10  34   1    0.34    0.92
  34 -24   1    1.61    0.62
  34 -24   1   -0.21    0.82
 -10  34   1    0.65    0.58
  24  10  -1    0.26    0.93
 -34  24  -1    0.17    1.15
  24  10  -1    1.36    0.75
  10 -34  -1    1.07    0.77
  37 -24   1   -0.07    0.64
  37 -24   1    0.65    0.80
 -24 -13   1    1.21    0.65
 -13  37   1   -0.14    0.93
 -13  37   1    0.48    0.57
  24  13  -1   -0.09    1.08
  13 -37  -1    1.15    0.88
  24  13  -1    0.62    0.79
 -37  24  -1    1.80    1.26
 -16  40   1   -0.21    0.66
  40 -24   1    0.61    1.09
  40 -24   1    0.34    0.65
 -16  40   1   -0.38    0.99
 -24 -16   1    0.81    0.72
 -24 -16   1    2.18    0.81
 -40  24  -1    2.12    1.38
  24  16  -1    0.31    1.30
  24  16  -1    1.30    0.90
  16 -40  -1    1.39    1.00
 -19  43   1    1.12    1.06
  43 -24   1    2.23    1.03
  43 -24   1    1.19    0.69
 -24 -19   1    0.87    0.74
 -24 -19   1    1.89    0.73
 -19  43   1    1.66    0.71
  24  19  -1    2.63    1.03
  24  19  -1    1.82    1.13
  19 -43  -1    2.05    1.94
  19 -43  -1    1.72    0.73
  19 -43  -1    1.19    0.66
 -43  24  -1    3.04    1.39
  24  19  -1    0.25    1.27
  46 -24   1    0.20    0.60
 -24 -22   1   -0.10    0.68
  46 -24   1    1.35    1.16
 -24 -22   1    1.12    0.65
  46 -24   1    0.86    0.70
 -22  46   1   -0.37    0.99
 -22  46   1   -0.46    0.59
  24  22  -1    1.03    1.09
  24  22  -1    0.21    1.13
 -46  24  -1   -0.76    1.22
  22 -46  -1   -0.85    0.66
  22 -46  -1   -0.42    0.56
  22 -46  -1    0.98    0.62
  49 -24   1    1.94    0.92
 -24 -25   1   -0.07    0.60
  49 -24   1   -1.28    0.56
 -25  49   1    2.12    1.10
 -25  49   1    0.74    0.71
 -24 -25   1    0.28    0.58
  49 -24   1    1.21    0.63
  24  25  -1   -0.93    0.99
  25 -49  -1    0.65    1.05
  25 -49  -1    0.36    0.55
 -49  24  -1   -0.94    1.19
  24  25  -1   -0.82    1.20
  25 -49  -1    0.49    0.55
  46 -21   1   -0.57    0.60
 -21 -25   1   -0.60    0.49
 -25  46   1    1.05    0.64
  46 -21   1    0.16    0.55
  46 -21   1    1.03    0.84
 -25  46   1    0.90    1.09
 -21 -25   1    0.81    0.67
 -46  21  -1    1.97    1.35
  25 -46  -1   -0.02    0.52
  25 -46  -1    0.84    0.97
  21  25  -1    0.19    0.92
  25 -46  -1    1.13    0.49
  21  25  -1    0.66    1.11
 -18 -25   1    1.16    0.67
 -18 -25   1    0.83    0.62
  43 -18   1    1.01    1.18
  43 -18   1    2.04    0.60
 -25  43   1    1.84    0.64
 -25  43   1    0.04    0.87
  43 -18   1    0.51    0.66
 -43  18  -1    1.45    1.27
  18  25  -1    1.00    1.20
  25 -43  -1    1.74    0.56
  25 -43  -1    0.33    1.02
  25 -43  -1    0.66    0.55
 -43  18  -1    0.91    0.62
 -25  40   1    0.57    0.66
 -15 -25   1   -0.29    0.71
 -25  40   1    0.98    1.12
  40 -15   1   -0.39    1.28
 -15 -25   1    0.51    0.61
  40 -15   1    1.25    0.77
  15  25  -1    0.81    0.93
 -40  15  -1    1.78    0.73
  25 -40  -1    1.12    0.61
  25 -40  -1    0.95    0.57
  25 -40  -1    0.99    0.80
 -40  15  -1    0.90    1.32
 -25  37   1    0.85    1.08
  37 -12   1    0.95    0.67
 -12 -25   1    1.12    0.70
 -12 -25   1    0.23    0.58
  37 -12   1    0.78    1.12
  12  25  -1    0.53    0.87
  25 -37  -1    2.07    0.97
 -37  12  -1    0.01    0.60
 -37  12  -1    2.01    1.29
  25 -37  -1    1.45    0.57
  25 -37  -1    1.79    0.88
  34  -9   1    1.36    0.99
  -9 -25   1    3.56    0.78
 -25  34   1    3.24    1.08
  34  -9   1    2.47    0.78
  -9 -25   1    1.03    0.58
 -34   9  -1    1.46    0.62
   9  25  -1    0.24    0.92
 -34   9  -1   -0.34    1.04
  25 -34  -1    1.46    0.77
  -6 -25   1    1.15    0.54
 -25  31   1    1.17    0.97
  -6 -25   1    0.62    0.56
  31  -6   1    2.78    1.15
  31  -6   1    0.18    0.62
   6  25  -1    1.48    0.78
 -31   6  -1    1.84    0.56
 -31   6  -1    1.01    1.03
  25 -31  -1    0.70    0.73
 -25  28   1    1.20    0.94
  -3 -25   1    1.41    0.48
  -3 -25   1    1.57    0.49
  28  -3   1    2.62    0.62
  28  -3   1    0.89    0.96
   3  25  -1    1.29    0.79
 -28   3  -1    2.05    0.60
 -28   3  -1    2.47    1.08
   3  25  -1    1.99    0.70
  25 -28  -1    1.73    0.64
 -25  25   1    1.89    0.88
  25   0   1    0.29    0.79
 -25  25   1    1.69    0.43
   0 -25   1    0.92    0.60
   0 -25   1    1.37    0.44
 -25  25   1    1.79    0.39
  25   0   1    2.04    0.55
 -25   0  -1    1.26    0.89
  25 -25  -1    2.54    0.53
   0  25  -1    1.07    0.60
 -25   0  -1    1.77    0.50
   0  25  -1    1.99    0.62
  25 -25  -1    1.22    0.72
  22   3   1    9.66    0.98
  22   3   1    9.56    1.31
   3 -25   1    9.87    0.91
   3 -25   1    9.39    1.05
 -25  22   1    8.68    0.88
 -25  22   1    9.88    0.80
 -25  22   1   13.48    1.49
  25 -22  -1   10.11    0.99
  25 -22  -1   13.96    1.39
 -22  -3  -1   10.93    1.01
  -3  25  -1    8.47    0.86
  -3  25  -1   12.58    1.33
 -25  19   1    1.13    0.85
   6 -25   1    1.72    0.43
  19   6   1    2.53    0.95
   6 -25   1    2.09    0.59
  19   6   1    1.54    0.54
 -19  -6  -1    2.42    0.54
  -6  25  -1    0.71    0.44
  25 -19  -1    2.10    0.49
  25 -19  -1    2.82    0.81
  -6  25  -1    1.87    0.73
  16   9   1    4.16    0.86
   9 -25   1    4.00    0.69
 -25  16   1    3.59    0.95
 -25  16   1    3.95    0.56
  16   9   1    4.76    0.68
 -16  -9  -1    5.63    0.63
  -9  25  -1    5.38    0.78
  25 -16  -1    4.21    0.61
  25 -16  -1    4.72    0.77
  -9  25  -1    4.30    0.64
  12 -25   1    0.45    0.36
 -25  13   1    0.79    0.83
  13  12   1    1.03    0.50
 -25  13   1    0.86    0.43
 -12  25  -1    0.51    0.48
  25 -13  -1    0.57    0.51
 -12  25  -1    0.40    0.66
 -13 -12  -1    1.62    0.47
  25 -13  -1    1.31    0.47
 -13 -12  -1    0.65    0.46
  10  15   1    8.12    1.00
  15 -25   1   10.75    1.08
 -25  10   1    7.46    0.81
 -25  10   1    8.90    1.22
  25 -10  -1    9.00    0.90
  25 -10  -1    8.92    1.17
 -10 -15  -1    7.71    0.71
  25 -10  -1    9.42    0.84
 -15  25  -1    5.66    0.71
 -15  25  -1   11.66    1.24
 -10 -15  -1    7.34    0.79
  18 -25   1    1.09    0.63
 -25   7   1    0.91    0.41
 -25   7   1    0.44    0.86
   7  18   1    1.93    0.68
  25  -7  -1    1.89    0.92
  25  -7  -1    1.45    0.49
  -7 -18  -1    0.93    0.49
  -7 -18  -1    0.71    0.29
  25  -7  -1    1.91    0.53
 -18  25  -1    1.20    0.43
 -18  25  -1    1.35    0.73
 -25   4   1    2.31    0.94
   4  21   1    3.46    0.73
  21 -25   1    3.08    0.69
 -25   4   1    2.40    0.52
   4  21   1    2.88    0.49
  25  -4  -1    2.85    0.92
 -21  25  -1    1.96    0.50
 -21  25  -1    3.67    0.89
  25  -4  -1    3.41    0.64
  -4 -21  -1    2.07    0.50
  -4 -21  -1    4.07    0.41
 -25   1   1    2.86    0.55
 -25   1   1    1.53    0.91
 -25   1   1    2.61    0.58
   1  24   1    1.51    0.52
  24 -25   1    1.84    0.60
   1  24   1    2.12    0.70
  25  -1  -1    1.43    1.02
  -1 -24  -1    3.05    0.86
  25  -1  -1    1.73    0.57
 -24  25  -1    1.41    0.76
  27 -25   1    7.22    1.12
  27 -25   1    7.77    0.91
  -2  27   1    6.53    1.06
 -25  -2   1    8.26    0.87
 -25  -2   1   10.04    0.90
  -2  27   1    8.88    0.81
  25   2  -1    9.42    1.06
  25   2  -1    8.00    1.35
 -27  25  -1    6.51    1.04
   2 -27  -1    8.96    1.17
  -5  30   1    1.60    0.55
  30 -25   1    1.69    0.57
 -25  -5   1    2.21    0.60
 -25  -5   1    0.48    0.52
  30 -25   1    1.13    0.74
  -5  30   1    1.79    0.85
  25   5  -1    2.16    1.17
 -30  25  -1    0.76    0.84
   5 -30  -1    1.33    0.77
  25   5  -1    1.02    0.56
 -25  -8   1    4.32    0.76
  -8  33   1    2.53    0.94
  -8  33   1    2.40    0.65
 -25  -8   1    3.61    0.78
  33 -25   1    3.53    0.98
  33 -25   1    3.58    0.76
   8 -33  -1    4.95    1.06
  25   8  -1    2.73    1.04
  25   8  -1    3.74    0.87
 -33  25  -1    4.23    1.25
 -11  36   1    0.34    0.59
 -25 -11   1    0.68    0.64
  36 -25   1    0.90    0.63
 -11  36   1   -0.13    0.85
  36 -25   1    0.61    0.93
  11 -36  -1    0.51    0.69
  25  11  -1   -0.05    1.07
  25  11  -1   -0.34    0.70
 -36  25  -1   -0.13    1.22
  39 -25   1   -0.94    1.03
  39 -25   1    0.30    0.62
 -14  39   1   -0.75    0.88
 -14  39   1    0.56    0.66
 -25 -14   1    0.72    0.85
 -25 -14   1    0.60    0.59
  25  14  -1   -0.49    0.76
  14 -39  -1    0.60    0.80
 -39  25  -1   -1.10    1.21
  25  14  -1   -0.60    1.38
 -17  42   1    1.09    1.05
 -17  42   1    1.28    0.74
 -25 -17   1   -0.79    0.64
 -25 -17   1    0.60    0.71
  42 -25   1   -0.06    0.82
  42 -25   1   -0.26    0.58
 -42  25  -1   -1.44    2.06
  25  17  -1   -0.73    1.14
  17 -42  -1   -0.27    0.90
  45 -25   1    0.75    0.99
 -25 -20   1    0.23    0.67
 -25 -20   1   -0.01    0.64
  45 -25   1    0.59    0.66
 -20  45   1    0.96    0.67
 -45  25  -1    0.64    1.19
  20 -45  -1    0.28    0.60
  20 -45  -1    0.34    0.82
  20 -45  -1    0.05    0.61
  25  20  -1   -0.85    1.10
  25  20  -1    0.01    0.85
  25  20  -1    0.08    1.05
  48 -25   1    1.41    0.63
 -25 -23   1    0.50    0.68
 -25 -23   1   -0.03    0.55
  48 -25   1   -0.07    0.90
 -23  48   1   -0.41    0.64
  48 -25   1   -0.19    0.66
 -23  48   1    2.74    1.17
  25  23  -1    0.11    1.06
  23 -48  -1    0.67    0.58
  23 -48  -1   -0.46    0.77
 -48  25  -1   -0.71    1.11
  23 -48  -1   -0.54    0.53
  25  23  -1   -0.54    0.97
 -26  51   1   -0.46    0.68
 -26  51   1    2.62    1.03
 -25 -26   1    0.73    0.62
 -25 -26   1   -1.20    0.57
  51 -25   1    0.01    1.01
  51 -25   1   -0.28    0.56
  51 -25   1   -0.75    0.66
  26 -51  -1    0.71    0.58
  26 -51  -1   -0.05    0.83
 -51  25  -1   -1.17    1.21
  25  26  -1    0.12    0.96
  25  26  -1    0.19    1.38
 -22 -26   1    0.51    0.59
 -26  48   1    2.51    1.15
 -26  48   1    1.06    0.68
  48 -22   1    1.18    0.72
 -22 -26   1    0.43    0.57
  48 -22   1    1.73    0.98
  48 -22   1    1.32    0.55
  22  26  -1   -0.69    1.01
  22  26  -1    1.42    1.30
 -48  22  -1   -0.81    1.10
  26 -48  -1    0.70    0.50
  26 -48  -1   -0.48    0.53
  26 -48  -1   -0.12    0.90
 -19 -26   1    1.14    0.76
 -26  45   1    0.22    0.56
  45 -19   1   -0.10    0.59
  45 -19   1   -1.47    0.88
 -45  19  -1    0.86    1.23
  26 -45  -1    0.57    0.55
  26 -45  -1    0.26    0.55
  26 -45  -1    1.04    0.85
  19  26  -1    1.51    1.02
  42 -16   1    2.16    1.46
  42 -16   1    1.78    1.06
 -16 -26   1    0.64    0.60
 -26  42   1    0.42    0.61
 -16 -26   1    2.41    0.86
 -26  42   1    0.52    1.11
  26 -42  -1    1.06    0.59
  26 -42  -1    0.78    0.55
  26 -42  -1    1.38    1.10
 -42  16  -1    0.26    0.59
  16  26  -1   -0.48    1.08
 -42  16  -1    1.73    1.50
 -26  39   1   -0.46    0.59
  39 -13   1   -0.42    0.65
 -26  39   1    1.55    1.04
 -13 -26   1   -0.13    0.70
  39 -13   1    2.64    1.75
 -13 -26   1    0.24    0.57
 -39  13  -1    0.33    1.25
  26 -39  -1    0.56    0.52
  13  26  -1    1.10    1.06
 -39  13  -1    0.84    0.67
  26 -39  -1   -0.10    0.79
  36 -10   1    1.37    1.17
  36 -10   1    2.80    0.79
 -26  36   1    1.03    1.03
 -10 -26   1    0.13    0.58
 -10 -26   1    1.95    0.63
 -36  10  -1    0.66    0.62
  26 -36  -1    2.58    0.88
 -36  10  -1    2.16    1.21
  10  26  -1    1.65    1.07
  -7 -26   1    0.51    0.67
 -26  33   1    0.49    0.97
  33  -7   1    2.41    1.20
  33  -7   1    1.51    0.65
  -7 -26   1    1.85    0.60
  26 -33  -1   -0.23    0.74
   7  26  -1    1.02    0.91
 -33   7  -1    1.27    0.65
 -33   7  -1   -0.81    1.03
  30  -4   1    2.75    1.19
  -4 -26   1    4.08    0.80
  -4 -26   1    2.84    0.56
  30  -4   1    3.26    0.76
 -26  30   1    5.20    1.15
 -30   4  -1    4.61    0.73
   4  26  -1    3.11    0.80
 -30   4  -1    2.34    1.05
  26 -30  -1    3.99    0.93
   4  26  -1    2.89    0.80
  -1 -26   1    5.97    0.67
  -1 -26   1    7.03    0.94
 -26  27   1    4.51    1.10
  -1 -26   1    5.58    0.84
  27  -1   1    4.84    0.77
  27  -1   1    4.44    1.05
   1  26  -1    4.02    0.80
  26 -27  -1    5.60    0.76
  26 -27  -1    7.69    1.13
 -27   1  -1    4.67    1.07
 -27   1  -1    6.37    0.76
   1  26  -1    7.54    1.06
   2 -26   1    1.99    0.49
  24   2   1    1.95    1.03
 -26  24   1    2.76    0.96
 -26  24   1    2.26    0.44
   2 -26   1    0.70    0.46
  24   2   1    1.77    0.55
 -26  24   1    1.55    0.45
  -2  26  -1    0.69    0.55
  -2  26  -1    1.05    0.55
  26 -24  -1    1.47    0.50
 -24  -2  -1    1.13    0.48
  26 -24  -1    2.01    0.80
 -26  21   1    8.45    0.79
  21   5   1    6.77    1.20
  21   5   1    5.44    0.74
   5 -26   1    5.35    0.85
 -26  21   1    5.86    1.06
 -26  21   1    8.09    0.71
   5 -26   1    6.35    0.69
  26 -21  -1    8.64    1.13
  26 -21  -1    5.60    0.71
  -5  26  -1    6.01    0.89
  -5  26  -1    6.48    0.82
 -21  -5  -1    5.13    0.64
   8 -26   1    0.70    0.38
 -26  18   1    1.52    0.86
   8 -26   1    1.44    0.58
  18   8   1    2.11    0.88
  18   8   1    1.06    0.50
  -8  26  -1    2.09    0.62
  -8  26  -1    1.10    0.68
  26 -18  -1    2.57    0.81
 -18  -8  -1    2.25    0.51
  26 -18  -1    1.12    0.50
  11 -26   1    3.47    0.82
  15  11   1    3.12    0.59
  15  11   1    3.67    0.96
 -26  15   1    5.11    1.03
 -26  15   1    3.44    0.54
  26 -15  -1    3.66    0.89
 -11  26  -1    1.78    0.52
  26 -15  -1    2.98    0.57
 -15 -11  -1    2.75    0.51
 -11  26  -1    3.18    0.73
  14 -26   1    3.89    0.71
  12  14   1    4.76    0.70
  12  14   1    6.13    0.99
 -26  12   1    4.89    0.65
 -26  12   1    5.16    1.05
 -14  26  -1    3.83    0.77
 -12 -14  -1    4.87    0.69
  26 -12  -1    6.09    0.74
 -14  26  -1    5.06    0.69
 -12 -14  -1    5.62    0.56
  26 -12  -1    4.49    0.82
  26 -12  -1    6.11    0.77
 -26   9   1   13.11    1.11
 -26   9   1   14.30    1.54
  17 -26   1   11.99    1.23
   9  17   1   13.16    1.38
  -9 -17  -1   11.04    1.08
 -17  26  -1   13.10    1.09
  -9 -17  -1   12.09    0.86
  26  -9  -1   13.41    1.46
 -17  26  -1   14.48    1.45
  26  -9  -1   12.03    1.03
  26  -9  -1   12.17    1.14
   6  20   1    4.89    0.83
 -26   6   1    3.58    0.60
 -26   6   1    6.12    1.16
  20 -26   1    6.99    0.96
 -20  26  -1    5.00    0.67
  -6 -20  -1    5.04    0.67
 -20  26  -1    6.98    1.05
  26  -6  -1    5.93    0.71
  -6 -20  -1    5.40    0.49
  26  -6  -1    5.42    0.75
  26  -6  -1    6.08    1.19
 -26   3   1    5.22    0.74
 -26   3   1    5.88    1.18
   3  23   1    5.22    0.92
 -26   3   1    5.31    0.63
   3  23   1    4.74    0.65
  23 -26   1    4.36    0.81
  26  -3  -1    4.52    1.10
 -23  26  -1    5.51    0.95
  26  -3  -1    7.52    0.91
  -3 -23  -1    6.24    0.59
  -3 -23  -1    7.08    0.83
   0  26   1    1.70    0.83
 -26   0   1    2.05    0.56
   0  26   1    1.89    0.51
  26 -26   1    2.05    0.80
 -26   0   1    2.84    1.07
 -26   0   1    1.43    0.56
   0 -26  -1    2.11    0.72
  26   0  -1    1.64    0.57
  26   0  -1    1.06    0.94
 -26  26  -1    1.11    0.85
  -3  29   1    1.80    0.54
 -26  -3   1    1.92    0.64
  -3  29   1    1.70    0.70
  29 -26   1    0.09    0.62
 -26  -3   1    1.12    0.56
  29 -26   1    1.36    0.58
 -29  26  -1    1.85    1.03
   3 -29  -1    1.15    0.78
  26   3  -1    0.26    0.94
  26   3  -1    0.64    0.56
  32 -26   1    0.46    0.84
 -26  -6   1    1.22    0.61
  32 -26   1    0.40    0.51
  -6  32   1    0.90    0.58
 -26  -6   1    0.02    0.50
  -6  32   1    0.18    0.82
   6 -32  -1    1.22    0.66
  26   6  -1    0.93    0.65
 -32  26  -1    2.01    1.04
  26   6  -1   -0.64    1.04
 -26  -9   1    0.71    0.64
  -9  35   1    0.85    0.61
  -9  35   1    1.35    0.91
  35 -26   1   -0.33    0.54
 -26  -9   1    2.34    0.71
  35 -26   1    0.21    0.90
  26   9  -1    0.67    0.64
  26   9  -1    0.07    1.10
   9 -35  -1    2.01    0.95
 -35  26  -1   -0.04    1.05
 -26 -12   1    0.84    0.77
  38 -26   1    0.50    0.69
 -12  38   1   -0.19    0.69
 -12  38   1    0.79    0.89
  38 -26   1    0.26    0.97
  26  12  -1    0.84    0.74
 -38  26  -1    1.94    1.38
  26  12  -1    1.05    1.33
  12 -38  -1    0.86    0.81
 -15  41   1    0.37    1.03
 -15  41   1    0.81    0.74
 -26 -15   1    0.08    0.61
  41 -26   1   -1.34    0.98
 -26 -15   1   -0.27    0.90
 -41  26  -1    2.78    1.38
  15 -41  -1   -0.09    0.77
  26  15  -1   -0.63    1.24
  26  15  -1   -1.42    0.61
  44 -26   1    0.37    0.63
 -18  44   1    0.45    1.05
 -18  44   1    0.08    0.67
 -26 -18   1   -0.80    0.63
 -26 -18   1    0.35    0.67
  44 -26   1    0.06    0.86
  26  18  -1    0.00    1.05
  18 -44  -1    0.33    0.87
  18 -44  -1   -0.81    0.64
  26  18  -1   -0.30    0.65
  18 -44  -1    0.27    0.67
  26  18  -1   -0.64    1.04
 -44  26  -1    0.40    1.21
  47 -26   1    0.56    0.88
 -26 -21   1    0.06    0.68
  47 -26   1   -0.61    0.56
 -21  47   1    0.08    0.98
 -21  47   1    0.04    0.62
 -26 -21   1    0.37    0.64
  47 -26   1   -0.43    0.68
  26  21  -1    1.79    1.39
  26  21  -1   -0.65    0.94
 -47  26  -1    1.35    1.31
  21 -47  -1   -1.16    0.74
  21 -47  -1   -1.11    0.56
  21 -47  -1   -0.40    0.55
 -26 -24   1    1.14    0.73
 -24  50   1   -0.01    0.69
  50 -26   1   -0.88    0.71
  50 -26   1   -0.64    0.84
  50 -26   1    0.88    0.59
 -26 -24   1   -0.69    0.57
 -24  50   1    0.31    1.01
  26  24  -1    1.23    1.09
  24 -50  -1    0.12    0.55
 -50  26  -1    0.45    1.19
  26  24  -1   -1.56    1.23
  24 -50  -1   -0.06    0.55
  24 -50  -1   -0.07    0.85
 -23 -27   1   -0.83    0.54
  50 -23   1    1.27    0.56
 -27  50   1   -0.16    0.65
 -23 -27   1   -0.50    0.57
  50 -23   1    0.19    0.68
 -27  50   1    0.39    1.05
  50 -23   1   -0.21    0.85
  23  27  -1   -0.67    1.24
  27 -50  -1   -0.01    0.48
 -50  23  -1   -0.10    1.11
  27 -50  -1   -0.65    0.79
  27 -50  -1    0.56    0.48
  23  27  -1   -2.33    0.75
 -27  47   1    1.33    1.08
  47 -20   1   -0.02    0.78
 -20 -27   1    0.14    0.56
 -20 -27   1    0.07    0.67
  47 -20   1    1.41    0.79
 -27  47   1   -0.09    0.58
  27 -47  -1    0.08    0.50
 -47  20  -1   -0.64    1.06
  27 -47  -1    0.88    0.93
  20  27  -1   -1.39    0.76
  27 -47  -1    1.11    0.57
  44 -17   1    0.83    1.08
 -17 -27   1    0.58    0.57
 -27  44   1    0.35    1.07
  44 -17   1    0.54    0.68
 -17 -27   1    1.13    0.69
 -27  44   1   -0.33    0.63
 -44  17  -1   -0.56    0.49
  27 -44  -1    0.22    0.72
  27 -44  -1   -0.37    0.51
 -44  17  -1   -0.15    1.13
  17  27  -1    0.89    1.01
  27 -44  -1    1.36    0.52
  41 -14   1    3.52    0.85
 -27  41   1    2.92    1.23
  41 -14   1    2.51    1.24
 -27  41   1    2.65    0.77
 -14 -27   1    1.95    0.68
 -14 -27   1    2.47    0.85
  27 -41  -1    3.70    0.65
  27 -41  -1    2.23    0.93
 -41  14  -1    3.04    1.70
 -41  14  -1    1.82    0.80
  27 -41  -1    3.89    0.76
  14  27  -1    2.85    1.32
  38 -11   1    1.81    0.73
 -27  38   1    2.52    1.06
  38 -11   1    1.49    1.31
 -11 -27   1    2.44    0.61
  11  27  -1    2.49    1.08
 -38  11  -1    1.03    1.28
  27 -38  -1    1.15    0.88
 -38  11  -1    1.77    0.80
  -8 -27   1    0.70    0.49
  35  -8   1    0.59    0.67
  -8 -27   1    1.76    0.74
  35  -8   1    1.53    0.90
 -27  35   1    1.34    1.02
 -35   8  -1    0.87    0.68
 -35   8  -1    0.64    1.20
   8  27  -1    1.34    0.90
  27 -35  -1    1.05    0.86
  -5 -27   1    0.50    0.62
 -27  32   1   -1.20    0.89
  -5 -27   1   -0.07    0.49
  32  -5   1    0.42    1.12
  32  -5   1    0.26    0.59
   5  27  -1    0.30    0.73
  27 -32  -1    1.20    0.85
 -32   5  -1    1.49    1.11
 -32   5  -1    0.00    0.52
  -2 -27   1    3.25    0.85
 -27  29   1    5.20    1.13
  -2 -27   1    3.93    0.63
  -2 -27   1    4.25    0.76
  29  -2   1    5.64    1.27
  29  -2   1    2.56    0.69
  27 -29  -1    2.80    0.73
   2  27  -1    3.36    0.83
  27 -29  -1    3.17    0.70
 -29   2  -1    3.97    1.07
   2  27  -1    3.86    0.79
 -29   2  -1    4.68    0.80
  26   1   1    2.28    0.95
 -27  26   1    5.50    1.26
   1 -27   1    2.94    0.55
   1 -27   1    1.81    0.87
 -27  26   1    3.05    0.47
  26   1   1    2.93    0.65
 -27  26   1    3.07    0.52
  27 -26  -1    1.65    0.54
  -1  27  -1    3.11    0.81
 -26  -1  -1    2.74    0.59
  -1  27  -1    1.71    0.64
  27 -26  -1    2.78    0.73
 -27  23   1    0.31    0.80
  23   4   1    0.52    0.91
   4 -27   1    1.06    0.65
 -27  23   1    1.47    0.45
   4 -27   1    0.81    0.43
  23   4   1    0.86    0.56
 -27  23   1    1.96    0.54
  -4  27  -1    0.11    0.58
  27 -23  -1    0.40    0.45
  27 -23  -1    1.87    0.76
  -4  27  -1    1.63    0.64
 -23  -4  -1    0.76    0.52
  20   7   1   11.07    1.46
   7 -27   1   11.93    1.25
 -27  20   1   17.32    1.71
   7 -27   1   15.50    1.07
  20   7   1   12.93    1.19
  -7  27  -1   12.92    1.16
  -7  27  -1   12.91    1.36
  27 -20  -1   12.49    1.19
  27 -20  -1   13.29    1.38
 -20  -7  -1   12.35    1.12
  17  10   1    2.86    0.80
 -27  17   1    2.85    0.57
  10 -27   1    5.03    0.88
 -27  17   1    4.27    0.94
  17  10   1    2.26    0.52
 -17 -10  -1    3.47    0.58
 -10  27  -1    4.00    0.61
 -10  27  -1    3.03    0.68
  27 -17  -1    4.00    0.59
  27 -17  -1    4.29    0.79
 -27  14   1    1.52    0.86
  13 -27   1    1.39    0.70
  14  13   1    1.08    0.55
 -27  14   1    0.80    0.44
  27 -14  -1    1.95    0.53
  27 -14  -1    0.80    0.76
 -14 -13  -1    1.36    0.48
  27 -14  -1    0.54    0.43
 -13  27  -1    1.39    0.72
 -14 -13  -1    1.63    0.43
 -13  27  -1    0.70    0.52
  16 -27   1    8.51    0.98
  11  16   1   10.11    1.20
 -27  11   1    8.51    1.28
 -27  11   1    8.14    0.85
 -16  27  -1    7.96    0.87
  27 -11  -1   11.09    0.98
 -11 -16  -1    8.79    0.76
 -16  27  -1    8.72    1.09
 -11 -16  -1   11.07    0.99
  27 -11  -1   10.50    0.89
  27 -11  -1    6.80    1.13
   8  19   1    2.74    0.80
  19 -27   1    1.06    0.56
 -27   8   1    1.70    0.53
 -27   8   1    1.76    0.95
  27  -8  -1    0.57    0.67
 -19  27  -1    1.85    0.70
  -8 -19  -1    2.17    0.58
  -8 -19  -1    2.20    0.37
 -19  27  -1    0.78    0.45
  27  -8  -1    1.75    0.56
  27  -8  -1    0.65    0.48
   5  22   1    0.07    0.70
  22 -27   1    0.10    0.64
 -27   5   1   -1.66    0.78
 -27   5   1    0.02    0.43
  -5 -22  -1    0.20    0.43
  27  -5  -1    0.63    0.89
  -5 -22  -1    0.07    0.27
 -22  27  -1    0.08    0.45
 -22  27  -1   -0.40    0.68
  27  -5  -1    0.89    0.48
   2  25   1    3.79    0.63
   2  25   1    3.01    0.77
 -27   2   1    7.30    0.72
 -27   2   1    3.54    0.67
  25 -27   1    3.76    0.70
 -27   2   1    6.24    1.27
  -2 -25  -1    4.98    0.74
  27  -2  -1    2.50    1.10
  -2 -25  -1    6.23    1.09
 -25  27  -1    4.36    1.03
  27  -2  -1    5.68    0.86
  -1  28   1    2.41    0.91
 -27  -1   1    3.42    0.67
  -1  28   1    2.63    0.58
 -27  -1   1    2.51    0.58
  28 -27   1    2.44    0.76
  28 -27   1    2.57    0.65
 -28  27  -1    3.07    1.03
   1 -28  -1    2.39    0.84
  27   1  -1    2.12    0.73
  27   1  -1    0.30    1.11
  -4  31   1    0.72    0.81
  31 -27   1    0.31    0.78
 -27  -4   1    0.17    0.54
  31 -27   1   -0.48    0.52
 -27  -4   1    0.22    0.50
  -4  31   1    0.58    0.49
 -31  27  -1    0.84    0.86
  27   4  -1    0.70    0.64
   4 -31  -1    1.56    0.79
  27   4  -1    0.71    1.10
  -7  34   1    2.15    0.91
  34 -27   1    1.22    0.95
 -27  -7   1    0.41    0.63
  -7  34   1    2.23    0.65
 -27  -7   1    2.70    0.71
  34 -27   1    1.53    0.61
   7 -34  -1   -0.31    0.72
  27   7  -1    0.82    0.77
  27   7  -1    0.70    1.25
 -34  27  -1    2.13    1.30
 -10  37   1   -0.77    0.58
 -10  37   1   -0.32    0.87
 -27 -10   1    0.09    0.67
 -27 -10   1    1.80    0.85
  37 -27   1    1.05    0.95
  37 -27   1    0.65    0.65
  27  10  -1   -0.20    0.58
  27  10  -1    2.32    1.27
  10 -37  -1    0.58    0.91
 -37  27  -1   -0.26    1.18
 -13  40   1    0.48    0.66
 -13  40   1    1.49    1.10
  40 -27   1   -0.42    0.91
  40 -27   1    0.03    0.68
 -27 -13   1    0.42    0.74
  27  13  -1   -0.32    0.63
  13 -40  -1   -0.42    0.86
 -40  27  -1    0.24    1.27
  27  13  -1    1.35    1.14
 -27 -16   1   -0.30    0.61
  43 -27   1    0.83    1.00
 -16  43   1   -0.69    0.62
 -16  43   1   -0.68    0.87
 -27 -16   1   -0.51    0.67
  43 -27   1   -0.86    0.63
  16 -43  -1   -1.11    0.68
  27  16  -1   -0.51    2.09
 -43  27  -1    0.93    1.33
  27  16  -1   -0.54    0.79
 -19  46   1   -0.28    0.62
  46 -27   1    0.15    0.96
 -27 -19   1   -0.10    0.63
 -19  46   1   -0.50    0.97
 -27 -19   1   -0.26    0.62
  46 -27   1   -0.86    0.62
  27  19  -1   -0.09    1.07
  27  19  -1   -0.29    0.71
 -46  27  -1   -1.76    1.10
  27  19  -1   -0.89    0.94
  19 -46  -1    0.71    0.66
  19 -46  -1    0.00    0.61
  19 -46  -1    0.58    0.87
 -27 -22   1    0.52    0.65
 -27 -22   1    0.42    0.63
  49 -27   1    0.34    0.71
 -22  49   1   -0.44    0.69
  49 -27   1   -0.10    0.61
  49 -27   1    1.77    0.86
 -22  49   1    0.20    0.94
 -49  27  -1    0.45    1.32
  27  22  -1   -0.74    1.01
  27  22  -1    0.43    1.24
  22 -49  -1    0.28    0.96
  22 -49  -1    0.10    0.60
  22 -49  -1    0.07    0.60
  49 -21   1    1.49    0.70
 -21 -28   1   -0.07    0.55
 -28  49   1    0.30    0.69
 -21 -28   1    0.78    0.61
  49 -21   1    2.96    0.94
 -28  49   1    0.92    0.99
 -49  21  -1    0.46    1.32
  28 -49  -1    0.05    0.43
  28 -49  -1    1.39    0.56
  21  28  -1    3.88    1.48
  21  28  -1   -1.17    1.00
  28 -49  -1   -0.75    0.92
 -28  46   1   -0.24    0.91
 -18 -28   1   -0.70    0.49
  46 -18   1   -0.99    0.50
 -18 -28   1    0.95    0.78
  46 -18   1    1.34    1.09
 -28  46   1   -0.15    0.57
  28 -46  -1    0.48    0.47
 -46  18  -1    0.00    0.61
  18  28  -1   -0.56    0.88
  28 -46  -1    0.28    0.72
 -46  18  -1   -1.27    1.13
  28 -46  -1   -0.07    0.49
 -15 -28   1    3.31    0.89
  43 -15   1    2.12    1.15
 -28  43   1    1.85    1.14
  43 -15   1    2.87    0.83
 -15 -28   1    2.57    0.68
 -28  43   1    2.21    0.80
 -43  15  -1    2.01    1.34
  28 -43  -1    3.10    1.11
  28 -43  -1    3.49    0.64
  15  28  -1    1.90    1.03
 -43  15  -1    2.94    0.73
  28 -43  -1    3.16    0.62
  40 -12   1    3.09    0.88
  40 -12   1    5.05    1.48
 -12 -28   1    1.78    0.65
 -28  40   1    0.84    1.15
 -12 -28   1    2.15    0.78
 -40  12  -1    4.64    1.48
  12  28  -1    2.50    1.00
 -40  12  -1    1.74    0.72
  28 -40  -1    0.28    0.77
  -9 -28   1    0.26    0.66
 -28  37   1    0.12    0.87
  37  -9   1    0.95    1.19
  37  -9   1    0.19    0.70
  -9 -28   1    0.36    0.53
 -37   9  -1    0.26    0.62
  28 -37  -1    0.20    0.71
   9  28  -1    2.02    0.86
 -37   9  -1   -1.86    1.13
  34  -6   1    2.02    0.72
  34  -6   1    2.68    1.29
  -6 -28   1    2.00    0.66
  -6 -28   1    3.02    0.63
 -28  34   1    2.31    1.15
  28 -34  -1    2.41    0.89
 -34   6  -1    2.02    1.22
   6  28  -1    0.85    0.75
 -34   6  -1    2.53    0.71
 -28  31   1   -0.76    0.96
  -3 -28   1    0.21    0.47
  -3 -28   1    0.45    0.53
  31  -3   1    0.64    0.64
  31  -3   1   -0.47    1.03
  28 -31  -1    0.40    0.56
 -31   3  -1   -0.03    0.58
   3  28  -1    0.58    0.72
  28 -31  -1    0.94    0.87
 -31   3  -1   -0.17    1.13
   3  28  -1    0.66    0.85
 -28  28   1    2.50    0.52
   0 -28   1    2.54    0.54
 -28  28   1    2.46    0.98
  28   0   1    2.33    0.67
  28   0   1    1.39    1.10
 -28  28   1    2.71    0.46
   0 -28   1    1.88    0.83
   0  28  -1    0.82    0.67
 -28   0  -1    1.86    0.62
   0  28  -1    1.60    0.66
  28 -28  -1    1.37    0.63
 -28   0  -1    2.11    0.94
  28 -28  -1    0.93    0.58
   3 -28   1    5.33    0.82
 -28  25   1    6.49    0.62
   3 -28   1    4.60    0.62
  25   3   1    5.37    0.84
 -28  25   1    4.46    0.95
  25   3   1    6.78    1.28
 -25  -3  -1    4.54    0.70
  28 -25  -1    5.58    0.72
  -3  28  -1    3.75    0.80
  28 -25  -1    7.01    1.18
  -3  28  -1    4.37    0.85
   6 -28   1    1.58    0.45
 -28  22   1    0.81    0.53
 -28  22   1    1.60    0.48
 -28  22   1    2.04    0.95
   6 -28   1    0.94    0.64
  22   6   1    1.56    0.59
  22   6   1    0.57    0.91
  28 -22  -1    1.48    0.77
  -6  28  -1    1.30    0.49
  -6  28  -1    1.75    0.70
  28 -22  -1    1.78    0.54
 -22  -6  -1    2.22    0.58
 -28  19   1    2.96    1.02
  19   9   1    3.39    0.65
   9 -28   1    3.29    0.77
  19   9   1    3.99    1.12
  28 -19  -1    4.62    0.66
  28 -19  -1    4.89    1.00
  -9  28  -1    2.75    0.79
 -19  -9  -1    3.16    0.59
  -9  28  -1    2.25    0.58
 -28  16   1    6.63    1.20
  16  12   1    5.72    1.10
  12 -28   1    8.76    1.07
  16  12   1    5.88    0.83
 -28  16   1    7.05    0.78
  28 -16  -1    5.05    0.95
 -12  28  -1    6.75    0.98
 -16 -12  -1    6.04    0.76
  28 -16  -1    5.90    0.74
 -12  28  -1    4.05    0.67
 -28  13   1    8.51    1.25
  13  15   1    6.67    1.00
  13  15   1    5.76    0.79
  15 -28   1    5.73    0.82
 -28  13   1    6.26    0.79
 -15  28  -1    6.75    0.77
  28 -13  -1    7.52    0.84
 -13 -15  -1    7.56    0.66
  28 -13  -1    4.98    0.92
 -13 -15  -1    8.40    0.89
  28 -13  -1    7.60    0.80
 -15  28  -1    5.13    1.01
 -28  10   1   -0.48    0.83
  10  18   1    0.11    0.64
  18 -28   1   -0.18    0.57
 -28  10   1    0.61    0.45
 -10 -18  -1   -0.04    0.43
 -18  28  -1    0.45    0.42
  28 -10  -1    0.57    0.85
 -10 -18  -1    0.34    0.30
  28 -10  -1    0.06    0.44
  28 -10  -1    0.24    0.52
 -18  28  -1   -0.03    0.69
 -28   7   1    1.09    0.50
   7  21   1    0.67    0.66
 -28   7   1    1.09    0.90
  21 -28   1    0.93    0.69
  28  -7  -1    0.66    0.51
 -21  28  -1    0.37    0.44
 -21  28  -1    0.78    0.71
  -7 -21  -1    0.64    0.30
  28  -7  -1   -0.29    0.85
  -7 -21  -1    0.42    0.45
  28  -7  -1    0.37    0.50
   4  24   1    3.58    0.91
 -28   4   1    3.66    0.67
 -28   4   1    5.32    1.23
   4  24   1    5.31    0.99
  24 -28   1    3.46    0.87
  28  -4  -1    3.64    1.15
  -4 -24  -1    3.48    0.44
 -24  28  -1    3.27    0.63
  -4 -24  -1    4.16    0.71
 -24  28  -1    3.95    1.04
  28  -4  -1    3.67    0.72
 -28   1   1    8.12    0.92
 -28   1   1    8.52    0.80
  27 -28   1    7.68    1.17
   1  27   1    6.53    0.81
   1  27   1    7.01    1.20
 -28   1   1    8.09    1.36
  28  -1  -1    6.58    1.28
 -27  28  -1    4.82    1.00
  28  -1  -1    8.76    0.98
  -1 -27  -1    6.12    0.96
  -1 -27  -1    7.02    0.90
 -28  -2   1    0.54    0.55
 -28  -2   1    0.35    0.60
  30 -28   1    0.84    0.58
  -2  30   1    0.71    0.53
  30 -28   1    0.95    0.83
  -2  30   1   -0.94    0.73
 -30  28  -1    0.12    0.73
  28   2  -1    0.94    1.10
  28   2  -1    0.82    0.62
   2 -30  -1    0.54    0.59
  33 -28   1   -0.61    0.55
 -28  -5   1    1.83    0.62
  33 -28   1    0.81    0.88
  -5  33   1    0.12    0.47
 -28  -5   1    1.09    0.54
  -5  33   1    0.28    0.87
   5 -33  -1   -0.25    0.75
 -33  28  -1    0.88    0.96
  28   5  -1   -0.36    0.61
  28   5  -1    0.30    1.15
  -8  36   1    2.78    0.71
 -28  -8   1    3.37    0.75
  36 -28   1    1.49    0.69
  -8  36   1    1.91    1.04
 -28  -8   1    0.97    0.65
  36 -28   1    3.33    1.08
  28   8  -1    2.55    0.82
   8 -36  -1    2.07    0.77
 -36  28  -1    1.78    1.17
  28   8  -1    1.43    1.24
  39 -28   1    2.09    0.72
 -28 -11   1    3.21    0.81
  39 -28   1    3.69    1.31
 -11  39   1    2.45    0.73
 -28 -11   1    3.03    0.81
 -11  39   1    1.58    1.08
  28  11  -1    3.43    1.38
  28  11  -1    0.93    0.71
 -39  28  -1    2.62    1.39
  11 -39  -1    4.33    1.23
 -14  42   1    1.77    1.14
 -14  42   1   -0.35    0.71
  42 -28   1   -0.44    0.58
 -28 -14   1    0.27    0.73
  42 -28   1    1.03    1.03
  28  14  -1   -0.08    1.37
 -42  28  -1    0.46    1.26
  28  14  -1    0.95    0.85
  14 -42  -1    1.23    1.73
  45 -28   1   -0.68    0.90
 -17  45   1    1.60    1.15
 -28 -17   1   -1.15    0.59
  45 -28   1    0.07    0.61
 -28 -17   1    0.47    0.69
 -17  45   1    0.68    0.67
  28  17  -1   -0.61    0.64
  17 -45  -1   -1.17    0.74
  28  17  -1   -0.39    1.15
 -45  28  -1   -0.27    1.14
 -28 -20   1    0.22    0.69
  48 -28   1   -1.13    0.61
 -20  48   1    1.16    1.09
  48 -28   1    1.44    1.12
 -28 -20   1   -0.36    0.62
 -20  48   1    0.57    0.77
  20 -48  -1    0.71    0.67
 -48  28  -1   -2.02    1.09
  20 -48  -1   -0.39    0.64
  28  20  -1    0.37    0.70
  28  20  -1   -0.93    1.05
  20 -48  -1   -0.07    0.70
  28  20  -1    0.22    1.06
 -23  51   1   -0.98    0.64
 -28 -23   1   -0.07    0.59
 -23  51   1    0.17    1.03
  51 -28   1    2.05    1.23
  51 -28   1    0.77    0.69
  51 -28   1    1.59    0.66
 -28 -23   1    0.53    0.67
 -51  28  -1   -1.10    1.19
  28  23  -1   -0.77    0.97
  23 -51  -1    0.53    0.63
  23 -51  -1   -0.84    0.84
  28  23  -1    0.29    1.31
  51 -22   1    0.91    0.96
 -22 -29   1   -0.35    0.55
 -22 -29   1    0.15    0.69
  51 -22   1    0.04    0.74
 -29  51   1    0.78    1.03
  29 -51  -1   -0.42    0.95
  22  29  -1    1.18    1.30
 -51  22  -1    0.15    1.28
  22  29  -1   -0.37    0.99
  29 -51  -1    0.52    0.49
  29 -51  -1    0.37    0.53
 -29  48   1    1.99    1.23
 -19 -29   1   -0.41    0.60
  48 -19   1    0.56    0.77
 -19 -29   1    0.00    0.55
  48 -19   1   -0.72    0.68
 -29  48   1   -0.17    0.63
  29 -48  -1    0.91    0.51
 -48  19  -1   -0.41    1.22
  29 -48  -1    0.06    0.52
  19  29  -1   -1.84    0.82
  29 -48  -1    0.37    0.96
 -29  45   1    2.31    1.25
  45 -16   1    1.30    0.70
 -29  45   1    1.21    0.66
 -16 -29   1    0.52    0.56
  45 -16   1    1.51    1.23
 -16 -29   1    2.05    0.76
 -45  16  -1    0.45    0.62
  16  29  -1   -0.59    0.90
  29 -45  -1    1.19    0.72
  29 -45  -1    1.45    0.55
 -45  16  -1   -0.22    1.16
  42 -13   1    1.92    0.79
  42 -13   1    1.37    1.19
 -29  42   1    0.06    0.96
 -13 -29   1    0.13    0.54
 -13 -29   1    0.34    0.72
 -29  42   1    1.37    0.76
 -42  13  -1    0.63    0.63
  13  29  -1    0.44    1.09
 -42  13  -1    2.09    1.32
  39 -10   1   -0.47    1.30
  39 -10   1   -0.63    0.74
 -29  39   1    0.73    1.07
 -10 -29   1   -0.14    0.53
 -10 -29   1    0.06    0.71
  29 -39  -1    0.69    0.87
 -39  10  -1    1.22    1.29
 -39  10  -1    0.46    0.68
  10  29  -1   -0.56    0.80
  -7 -29   1    0.76    0.72
 -29  36   1    0.74    1.05
  36  -7   1   -0.34    0.95
  -7 -29   1    1.69    0.56
  36  -7   1    0.80    0.72
 -36   7  -1    2.22    1.32
  29 -36  -1    0.11    0.81
 -36   7  -1    1.16    0.65
   7  29  -1    2.33    1.15
 -29  33   1    0.47    1.10
  -4 -29   1    0.37    0.47
  -4 -29   1   -0.31    0.58
  33  -4   1    0.75    1.06
  33  -4   1    0.44    0.70
   4  29  -1   -0.53    0.78
  29 -33  -1   -0.17    0.77
 -33   4  -1   -0.53    0.53
 -33   4  -1    0.48    1.09
   4  29  -1    0.43    0.82
  29 -33  -1    0.11    0.61
  30  -1   1    6.97    1.47
  -1 -29   1    6.86    0.74
  30  -1   1    7.54    0.96
 -29  30   1    7.79    1.39
  -1 -29   1    7.57    1.28
  -1 -29   1    5.08    0.78
   1  29  -1    6.09    1.00
  29 -30  -1    5.69    1.07
  29 -30  -1    7.79    0.91
   1  29  -1    7.44    1.06
 -30   1  -1    8.15    1.38
 -30   1  -1    5.26    0.82
 -29  27   1    2.86    0.47
   2 -29   1    3.71    0.94
 -29  27   1    1.92    1.03
   2 -29   1    2.07    0.51
  27   2   1    0.41    0.99
  27   2   1    1.88    0.69
  29 -27  -1    1.41    0.72
  -2  29  -1    1.56    0.72
 -27  -2  -1    2.07    0.63
  29 -27  -1    1.15    0.53
  -2  29  -1    1.55    0.64
  24   5   1    8.08    0.96
   5 -29   1    8.27    0.85
 -29  24   1    8.23    1.41
 -29  24   1    7.71    0.75
  24   5   1   11.26    1.56
  -5  29  -1   10.06    1.28
  29 -24  -1    8.02    0.90
 -24  -5  -1    7.81    0.90
  -5  29  -1    7.02    0.91
  29 -24  -1    9.48    1.28
  21   8   1    1.74    0.58
   8 -29   1    1.29    0.44
   8 -29   1    2.41    0.79
 -29  21   1    2.57    0.96
  21   8   1    0.85    0.92
  -8  29  -1    0.92    0.53
  29 -21  -1    0.61    0.51
  29 -21  -1    1.60    0.80
  -8  29  -1    1.09    0.66
 -21  -8  -1    2.62    0.60
 -29  18   1    0.16    0.86
  11 -29   1    0.23    0.54
  18  11   1    0.75    0.94
  18  11   1   -0.16    0.49
 -18 -11  -1    0.56    0.44
 -11  29  -1   -0.19    0.61
  29 -18  -1    0.45    0.44
  29 -18  -1    0.42    0.84
 -11  29  -1   -0.28    0.45
  14 -29   1    0.36    0.40
  15  14   1   -0.12    0.52
 -29  15   1    1.06    0.48
 -29  15   1    0.50    0.90
 -14  29  -1    0.97    0.64
  29 -15  -1    0.29    0.73
 -14  29  -1    0.06    0.48
  29 -15  -1    1.33    0.56
 -15 -14  -1    1.27    0.41
  29 -15  -1    1.13    0.50
 -15 -14  -1    0.25    0.45
 -29  12   1    1.85    1.00
  12  17   1    2.42    0.87
 -29  12   1    3.84    0.65
  17 -29   1    3.63    0.84
 -17  29  -1    2.69    0.57
 -12 -17  -1    4.16    0.48
  29 -12  -1    2.79    0.91
 -17  29  -1    3.44    0.81
 -12 -17  -1    2.25    0.59
  29 -12  -1    3.50    0.75
  29 -12  -1    2.50    0.56
 -29   9   1    4.05    0.68
   9  20   1    1.42    0.75
  20 -29   1    4.58    0.91
 -29   9   1    4.32    1.13
 -20  29  -1    3.73    0.60
 -20  29  -1    4.44    0.96
  29  -9  -1    6.46    0.74
  -9 -20  -1    4.13    0.46
  29  -9  -1    4.89    0.74
  -9 -20  -1    3.86    0.68
  29  -9  -1    3.69    1.06
  23 -29   1    2.22    0.76
 -29   6   1    0.84    0.94
 -29   6   1    1.12    0.46
   6  23   1    2.33    0.88
  -6 -23  -1    0.90    0.56
  29  -6  -1    1.69    0.53
 -23  29  -1    0.51    0.50
 -23  29  -1    1.75    0.81
  -6 -23  -1    0.81    0.32
  29  -6  -1    1.42    1.02
   3  26   1    4.52    1.02
 -29   3   1    6.79    1.28
  26 -29   1    5.74    1.03
 -29   3   1    3.18    0.63
   3  26   1    4.03    0.67
  -3 -26  -1    1.74    0.56
  -3 -26  -1    3.97    0.47
  29  -3  -1    2.80    0.71
  29  -3  -1    4.85    1.26
 -26  29  -1    2.31    0.90
 -29   0   1    1.97    0.59
 -29   0   1    2.73    1.13
  29 -29   1    1.77    0.76
   0  29   1    2.12    0.61
 -29   0   1    1.23    0.53
   0  29   1    2.24    0.97
  29   0  -1    2.74    1.25
   0 -29  -1    1.54    0.84
  29   0  -1    2.21    0.76
 -29  29  -1    1.73    0.88
  32 -29   1    1.89    0.66
  -3  32   1    4.01    1.07
  -3  32   1    2.86    0.69
 -29  -3   1    3.40    0.65
  32 -29   1    3.90    0.90
 -29  -3   1    1.17    0.64
  29   3  -1    3.48    1.23
   3 -32  -1    4.08    1.13
 -32  29  -1    3.45    1.22
  29   3  -1    4.64    0.92
  -6  35   1    0.14    0.90
  -6  35   1   -0.09    0.48
 -29  -6   1    0.59    0.63
  35 -29   1    0.97    0.82
 -29  -6   1    1.16    0.63
  35 -29   1    0.44    0.69
  29   6  -1   -0.27    0.76
 -35  29  -1    0.08    1.06
   6 -35  -1    1.42    1.00
  29   6  -1    1.29    1.22
 -29  -9   1    2.78    0.76
  -9  38   1    3.09    0.78
  38 -29   1    3.62    0.82
  38 -29   1    4.29    2.05
 -29  -9   1    3.77    0.79
  -9  38   1    1.69    1.07
  29   9  -1    2.33    1.37
  29   9  -1    2.72    0.83
   9 -38  -1    1.80    0.97
 -38  29  -1    2.27    1.39
 -29 -12   1    0.62    0.71
 -12  41   1   -0.78    0.99
  41 -29   1   -0.03    0.95
 -29 -12   1   -0.11    0.70
 -12  41   1   -0.07    0.67
  41 -29   1    0.59    0.60
  29  12  -1    0.58    1.31
  12 -41  -1    0.05    0.73
  29  12  -1   -0.21    1.26
  44 -29   1    0.21    0.69
 -15  44   1   -0.02    0.63
 -15  44   1   -1.68    0.91
  44 -29   1   -0.12    0.91
 -29 -15   1    1.47    0.85
 -29 -15   1    0.65    0.70
  29  15  -1   -0.93    0.67
  29  15  -1   -0.35    1.18
 -44  29  -1    0.01    1.21
  15 -44  -1    0.00    0.67
 -29 -18   1    0.87    0.70
 -29 -18   1   -0.63    0.65
  47 -29   1    0.51    0.91
 -18  47   1   -0.67    0.66
 -18  47   1    0.34    1.00
  29  18  -1   -0.62    1.10
  18 -47  -1   -0.86    0.64
  18 -47  -1   -1.18    0.56
  18 -47  -1    0.08    0.77
  29  18  -1   -0.01    0.73
 -47  29  -1   -0.72    1.07
 -29 -21   1   -0.93    0.62
  50 -29   1    0.97    0.69
 -29 -21   1   -0.38    0.63
  50 -29   1    0.95    0.91
 -21  50   1   -1.30    0.66
 -21  50   1    0.79    1.09
  50 -29   1    0.06    0.63
  21 -50  -1   -0.40    0.58
  21 -50  -1   -0.17    0.93
  21 -50  -1    0.11    0.66
 -50  29  -1    0.20    1.23
  29  21  -1    1.70    1.36
  29  21  -1   -0.07    1.01
 -20 -30   1    1.65    0.76
  50 -20   1    0.65    0.69
 -30  50   1   -0.66    0.67
  50 -20   1    1.51    1.10
 -20 -30   1   -0.14    0.54
 -30  50   1    1.10    1.13
  20  30  -1   -1.49    0.81
  30 -50  -1   -0.42    0.76
  30 -50  -1    0.23    0.41
  30 -50  -1    0.21    0.50
 -50  20  -1    1.02    1.21
  47 -17   1    0.58    0.69
 -17 -30   1    0.14    0.54
 -17 -30   1    0.41    0.71
 -30  47   1   -0.53    0.56
  47 -17   1    0.63    0.94
 -30  47   1    0.72    0.99
 -47  17  -1   -0.83    1.03
  17  30  -1   -0.77    0.93
  30 -47  -1    0.63    0.99
 -47  17  -1    1.48    0.77
  44 -14   1   -1.25    0.90
 -30  44   1    0.93    2.00
  44 -14   1    0.64    0.70
 -30  44   1   -0.52    0.58
 -14 -30   1   -0.54    0.69
 -14 -30   1    0.19    0.55
  30 -44  -1   -0.08    0.79
  14  30  -1   -0.32    0.85
 -44  14  -1   -0.80    0.61
 -44  14  -1    0.04    1.11
  41 -11   1    1.08    0.92
 -30  41   1    0.92    1.15
 -11 -30   1    2.51    0.84
  41 -11   1    3.54    1.39
 -11 -30   1    1.00    0.59
 -41  11  -1    1.46    1.50
  11  30  -1    0.71    0.95
  30 -41  -1    1.50    0.94
 -41  11  -1    0.53    0.68
  -8 -30   1    0.12    0.73
 -30  38   1    0.27    1.04
  -8 -30   1    0.85    0.57
  38  -8   1    0.99    0.76
   8  30  -1    0.10    0.85
 -38   8  -1    0.83    1.37
 -38   8  -1   -0.33    0.54
  30 -38  -1    1.37    0.92
  -5 -30   1   -0.63    0.63
  35  -5   1    0.63    1.18
 -30  35   1    0.37    1.09
  -5 -30   1    0.67    0.51
   5  30  -1    0.07    0.86
  30 -35  -1    0.48    0.65
 -35   5  -1    0.05    0.58
 -35   5  -1   -0.01    1.17
  30 -35  -1   -0.92    0.75
 -30  32   1   -0.30    1.05
  32  -2   1    2.01    1.21
  -2 -30   1    0.45    0.67
  -2 -30   1    0.15    0.49
  32  -2   1    1.88    0.76
 -32   2  -1    0.46    0.59
   2  30  -1    0.32    0.91
 -32   2  -1   -0.71    1.06
  30 -32  -1    0.31    0.59
   2  30  -1    0.38    0.80
  30 -32  -1    0.88    0.80
   1 -30   1    1.78    0.53
   1 -30   1    2.79    0.88
  29   1   1    2.66    1.13
 -30  29   1    2.60    1.06
  29   1   1    2.07    0.73
 -30  29   1    1.98    0.47
  30 -29  -1    1.80    0.67
 -29  -1  -1    2.42    0.63
  30 -29  -1    1.41    0.59
  -1  30  -1    2.79    0.74
  -1  30  -1    1.51    0.92
  26   4   1    3.43    1.20
   4 -30   1    2.79    0.59
 -30  26   1    3.44    0.89
  26   4   1    2.61    0.74
 -30  26   1    4.43    1.27
   4 -30   1    3.62    0.89
 -30  26   1    2.83    0.54
  -4  30  -1    3.98    0.95
 -26  -4  -1    2.72    0.65
  30 -26  -1    2.23    0.78
  30 -26  -1    3.81    0.69
  -4  30  -1    1.59    0.74
  23   7   1    4.07    1.17
 -30  23   1    3.41    0.59
 -30  23   1    2.44    1.04
  23   7   1    2.81    0.63
   7 -30   1    2.25    0.59
   7 -30   1    3.81    0.58
  -7  30  -1    3.22    0.81
  30 -23  -1    4.15    0.71
 -23  -7  -1    5.00    0.77
  30 -23  -1    4.89    1.03
  -7  30  -1    3.66    0.74
 -30  20   1    2.11    1.03
  20  10   1    2.37    0.59
  10 -30   1    3.16    0.77
  20  10   1    2.39    1.07
 -10  30  -1    2.33    0.82
  30 -20  -1    2.71    0.96
  30 -20  -1    2.77    0.62
 -10  30  -1    3.32    0.73
 -20 -10  -1    3.11    0.64
 -30  17   1    0.05    0.39
 -30  17   1    0.90    0.98
  17  13   1   -0.01    0.84
  13 -30   1    0.91    0.70
  17  13   1    0.42    0.53
  30 -17  -1    0.00    0.64
 -13  30  -1    0.84    0.58
  30 -17  -1    0.25    0.46
  30 -17  -1    0.98    0.54
 -17 -13  -1    0.07    0.47
 -13  30  -1    0.98    0.78
  14  16   1    0.44    0.53
  14  16   1    0.86    0.78
 -30  14   1   -0.14    0.39
  16 -30   1    0.51    0.50
 -30  14   1    0.60    0.93
  30 -14  -1   -0.73    0.45
 -16  30  -1    2.05    0.83
  30 -14  -1    0.78    0.76
 -14 -16  -1    1.36    0.55
  30 -14  -1    0.48    0.54
 -16  30  -1    0.89    0.53
 -14 -16  -1    0.91    0.39
  11  19   1    1.73    0.89
 -30  11   1    0.24    0.45
  19 -30   1   -0.14    0.59
 -30  11   1   -0.32    0.96
 -11 -19  -1    0.36    0.49
 -11 -19  -1   -0.15    0.32
 -19  30  -1   -0.21    0.69
 -19  30  -1    0.04    0.48
  30 -11  -1   -0.83    0.47
  30 -11  -1   -0.34    0.73
 -30   8   1    2.65    1.12
  22 -30   1    1.80    0.68
   8  22   1    2.41    0.85
 -30   8   1    2.10    0.63
  30  -8  -1    2.70    0.62
  30  -8  -1    1.16    0.77
  -8 -22  -1    1.49    0.57
  -8 -22  -1    1.95    0.38
  30  -8  -1    1.67    0.63
 -22  30  -1    1.94    0.55
 -22  30  -1    1.92    0.90
 -30   5   1   -0.58    1.00
  25 -30   1   -0.06    0.65
 -30   5   1    0.81    0.50
   5  25   1   -0.76    0.74
  -5 -25  -1    1.20    0.60
 -25  30  -1    0.77    0.54
  -5 -25  -1    0.01    0.32
 -25  30  -1    1.06    0.79
  30  -5  -1    0.69    0.62
  30  -5  -1    0.04    0.94
 -30   2   1    1.12    0.52
   2  28   1    0.95    0.59
 -30   2   1    0.99    1.09
  28 -30   1    0.97    0.64
   2  28   1    0.73    0.85
  30  -2  -1    2.02    1.20
  -2 -28  -1    1.51    0.56
  30  -2  -1    1.99    0.68
 -28  30  -1    1.89    1.00
  -2 -28  -1    1.65    0.97
  -1  31   1    0.85    0.59
  31 -30   1    0.36    0.83
  -1  31   1   -0.25    0.71
  31 -30   1    0.06    0.60
 -30  -1   1    0.50    0.64
 -30  -1   1    0.70    0.57
 -31  30  -1    0.76    0.98
  30   1  -1    0.50    0.64
  30   1  -1    1.30    1.10
   1 -31  -1    0.60    0.77
  34 -30   1    1.87    0.65
  -4  34   1    0.62    0.63
 -30  -4   1    1.87    0.69
  34 -30   1    0.77    0.82
 -30  -4   1    0.85    0.63
  -4  34   1    1.81    0.95
  30   4  -1    1.65    0.77
 -34  30  -1    0.46    1.25
  30   4  -1    0.53    1.17
   4 -34  -1    1.91    0.96
  37 -30   1   -0.37    0.63
  37 -30   1    0.42    1.01
  -7  37   1    0.20    0.54
 -30  -7   1    0.31    0.67
 -30  -7   1    0.48    0.68
  -7  37   1    0.56    0.86
  30   7  -1    0.48    0.72
 -37  30  -1    0.06    1.22
   7 -37  -1    0.50    0.65
  30   7  -1    1.35    1.37
  40 -30   1    0.52    0.96
 -10  40   1    1.76    1.17
  40 -30   1   -0.04    0.75
 -30 -10   1    0.81    0.65
 -10  40   1    1.57    0.73
 -30 -10   1    0.34    0.67
  30  10  -1    3.23    1.40
 -40  30  -1    0.17    1.40
  10 -40  -1    0.94    0.95
  30  10  -1    1.68    0.97
  43 -30   1    1.20    1.00
  43 -30   1    0.90    0.66
 -13  43   1   -0.39    0.71
 -30 -13   1    1.48    0.70
 -30 -13   1    0.95    0.68
 -13  43   1    1.20    1.10
  13 -43  -1    1.15    0.90
 -43  30  -1    1.48    1.32
  30  13  -1   -0.32    0.68
  30  13  -1    0.74    1.39
 -30 -16   1   -0.94    0.55
  46 -30   1    0.28    0.93
 -16  46   1    1.70    1.09
 -30 -16   1    0.16    0.65
  46 -30   1   -0.46    0.62
 -16  46   1    0.11    0.67
 -46  30  -1   -1.71    1.11
  30  16  -1    1.39    0.64
  16 -46  -1   -0.07    0.86
  30  16  -1    0.25    1.14
 -19  49   1   -1.80    0.93
 -30 -19   1    0.20    0.65
 -19  49   1    0.14    0.96
  49 -30   1    0.32    0.71
 -30 -19   1    0.37    0.65
  49 -30   1    0.82    1.02
  19 -49  -1   -0.54    0.71
  30  19  -1   -0.17    1.09
  19 -49  -1    0.27    0.72
  30  19  -1    2.19    1.28
  30  19  -1   -0.51    0.75
 -49  30  -1   -0.93    1.13
  19 -49  -1   -0.04    0.67
 -31  49   1    2.30    1.12
  49 -18   1    0.66    1.09
 -18 -31   1   -0.18    0.48
  49 -18   1   -0.14    0.68
 -18 -31   1   -0.39    0.62
 -31  49   1   -0.77    0.54
 -49  18  -1   -0.68    0.54
  31 -49  -1    0.42    0.60
 -49  18  -1    0.78    1.22
  18  31  -1   -0.76    1.02
  46 -15   1    1.53    1.02
  46 -15   1    0.05    0.69
 -15 -31   1   -0.38    0.48
 -31  46   1    2.32    1.08
 -31  46   1   -0.18    0.60
 -15 -31   1    0.54    0.73
  15  31  -1    0.42    1.00
 -46  15  -1    1.40    1.26
 -46  15  -1   -0.62    0.60
  31 -46  -1    0.48    0.86
  43 -12   1    1.92    1.21
 -31  43   1    1.15    0.71
 -31  43   1    0.74    1.11
  43 -12   1    0.04    0.73
 -12 -31   1    0.43    0.76
 -12 -31   1    0.63    0.56
 -43  12  -1    3.31    1.33
 -43  12  -1    1.22    0.67
  12  31  -1    1.88    1.12
  31 -43  -1    0.66    0.85
  40  -9   1    0.56    1.06
  -9 -31   1    1.06    0.59
  -9 -31   1    0.70    0.74
  40  -9   1    1.66    0.80
 -31  40   1    1.33    1.23
 -40   9  -1    1.34    2.35
 -40   9  -1    1.79    0.70
  31 -40  -1    0.97    0.96
  -6 -31   1    0.36    0.68
  -6 -31   1    0.48    0.52
  37  -6   1    0.90    1.34
 -31  37   1    2.10    1.12
  37  -6   1    2.11    0.81
   6  31  -1   -0.15    0.98
  31 -37  -1    0.66    0.87
 -37   6  -1   -0.80    1.23
  34  -3   1   -0.28    0.67
  -3 -31   1    1.12    0.63
  34  -3   1    0.49    1.22
  -3 -31   1   -0.06    0.47
 -31  34   1    0.82    1.20
 -34   3  -1    0.03    1.10
   3  31  -1    1.68    0.77
   3  31  -1    0.46    0.82
 -34   3  -1    0.94    0.64
  31 -34  -1    0.02    0.92
  31 -34  -1    0.82    0.57
  31   0   1    1.02    1.25
   0 -31   1    1.34    0.53
  31   0   1    0.51    0.69
 -31  31   1   -0.11    0.96
   0 -31   1    1.44    0.95
   0 -31   1    0.87    0.47
   0  31  -1    1.64    0.86
 -31   0  -1    1.18    0.60
   0  31  -1    1.62    0.91
  31 -31  -1    0.94    0.57
  31 -31  -1    0.93    0.70
 -31  28   1   -0.42    0.49
  28   3   1    1.25    1.17
  28   3   1    1.77    0.71
   3 -31   1   -0.06    0.53
 -31  28   1    1.01    1.04
   3 -31   1    1.16    0.50
 -31  28   1    0.51    0.49
  31 -28  -1    0.49    0.53
 -28  -3  -1    0.67    0.56
  -3  31  -1    0.68    0.71
  31 -28  -1    1.15    0.91
  -3  31  -1    0.51    0.93
   6 -31   1    0.52    0.52
  25   6   1    1.14    1.11
  25   6   1    0.93    0.63
 -31  25   1    0.36    0.44
 -31  25   1   -0.52    0.95
 -31  25   1    0.57    0.47
   6 -31   1    0.47    0.47
  -6  31  -1    1.08    0.84
  -6  31  -1    0.76    0.63
  31 -25  -1   -0.19    0.49
 -25  -6  -1    0.57    0.51
  31 -25  -1    0.14    0.84
  22   9   1    1.07    0.95
 -31  22   1    1.64    1.11
   9 -31   1    1.80    0.81
  22   9   1    1.69    0.65
  -9  31  -1    2.06    0.87
 -22  -9  -1    1.47    0.55
  31 -22  -1    2.41    0.64
  -9  31  -1    1.46    0.59
  31 -22  -1    1.53    0.85
  19  12   1    0.79    0.62
  12 -31   1    0.10    0.70
  19  12   1    0.10    0.81
 -31  19   1    0.87    1.04
 -19 -12  -1    1.25    0.54
  31 -19  -1    0.35    0.64
 -12  31  -1   -0.59    0.72
 -12  31  -1   -0.11    0.50
  31 -19  -1    0.32    0.51
  16  15   1    2.83    0.71
 -31  16   1    2.51    1.13
 -31  16   1    3.05    0.61
  15 -31   1    3.65    0.94
  31 -16  -1    4.58    0.74
 -15  31  -1    1.94    0.59
  31 -16  -1    4.42    0.70
  31 -16  -1    2.69    0.84
 -16 -15  -1    2.36    0.51
 -16 -15  -1    1.27    0.58
 -15  31  -1    1.24    0.78
  13  18   1    4.14    0.97
 -31  13   1    3.18    1.17
  18 -31   1    2.80    0.81
 -31  13   1    2.51    0.59
  31 -13  -1    2.60    0.66
  31 -13  -1    2.12    0.58
 -13 -18  -1    3.20    0.68
 -18  31  -1    1.85    0.88
  31 -13  -1    4.79    1.18
 -18  31  -1    3.14    0.64
 -13 -18  -1    3.46    0.48
  10  21   1   -1.08    0.68
  21 -31   1   -1.22    0.57
 -31  10   1    0.79    1.02
 -31  10   1    0.35    0.49
 -10 -21  -1    0.81    0.54
 -21  31  -1   -0.20    0.76
  31 -10  -1    0.03    0.52
  31 -10  -1    0.12    0.86
 -21  31  -1    0.95    0.49
 -10 -21  -1    0.20    0.33
  31 -10  -1    0.51    0.93
 -31   7   1    1.40    0.55
  24 -31   1    2.89    0.84
 -31   7   1    3.83    1.22
   7  24   1    1.92    0.83
 -24  31  -1    3.62    1.02
  -7 -24  -1    1.97    0.64
  -7 -24  -1    2.35    0.40
  31  -7  -1    2.76    0.97
 -24  31  -1    2.14    0.58
  31  -7  -1    2.80    0.67
   4  27   1    0.54    0.76
   4  27   1   -0.42    0.55
 -31   4   1    0.67    0.53
 -31   4   1    0.41    1.08
  27 -31   1    0.89    0.65
  31  -4  -1    1.23    1.06
 -27  31  -1    0.82    0.95
  31  -4  -1    0.15    0.60
 -27  31  -1    0.04    0.52
  -4 -27  -1    0.60    0.61
  30 -31   1    2.30    0.78
   1  30   1    3.47    0.71
 -31   1   1    5.05    1.36
 -31   1   1    3.30    0.61
   1  30   1    3.92    1.07
 -31   1   1    1.96    0.66
  31  -1  -1    2.59    1.23
  -1 -30  -1    2.49    1.01
 -30  31  -1    2.86    1.10
  -1 -30  -1    2.77    0.79
  31  -1  -1    3.41    0.84
  -2  33   1    3.37    1.16
  33 -31   1    4.02    0.80
 -31  -2   1    3.87    0.83
  -2  33   1    3.21    0.73
  33 -31   1    2.54    0.84
 -31  -2   1    2.44    0.68
  31   2  -1    3.43    0.82
 -33  31  -1    4.19    1.18
  31   2  -1    4.30    1.34
   2 -33  -1    3.94    1.10
 -31  -5   1    0.09    0.62
 -31  -5   1    1.16    0.66
  -5  36   1    1.18    0.96
  36 -31   1    2.42    0.89
  -5  36   1    1.97    0.71
  36 -31   1    1.45    0.66
 -36  31  -1    2.41    1.29
  31   5  -1   -0.87    0.64
  31   5  -1    3.03    1.37
   5 -36  -1    1.80    1.04
 -31  -8   1    0.49    0.67
 -31  -8   1    1.46    0.76
  -8  39   1    0.53    0.59
  -8  39   1    1.91    1.07
  39 -31   1    1.72    1.04
   8 -39  -1    0.05    0.86
  31   8  -1    1.95    0.92
 -39  31  -1    1.31    1.24
  31   8  -1    2.86    1.39
  42 -31   1    2.27    1.10
 -11  42   1    2.14    0.71
  42 -31   1    1.94    0.75
 -31 -11   1    2.06    0.72
 -11  42   1    1.34    0.97
 -31 -11   1   -0.98    0.55
 -42  31  -1    0.21    1.28
  31  11  -1    0.19    0.85
  11 -42  -1    0.48    0.71
  45 -31   1    1.43    1.02
 -31 -14   1    0.42    0.66
  45 -31   1   -0.07    0.56
 -14  45   1    0.74    1.04
 -31 -14   1    0.25    0.63
 -14  45   1    0.48    0.67
 -45  31  -1    0.88    1.27
  14 -45  -1    0.58    0.72
  31  14  -1    1.77    1.30
  31  14  -1   -0.27    0.68
  48 -31   1    0.61    0.61
 -17  48   1    0.07    0.76
 -31 -17   1   -0.41    0.57
 -17  48   1    1.01    0.96
  48 -31   1   -0.28    0.93
 -31 -17   1    0.48    0.68
  31  17  -1   -0.02    1.14
  31  17  -1    1.68    0.93
 -48  31  -1   -0.49    1.23
  17 -48  -1    0.25    0.93
  51 -31   1   -0.21    0.60
 -20  51   1    1.03    1.15
  51 -31   1    0.71    1.01
  31  20  -1   -0.33    1.06
  31  20  -1   -0.04    0.75
 -51  31  -1   -0.57    1.17
  20 -51  -1    0.23    0.78
  31  20  -1    0.10    1.31
 -19 -32   1    1.28    0.76
  51 -19   1    0.80    1.11
 -32  51   1    0.72    1.06
 -32  51   1    0.01    0.68
  32 -51  -1   -0.53    0.74
  19  32  -1    0.26    1.08
 -51  19  -1    1.04    1.20
 -16 -32   1   -0.16    0.62
  48 -16   1    1.59    1.15
  48 -16   1    0.09    0.69
 -32  48   1    0.93    0.87
 -32  48   1   -0.09    0.60
 -16 -32   1    0.07    0.53
  16  32  -1   -1.81    0.97
 -48  16  -1   -0.36    1.16
 -48  16  -1    0.09    0.63
  32 -48  -1   -0.23    0.69
 -32  45   1    1.80    1.05
 -13 -32   1    0.27    0.69
  45 -13   1    3.78    1.41
 -13 -32   1    0.14    0.51
  45 -13   1    1.12    0.70
 -32  45   1    0.35    0.62
  32 -45  -1    1.67    0.88
 -45  13  -1    0.43    0.66
  13  32  -1   -1.24    0.76
 -45  13  -1    2.49    1.37
 -10 -32   1    0.28    0.71
  42 -10   1   -1.02    1.08
 -10 -32   1    0.21    0.54
  42 -10   1    2.17    0.79
 -32  42   1    2.66    1.25
 -42  10  -1   -0.02    0.61
  10  32  -1    0.90    0.84
  32 -42  -1    2.17    0.89
 -42  10  -1    3.06    1.37
 -32  39   1    0.57    1.17
  -7 -32   1    0.45    0.72
  -7 -32   1    0.98    0.59
  39  -7   1   -0.63    1.10
  39  -7   1   -0.19    0.70
  32 -39  -1   -0.12    0.79
 -39   7  -1   -1.20    0.63
   7  32  -1   -0.11    0.99
 -39   7  -1    0.82    1.36
 -32  36   1    0.95    1.11
  36  -4   1    0.41    0.76
  -4 -32   1    0.99    0.86
  -4 -32   1    1.13    0.56
  36  -4   1   -0.34    1.17
 -36   4  -1    0.61    1.23
  32 -36  -1    1.06    0.62
 -36   4  -1    0.14    0.67
   4  32  -1    0.82    0.89
  32 -36  -1    0.73    0.94
   4  32  -1    1.36    0.85
  -1 -32   1   -0.08    0.73
 -32  33   1    1.35    1.25
  33  -1   1   -0.12    0.70
  33  -1   1    0.77    1.18
  -1 -32   1   -0.46    0.47
  -1 -32   1   -0.39    0.68
 -33   1  -1   -0.83    1.04
   1  32  -1   -0.24    0.73
   1  32  -1    0.51    0.79
 -33   1  -1    0.16    0.57
  32 -33  -1    0.08    0.81
  32 -33  -1    0.25    0.59
  30   2   1    1.26    1.15
 -32  30   1    3.07    0.74
  30   2   1    1.94    0.74
 -32  30   1    3.40    1.37
   2 -32   1    2.85    0.61
   2 -32   1    2.41    0.81
  -2  32  -1    1.43    0.87
  -2  32  -1    2.45    0.78
 -30  -2  -1    2.00    0.68
  32 -30  -1    4.57    1.16
  32 -30  -1    2.19    0.65
 -32  27   1    1.70    0.55
 -32  27   1    1.98    0.49
   5 -32   1    1.76    0.52
  27   5   1    2.01    1.20
  27   5   1    2.74    0.72
 -32  27   1    3.94    1.28
   5 -32   1    2.38    0.95
  32 -27  -1    2.23    0.84
  32 -27  -1    1.82    0.61
  -5  32  -1    1.02    0.89
  -5  32  -1    1.68    0.66
 -27  -5  -1    2.91    0.70
 -32  24   1    0.91    0.52
  24   8   1    0.80    0.61
   8 -32   1    1.93    0.88
  24   8   1    0.02    1.01
 -32  24   1   -0.72    0.99
  32 -24  -1    0.24    0.52
  32 -24  -1   -0.15    0.83
  -8  32  -1    0.73    0.82
  -8  32  -1    0.42    0.53
 -24  -8  -1    2.36    0.63
  21  11   1   -0.09    0.92
  11 -32   1   -0.20    0.62
  21  11   1   -0.13    0.63
 -32  21   1   -0.36    0.96
 -11  32  -1   -0.12    0.76
  32 -21  -1    1.30    0.57
 -11  32  -1    0.97    0.68
  32 -21  -1    0.20    0.78
 -21 -11  -1    1.52    0.56
  14 -32   1    8.58    1.23
 -32  18   1    6.11    0.82
 -32  18   1    5.29    1.30
  18  14   1    5.65    0.85
  18  14   1    4.98    1.25
 -14  32  -1    7.20    1.22
 -18 -14  -1    5.73    0.79
 -18 -14  -1    6.46    0.79
  32 -18  -1    7.59    0.88
  32 -18  -1    6.81    0.90
  32 -18  -1    3.17    0.93
 -14  32  -1    4.61    0.80
  17 -32   1    1.83    0.62
  15  17   1    2.61    0.70
  15  17   1    3.38    1.00
 -32  15   1    1.66    1.18
 -32  15   1    3.94    0.69
  32 -15  -1    3.67    0.72
 -15 -17  -1    3.83    0.52
 -15 -17  -1    4.12    0.73
 -17  32  -1    3.51    0.86
  32 -15  -1    3.40    1.00
 -17  32  -1    3.71    0.70
  32 -15  -1    3.10    0.66
 -32  12   1    0.94    0.55
 -32  12   1   -1.22    0.96
  12  20   1   -0.23    0.66
  20 -32   1    0.07    0.62
 -12 -20  -1    0.40    0.51
  32 -12  -1   -0.13    0.57
  32 -12  -1   -0.34    0.88
 -20  32  -1    0.34    0.84
  32 -12  -1   -0.65    0.52
 -20  32  -1   -0.52    0.53
 -12 -20  -1   -0.31    0.34
  23 -32   1    1.38    0.87
   9  23   1    1.20    0.89
 -32   9   1    1.12    0.60
 -32   9   1    1.56    1.09
  -9 -23  -1    0.65    0.58
  32  -9  -1    0.59    0.52
 -23  32  -1    0.47    0.47
  32  -9  -1    0.69    0.97
  -9 -23  -1    0.52    0.35
  32  -9  -1    1.74    0.69
 -23  32  -1    0.12    0.77
 -32   6   1    0.75    0.59
  26 -32   1    2.37    0.87
   6  26   1    1.82    0.94
 -32   6   1    1.65    1.15
  -6 -26  -1    0.88    0.37
  32  -6  -1    1.42    0.70
  -6 -26  -1    0.97    0.57
 -26  32  -1    2.73    1.01
 -26  32  -1    1.33    0.59
  32  -6  -1    1.03    1.09
   3  29   1    1.85    0.93
 -32   3   1    2.15    1.21
  29 -32   1    2.16    0.98
   3  29   1    2.05    0.65
 -32   3   1    0.48    0.60
 -29  32  -1    1.78    0.98
  32  -3  -1    2.27    1.21
  -3 -29  -1    0.80    0.57
  32  -3  -1    0.79    0.72
  32 -32   1    0.69    0.65
   0  32   1    1.57    0.99
   0  32   1    0.99    0.63
 -32   0   1    0.83    0.54
  32 -32   1   -0.67    0.61
 -32   0   1    2.21    0.69
   0 -32  -1   -0.03    0.91
  32   0  -1    0.42    1.25
 -32  32  -1    0.19    1.00
   0 -32  -1    0.47    0.64
  32   0  -1    0.43    0.69
 -32  -3   1   -0.37    0.57
  -3  35   1    0.99    0.91
  35 -32   1    0.60    0.61
  -3  35   1    0.94    0.63
 -32  -3   1    2.16    0.79
  35 -32   1    1.27    0.91
  32   3  -1    1.90    0.79
   3 -35  -1    1.43    0.88
 -35  32  -1    0.91    1.15
  32   3  -1    1.60    1.06
 -32  -6   1    4.28    0.77
  38 -32   1    3.66    1.24
  38 -32   1    2.85    0.95
  -6  38   1    2.80    0.80
  -6  38   1    3.31    1.19
 -32  -6   1    1.80    0.79
  32   6  -1    3.81    0.94
  32   6  -1    1.91    1.34
 -38  32  -1    3.39    1.22
   6 -38  -1    2.14    0.72
  -9  41   1    2.90    1.15
  41 -32   1    4.41    1.13
 -32  -9   1    4.05    0.77
  41 -32   1    2.68    0.81
  -9  41   1    2.01    0.68
 -32  -9   1    2.62    0.82
 -41  32  -1    4.18    1.45
   9 -41  -1    4.60    1.68
  32   9  -1    3.11    1.47
  32   9  -1    3.30    0.94
  44 -32   1    0.40    0.97
 -12  44   1    1.69    1.05
 -32 -12   1    0.27    0.56
 -32 -12   1    2.06    0.66
 -12  44   1    1.19    0.66
  44 -32   1    1.92    0.68
  32  12  -1    1.16    0.77
  32  12  -1    1.13    1.42
  12 -44  -1   -0.90    0.70
 -44  32  -1    1.85    1.35
 -15  47   1   -0.24    0.94
 -15  47   1    0.80    0.73
 -32 -15   1    0.04    0.76
  47 -32   1    0.10    0.95
  47 -32   1    0.89    0.68
 -32 -15   1   -0.20    0.60
 -32 -15   1    0.23    0.67
 -47  32  -1   -0.79    1.10
  15 -47  -1    1.33    1.08
  32  15  -1   -0.67    1.17
  32  15  -1   -0.70    0.74
 -18  50   1    1.11    1.03
 -32 -18   1    0.29    0.68
  50 -32   1    1.31    1.05
 -32 -18   1    0.45    0.72
 -32 -18   1    0.30    0.72
 -18  50   1    0.12    0.88
  50 -32   1    1.87    0.88
  18 -50  -1    0.16    0.71
  32  18  -1    0.47    1.27
 -50  32  -1    1.02    1.23
  18 -50  -1   -0.65    1.00
  32  18  -1   -0.57    0.66
  18 -50  -1   -1.42    0.67
 -17 -33   1    0.31    0.52
 -33  50   1    1.13    0.74
 -17 -33   1    0.69    0.70
  50 -17   1   -0.53    0.69
  50 -17   1    0.85    0.96
 -33  50   1    3.22    1.05
  33 -50  -1    0.77    1.03
 -50  17  -1   -0.27    1.28
 -50  17  -1    0.95    0.75
  17  33  -1    0.44    0.95
  47 -14   1    0.58    0.68
 -33  47   1    0.70    1.13
 -33  47   1    0.31    0.64
 -14 -33   1   -0.77    0.63
  47 -14   1    1.36    1.17
 -14 -33   1   -0.58    0.51
  14  33  -1   -0.12    1.02
  33 -47  -1   -0.02    0.70
 -47  14  -1    0.86    1.30
 -47  14  -1    1.15    0.78
  44 -11   1    1.24    1.17
 -11 -33   1   -0.51    0.49
 -11 -33   1    0.44    0.71
 -33  44   1    2.10    1.19
  44 -11   1    0.45    0.69
  33 -44  -1   -0.49    0.72
 -44  11  -1   -1.47    1.14
  11  33  -1   -0.27    0.90
 -44  11  -1   -1.27    0.57
  41  -8   1    1.76    0.83
  41  -8   1    0.19    1.11
 -33  41   1    1.17    1.03
  -8 -33   1    0.09    0.51
  -8 -33   1    1.01    0.82
 -41   8  -1    0.79    1.19
  33 -41  -1    1.55    1.04
 -41   8  -1    0.31    0.64
   8  33  -1    0.97    0.96
  38  -5   1    0.03    1.29
  -5 -33   1   -0.66    0.58
  38  -5   1    0.98    0.77
 -33  38   1    0.60    1.13
  -5 -33   1   -0.26    0.51
 -38   5  -1    2.36    1.46
 -38   5  -1   -0.77    0.61
   5  33  -1   -0.08    0.99
  33 -38  -1   -0.15    0.88
  33 -38  -1   -0.69    0.62
  35  -2   1   -0.31    0.70
  -2 -33   1    0.58    0.52
  -2 -33   1   -0.75    0.60
  35  -2   1   -1.02    1.15
 -33  35   1   -0.51    0.94
  33 -35  -1   -0.03    0.57
 -35   2  -1   -0.21    0.63
   2  33  -1    0.40    0.86
  33 -35  -1    1.00    1.00
 -35   2  -1   -1.76    1.07
   2  33  -1    0.14    0.81
 -33  32   1    0.92    1.30
  32   1   1    1.32    1.09
   1 -33   1    0.96    0.55
  32   1   1    1.93    0.77
   1 -33   1    1.30    0.75
  -1  33  -1   -0.58    0.71
  -1  33  -1    0.65    0.85
  33 -32  -1    1.21    0.64
  33 -32  -1    0.34    0.71
 -32  -1  -1    2.17    0.69
  29   4   1   -0.06    0.66
   4 -33   1    0.40    0.55
   4 -33   1   -0.28    0.48
  29   4   1   -0.57    1.18
 -33  29   1    0.72    1.02
 -33  29   1    0.27    0.45
 -29  -4  -1    0.30    0.58
  -4  33  -1    0.81    0.83
  33 -29  -1    1.05    0.88
  -4  33  -1   -0.44    0.80
  33 -29  -1    0.31    0.57
  26   7   1    2.98    1.21
  26   7   1    2.93    0.82
 -33  26   1    5.00    1.33
 -33  26   1    3.81    0.60
 -33  26   1    4.23    0.64
   7 -33   1    5.14    1.08
  -7  33  -1    2.00    0.76
  -7  33  -1    2.69    0.94
  33 -26  -1    2.33    0.95
 -26  -7  -1    1.08    0.64
  33 -26  -1    3.72    0.77
  23  10   1   -0.11    0.58
 -33  23   1    1.53    1.14
  23  10   1    0.59    1.00
  10 -33   1   -1.00    0.70
 -10  33  -1    0.51    0.85
  33 -23  -1    0.63    0.54
 -23 -10  -1    1.25    0.61
  33 -23  -1    1.22    0.88
 -10  33  -1    0.18    0.57
 -33  20   1   -0.03    1.07
  20  13   1   -0.69    0.59
  13 -33   1    1.66    0.74
  20  13   1   -0.25    0.72
 -13  33  -1   -0.16    0.70
 -20 -13  -1    0.58    0.55
 -13  33  -1    0.34    0.77
  33 -20  -1    0.18    0.49
  33 -20  -1    0.68    0.83
  16 -33   1    0.13    0.56
 -33  17   1    0.62    1.03
  17  16   1    1.97    1.00
  17  16   1   -0.19    0.58
 -33  17   1    0.66    0.58
  33 -17  -1    0.54    0.61
 -16  33  -1   -0.56    0.53
  33 -17  -1    1.79    0.98
  33 -17  -1    1.02    0.55
 -16  33  -1    2.29    0.93
 -17 -16  -1    1.17    0.46
 -17 -16  -1    0.95    0.54
 -33  14   1    0.02    1.01
  14  19   1    1.44    0.92
 -33  14   1    0.63    0.51
  19 -33   1   -0.21    0.57
 -19  33  -1   -0.13    0.57
 -14 -19  -1    0.07    0.51
 -19  33  -1   -0.22    0.76
  33 -14  -1    1.33    0.59
 -14 -19  -1    1.07    0.42
  33 -14  -1   -0.36    0.87
  33 -14  -1    1.11    0.62
 -33  11   1    2.89    1.23
 -33  11   1    0.91    0.51
  11  22   1    1.01    0.93
  22 -33   1    1.14    0.78
 -11 -22  -1    1.02    0.38
  33 -11  -1    1.56    0.63
  33 -11  -1   -0.32    0.56
 -22  33  -1    0.89    0.56
 -22  33  -1    1.32    0.86
  33 -11  -1   -0.48    0.96
 -11 -22  -1    0.18    0.56
 -33   8   1    0.55    1.14
   8  25   1   -1.02    0.81
 -33   8   1   -0.34    0.52
  25 -33   1   -0.21    0.66
 -25  33  -1   -1.20    0.50
 -25  33  -1   -0.16    0.78
  -8 -25  -1    0.66    0.58
  33  -8  -1   -0.30    0.58
  33  -8  -1   -0.61    0.96
  -8 -25  -1    0.20    0.34
 -33   5   1   -0.43    1.13
  28 -33   1   -0.37    0.70
   5  28   1    0.23    0.79
 -33   5   1    0.66    0.58
 -28  33  -1   -0.31    0.95
  -5 -28  -1    0.86    0.64
  33  -5  -1    0.23    0.66
  33  -5  -1   -0.75    1.09
  -5 -28  -1    0.38    0.37
 -28  33  -1    0.15    0.58
   2  31   1    0.04    0.63
  31 -33   1   -0.18    0.80
   2  31   1    1.18    0.88
 -33   2   1   -0.54    1.12
 -33   2   1    0.24    0.57
  33  -2  -1    1.49    1.20
  -2 -31  -1   -0.20    0.60
  33  -2  -1    1.37    0.68
 -31  33  -1   -0.96    0.96
  34 -33   1    0.64    0.93
 -33  -1   1   -0.09    0.61
  -1  34   1   -0.23    0.78
  -1  34   1   -0.20    0.66
 -33  -1   1    0.99    0.59
  34 -33   1    0.48    0.56
   1 -34  -1   -0.43    0.64
  33   1  -1    0.19    1.09
 -34  33  -1   -1.01    0.94
  33   1  -1   -0.17    0.73
   1 -34  -1    1.05    0.78
  -4  37   1    0.26    0.72
  37 -33   1    2.10    0.76
  37 -33   1    0.91    0.86
 -33  -4   1    2.24    0.77
  -4  37   1    3.93    1.19
 -33  -4   1    3.62    0.70
 -37  33  -1    2.32    1.29
  33   4  -1    2.29    1.43
   4 -37  -1    2.53    1.02
  33   4  -1    0.07    0.67
  -7  40   1    0.06    0.69
 -33  -7   1   -0.16    0.64
  40 -33   1    0.86    0.69
  40 -33   1    0.67    0.83
 -33  -7   1    0.73    0.62
  -7  40   1   -0.21    0.98
  33   7  -1    2.18    0.81
   7 -40  -1    0.79    1.33
  33   7  -1   -0.84    1.27
 -40  33  -1    0.72    1.24
 -33 -10   1    0.52    0.61
 -33 -10   1   -0.14    0.58
  43 -33   1   -0.54    0.58
 -10  43   1   -1.51    0.46
  43 -33   1    0.83    0.85
  33  10  -1    1.22    0.65
  10 -43  -1   -0.03    0.86
 -43  33  -1    0.66    1.21
  33  10  -1   -0.71    1.26
 -13  46   1    1.04    1.06
  46 -33   1    2.47    0.96
 -13  46   1    0.71    0.62
  46 -33   1    0.34    0.62
 -33 -13   1    0.87    0.71
 -33 -13   1    1.52    0.65
 -46  33  -1    0.65    1.18
  33  13  -1    0.22    0.70
  13 -46  -1   -0.61    0.89
  33  13  -1   -0.95    1.17
  49 -33   1   -0.65    0.88
 -33 -16   1    0.38    0.67
  49 -33   1   -0.06    0.67
 -33 -16   1   -0.17    0.58
 -16  49   1   -0.13    0.94
 -33 -16   1    0.38    0.65
 -16  49   1   -0.38    0.63
  33  16  -1    0.44    1.40
  33  16  -1    0.92    0.76
 -49  33  -1    0.97    1.16
  16 -49  -1   -0.11    0.79
 -15 -34   1    0.37    0.73
  49 -15   1    0.83    1.10
 -34  49   1    1.89    1.18
  49 -15   1   -0.48    0.70
 -34  49   1   -0.44    0.60
 -15 -34   1   -0.93    0.50
  15  34  -1    0.56    0.84
 -49  15  -1    1.50    1.17
 -49  15  -1    0.50    0.61
  34 -49  -1   -0.53    0.81
  46 -12   1   -0.40    0.65
 -34  46   1    0.46    0.64
 -12 -34   1    0.79    0.72
  46 -12   1    0.44    1.12
 -12 -34   1   -0.10    0.48
 -34  46   1    0.51    1.02
  34 -46  -1    0.11    0.78
 -46  12  -1   -0.12    0.58
 -46  12  -1   -0.88    1.10
  12  34  -1    1.60    1.04
  43  -9   1   -1.16    0.57
 -34  43   1    2.06    1.55
  -9 -34   1   -0.03    0.49
  43  -9   1    1.51    1.05
  -9 -34   1    0.02    0.61
  34 -43  -1   -0.13    0.81
 -43   9  -1    0.01    1.11
   9  34  -1    0.21    0.85
 -43   9  -1    0.37    0.65
  40  -6   1    0.84    1.09
  -6 -34   1   -0.59    0.47
 -34  40   1    2.43    1.12
  -6 -34   1    1.55    0.78
   6  34  -1    0.87    0.92
  34 -40  -1    1.11    0.70
 -40   6  -1    0.35    1.18
 -40   6  -1    1.50    0.74
  -3 -34   1   -0.49    0.51
 -34  37   1    1.02    1.07
  37  -3   1   -0.01    0.79
  -3 -34   1   -0.36    0.67
  37  -3   1    0.20    1.20
 -37   3  -1    2.21    1.26
  34 -37  -1    0.55    0.69
   3  34  -1    0.62    0.95
   3  34  -1    1.59    0.92
 -37   3  -1   -0.37    0.68
  34 -37  -1    2.66    1.14
  34   0   1    0.38    1.29
   0 -34   1    1.63    0.56
  34   0   1    1.12    0.73
 -34  34   1    0.51    1.08
   0 -34   1    1.66    0.81
   0 -34   1    1.74    1.17
 -34   0  -1    1.27    0.72
  34 -34  -1    1.30    0.67
   0  34  -1   -1.36    0.85
  34 -34  -1    0.82    0.93
   0  34  -1    1.62    1.08
  31   3   1    1.03    1.31
 -34  31   1    3.55    1.31
 -34  31   1    0.34    0.77
  31   3   1    0.90    0.68
   3 -34   1    0.86    0.72
   3 -34   1    0.77    0.52
 -31  -3  -1    0.46    0.59
  34 -31  -1    1.32    0.65
  34 -31  -1    0.19    0.80
  -3  34  -1    0.86    0.79
  -3  34  -1    0.54    1.00
   6 -34   1    0.18    0.70
   6 -34   1   -0.25    0.49
  28   6   1   -1.85    1.10
 -34  28   1   -0.49    0.45
  28   6   1    1.93    0.81
 -34  28   1   -0.31    0.45
 -34  28   1    0.13    1.12
  34 -28  -1    0.78    0.87
  34 -28  -1    0.83    0.60
  -6  34  -1    0.42    0.67
 -28  -6  -1    1.10    0.63
  -6  34  -1    0.63    0.88
 -34  25   1    0.35    1.12
   9 -34   1    1.40    0.84
  25   9   1    0.73    1.03
  25   9   1    0.87    0.68
  34 -25  -1    0.96    0.92
  -9  34  -1    0.34    0.61
  34 -25  -1    1.67    0.65
  -9  34  -1   -0.10    0.91
 -25  -9  -1    0.72    0.64
 -34  22   1    4.09    1.34
  22  12   1    2.66    0.80
  12 -34   1    3.72    1.00
  22  12   1    2.56    1.21
 -12  34  -1    4.83    1.16
 -22 -12  -1    1.84    0.64
 -12  34  -1    4.07    0.78
  34 -22  -1    2.32    0.87
  34 -22  -1    3.56    0.75
 -34  19   1    2.02    1.20
  15 -34   1    1.55    0.84
 -34  19   1    1.10    0.57
  19  15   1    1.39    1.22
  19  15   1    0.87    0.69
 -15  34  -1    1.50    0.94
  34 -19  -1    0.50    0.87
  34 -19  -1    1.04    0.66
 -19 -15  -1    1.80    0.58
 -19 -15  -1    2.05    0.62
 -15  34  -1    0.29    0.58
  34 -19  -1    0.89    0.60
  16  18   1    6.21    1.14
 -34  16   1    6.28    0.87
  18 -34   1    4.08    0.75
 -34  16   1    8.83    1.49
  34 -16  -1    7.95    1.44
 -18  34  -1    4.32    0.79
 -16 -18  -1    7.15    0.67
  34 -16  -1    6.31    0.84
 -18  34  -1    7.65    1.29
 -16 -18  -1    6.17    0.90
  34 -16  -1    4.80    0.80
  21 -34   1    0.69    0.85
  13  21   1    2.23    0.97
 -34  13   1    0.97    1.14
 -34  13   1    0.24    0.57
 -21  34  -1    0.89    0.58
  34 -13  -1    1.17    0.97
  34 -13  -1    1.22    0.65
 -13 -21  -1    1.37    0.42
 -21  34  -1    1.30    0.92
 -13 -21  -1   -0.24    0.58
  34 -13  -1    0.41    0.57
  10  24   1    0.08    0.92
 -34  10   1    0.04    1.12
 -34  10   1   -0.15    0.57
  24 -34   1    0.45    0.76
 -24  34  -1    0.91    0.90
  34 -10  -1    1.29    0.64
 -24  34  -1   -0.05    0.53
  34 -10  -1    0.99    1.11
 -10 -24  -1    0.33    0.39
  34 -10  -1   -0.10    0.60
 -10 -24  -1    0.53    0.65
 -34   7   1   -0.43    0.60
  27 -34   1    0.14    0.76
   7  27   1    0.97    0.77
 -34   7   1   -0.54    1.16
  34  -7  -1    0.12    0.64
 -27  34  -1   -1.64    0.90
  34  -7  -1    0.17    1.22
  -7 -27  -1    0.36    0.52
 -27  34  -1    0.28    0.59
  -7 -27  -1    0.90    0.58
  30 -34   1   -1.03    0.77
 -34   4   1   -0.22    0.60
 -34   4   1    0.66    1.15
   4  30   1   -0.07    0.85
  34  -4  -1   -0.49    0.65
 -30  34  -1    0.09    0.59
  34  -4  -1    0.17    1.16
  -4 -30  -1    0.06    0.60
 -30  34  -1   -0.52    1.04
 -34   1   1    1.43    1.27
   1  33   1    0.34    0.80
 -34   1   1    1.24    0.65
   1  33   1    1.32    0.72
  33 -34   1    0.92    0.70
  33 -34   1    1.45    1.09
 -33  34  -1    0.27    1.07
  34  -1  -1    1.90    0.85
  34  -1  -1    2.23    1.31
  -1 -33  -1    0.76    0.70
  36 -34   1    0.23    0.90
  36 -34   1   -0.37    0.59
  -2  36   1    0.64    0.71
  -2  36   1    0.44    0.93
 -34  -2   1    0.26    0.57
 -34  -2   1    0.44    0.65
  34   2  -1    0.59    0.82
  34   2  -1   -2.69    1.24
 -36  34  -1   -0.46    1.21
   2 -36  -1   -0.07    0.82
  -5  39   1    0.08    0.70
 -34  -5   1    1.12    0.74
  39 -34   1    2.19    0.89
 -34  -5   1    1.66    0.66
  39 -34   1    1.03    0.71
  -5  39   1   -0.13    1.06
 -39  34  -1    2.42    1.29
   5 -39  -1    1.39    1.09
  34   5  -1    0.53    1.27
  34   5  -1    2.54    0.88
 -34  -8   1    0.59    0.72
 -34  -8   1    0.58    0.62
  42 -34   1    0.70    0.71
  -8  42   1    0.63    1.07
  42 -34   1    1.72    0.89
  -8  42   1    1.04    0.70
 -42  34  -1    1.06    1.23
  34   8  -1   -0.05    0.79
  34   8  -1   -0.14    1.28
   8 -42  -1    0.17    0.81
 -34 -11   1    0.22    0.57
 -11  45   1   -0.40    0.48
  45 -34   1    0.74    0.59
  45 -34   1    0.69    0.93
 -34 -11   1   -0.55    0.65
 -11  45   1    0.26    0.94
 -45  34  -1    0.64    1.23
  11 -45  -1   -1.15    0.71
  34  11  -1    0.76    1.25
  34  11  -1    0.29    0.62
 -14  48   1    0.58    0.98
 -34 -14   1   -0.03    0.59
 -14  48   1    0.13    0.59
 -34 -14   1   -0.49    0.56
  48 -34   1    0.55    0.96
 -34 -14   1    2.33    0.95
  48 -34   1   -0.43    0.63
  34  14  -1    0.57    1.28
  34  14  -1    0.91    0.66
  14 -48  -1    0.59    0.85
 -48  34  -1    0.24    1.20
 -35  48   1    0.36    0.61
  48 -13   1   -0.35    1.07
 -13 -35   1    0.06    0.50
 -35  48   1    3.25    1.29
  48 -13   1    1.22    0.81
 -13 -35   1   -0.61    0.66
  35 -48  -1    0.36    0.80
  13  35  -1   -1.11    0.76
 -48  13  -1   -1.06    1.11
 -48  13  -1   -0.18    0.61
 -10 -35   1   -0.03    0.47
 -10 -35   1    1.42    0.79
  45 -10   1   -0.03    0.67
  45 -10   1    2.05    1.17
 -35  45   1    3.47    1.20
  10  35  -1   -0.78    0.77
 -45  10  -1    0.14    1.13
  35 -45  -1   -1.38    0.71
 -45  10  -1    0.29    0.64
  42  -7   1    0.10    0.70
 -35  42   1    1.54    2.11
  -7 -35   1    0.07    0.51
  42  -7   1    1.42    1.21
  -7 -35   1    0.58    0.77
  35 -42  -1    0.81    0.66
  35 -42  -1   -0.26    0.81
   7  35  -1   -0.62    0.98
 -42   7  -1   -0.64    0.53
 -42   7  -1   -0.19    1.11
  -4 -35   1    0.40    0.53
  39  -4   1    0.52    1.27
 -35  39   1    1.69    1.20
  39  -4   1    0.25    0.78
  -4 -35   1    0.50    0.68
  35 -39  -1    1.54    0.68
 -39   4  -1    1.87    1.23
   4  35  -1   -0.42    0.81
 -39   4  -1   -0.30    0.62
  35 -39  -1    0.69    1.12
 -35  36   1    1.52    1.20
  36  -1   1   -1.16    0.68
  36  -1   1   -0.06    1.22
  -1 -35   1    0.33    0.67
  -1 -35   1    0.59    0.59
 -36   1  -1    0.22    0.66
  35 -36  -1   -0.47    0.71
   1  35  -1    0.66    0.89
   1  35  -1    3.08    1.06
  35 -36  -1    0.09    0.59
   2 -35   1    2.71    1.23
  33   2   1    0.40    0.75
 -35  33   1    0.55    1.04
  33   2   1    1.93    1.32
   2 -35   1    0.80    0.55
  35 -33  -1    0.98    0.82
  35 -33  -1    0.90    0.64
  -2  35  -1    0.52    0.81
 -33  -2  -1    1.36    0.64
  -2  35  -1    0.55    1.09
   5 -35   1    0.28    0.53
   5 -35   1    0.04    0.50
 -35  30   1    0.64    1.12
 -35  30   1    0.22    0.47
  30   5   1    0.23    1.26
  30   5   1    1.53    0.77
 -35  30   1    0.44    0.46
  35 -30  -1    0.00    0.53
  35 -30  -1   -0.38    0.84
  -5  35  -1    1.39    1.01
  -5  35  -1   -0.61    0.72
 -30  -5  -1    0.41    0.60
  27   8   1    0.40    1.18
 -35  27   1    1.35    1.07
 -35  27   1    0.10    0.52
 -35  27   1   -0.30    0.46
   8 -35   1   -0.04    0.55
  27   8   1    0.23    0.72
 -27  -8  -1    0.74    0.60
  35 -27  -1   -0.16    0.57
  -8  35  -1   -0.61    0.69
  35 -27  -1    0.32    0.89
  -8  35  -1   -0.10    0.82
  24  11   1    4.21    0.92
  24  11   1    5.26    1.40
 -35  24   1    5.72    1.40
  11 -35   1    5.12    1.11
  35 -24  -1    4.22    1.05
 -24 -11  -1    4.35    0.80
 -11  35  -1    4.08    0.78
  35 -24  -1    5.40    0.86
 -11  35  -1    6.51    1.27
 -35  21   1    0.28    1.07
  21  14   1   -0.04    0.67
  14 -35   1    1.26    0.77
  21  14   1    1.29    0.93
 -21 -14  -1    0.17    0.56
 -14  35  -1    0.64    0.84
  35 -21  -1    0.32    0.55
 -14  35  -1    0.79    0.58
  35 -21  -1   -0.64    0.85
  18  17   1    0.68    0.95
 -35  18   1    1.71    1.23
  18  17   1    0.21    0.63
 -35  18   1    1.79    0.68
  18  17   1    3.39    1.31
  17 -35   1    0.70    0.85
  35 -18  -1    1.39    0.69
 -18 -17  -1    0.79    0.62
 -17  35  -1    1.61    0.95
 -18 -17  -1    1.11    0.59
  35 -18  -1    0.52    0.60
  35 -18  -1    0.79    0.84
 -17  35  -1   -0.05    0.62
 -35  15   1    1.33    1.19
 -35  15   1    1.08    0.60
  20 -35   1   -0.86    0.64
  15  20   1   -0.36    0.89
  35 -15  -1    0.37    0.61
 -15 -20  -1    0.59    0.43
 -20  35  -1    0.75    0.60
 -15 -20  -1   -0.55    0.52
 -20  35  -1    0.48    0.87
  35 -15  -1    0.42    0.60
  35 -15  -1   -0.17    0.80
  23 -35   1   -0.38    0.77
  12  23   1   -0.39    0.85
 -35  12   1    1.10    1.15
 -35  12   1    0.28    0.52
 -12 -23  -1    0.08    0.39
  35 -12  -1    0.41    0.64
 -12 -23  -1    0.41    0.57
 -23  35  -1    0.25    0.61
  35 -12  -1    1.17    0.66
 -23  35  -1   -0.69    0.86
  35 -12  -1   -0.20    0.95
 -35   9   1   -0.04    1.18
 -35   9   1    0.46    0.55
   9  26   1   -0.13    0.84
  26 -35   1    0.37    0.80
 -26  35  -1    0.14    0.60
  35  -9  -1   -1.44    0.87
  -9 -26  -1   -0.19    0.63
 -26  35  -1   -0.74    0.86
  35  -9  -1   -0.11    0.63
   6  29   1   -0.06    0.94
 -35   6   1   -0.07    0.63
  29 -35   1   -0.21    0.80
 -35   6   1    0.57    1.24
  35  -6  -1    0.14    1.06
 -29  35  -1    0.85    0.61
 -29  35  -1    0.46    1.01
  35  -6  -1    0.95    0.71
  -6 -29  -1   -0.06    0.38
  -6 -29  -1    0.74    0.69
   3  32   1    0.17    0.75
  32 -35   1    1.47    1.08
   3  32   1   -0.58    0.68
 -35   3   1    0.19    0.60
 -35   3   1    0.35    1.23
 -32  35  -1   -0.02    0.61
 -32  35  -1   -0.23    1.08
  35  -3  -1    0.76    0.74
  35  -3  -1    0.54    1.24
  -3 -32  -1   -0.44    0.64
  35 -35   1    3.45    0.88
   0  35   1    3.09    0.83
 -35   0   1    3.08    0.79
  35 -35   1    2.77    0.79
   0  35   1    2.14    1.04
  35   0  -1    3.01    1.47
   0 -35  -1    6.16    1.38
 -35  35  -1    1.06    1.13
   0 -35  -1    2.58    0.81
  35   0  -1    1.28    0.82
  -3  38   1    0.72    0.73
  38 -35   1    0.70    0.62
  38 -35   1    1.67    1.03
  -3  38   1    1.07    1.00
 -35  -3   1    0.25    0.60
 -35  -3   1    2.09    0.76
 -38  35  -1    1.28    1.64
  35   3  -1   -0.53    1.30
   3 -38  -1    1.62    0.90
  35   3  -1    2.07    0.90
  41 -35   1    0.21    0.66
  41 -35   1    0.95    0.95
 -35  -6   1    0.41    0.70
 -35  -6   1   -0.06    0.57
  -6  41   1   -0.18    0.71
  -6  41   1    1.34    1.00
  35   6  -1    0.23    1.33
   6 -41  -1   -0.44    0.76
 -41  35  -1    0.81    1.19
  35   6  -1    0.02    0.73
  44 -35   1   -0.61    0.56
  -9  44   1    0.63    0.96
 -35  -9   1    1.26    0.60
  44 -35   1    1.10    0.91
  -9  44   1    0.84    0.67
 -35  -9   1    1.06    0.70
   9 -44  -1   -0.48    0.78
  35   9  -1    1.36    1.30
 -44  35  -1    0.33    1.16
  35   9  -1    1.47    0.79
 -12  47   1   -0.37    0.53
 -35 -12   1   -0.07    0.57
 -12  47   1   -0.92    0.84
 -35 -12   1   -0.15    0.57
  47 -35   1    1.84    1.01
  47 -35   1    1.15    0.72
  12 -47  -1   -0.08    0.81
  35  12  -1    0.88    1.27
  35  12  -1    0.77    0.63
 -47  35  -1    1.85    1.43
 -35 -15   1   -1.03    0.59
 -15  50   1   -0.74    1.03
 -35 -15   1   -0.51    0.60
  50 -35   1   -1.16    0.80
  35  15  -1   -0.81    1.33
  15 -50  -1   -0.96    0.90
  35  15  -1   -0.70    0.70
 -50  35  -1    0.12    1.23
 -14 -36   1    0.23    0.75
  50 -14   1    1.00    1.09
 -36  50   1   -0.23    0.77
 -36  50   1    2.23    1.29
  14  36  -1   -0.78    1.06
 -50  14  -1   -0.72    1.19
  36 -50  -1    0.42    1.07
 -11 -36   1   -0.89    0.57
 -11 -36   1   -0.06    0.49
  47 -11   1    0.94    1.13
 -36  47   1   -0.48    0.57
 -36  47   1    3.34    1.21
 -47  11  -1   -0.25    1.11
 -47  11  -1   -0.53    0.58
  11  36  -1   -0.27    0.87
  36 -47  -1   -0.81    0.77
  -8 -36   1   -0.06    0.48
  -8 -36   1   -0.15    0.62
 -36  44   1    0.14    1.03
  44  -8   1    0.22    0.68
  44  -8   1   -1.43    0.80
 -44   8  -1   -0.27    0.58
  36 -44  -1   -0.35    0.58
   8  36  -1   -0.76    0.91
  36 -44  -1    1.06    0.91
 -44   8  -1   -1.27    1.13
  -5 -36   1    0.62    0.65
  41  -5   1    0.42    1.19
 -36  41   1    0.81    1.22
  -5 -36   1    0.09    0.51
  41  -5   1    0.35    0.74
 -41   5  -1    1.16    1.14
 -41   5  -1    0.67    0.64
  36 -41  -1    1.83    0.89
   5  36  -1    0.58    1.02
  36 -41  -1   -0.32    0.54
 -36  38   1    2.59    1.35
  -2 -36   1    0.06    0.57
  38  -2   1    0.09    0.74
  38  -2   1   -0.96    1.16
  -2 -36   1    0.11    0.69
 -38   2  -1   -0.01    0.62
  36 -38  -1   -0.06    0.61
  36 -38  -1    1.20    0.82
   2  36  -1    1.21    0.90
   2  36  -1    0.76    0.88
 -36  35   1    0.34    1.08
  35   1   1    0.01    1.12
   1 -36   1   -0.04    0.80
   1 -36   1   -0.39    0.73
   1 -36   1   -0.41    0.51
  35   1   1    0.31    0.75
  -1  36  -1    0.61    0.94
  -1  36  -1   -1.12    0.74
  36 -35  -1   -0.26    0.55
 -35  -1  -1    0.54    0.67
  36 -35  -1    1.80    0.99
  32   4   1    6.16    1.60
   4 -36   1    3.56    0.71
 -36  32   1    4.52    0.61
 -36  32   1    3.87    1.30
  32   4   1    6.28    1.06
   4 -36   1    2.57    1.01
  36 -32  -1    2.63    0.96
 -32  -4  -1    2.87    0.77
  -4  36  -1    4.06    1.00
  36 -32  -1    3.78    0.78
  -4  36  -1    2.97    1.18
 -36  29   1    1.90    1.24
 -36  29   1    3.19    0.60
  29   7   1    1.16    0.84
   7 -36   1    3.44    1.02
  29   7   1    1.49    1.33
 -36  29   1    2.40    0.56
 -29  -7  -1    1.73    0.69
  36 -29  -1    3.24    1.12
  -7  36  -1    2.79    0.95
  36 -29  -1    2.03    0.71
  -7  36  -1    2.40    0.76
 -36  26   1    0.48    1.20
  26  10   1    1.49    1.12
  26  10   1   -0.16    0.69
  10 -36   1    0.18    0.79
  36 -26  -1    0.54    0.59
 -10  36  -1   -0.33    0.48
 -26 -10  -1    0.09    0.55
  36 -26  -1   -0.22    0.90
 -10  36  -1   -0.13    0.91
 -36  23   1    1.31    1.18
  23  13   1    1.18    0.76
  13 -36   1    1.48    0.81
  23  13   1    0.83    1.04
  36 -23  -1    3.01    1.11
 -13  36  -1    1.42    0.93
 -23 -13  -1    2.55    0.71
 -13  36  -1    1.54    0.68
  36 -23  -1    1.53    0.61
 -36  20   1   -0.07    0.56
  16 -36   1   -0.08    0.65
 -36  20   1    0.77    1.24
  20  16   1    1.39    0.75
  20  16   1   -0.21    1.06
 -20 -16  -1   -0.81    0.55
 -16  36  -1    1.23    0.98
 -16  36  -1   -0.69    0.58
  36 -20  -1    0.80    0.68
 -20 -16  -1    0.59    0.53
  36 -20  -1    0.27    0.60
  36 -20  -1    0.10    1.02
  17  19   1    0.98    1.00
  19 -36   1   -0.20    0.64
 -36  17   1    1.87    0.67
 -36  17   1    0.75    1.27
  36 -17  -1    1.29    0.66
 -17 -19  -1    0.52    0.59
 -19  36  -1    1.50    1.00
  36 -17  -1   -0.14    0.61
 -19  36  -1   -0.02    0.63
  36 -17  -1    0.64    1.06
 -17 -19  -1    0.64    0.62
 -36  14   1    1.86    0.68
  22 -36   1    0.23    0.66
  14  22   1    0.44    1.04
 -36  14   1    0.91    1.19
 -22  36  -1    1.15    0.92
  36 -14  -1    0.76    0.66
  36 -14  -1    0.02    0.63
 -14 -22  -1    1.13    0.52
 -22  36  -1    1.43    0.63
  36 -14  -1   -0.73    0.98
 -14 -22  -1   -0.05    0.59
  11  25   1    2.13    0.99
  25 -36   1    1.71    0.85
 -36  11   1    2.23    0.65
 -36  11   1    2.44    1.29
  36 -11  -1    1.30    0.69
 -25  36  -1    2.52    1.06
 -11 -25  -1    1.66    0.65
  36 -11  -1    1.76    1.16
  36 -11  -1    1.60    0.68
 -25  36  -1    0.70    0.67
 -36   8   1    1.24    1.14
 -36   8   1    3.56    1.37
   8  28   1    1.98    1.05
  28 -36   1    1.77    0.89
  -8 -28  -1    0.46    0.63
  36  -8  -1    1.44    0.70
  -8 -28  -1    1.68    0.43
 -28  36  -1    1.44    0.71
  36  -8  -1    1.05    0.94
 -28  36  -1    1.03    1.00
   5  31   1    1.54    0.97
 -36   5   1    1.89    0.72
 -36   5   1    3.24    1.35
  31 -36   1    2.22    0.95
 -31  36  -1    0.70    1.07
  -5 -31  -1    1.70    0.68
  36  -5  -1    3.07    1.36
 -31  36  -1    1.84    0.73
  36  -5  -1    2.08    0.77
   2  34   1    0.38    0.71
  34 -36   1    0.06    0.88
  34 -36   1    0.58    0.71
   2  34   1   -0.12    0.99
 -36   2   1    0.66    1.05
 -36   2   1   -0.57    0.62
 -34  36  -1    0.10    1.00
  36  -2  -1    1.17    1.41
  -2 -34  -1    0.46    0.59
  36  -2  -1    0.55    0.75
  -1  37   1    0.83    0.77
  37 -36   1    0.31    0.85
 -36  -1   1    0.34    0.64
  37 -36   1    0.68    0.67
  -1  37   1   -0.93    0.97
   1 -37  -1    0.30    0.90
 -37  36  -1    2.99    2.14
  36   1  -1   -0.81    1.18
  36   1  -1    0.81    0.74
  -4  40   1    0.29    1.03
 -36  -4   1    0.69    0.72
  -4  40   1    1.18    0.75
 -36  -4   1    1.34    0.61
  40 -36   1    1.30    0.96
  40 -36   1   -0.03    0.61
   4 -40  -1    0.82    0.82
 -40  36  -1   -0.08    1.04
  36   4  -1    0.56    0.65
  36   4  -1    0.38    1.17
  -7  43   1    0.92    1.01
  -7  43   1    1.31    0.73
 -36  -7   1    1.65    0.62
  43 -36   1    2.90    1.14
  43 -36   1    0.65    0.61
 -36  -7   1    1.99    0.80
  36   7  -1    1.57    0.79
   7 -43  -1    0.59    0.80
 -43  36  -1    2.96    1.27
  36   7  -1    4.25    1.38
 -10  46   1    1.29    1.06
 -36 -10   1   -0.28    0.58
 -10  46   1   -1.19    0.61
 -36 -10   1    0.23    0.61
  46 -36   1    0.19    0.65
  46 -36   1   -0.07    0.82
  36  10  -1   -0.91    1.20
  10 -46  -1   -0.90    0.81
 -46  36  -1    0.34    1.19
  36  10  -1    0.10    0.63
 -36 -13   1    0.72    0.61
  49 -36   1   -0.08    0.87
 -13  49   1    0.26    0.96
  49 -36   1    0.54    0.69
 -36 -13   1    0.40    0.70
 -13  49   1   -0.82    0.66
 -49  36  -1    0.04    1.13
  13 -49  -1   -0.52    0.97
  36  13  -1   -0.09    0.60
  36  13  -1   -0.76    1.23
 -37  49   1    0.55    1.01
  49 -12   1   -1.00    1.02
 -12 -37   1    0.18    0.54
 -37  49   1   -0.36    0.59
  49 -12   1   -1.36    0.56
 -12 -37   1   -0.24    0.66
  12  37  -1    0.14    0.99
 -49  12  -1   -0.57    1.27
  37 -49  -1   -1.33    0.77
  -9 -37   1    0.02    0.71
  46  -9   1    2.68    1.23
  -9 -37   1   -1.15    0.46
 -37  46   1    0.40    1.01
  46  -9   1   -0.01    0.74
 -46   9  -1    0.04    0.61
   9  37  -1   -0.37    1.00
  37 -46  -1   -0.85    0.74
 -46   9  -1   -0.82    1.18
  37 -46  -1   -0.46    0.56
 -37  43   1    0.96    1.04
  43  -6   1    1.82    0.96
  -6 -37   1    0.64    0.48
  -6 -37   1    0.37    0.71
  43  -6   1    0.75    0.72
 -43   6  -1   -0.16    0.56
   6  37  -1    0.38    0.82
 -43   6  -1    0.99    1.18
  37 -43  -1    0.54    0.93
  37 -43  -1    0.14    0.61
 -37  40   1    0.75    1.16
  40  -3   1   -0.10    0.75
  -3 -37   1    0.16    0.69
  -3 -37   1    0.47    0.54
  40  -3   1    0.34    1.16
  37 -40  -1    0.45    0.59
 -40   3  -1   -0.59    0.60
   3  37  -1   -0.43    0.92
   3  37  -1    1.86    0.89
  37 -40  -1    1.58    0.94
   0 -37   1    1.62    0.63
  37   0   1    3.11    0.93
  37   0   1    1.94    1.36
 -37  37   1    1.06    1.08
   0 -37   1    2.87    0.74
 -37   0  -1    1.18    0.70
   0  37  -1    1.87    1.21
  37 -37  -1    2.79    1.27
   0  37  -1    3.12    0.96
  37 -37  -1    1.66    0.71
  34   3   1   -0.75    1.29
   3 -37   1    0.79    0.99
   3 -37   1    0.31    0.54
 -37  34   1    0.07    1.06
  34   3   1    1.41    0.84
  37 -34  -1    1.19    0.86
  -3  37  -1    1.95    0.85
  37 -34  -1    0.02    0.65
  -3  37  -1   -0.30    1.05
 -34  -3  -1    1.82    0.73
 -37  31   1   -0.51    1.09
  31   6   1   -0.51    0.62
 -37  31   1    0.24    0.49
  31   6   1   -0.47    1.21
 -31  -6  -1    0.19    0.58
  -6  37  -1    1.45    0.82
  37 -31  -1    0.00    0.93
  -6  37  -1    0.57    1.01
  37 -31  -1   -0.41    0.58
  28   9   1    0.35    1.27
   9 -37   1   -0.32    0.73
 -37  28   1   -0.55    1.16
 -37  28   1    0.03    0.50
 -37  28   1    0.64    0.57
  28   9   1   -0.18    0.72
  -9  37  -1    1.04    0.95
  -9  37  -1    1.11    0.80
  37 -28  -1    0.88    0.64
 -28  -9  -1   -0.37    0.54
  37 -28  -1   -0.02    0.86
  25  12   1    0.97    0.75
  12 -37   1    1.40    0.73
 -37  25   1    3.42    1.39
  25  12   1    2.58    1.28
 -12  37  -1    0.07    0.61
  37 -25  -1    1.30    0.64
 -25 -12  -1    1.68    0.68
 -12  37  -1    1.51    1.07
  37 -25  -1    3.61    1.12
  15 -37   1   -0.06    0.73
  22  15   1    0.26    1.10
  22  15   1    0.12    0.66
 -37  22   1    0.42    1.17
  37 -22  -1   -0.27    0.64
 -15  37  -1   -0.57    0.97
 -22 -15  -1   -0.25    0.54
  37 -22  -1    0.47    0.98
  37 -22  -1    0.79    0.61
 -15  37  -1   -0.06    0.61
 -22 -15  -1    0.01    0.62
  18 -37   1   -0.86    0.61
 -37  19   1   -1.24    1.11
  19  18   1   -0.84    0.95
 -37  19   1   -0.15    0.66
  19  18   1   -0.74    0.94
  19  18   1   -0.47    0.69
  37 -19  -1    0.48    0.69
 -18  37  -1   -0.25    0.83
  37 -19  -1   -0.29    0.90
  37 -19  -1    0.08    0.56
 -18  37  -1   -0.03    0.67
 -19 -18  -1   -0.23    0.46
 -19 -18  -1    0.41    0.57
  16  21   1    0.44    1.01
 -37  16   1    2.78    1.33
 -37  16   1    0.08    0.55
  21 -37   1   -0.10    0.85
  37 -16  -1   -0.10    0.65
 -16 -21  -1    0.26    0.46
 -21  37  -1    0.27    0.65
  37 -16  -1    0.31    0.64
 -16 -21  -1    0.19    0.60
  37 -16  -1    0.27    0.64
 -21  37  -1    0.93    0.97
 -37  13   1    0.97    0.63
  13  24   1   -0.62    0.95
 -37  13   1    1.97    1.36
  24 -37   1   -0.48    0.72
  37 -13  -1    0.74    0.67
 -13 -24  -1    0.34    0.66
  37 -13  -1    1.52    0.70
  37 -13  -1   -0.10    0.99
 -24  37  -1    0.56    0.65
 -24  37  -1   -0.04    0.96
 -13 -24  -1    0.69    0.66
  10  27   1   -0.24    0.83
 -37  10   1    0.40    0.61
 -37  10   1   -0.71    1.25
  27 -37   1    0.39    0.85
 -10 -27  -1    0.07    0.37
 -27  37  -1    0.67    1.01
  37 -10  -1   -0.35    1.07
 -27  37  -1    0.82    0.58
 -10 -27  -1    0.61    0.64
  37 -10  -1    0.04    0.68
 -37   7   1    2.86    1.41
   7  30   1    1.13    0.86
  30 -37   1    2.63    1.08
 -37   7   1    0.31    0.64
 -30  37  -1    2.73    1.21
  37  -7  -1    0.97    1.22
  -7 -30  -1    0.94    0.41
 -30  37  -1    0.36    0.68
  -7 -30  -1    0.88    0.65
  37  -7  -1    1.41    0.73
 -37   4   1    0.71    1.14
   4  33   1   -1.00    0.84
 -37   4   1    0.56    0.62
  33 -37   1   -0.36    0.90
  37  -4  -1   -1.71    1.16
  -4 -33  -1    0.35    0.69
  37  -4  -1   -0.11    0.77
 -33  37  -1   -1.04    1.10
 -33  37  -1   -0.07    0.67
   1  36   1   -0.05    0.84
  36 -37   1    1.25    0.91
  36 -37   1    1.78    0.73
   1  36   1    0.35    0.72
 -37   1   1    1.38    0.71
  37  -1  -1   -1.49    1.20
  -1 -36  -1    0.28    1.05
  37  -1  -1   -0.22    0.75
  -2  39   1   -0.76    0.94
  39 -37   1   -0.37    0.80
  39 -37   1    0.29    0.68
 -37  -2   1   -0.22    0.58
  -2  39   1    0.34    0.68
 -39  37  -1    0.94    1.01
   2 -39  -1    0.89    0.89
  37   2  -1   -1.31    1.28
   2 -39  -1    0.17    0.57
  37   2  -1   -1.19    0.67
  42 -37   1    1.97    0.82
  42 -37   1    0.07    0.58
  -5  42   1   -0.64    0.94
 -37  -5   1    0.50    0.57
 -37  -5   1    0.13    0.58
  -5  42   1    0.85    0.69
 -42  37  -1    1.98    1.15
  37   5  -1    1.08    0.86
   5 -42  -1   -1.12    0.90
  37   5  -1    0.45    1.24
 -37  -8   1   -0.27    0.55
  45 -37   1   -0.32    0.86
  -8  45   1   -0.54    1.03
  -8  45   1   -0.04    0.69
 -37  -8   1   -0.84    0.62
  45 -37   1   -0.43    0.59
  37   8  -1    0.03    1.09
 -45  37  -1    2.09    1.30
   8 -45  -1   -0.45    0.79
  37   8  -1   -0.18    0.63
 -11  48   1   -0.47    0.70
 -37 -11   1   -0.63    0.68
 -11  48   1    0.73    0.99
 -37 -11   1    0.76    0.63
  48 -37   1    0.76    0.86
  48 -37   1   -0.63    0.71
  37  11  -1    0.74    0.68
  11 -48  -1   -0.84    0.89
 -48  37  -1    0.30    1.10
  37  11  -1   -0.92    1.13
 -38  48   1    1.36    1.13
  48 -10   1    0.12    0.72
 -10 -38   1   -0.20    0.65
  48 -10   1    0.96    1.24
 -10 -38   1   -0.65    0.50
 -38  48   1    0.26    0.65
  38 -48  -1    2.09    0.75
  10  38  -1   -1.08    0.93
  38 -48  -1    0.87    0.86
 -48  10  -1    0.66    1.31
 -48  10  -1    0.03    0.65
  45  -7   1    1.02    1.17
  -7 -38   1   -0.09    0.69
  45  -7   1    0.18    0.68
  -7 -38   1   -0.39    0.45
 -38  45   1    1.62    1.09
   7  38  -1   -0.05    0.91
 -45   7  -1   -0.97    0.64
  38 -45  -1    1.31    0.77
  38 -45  -1   -0.01    0.54
 -45   7  -1    1.86    1.22
  42  -4   1    0.47    1.15
  -4 -38   1   -0.05    0.52
  -4 -38   1   -0.35    0.65
  42  -4   1   -0.84    0.60
 -38  42   1    1.48    1.02
 -42   4  -1   -0.43    0.61
 -42   4  -1   -0.43    1.10
   4  38  -1   -0.83    0.85
  38 -42  -1   -0.09    0.80
  38 -42  -1    0.80    0.70
  -1 -38   1    0.13    0.61
 -38  39   1    0.43    1.13
  -1 -38   1    0.28    0.47
  39  -1   1    0.11    0.74
  39  -1   1   -0.98    1.18
   1  38  -1    2.42    1.10
   1  38  -1    1.48    0.86
  38 -39  -1   -0.01    0.95
  38 -39  -1    1.26    0.68
 -39   1  -1   -1.19    0.62
 -38  36   1    2.87    1.29
  36   2   1    2.06    1.22
   2 -38   1    0.96    0.54
   2 -38   1    0.18    0.81
   2 -38   1    3.08    0.91
  36   2   1    0.57    0.76
  -2  38  -1    1.16    0.86
 -36  -2  -1    0.34    0.66
  -2  38  -1    0.17    0.83
  38 -36  -1    0.47    0.98
  38 -36  -1    0.72    0.64
  33   5   1   -0.61    1.24
  33   5   1   -1.13    0.74
   5 -38   1    0.46    0.79
 -38  33   1    0.43    1.23
  38 -33  -1   -0.28    0.71
 -33  -5  -1   -0.20    0.64
  -5  38  -1   -0.24    0.99
  38 -33  -1   -0.21    0.98
  -5  38  -1   -1.27    0.85
 -38  30   1    0.57    1.12
 -38  30   1    0.46    0.51
   8 -38   1    0.62    0.87
 -38  30   1    0.77    0.54
  30   8   1   -0.58    0.76
  38 -30  -1    0.36    0.90
  -8  38  -1   -0.09    0.82
 -30  -8  -1    0.35    0.65
  38 -30  -1    1.29    0.68
  -8  38  -1    1.32    1.03
 -38  27   1    1.27    1.33
  27  11   1    0.38    0.71
  27  11   1   -1.09    1.13
  11 -38   1    2.76    1.10
  38 -27  -1    0.88    1.00
  38 -27  -1    0.19    0.66
 -11  38  -1    0.49    0.58
 -27 -11  -1    0.02    0.60
 -11  38  -1    0.24    0.92
 -38  24   1    0.05    1.24
  14 -38   1    0.78    0.79
  24  14   1    1.14    0.81
  24  14   1   -0.44    1.16
  38 -24  -1    0.10    0.97
 -14  38  -1   -0.07    0.70
 -24 -14  -1    0.45    0.63
 -14  38  -1    0.26    0.91
  21  17   1    0.18    0.86
  21  17   1    0.24    0.65
  21  17   1    0.31    1.05
 -38  21   1    1.48    1.33
  17 -38   1    0.44    0.76
 -21 -17  -1    0.19    0.50
  38 -21  -1    0.43    0.62
 -17  38  -1    0.40    0.67
 -17  38  -1   -0.17    0.94
  38 -21  -1    1.94    1.11
  38 -21  -1    1.10    0.72
 -21 -17  -1    0.11    0.62
 -38  18   1    0.43    1.23
  18  20   1    0.73    1.05
  20 -38   1    1.91    0.93
 -38  18   1    0.09    1.01
  38 -18  -1    1.22    0.72
 -18 -20  -1    0.63    0.47
 -20  38  -1    1.03    0.72
 -18 -20  -1    1.55    0.66
 -20  38  -1    0.35    0.97
  38 -18  -1    1.03    0.73
  38 -18  -1    1.35    1.01
 -38  15   1    2.25    0.71
  23 -38   1    1.88    0.99
 -38  15   1    0.43    1.25
  15  23   1    0.23    0.97
  38 -15  -1    0.12    0.96
 -23  38  -1    1.14    1.01
  38 -15  -1    1.22    0.68
  38 -15  -1    1.19    0.64
 -15 -23  -1    1.19    0.45
 -15 -23  -1    0.80    0.60
 -23  38  -1    1.28    0.71
 -38  12   1   -1.12    1.17
 -38  12   1   -0.05    0.55
  26 -38   1   -0.69    0.76
  12  26   1   -0.12    0.81
 -26  38  -1   -0.31    0.67
 -12 -26  -1    0.22    0.65
 -26  38  -1   -0.41    0.95
 -12 -26  -1    0.08    0.36
  38 -12  -1   -0.07    0.59
  38 -12  -1    0.75    1.17
  38 -12  -1    0.50    0.64
   9  29   1    1.36    1.09
 -38   9   1    0.67    0.63
 -38   9   1   -0.39    1.19
  38  -9  -1   -0.47    0.65
 -29  38  -1    0.96    0.65
  -9 -29  -1    0.45    0.42
  -9 -29  -1   -0.14    0.65
 -29  38  -1    0.51    1.10
  38  -9  -1    0.38    1.18
 -38   6   1   -0.52    0.68
   6  32   1   -0.17    1.00
  32 -38   1    0.04    0.88
 -38   6   1   -1.03    1.10
  38  -6  -1   -0.55    1.04
  -6 -32  -1   -0.21    0.67
 -32  38  -1   -0.93    0.58
 -32  38  -1    0.82    1.12
  38  -6  -1   -0.05    0.78
  35 -38   1    0.75    0.92
 -38   3   1    1.12    0.70
   3  35   1    0.28    1.07
 -38   3   1    0.40    1.23
 -35  38  -1    1.61    1.26
  38  -3  -1    0.58    1.33
  38  -3  -1    0.52    0.80
  -3 -35  -1   -0.75    1.02
 -35  38  -1   -0.30    0.66
   0  38   1    1.22    0.77
  38 -38   1    2.07    0.76
 -38   0   1    2.19    0.77
   0  38   1    0.28    0.85
  38 -38   1    1.14    0.77
  38   0  -1    2.58    0.85
   0 -38  -1    0.56    0.57
 -38  38  -1    0.77    1.09
  38   0  -1    3.22    1.65
  -3  41   1    0.70    0.69
  41 -38   1    0.97    0.67
  41 -38   1    0.07    0.53
 -38  -3   1    1.23    0.69
  -3  41   1    0.79    1.08
 -41  38  -1    2.63    1.26
  38   3  -1   -0.54    1.11
   3 -41  -1   -0.07    0.58
  38   3  -1    1.35    0.80
   3 -41  -1   -1.27    0.91
  -6  44   1    0.50    1.01
  -6  44   1    0.83    0.69
  44 -38   1    1.86    0.97
 -38  -6   1   -0.71    0.57
  44 -38   1    0.62    0.68
 -38  -6   1    0.73    0.55
  38   6  -1    0.68    0.67
 -44  38  -1    3.84    1.40
   6 -44  -1   -0.88    0.82
  38   6  -1    0.44    1.12
  -9  47   1   -0.73    0.68
 -38  -9   1    0.38    0.57
  -9  47   1    1.43    1.04
 -38  -9   1   -0.95    0.60
  47 -38   1    0.16    0.84
  47 -38   1   -0.21    0.62
 -47  38  -1    1.14    1.13
  38   9  -1   -0.45    1.12
   9 -47  -1    0.04    0.88
  38   9  -1   -0.39    0.62
  47  -8   1   -0.79    1.12
  -8 -39   1   -1.41    0.60
 -39  47   1    1.29    1.10
  -8 -39   1   -0.39    0.46
  47  -8   1   -0.78    0.56
   8  39  -1   -0.42    0.93
  39 -47  -1    0.76    0.85
 -47   8  -1    0.55    0.70
 -47   8  -1    1.19    1.15
  39 -47  -1   -0.89    0.59
  44  -5   1   -0.67    1.12
  -5 -39   1    0.19    0.47
  44  -5   1   -0.02    0.68
  -5 -39   1   -0.31    0.68
 -39  44   1   -0.37    1.02
  39 -44  -1   -0.03    0.56
 -44   5  -1    0.77    1.18
  39 -44  -1    1.37    0.86
   5  39  -1   -0.55    0.84
 -44   5  -1   -0.49    0.59
  41  -2   1    0.14    1.13
 -39  41   1    0.33    0.99
  41  -2   1    0.04    0.71
  -2 -39   1   -0.12    0.69
  -2 -39   1   -1.22    0.45
   2  39  -1   -0.20    0.81
 -41   2  -1   -0.64    0.68
  39 -41  -1    0.30    0.58
   2  39  -1    0.35    1.05
  39 -41  -1    1.65    0.96
   1 -39   1    0.36    0.92
   1 -39   1    0.70    0.49
  38   1   1    0.49    1.31
 -39  38   1    1.49    1.20
   1 -39   1   -0.29    0.65
  38   1   1    0.91    0.74
  -1  39  -1    0.28    0.82
 -38  -1  -1   -0.35    0.56
  39 -38  -1    2.35    1.12
  39 -38  -1    2.12    0.75
  -1  39  -1   -1.01    0.92
  35   4   1    1.23    0.78
   4 -39   1    0.20    0.89
 -39  35   1    1.95    1.21
  35   4   1   -0.02    1.09
  -4  39  -1    0.72    0.84
  39 -35  -1   -0.35    0.78
 -35  -4  -1    0.85    0.62
  39 -35  -1   -0.14    0.62
  -4  39  -1    1.18    1.06
 -39  32   1    2.34    1.38
  32   7   1    1.35    1.42
   7 -39   1    1.40    0.76
 -39  32   1    1.84    0.53
  32   7   1    1.74    0.78
  39 -32  -1    1.62    1.17
  39 -32  -1    1.99    1.03
 -32  -7  -1    0.92    0.74
  -7  39  -1    2.01    1.11
  -7  39  -1    0.62    0.87
 -39  29   1    1.89    1.28
 -39  29   1    0.38    0.58
 -39  29   1   -0.40    0.50
  29  10   1    0.80    1.50
  29  10   1    0.11    0.70
  10 -39   1    0.37    0.80
 -29 -10  -1    0.59    0.65
  39 -29  -1   -0.34    0.62
 -10  39  -1    0.31    0.97
  39 -29  -1    0.51    0.90
 -10  39  -1    0.87    0.75
 -39  26   1    0.28    1.16
  26  13   1   -0.41    1.27
  26  13   1   -0.09    0.66
 -13  39  -1    0.13    0.79
 -13  39  -1   -1.04    0.96
  39 -26  -1    0.09    0.94
  39 -26  -1    0.66    0.74
 -26 -13  -1    0.24    0.68
  16 -39   1    0.57    0.79
  23  16   1    1.86    1.18
 -39  23   1   -0.08    1.26
  23  16   1   -0.34    0.77
  39 -23  -1   -0.63    1.03
 -23 -16  -1    0.99    0.56
 -16  39  -1   -0.97    0.67
  39 -23  -1    0.09    0.64
 -23 -16  -1    0.13    0.58
  39 -23  -1   -0.09    0.73
 -16  39  -1   -0.17    0.89
  20  19   1    0.66    1.27
 -39  20   1   -1.20    1.28
  19 -39   1   -0.30    0.78
  20  19   1   -0.51    0.67
  20  19   1   -0.62    0.88
 -39  20   1   -0.74    0.69
  39 -20  -1   -1.01    0.89
 -19  39  -1    0.39    0.63
 -19  39  -1   -0.63    0.87
 -20 -19  -1    1.17    0.67
  39 -20  -1   -0.35    0.66
 -20 -19  -1    0.81    0.50
  39 -20  -1    0.07    0.67
  17  22   1    0.11    0.92
 -39  17   1    0.55    0.59
 -39  17   1    0.11    1.19
  22 -39   1    0.85    0.89
 -22  39  -1   -0.36    0.71
  39 -17  -1   -0.21    0.84
 -22  39  -1   -0.27    0.90
  39 -17  -1    0.35    0.68
 -17 -22  -1   -0.28    0.63
 -17 -22  -1    0.00    0.43
  39 -17  -1    0.86    0.70
  25 -39   1    1.50    1.03
 -39  14   1    1.10    0.63
 -39  14   1    1.01    1.27
  14  25   1    0.53    0.85
  39 -14  -1    0.55    1.25
 -25  39  -1    0.41    0.65
  39 -14  -1    1.54    0.75
  39 -14  -1    1.87    0.78
 -14 -25  -1    1.16    0.45
 -14 -25  -1    0.02    0.63
 -25  39  -1    1.02    1.17
 -39  11   1    3.08    1.19
  11  28   1    0.36    1.00
  28 -39   1    0.10    0.92
 -39  11   1   -0.35    0.66
  39 -11  -1   -0.01    1.19
 -11 -28  -1   -0.08    0.40
 -28  39  -1    0.40    0.99
 -28  39  -1   -0.60    1.03
 -11 -28  -1    0.50    0.71
  39 -11  -1   -0.13    0.69
 -39   8   1    1.02    0.71
 -39   8   1    1.52    1.30
  31 -39   1    2.23    0.88
   8  31   1    0.77    1.09
  -8 -31  -1    1.79    0.75
  39  -8  -1   -0.09    0.85
 -31  39  -1    1.32    0.64
  -8 -31  -1    1.72    0.47
 -31  39  -1    1.66    1.08
  39  -8  -1    2.47    1.28
   5  34   1   -0.25    1.10
  34 -39   1    0.56    0.92
 -39   5   1   -0.09    0.62
 -39   5   1   -0.55    1.22
 -34  39  -1    0.35    1.10
  39  -5  -1   -0.30    0.73
  39  -5  -1   -0.19    1.28
 -34  39  -1   -0.80    0.63
 -39   2   1   -0.05    0.62
  37 -39   1    0.84    0.87
   2  37   1   -0.18    0.70
  37 -39   1   -0.04    0.58
   2  37   1    0.82    0.88
 -37  39  -1    0.21    0.67
 -37  39  -1    1.62    1.23
  39  -2  -1    0.07    0.71
  -2 -37  -1    0.39    0.66
  39  -2  -1    0.90    1.42
  40 -39   1    0.71    0.76
  40 -39   1    0.16    0.64
  -1  40   1   -0.54    0.69
  -1  40   1   -0.02    0.95
 -39  -1   1    0.28    0.66
   1 -40  -1    0.31    0.62
  39   1  -1    0.71    0.71
  39   1  -1   -0.96    1.21
 -40  39  -1    2.45    1.21
  43 -39   1    0.22    0.59
  -4  43   1   -0.13    0.63
  43 -39   1    0.66    0.84
  -4  43   1    0.33    1.06
 -39  -4   1    0.00    0.66
   4 -43  -1   -0.44    0.82
 -43  39  -1    1.63    1.14
  39   4  -1    1.86    0.68
  39   4  -1    1.03    1.44
   4 -43  -1    1.21    0.73
  -7  46   1   -1.58    0.66
  46 -39   1   -0.72    0.88
 -39  -7   1   -0.07    0.59
 -39  -7   1    0.09    0.55
  46 -39   1   -0.83    0.62
  -7  46   1    0.23    0.95
  39   7  -1    0.23    0.76
   7 -46  -1   -1.22    0.72
 -46  39  -1   -0.32    1.09
  39   7  -1   -0.07    1.18
 -10  49   1   -0.03    1.79
  49 -39   1   -0.38    1.17
 -49  39  -1   -0.03    1.20
  39  10  -1   -0.79    1.45
  10 -49  -1   -1.38    0.94
  39  10  -1   -0.89    0.95
  46  -6   1    0.22    0.98
 -40  46   1    2.48    1.18
  -6 -40   1   -0.60    0.48
  46  -6   1    0.54    0.79
  -6 -40   1    0.53    0.72
  40 -46  -1   -0.16    0.79
 -46   6  -1    2.19    1.15
 -46   6  -1   -0.34    0.55
  40 -46  -1   -0.08    0.63
   6  40  -1    0.52    0.83
  43  -3   1   -0.48    1.18
  43  -3   1    0.41    0.73
 -40  43   1    0.42    1.06
  -3 -40   1   -0.07    0.58
  -3 -40   1   -0.36    0.49
   3  40  -1   -1.52    0.71
 -43   3  -1   -0.10    0.60
  40 -43  -1    0.97    0.68
  40 -43  -1    0.38    0.90
   0 -40   1    0.29    0.55
  40   0   1    1.68    0.75
  40   0   1    1.51    1.22
 -40  40   1   -0.29    0.97
   0 -40   1   -0.04    0.46
  40 -40  -1   -0.85    0.60
   0  40  -1   -1.10    0.94
   0  40  -1   -0.63    0.78
 -40   0  -1   -0.60    0.57
  40 -40  -1    1.15    0.96
  37   3   1   -1.75    1.12
 -40  37   1    1.22    1.23
   3 -40   1   -0.09    0.68
  37   3   1    1.50    0.78
   3 -40   1   -0.61    0.79
 -37  -3  -1   -0.38    0.60
  40 -37  -1    0.68    0.87
  -3  40  -1    1.59    1.04
  -3  40  -1    0.79    0.82
  40 -37  -1    0.16    0.60
   6 -40   1    2.41    1.07
 -40  34   1    1.90    1.18
  34   6   1    3.30    1.37
  34   6   1    2.39    0.82
 -34  -6  -1    1.62    0.73
  -6  40  -1    1.28    0.96
  -6  40  -1    2.63    0.90
  40 -34  -1    2.18    0.77
  31   9   1    1.55    1.40
  31   9   1   -0.83    0.73
 -40  31   1   -0.81    1.28
   9 -40   1   -0.16    0.84
 -40  31   1    0.16    0.51
 -40  31   1    1.23    0.56
  -9  40  -1    0.48    0.77
  40 -31  -1    0.18    0.69
 -31  -9  -1    0.74    0.67
  40 -31  -1    2.09    0.98
  28  12   1    0.92    0.86
  28  12   1    2.08    1.45
  12 -40   1    0.01    0.78
 -40  28   1    0.28    1.23
  40 -28  -1    1.00    1.02
  40 -28  -1    0.62    0.80
 -28 -12  -1   -0.59    0.71
 -12  40  -1   -0.42    0.99
 -12  40  -1    0.49    0.73
 -40  25   1   -0.37    1.11
  15 -40   1    0.86    0.93
  25  15   1    1.15    1.65
  25  15   1   -0.08    0.82
 -25 -15  -1    0.74    0.73
  40 -25  -1   -0.63    0.71
  40 -25  -1    0.30    0.65
 -15  40  -1    1.25    0.84
 -25 -15  -1   -0.15    0.65
 -15  40  -1   -0.32    0.92
  40 -25  -1   -0.02    0.84
  22  18   1    0.52    0.78
  18 -40   1    0.79    1.09
  22  18   1    1.12    1.12
 -40  22   1    0.36    1.10
 -22 -18  -1    0.01    0.56
 -18  40  -1    0.72    0.77
 -22 -18  -1    0.66    0.67
  40 -22  -1    1.17    0.74
 -18  40  -1   -0.21    0.96
  40 -22  -1    1.11    0.76
  40 -22  -1    0.99    0.83
 -40  19   1    0.34    0.63
  19  21   1   -0.18    1.02
  21 -40   1    0.09    1.09
 -40  19   1   -0.14    1.15
  40 -19  -1   -1.80    0.66
 -21  40  -1    0.11    1.05
  40 -19  -1    1.82    0.74
 -19 -21  -1   -0.34    0.57
 -21  40  -1   -0.18    0.69
  40 -19  -1    0.18    0.83
 -19 -21  -1    0.29    0.47
 -40  16   1   -0.01    1.05
 -40  16   1    0.27    0.61
  24 -40   1    0.07    0.75
  16  24   1   -1.28    0.96
 -16 -24  -1   -0.50    0.41
  40 -16  -1    0.99    0.69
  40 -16  -1   -1.70    1.04
 -24  40  -1   -0.16    0.98
 -24  40  -1    0.07    0.67
 -16 -24  -1    1.72    0.77
  40 -16  -1    0.25    0.64
 -40  13   1   -0.27    1.11
 -40  13   1    0.29    0.64
  27 -40   1    1.79    1.03
  13  27   1    0.74    1.10
  40 -13  -1    1.31    1.18
  40 -13  -1    1.22    0.80
  40 -13  -1    1.22    0.72
 -13 -27  -1    1.59    0.45
 -13 -27  -1    1.95    0.75
 -27  40  -1    1.65    1.10
 -40  10   1   -0.67    0.58
 -40  10   1    2.59    1.42
  10  30   1    1.52    1.17
  30 -40   1    1.16    0.87
  40 -10  -1    0.10    1.32
 -30  40  -1    0.87    1.22
  40 -10  -1   -0.44    0.88
 -10 -30  -1    0.38    0.43
 -30  40  -1    0.26    0.68
 -10 -30  -1    0.06    0.70
 -40   7   1   -0.02    0.63
   7  33   1   -0.18    1.07
  33 -40   1    0.61    0.85
 -40   7   1   -0.18    1.27
  40  -7  -1    0.32    0.75
 -33  40  -1    0.44    0.64
  -7 -33  -1    0.58    0.77
  40  -7  -1   -0.89    1.25
 -33  40  -1    2.59    1.13
   4  36   1    1.47    0.95
  36 -40   1    0.13    0.83
 -40   4   1   -0.22    0.68
 -40   4   1    1.19    1.21
  40  -4  -1    0.37    1.23
 -36  40  -1    1.09    1.09
  -4 -36  -1    1.13    0.66
  40  -4  -1    2.20    0.84
 -36  40  -1    0.37    0.66
   1  39   1    2.32    0.78
  39 -40   1    1.33    0.69
 -40   1   1    0.93    0.72
  39 -40   1    1.31    0.82
   1  39   1    1.40    0.96
  -1 -39  -1    2.07    0.75
  40  -1  -1    1.92    0.82
  40  -1  -1    1.22    1.39
 -39  40  -1   -0.05    0.60
 -39  40  -1    0.78    1.08
  42 -40   1    1.22    0.74
  -2  42   1    0.36    0.75
  42 -40   1    0.01    0.69
  -2  42   1   -0.41    1.01
 -40  -2   1    0.28    0.63
   2 -42  -1   -1.50    0.95
 -42  40  -1    2.56    1.23
  40   2  -1    0.23    1.25
  40   2  -1    0.68    0.65
   2 -42  -1    0.44    0.61
  -5  45   1    0.36    0.73
 -40  -5   1    0.49    0.66
  45 -40   1    0.15    0.65
  -5  45   1    0.98    1.01
  45 -40   1    1.13    0.61
   5 -45  -1    0.58    1.04
   5 -45  -1    0.84    0.56
  40   5  -1    0.01    0.85
  40   5  -1   -0.18    1.04
 -45  40  -1    0.97    1.06
  48 -40   1    0.12    0.97
  -8  48   1   -0.01    1.14
  40   8  -1   -0.28    0.79
   8 -48  -1   -2.43    0.68
 -48  40  -1   -0.05    1.11
  40   8  -1    0.44    1.37
 -41  48   1    3.54    2.05
  48  -7   1    0.10    1.69
   7  41  -1   -0.22    1.34
  41 -48  -1    0.62    1.11
 -41  45   1    0.25    1.11
  -4 -41   1    0.36    0.64
  45  -4   1   -0.35    1.07
  -4 -41   1    0.35    0.50
  45  -4   1    1.28    0.74
   4  41  -1   -1.04    0.95
  41 -45  -1   -0.05    0.58
  41 -45  -1    1.23    0.83
 -45   4  -1   -0.74    0.67
  -1 -41   1   -0.17    0.67
  42  -1   1    0.51    0.73
 -41  42   1    1.48    1.04
  42  -1   1   -1.08    1.10
  -1 -41   1    0.47    0.46
   1  41  -1   -1.37    0.87
  41 -42  -1    0.12    0.59
 -42   1  -1   -0.24    0.70
  41 -42  -1    1.20    0.94
   1  41  -1    0.88    0.87
  39   2   1    0.03    0.67
 -41  39   1    2.00    1.16
   2 -41   1    0.05    0.56
   2 -41   1   -0.18    1.00
  39   2   1   -1.12    1.12
  -2  41  -1    0.91    1.00
  41 -39  -1    0.87    0.62
  -2  41  -1   -1.38    0.78
 -39  -2  -1   -0.08    0.63
  41 -39  -1    0.13    0.91
  36   5   1   -0.99    1.13
 -41  36   1   -1.60    1.19
   5 -41   1   -0.87    0.83
  36   5   1   -0.12    0.66
 -36  -5  -1   -0.52    0.54
  41 -36  -1   -0.93    0.54
  -5  41  -1   -0.94    0.67
  -5  41  -1   -0.10    0.88
  41 -36  -1   -0.27    0.85
   8 -41   1   -0.72    0.82
  33   8   1    0.16    0.75
 -41  33   1    0.14    0.48
  33   8   1   -1.00    1.19
 -41  33   1    0.79    1.18
  41 -33  -1    0.72    0.64
  -8  41  -1    0.75    0.79
  -8  41  -1    0.87    1.08
  41 -33  -1    0.02    1.48
 -33  -8  -1    1.48    0.71
  11 -41   1   -0.76    0.61
 -41  30   1   -1.01    1.30
  30  11   1    0.99    1.33
 -41  30   1   -0.78    0.55
  30  11   1   -0.33    0.79
 -41  30   1    0.96    0.53
  41 -30  -1    1.11    0.99
  41 -30  -1   -0.20    0.65
 -30 -11  -1   -0.03    0.59
 -11  41  -1   -0.40    0.99
 -11  41  -1    0.50    0.76
  27  14   1   -0.70    1.17
 -41  27   1   -1.70    1.19
  14 -41   1   -0.26    0.73
  27  14   1    0.89    0.75
  41 -27  -1   -0.20    0.70
 -14  41  -1   -0.92    0.60
 -27 -14  -1   -1.82    1.03
 -14  41  -1   -0.32    1.06
  41 -27  -1   -0.78    1.03
  24  17   1    1.06    1.20
 -41  24   1    0.50    1.21
  17 -41   1    0.31    0.85
  24  17   1    0.85    0.76
  41 -24  -1   -0.45    0.70
  41 -24  -1   -0.28    0.99
 -17  41  -1    0.05    0.73
 -24 -17  -1    0.94    0.68
 -24 -17  -1    0.57    0.57
 -17  41  -1   -0.46    0.92
  21  20   1   -0.88    1.10
  20 -41   1    0.09    0.83
 -41  21   1   -0.83    0.58
  21  20   1    0.30    1.06
 -41  21   1   -0.82    1.16
 -20  41  -1   -0.34    0.75
 -21 -20  -1    1.10    0.70
 -20  41  -1   -1.88    1.00
  41 -21  -1    0.63    0.93
  41 -21  -1    0.09    0.95
  41 -21  -1   -0.42    0.76
 -21 -20  -1    0.35    0.52
  18  23   1    0.21    1.10
 -41  18   1   -0.06    1.17
  23 -41   1   -0.63    0.79
 -41  18   1    0.20    0.71
 -18 -23  -1    1.81    0.71
 -23  41  -1   -0.43    1.03
  41 -18  -1    0.71    0.77
  41 -18  -1   -0.56    0.89
 -18 -23  -1    0.84    0.46
 -23  41  -1   -0.57    0.69
 -41  15   1   -0.14    0.61
 -41  15   1   -0.47    1.23
  15  26   1    1.03    1.05
  26 -41   1    1.26    0.98
 -26  41  -1    2.08    1.25
  41 -15  -1    0.06    1.04
  41 -15  -1    1.13    0.76
 -26  41  -1    0.09    0.78
 -15 -26  -1    0.44    0.42
 -15 -26  -1    0.15    0.68
  41 -15  -1   -1.35    0.72
 -41  12   1    4.26    1.54
  29 -41   1    1.24    0.96
  12  29   1    2.67    1.16
 -41  12   1    1.94    0.78
  41 -12  -1    0.99    0.73
 -12 -29  -1    0.93    0.42
 -29  41  -1    0.78    0.73
 -12 -29  -1    1.09    0.88
  41 -12  -1    0.18    1.16
 -29  41  -1    1.18    1.10
  32 -41   1   -0.02    0.94
 -41   9   1    0.43    0.61
 -41   9   1    0.28    1.15
   9  32   1    0.50    1.05
 -32  41  -1    1.19    0.75
  -9 -32  -1   -0.27    0.64
  -9 -32  -1    0.23    0.43
  41  -9  -1    1.19    1.27
  41  -9  -1   -0.82    0.77
 -32  41  -1   -0.32    0.96
   6  35   1   -0.01    0.90
 -41   6   1    0.22    0.65
 -41   6   1    2.91    1.35
[truncated: 1,780,397 more chars]
