# Supplementary material for: Inflatable porous organic crystals
Source: Nat Mater. 2025 Nov 3;25(3):481–6. doi: 10.1038/s41563-025-02393-6 (PMC12960203; doi:10.1038/s41563-025-02393-6)
Supplement: Supplementary file 21 — (CCDC 2404634) Crystal structure of T1 at 32 bar of CO2. [file 41563_2025_2393_MOESM21_ESM.cif]

 
data_T1_C32
 
_audit_creation_method            'SHELXL-2019/3'
_shelx_SHELXL_version_number      '2019/3'
_chemical_name_systematic         ?
_chemical_name_common             ?
_chemical_melting_point           ?
_chemical_formula_moiety          'C42 H48 N6 O6, 2.9(C O2)'
_chemical_formula_sum
 'C44.90 H48 N6 O11.80' 
_chemical_formula_weight          860.49

loop_
 _atom_type_symbol
 _atom_type_description
 _atom_type_scat_dispersion_real
 _atom_type_scat_dispersion_imag
 _atom_type_scat_source
 'C'  'C'   0.0033   0.0016
 'International Tables Vol C Tables 4.2.6.8 and 6.1.1.4'
 'H'  'H'   0.0000   0.0000
 'International Tables Vol C Tables 4.2.6.8 and 6.1.1.4'
 'N'  'N'   0.0061   0.0033
 'International Tables Vol C Tables 4.2.6.8 and 6.1.1.4'
 'O'  'O'   0.0106   0.0060
 'International Tables Vol C Tables 4.2.6.8 and 6.1.1.4'
 
_space_group_crystal_system       trigonal
_space_group_IT_number            146
_space_group_name_H-M_alt         'R 3 :H'
_space_group_name_Hall            'R 3'
 
_shelx_space_group_comment
;
The symmetry employed for this shelxl refinement is uniquely defined
by the following loop, which should always be used as a source of
symmetry information in preference to the above space-group names.
They are only intended as comments.
;
 
loop_
 _space_group_symop_operation_xyz
 'x, y, z'
 '-y, x-y, z'
 '-x+y, -x, z'
 'x+2/3, y+1/3, z+1/3'
 '-y+2/3, x-y+1/3, z+1/3'
 '-x+y+2/3, -x+1/3, z+1/3'
 'x+1/3, y+2/3, z+2/3'
 '-y+1/3, x-y+2/3, z+2/3'
 '-x+y+1/3, -x+2/3, z+2/3'
 
_cell_length_a                    49.810(2)
_cell_length_b                    49.810(2)
_cell_length_c                    10.4882(7)
_cell_angle_alpha                 90
_cell_angle_beta                  90
_cell_angle_gamma                 120
_cell_volume                      22535(3)
_cell_formula_units_Z             18
_cell_measurement_temperature     300(2)
_cell_measurement_reflns_used      6987
_cell_measurement_theta_min        2.16
_cell_measurement_theta_max       20.11
 
_exptl_crystal_description        Rod
_exptl_crystal_colour             yellow
_exptl_crystal_density_meas       ?
_exptl_crystal_density_method     ?
_exptl_crystal_density_diffrn     1.141          
_exptl_crystal_F_000              8168
_exptl_transmission_factor_min    ?
_exptl_transmission_factor_max    ?
_exptl_crystal_size_max           0.320
_exptl_crystal_size_mid           0.211
_exptl_crystal_size_min           0.194
_exptl_absorpt_coefficient_mu     0.084
_shelx_estimated_absorpt_T_min    ?
_shelx_estimated_absorpt_T_max    ?
_exptl_absorpt_correction_type    'multi-scan'
_exptl_absorpt_correction_T_min   0.891
_exptl_absorpt_correction_T_max   1.000
_exptl_absorpt_process_details    'SADABS, 2016'
_exptl_absorpt_special_details    ?
_diffrn_ambient_temperature       300(2)
_diffrn_radiation_wavelength      0.71073
_diffrn_radiation_type            MoK\a
_diffrn_source 			  'microfocus sealed tube'
_diffrn_measurement_device 	  'four-circle diffractometer' 
_diffrn_measurement_device_type   'Bruker D8 Venture'
_diffrn_measurement_method 	  '\f and \w scans'
_diffrn_detector_area_resol_mean   ? 
_diffrn_standards_number 	   0
_diffrn_standards_interval_count   . 
_diffrn_standards_interval_time    . 
_diffrn_standards_decay_% 	   ?
_diffrn_reflns_number             80673
_diffrn_reflns_av_unetI/netI      0.0755
_diffrn_reflns_av_R_equivalents   0.1256
_diffrn_reflns_limit_h_min        -52
_diffrn_reflns_limit_h_max        52
_diffrn_reflns_limit_k_min        -51
_diffrn_reflns_limit_k_max        52
_diffrn_reflns_limit_l_min        -10
_diffrn_reflns_limit_l_max        11
_diffrn_reflns_theta_min          1.998
_diffrn_reflns_theta_max          22.075
_diffrn_reflns_theta_full         22.075
_diffrn_measured_fraction_theta_max   0.992
_diffrn_measured_fraction_theta_full  0.992
_diffrn_reflns_Laue_measured_fraction_max    0.992
_diffrn_reflns_Laue_measured_fraction_full   0.992
_diffrn_reflns_point_group_measured_fraction_max   0.977
_diffrn_reflns_point_group_measured_fraction_full  0.978
_reflns_number_total              12124
_reflns_number_gt                 5837
_reflns_threshold_expression      'I > 2\s(I)'
_reflns_Friedel_coverage          0.970
_reflns_Friedel_fraction_max      0.963
_reflns_Friedel_fraction_full     0.963
 
_reflns_special_details
;
 Reflections were merged by SHELXL according to the crystal
 class for the calculation of statistics and refinement.
 
 _reflns_Friedel_fraction is defined as the number of unique
 Friedel pairs measured divided by the number that would be
 possible theoretically, ignoring centric projections and
 systematic absences.
;
 
_computing_data_collection        'APEX4 (Bruker, 2021)'
_computing_cell_refinement        'SAINT V8.40A (Bruker, 2019)'
_computing_data_reduction         'SAINT V8.40A (Bruker, 2019)'
_computing_structure_solution     'SHELXD 2018/2 (Sheldrick, 2018)'
_computing_structure_refinement   'SHELXL-2018/3 (Sheldrick, 2018)'
_computing_molecular_graphics  'X-Seed (Barbour, 2020; Atwood & Barbour, 2003)'
_computing_publication_material   ?
_refine_special_details           
;
Formula was adjusted to include the CO2 guest molecules that cannot be modeled. 
Values of included CO2 are based on sorption data.
;
_refine_ls_structure_factor_coef  Fsqd
_refine_ls_matrix_type            full
_refine_ls_weighting_scheme       calc
_refine_ls_weighting_details
'w=1/[\s^2^(Fo^2^)+(0.2000P)^2^] where P=(Fo^2^+2Fc^2^)/3'
_atom_sites_solution_primary      'dual space'
_atom_sites_solution_secondary    difmap
_atom_sites_solution_hydrogens    geom
_refine_ls_hydrogen_treatment     constr
_refine_ls_extinction_method      none
_refine_ls_extinction_coef        .
_refine_ls_abs_structure_details
;
 Flack x determined using 1912 quotients [(I+)-(I-)]/[(I+)+(I-)]
 (Parsons, Flack and Wagner, Acta Cryst. B69 (2013) 249-259).
;
_refine_ls_abs_structure_Flack    0.3(9)
_chemical_absolute_configuration  rm
_refine_ls_number_reflns          12124
_refine_ls_number_parameters      987
_refine_ls_number_restraints      1597
_refine_ls_R_factor_all           0.2159
_refine_ls_R_factor_gt            0.1369
_refine_ls_wR_factor_ref          0.3855
_refine_ls_wR_factor_gt           0.3263
_refine_ls_goodness_of_fit_ref    1.192
_refine_ls_restrained_S_all       1.130
_refine_ls_shift/su_max           0.027
_refine_ls_shift/su_mean          0.004
 
loop_
 _atom_site_label
 _atom_site_type_symbol
 _atom_site_fract_x
 _atom_site_fract_y
 _atom_site_fract_z
 _atom_site_U_iso_or_equiv
 _atom_site_adp_type
 _atom_site_occupancy
 _atom_site_site_symmetry_order  
 _atom_site_calc_flag
 _atom_site_refinement_flags_posn
 _atom_site_refinement_flags_adp
 _atom_site_refinement_flags_occupancy
 _atom_site_disorder_assembly
 _atom_site_disorder_group
O10C O 0.2931(3) 0.0259(3) 0.2110(11) 0.127(4) Uani 1 1 d . U . . .
H10C H 0.294296 0.040510 0.251925 0.191 Uiso 1 1 calc R U . . .
N1C N 0.2592(3) -0.0205(3) -0.3255(15) 0.098(4) Uani 1 1 d . U . . .
O9B O 0.0888(3) -0.0907(3) -0.1589(12) 0.115(4) Uani 1 1 d . U . . .
H9B H 0.078221 -0.098597 -0.095059 0.173 Uiso 1 1 calc R U . . .
O10F O 0.2567(3) 0.1214(3) -0.0742(13) 0.140(5) Uani 1 1 d . U . . .
H10F H 0.241886 0.105050 -0.098903 0.210 Uiso 1 1 calc R U . . .
C8B C 0.1124(4) -0.0975(4) -0.1632(19) 0.103(5) Uani 1 1 d . U . . .
N12D N 0.1795(4) 0.2328(4) -0.3977(15) 0.113(4) Uani 1 1 d . U . . .
O10E O 0.3076(3) 0.2781(4) 0.0708(14) 0.147(5) Uani 1 1 d . U . . .
H10E H 0.308916 0.272613 0.143197 0.220 Uiso 1 1 calc R U . . .
N12C N 0.2825(3) 0.0721(3) 0.2596(13) 0.098(4) Uani 1 1 d . U . . .
N12B N 0.2051(4) -0.0793(4) -0.3793(14) 0.106(4) Uani 1 1 d . U . . .
C8C C 0.2608(4) 0.0253(4) -0.1547(16) 0.103(5) Uani 1 1 d . U . . .
O9C O 0.2505(4) 0.0251(3) -0.2783(11) 0.132(4) Uani 1 1 d . U . . .
H9C H 0.250307 0.010934 -0.318796 0.197 Uiso 1 1 calc R U . . .
N1B N 0.0702(4) -0.1244(3) 0.0487(14) 0.107(4) Uani 1 1 d . U . . .
C18B C 0.2601(4) -0.0420(4) -0.4196(16) 0.100(4) Uani 1 1 d . U . . .
H18B H 0.265808 -0.055884 -0.377115 0.120 Uiso 1 1 calc R U . . .
C7B C 0.1325(4) -0.0864(4) -0.2615(17) 0.096(4) Uani 1 1 d . U . . .
H7B H 0.129422 -0.075476 -0.326384 0.115 Uiso 1 1 calc R U . . .
N12E N 0.2890(4) 0.2600(4) 0.3052(16) 0.111(4) Uani 1 1 d . U . . .
C13A C 0.0495(4) -0.1113(5) 0.231(2) 0.122(6) Uani 1 1 d . U . . .
H13A H 0.042036 -0.100245 0.177821 0.147 Uiso 1 1 calc R U . . .
N1E N 0.2098(4) 0.2845(4) -0.2364(15) 0.110(4) Uani 1 1 d . U . . .
C13B C 0.2276(4) -0.0610(4) -0.4787(17) 0.106(5) Uani 1 1 d . U . . .
H13B H 0.221584 -0.046665 -0.515266 0.127 Uiso 1 1 calc R U . . .
N12A N 0.0817(4) -0.0899(4) 0.2765(16) 0.122(5) Uani 1 1 d . U . . .
C3C C 0.2685(4) 0.0025(4) -0.1215(16) 0.098(4) Uani 1 1 d . U . . .
N1A N 0.2277(3) 0.0566(4) 0.4065(13) 0.107(4) Uani 1 1 d . U . . .
C5E C 0.2786(5) 0.2742(5) 0.0532(19) 0.110(5) Uani 1 1 d . U . . .
O9F O 0.2318(4) 0.1537(3) 0.3911(14) 0.155(6) Uani 1 1 d . U . . .
H9F H 0.247204 0.169032 0.418846 0.232 Uiso 1 1 calc R U . . .
C6B C 0.1589(4) -0.0914(4) -0.2673(16) 0.098(4) Uani 1 1 d . U . . .
O10B O 0.1820(4) -0.1196(4) -0.1867(14) 0.152(6) Uani 1 1 d . U . . .
H10B H 0.193202 -0.111535 -0.248781 0.229 Uiso 1 1 calc R U . . .
C3B C 0.1157(4) -0.1152(4) -0.0675(18) 0.107(5) Uani 1 1 d . U . . .
N12F N 0.1993(4) 0.0747(3) -0.0738(17) 0.117(5) Uani 1 1 d . U . . .
O9A O 0.1741(3) 0.0452(3) 0.313(2) 0.180(7) Uani 1 1 d . U . . .
H9A H 0.192053 0.056003 0.337016 0.270 Uiso 1 1 calc R U . . .
N1F N 0.2853(4) 0.2021(4) 0.3812(17) 0.119(5) Uani 1 1 d . U . . .
C2C C 0.2677(4) -0.0202(4) -0.2106(17) 0.094(4) Uani 1 1 d . U . . .
H2C H 0.273432 -0.034407 -0.184004 0.112 Uiso 1 1 calc R U . . .
C5C C 0.2814(4) 0.0256(4) 0.0879(15) 0.099(5) Uani 1 1 d . U . . .
C8A C 0.1663(5) 0.0161(5) 0.320(2) 0.124(6) Uani 1 1 d . U . . .
C13C C 0.2804(4) 0.0947(4) 0.3425(15) 0.099(5) Uani 1 1 d . U . . .
H13C H 0.272113 0.105905 0.294888 0.118 Uiso 1 1 calc R U . . .
O9E O 0.1938(3) 0.2693(4) -0.0055(14) 0.155(5) Uani 1 1 d . U . . .
H9E H 0.192661 0.274857 -0.077952 0.233 Uiso 1 1 calc R U . . .
C7C C 0.2624(4) 0.0459(4) -0.0680(15) 0.101(5) Uani 1 1 d . U . . .
H7C H 0.256660 0.060283 -0.092517 0.122 Uiso 1 1 calc R U . . .
C11A C 0.0941(5) -0.0608(6) 0.2579(19) 0.126(6) Uani 1 1 d . U . . .
H11A H 0.082221 -0.053344 0.220207 0.152 Uiso 1 1 calc R U . . .
N1D N 0.1609(4) 0.0790(4) -0.2647(17) 0.124(5) Uani 1 1 d . U . . .
C3A C 0.1859(5) 0.0060(5) 0.361(2) 0.117(5) Uani 1 1 d . U . . .
C11C C 0.2741(4) 0.0709(4) 0.1430(17) 0.099(5) Uani 1 1 d . U . . .
H11C H 0.269053 0.085414 0.113110 0.119 Uiso 1 1 calc R U . . .
C11E C 0.2627(5) 0.2554(4) 0.2717(18) 0.109(5) Uani 1 1 d . U . . .
H11E H 0.246526 0.246405 0.330208 0.130 Uiso 1 1 calc R U . . .
C11D C 0.1611(4) 0.2083(5) -0.3393(17) 0.107(5) Uani 1 1 d . U . . .
H11D H 0.143271 0.206414 -0.301958 0.128 Uiso 1 1 calc R U . . .
O10D O 0.2157(4) 0.2101(4) -0.440(2) 0.202(9) Uani 1 1 d . U . . .
H10D H 0.209918 0.222819 -0.446073 0.303 Uiso 1 1 calc R U . . .
C3D C 0.1759(5) 0.1312(5) -0.3175(19) 0.112(5) Uani 1 1 d . U . . .
C6C C 0.2723(4) 0.0469(4) 0.0556(15) 0.093(4) Uani 1 1 d . U . . .
C2D C 0.1806(5) 0.1060(5) -0.315(2) 0.118(5) Uani 1 1 d . U . . .
H2D H 0.198797 0.108375 -0.350196 0.141 Uiso 1 1 calc R U . . .
C13D C 0.1714(4) 0.2575(5) -0.4069(16) 0.103(5) Uani 1 1 d . U . . .
H13D H 0.154597 0.252993 -0.346584 0.124 Uiso 1 1 calc R U . . .
C18D C 0.2008(5) 0.2887(4) -0.3678(18) 0.110(5) Uani 1 1 d . U . . .
H18D H 0.217700 0.292861 -0.426708 0.133 Uiso 1 1 calc R U . . .
C5D C 0.1936(5) 0.1843(5) -0.376(2) 0.126(6) Uani 1 1 d . U . . .
C8D C 0.1494(5) 0.1298(5) -0.267(2) 0.124(6) Uani 1 1 d . U . . .
C18C C 0.2594(4) 0.0776(5) 0.4557(15) 0.108(5) Uani 1 1 d . U . . .
H18C H 0.267075 0.065093 0.496589 0.129 Uiso 1 1 calc R U . . .
C6D C 0.1674(4) 0.1830(4) -0.3300(18) 0.102(5) Uani 1 1 d . U . . .
O10A O 0.1356(4) -0.0786(4) 0.345(2) 0.202(9) Uani 1 1 d . U . . .
H10A H 0.117244 -0.089061 0.325352 0.303 Uiso 1 1 calc R U . . .
C2A C 0.2169(5) 0.0269(5) 0.4062(18) 0.125(6) Uani 1 1 d . U . . .
H2A H 0.229190 0.018975 0.435521 0.150 Uiso 1 1 calc R U . . .
C11B C 0.1819(4) -0.0759(4) -0.3670(17) 0.104(5) Uani 1 1 d . U . . .
H11B H 0.179344 -0.063043 -0.423668 0.125 Uiso 1 1 calc R U . . .
C16B C 0.2837(5) -0.0433(5) -0.6291(19) 0.121(6) Uani 1 1 d . U . . .
H16A H 0.291277 -0.056729 -0.599173 0.146 Uiso 1 1 calc R U . . .
H16B H 0.297578 -0.030004 -0.695171 0.146 Uiso 1 1 calc R U . . .
C3F C 0.2676(5) 0.1647(5) 0.2174(18) 0.110(5) Uani 1 1 d . U . . .
C2B C 0.0931(5) -0.1286(4) 0.0374(17) 0.110(5) Uani 1 1 d . U . . .
H2B H 0.095806 -0.140661 0.098048 0.132 Uiso 1 1 calc R U . . .
C8F C 0.2380(5) 0.1467(5) 0.2750(17) 0.108(5) Uani 1 1 d . U . . .
C4B C 0.1379(5) -0.1238(5) -0.081(2) 0.121(5) Uani 1 1 d . U . . .
H4B H 0.138592 -0.137556 -0.022819 0.145 Uiso 1 1 calc R U . . .
C16C C 0.2914(5) 0.1224(6) 0.5985(19) 0.144(7) Uani 1 1 d . U . . .
H16C H 0.290136 0.136888 0.656538 0.172 Uiso 1 1 calc R U . . .
H16D H 0.300034 0.111595 0.644817 0.172 Uiso 1 1 calc R U . . .
C14E C 0.3132(5) 0.2835(5) 0.508(2) 0.132(6) Uani 1 1 d . U . . .
H14A H 0.332810 0.295276 0.463114 0.159 Uiso 1 1 calc R U . . .
H14B H 0.303136 0.295810 0.510645 0.159 Uiso 1 1 calc R U . . .
C2F C 0.2912(4) 0.1939(5) 0.277(2) 0.112(5) Uani 1 1 d . U . . .
H2F H 0.310218 0.206083 0.237598 0.134 Uiso 1 1 calc R U . . .
C15C C 0.3122(5) 0.1398(5) 0.489(2) 0.137(7) Uani 1 1 d . U . . .
H15A H 0.333083 0.153400 0.519731 0.165 Uiso 1 1 calc R U . . .
H15B H 0.304921 0.152502 0.448407 0.165 Uiso 1 1 calc R U . . .
C4C C 0.2797(5) 0.0033(5) 0.0005(18) 0.108(5) Uani 1 1 d . U . . .
H4C H 0.285929 -0.010760 0.024350 0.130 Uiso 1 1 calc R U . . .
C18A C 0.0504(4) -0.1369(5) 0.1569(19) 0.118(5) Uani 1 1 d . U . . .
H18A H 0.057956 -0.147578 0.212029 0.142 Uiso 1 1 calc R U . . .
C3E C 0.2431(4) 0.2798(4) -0.0867(17) 0.107(5) Uani 1 1 d . U . . .
C14C C 0.3127(5) 0.1171(5) 0.3901(19) 0.121(6) Uani 1 1 d . U . . .
H14C H 0.325682 0.128644 0.318622 0.146 Uiso 1 1 calc R U . . .
H14D H 0.321479 0.105516 0.428727 0.146 Uiso 1 1 calc R U . . .
C13F C 0.1714(5) 0.0471(4) -0.125(2) 0.126(6) Uani 1 1 d . U . . .
H13F H 0.153118 0.043355 -0.076432 0.151 Uiso 1 1 calc R U . . .
C2E C 0.2350(6) 0.2868(4) -0.2191(19) 0.118(5) Uani 1 1 d . U . . .
H2E H 0.249178 0.292656 -0.285557 0.141 Uiso 1 1 calc R U . . .
C14A C 0.0290(5) -0.1252(6) 0.345(2) 0.153(8) Uani 1 1 d . U . . .
H14E H 0.028200 -0.109101 0.393795 0.184 Uiso 1 1 calc R U . . .
H14F H 0.037420 -0.134977 0.399486 0.184 Uiso 1 1 calc R U . . .
C5F C 0.2502(5) 0.1287(5) 0.0408(19) 0.111(5) Uani 1 1 d . U . . .
C15E C 0.3190(6) 0.2761(6) 0.643(2) 0.150(8) Uani 1 1 d . U . . .
H15C H 0.332354 0.295458 0.687213 0.180 Uiso 1 1 calc R U . . .
H15D H 0.299398 0.265822 0.688514 0.180 Uiso 1 1 calc R U . . .
C8E C 0.2218(5) 0.2701(5) 0.010(2) 0.124(6) Uani 1 1 d . U . . .
C17B C 0.2833(4) -0.0239(4) -0.5208(17) 0.105(5) Uani 1 1 d . U . . .
H17A H 0.303806 -0.013155 -0.482513 0.126 Uiso 1 1 calc R U . . .
H17B H 0.278988 -0.008300 -0.554319 0.126 Uiso 1 1 calc R U . . .
C6F C 0.2215(4) 0.1117(4) 0.0960(17) 0.100(4) Uani 1 1 d . U . . .
C6A C 0.1255(4) -0.0389(5) 0.2918(19) 0.113(5) Uani 1 1 d . U . . .
C5B C 0.1602(5) -0.1116(5) -0.183(2) 0.121(6) Uani 1 1 d . U . . .
C6E C 0.2563(5) 0.2634(4) 0.1458(18) 0.109(5) Uani 1 1 d . U . . .
C14B C 0.2281(5) -0.0816(5) -0.5854(19) 0.132(6) Uani 1 1 d . U . . .
H14G H 0.233388 -0.096376 -0.550004 0.158 Uiso 1 1 calc R U . . .
H14H H 0.207649 -0.093170 -0.623141 0.158 Uiso 1 1 calc R U . . .
C17C C 0.2589(5) 0.0990(5) 0.5507(19) 0.128(6) Uani 1 1 d . U . . .
H17C H 0.246240 0.087133 0.622514 0.154 Uiso 1 1 calc R U . . .
H17D H 0.249455 0.110091 0.513437 0.154 Uiso 1 1 calc R U . . .
C13E C 0.2928(4) 0.2532(4) 0.4377(17) 0.108(5) Uani 1 1 d . U . . .
H13E H 0.272351 0.242576 0.478727 0.129 Uiso 1 1 calc R U . . .
C11F C 0.1963(5) 0.0842(4) 0.033(2) 0.111(5) Uani 1 1 d . U . . .
H11F H 0.177276 0.073458 0.074118 0.133 Uiso 1 1 calc R U . . .
C18E C 0.3065(5) 0.2322(5) 0.4417(18) 0.116(5) Uani 1 1 d . U . . .
H18E H 0.326191 0.242114 0.395090 0.139 Uiso 1 1 calc R U . . .
C16E C 0.3331(6) 0.2567(6) 0.650(2) 0.150(8) Uani 1 1 d . U . . .
H16E H 0.335518 0.252602 0.738195 0.180 Uiso 1 1 calc R U . . .
H16F H 0.353522 0.267436 0.610976 0.180 Uiso 1 1 calc R U . . .
C4E C 0.2720(5) 0.2821(5) -0.060(2) 0.118(5) Uani 1 1 d . U . . .
H4E H 0.286959 0.289227 -0.124113 0.142 Uiso 1 1 calc R U . . .
C5A C 0.1450(6) -0.0480(5) 0.332(2) 0.140(7) Uani 1 1 d . U . . .
C15B C 0.2507(5) -0.0633(6) -0.685(2) 0.139(7) Uani 1 1 d . U . . .
H15E H 0.244370 -0.049816 -0.725531 0.167 Uiso 1 1 calc R U . . .
H15F H 0.250989 -0.077079 -0.749164 0.167 Uiso 1 1 calc R U . . .
C7F C 0.2162(5) 0.1209(5) 0.2158(19) 0.113(5) Uani 1 1 d . U . . .
H7F H 0.197034 0.108939 0.255079 0.136 Uiso 1 1 calc R U . . .
C16D C 0.1829(7) 0.3182(6) -0.503(3) 0.159(8) Uani 1 1 d . U . . .
H16G H 0.177179 0.334158 -0.498105 0.191 Uiso 1 1 calc R U . . .
H16H H 0.198926 0.324225 -0.566777 0.191 Uiso 1 1 calc R U . . .
C7A C 0.1359(5) -0.0060(5) 0.289(2) 0.133(7) Uani 1 1 d . U . . .
H7A H 0.122060 0.000511 0.265471 0.160 Uiso 1 1 calc R U . . .
C14F C 0.1769(7) 0.0186(5) -0.109(3) 0.172(9) Uani 1 1 d . U . . .
H14I H 0.196646 0.023441 -0.145876 0.206 Uiso 1 1 calc R U . . .
H14J H 0.177068 0.014025 -0.019289 0.206 Uiso 1 1 calc R U . . .
O9D O 0.1258(4) 0.1033(4) -0.216(2) 0.204(9) Uani 1 1 d . U . . .
H9D H 0.129625 0.089149 -0.223371 0.306 Uiso 1 1 calc R U . . .
C16F C 0.1438(8) -0.0049(6) -0.303(3) 0.188(10) Uani 1 1 d . U . . .
H16I H 0.124424 -0.023011 -0.327705 0.225 Uiso 1 1 calc R U . . .
H16J H 0.159868 -0.003990 -0.358130 0.225 Uiso 1 1 calc R U . . .
C4F C 0.2728(5) 0.1550(4) 0.1000(17) 0.111(5) Uani 1 1 d . U . . .
H4F H 0.291995 0.166576 0.060860 0.133 Uiso 1 1 calc R U . . .
C4D C 0.1965(5) 0.1569(6) -0.369(2) 0.137(7) Uani 1 1 d . U . . .
H4D H 0.214041 0.157709 -0.404383 0.165 Uiso 1 1 calc R U . . .
C17A C 0.0176(5) -0.1597(6) 0.113(2) 0.155(8) Uani 1 1 d . U . . .
H17E H 0.010085 -0.149037 0.058907 0.186 Uiso 1 1 calc R U . . .
H17F H 0.017800 -0.175961 0.062787 0.186 Uiso 1 1 calc R U . . .
C17D C 0.1951(6) 0.3146(5) -0.371(2) 0.141(6) Uani 1 1 d . U . . .
H17G H 0.214236 0.333584 -0.351550 0.169 Uiso 1 1 calc R U . . .
H17H H 0.180084 0.311699 -0.305777 0.169 Uiso 1 1 calc R U . . .
C16A C -0.0042(6) -0.1740(7) 0.225(3) 0.180(10) Uani 1 1 d . U . . .
H16K H -0.025065 -0.187800 0.195048 0.216 Uiso 1 1 calc R U . . .
H16L H 0.002293 -0.186062 0.276293 0.216 Uiso 1 1 calc R U . . .
C14D C 0.1614(5) 0.2605(6) -0.5365(19) 0.131(6) Uani 1 1 d . U . . .
H14K H 0.142958 0.241411 -0.560392 0.157 Uiso 1 1 calc R U . . .
H14L H 0.177649 0.264427 -0.597414 0.157 Uiso 1 1 calc R U . . .
C7D C 0.1453(5) 0.1558(5) -0.274(2) 0.127(6) Uani 1 1 d . U . . .
H7D H 0.127488 0.154644 -0.240650 0.152 Uiso 1 1 calc R U . . .
C17E C 0.3124(6) 0.2253(6) 0.578(2) 0.154(8) Uani 1 1 d . U . . .
H17I H 0.322695 0.213182 0.576426 0.184 Uiso 1 1 calc R U . . .
H17J H 0.292783 0.213401 0.622744 0.184 Uiso 1 1 calc R U . . .
C18F C 0.1674(5) 0.0532(5) -0.263(2) 0.121(5) Uani 1 1 d . U . . .
H18F H 0.186758 0.059357 -0.309194 0.145 Uiso 1 1 calc R U . . .
C15D C 0.1547(6) 0.2874(7) -0.539(2) 0.145(7) Uani 1 1 d . U . . .
H15G H 0.137888 0.282856 -0.480627 0.174 Uiso 1 1 calc R U . . .
H15H H 0.147973 0.289026 -0.624158 0.174 Uiso 1 1 calc R U . . .
C17F C 0.1410(6) 0.0250(5) -0.328(3) 0.157(8) Uani 1 1 d . U . . .
H17K H 0.141623 0.028721 -0.419408 0.189 Uiso 1 1 calc R U . . .
H17L H 0.121280 0.021618 -0.296054 0.189 Uiso 1 1 calc R U . . .
C4A C 0.1752(6) -0.0270(6) 0.362(2) 0.151(7) Uani 1 1 d . U . . .
H4A H 0.188814 -0.033902 0.383217 0.181 Uiso 1 1 calc R U . . .
C7E C 0.2286(5) 0.2612(5) 0.125(2) 0.126(6) Uani 1 1 d . U . . .
H7E H 0.213727 0.253516 0.189408 0.152 Uiso 1 1 calc R U . . .
C15F C 0.1506(8) -0.0092(6) -0.177(3) 0.186(10) Uani 1 1 d . U . . .
H15I H 0.155472 -0.025786 -0.177181 0.223 Uiso 1 1 calc R U . . .
H15J H 0.131894 -0.016316 -0.126480 0.223 Uiso 1 1 calc R U . . .
C15A C -0.0035(6) -0.1492(8) 0.303(3) 0.201(12) Uani 1 1 d . U . . .
H15K H -0.016372 -0.158301 0.377811 0.241 Uiso 1 1 calc R U . . .
H15L H -0.012380 -0.138995 0.254092 0.241 Uiso 1 1 calc R U . . .
 
loop_
 _atom_site_aniso_label
 _atom_site_aniso_U_11
 _atom_site_aniso_U_22
 _atom_site_aniso_U_33
 _atom_site_aniso_U_23
 _atom_site_aniso_U_13
 _atom_site_aniso_U_12
O10C 0.167(12) 0.144(11) 0.107(8) -0.005(7) -0.022(8) 0.105(10)
N1C 0.091(9) 0.095(9) 0.117(10) 0.001(8) 0.008(7) 0.053(7)
O9B 0.091(8) 0.106(9) 0.147(10) 0.011(7) 0.006(7) 0.048(7)
O10F 0.125(10) 0.129(10) 0.133(10) -0.036(8) 0.021(8) 0.038(8)
C8B 0.074(10) 0.085(11) 0.132(12) 0.001(9) 0.001(9) 0.026(9)
N12D 0.114(11) 0.101(10) 0.124(10) 0.004(8) 0.020(9) 0.053(9)
O10E 0.099(10) 0.188(14) 0.147(11) 0.011(10) 0.012(8) 0.068(10)
N12C 0.099(9) 0.114(10) 0.084(8) 0.001(7) 0.002(7) 0.055(8)
N12B 0.086(9) 0.120(11) 0.114(10) 0.013(8) 0.001(7) 0.053(9)
C8C 0.140(13) 0.119(13) 0.078(9) 0.015(9) 0.004(9) 0.086(11)
O9C 0.194(13) 0.157(12) 0.095(8) -0.005(7) -0.017(8) 0.127(11)
N1B 0.077(9) 0.100(10) 0.121(10) 0.010(8) -0.005(8) 0.026(8)
C18B 0.095(10) 0.102(11) 0.107(10) -0.004(9) -0.005(8) 0.052(9)
C7B 0.089(10) 0.085(10) 0.110(11) 0.002(8) -0.009(8) 0.041(9)
N12E 0.084(10) 0.108(10) 0.126(10) -0.002(8) -0.002(8) 0.036(8)
C13A 0.087(11) 0.115(12) 0.143(13) 0.018(10) 0.019(10) 0.034(9)
N1E 0.103(11) 0.100(10) 0.127(11) 0.001(8) -0.003(8) 0.051(9)
C13B 0.097(10) 0.117(12) 0.109(11) 0.006(9) -0.007(8) 0.058(9)
N12A 0.106(11) 0.109(11) 0.131(11) 0.020(9) 0.015(9) 0.038(9)
C3C 0.120(12) 0.113(11) 0.085(9) 0.020(8) 0.016(8) 0.076(10)
N1A 0.078(9) 0.126(11) 0.103(9) 0.001(8) -0.011(7) 0.041(8)
C5E 0.097(12) 0.122(13) 0.107(11) -0.004(10) -0.006(9) 0.051(11)
O9F 0.140(12) 0.141(12) 0.133(10) -0.040(9) 0.021(8) 0.032(9)
C6B 0.088(10) 0.098(11) 0.106(10) 0.008(9) -0.008(8) 0.046(9)
O10B 0.143(11) 0.192(15) 0.161(12) 0.070(10) 0.028(9) 0.113(11)
C3B 0.086(11) 0.104(12) 0.119(11) 0.018(9) 0.000(9) 0.039(9)
N12F 0.125(11) 0.075(8) 0.146(12) -0.031(8) -0.009(9) 0.045(8)
O9A 0.118(11) 0.090(9) 0.32(2) 0.020(12) -0.054(12) 0.041(8)
N1F 0.110(11) 0.095(10) 0.128(11) -0.018(8) -0.021(9) 0.033(8)
C2C 0.098(11) 0.093(11) 0.095(10) 0.012(8) 0.007(9) 0.052(9)
C5C 0.121(12) 0.108(12) 0.078(9) 0.018(8) 0.002(9) 0.065(10)
C8A 0.099(12) 0.097(12) 0.160(15) 0.014(11) -0.021(11) 0.038(10)
C13C 0.087(10) 0.105(11) 0.088(9) -0.002(8) -0.007(8) 0.035(9)
O9E 0.108(10) 0.206(15) 0.144(11) 0.028(10) 0.013(8) 0.072(11)
C7C 0.140(13) 0.124(12) 0.082(9) 0.003(9) -0.005(9) 0.097(11)
C11A 0.111(13) 0.121(13) 0.121(13) 0.024(12) 0.005(11) 0.039(11)
N1D 0.114(12) 0.129(11) 0.146(12) -0.015(10) -0.001(9) 0.074(10)
C3A 0.097(11) 0.096(11) 0.145(13) 0.029(10) -0.018(10) 0.039(9)
C11C 0.103(11) 0.115(12) 0.090(10) 0.001(8) 0.003(9) 0.062(10)
C11E 0.079(11) 0.105(12) 0.122(11) 0.008(10) 0.010(9) 0.031(10)
C11D 0.088(11) 0.107(12) 0.109(12) 0.016(10) 0.019(9) 0.036(10)
O10D 0.168(14) 0.133(12) 0.30(2) 0.060(14) 0.127(15) 0.076(11)
C3D 0.108(12) 0.098(11) 0.131(13) -0.009(10) 0.021(10) 0.052(10)
C6C 0.101(11) 0.116(11) 0.082(9) 0.012(8) 0.012(8) 0.070(9)
C2D 0.102(13) 0.115(13) 0.139(14) -0.010(11) 0.018(11) 0.057(11)
C13D 0.098(11) 0.127(11) 0.096(10) 0.012(9) 0.010(8) 0.065(10)
C18D 0.121(13) 0.094(10) 0.116(11) 0.024(9) 0.017(9) 0.053(10)
C5D 0.105(13) 0.114(13) 0.154(15) 0.022(12) 0.048(11) 0.051(11)
C8D 0.097(12) 0.091(11) 0.182(16) 0.034(11) 0.043(11) 0.045(10)
C18C 0.083(10) 0.135(12) 0.088(10) 0.000(9) -0.005(8) 0.042(9)
C6D 0.096(11) 0.086(10) 0.123(12) 0.004(9) 0.025(9) 0.045(9)
O10A 0.169(15) 0.099(10) 0.30(2) 0.033(12) -0.082(15) 0.040(10)
C2A 0.113(13) 0.112(13) 0.123(13) 0.034(11) -0.009(10) 0.038(11)
C11B 0.095(11) 0.109(12) 0.112(12) 0.009(9) -0.004(9) 0.054(11)
C16B 0.114(13) 0.144(15) 0.122(12) -0.004(12) 0.011(11) 0.076(12)
C3F 0.112(12) 0.105(11) 0.105(11) -0.004(9) -0.007(9) 0.050(10)
C2B 0.090(12) 0.100(12) 0.115(12) 0.010(9) -0.004(9) 0.029(10)
C8F 0.101(12) 0.107(12) 0.103(11) -0.026(9) -0.005(9) 0.043(10)
C4B 0.097(12) 0.118(13) 0.137(13) 0.033(11) 0.002(10) 0.046(11)
C16C 0.112(14) 0.184(18) 0.103(12) -0.034(12) -0.020(11) 0.051(13)
C14E 0.128(14) 0.118(13) 0.136(14) -0.030(11) -0.017(11) 0.050(12)
C2F 0.105(12) 0.104(12) 0.117(12) -0.013(9) 0.001(10) 0.046(10)
C15C 0.110(13) 0.139(15) 0.123(14) -0.023(11) -0.007(11) 0.032(11)
C4C 0.127(13) 0.116(12) 0.103(10) 0.020(9) 0.008(10) 0.076(11)
C18A 0.075(10) 0.118(13) 0.128(12) 0.015(10) 0.004(9) 0.024(9)
C3E 0.094(11) 0.107(12) 0.104(10) 0.000(9) -0.002(9) 0.040(10)
C14C 0.099(12) 0.118(13) 0.122(12) -0.008(10) 0.005(10) 0.035(10)
C13F 0.119(13) 0.096(11) 0.168(14) -0.044(10) -0.030(12) 0.057(10)
C2E 0.123(14) 0.098(12) 0.124(12) 0.003(10) 0.003(11) 0.048(12)
C14A 0.112(14) 0.146(16) 0.157(16) 0.005(13) 0.033(12) 0.032(12)
C5F 0.098(12) 0.113(13) 0.118(12) -0.011(10) 0.005(10) 0.049(10)
C15E 0.159(18) 0.131(16) 0.110(13) -0.027(12) -0.020(12) 0.034(14)
C8E 0.075(11) 0.133(14) 0.138(13) -0.001(12) -0.002(10) 0.032(11)
C17B 0.099(11) 0.106(12) 0.112(11) 0.001(9) 0.007(9) 0.052(9)
C6F 0.105(11) 0.091(10) 0.112(11) -0.019(8) -0.010(9) 0.055(9)
C6A 0.082(10) 0.104(11) 0.138(13) 0.016(10) -0.007(10) 0.035(9)
C5B 0.089(12) 0.151(15) 0.137(13) 0.039(11) 0.009(10) 0.071(11)
C6E 0.089(11) 0.113(12) 0.108(11) -0.009(10) 0.001(9) 0.037(10)
C14B 0.112(13) 0.136(15) 0.116(12) -0.010(11) -0.004(10) 0.039(11)
C17C 0.102(12) 0.163(16) 0.105(12) -0.020(11) -0.010(9) 0.055(11)
C13E 0.086(11) 0.109(12) 0.108(11) -0.022(9) -0.014(8) 0.033(9)
C11F 0.114(12) 0.077(10) 0.137(13) -0.011(9) -0.009(11) 0.045(9)
C18E 0.101(12) 0.113(12) 0.118(11) -0.020(9) -0.027(10) 0.041(10)
C16E 0.166(19) 0.138(17) 0.111(13) -0.017(12) -0.041(12) 0.049(14)
C4E 0.105(12) 0.121(13) 0.119(12) 0.002(11) 0.016(10) 0.050(11)
C5A 0.119(14) 0.092(12) 0.180(17) 0.017(12) -0.037(13) 0.032(11)
C15B 0.146(16) 0.157(17) 0.112(13) -0.026(12) 0.003(11) 0.074(14)
C7F 0.119(12) 0.106(12) 0.118(12) -0.006(9) 0.014(10) 0.058(10)
C16D 0.182(19) 0.158(16) 0.176(18) 0.053(15) 0.038(16) 0.115(15)
C7A 0.100(12) 0.104(11) 0.186(17) 0.018(12) -0.035(12) 0.045(10)
C14F 0.185(19) 0.098(12) 0.26(2) -0.051(13) -0.083(16) 0.089(13)
O9D 0.163(15) 0.143(13) 0.33(2) 0.078(15) 0.107(16) 0.091(12)
C16F 0.22(2) 0.122(15) 0.24(2) -0.083(17) -0.081(19) 0.098(15)
C4F 0.114(12) 0.102(12) 0.099(11) 0.001(9) 0.015(9) 0.040(10)
C4D 0.127(14) 0.125(13) 0.163(16) 0.004(12) 0.061(12) 0.066(12)
C17A 0.086(12) 0.134(15) 0.171(17) 0.000(12) 0.020(12) -0.001(11)
C17D 0.154(16) 0.122(13) 0.167(16) 0.023(12) 0.017(13) 0.084(13)
C16A 0.109(14) 0.16(2) 0.18(2) 0.004(15) 0.036(14) 0.003(15)
C14D 0.123(14) 0.170(16) 0.106(12) 0.013(11) 0.012(10) 0.078(13)
C7D 0.105(12) 0.131(13) 0.154(15) 0.039(12) 0.047(11) 0.066(11)
C17E 0.156(17) 0.150(16) 0.121(13) 0.000(12) -0.033(12) 0.051(13)
C18F 0.116(12) 0.108(11) 0.157(14) -0.032(10) -0.012(11) 0.070(10)
C15D 0.159(17) 0.18(2) 0.125(14) 0.040(13) 0.025(12) 0.108(15)
C17F 0.163(17) 0.121(14) 0.198(18) -0.068(13) -0.061(15) 0.079(13)
C4A 0.120(14) 0.129(13) 0.190(18) 0.037(14) -0.027(13) 0.052(11)
C7E 0.087(11) 0.153(16) 0.106(11) 0.011(11) 0.009(9) 0.035(11)
C15F 0.21(2) 0.110(14) 0.23(2) -0.035(16) -0.07(2) 0.081(15)
C15A 0.130(17) 0.20(2) 0.18(2) 0.016(17) 0.059(15) 0.016(17)
 
_geom_special_details
;
 All esds (except the esd in the dihedral angle between two l.s. planes)
 are estimated using the full covariance matrix.  The cell esds are taken
 into account individually in the estimation of esds in distances, angles
 and torsion angles; correlations between esds in cell parameters are only
 used when they are defined by crystal symmetry.  An approximate (isotropic)
 treatment of cell esds is used for estimating esds involving l.s. planes.
;
 
loop_
 _geom_bond_atom_site_label_1
 _geom_bond_atom_site_label_2
 _geom_bond_distance
 _geom_bond_site_symmetry_2
 _geom_bond_publ_flag
O10C C5C 1.41(2) . ?
O10C H10C 0.8200 . ?
N1C C2C 1.27(2) . ?
N1C C18B 1.47(2) . ?
O9B C8B 1.37(2) . ?
O9B H9B 0.8200 . ?
O10F C5F 1.35(2) . ?
O10F H10F 0.8200 . ?
C8B C7B 1.35(2) . ?
C8B C3B 1.40(2) . ?
N12D C11D 1.26(2) . ?
N12D C13D 1.48(2) . ?
O10E C5E 1.37(2) . ?
O10E H10E 0.8200 . ?
N12C C11C 1.29(2) . ?
N12C C13C 1.47(2) . ?
N12B C11B 1.26(2) . ?
N12B C13B 1.47(2) . ?
C8C C7C 1.35(2) . ?
C8C O9C 1.39(2) . ?
C8C C3C 1.41(2) . ?
O9C H9C 0.8200 . ?
N1B C2B 1.26(2) . ?
N1B C18A 1.43(2) . ?
C18B C17B 1.50(2) . ?
C18B C13B 1.54(2) . ?
C18B H18B 0.9800 . ?
C7B C6B 1.46(2) . ?
C7B H7B 0.9300 . ?
N12E C11E 1.26(2) . ?
N12E C13E 1.46(2) . ?
C13A C14A 1.50(3) . ?
C13A N12A 1.49(2) . ?
C13A C18A 1.52(3) . ?
C13A H13A 0.9800 . ?
N1E C2E 1.22(2) . ?
N1E C18D 1.50(2) . ?
C13B C14B 1.53(3) . ?
C13B H13B 0.9800 . ?
N12A C11A 1.27(2) . ?
C3C C4C 1.39(2) . ?
C3C C2C 1.45(2) . ?
N1A C2A 1.30(2) . ?
N1A C18C 1.48(2) . ?
C5E C4E 1.35(3) . ?
C5E C6E 1.37(3) . ?
O9F C8F 1.34(2) . ?
O9F H9F 0.8200 . ?
C6B C5B 1.37(2) . ?
C6B C11B 1.46(2) . ?
O10B C5B 1.33(2) . ?
O10B H10B 0.8200 . ?
C3B C4B 1.37(3) . ?
C3B C2B 1.47(3) . ?
N12F C11F 1.25(2) . ?
N12F C13F 1.48(2) . ?
O9A C8A 1.30(2) . ?
O9A H9A 0.8200 . ?
N1F C2F 1.25(2) . ?
N1F C18E 1.48(2) . ?
C2C H2C 0.9300 . ?
C5C C6C 1.38(2) . ?
C5C C4C 1.41(2) . ?
C8A C3A 1.37(3) . ?
C8A C7A 1.40(3) . ?
C13C C14C 1.51(2) . ?
C13C C18C 1.53(2) . ?
C13C H13C 0.9800 . ?
O9E C8E 1.38(2) . ?
O9E H9E 0.8200 . ?
C7C C6C 1.38(2) . ?
C7C H7C 0.9300 . ?
C11A C6A 1.43(3) . ?
C11A H11A 0.9300 . ?
N1D C2D 1.31(2) . ?
N1D C18F 1.48(2) . ?
C3A C2A 1.44(3) . ?
C3A C4A 1.45(3) . ?
C11C C6C 1.48(2) . ?
C11C H11C 0.9300 . ?
C11E C6E 1.46(3) . ?
C11E H11E 0.9300 . ?
C11D C6D 1.45(3) . ?
C11D H11D 0.9300 . ?
O10D C5D 1.38(2) . ?
O10D H10D 0.8200 . ?
C3D C4D 1.29(3) . ?
C3D C2D 1.39(3) . ?
C3D C8D 1.39(3) . ?
C2D H2D 0.9300 . ?
C13D C14D 1.48(3) . ?
C13D C18D 1.57(3) . ?
C13D H13D 0.9800 . ?
C18D C17D 1.46(3) . ?
C18D H18D 0.9800 . ?
C5D C6D 1.36(2) . ?
C5D C4D 1.45(3) . ?
C8D O9D 1.37(2) . ?
C8D C7D 1.41(3) . ?
C18C C17C 1.47(3) . ?
C18C H18C 0.9800 . ?
C6D C7D 1.38(2) . ?
O10A C5A 1.36(3) . ?
O10A H10A 0.8200 . ?
C2A H2A 0.9300 . ?
C11B H11B 0.9300 . ?
C16B C17B 1.50(2) . ?
C16B C15B 1.55(3) . ?
C16B H16A 0.9700 . ?
C16B H16B 0.9700 . ?
C3F C4F 1.39(2) . ?
C3F C8F 1.42(3) . ?
C3F C2F 1.48(3) . ?
C2B H2B 0.9300 . ?
C8F C7F 1.35(2) . ?
C4B C5B 1.44(3) . ?
C4B H4B 0.9300 . ?
C16C C15C 1.50(3) . ?
C16C C17C 1.53(3) . ?
C16C H16C 0.9700 . ?
C16C H16D 0.9700 . ?
C14E C15E 1.53(3) . ?
C14E C13E 1.52(3) . ?
C14E H14A 0.9700 . ?
C14E H14B 0.9700 . ?
C2F H2F 0.9300 . ?
C15C C14C 1.54(3) . ?
C15C H15A 0.9700 . ?
C15C H15B 0.9700 . ?
C4C H4C 0.9300 . ?
C18A C17A 1.52(3) . ?
C18A H18A 0.9800 . ?
C3E C8E 1.37(3) . ?
C3E C4E 1.41(3) . ?
C3E C2E 1.53(3) . ?
C14C H14C 0.9700 . ?
C14C H14D 0.9700 . ?
C13F C18F 1.51(3) . ?
C13F C14F 1.58(3) . ?
C13F H13F 0.9800 . ?
C2E H2E 0.9300 . ?
C14A C15A 1.52(3) . ?
C14A H14E 0.9700 . ?
C14A H14F 0.9700 . ?
C5F C4F 1.38(2) . ?
C5F C6F 1.37(2) . ?
C15E C16E 1.45(3) . ?
C15E H15C 0.9700 . ?
C15E H15D 0.9700 . ?
C8E C7E 1.39(3) . ?
C17B H17A 0.9700 . ?
C17B H17B 0.9700 . ?
C6F C7F 1.41(2) . ?
C6F C11F 1.47(2) . ?
C6A C5A 1.33(3) . ?
C6A C7A 1.45(3) . ?
C6E C7E 1.35(3) . ?
C14B C15B 1.47(3) . ?
C14B H14G 0.9700 . ?
C14B H14H 0.9700 . ?
C17C H17C 0.9700 . ?
C17C H17D 0.9700 . ?
C13E C18E 1.51(3) . ?
C13E H13E 0.9800 . ?
C11F H11F 0.9300 . ?
C18E C17E 1.54(3) . ?
C18E H18E 0.9800 . ?
C16E C17E 1.57(3) . ?
C16E H16E 0.9700 . ?
C16E H16F 0.9700 . ?
C4E H4E 0.9300 . ?
C5A C4A 1.37(3) . ?
C15B H15E 0.9700 . ?
C15B H15F 0.9700 . ?
C7F H7F 0.9300 . ?
C16D C15D 1.52(3) . ?
C16D C17D 1.56(3) . ?
C16D H16G 0.9700 . ?
C16D H16H 0.9700 . ?
C7A H7A 0.9300 . ?
C14F C15F 1.53(3) . ?
C14F H14I 0.9700 . ?
C14F H14J 0.9700 . ?
O9D H9D 0.8200 . ?
C16F C15F 1.41(4) . ?
C16F C17F 1.59(3) . ?
C16F H16I 0.9700 . ?
C16F H16J 0.9700 . ?
C4F H4F 0.9300 . ?
C4D H4D 0.9300 . ?
C17A C16A 1.52(3) . ?
C17A H17E 0.9700 . ?
C17A H17F 0.9700 . ?
C17D H17G 0.9700 . ?
C17D H17H 0.9700 . ?
C16A C15A 1.47(4) . ?
C16A H16K 0.9700 . ?
C16A H16L 0.9700 . ?
C14D C15D 1.53(3) . ?
C14D H14K 0.9700 . ?
C14D H14L 0.9700 . ?
C7D H7D 0.9300 . ?
C17E H17I 0.9700 . ?
C17E H17J 0.9700 . ?
C18F C17F 1.53(3) . ?
C18F H18F 0.9800 . ?
C15D H15G 0.9700 . ?
C15D H15H 0.9700 . ?
C17F H17K 0.9700 . ?
C17F H17L 0.9700 . ?
C4A H4A 0.9300 . ?
C7E H7E 0.9300 . ?
C15F H15I 0.9700 . ?
C15F H15J 0.9700 . ?
C15A H15K 0.9700 . ?
C15A H15L 0.9700 . ?
 
loop_
 _geom_angle_atom_site_label_1
 _geom_angle_atom_site_label_2
 _geom_angle_atom_site_label_3
 _geom_angle
 _geom_angle_site_symmetry_1
 _geom_angle_site_symmetry_3
 _geom_angle_publ_flag
C5C O10C H10C 109.5 . . ?
C2C N1C C18B 120.8(15) . . ?
C8B O9B H9B 109.5 . . ?
C5F O10F H10F 109.5 . . ?
C7B C8B O9B 118.4(17) . . ?
C7B C8B C3B 120.5(18) . . ?
O9B C8B C3B 121.1(17) . . ?
C11D N12D C13D 117.7(16) . . ?
C5E O10E H10E 109.5 . . ?
C11C N12C C13C 117.0(15) . . ?
C11B N12B C13B 117.2(15) . . ?
C7C C8C O9C 121.0(15) . . ?
C7C C8C C3C 120.8(15) . . ?
O9C C8C C3C 118.2(16) . . ?
C8C O9C H9C 109.5 . . ?
C2B N1B C18A 119.2(17) . . ?
N1C C18B C17B 109.5(14) . . ?
N1C C18B C13B 108.4(14) . . ?
C17B C18B C13B 110.2(15) . . ?
N1C C18B H18B 109.6 . . ?
C17B C18B H18B 109.6 . . ?
C13B C18B H18B 109.6 . . ?
C8B C7B C6B 120.7(17) . . ?
C8B C7B H7B 119.6 . . ?
C6B C7B H7B 119.6 . . ?
C11E N12E C13E 117.7(16) . . ?
C14A C13A N12A 108.7(18) . . ?
C14A C13A C18A 108.6(18) . . ?
N12A C13A C18A 107.0(16) . . ?
C14A C13A H13A 110.8 . . ?
N12A C13A H13A 110.8 . . ?
C18A C13A H13A 110.8 . . ?
C2E N1E C18D 119.5(18) . . ?
N12B C13B C14B 111.6(16) . . ?
N12B C13B C18B 109.7(14) . . ?
C14B C13B C18B 110.1(16) . . ?
N12B C13B H13B 108.5 . . ?
C14B C13B H13B 108.5 . . ?
C18B C13B H13B 108.5 . . ?
C11A N12A C13A 120.1(18) . . ?
C4C C3C C8C 118.1(16) . . ?
C4C C3C C2C 118.0(16) . . ?
C8C C3C C2C 123.7(15) . . ?
C2A N1A C18C 119.7(17) . . ?
C4E C5E C6E 118.4(19) . . ?
C4E C5E O10E 118.2(18) . . ?
C6E C5E O10E 123.3(18) . . ?
C8F O9F H9F 109.5 . . ?
C5B C6B C7B 118.6(16) . . ?
C5B C6B C11B 122.6(17) . . ?
C7B C6B C11B 118.7(16) . . ?
C5B O10B H10B 109.5 . . ?
C4B C3B C8B 119.4(18) . . ?
C4B C3B C2B 119.2(18) . . ?
C8B C3B C2B 120.9(18) . . ?
C11F N12F C13F 116.4(18) . . ?
C8A O9A H9A 109.5 . . ?
C2F N1F C18E 122.8(18) . . ?
N1C C2C C3C 119.8(16) . . ?
N1C C2C H2C 120.1 . . ?
C3C C2C H2C 120.1 . . ?
C6C C5C O10C 120.4(16) . . ?
C6C C5C C4C 122.0(15) . . ?
O10C C5C C4C 117.5(15) . . ?
O9A C8A C3A 123.8(19) . . ?
O9A C8A C7A 117.7(19) . . ?
C3A C8A C7A 118(2) . . ?
N12C C13C C14C 107.7(15) . . ?
N12C C13C C18C 108.9(14) . . ?
C14C C13C C18C 109.5(14) . . ?
N12C C13C H13C 110.2 . . ?
C14C C13C H13C 110.2 . . ?
C18C C13C H13C 110.2 . . ?
C8E O9E H9E 109.5 . . ?
C8C C7C C6C 123.0(15) . . ?
C8C C7C H7C 118.5 . . ?
C6C C7C H7C 118.5 . . ?
N12A C11A C6A 123(2) . . ?
N12A C11A H11A 118.3 . . ?
C6A C11A H11A 118.2 . . ?
C2D N1D C18F 121.4(17) . . ?
C8A C3A C2A 123(2) . . ?
C8A C3A C4A 119.3(19) . . ?
C2A C3A C4A 118.0(19) . . ?
N12C C11C C6C 121.1(16) . . ?
N12C C11C H11C 119.5 . . ?
C6C C11C H11C 119.5 . . ?
N12E C11E C6E 123.4(18) . . ?
N12E C11E H11E 118.3 . . ?
C6E C11E H11E 118.3 . . ?
N12D C11D C6D 120.2(17) . . ?
N12D C11D H11D 119.9 . . ?
C6D C11D H11D 119.9 . . ?
C5D O10D H10D 109.5 . . ?
C4D C3D C2D 120(2) . . ?
C4D C3D C8D 118(2) . . ?
C2D C3D C8D 122.1(19) . . ?
C7C C6C C5C 116.9(15) . . ?
C7C C6C C11C 119.1(15) . . ?
C5C C6C C11C 123.9(15) . . ?
N1D C2D C3D 123.9(19) . . ?
N1D C2D H2D 118.1 . . ?
C3D C2D H2D 118.1 . . ?
C14D C13D N12D 112.9(16) . . ?
C14D C13D C18D 109.5(16) . . ?
N12D C13D C18D 107.4(14) . . ?
C14D C13D H13D 109.0 . . ?
N12D C13D H13D 109.0 . . ?
C18D C13D H13D 109.0 . . ?
C17D C18D N1E 110.5(17) . . ?
C17D C18D C13D 112.0(18) . . ?
N1E C18D C13D 107.5(14) . . ?
C17D C18D H18D 108.9 . . ?
N1E C18D H18D 108.9 . . ?
C13D C18D H18D 108.9 . . ?
C6D C5D O10D 121.0(19) . . ?
C6D C5D C4D 119.0(18) . . ?
O10D C5D C4D 119.6(18) . . ?
O9D C8D C3D 122.4(18) . . ?
O9D C8D C7D 117.4(17) . . ?
C3D C8D C7D 120.1(18) . . ?
C17C C18C N1A 110.6(15) . . ?
C17C C18C C13C 112.3(17) . . ?
N1A C18C C13C 108.3(13) . . ?
C17C C18C H18C 108.5 . . ?
N1A C18C H18C 108.5 . . ?
C13C C18C H18C 108.5 . . ?
C5D C6D C7D 118.2(18) . . ?
C5D C6D C11D 123.9(17) . . ?
C7D C6D C11D 117.9(17) . . ?
C5A O10A H10A 109.5 . . ?
N1A C2A C3A 120(2) . . ?
N1A C2A H2A 119.7 . . ?
C3A C2A H2A 119.8 . . ?
N12B C11B C6B 122.6(17) . . ?
N12B C11B H11B 118.7 . . ?
C6B C11B H11B 118.7 . . ?
C17B C16B C15B 110.5(16) . . ?
C17B C16B H16A 109.6 . . ?
C15B C16B H16A 109.6 . . ?
C17B C16B H16B 109.6 . . ?
C15B C16B H16B 109.6 . . ?
H16A C16B H16B 108.1 . . ?
C4F C3F C8F 118.1(17) . . ?
C4F C3F C2F 121.4(18) . . ?
C8F C3F C2F 120.3(17) . . ?
N1B C2B C3B 123.0(18) . . ?
N1B C2B H2B 118.5 . . ?
C3B C2B H2B 118.5 . . ?
O9F C8F C7F 118.8(18) . . ?
O9F C8F C3F 121.5(17) . . ?
C7F C8F C3F 119.6(17) . . ?
C3B C4B C5B 121.0(18) . . ?
C3B C4B H4B 119.5 . . ?
C5B C4B H4B 119.5 . . ?
C15C C16C C17C 110.5(17) . . ?
C15C C16C H16C 109.5 . . ?
C17C C16C H16C 109.5 . . ?
C15C C16C H16D 109.6 . . ?
C17C C16C H16D 109.6 . . ?
H16C C16C H16D 108.1 . . ?
C15E C14E C13E 108.9(18) . . ?
C15E C14E H14A 109.9 . . ?
C13E C14E H14A 109.9 . . ?
C15E C14E H14B 109.9 . . ?
C13E C14E H14B 109.9 . . ?
H14A C14E H14B 108.3 . . ?
N1F C2F C3F 119.5(18) . . ?
N1F C2F H2F 120.3 . . ?
C3F C2F H2F 120.3 . . ?
C16C C15C C14C 110.5(19) . . ?
C16C C15C H15A 109.6 . . ?
C14C C15C H15A 109.6 . . ?
C16C C15C H15B 109.6 . . ?
C14C C15C H15B 109.6 . . ?
H15A C15C H15B 108.1 . . ?
C3C C4C C5C 119.0(16) . . ?
C3C C4C H4C 120.5 . . ?
C5C C4C H4C 120.5 . . ?
N1B C18A C13A 110.4(16) . . ?
N1B C18A C17A 109.6(16) . . ?
C13A C18A C17A 108.2(19) . . ?
N1B C18A H18A 109.5 . . ?
C13A C18A H18A 109.6 . . ?
C17A C18A H18A 109.5 . . ?
C8E C3E C4E 117.7(18) . . ?
C8E C3E C2E 120.1(19) . . ?
C4E C3E C2E 122.2(18) . . ?
C13C C14C C15C 111.2(17) . . ?
C13C C14C H14C 109.4 . . ?
C15C C14C H14C 109.4 . . ?
C13C C14C H14D 109.4 . . ?
C15C C14C H14D 109.4 . . ?
H14C C14C H14D 108.0 . . ?
N12F C13F C18F 108.6(18) . . ?
N12F C13F C14F 107.0(16) . . ?
C18F C13F C14F 112.5(18) . . ?
N12F C13F H13F 109.5 . . ?
C18F C13F H13F 109.6 . . ?
C14F C13F H13F 109.6 . . ?
N1E C2E C3E 119(2) . . ?
N1E C2E H2E 120.3 . . ?
C3E C2E H2E 120.3 . . ?
C13A C14A C15A 110(2) . . ?
C13A C14A H14E 109.6 . . ?
C15A C14A H14E 109.6 . . ?
C13A C14A H14F 109.6 . . ?
C15A C14A H14F 109.6 . . ?
H14E C14A H14F 108.1 . . ?
O10F C5F C4F 118.1(18) . . ?
O10F C5F C6F 121.8(18) . . ?
C4F C5F C6F 120.0(18) . . ?
C16E C15E C14E 114(2) . . ?
C16E C15E H15C 108.7 . . ?
C14E C15E H15C 108.7 . . ?
C16E C15E H15D 108.7 . . ?
C14E C15E H15D 108.6 . . ?
H15C C15E H15D 107.6 . . ?
C7E C8E O9E 119.7(19) . . ?
C7E C8E C3E 119.0(19) . . ?
O9E C8E C3E 121(2) . . ?
C18B C17B C16B 113.9(16) . . ?
C18B C17B H17A 108.8 . . ?
C16B C17B H17A 108.8 . . ?
C18B C17B H17B 108.8 . . ?
C16B C17B H17B 108.8 . . ?
H17A C17B H17B 107.7 . . ?
C5F C6F C7F 119.0(18) . . ?
C5F C6F C11F 121.6(17) . . ?
C7F C6F C11F 119.4(18) . . ?
C5A C6A C11A 122(2) . . ?
C5A C6A C7A 118.8(19) . . ?
C11A C6A C7A 119.6(19) . . ?
O10B C5B C6B 123.2(18) . . ?
O10B C5B C4B 117.9(17) . . ?
C6B C5B C4B 118.8(18) . . ?
C7E C6E C5E 121.0(19) . . ?
C7E C6E C11E 118.5(18) . . ?
C5E C6E C11E 120.4(19) . . ?
C15B C14B C13B 111.5(18) . . ?
C15B C14B H14G 109.3 . . ?
C13B C14B H14G 109.3 . . ?
C15B C14B H14H 109.3 . . ?
C13B C14B H14H 109.3 . . ?
H14G C14B H14H 108.0 . . ?
C18C C17C C16C 112.3(17) . . ?
C18C C17C H17C 109.1 . . ?
C16C C17C H17C 109.1 . . ?
C18C C17C H17D 109.1 . . ?
C16C C17C H17D 109.2 . . ?
H17C C17C H17D 107.9 . . ?
N12E C13E C18E 110.0(15) . . ?
N12E C13E C14E 109.1(17) . . ?
C18E C13E C14E 111.2(15) . . ?
N12E C13E H13E 108.8 . . ?
C18E C13E H13E 108.8 . . ?
C14E C13E H13E 108.8 . . ?
N12F C11F C6F 123.2(19) . . ?
N12F C11F H11F 118.4 . . ?
C6F C11F H11F 118.4 . . ?
N1F C18E C13E 110.5(15) . . ?
N1F C18E C17E 107.0(17) . . ?
C13E C18E C17E 112.6(18) . . ?
N1F C18E H18E 108.9 . . ?
C13E C18E H18E 108.9 . . ?
C17E C18E H18E 108.9 . . ?
C15E C16E C17E 110(2) . . ?
C15E C16E H16E 109.6 . . ?
C17E C16E H16E 109.6 . . ?
C15E C16E H16F 109.6 . . ?
C17E C16E H16F 109.7 . . ?
H16E C16E H16F 108.1 . . ?
C5E C4E C3E 122.5(19) . . ?
C5E C4E H4E 118.8 . . ?
C3E C4E H4E 118.8 . . ?
C6A C5A O10A 121(2) . . ?
C6A C5A C4A 121(2) . . ?
O10A C5A C4A 118(2) . . ?
C14B C15B C16B 111.6(18) . . ?
C14B C15B H15E 109.3 . . ?
C16B C15B H15E 109.3 . . ?
C14B C15B H15F 109.3 . . ?
C16B C15B H15F 109.3 . . ?
H15E C15B H15F 108.0 . . ?
C8F C7F C6F 121.7(19) . . ?
C8F C7F H7F 119.1 . . ?
C6F C7F H7F 119.1 . . ?
C15D C16D C17D 108.9(19) . . ?
C15D C16D H16G 109.9 . . ?
C17D C16D H16G 109.9 . . ?
C15D C16D H16H 109.9 . . ?
C17D C16D H16H 109.9 . . ?
H16G C16D H16H 108.3 . . ?
C8A C7A C6A 121.3(19) . . ?
C8A C7A H7A 119.3 . . ?
C6A C7A H7A 119.3 . . ?
C15F C14F C13F 108.1(19) . . ?
C15F C14F H14I 110.1 . . ?
C13F C14F H14I 110.1 . . ?
C15F C14F H14J 110.1 . . ?
C13F C14F H14J 110.1 . . ?
H14I C14F H14J 108.4 . . ?
C8D O9D H9D 109.5 . . ?
C15F C16F C17F 116(2) . . ?
C15F C16F H16I 108.3 . . ?
C17F C16F H16I 108.2 . . ?
C15F C16F H16J 108.2 . . ?
C17F C16F H16J 108.2 . . ?
H16I C16F H16J 107.4 . . ?
C5F C4F C3F 121.6(18) . . ?
C5F C4F H4F 119.2 . . ?
C3F C4F H4F 119.2 . . ?
C3D C4D C5D 123.4(19) . . ?
C3D C4D H4D 118.3 . . ?
C5D C4D H4D 118.3 . . ?
C16A C17A C18A 111(2) . . ?
C16A C17A H17E 109.4 . . ?
C18A C17A H17E 109.4 . . ?
C16A C17A H17F 109.4 . . ?
C18A C17A H17F 109.4 . . ?
H17E C17A H17F 108.0 . . ?
C18D C17D C16D 113(2) . . ?
C18D C17D H17G 109.1 . . ?
C16D C17D H17G 109.1 . . ?
C18D C17D H17H 109.1 . . ?
C16D C17D H17H 109.1 . . ?
H17G C17D H17H 107.8 . . ?
C15A C16A C17A 109(2) . . ?
C15A C16A H16K 109.9 . . ?
C17A C16A H16K 109.9 . . ?
C15A C16A H16L 109.9 . . ?
C17A C16A H16L 109.9 . . ?
H16K C16A H16L 108.3 . . ?
C13D C14D C15D 109.7(19) . . ?
C13D C14D H14K 109.7 . . ?
C15D C14D H14K 109.7 . . ?
C13D C14D H14L 109.7 . . ?
C15D C14D H14L 109.7 . . ?
H14K C14D H14L 108.2 . . ?
C6D C7D C8D 121.0(17) . . ?
C6D C7D H7D 119.5 . . ?
C8D C7D H7D 119.5 . . ?
C18E C17E C16E 109.1(19) . . ?
C18E C17E H17I 109.9 . . ?
C16E C17E H17I 109.9 . . ?
C18E C17E H17J 109.9 . . ?
C16E C17E H17J 109.9 . . ?
H17I C17E H17J 108.3 . . ?
N1D C18F C13F 107.2(16) . . ?
N1D C18F C17F 109.4(17) . . ?
C13F C18F C17F 113(2) . . ?
N1D C18F H18F 109.2 . . ?
C13F C18F H18F 109.2 . . ?
C17F C18F H18F 109.2 . . ?
C14D C15D C16D 112(2) . . ?
C14D C15D H15G 109.1 . . ?
C16D C15D H15G 109.1 . . ?
C14D C15D H15H 109.1 . . ?
C16D C15D H15H 109.1 . . ?
H15G C15D H15H 107.8 . . ?
C18F C17F C16F 110.3(19) . . ?
C18F C17F H17K 109.6 . . ?
C16F C17F H17K 109.6 . . ?
C18F C17F H17L 109.6 . . ?
C16F C17F H17L 109.6 . . ?
H17K C17F H17L 108.1 . . ?
C5A C4A C3A 120(2) . . ?
C5A C4A H4A 119.8 . . ?
C3A C4A H4A 119.8 . . ?
C6E C7E C8E 121.2(19) . . ?
C6E C7E H7E 119.4 . . ?
C8E C7E H7E 119.4 . . ?
C16F C15F C14F 117(3) . . ?
C16F C15F H15I 107.9 . . ?
C14F C15F H15I 107.9 . . ?
C16F C15F H15J 107.9 . . ?
C14F C15F H15J 107.9 . . ?
H15I C15F H15J 107.2 . . ?
C16A C15A C14A 113(3) . . ?
C16A C15A H15K 109.0 . . ?
C14A C15A H15K 109.0 . . ?
C16A C15A H15L 109.0 . . ?
C14A C15A H15L 109.0 . . ?
H15K C15A H15L 107.8 . . ?
 
loop_
 _geom_torsion_atom_site_label_1
 _geom_torsion_atom_site_label_2
 _geom_torsion_atom_site_label_3
 _geom_torsion_atom_site_label_4
 _geom_torsion
 _geom_torsion_site_symmetry_1
 _geom_torsion_site_symmetry_2
 _geom_torsion_site_symmetry_3
 _geom_torsion_site_symmetry_4
 _geom_torsion_publ_flag
C2C N1C C18B C17B -114.8(18) . . . . ?
C2C N1C C18B C13B 125.0(17) . . . . ?
O9B C8B C7B C6B 176.6(14) . . . . ?
C3B C8B C7B C6B -3(3) . . . . ?
C11B N12B C13B C14B -113.1(19) . . . . ?
C11B N12B C13B C18B 124.7(18) . . . . ?
N1C C18B C13B N12B -61.9(19) . . . . ?
C17B C18B C13B N12B 178.3(15) . . . . ?
N1C C18B C13B C14B 175.0(15) . . . . ?
C17B C18B C13B C14B 55(2) . . . . ?
C14A C13A N12A C11A -113(2) . . . . ?
C18A C13A N12A C11A 130(2) . . . . ?
C7C C8C C3C C4C -4(3) . . . . ?
O9C C8C C3C C4C 177.9(16) . . . . ?
C7C C8C C3C C2C -178.9(17) . . . . ?
O9C C8C C3C C2C 3(3) . . . . ?
C8B C7B C6B C5B 11(3) . . . . ?
C8B C7B C6B C11B -172.8(16) . . . . ?
C7B C8B C3B C4B -6(3) . . . . ?
O9B C8B C3B C4B 174.4(17) . . . . ?
C7B C8B C3B C2B -177.3(17) . . . . ?
O9B C8B C3B C2B 3(3) . . . . ?
C18B N1C C2C C3C 176.3(15) . . . . ?
C4C C3C C2C N1C -176.2(16) . . . . ?
C8C C3C C2C N1C -1(3) . . . . ?
C11C N12C C13C C14C -119.1(17) . . . . ?
C11C N12C C13C C18C 122.2(16) . . . . ?
O9C C8C C7C C6C 179.7(17) . . . . ?
C3C C8C C7C C6C 2(3) . . . . ?
C13A N12A C11A C6A -176.5(18) . . . . ?
O9A C8A C3A C2A 3(4) . . . . ?
C7A C8A C3A C2A -174(2) . . . . ?
O9A C8A C3A C4A -178(2) . . . . ?
C7A C8A C3A C4A 4(3) . . . . ?
C13C N12C C11C C6C -173.7(14) . . . . ?
C13E N12E C11E C6E 175.1(17) . . . . ?
C13D N12D C11D C6D 178.5(16) . . . . ?
C8C C7C C6C C5C 1(3) . . . . ?
C8C C7C C6C C11C 178.4(18) . . . . ?
O10C C5C C6C C7C 177.2(16) . . . . ?
C4C C5C C6C C7C -2(3) . . . . ?
O10C C5C C6C C11C 0(3) . . . . ?
C4C C5C C6C C11C -179.1(17) . . . . ?
N12C C11C C6C C7C 178.4(16) . . . . ?
N12C C11C C6C C5C -5(3) . . . . ?
C18F N1D C2D C3D -179.2(18) . . . . ?
C4D C3D C2D N1D -180(2) . . . . ?
C8D C3D C2D N1D 0(3) . . . . ?
C11D N12D C13D C14D -107.5(19) . . . . ?
C11D N12D C13D C18D 131.7(17) . . . . ?
C2E N1E C18D C17D -119(2) . . . . ?
C2E N1E C18D C13D 118(2) . . . . ?
C14D C13D C18D C17D 58(2) . . . . ?
N12D C13D C18D C17D -178.9(16) . . . . ?
C14D C13D C18D N1E 179.7(16) . . . . ?
N12D C13D C18D N1E -57.4(18) . . . . ?
C4D C3D C8D O9D 177(2) . . . . ?
C2D C3D C8D O9D -3(4) . . . . ?
C4D C3D C8D C7D 1(3) . . . . ?
C2D C3D C8D C7D -179(2) . . . . ?
C2A N1A C18C C17C -129(2) . . . . ?
C2A N1A C18C C13C 108(2) . . . . ?
N12C C13C C18C C17C 173.5(15) . . . . ?
C14C C13C C18C C17C 56(2) . . . . ?
N12C C13C C18C N1A -64.1(19) . . . . ?
C14C C13C C18C N1A 178.3(17) . . . . ?
O10D C5D C6D C7D 176(2) . . . . ?
C4D C5D C6D C7D 3(3) . . . . ?
O10D C5D C6D C11D -2(3) . . . . ?
C4D C5D C6D C11D -176(2) . . . . ?
N12D C11D C6D C5D 4(3) . . . . ?
N12D C11D C6D C7D -174.9(19) . . . . ?
C18C N1A C2A C3A 179.0(17) . . . . ?
C8A C3A C2A N1A -2(3) . . . . ?
C4A C3A C2A N1A 180(2) . . . . ?
C13B N12B C11B C6B -176.4(16) . . . . ?
C5B C6B C11B N12B -3(3) . . . . ?
C7B C6B C11B N12B -179.1(17) . . . . ?
C18A N1B C2B C3B -176.8(16) . . . . ?
C4B C3B C2B N1B -172.8(19) . . . . ?
C8B C3B C2B N1B -2(3) . . . . ?
C4F C3F C8F O9F 176.5(18) . . . . ?
C2F C3F C8F O9F -7(3) . . . . ?
C4F C3F C8F C7F 0(3) . . . . ?
C2F C3F C8F C7F 176.5(18) . . . . ?
C8B C3B C4B C5B 8(3) . . . . ?
C2B C3B C4B C5B 179.0(18) . . . . ?
C18E N1F C2F C3F -174.5(17) . . . . ?
C4F C3F C2F N1F 178.5(19) . . . . ?
C8F C3F C2F N1F 2(3) . . . . ?
C17C C16C C15C C14C -55(3) . . . . ?
C8C C3C C4C C5C 3(3) . . . . ?
C2C C3C C4C C5C 178.4(17) . . . . ?
C6C C5C C4C C3C 0(3) . . . . ?
O10C C5C C4C C3C -179.5(16) . . . . ?
C2B N1B C18A C13A 121(2) . . . . ?
C2B N1B C18A C17A -119(2) . . . . ?
C14A C13A C18A N1B -178.9(17) . . . . ?
N12A C13A C18A N1B -62(2) . . . . ?
C14A C13A C18A C17A 61(2) . . . . ?
N12A C13A C18A C17A 178.3(16) . . . . ?
N12C C13C C14C C15C -174.4(16) . . . . ?
C18C C13C C14C C15C -56(2) . . . . ?
C16C C15C C14C C13C 57(3) . . . . ?
C11F N12F C13F C18F 133.4(18) . . . . ?
C11F N12F C13F C14F -105(2) . . . . ?
C18D N1E C2E C3E -174.8(15) . . . . ?
C8E C3E C2E N1E 2(3) . . . . ?
C4E C3E C2E N1E -179.8(19) . . . . ?
N12A C13A C14A C15A -175(2) . . . . ?
C18A C13A C14A C15A -59(3) . . . . ?
C13E C14E C15E C16E 57(3) . . . . ?
C4E C3E C8E C7E -4(3) . . . . ?
C2E C3E C8E C7E 174.1(18) . . . . ?
C4E C3E C8E O9E 175.5(18) . . . . ?
C2E C3E C8E O9E -6(3) . . . . ?
N1C C18B C17B C16B -173.8(15) . . . . ?
C13B C18B C17B C16B -55(2) . . . . ?
C15B C16B C17B C18B 53(2) . . . . ?
O10F C5F C6F C7F -179.3(18) . . . . ?
C4F C5F C6F C7F -3(3) . . . . ?
O10F C5F C6F C11F 1(3) . . . . ?
C4F C5F C6F C11F 177.3(17) . . . . ?
N12A C11A C6A C5A 8(3) . . . . ?
N12A C11A C6A C7A -169(2) . . . . ?
C7B C6B C5B O10B 174.8(18) . . . . ?
C11B C6B C5B O10B -2(3) . . . . ?
C7B C6B C5B C4B -9(3) . . . . ?
C11B C6B C5B C4B 174.6(18) . . . . ?
C3B C4B C5B O10B 177(2) . . . . ?
C3B C4B C5B C6B 0(3) . . . . ?
C4E C5E C6E C7E -1(3) . . . . ?
O10E C5E C6E C7E 177.5(19) . . . . ?
C4E C5E C6E C11E -178.5(18) . . . . ?
O10E C5E C6E C11E 0(3) . . . . ?
N12E C11E C6E C7E -172(2) . . . . ?
N12E C11E C6E C5E 5(3) . . . . ?
N12B C13B C14B C15B -179.8(17) . . . . ?
C18B C13B C14B C15B -58(2) . . . . ?
N1A C18C C17C C16C -176.7(18) . . . . ?
C13C C18C C17C C16C -56(2) . . . . ?
C15C C16C C17C C18C 55(3) . . . . ?
C11E N12E C13E C18E 128.0(19) . . . . ?
C11E N12E C13E C14E -109.8(19) . . . . ?
C15E C14E C13E N12E -176.0(19) . . . . ?
C15E C14E C13E C18E -54(2) . . . . ?
C13F N12F C11F C6F -178.7(16) . . . . ?
C5F C6F C11F N12F 0(3) . . . . ?
C7F C6F C11F N12F 179.8(18) . . . . ?
C2F N1F C18E C13E 110(2) . . . . ?
C2F N1F C18E C17E -127(2) . . . . ?
N12E C13E C18E N1F -63(2) . . . . ?
C14E C13E C18E N1F 176.1(17) . . . . ?
N12E C13E C18E C17E 177.5(16) . . . . ?
C14E C13E C18E C17E 57(2) . . . . ?
C14E C15E C16E C17E -58(3) . . . . ?
C6E C5E C4E C3E 1(3) . . . . ?
O10E C5E C4E C3E -178.3(18) . . . . ?
C8E C3E C4E C5E 2(3) . . . . ?
C2E C3E C4E C5E -176.1(18) . . . . ?
C11A C6A C5A O10A -2(4) . . . . ?
C7A C6A C5A O10A 175(2) . . . . ?
C11A C6A C5A C4A 179(2) . . . . ?
C7A C6A C5A C4A -5(4) . . . . ?
C13B C14B C15B C16B 57(3) . . . . ?
C17B C16B C15B C14B -54(3) . . . . ?
O9F C8F C7F C6F -177.9(18) . . . . ?
C3F C8F C7F C6F -2(3) . . . . ?
C5F C6F C7F C8F 3(3) . . . . ?
C11F C6F C7F C8F -177.1(18) . . . . ?
O9A C8A C7A C6A 179(2) . . . . ?
C3A C8A C7A C6A -3(3) . . . . ?
C5A C6A C7A C8A 4(3) . . . . ?
C11A C6A C7A C8A -179(2) . . . . ?
N12F C13F C14F C15F -173(2) . . . . ?
C18F C13F C14F C15F -54(3) . . . . ?
O10F C5F C4F C3F 178.1(18) . . . . ?
C6F C5F C4F C3F 1(3) . . . . ?
C8F C3F C4F C5F 0(3) . . . . ?
C2F C3F C4F C5F -176.3(18) . . . . ?
C2D C3D C4D C5D -180(2) . . . . ?
C8D C3D C4D C5D 1(4) . . . . ?
C6D C5D C4D C3D -3(4) . . . . ?
O10D C5D C4D C3D -176(2) . . . . ?
N1B C18A C17A C16A 179(2) . . . . ?
C13A C18A C17A C16A -61(3) . . . . ?
N1E C18D C17D C16D -175.0(19) . . . . ?
C13D C18D C17D C16D -55(2) . . . . ?
C15D C16D C17D C18D 53(3) . . . . ?
C18A C17A C16A C15A 57(3) . . . . ?
N12D C13D C14D C15D -177.7(17) . . . . ?
C18D C13D C14D C15D -58(2) . . . . ?
C5D C6D C7D C8D -1(3) . . . . ?
C11D C6D C7D C8D 177(2) . . . . ?
O9D C8D C7D C6D -177(2) . . . . ?
C3D C8D C7D C6D -1(3) . . . . ?
N1F C18E C17E C16E -176(2) . . . . ?
C13E C18E C17E C16E -55(3) . . . . ?
C15E C16E C17E C18E 55(3) . . . . ?
C2D N1D C18F C13F 114(2) . . . . ?
C2D N1D C18F C17F -124(2) . . . . ?
N12F C13F C18F N1D -65(2) . . . . ?
C14F C13F C18F N1D 177.1(18) . . . . ?
N12F C13F C18F C17F 175.0(16) . . . . ?
C14F C13F C18F C17F 57(2) . . . . ?
C13D C14D C15D C16D 59(2) . . . . ?
C17D C16D C15D C14D -54(3) . . . . ?
N1D C18F C17F C16F -168(2) . . . . ?
C13F C18F C17F C16F -49(3) . . . . ?
C15F C16F C17F C18F 45(4) . . . . ?
C6A C5A C4A C3A 5(4) . . . . ?
O10A C5A C4A C3A -175(2) . . . . ?
C8A C3A C4A C5A -5(4) . . . . ?
C2A C3A C4A C5A 173(2) . . . . ?
C5E C6E C7E C8E -1(3) . . . . ?
C11E C6E C7E C8E 176.4(19) . . . . ?
O9E C8E C7E C6E -176(2) . . . . ?
C3E C8E C7E C6E 4(3) . . . . ?
C17F C16F C15F C14F -47(4) . . . . ?
C13F C14F C15F C16F 50(4) . . . . ?
C17A C16A C15A C14A -55(4) . . . . ?
C13A C14A C15A C16A 58(4) . . . . ?
 
loop_
 _geom_hbond_atom_site_label_D 
 _geom_hbond_atom_site_label_H 
 _geom_hbond_atom_site_label_A 
 _geom_hbond_distance_DH 
 _geom_hbond_distance_HA 
 _geom_hbond_distance_DA 
 _geom_hbond_angle_DHA 
 _geom_hbond_site_symmetry_A 
 _geom_hbond_publ_flag
O10C H10C N12C  0.82 1.94 2.656(19) 145.6 . yes
O9B H9B N1B  0.82 1.89 2.618(19) 147.4 . yes
O10F H10F N12F  0.82 1.91 2.64(2) 146.5 . yes
O10E H10E N12E  0.82 1.91 2.62(2) 144.9 . yes
O9C H9C N1C  0.82 1.83 2.563(18) 148.6 . yes
O9F H9F N1F  0.82 1.83 2.55(2) 146.0 . yes
O10B H10B N12B  0.82 1.96 2.67(2) 144.0 . yes
O9A H9A N1A  0.82 1.91 2.628(19) 146.1 . yes
O9E H9E N1E  0.82 1.82 2.54(2) 146.6 . yes
O10D H10D N12D  0.82 1.88 2.60(2) 145.3 . yes
O10A H10A N12A  0.82 1.82 2.55(2) 147.8 . yes
C14C H14C O10B  0.97 2.48 3.43(2) 166.7 6 yes
C13E H13E O10D  0.98 2.60 3.57(2) 172.4 1_556 yes
O9D H9D N1D  0.82 1.91 2.63(2) 145.1 . yes
C4D H4D O9F  0.93 2.37 3.12(2) 137.4 1_554 yes
 
_refine_diff_density_max    1.350
_refine_diff_density_min   -0.398
_refine_diff_density_rms    0.120

_shelx_res_file
;
TITL D:\frames\guest\Ti_CO2_32Bar\work\fulldata_a.res in R3
    C:\Users\leighl\DOCUME~1\Drafts\INFLAT~1\CO2\RES-CO~1\32Bar_CO2.res
    created by SHELXL-2019/3 at 09:49:48 on 05-Dec-2024
CELL 0.71073 49.8098 49.8098 10.4882 90.000 90.000 120.000
ZERR 18.0000 0.0024 0.0024 0.0007 0.000 0.000 0.000
LATT -3
SYMM -Y, X-Y, Z
SYMM -X+Y, -X, Z
SFAC C H N O
UNIT 808.2 864 108 212.4
BOND
SIMU 0.03
RIGU 0.03
flat 0.1 C3A C8A O9A H9A
flat 0.1 C6A C5A O10A H10A
flat 0.1 C3B C8B O9B H9B
flat 0.1 C6B C5B O10B H10B
flat 0.1 C3C C8C O9C H9C
flat 0.1 C6C C5C O10C H10C
flat 0.1 C3D C8D O9D H9D
flat 0.1 C6D C5D O10D H10D
flat 0.1 C3e C8e O9e H9e
flat 0.1 C6e C5e O10e H10e
flat 0.1 C3F C8F O9F H9F
flat 0.1 C6F C5F O10F H10F
BOND $H
CONF
EQIV $1 2/3-X+Y,1/3-X,1/3+Z
EQIV $2 X,Y,1+Z
EQIV $3 X,Y,Z-1
HTAB O10C N12C
HTAB O9B N1B
HTAB O10F N12F
HTAB O10E N12E
HTAB O9C N1C
HTAB O9F N1F
HTAB O10B N12B
HTAB O9A N1A
HTAB O9E N1E
HTAB O10D N12D
HTAB O10A N12A
HTAB C14C O10B_$1
HTAB C13E O10D_$2
HTAB O9D N1D
HTAB C4D O9F_$3
ACTA
FMAP 2 1 53
PLAN 20 0 0
HTAB 2.0
LIST 6 1
TEMP 27
L.S. 20
WGHT    0.200000
FVAR       0.10478   1.71931   1.22520
O10C  4    0.293102    0.025921    0.211019    11.00000    0.16737    0.14388 =
         0.10704   -0.00533   -0.02165    0.10550
AFIX  87
H10C  2    0.294296    0.040510    0.251925    11.00000   -1.50000
AFIX   0
N1C   3    0.259214   -0.020456   -0.325495    11.00000    0.09076    0.09544 =
         0.11739    0.00054    0.00779    0.05265
O9B   4    0.088789   -0.090735   -0.158883    11.00000    0.09108    0.10604 =
         0.14658    0.01089    0.00585    0.04788
AFIX  87
H9B   2    0.078221   -0.098597   -0.095059    11.00000   -1.50000
AFIX   0
O10F  4    0.256711    0.121353   -0.074163    11.00000    0.12467    0.12944 =
         0.13253   -0.03594    0.02111    0.03779
AFIX  87
H10F  2    0.241886    0.105050   -0.098903    11.00000   -1.50000
AFIX   0
C8B   1    0.112369   -0.097475   -0.163219    11.00000    0.07445    0.08468 =
         0.13228    0.00107    0.00053    0.02643
N12D  3    0.179542    0.232767   -0.397745    11.00000    0.11411    0.10073 =
         0.12365    0.00383    0.02011    0.05270
O10E  4    0.307569    0.278054    0.070820    11.00000    0.09898    0.18823 =
         0.14724    0.01144    0.01224    0.06774
AFIX  87
H10E  2    0.308916    0.272613    0.143197    11.00000   -1.50000
AFIX   0
N12C  3    0.282511    0.072143    0.259649    11.00000    0.09851    0.11390 =
         0.08382    0.00135    0.00222    0.05524
N12B  3    0.205142   -0.079331   -0.379344    11.00000    0.08554    0.11971 =
         0.11404    0.01343    0.00090    0.05281
C8C   1    0.260802    0.025276   -0.154660    11.00000    0.14022    0.11923 =
         0.07767    0.01536    0.00420    0.08599
O9C   4    0.250543    0.025135   -0.278325    11.00000    0.19407    0.15739 =
         0.09533   -0.00459   -0.01684    0.12677
AFIX  87
H9C   2    0.250307    0.010934   -0.318796    11.00000   -1.50000
AFIX   0
N1B   3    0.070250   -0.124391    0.048687    11.00000    0.07654    0.09964 =
         0.12098    0.01047   -0.00463    0.02647
C18B  1    0.260060   -0.041952   -0.419558    11.00000    0.09519    0.10175 =
         0.10672   -0.00405   -0.00494    0.05238
AFIX  13
H18B  2    0.265808   -0.055884   -0.377115    11.00000   -1.20000
AFIX   0
C7B   1    0.132451   -0.086417   -0.261513    11.00000    0.08858    0.08493 =
         0.10975    0.00236   -0.00941    0.04082
AFIX  43
H7B   2    0.129422   -0.075476   -0.326384    11.00000   -1.20000
AFIX   0
N12E  3    0.288988    0.259991    0.305233    11.00000    0.08361    0.10834 =
         0.12615   -0.00157   -0.00196    0.03608
C13A  1    0.049506   -0.111272    0.231412    11.00000    0.08749    0.11465 =
         0.14269    0.01792    0.01875    0.03380
AFIX  13
H13A  2    0.042036   -0.100245    0.177821    11.00000   -1.20000
AFIX   0
N1E   3    0.209796    0.284525   -0.236410    11.00000    0.10293    0.10031 =
         0.12670    0.00147   -0.00267    0.05057
C13B  1    0.227570   -0.061019   -0.478696    11.00000    0.09712    0.11696 =
         0.10908    0.00607   -0.00722    0.05778
AFIX  13
H13B  2    0.221584   -0.046665   -0.515266    11.00000   -1.20000
AFIX   0
N12A  3    0.081729   -0.089856    0.276475    11.00000    0.10582    0.10902 =
         0.13071    0.02006    0.01524    0.03829
C3C   1    0.268477    0.002486   -0.121510    11.00000    0.12030    0.11328 =
         0.08467    0.02022    0.01593    0.07634
N1A   3    0.227747    0.056617    0.406521    11.00000    0.07843    0.12578 =
         0.10270    0.00101   -0.01123    0.04080
C5E   1    0.278571    0.274246    0.053215    11.00000    0.09714    0.12181 =
         0.10687   -0.00422   -0.00563    0.05076
O9F   4    0.231787    0.153675    0.391058    11.00000    0.14013    0.14073 =
         0.13278   -0.03971    0.02110    0.03174
AFIX  87
H9F   2    0.247204    0.169032    0.418846    11.00000   -1.50000
AFIX   0
C6B   1    0.158860   -0.091414   -0.267289    11.00000    0.08790    0.09790 =
         0.10600    0.00792   -0.00804    0.04558
O10B  4    0.182013   -0.119593   -0.186668    11.00000    0.14287    0.19190 =
         0.16110    0.06957    0.02798    0.11270
AFIX  87
H10B  2    0.193202   -0.111535   -0.248781    11.00000   -1.50000
AFIX   0
C3B   1    0.115738   -0.115247   -0.067458    11.00000    0.08554    0.10449 =
         0.11938    0.01773    0.00041    0.03939
N12F  3    0.199254    0.074661   -0.073762    11.00000    0.12464    0.07491 =
         0.14556   -0.03071   -0.00905    0.04547
O9A   4    0.174091    0.045175    0.312965    11.00000    0.11751    0.08997 =
         0.31850    0.01956   -0.05433    0.04079
AFIX  87
H9A   2    0.192053    0.056003    0.337016    11.00000   -1.50000
AFIX   0
N1F   3    0.285322    0.202104    0.381188    11.00000    0.11018    0.09521 =
         0.12778   -0.01784   -0.02131    0.03326
C2C   1    0.267723   -0.020151   -0.210612    11.00000    0.09845    0.09296 =
         0.09503    0.01231    0.00698    0.05192
AFIX  43
H2C   2    0.273432   -0.034407   -0.184004    11.00000   -1.20000
AFIX   0
C5C   1    0.281375    0.025632    0.087867    11.00000    0.12054    0.10832 =
         0.07794    0.01821    0.00190    0.06508
C8A   1    0.166331    0.016072    0.320135    11.00000    0.09946    0.09676 =
         0.16022    0.01405   -0.02149    0.03774
C13C  1    0.280418    0.094735    0.342517    11.00000    0.08658    0.10458 =
         0.08766   -0.00170   -0.00715    0.03502
AFIX  13
H13C  2    0.272113    0.105905    0.294888    11.00000   -1.20000
AFIX   0
O9E   4    0.193757    0.269301   -0.005480    11.00000    0.10770    0.20577 =
         0.14394    0.02806    0.01274    0.07221
AFIX  87
H9E   2    0.192661    0.274857   -0.077952    11.00000   -1.50000
AFIX   0
C7C   1    0.262443    0.045946   -0.067976    11.00000    0.13951    0.12361 =
         0.08214    0.00340   -0.00502    0.09653
AFIX  43
H7C   2    0.256660    0.060283   -0.092517    11.00000   -1.20000
AFIX   0
C11A  1    0.094148   -0.060760    0.257869    11.00000    0.11119    0.12148 =
         0.12115    0.02397    0.00540    0.03903
AFIX  43
H11A  2    0.082221   -0.053344    0.220207    11.00000   -1.20000
AFIX   0
N1D   3    0.160926    0.078982   -0.264738    11.00000    0.11384    0.12892 =
         0.14554   -0.01457   -0.00092    0.07373
C3A   1    0.185935    0.006007    0.360696    11.00000    0.09743    0.09556 =
         0.14499    0.02850   -0.01757    0.03854
C11C  1    0.274096    0.070906    0.142961    11.00000    0.10313    0.11453 =
         0.09036    0.00120    0.00331    0.06234
AFIX  43
H11C  2    0.269053    0.085414    0.113110    11.00000   -1.20000
AFIX   0
C11E  1    0.262692    0.255386    0.271697    11.00000    0.07946    0.10464 =
         0.12193    0.00782    0.01050    0.03111
AFIX  43
H11E  2    0.246526    0.246405    0.330208    11.00000   -1.20000
AFIX   0
C11D  1    0.161058    0.208260   -0.339250    11.00000    0.08778    0.10670 =
         0.10866    0.01608    0.01858    0.03557
AFIX  43
H11D  2    0.143271    0.206414   -0.301958    11.00000   -1.20000
AFIX   0
O10D  4    0.215733    0.210111   -0.439689    11.00000    0.16835    0.13293 =
         0.30494    0.05966    0.12743    0.07571
AFIX  87
H10D  2    0.209918    0.222819   -0.446073    11.00000   -1.50000
AFIX   0
C3D   1    0.175914    0.131219   -0.317529    11.00000    0.10760    0.09836 =
         0.13100   -0.00941    0.02117    0.05199
C6C   1    0.272304    0.046853    0.055566    11.00000    0.10065    0.11600 =
         0.08195    0.01165    0.01207    0.06966
C2D   1    0.180628    0.106005   -0.314677    11.00000    0.10215    0.11523 =
         0.13897   -0.01035    0.01778    0.05696
AFIX  43
H2D   2    0.198797    0.108375   -0.350196    11.00000   -1.20000
AFIX   0
C13D  1    0.171368    0.257490   -0.406853    11.00000    0.09783    0.12690 =
         0.09643    0.01166    0.00981    0.06515
AFIX  13
H13D  2    0.154597    0.252993   -0.346584    11.00000   -1.20000
AFIX   0
C18D  1    0.200776    0.288677   -0.367781    11.00000    0.12117    0.09412 =
         0.11571    0.02372    0.01660    0.05346
AFIX  13
H18D  2    0.217700    0.292861   -0.426708    11.00000   -1.20000
AFIX   0
C5D   1    0.193590    0.184285   -0.375798    11.00000    0.10477    0.11448 =
         0.15433    0.02238    0.04774    0.05089
C8D   1    0.149413    0.129803   -0.266881    11.00000    0.09678    0.09121 =
         0.18230    0.03360    0.04266    0.04487
C18C  1    0.259396    0.077644    0.455673    11.00000    0.08287    0.13547 =
         0.08764    0.00043   -0.00455    0.04166
AFIX  13
H18C  2    0.267075    0.065093    0.496589    11.00000   -1.20000
AFIX   0
C6D   1    0.167448    0.183019   -0.330008    11.00000    0.09580    0.08623 =
         0.12291    0.00365    0.02505    0.04513
O10A  4    0.135566   -0.078644    0.345307    11.00000    0.16891    0.09915 =
         0.30098    0.03319   -0.08230    0.03995
AFIX  87
H10A  2    0.117244   -0.089061    0.325352    11.00000   -1.50000
AFIX   0
C2A   1    0.216912    0.026888    0.406211    11.00000    0.11342    0.11222 =
         0.12330    0.03402   -0.00923    0.03769
AFIX  43
H2A   2    0.229190    0.018975    0.435521    11.00000   -1.20000
AFIX   0
C11B  1    0.181911   -0.075940   -0.366957    11.00000    0.09544    0.10864 =
         0.11236    0.00917   -0.00441    0.05413
AFIX  43
H11B  2    0.179344   -0.063043   -0.423668    11.00000   -1.20000
AFIX   0
C16B  1    0.283676   -0.043316   -0.629056    11.00000    0.11391    0.14399 =
         0.12205   -0.00370    0.01126    0.07644
AFIX  23
H16A  2    0.291277   -0.056729   -0.599173    11.00000   -1.20000
H16B  2    0.297578   -0.030004   -0.695171    11.00000   -1.20000
AFIX   0
C3F   1    0.267565    0.164720    0.217400    11.00000    0.11169    0.10547 =
         0.10526   -0.00436   -0.00711    0.04958
C2B   1    0.093111   -0.128590    0.037398    11.00000    0.08978    0.09961 =
         0.11533    0.00990   -0.00354    0.02890
AFIX  43
H2B   2    0.095806   -0.140661    0.098048    11.00000   -1.20000
AFIX   0
C8F   1    0.238017    0.146707    0.275027    11.00000    0.10066    0.10725 =
         0.10296   -0.02570   -0.00496    0.04294
C4B   1    0.137926   -0.123765   -0.080749    11.00000    0.09661    0.11778 =
         0.13747    0.03303    0.00162    0.04629
AFIX  43
H4B   2    0.138592   -0.137556   -0.022819    11.00000   -1.20000
AFIX   0
C16C  1    0.291404    0.122393    0.598535    11.00000    0.11240    0.18405 =
         0.10334   -0.03419   -0.01951    0.05061
AFIX  23
H16C  2    0.290136    0.136888    0.656538    11.00000   -1.20000
H16D  2    0.300034    0.111595    0.644817    11.00000   -1.20000
AFIX   0
C14E  1    0.313244    0.283479    0.507678    11.00000    0.12764    0.11796 =
         0.13577   -0.02989   -0.01700    0.04961
AFIX  23
H14A  2    0.332810    0.295276    0.463114    11.00000   -1.20000
H14B  2    0.303136    0.295810    0.510645    11.00000   -1.20000
AFIX   0
C2F   1    0.291161    0.193899    0.277096    11.00000    0.10523    0.10405 =
         0.11704   -0.01277    0.00140    0.04575
AFIX  43
H2F   2    0.310218    0.206083    0.237598    11.00000   -1.20000
AFIX   0
C15C  1    0.312222    0.139800    0.488665    11.00000    0.11001    0.13869 =
         0.12331   -0.02329   -0.00699    0.03215
AFIX  23
H15A  2    0.333083    0.153400    0.519731    11.00000   -1.20000
H15B  2    0.304921    0.152502    0.448407    11.00000   -1.20000
AFIX   0
C4C   1    0.279662    0.003253    0.000520    11.00000    0.12711    0.11562 =
         0.10336    0.01969    0.00838    0.07635
AFIX  43
H4C   2    0.285929   -0.010760    0.024350    11.00000   -1.20000
AFIX   0
C18A  1    0.050381   -0.136893    0.156935    11.00000    0.07526    0.11800 =
         0.12827    0.01516    0.00442    0.02356
AFIX  13
H18A  2    0.057956   -0.147578    0.212029    11.00000   -1.20000
AFIX   0
C3E   1    0.243121    0.279777   -0.086741    11.00000    0.09431    0.10709 =
         0.10429    0.00002   -0.00166    0.03994
C14C  1    0.312656    0.117059    0.390056    11.00000    0.09922    0.11771 =
         0.12164   -0.00828    0.00453    0.03502
AFIX  23
H14C  2    0.325682    0.128644    0.318622    11.00000   -1.20000
H14D  2    0.321479    0.105516    0.428727    11.00000   -1.20000
AFIX   0
C13F  1    0.171430    0.047075   -0.125338    11.00000    0.11880    0.09602 =
         0.16813   -0.04357   -0.03050    0.05745
AFIX  13
H13F  2    0.153118    0.043355   -0.076432    11.00000   -1.20000
AFIX   0
C2E   1    0.234973    0.286760   -0.219099    11.00000    0.12253    0.09765 =
         0.12356    0.00336    0.00295    0.04828
AFIX  43
H2E   2    0.249178    0.292656   -0.285557    11.00000   -1.20000
AFIX   0
C14A  1    0.028990   -0.125243    0.345058    11.00000    0.11218    0.14648 =
         0.15691    0.00536    0.03313    0.03170
AFIX  23
H14E  2    0.028200   -0.109101    0.393795    11.00000   -1.20000
H14F  2    0.037420   -0.134977    0.399486    11.00000   -1.20000
AFIX   0
C5F   1    0.250210    0.128734    0.040759    11.00000    0.09820    0.11251 =
         0.11780   -0.01074    0.00479    0.04919
C15E  1    0.319015    0.276118    0.643367    11.00000    0.15869    0.13054 =
         0.11038   -0.02736   -0.01988    0.03425
AFIX  23
H15C  2    0.332354    0.295458    0.687213    11.00000   -1.20000
H15D  2    0.299398    0.265822    0.688514    11.00000   -1.20000
AFIX   0
C8E   1    0.221759    0.270114    0.009771    11.00000    0.07541    0.13325 =
         0.13813   -0.00070   -0.00219    0.03225
C17B  1    0.283348   -0.023875   -0.520834    11.00000    0.09885    0.10567 =
         0.11151    0.00109    0.00730    0.05185
AFIX  23
H17A  2    0.303806   -0.013155   -0.482513    11.00000   -1.20000
H17B  2    0.278988   -0.008300   -0.554319    11.00000   -1.20000
AFIX   0
C6F   1    0.221522    0.111739    0.095950    11.00000    0.10540    0.09113 =
         0.11177   -0.01879   -0.00973    0.05482
C6A   1    0.125456   -0.038906    0.291832    11.00000    0.08193    0.10353 =
         0.13766    0.01594   -0.00724    0.03547
C5B   1    0.160154   -0.111640   -0.183084    11.00000    0.08881    0.15082 =
         0.13660    0.03895    0.00873    0.07072
C6E   1    0.256318    0.263425    0.145762    11.00000    0.08883    0.11342 =
         0.10794   -0.00930    0.00098    0.03699
C14B  1    0.228125   -0.081606   -0.585436    11.00000    0.11208    0.13590 =
         0.11615   -0.00954   -0.00404    0.03918
AFIX  23
H14G  2    0.233388   -0.096376   -0.550004    11.00000   -1.20000
H14H  2    0.207649   -0.093170   -0.623141    11.00000   -1.20000
AFIX   0
C17C  1    0.258907    0.098989    0.550742    11.00000    0.10170    0.16283 =
         0.10528   -0.02018   -0.01048    0.05495
AFIX  23
H17C  2    0.246240    0.087133    0.622514    11.00000   -1.20000
H17D  2    0.249455    0.110091    0.513437    11.00000   -1.20000
AFIX   0
C13E  1    0.292758    0.253168    0.437701    11.00000    0.08557    0.10869 =
         0.10786   -0.02192   -0.01380    0.03270
AFIX  13
H13E  2    0.272351    0.242576    0.478727    11.00000   -1.20000
AFIX   0
C11F  1    0.196298    0.084228    0.032816    11.00000    0.11412    0.07686 =
         0.13735   -0.01097   -0.00913    0.04464
AFIX  43
H11F  2    0.177276    0.073458    0.074118    11.00000   -1.20000
AFIX   0
C18E  1    0.306499    0.232206    0.441688    11.00000    0.10102    0.11257 =
         0.11817   -0.01959   -0.02722    0.04081
AFIX  13
H18E  2    0.326191    0.242114    0.395090    11.00000   -1.20000
AFIX   0
C16E  1    0.333116    0.256706    0.649758    11.00000    0.16582    0.13780 =
         0.11112   -0.01714   -0.04106    0.04929
AFIX  23
H16E  2    0.335518    0.252602    0.738195    11.00000   -1.20000
H16F  2    0.353522    0.267436    0.610976    11.00000   -1.20000
AFIX   0
C4E   1    0.271954    0.282055   -0.060464    11.00000    0.10483    0.12110 =
         0.11930    0.00197    0.01631    0.04958
AFIX  43
H4E   2    0.286959    0.289227   -0.124113    11.00000   -1.20000
AFIX   0
C5A   1    0.144968   -0.048000    0.331998    11.00000    0.11874    0.09190 =
         0.18035    0.01697   -0.03675    0.03154
C15B  1    0.250696   -0.063251   -0.684760    11.00000    0.14579    0.15741 =
         0.11249   -0.02626    0.00341    0.07429
AFIX  23
H15E  2    0.244370   -0.049816   -0.725531    11.00000   -1.20000
H15F  2    0.250989   -0.077079   -0.749164    11.00000   -1.20000
AFIX   0
C7F   1    0.216151    0.120936    0.215751    11.00000    0.11892    0.10605 =
         0.11773   -0.00609    0.01432    0.05792
AFIX  43
H7F   2    0.197034    0.108939    0.255079    11.00000   -1.20000
AFIX   0
C16D  1    0.182861    0.318183   -0.502759    11.00000    0.18205    0.15785 =
         0.17624    0.05254    0.03760    0.11459
AFIX  23
H16G  2    0.177179    0.334158   -0.498105    11.00000   -1.20000
H16H  2    0.198926    0.324225   -0.566777    11.00000   -1.20000
AFIX   0
C7A   1    0.135913   -0.006001    0.288788    11.00000    0.10034    0.10413 =
         0.18639    0.01831   -0.03524    0.04482
AFIX  43
H7A   2    0.122060    0.000511    0.265471    11.00000   -1.20000
AFIX   0
C14F  1    0.176867    0.018619   -0.109043    11.00000    0.18533    0.09819 =
         0.25635   -0.05085   -0.08289    0.08919
AFIX  23
H14I  2    0.196646    0.023441   -0.145876    11.00000   -1.20000
H14J  2    0.177068    0.014025   -0.019289    11.00000   -1.20000
AFIX   0
O9D   4    0.125755    0.103254   -0.215867    11.00000    0.16343    0.14262 =
         0.32540    0.07808    0.10745    0.09149
AFIX  87
H9D   2    0.129625    0.089149   -0.223371    11.00000   -1.50000
AFIX   0
C16F  1    0.143796   -0.004923   -0.302939    11.00000    0.21985    0.12154 =
         0.23852   -0.08265   -0.08052    0.09780
AFIX  23
H16I  2    0.124424   -0.023011   -0.327705    11.00000   -1.20000
H16J  2    0.159868   -0.003990   -0.358130    11.00000   -1.20000
AFIX   0
C4F   1    0.272787    0.155012    0.100038    11.00000    0.11356    0.10188 =
         0.09939    0.00053    0.01481    0.04015
AFIX  43
H4F   2    0.291995    0.166576    0.060860    11.00000   -1.20000
AFIX   0
C4D   1    0.196475    0.156855   -0.369377    11.00000    0.12662    0.12519 =
         0.16296    0.00420    0.06061    0.06555
AFIX  43
H4D   2    0.214041    0.157709   -0.404383    11.00000   -1.20000
AFIX   0
C17A  1    0.017583   -0.159703    0.112901    11.00000    0.08634    0.13445 =
         0.17075    0.00038    0.02045   -0.00069
AFIX  23
H17E  2    0.010085   -0.149037    0.058907    11.00000   -1.20000
H17F  2    0.017800   -0.175961    0.062787    11.00000   -1.20000
AFIX   0
C17D  1    0.195111    0.314638   -0.371057    11.00000    0.15380    0.12238 =
         0.16705    0.02331    0.01703    0.08430
AFIX  23
H17G  2    0.214236    0.333584   -0.351550    11.00000   -1.20000
H17H  2    0.180084    0.311699   -0.305777    11.00000   -1.20000
AFIX   0
C16A  1   -0.004162   -0.174036    0.225297    11.00000    0.10941    0.16162 =
         0.18183    0.00444    0.03553    0.00267
AFIX  23
H16K  2   -0.025065   -0.187800    0.195048    11.00000   -1.20000
H16L  2    0.002293   -0.186062    0.276293    11.00000   -1.20000
AFIX   0
C14D  1    0.161439    0.260543   -0.536531    11.00000    0.12340    0.16983 =
         0.10582    0.01335    0.01193    0.07815
AFIX  23
H14K  2    0.142958    0.241411   -0.560392    11.00000   -1.20000
H14L  2    0.177649    0.264427   -0.597414    11.00000   -1.20000
AFIX   0
C7D   1    0.145349    0.155847   -0.274114    11.00000    0.10500    0.13111 =
         0.15360    0.03943    0.04673    0.06559
AFIX  43
H7D   2    0.127488    0.154644   -0.240650    11.00000   -1.20000
AFIX   0
C17E  1    0.312353    0.225299    0.578313    11.00000    0.15569    0.15030 =
         0.12111   -0.00002   -0.03253    0.05142
AFIX  23
H17I  2    0.322695    0.213182    0.576426    11.00000   -1.20000
H17J  2    0.292783    0.213401    0.622744    11.00000   -1.20000
AFIX   0
C18F  1    0.167419    0.053153   -0.263002    11.00000    0.11610    0.10762 =
         0.15720   -0.03195   -0.01248    0.06962
AFIX  13
H18F  2    0.186758    0.059357   -0.309194    11.00000   -1.20000
AFIX   0
C15D  1    0.154694    0.287351   -0.539203    11.00000    0.15945    0.18159 =
         0.12462    0.03989    0.02503    0.10829
AFIX  23
H15G  2    0.137888    0.282856   -0.480627    11.00000   -1.20000
H15H  2    0.147973    0.289026   -0.624158    11.00000   -1.20000
AFIX   0
C17F  1    0.140973    0.024985   -0.328392    11.00000    0.16344    0.12101 =
         0.19829   -0.06751   -0.06148    0.07928
AFIX  23
H17K  2    0.141623    0.028721   -0.419408    11.00000   -1.20000
H17L  2    0.121280    0.021618   -0.296054    11.00000   -1.20000
AFIX   0
C4A   1    0.175171   -0.026975    0.361972    11.00000    0.12022    0.12855 =
         0.18964    0.03654   -0.02722    0.05233
AFIX  43
H4A   2    0.188814   -0.033902    0.383217    11.00000   -1.20000
AFIX   0
C7E   1    0.228587    0.261184    0.125174    11.00000    0.08723    0.15268 =
         0.10629    0.01080    0.00937    0.03530
AFIX  43
H7E   2    0.213727    0.253516    0.189408    11.00000   -1.20000
AFIX   0
C15F  1    0.150570   -0.009232   -0.176865    11.00000    0.21419    0.11018 =
         0.23424   -0.03470   -0.06855    0.08141
AFIX  23
H15I  2    0.155472   -0.025786   -0.177181    11.00000   -1.20000
H15J  2    0.131894   -0.016316   -0.126480    11.00000   -1.20000
AFIX   0
C15A  1   -0.003538   -0.149233    0.302920    11.00000    0.13021    0.20378 =
         0.17849    0.01628    0.05874    0.01645
AFIX  23
H15K  2   -0.016372   -0.158301    0.377811    11.00000   -1.20000
H15L  2   -0.012380   -0.138995    0.254092    11.00000   -1.20000
AFIX   0
HKLF 4


REM  D:\frames\guest\Ti_CO2_32Bar\work\fulldata_a.res in R3
REM wR2 = 0.3855, GooF = S = 1.192, Restrained GooF = 1.130 for all data
REM R1 = 0.1369 for 5837 Fo > 4sig(Fo) and 0.2159 for all 12124 data
REM 987 parameters refined using 1597 restraints

END

WGHT      0.2000      0.0000

REM Instructions for potential hydrogen bonds
HTAB O10C N12C
HTAB O9B N1B
HTAB O10F N12F
HTAB O10E N12E
HTAB O9C N1C
HTAB O9F N1F
HTAB O10B N12B
HTAB O9A N1A
HTAB O9E N1E
HTAB O10D N12D
HTAB O10A N12A
HTAB C14C O10B_$1
HTAB C13E O10D_$2
HTAB O9D N1D
HTAB C4D O9F_$3

REM Highest difference peak  1.350,  deepest hole -0.398,  1-sigma level  0.120
Q1    1  -0.0440 -0.2345 -0.0521  11.00000  0.05    1.35
Q2    1  -0.0459 -0.2409 -0.0881  11.00000  0.05    1.28
Q3    1   0.1884 -0.0484  0.0557  11.00000  0.05    1.25
Q4    1   0.1901 -0.0500  0.0745  11.00000  0.05    1.22
Q5    1   0.2542  0.1990  0.8838  11.00000  0.05    1.21
Q6    1   0.1972 -0.0582 -0.9018  11.00000  0.05    1.13
Q7    1   0.2665  0.1994  0.8762  11.00000  0.05    1.05
Q8    1   0.1227  0.0648 -0.6000  11.00000  0.05    0.59
Q9    1   0.1026  0.0471  0.0649  11.00000  0.05    0.43
Q10   1   0.0877  0.0168  0.0397  11.00000  0.05    0.43
Q11   1   0.0605 -0.0559 -0.3852  11.00000  0.05    0.42
Q12   1   0.0958  0.0349  0.0716  11.00000  0.05    0.40
Q13   1   0.0548  0.1041 -0.2275  11.00000  0.05    0.40
Q14   1   0.0437 -0.0519 -0.0530  11.00000  0.05    0.35
Q15   1   0.1020  0.0580  0.0619  11.00000  0.05    0.34
Q16   1   0.0235 -0.0661 -0.0067  11.00000  0.05    0.34
Q17   1   0.0162 -0.0727 -0.0067  11.00000  0.05    0.33
Q18   1   0.1027  0.0417  0.2091  11.00000  0.05    0.33
Q19   1   0.0910  0.0847  0.0365  11.00000  0.05    0.30
Q20   1   0.0540 -0.0384 -0.0585  11.00000  0.05    0.29
;
_shelx_res_checksum   89111

_shelx_hkl_file
;
  -4  -1   0  219.38   10.60
   5  -1   0   59.99    3.30
  -4   5   0   55.09    3.10
  -6   3   0  265.97   13.10
   3  -6   0  270.77   12.90
   6  -3   0  250.27   13.20
   6  -3   0  262.27   12.60
   6  -3   0  260.27   12.80
  -3   6   0  262.67   12.70
   6  -6   0  465.65   21.70
   6  -6   0  456.65   22.20
  -6   0   0  480.75   22.30
  -6   0   0  432.26   21.70
  -6   0   0  454.75   21.80
  -6   6   0  458.55   21.70
   6   0   0  472.85   21.90
  -6   6   0  445.56   22.10
  -7   5   0  522.25   24.20
  -7   5   0  525.15   24.50
  -7   5   0  493.75   23.90
   2  -7   0  480.85   24.20
   5   2   0  482.85   23.90
  -5  -2   0  501.45   23.90
   7  -5   0  506.85   24.50
   7  -5   0  512.55   23.90
  -7   2   0   48.00    4.00
  -7   2   0   45.60    2.90
   5  -7   0   50.39    3.00
   5  -7   0   40.60    3.40
   7  -2   0   47.20    3.20
  -5   7   0   47.00    3.10
  -5   7   0   46.60    3.30
   7  -2   0   45.00    3.00
  -8   7   0  966.20   46.20
   1  -8   0  943.81   46.10
   7   1   0  969.30   45.80
  -8   7   0  995.20   45.60
   7   1   0  983.30   46.40
   8  -7   0  992.80   46.30
  -7  -1   0  941.81   45.70
   8  -7   0  988.00   45.60
   8  -7   0  962.40   45.60
  -8   4   0   98.39    6.40
  -8   4   0   88.99    5.50
   4  -8   0   99.29    5.80
  -8   4   0   92.39    6.00
  -4   8   0   94.89    5.40
   8  -4   0  104.09    6.60
   8  -4   0   84.79    5.90
  -4   8   0  109.69    5.80
   8  -4   0   94.69    5.30
  -8   1   0  608.04   29.30
   7  -8   0  616.24   29.90
  -8   1   0  617.34   30.00
   7  -8   0  623.04   29.20
  -8   1   0  618.54   29.40
  -7   8   0  607.34   29.80
   8  -1   0  613.34   29.50
  -7   8   0  630.14   29.30
   8  -1   0  626.64   29.40
   8  -1   0  619.94   30.10
   3  -9   0  463.55   22.60
  -9   6   0  476.75   22.80
  -9   6   0  449.16   22.30
  -9   6   0  470.25   23.10
   6   3   0  455.35   22.30
   9  -6   0  448.76   23.10
   9  -6   0  468.45   22.70
  -6  -3   0  468.05   22.30
   9  -6   0  455.25   22.30
  -3   9   0  469.65   22.70
  -9   3   0  760.72   36.10
  -9   3   0  767.82   36.90
  -9   3   0  774.62   37.30
   6  -9   0  780.12   36.70
   6  -9   0  741.23   36.10
   9  -3   0  780.82   36.90
   9  -3   0  755.12   36.40
  -6   9   0  768.82   36.20
   9  -3   0  785.72   36.30
  -6   9   0  750.72   36.60
  -9   0   0 3411.36  161.28
   9  -9   0 3470.15  161.18
   9  -9   0 3463.25  161.28
  -9   9   0 3522.45  161.88
   9   0   0 3486.45  162.18
   9   0   0 3477.15  161.48
 -10   8   0  424.56   20.90
   2 -10   0  426.66   21.50
   8   2   0  440.26   21.10
 -10   8   0  424.46   21.60
   8   2   0  452.45   22.40
 -10   8   0  413.96   21.80
  10  -8   0  440.26   21.00
  10  -8   0  426.56   21.90
  -2  10   0  436.46   21.80
  -8  -2   0  423.16   21.00
 -10   5   0 1021.30   47.10
   5 -10   0  992.40   47.20
 -10   5   0 1031.60   47.50
 -10   5   0  955.30   47.70
  10  -5   0  996.00   47.90
  -5  10   0  978.30   46.80
  -5  10   0  999.30   47.30
  10  -5   0  974.50   46.80
  10  -5   0  992.50   47.40
   8 -10   0 2500.85  117.09
 -10   2   0 2549.24  117.39
 -10   2   0 2477.45  116.49
   8 -10   0 2479.15  116.49
  10  -2   0 2510.15  117.39
  10  -2   0 2529.15  116.79
  10  -2   0 2507.85  116.59
  -8  10   0 2502.45  117.09
  -8  10   0 2475.75  116.49
  10   1   0  174.68   12.00
 -11  10   0  162.48   10.30
  10   1   0  164.08    9.60
 -11  10   0  168.78    9.00
   1 -11   0  160.98   10.50
  11 -10   0  169.38    9.20
  11 -10   0  157.18    8.90
  11 -10   0  173.18   10.90
 -10  -1   0  170.58    9.50
 -10  -1   0  156.58    9.50
   4 -11   0  185.98   10.50
 -11   7   0  186.88   11.40
 -11   7   0  193.88   11.00
 -11   7   0  183.68   10.10
  -7  -4   0  173.88    9.90
  11  -7   0  179.08   10.10
  11  -7   0  185.68   10.90
  -4  11   0  183.78   10.70
  11  -7   0  188.08   11.70
 -11   4   0  763.72   38.30
   7 -11   0  755.32   36.80
 -11   4   0  769.62   36.80
 -11   4   0  773.92   37.80
 -11   4   0  779.42   37.40
   7 -11   0  808.42   37.50
  11  -4   0  768.82   37.80
  11  -4   0  766.92   37.10
  11  -4   0  788.72   36.90
  -7  11   0  790.62   36.90
  -7  11   0  769.82   37.40
 -11   1   0 1524.15   72.29
  10 -11   0 1581.14   73.19
 -11   1   0 1521.75   72.39
 -11   1   0 1536.95   73.29
  10 -11   0 1524.35   72.29
  10 -11   0 1501.65   72.19
  11  -1   0 1579.34   73.59
 -10  11   0 1530.85   72.29
 -10  11   0 1546.15   73.09
  11  -1   0 1532.05   72.39
  11  -1   0 1597.04   72.59
 -12   9   0 3561.64  165.98
 -12   9   0 3630.64  166.98
   9   3   0 3495.25  166.08
   3 -12   0 3511.65  166.48
 -12   9   0 3623.04  166.58
  12  -9   0 3589.74  166.08
  12  -9   0 3586.74  167.08
  -3  12   0 3525.75  166.78
  -9  -3   0 3594.34  166.08
 -12   6   0  600.34   29.60
 -12   6   0  599.64   30.00
   6 -12   0  614.84   29.10
 -12   6   0  563.84   28.90
  12  -6   0  585.04   28.60
  -6  12   0  599.84   28.60
  -6  12   0  589.54   29.10
  12  -6   0  588.44   29.50
  12  -6   0  589.54   30.00
 -12   3   0   84.09    8.60
   9 -12   0   68.79    5.30
 -12   3   0   77.39    5.70
   9 -12   0   79.79    6.70
  12  -3   0   78.09    7.40
  12  -3   0   78.59    6.10
  12  -3   0   75.79    6.00
  -9  12   0   68.09    6.40
  -9  12   0   76.49    5.60
  12 -12   0  232.08   12.10
  12 -12   0  247.88   13.70
 -12   0   0  224.68   12.30
  12 -12   0  228.28   12.00
 -12   0   0  212.18   12.30
  12   0   0  230.68   14.90
  12   0   0  229.78   12.60
 -12  12   0  230.88   14.70
   2 -13   0  746.33   36.70
  11   2   0  738.83   36.10
  11   2   0  750.92   37.80
 -13  11   0  732.93   35.80
  13 -11   0  746.73   37.20
  13 -11   0  757.52   35.80
 -11  -2   0  746.13   35.90
  13 -11   0  764.82   35.90
   5 -13   0  372.86   19.30
 -13   8   0  367.36   19.80
 -13   8   0  363.06   20.10
 -13   8   0  379.86   18.90
  13  -8   0  366.46   18.80
  -5  13   0  383.76   19.50
  13  -8   0  360.36   19.60
  13  -8   0  371.16   18.90
  13  -8   0  381.06   20.60
  -8  -5   0  384.86   18.90
   8 -13   0   10.60    3.50
 -13   5   0    9.60    3.80
 -13   5   0    5.80    4.40
 -13   5   0   12.80    4.40
   5   8   0    7.60    2.40
 -13   5   0    8.90    2.70
  13  -5   0    9.70    2.90
  -8  13   0   13.60    3.50
  13  -5   0    7.10    3.20
  13  -5   0    9.00    4.30
  -8  13   0    5.40    2.70
  11 -13   0  459.25   22.50
  11 -13   0  463.45   23.70
 -13   2   0  466.15   22.70
 -13   2   0  485.25   24.30
  13  -2   0  453.15   23.10
 -11  13   0  450.95   24.70
  13  -2   0  439.46   24.40
 -11  13   0  465.05   22.70
  13  -2   0  470.85   22.90
   1 -14   0  521.25   28.10
 -14  13   0  547.75   28.10
  13   1   0  566.14   27.40
  13   1   0  557.84   29.10
 -13  -1   0  556.94   27.10
 -13  -1   0  564.54   27.20
  14 -13   0  543.05   28.50
  14 -13   0  556.44   27.00
  14 -13   0  564.44   26.90
  10   4   0  610.84   29.50
 -14  10   0  610.34   30.30
   4 -14   0  610.74   30.00
 -14  10   0  605.94   30.60
 -14  10   0  612.04   29.40
  14 -10   0  622.94   30.80
  -4  14   0  548.35   31.30
  14 -10   0  603.04   29.40
 -10  -4   0  602.34   29.40
   7 -14   0  341.57   18.10
 -14   7   0  342.47   18.90
 -14   7   0  325.47   20.30
 -14   7   0  354.16   17.90
  -7  -7   0  328.17   17.60
  14  -7   0  338.37   19.60
  14  -7   0  359.76   18.80
  -7  14   0  348.77   17.50
  -7  14   0  346.47   18.20
  14  -7   0  344.27   17.50
  10 -14   0   11.70    3.60
 -14   4   0   10.80    4.90
 -14   4   0   17.30    4.80
  10 -14   0   10.00    2.50
 -14   4   0    9.10    2.50
  14  -4   0    4.70    4.90
  14  -4   0   11.90    3.10
 -10  14   0   13.60    2.90
  14  -4   0   11.90    3.20
  13 -14   0  419.36   20.60
  13 -14   0  411.66   22.00
 -14   1   0  435.26   20.90
  13 -14   0  426.26   20.50
 -14   1   0  411.06   20.70
  14  -1   0  421.86   21.10
  14  -1   0  402.76   22.80
 -13  14   0  392.46   21.60
 -13  14   0  410.66   20.60
   3 -15   0   19.00    4.00
 -15  12   0   13.70    4.00
 -15  12   0   18.80    4.30
  12   3   0   27.10    3.40
 -15  12   0   19.40    3.00
  15 -12   0   23.90    3.40
 -12  -3   0   24.50    3.20
  15 -12   0   26.40    5.70
 -15   9   0    2.60    3.80
   6 -15   0    6.10    3.30
 -15   9   0    5.40    4.20
 -15   9   0   10.40    3.00
  -6  15   0   -0.10    2.80
  -9  -6   0    2.50    2.50
  15  -9   0    2.80    2.80
  15  -9   0   -1.20    3.20
  -6  15   0    3.00    3.50
  15  -9   0    1.40    3.60
  15  -9   0    1.50    4.20
 -15   6   0  382.16   20.30
   6   9   0  374.76   18.30
   9 -15   0  362.86   19.50
 -15   6   0  357.56   19.60
 -15   6   0  370.36   18.60
 -15   6   0  369.66   20.70
  -9  15   0  359.96   19.50
  15  -6   0  409.76   20.50
  15  -6   0  363.26   19.20
  -9  15   0  372.36   18.90
  15  -6   0  384.86   19.00
  12 -15   0  174.68   11.00
 -15   3   0  165.28   11.80
 -15   3   0  157.08    9.50
  12 -15   0  164.18    9.40
 -12  15   0  169.68    9.70
  15  -3   0  170.98   10.20
  15  -3   0  167.68   12.30
 -12  15   0  167.08   10.50
  15  -3   0  169.48    9.90
  15 -15   0  239.58   15.00
 -15   0   0  251.27   13.50
  15 -15   0  244.98   13.30
 -15   0   0  248.88   13.50
  15 -15   0  251.07   13.20
  15   0   0  260.47   13.90
   0 -15   0  270.77   16.60
 -15  15   0  254.87   14.60
 -16  14   0   10.40    2.50
   2 -16   0   11.90    4.30
  14   2   0    7.60    5.00
  14   2   0   12.50    3.20
 -16  14   0   20.20    4.30
  16 -14   0   18.10    4.70
  16 -14   0   12.60    2.60
 -14  -2   0   11.90    3.00
 -14  -2   0   10.00    3.00
  16 -14   0   14.00    3.00
 -16  11   0   89.19    8.20
 -16  11   0   88.99    6.50
  11   5   0   88.49    6.60
 -16  11   0   91.59    8.40
   5 -16   0   73.39    7.20
  -5  16   0   79.79    7.80
  16 -11   0   82.29    6.60
  16 -11   0   74.39    9.20
 -11  -5   0   81.79    6.40
 -16   8   0  171.68   11.80
 -16   8   0  171.38   10.50
   8 -16   0  164.38   10.70
 -16   8   0  167.38   11.70
  16  -8   0  166.38   10.00
  16  -8   0  190.68   12.00
  -8  -8   0  167.48   10.10
  -8  16   0  171.58   10.00
  -8  16   0  178.18   11.00
 -16   5   0  161.08    9.40
 -16   5   0  175.38   12.40
 -16   5   0  161.88   11.90
 -16   5   0  159.98   10.90
  11 -16   0  166.98   11.70
  11 -16   0  167.78    9.40
 -11  16   0  168.28    9.70
  16  -5   0  160.18   10.00
 -11  16   0  164.08   10.70
  16  -5   0  189.48   10.40
  16  -5   0  168.98   12.10
  14 -16   0  115.59    7.30
  14 -16   0  112.49    7.10
 -16   2   0  110.09    9.80
  14 -16   0  115.69    8.90
 -16   2   0  117.59    7.40
  16  -2   0  117.19   10.60
 -14  16   0   94.69    8.40
  16  -2   0  118.69    8.10
 -14  16   0  117.59    7.40
  16   1   0   16.60    3.50
   1 -17   0   32.60    5.20
 -17  16   0   15.80    4.10
  16   1   0    8.30    5.30
  17 -16   0   15.40    2.80
  17 -16   0   17.70    4.50
 -16  -1   0   14.50    3.40
  17 -16   0   21.80    3.30
 -16  -1   0   21.10    3.30
 -17  13   0  194.38   11.30
 -17  13   0  203.88   12.80
  13   4   0  212.48   14.60
 -17  13   0  216.88   13.20
   4 -17   0  205.48   12.40
  13   4   0  199.98   11.70
  17 -13   0  207.08   11.50
 -13  -4   0  197.88   11.50
  17 -13   0  207.18   13.30
 -17  10   0   32.20    3.80
 -17  10   0   36.20    5.00
 -17  10   0   40.10    5.60
  17 -10   0   21.80    4.70
  17 -10   0   24.50    3.80
 -10  -7   0   24.10    3.80
  17 -10   0   25.90    5.90
  -7  17   0   31.80    4.00
  -7  17   0   20.10    4.00
  10 -17   0  248.38   15.20
 -17   7   0  234.68   14.70
 -17   7   0  243.58   15.20
 -17   7   0  255.47   13.90
   7  10   0  232.38   12.30
  17  -7   0  234.28   14.80
 -10  17   0  252.37   14.00
 -10  17   0  229.38   13.00
  17  -7   0  242.88   13.20
  17  -7   0  233.48   13.40
  13 -17   0   41.60    3.90
 -17   4   0   49.99    4.80
 -17   4   0   44.90    6.00
 -17   4   0   45.30    6.50
  13 -17   0   58.79    6.20
  17  -4   0   47.50    5.00
  17  -4   0   48.10    4.60
  17  -4   0   35.20    6.00
 -13  17   0   51.59    5.00
 -13  17   0   42.00    5.20
 -17   1   0  112.89    7.60
  16 -17   0  118.69    7.50
  16 -17   0   99.69    9.30
 -17   1   0  114.89    8.70
  16 -17   0  107.99    7.20
  17  -1   0  106.69   10.10
  17  -1   0  114.99    8.20
 -16  17   0  128.49    8.90
  15   3   0   56.09    7.90
 -18  15   0   33.50    3.90
 -18  15   0   39.30    5.40
 -18  15   0   46.60    5.50
   3 -18   0   50.09    5.50
  15   3   0   39.30    4.50
  18 -15   0   37.60    5.90
 -15  -3   0   40.10    4.20
  18 -15   0   40.30    4.20
  18 -15   0   37.90    4.10
 -18  12   0    6.20    2.80
 -18  12   0    6.90    4.00
 -18  12   0    3.90    4.20
   6 -18   0    5.40    3.20
  18 -12   0    4.10    3.00
  -6  18   0    8.90    4.10
  18 -12   0    0.40    4.40
  18 -12   0    2.60    3.10
 -12  -6   0    1.70    2.60
   9 -18   0    7.50    3.40
 -18   9   0   16.70    3.90
 -18   9   0    3.80    4.40
 -18   9   0   20.10    4.90
  -9  -9   0   18.70    3.50
  18  -9   0   18.20    4.60
  18  -9   0   14.90    5.10
  18  -9   0   20.70    3.50
  -9  18   0   12.90    3.30
  -9  18   0   10.50    3.60
  12 -18   0   13.20    3.60
 -18   6   0   14.30    2.80
 -18   6   0   16.10    5.00
   6  12   0   15.00    2.50
 -18   6   0    6.80    4.40
 -18   6   0   15.60    4.60
  18  -6   0    8.70    3.10
  18  -6   0   10.00    4.60
 -12  18   0    8.20    3.30
 -12  18   0   17.60    3.50
  18  -6   0   12.50    3.10
 -18   3   0    2.00    4.00
 -18   3   0    4.40    2.40
  15 -18   0    4.30    2.50
  15 -18   0    2.90    2.30
  15 -18   0    7.90    3.70
 -15  18   0    3.90    2.50
  18  -3   0   12.50    5.10
 -15  18   0    4.10    3.20
  18  -3   0    0.10    3.00
  18  -3   0    0.90    2.80
 -18   0   0   28.90    4.50
 -18   0   0   42.90    4.20
  18 -18   0   37.30    4.00
  18 -18   0   35.60    4.20
  18 -18   0   34.00    5.40
  18   0   0   32.50    4.30
  18   0   0   33.20    6.50
   0 -18   0   28.90    5.60
 -18  18   0   35.40    5.00
   2 -19   0   31.70    5.00
  17   2   0   25.30    6.20
 -19  17   0   17.50    4.30
  17   2   0   19.50    3.70
  19 -17   0   21.70    3.40
 -17  -2   0   23.40    3.90
  19 -17   0   22.80    3.50
 -17  -2   0   30.10    3.90
  19 -17   0   31.30    5.70
 -19  14   0   18.90    3.40
  14   5   0   22.50    3.50
  14   5   0    8.10    5.50
   5 -19   0   20.80    4.10
 -19  14   0   15.30    4.50
 -19  14   0   10.40    4.40
  -5  19   0   19.40    4.50
  19 -14   0   24.00    3.80
 -14  -5   0   14.10    3.20
  19 -14   0   13.50    5.00
   8 -19   0  107.39    8.10
 -19  11   0   98.09    9.20
 -19  11   0  114.49    9.60
 -19  11   0  101.69    7.60
  -8  19   0   90.59    8.30
  -8  19   0   94.89    7.50
 -11  -8   0  108.69    7.30
  19 -11   0   98.99    7.40
  19 -11   0   95.49    8.90
  19 -11   0   95.69    9.10
  11 -19   0  183.48   11.40
 -19   8   0  170.68   11.20
 -19   8   0  185.38   12.50
 -19   8   0  178.28   12.90
  19  -8   0  160.58   12.30
  19  -8   0  175.98   11.00
 -11  19   0  172.68   10.50
 -11  19   0  198.98   11.60
  19  -8   0  178.38   10.70
 -19   5   0   47.30    7.30
 -19   5   0   48.60    6.20
 -19   5   0   68.19    6.70
 -19   5   0   67.99    5.20
  14 -19   0   42.10    5.40
  14 -19   0   63.09    5.10
  19  -5   0   65.49    6.30
 -14  19   0   57.49    5.50
 -14  19   0   46.90    5.60
  19  -5   0   48.20    5.00
  17 -19   0  240.08   14.70
  17 -19   0  234.58   12.90
 -19   2   0  227.78   12.90
  17 -19   0  240.08   12.70
 -17  19   0  242.48   14.30
  19  -2   0  231.08   13.60
 -17  19   0  239.58   13.00
  19  -2   0  244.38   15.80
  19   1   0   27.80    6.70
   1 -20   0   30.30    5.40
  19   1   0   28.30    4.20
 -20  19   0   30.00    5.10
  20 -19   0   32.90    3.90
 -19  -1   0   31.00    4.00
 -19  -1   0   25.80    3.80
  20 -19   0   29.00    5.80
  20 -19   0   32.00    4.10
  16   4   0  201.18   11.60
 -20  16   0  183.28   12.90
 -20  16   0  206.48   12.90
   4 -20   0  186.28   12.30
  16   4   0  185.18   14.50
 -20  16   0  194.28   11.10
  20 -16   0  202.18   13.50
  20 -16   0  193.48   11.00
  20 -16   0  198.98   11.40
 -16  -4   0  187.88   11.30
 -20  13   0   49.90    5.80
   7 -20   0   40.10    5.20
 -20  13   0   45.90    4.70
 -20  13   0   27.10    5.30
 -13  -7   0   42.20    4.40
  20 -13   0   42.40    4.60
  20 -13   0   30.20    4.20
  -7  20   0   40.00    4.80
  -7  20   0   37.40    5.60
  20 -13   0   54.09    7.10
  10 -20   0  142.19    9.50
 -20  10   0  137.69    9.30
 -20  10   0  135.79   10.80
 -20  10   0  133.19   10.90
 -10  20   0  123.89    9.40
  20 -10   0  132.89    8.80
  20 -10   0  131.19   11.50
 -10  20   0  122.09    8.60
  20 -10   0  118.59   10.30
 -10 -10   0  129.29    8.70
 -20   7   0   35.90    3.60
 -20   7   0   31.70    5.00
   7  13   0   32.20    3.50
 -20   7   0   29.90    6.20
 -20   7   0   26.80    5.30
  13 -20   0   26.90    4.80
  20  -7   0   25.60    4.00
  20  -7   0   23.10    5.60
  20  -7   0   27.50    4.30
 -13  20   0   32.80    4.80
 -13  20   0   22.30    3.80
  16 -20   0   81.99    7.60
 -20   4   0   54.09    5.30
 -20   4   0   73.39    7.70
 -20   4   0   54.09    7.20
  16 -20   0   55.09    5.10
  20  -4   0   52.69    7.50
  20  -4   0   64.99    6.60
  20  -4   0   70.29    6.30
 -16  20   0   67.69    6.90
 -16  20   0   57.89    5.70
  19 -20   0   74.69    5.70
 -20   1   0   56.79    5.90
  19 -20   0   60.49    7.10
 -20   1   0   61.69    5.90
  19 -20   0   66.49    5.80
  20  -1   0   58.29    8.30
 -19  20   0   50.89    6.00
  -1 -19   0   67.09    7.40
  20  -1   0   73.69    6.80
 -21  18   0  205.88   13.30
  18   3   0  187.38   12.10
 -21  18   0  197.28   13.50
   3 -21   0  187.58   13.00
  18   3   0  215.08   15.50
 -18  -3   0  194.98   11.90
  21 -18   0  209.38   11.80
  21 -18   0  209.48   11.50
  21 -18   0  218.88   14.10
 -18  -3   0  204.18   12.10
 -21  15   0   85.89    8.60
 -21  15   0   89.29    8.70
 -21  15   0   80.39    6.60
  15   6   0   83.49    9.20
   6 -21   0   89.69    7.80
  -6  21   0   88.29    8.40
 -15  -6   0   87.09    6.80
  21 -15   0   73.19    8.20
  21 -15   0   83.19    6.90
  21 -15   0   80.09    7.30
 -21  12   0  272.17   15.50
 -21  12   0  285.57   17.10
 -21  12   0  289.97   16.80
   9 -21   0  275.27   15.90
  21 -12   0  289.77   17.90
 -12  -9   0  271.37   15.20
  -9  21   0  294.57   15.50
  21 -12   0  280.97   16.60
  21 -12   0  274.57   15.40
  -9  21   0  273.57   16.30
 -21   9   0    0.40    4.20
 -21   9   0    7.70    4.80
  12 -21   0    0.50    3.10
 -21   9   0   -1.20    4.20
  21  -9   0    1.60    3.10
  21  -9   0    5.20    2.80
 -12  21   0    7.80    3.20
  21  -9   0   -5.10    3.80
 -12  21   0   -0.50    3.10
  15 -21   0   65.59    5.40
 -21   6   0   67.99    7.40
  15 -21   0   76.69    6.80
 -21   6   0   57.09    5.40
 -21   6   0   49.60    7.40
 -21   6   0   60.39    6.90
 -15  21   0   65.59    6.50
  21  -6   0   58.79    5.80
  21  -6   0   64.69    6.40
 -15  21   0   61.09    6.00
  21  -6   0   55.09    7.00
  18 -21   0   31.10    5.40
 -21   3   0   24.90    3.70
  18 -21   0   30.00    3.60
  18 -21   0   24.10    3.60
  21  -3   0   42.80    5.20
 -18  21   0   19.90    4.50
  21  -3   0   40.60    6.70
 -18  21   0   29.20    3.90
 -21   0   0  147.39    9.00
  21 -21   0  129.39    8.20
  21 -21   0  121.59    8.60
 -21   0   0  124.59    8.80
  21 -21   0  141.69   11.50
 -21  21   0  122.89   10.30
  21   0   0   98.29   10.60
   0 -21   0  118.79   10.90
  21   0   0  137.49    9.60
  20   2   0   10.10    6.10
   2 -22   0    5.70    4.10
 -22  20   0    4.30    3.80
  20   2   0    9.10    3.60
  22 -20   0    4.60    4.80
 -20  -2   0    8.30    3.50
 -20  -2   0    7.00    3.20
  22 -20   0    9.00    3.00
  22 -20   0   10.30    3.40
  17   5   0  489.25   28.60
  17   5   0  506.85   25.90
   5 -22   0  512.45   26.80
 -22  17   0  506.65   27.30
 -22  17   0  512.55   25.60
 -22  17   0  500.05   27.00
  22 -17   0  529.45   28.10
  22 -17   0  506.25   25.60
  22 -17   0  500.55   25.40
   8 -22   0   92.19    8.00
 -22  14   0   80.09    7.30
 -22  14   0   96.49    9.20
 -22  14   0   89.49    9.00
  -8  22   0   91.59    8.90
  -8  22   0   99.59    7.80
  22 -14   0   97.29    9.70
 -14  -8   0   89.09    7.20
  22 -14   0   85.79    7.40
  11 -22   0   19.00    4.20
 -22  11   0   21.50    5.30
 -22  11   0   12.20    4.80
 -11  22   0   15.40    4.10
  22 -11   0   12.20    5.30
  22 -11   0   19.50    3.80
 -11  22   0   17.90    4.10
 -11 -11   0   18.90    3.60
  22 -11   0   18.00    4.90
   8  14   0   17.50    3.00
  14 -22   0   18.70    4.20
 -22   8   0    9.50    4.90
 -22   8   0   10.20    5.30
 -22   8   0   10.60    4.60
  22  -8   0    8.00    3.50
  22  -8   0   11.80    4.80
  22  -8   0   14.90    4.20
 -14  22   0    6.40    3.00
 -14  22   0   10.80    4.00
  17 -22   0   45.50    6.40
 -22   5   0   70.19    9.10
  17 -22   0   65.09    5.60
 -22   5   0   62.79    7.70
 -22   5   0   57.89    5.20
 -22   5   0   69.79    7.40
  22  -5   0   74.49    6.30
  22  -5   0   81.79    8.60
 -17  22   0   59.29    6.90
 -17  22   0   72.29    6.30
  22  -5   0   68.79    7.30
  20 -22   0   25.00    3.90
  20 -22   0   29.50    6.00
  20 -22   0   30.40    3.80
 -22   2   0   19.80    3.70
  22  -2   0   23.30    4.90
  22  -2   0   17.30    5.50
 -20  22   0   27.90    5.10
  22   1   0  342.07   19.90
  22   1   0  382.56   23.20
 -23  22   0  379.86   21.30
   1 -23   0  393.76   21.50
  23 -22   0  369.06   19.30
 -22  -1   0  354.16   19.70
 -22  -1   0  347.07   19.40
  23 -22   0  389.66   22.20
  23 -22   0  358.06   19.00
 -23  19   0  275.17   14.90
 -23  19   0  286.57   17.10
   4 -23   0  290.67   16.70
  19   4   0  305.27   19.50
 -23  19   0  256.97   16.80
  19   4   0  303.67   15.80
  23 -19   0  290.27   17.90
 -19  -4   0  267.27   15.10
  23 -19   0  262.87   14.80
  23 -19   0  254.57   15.20
 -19  -4   0  246.98   17.00
  16   7   0  217.68   16.20
 -23  16   0  212.98   13.90
   7 -23   0  193.08   12.90
 -23  16   0  214.08   14.30
 -23  16   0  200.18   12.00
  23 -16   0  214.98   12.70
  23 -16   0  204.78   12.30
  23 -16   0  209.28   14.90
  -7  23   0  182.08   12.30
  -7  23   0  202.78   14.10
  10 -23   0  278.27   15.90
 -23  13   0  296.47   17.20
 -23  13   0  282.97   16.70
 -23  13   0  228.98   16.40
 -10  23   0  265.37   15.10
  23 -13   0  243.78   17.60
 -13 -10   0  286.27   16.40
 -10  23   0  254.17   16.10
  23 -13   0  263.67   17.70
  23 -13   0  271.27   15.10
 -23  10   0  394.66   23.50
  13 -23   0  427.46   22.30
 -23  10   0  431.36   23.10
 -23  10   0  390.46   21.80
  23 -10   0  383.76   21.50
 -13  23   0  415.96   21.40
 -13  23   0  416.96   22.30
  23 -10   0  384.76   22.80
  23 -10   0  421.36   21.40
 -23   7   0  206.98   13.80
   7  16   0  213.58   11.60
 -23   7   0  199.28   15.30
 -23   7   0  201.28   11.90
 -23   7   0  188.28   19.70
  16 -23   0  211.48   13.30
 -16  23   0  197.88   12.30
 -16  23   0  237.18   13.70
  23  -7   0  213.18   12.70
  23  -7   0  204.98   12.90
  23  -7   0  217.58   15.00
  19 -23   0   65.99    5.90
 -23   4   0   55.19    8.50
  19 -23   0   78.29    6.40
 -23   4   0   68.89    6.20
  19 -23   0   83.79    8.30
 -19  23   0   87.99    8.40
  23  -4   0   58.29    7.70
 -19  23   0   74.39    6.60
  23  -4   0   69.59    8.50
  22 -23   0  156.18   10.40
 -23   1   0  175.48   10.70
  22 -23   0  179.78   13.10
  22 -23   0  166.38   10.20
 -22  23   0  171.38   12.20
  23  -1   0  170.68   14.70
  -1 -22   0  181.78   13.30
  23  -1   0  156.58   12.70
  21   3   0   57.39    9.70
 -24  21   0   64.49    7.60
 -24  21   0   47.50    6.70
  21   3   0   45.10    5.70
   3 -24   0   56.39    7.00
  24 -21   0   46.50    4.90
  24 -21   0   52.29    5.40
 -21  -3   0   39.80    5.10
  24 -21   0   34.90    6.80
 -24  18   0  154.08   11.70
 -24  18   0  145.69   11.50
   6 -24   0  142.09   10.70
 -24  18   0  138.19    9.30
  18   6   0  140.19   14.20
  18   6   0  136.99    9.70
  24 -18   0  141.69    9.70
  24 -18   0  118.19   10.00
 -18  -6   0  144.09    9.50
  24 -18   0  135.29   12.60
  24 -18   0  138.59    9.10
 -24  15   0  227.68   15.20
 -24  15   0  213.98   14.00
 -24  15   0  237.38   15.90
   9 -24   0  251.27   14.60
  24 -15   0  251.37   16.70
  -9  24   0  216.58   13.70
  -9  24   0  239.88   15.40
 -15  -9   0  238.58   14.60
 -24  12   0  106.79   10.50
  12 -24   0  117.79    9.60
 -24  12   0  135.89   11.40
 -24  12   0  103.89    9.20
  24 -12   0  138.29   11.20
 -12  24   0  113.29    9.90
 -12  24   0  121.79   10.40
 -12 -12   0  128.89    8.90
  24 -12   0  124.99    9.20
 -24   9   0  195.98   12.60
 -24   9   0  185.58   14.50
   9  15   0  175.08   10.20
  15 -24   0  173.88   12.40
  24  -9   0  163.08   11.70
 -15  24   0  183.98   12.30
  24  -9   0  179.88   13.70
  24  -9   0  167.18   11.50
 -15  24   0  185.88   11.30
 -24   6   0   31.00    5.40
 -24   6   0   19.60    6.10
 -24   6   0   24.70    5.70
  18 -24   0   28.70    5.30
 -24   6   0   35.30    7.40
  18 -24   0   28.90    3.80
  24  -6   0   32.10    4.80
  24  -6   0   28.70    6.70
  24  -6   0   34.10    5.30
 -18  24   0   35.10    4.60
 -18  24   0   25.30    5.10
  21 -24   0   69.39    6.30
  21 -24   0   87.99    8.90
 -24   3   0   71.09    7.00
  21 -24   0   67.59    6.20
 -21  24   0   88.79    8.50
  24  -3   0   70.89    7.10
  24  -3   0   72.59    9.60
 -24   0   0  155.58   11.40
  24 -24   0  155.38   13.70
  24 -24   0  162.38   10.10
  24 -24   0  150.98   10.50
 -24  24   0  154.78   12.20
   0 -24   0  179.78   13.00
  24   0   0  166.38   11.60
  24   0   0  178.78   15.50
   2 -25   0   47.10    6.60
  23   2   0   46.50    8.90
  23   2   0   38.50    6.40
 -25  23   0   42.70    6.40
 -25  23   0   35.50    6.50
 -23  -2   0   34.20    4.90
  25 -23   0   43.00    5.00
  25 -23   0   19.00    6.50
 -23  -2   0   34.80    4.90
  25 -23   0   42.00    5.20
   5 -25   0   52.09    6.70
 -25  20   0   50.39    5.40
  20   5   0   71.39    7.10
  20   5   0   59.19    9.90
 -25  20   0   67.79    7.70
 -25  20   0   54.09    6.90
 -20  -5   0   64.39    5.90
  25 -20   0   65.69    8.70
 -20  -5   0   62.69    6.40
  25 -20   0   57.09    5.90
  25 -20   0   54.99    5.40
 -25  17   0  168.98   12.50
   8 -25   0  158.28   11.60
 -25  17   0  175.48   11.00
 -25  17   0  170.38   12.70
  17   8   0  179.18   15.60
  25 -17   0  157.88   10.70
  -8  25   0  154.98   11.10
  25 -17   0  162.98   11.20
  25 -17   0  141.69   13.80
 -17  -8   0  151.78   10.40
  -8  25   0  171.88   12.60
 -25  14   0   42.40    6.50
 -25  14   0   35.70    6.50
  11 -25   0   40.60    5.50
 -25  14   0   40.20    5.90
  25 -14   0   32.40    7.90
 -11  25   0   46.00    5.40
  25 -14   0   32.10    5.50
 -14 -11   0   35.10    4.80
  25 -14   0   33.30    6.10
 -11  25   0   32.00    5.70
 -25  11   0  126.39    9.90
 -25  11   0  102.89   11.50
 -25  11   0  109.29   11.20
  14 -25   0  125.89   10.00
 -14  25   0  101.99    9.60
  25 -11   0  105.89   10.00
  25 -11   0  120.99    9.40
 -11 -14   0  109.59    8.60
  25 -11   0  110.89    9.00
 -25   8   0  614.74   31.20
   8  17   0  607.64   29.00
 -25   8   0  577.24   31.60
  17 -25   0  633.74   31.30
 -25   8   0  576.74   32.60
 -17  25   0  587.94   31.00
  25  -8   0  573.24   31.90
  25  -8   0  594.74   30.00
 -17  25   0  577.54   29.80
  25  -8   0  562.04   30.20
 -25   5   0    3.60    5.00
  20 -25   0   12.40    3.30
 -25   5   0   15.10    6.30
  20 -25   0   11.90    5.00
  20 -25   0    8.50    3.20
 -25   5   0    7.30    5.10
  25  -5   0    2.50    5.70
  25  -5   0   18.00    4.00
  25  -5   0    5.10    4.00
 -20  25   0    6.10    4.10
 -20  25   0   10.10    3.40
  23 -25   0   73.69    6.30
 -25   2   0   75.09    7.20
  23 -25   0   71.09    6.40
  23 -25   0   75.39    8.70
  25  -2   0   58.89    6.90
  25  -2   0   84.39   10.40
  -2 -23   0   66.09    8.00
 -23  25   0   56.79    7.80
 -26  25   0   27.80    5.90
   1 -26   0   30.50    6.60
  25   1   0   15.90    4.80
  25   1   0   11.90    7.50
 -25  -1   0   28.90    4.70
  26 -25   0   29.60    4.80
  26 -25   0   13.90    6.10
  26 -25   0   22.50    4.40
 -25  -1   0   22.00    4.50
 -26  22   0  117.59   11.20
  22   4   0  131.89    9.80
 -26  22   0  128.79   12.00
  22   4   0  156.88   14.40
   4 -26   0  114.19   10.70
  26 -22   0  122.89    9.30
 -22  -4   0  124.09    9.50
 -22  -4   0  135.99    9.30
  26 -22   0  123.79    8.80
  26 -22   0  124.39   12.60
   7 -26   0  201.28   13.50
 -26  19   0  201.78   14.40
  19   7   0  194.38   16.80
 -26  19   0  185.38   14.10
 -26  19   0  182.88   13.30
  26 -19   0  219.08   15.90
  26 -19   0  197.58   12.80
  -7  26   0  189.18   12.90
 -19  -7   0  195.78   11.90
  26 -19   0  192.48   12.20
 -26  16   0  176.18   13.30
 -26  16   0  158.38   11.50
 -26  16   0  164.48   13.50
  10 -26   0  165.68   12.30
  26 -16   0  181.38   11.70
 -10  26   0  197.98   13.30
  26 -16   0  178.68   15.00
 -16 -10   0  175.08   11.20
 -10  26   0  174.38   11.60
 -26  13   0  195.48   13.50
 -26  13   0  213.58   15.80
  13 -26   0  227.08   14.00
 -26  13   0  182.18   20.10
 -13  26   0  215.88   13.20
 -13 -13   0  207.98   12.90
  26 -13   0  211.48   14.80
  26 -13   0  214.28   13.60
 -13  26   0  226.88   14.40
  26 -13   0  219.88   13.30
 -26  10   0  190.78   15.30
  16 -26   0  186.18   13.60
  10  16   0  200.88   11.60
 -26  10   0  216.58   13.80
 -26  10   0  216.28   16.10
  26 -10   0  222.38   15.30
  26 -10   0  201.18   13.40
 -16  26   0  220.38   17.20
 -16  26   0  208.48   13.80
  26 -10   0  215.78   13.10
 -26   7   0   32.70    7.40
 -26   7   0   42.40    7.10
 -26   7   0   41.30    4.70
 -26   7   0   28.70    6.70
   7  19   0   34.40    4.40
  19 -26   0   47.10    7.00
 -19  26   0   40.00    5.00
  26  -7   0   28.60    5.20
  26  -7   0   50.39    7.90
  26  -7   0   47.80    5.80
 -19  26   0   41.10    6.00
  22 -26   0   -2.30    4.60
 -26   4   0    9.20    3.30
  22 -26   0   16.30    3.70
 -26   4   0    0.80    6.10
  26  -4   0    0.10    6.20
 -22  26   0   13.90    3.70
  26  -4   0   13.70    4.40
 -22  26   0    6.00    4.20
  25 -26   0    8.40    5.90
  25 -26   0    0.80    3.40
 -26   1   0    0.60    3.30
  25 -26   0   -0.90    3.80
  -1 -25   0    2.00    4.90
 -25  26   0    0.90    4.20
  26  -1   0   -3.90    6.00
  26  -1   0    9.30    4.30
 -27  24   0   14.70    5.60
  24   3   0   21.70    5.10
 -27  24   0   23.50    6.20
  24   3   0   30.30    8.80
   3 -27   0   18.80    5.40
  27 -24   0   20.30    4.50
  27 -24   0   14.30    6.20
 -24  -3   0   25.20    4.60
 -24  -3   0   21.90    4.50
  27 -24   0   27.30    5.20
  21   6   0    8.20    7.20
 -27  21   0   13.20    5.40
  21   6   0   11.90    4.20
   6 -27   0   28.70    5.50
 -27  21   0   32.10    6.70
  27 -21   0   26.70    4.70
  27 -21   0   17.90    4.80
 -21  -6   0   17.30    4.10
  27 -21   0   17.90    6.90
  27 -21   0   25.90    7.00
 -27  18   0   22.80   10.70
   9 -27   0   42.20    6.20
 -27  18   0   28.60    6.20
  18   9   0   33.90    9.10
 -27  18   0   31.50    4.70
  27 -18   0   25.40    5.00
  27 -18   0   23.20    7.00
 -18  -9   0   33.10    4.70
  -9  27   0   30.80    5.40
  -9  27   0   27.90    6.00
 -27  15   0   38.70    7.00
 -27  15   0   34.70    5.50
  12 -27   0   37.20    5.80
  27 -15   0   31.10    6.10
 -12  27   0   39.50    6.50
 -12  27   0   28.30    5.30
 -15 -12   0   38.20    5.10
  27 -15   0   32.10    5.20
  27 -15   0   47.30    8.20
 -27  12   0   83.89    9.60
  15 -27   0   84.09    8.50
 -27  12   0   77.19    8.20
 -27  12   0   90.49    9.30
 -15  27   0   86.59    8.00
  27 -12   0   76.89    7.50
 -12 -15   0   77.89    7.60
 -15  27   0   75.69    8.10
  27 -12   0   72.19    8.80
  27 -12   0   75.99    7.80
   9  18   0   93.39    7.20
 -27   9   0   86.79   10.20
  18 -27   0   86.19    8.90
 -27   9   0  103.99    9.50
 -27   9   0   91.69    9.60
  27  -9   0  105.99   10.40
 -18  27   0   95.99   11.00
  27  -9   0  112.29    9.00
 -18  27   0  103.29    9.40
  27  -9   0   89.69    9.00
 -27   6   0    8.10    5.30
  21 -27   0    6.80    2.90
 -27   6   0    5.10    6.00
  21 -27   0    6.80    3.20
 -27   6   0    3.60    3.10
 -27   6   0   -0.20    5.10
  21 -27   0    7.90    5.00
  27  -6   0    7.50    4.30
  27  -6   0    0.80    5.90
 -21  27   0    5.30    4.20
 -21  27   0    0.30    3.20
  27  -6   0    1.60    3.60
  24 -27   0   19.90    6.00
 -27   3   0   32.20    4.50
  24 -27   0   42.20    5.40
  24 -27   0   34.50    5.00
  27  -3   0   39.50    8.70
  27  -3   0   36.70    5.80
 -24  27   0   30.20    6.10
  27 -27   0    6.40    5.90
  27 -27   0    6.80    3.70
  27 -27   0    7.20    3.50
 -27   0   0    6.40    3.70
 -27  27   0    6.80    4.70
  27   0   0    5.40    6.90
  27   0   0    6.20    4.40
   0 -27   0    3.70    5.30
 -28  26   0   11.80    5.10
   2 -28   0    4.90    4.80
  26   2   0    6.10    4.30
  26   2   0    7.90    7.30
 -28  26   0   16.60    6.10
 -26  -2   0   22.00    4.50
  28 -26   0   21.10    4.40
 -26  -2   0   18.90    4.40
  28 -26   0   17.00    7.00
  28 -26   0   18.10    4.20
 -28  23   0   10.80    4.80
   5 -28   0    8.50    5.10
  23   5   0   12.20    8.10
 -28  23   0    9.00    5.60
  28 -23   0    6.50    4.10
  28 -23   0   13.90    6.20
 -23  -5   0   16.30    4.20
  28 -23   0    9.40    5.60
 -23  -5   0   15.30    4.40
  20   8   0    7.80    7.30
 -28  20   0    5.40    4.80
 -28  20   0    8.80    5.40
 -28  20   0   -0.30    3.10
   8 -28   0   -0.50    4.20
  28 -20   0    3.70    4.00
  -8  28   0    5.80    4.40
  28 -20   0    4.50    5.80
  28 -20   0    0.50    3.50
 -20  -8   0    6.70    3.60
  11 -28   0    5.40    4.20
 -28  17   0    2.50    5.30
 -28  17   0    2.00    5.20
 -28  17   0   11.00    4.30
 -11  28   0   13.60    4.70
  28 -17   0   14.50    6.50
 -11  28   0   10.20    5.80
 -17 -11   0   15.20    3.90
  28 -17   0   14.10    4.40
 -28  14   0  109.09    9.80
 -28  14   0  125.79   11.80
 -28  14   0  121.39   11.90
  14 -28   0  126.79   10.30
 -14  28   0  124.99    9.70
 -14 -14   0  116.39    9.20
  28 -14   0  139.39   10.30
 -14  28   0  103.09   10.50
  28 -14   0   99.19    9.70
  28 -14   0  129.99   11.60
 -28  11   0  180.08   13.10
 -28  11   0  175.68   14.60
  17 -28   0  192.08   13.50
 -28  11   0  198.48   14.90
  28 -11   0  189.48   12.80
 -17  28   0  175.98   13.20
  28 -11   0  188.48   14.90
  28 -11   0  188.48   12.50
 -17  28   0  181.28   12.10
 -28   8   0  107.39    8.00
   8  20   0  106.69    8.00
 -28   8   0  118.79   12.10
 -28   8   0  117.79   11.00
  20 -28   0  121.29   10.70
 -28   8   0   85.19   10.90
  28  -8   0  118.39   10.10
  28  -8   0  113.39    9.50
 -20  28   0  108.79   10.10
  28  -8   0  117.79   11.50
  23 -28   0    3.00    3.30
  23 -28   0   -4.80    4.40
  23 -28   0    4.80    3.00
 -28   5   0    3.80    5.60
 -28   5   0    9.50    3.30
 -28   5   0   -9.80    5.60
 -23  28   0   -1.20    3.30
 -23  28   0    9.30    5.00
  28  -5   0   14.00    6.70
  28  -5   0    1.40    4.00
 -28   2   0   14.60    3.90
  26 -28   0   20.50    3.90
  26 -28   0   12.10    4.20
  26 -28   0   14.20    6.60
  28  -2   0   16.40    8.10
  28  -2   0   20.20    5.20
  -2 -26   0   19.30    6.40
 -26  28   0    5.30    5.10
  28   1   0   30.00    6.00
   1 -29   0   28.90    7.00
 -29  28   0   31.60    6.70
 -29  28   0   37.10    7.50
  28   1   0   26.20    9.00
  29 -28   0   31.00    4.60
  29 -28   0   33.80    8.10
  29 -28   0   33.70    5.30
 -28  -1   0   34.30    5.20
   4 -29   0   12.60    5.40
 -29  25   0   11.70    6.00
  25   4   0    0.30    4.00
  25   4   0   14.10    8.90
 -29  25   0    2.00    4.90
  29 -25   0    9.20    6.40
  29 -25   0   15.30    3.80
 -25  -4   0   16.30    4.30
 -25  -4   0   10.10    4.20
  29 -25   0   13.30    4.20
  22   7   0  181.48   17.40
   7 -29   0  145.79   12.40
 -29  22   0  192.48   14.00
 -29  22   0  166.48   10.90
 -29  22   0  151.88   13.60
  29 -22   0  179.08   11.60
 -22  -7   0  148.19   11.00
  29 -22   0  157.38   12.00
  29 -22   0  207.48   15.60
  29 -22   0  161.98   10.80
  -7  29   0  168.58   12.30
 -29  19   0    7.30    3.60
  19  10   0   -1.30    7.30
 -29  19   0   -2.90    4.70
 -29  19   0    6.00    5.30
  10 -29   0    4.00    4.00
 -19 -10   0    1.00    3.40
 -10  29   0    5.80    5.50
  29 -19   0    3.60    4.30
  29 -19   0   19.70    7.40
 -10  29   0   -1.20    4.20
 -29  16   0   17.00    6.30
 -29  16   0   21.20    5.00
  13 -29   0   12.20    5.00
 -29  16   0   21.10    6.20
  29 -16   0   17.90    4.70
  29 -16   0   13.10    7.10
 -16 -13   0   18.40    4.30
 -13  29   0   19.00    4.90
 -13  29   0   21.60    6.00
 -29  13   0   22.60    6.60
 -29  13   0   26.10    7.30
 -29  13   0   28.80    5.60
  16 -29   0   21.30    5.10
 -16  29   0   26.00    5.00
 -16  29   0   25.70    5.30
  29 -13   0   16.10    5.60
 -13 -16   0   19.90    4.60
  29 -13   0   22.20    5.30
  29 -13   0   16.20    6.00
  10  19   0   27.30    4.00
  19 -29   0   12.20    4.90
 -29  10   0   31.50    7.90
 -29  10   0   28.20    6.50
 -29  10   0   27.40    7.00
  29 -10   0   22.20    5.40
  29 -10   0   34.00    7.10
  29 -10   0   30.10    5.30
 -19  29   0   20.00    4.80
 -19  29   0   19.40    5.30
  22 -29   0   18.90    5.60
 -29   7   0   10.00    5.80
 -29   7   0   11.00    3.60
 -29   7   0    6.50    6.90
   7  22   0    5.70    3.60
  22 -29   0   21.60    5.10
 -22  29   0    8.30    5.00
  29  -7   0   17.90    6.80
  29  -7   0   12.20    4.50
  29  -7   0   20.20    5.10
 -29   4   0   24.80    4.20
  25 -29   0   17.80    4.30
 -29   4   0   13.20    7.40
  25 -29   0   26.30    4.20
  25 -29   0   25.90    6.40
  29  -4   0   30.30    5.90
  29  -4   0    8.90    7.60
 -25  29   0   16.80    5.70
  28 -29   0   13.30    6.70
  28 -29   0   22.90    4.80
  28 -29   0   24.30    4.20
 -29   1   0   22.20    4.40
  -1 -28   0   21.80    6.70
 -28  29   0   26.70    6.60
  29  -1   0   33.90    6.00
  29  -1   0    9.40    8.50
 -30  27   0   52.69    8.10
  27   3   0   55.69    7.20
  27   3   0   54.39   10.10
 -30  27   0   60.49    8.40
   3 -30   0   54.49    7.90
 -27  -3   0   67.49    6.60
 -27  -3   0   59.79    6.50
  30 -27   0   61.59    6.80
  30 -27   0   73.99    6.50
  30 -27   0   54.09    9.40
 -30  24   0    3.40    5.50
   6 -30   0    5.50    4.60
  24   6   0    2.00    8.20
  24   6   0   10.30    4.40
 -30  24   0   -3.20    4.60
  30 -24   0   12.50    4.60
 -24  -6   0    9.50    4.30
  30 -24   0   11.90    5.20
  30 -24   0    0.50    3.40
 -24  -6   0   -2.60    3.70
  30 -24   0    2.60    6.00
   9 -30   0   10.20    4.80
  21   9   0   20.40    8.90
 -30  21   0    5.70    3.80
 -30  21   0   13.20    5.90
 -30  21   0   10.10    5.80
  30 -21   0   20.00    7.80
 -21  -9   0   10.10    3.90
  30 -21   0   10.40    4.80
  -9  30   0   17.90    5.30
 -30  18   0   57.59    6.60
 -30  18   0   51.59    8.00
  18  12   0   64.09   10.50
 -30  18   0   65.79    8.90
  12 -30   0   56.59    7.00
 -18 -12   0   57.59    6.30
 -12  30   0   54.49    8.20
  30 -18   0   51.09    6.60
  30 -18   0   49.20    8.90
 -12  30   0   58.59    6.80
 -30  15   0   11.10    4.80
 -30  15   0   20.10    6.30
 -30  15   0   21.30    6.90
  15 -30   0   11.90    5.00
  30 -15   0   23.00    4.80
  30 -15   0   19.50    6.10
  30 -15   0   14.90    5.10
 -15 -15   0   20.00    4.70
 -15  30   0   19.50    4.90
 -15  30   0   12.90    5.10
 -30  12   0    3.10    4.60
 -30  12   0    0.10    5.80
  18 -30   0    8.10    4.80
 -30  12   0    2.90    5.90
 -18  30   0    3.60    4.50
 -12 -18   0   -6.30    3.30
  30 -12   0   -5.70    5.20
 -18  30   0   -2.20    3.70
  30 -12   0    3.20    4.20
  30 -12   0   -0.90    6.80
 -30   9   0   35.70    7.30
 -30   9   0   26.60    7.90
  21 -30   0   28.80    6.10
   9  21   0   44.90    4.90
 -30   9   0   27.20    6.90
  30  -9   0   29.30    5.30
  30  -9   0   30.50    5.70
 -21  30   0   37.60    6.50
 -21  30   0   21.20    5.00
  30  -9   0   31.80    7.50
  24 -30   0   10.10    5.50
 -30   6   0   13.30    7.40
 -30   6   0    8.40    6.40
 -30   6   0   16.80    3.80
 -24  30   0   11.90    5.30
  30  -6   0   19.20    7.30
  30  -6   0    4.80    4.50
 -30   3   0   37.20    5.20
  27 -30   0   33.20    5.40
  27 -30   0   44.10    4.90
 -30   3   0   50.69    9.80
  27 -30   0   28.70    7.20
 -27  30   0   28.30    6.60
  30  -3   0   54.29   10.00
  -3 -27   0   39.00    8.00
  30  -3   0   44.20    6.70
  30 -30   0   47.50    5.60
  30 -30   0   48.40    6.50
 -30   0   0   60.99    6.20
  30 -30   0   53.09    9.20
  30   0   0   34.50   10.40
 -30  30   0   47.60    8.00
  30   0   0   40.30    6.70
   0 -30   0   50.89    8.20
  29   2   0   10.50    4.90
   2 -31   0   -0.40    5.40
 -31  29   0   -4.20    5.90
 -31  29   0    3.10    5.60
  29   2   0   -3.30    7.90
  31 -29   0    5.00    4.40
 -29  -2   0    2.80    4.30
  31 -29   0   -6.40    5.60
  31 -29   0   -0.70    3.30
  26   5   0   21.60    5.10
 -31  26   0   17.40    6.00
   5 -31   0   29.90    6.80
 -31  26   0   20.40    6.90
  26   5   0   31.20    9.70
  31 -26   0   31.30    5.30
  31 -26   0   20.70    7.90
  31 -26   0   21.50    4.40
 -26  -5   0   10.30    4.70
  31 -26   0   17.60    5.50
 -26  -5   0   27.10    5.10
 -31  23   0   15.00    6.40
  23   8   0   26.70    9.20
   8 -31   0   27.80    5.90
 -31  23   0   24.00    4.60
 -31  23   0   18.30    6.00
  31 -23   0   22.60    5.70
  31 -23   0   32.70    4.70
  31 -23   0   21.40    7.70
 -23  -8   0   30.00    5.10
  -8  31   0   19.20    5.70
  31 -23   0   27.50    5.70
  20  11   0   -6.00    7.70
 -31  20   0   10.20    5.80
  11 -31   0    6.40    4.30
 -31  20   0    1.20    5.50
 -31  20   0    5.40    3.90
  31 -20   0    4.00    4.30
 -11  31   0    5.60    4.50
 -20 -11   0   -3.60    3.30
 -11  31   0    3.80    5.80
  31 -20   0    5.50    6.80
  14 -31   0  106.39   10.30
 -31  17   0  128.49   12.40
 -31  17   0  106.29   10.80
 -31  17   0  122.89   10.10
 -14  31   0  105.89    9.80
  31 -17   0  120.39   10.60
  31 -17   0  114.39   10.30
 -14  31   0  123.49   11.80
 -17 -14   0  112.49    9.50
 -31  14   0   66.99    7.90
 -31  14   0   62.09    8.70
 -31  14   0   76.79   10.20
  17 -31   0   59.79    7.80
 -17  31   0   87.49    8.00
 -17  31   0   73.19    8.40
 -14 -17   0   71.29    7.20
  31 -14   0   64.59    7.20
  31 -14   0   66.19    8.00
  31 -14   0   63.99    8.80
 -31  11   0   -2.00    5.70
 -31  11   0    1.50    5.30
  20 -31   0   -1.70    4.30
 -31  11   0   -2.50    6.20
  11  20   0    1.80    3.20
 -20  31   0   -1.60    4.20
  31 -11   0   -2.20    8.40
  31 -11   0   -0.10    4.50
  31 -11   0  -10.50    5.40
 -20  31   0   -4.70    3.50
  23 -31   0   18.50    4.20
   8  23   0   20.60    4.20
 -31   8   0   11.10    6.20
  23 -31   0   25.20    6.50
 -31   8   0   43.80    8.90
  31  -8   0   15.00    5.00
  31  -8   0   13.60    7.00
 -23  31   0   18.60    5.70
 -23  31   0   11.20    4.40
  31  -8   0   18.90    5.60
 -31   5   0   -2.80    6.90
  26 -31   0    1.80    6.70
  26 -31   0    3.60    3.40
 -31   5   0    3.00    3.50
 -31   5   0   16.10    6.90
  26 -31   0   13.00    6.20
 -26  31   0    6.50    5.30
  31  -5   0    2.80    5.00
  31  -5   0    4.10    7.40
  29 -31   0    6.40    7.30
 -31   2   0   -1.10    3.60
  29 -31   0    1.50    3.40
  29 -31   0   -0.20    6.40
 -29  31   0    1.50    5.00
  31  -2   0   -0.90    8.10
  -2 -29   0   -1.30    5.70
  31  -2   0   -7.40    4.30
 -32  31   0    2.20    6.60
  31   1   0   -0.30    4.70
   1 -32   0    5.40    5.90
  31   1   0   15.40    9.00
 -32  31   0   13.80    6.50
  32 -31   0    9.90    3.90
 -31  -1   0   16.50    4.70
  32 -31   0    6.70    7.10
   4 -32   0   44.00    7.80
  28   4   0   33.30    9.70
 -32  28   0   45.10    8.00
  28   4   0   26.70    5.80
 -32  28   0   42.40    8.20
  32 -28   0   29.30    4.80
  32 -28   0   32.30    6.60
 -28  -4   0   28.50    5.30
  32 -28   0   45.40    9.50
 -28  -4   0   48.10    6.00
 -32  25   0   14.90    6.00
   7 -32   0   11.90    5.50
 -32  25   0   19.40    6.60
  25   7   0    5.10    9.40
 -25  -7   0   14.80    4.60
  32 -25   0    1.10    5.30
 -25  -7   0    6.60    4.80
  32 -25   0   24.50    8.30
  -7  32   0   14.40    5.80
  32 -25   0    9.40    4.00
  10 -32   0   21.40    6.30
 -32  22   0   16.60    6.00
 -32  22   0   25.00    5.00
  22  10   0   23.30    9.40
 -32  22   0   33.80    6.90
  32 -22   0   26.80    9.20
  32 -22   0   35.10    6.10
 -22 -10   0   23.00    4.80
 -10  32   0   10.70    5.20
  13 -32   0    0.80    4.40
 -32  19   0    3.40    5.40
  19  13   0   10.20    8.20
 -32  19   0   -4.40    3.90
 -32  19   0    5.20    6.10
 -13  32   0    5.70    5.90
 -19 -13   0    1.60    3.80
  32 -19   0    0.50    7.30
 -13  32   0    3.20    4.20
  32 -19   0    3.20    4.50
 -32  16   0   16.40    5.60
  16 -32   0   13.90    5.50
 -32  16   0    3.30    6.30
 -32  16   0   16.10    6.70
 -16  32   0   17.00    5.70
  32 -16   0   14.10    4.90
  32 -16   0   11.80    5.40
 -16  32   0    4.40    4.20
  32 -16   0   21.90    6.60
 -16 -16   0    9.80    4.40
 -32  13   0   15.60    6.00
 -32  13   0   10.70    6.60
 -32  13   0    3.70    5.80
  19 -32   0    8.20    5.00
 -13 -19   0    7.20    4.10
 -19  32   0    3.00    4.20
  32 -13   0   12.90    5.40
  32 -13   0    9.30    4.60
 -19  32   0    8.50    5.00
  32 -13   0    0.20    6.20
 -32  10   0    9.90    6.70
 -32  10   0   16.50    6.40
 -32  10   0   14.00    7.50
  22 -32   0   10.80    5.50
  10  22   0    7.10    3.90
  32 -10   0   20.30    9.80
  32 -10   0   13.70    5.60
 -22  32   0   17.40    4.70
  32 -10   0   12.90    7.20
 -22  32   0    3.80    4.80
 -32   7   0   -1.30    6.90
 -32   7   0    3.00    6.30
 -32   7   0    3.40    3.40
  25 -32   0   -1.00    3.60
  25 -32   0    4.30    5.80
   7  25   0    2.60    3.80
 -25  32   0   11.60    4.40
  32  -7   0   19.00    8.10
  32  -7   0   -1.40    4.50
 -25  32   0    2.30    4.90
 -32   4   0    4.60    7.00
  28 -32   0   -1.90    3.30
  28 -32   0   10.60    4.50
 -32   4   0    7.00    8.50
 -32   4   0    1.80    3.60
  28 -32   0   -6.60    5.30
 -28  32   0   -7.00    4.70
  -4 -28   0   -1.20    5.90
  32  -4   0   -2.10    7.80
  32  -4   0   -2.40    4.50
  31 -32   0    1.10    6.00
 -32   1   0    1.80    4.00
  31 -32   0    3.00    3.60
  31 -32   0    6.40    5.20
 -31  32   0   -7.50    4.70
  -1 -31   0    7.10    6.50
  32  -1   0   12.90    9.50
  32  -1   0   -3.20    4.60
 -33  30   0   15.70    7.20
   3 -33   0   13.90    6.20
  30   3   0    0.90    5.00
  30   3   0   13.00    9.50
 -33  30   0    7.00    6.30
  33 -30   0    9.10    3.90
  33 -30   0    5.80    7.00
  33 -30   0    7.80    8.80
 -30  -3   0   10.20    4.80
   6 -33   0   20.50    6.40
 -33  27   0   27.80    7.50
  27   6   0   26.00   10.60
 -33  27   0   20.50    6.50
  27   6   0   28.50    5.60
  -6  33   0   12.40    6.10
 -27  -6   0   23.90    5.20
  33 -27   0   20.40    8.30
 -27  -6   0   18.70    5.30
  33 -27   0   12.50    4.30
  33 -27   0   29.90   10.30
  33 -27   0   12.20    5.60
  24   9   0   17.30   10.40
   9 -33   0   18.90    6.00
 -33  24   0   21.80    4.70
 -33  24   0   14.60    6.20
 -33  24   0    2.90    6.40
 -24  -9   0   15.40    4.90
  -9  33   0    9.30    5.50
  33 -24   0   10.10    4.00
  33 -24   0   18.00    5.50
  33 -24   0   29.80    8.40
  21  12   0   21.00    9.90
 -33  21   0   35.50    5.70
 -33  21   0   31.60    7.40
 -33  21   0   44.00    8.30
  12 -33   0   32.70    6.20
  33 -21   0   30.40    8.70
 -12  33   0   31.10    6.40
  33 -21   0   16.90    5.30
 -12  33   0   22.50    7.40
 -21 -12   0   37.30    5.60
 -33  18   0    9.30    4.70
 -33  18   0   17.80    6.90
 -33  18   0   12.20    6.50
  15 -33   0   22.90    5.70
  33 -18   0   11.80    5.20
  33 -18   0   13.50    5.80
 -18 -15   0   19.30    4.80
 -15  33   0    3.90    4.60
 -15  33   0   12.30    5.90
 -33  15   0   -0.50    5.00
  18 -33   0    6.10    4.90
 -33  15   0    5.10    6.60
 -33  15   0    7.80    6.80
 -18  33   0    6.70    5.50
  33 -15   0    5.30    6.00
  33 -15   0    2.20    5.00
  33 -15   0   -4.00    4.00
 -18  33   0    6.70    4.40
 -15 -18   0   -2.00    4.10
 -33  12   0   29.30    8.20
 -33  12   0   27.00    6.90
  21 -33   0   16.80    5.90
 -33  12   0   49.00    8.50
 -21  33   0   36.30    6.70
  33 -12   0   42.40    8.40
  33 -12   0   50.39    6.70
 -21  33   0   30.10    5.50
  33 -12   0   41.70    6.90
 -33   9   0   18.70    7.10
   9  24   0   21.80    4.60
 -33   9   0   13.00    7.70
  24 -33   0   28.80    6.90
  33  -9   0   35.40   11.00
  33  -9   0   16.30    7.80
  33  -9   0   18.40    5.80
 -24  33   0   21.80    5.30
 -24  33   0   23.50    6.00
 -33   6   0    6.50    7.70
 -33   6   0   10.10    4.00
 -33   6   0   20.20    7.50
  27 -33   0   12.30    6.40
  27 -33   0   14.90    4.60
  33  -6   0   19.30    8.80
 -27  33   0   15.20    6.10
  33  -6   0   17.50    5.70
  30 -33   0    6.90    3.60
  30 -33   0    1.80    6.50
 -33   3   0   10.80    7.70
 -33   3   0   -3.90    3.50
 -33   3   0    5.50    8.40
  30 -33   0   -2.90    4.00
  -3 -30   0    2.10    7.00
  33  -3   0   -0.10    4.90
  33  -3   0    4.30    9.00
 -30  33   0   -2.20    5.40
 -33   0   0   19.70    5.00
  33 -33   0   23.30    4.70
  33 -33   0   22.30    5.30
  33 -33   0   11.90    7.70
  33   0   0   22.80   10.60
 -33  33   0   36.90    7.90
   0 -33   0   25.90    7.60
  33   0   0   37.60    6.70
 -33  33   0   20.40    6.90
 -34  32   0    9.40    6.40
 -34  32   0   10.10    6.90
  32   2   0    7.30    5.30
  32   2   0   -2.10    8.50
   2 -34   0   16.70    6.80
 -32  -2   0    6.10    4.50
  34 -32   0    5.80    4.80
  34 -32   0    0.50    3.60
  34 -32   0    4.30    7.70
   5 -34   0   -4.30    5.20
 -34  29   0   15.20    7.10
 -34  29   0    9.00    6.40
  29   5   0    4.00    9.70
  29   5   0   10.00    5.00
 -29  -5   0    7.70    4.70
  34 -29   0    5.40    5.00
  34 -29   0   10.40    5.60
 -29  -5   0    4.60    4.40
  34 -29   0    1.20    3.70
  34 -29   0    3.00    7.60
 -34  26   0   35.50    7.50
 -34  26   0   31.40    7.70
  26   8   0   27.50   10.90
   8 -34   0   29.70    6.80
  34 -26   0   25.60    5.10
  34 -26   0   47.80    7.40
  34 -26   0   23.40    8.90
  -8  34   0   16.10    6.40
 -26  -8   0   39.20    6.40
 -26  -8   0   35.50    5.70
  11 -34   0    2.10    5.00
 -34  23   0   -2.90    4.00
 -34  23   0    7.60    5.90
  23  11   0   -0.10    9.30
 -34  23   0   -2.50    6.10
 -11  34   0   13.40    5.40
 -23 -11   0    7.30    4.30
  34 -23   0    2.30    7.80
  34 -23   0   -5.60    4.50
 -34  20   0    0.80    5.50
 -34  20   0    6.60    6.70
 -34  20   0    9.00    4.80
  20  14   0   30.80    9.80
  14 -34   0    6.00    5.00
  34 -20   0    4.20    7.30
 -20 -14   0   10.80    4.50
 -14  34   0  -15.40    5.60
  34 -20   0    2.50    4.60
 -14  34   0    0.50    4.60
 -34  17   0    1.80    6.30
  17 -34   0    9.70    5.60
 -34  17   0    1.70    6.50
 -34  17   0    7.30    5.30
  34 -17   0    0.70    5.30
  34 -17   0    2.10    6.40
 -17 -17   0   11.70    4.50
  34 -17   0   -2.40    4.40
 -17  34   0   -1.50    5.60
 -17  34   0   -1.60    4.30
  20 -34   0   17.00    5.90
 -34  14   0   20.40    8.30
 -34  14   0   13.20    5.90
 -34  14   0   14.90    7.30
 -20  34   0   11.70    5.70
  34 -14   0   10.10    5.10
 -14 -20   0    9.90    4.80
  34 -14   0   10.50    6.90
 -20  34   0   -1.10    4.10
  34 -14   0    2.30    5.40
 -34  11   0    8.10    6.80
  23 -34   0    5.20    5.70
 -34  11   0    8.60    7.70
 -34  11   0    2.00    6.40
 -23  34   0    9.20    5.50
 -23  34   0   12.50    4.80
  34 -11   0    3.30    7.00
  34 -11   0   -2.60    5.10
  34 -11   0   12.80    5.30
 -34   8   0    1.00    6.60
  26 -34   0    2.60    5.70
  26 -34   0    7.20    4.10
 -34   8   0   12.80    7.90
   8  26   0   10.20    4.40
  34  -8   0   20.00    8.30
  34  -8   0    8.90    5.50
 -26  34   0    0.70    5.20
 -26  34   0    4.20    4.20
 -34   5   0    8.00    8.30
 -34   5   0   10.30    7.70
  29 -34   0    6.00    6.90
  29 -34   0   21.10    5.00
 -34   5   0   15.40    4.30
  -5 -29   0   17.70    7.70
  34  -5   0   19.80    9.10
  34  -5   0    9.30    5.30
 -29  34   0    6.30    5.60
 -34   2   0   -5.70    3.60
 -34   2   0    3.10    8.40
  32 -34   0   -0.40    4.20
  32 -34   0    0.50    3.60
  32 -34   0   -3.10    6.20
  34  -2   0   11.20    9.90
 -32  34   0   -0.70    5.70
  -2 -32   0    6.70    6.60
  34  -2   0   -4.30    4.80
 -35  34   0   -4.20    6.60
   1 -35   0    1.30    6.20
  34   1   0   -4.00    5.20
  34   1   0   10.30   10.50
  35 -34   0   -3.40    7.10
 -34  -1   0    2.50    4.30
  35 -34   0    4.10    4.90
  35 -34   0   -4.90    3.60
  31   4   0    7.60    5.10
 -35  31   0   15.40    7.30
   4 -35   0   11.80    6.50
 -35  31   0   14.40    7.70
  31   4   0   25.00   10.80
  35 -31   0   17.20    7.00
  35 -31   0    9.00    7.80
 -31  -4   0   14.90    5.30
  35 -31   0   16.90    4.40
  35 -31   0   19.50    5.50
 -35  28   0    5.00    5.80
   7 -35   0    4.10    5.70
  28   7   0    5.70   10.30
 -35  28   0    1.60    6.60
  35 -28   0   -9.20    7.30
  35 -28   0   -6.50    5.10
 -28  -7   0    2.20    5.00
  -7  35   0   12.00    6.30
  35 -28   0    4.30    4.70
  35 -28   0    0.20    3.90
 -28  -7   0   -0.70    4.30
 -35  25   0    5.70    6.00
  25  10   0   12.00   10.40
 -35  25   0    5.40    6.50
  10 -35   0   22.10    6.00
 -35  25   0    2.70    3.90
  35 -25   0   16.00    5.70
 -25 -10   0    6.40    4.50
 -10  35   0    3.30    5.60
  35 -25   0   10.50    7.90
  35 -25   0    1.80    3.70
 -35  22   0   19.50    7.20
  13 -35   0   19.50    6.10
 -35  22   0   18.40    5.20
 -35  22   0   20.10    7.30
  22  13   0   27.00   10.40
  35 -22   0   46.50   10.50
 -13  35   0   15.00    5.70
  35 -22   0   35.20    6.60
 -13  35   0   31.40    7.70
 -22 -13   0   28.50    5.50
 -35  19   0   19.90    5.80
 -35  19   0   14.40    7.10
 -35  19   0   24.80    7.60
  16 -35   0   29.20    6.50
 -16  35   0   34.00    7.90
 -19 -16   0   13.20    4.80
  35 -19   0   12.10    5.50
  35 -19   0   22.20    6.40
 -16  35   0   14.10    5.40
 -35  16   0   16.10    7.50
 -35  16   0   32.50    8.20
  19 -35   0   33.30    6.70
 -35  16   0   19.10    6.40
  35 -16   0   26.80    6.10
  35 -16   0   33.20    7.70
 -19  35   0   35.60    7.60
 -16 -19   0   25.00    5.60
 -19  35   0   35.40    6.10
  35 -16   0   18.40    6.40
 -35  13   0   10.70    7.30
 -35  13   0   25.40    8.90
 -35  13   0    8.00    6.50
  22 -35   0    9.50    5.60
  35 -13   0    4.60    7.20
 -22  35   0    7.20    5.50
  35 -13   0    4.10    5.00
  35 -13   0   11.80    5.80
 -13 -22   0    6.90    4.90
 -22  35   0   15.20    4.80
  25 -35   0   14.50    6.50
  10  25   0    2.60    4.10
 -35  10   0   18.90    7.10
 -35  10   0    5.60    7.80
  35 -10   0    2.50    5.30
 -25  35   0    3.70    4.40
  35 -10   0    0.50    4.80
 -25  35   0   -1.60    5.00
  35 -10   0   16.60    8.30
 -35   7   0   15.90    8.10
 -35   7   0    3.70    3.80
  28 -35   0    3.70    6.80
  28 -35   0    3.20    4.30
   7  28   0    6.20    4.50
 -35   7   0   13.20    8.20
 -28  35   0   19.90    6.60
  35  -7   0    1.30    5.40
  35  -7   0   13.20    8.50
 -35   4   0    0.40    8.30
 -35   4   0   -1.70    7.50
 -35   4   0    3.00    3.80
  31 -35   0   -0.40    6.90
  31 -35   0    1.70    3.70
  31 -35   0   -1.30    4.30
 -31  35   0   -1.90    5.70
  35  -4   0   -6.80    4.80
  35  -4   0    3.40    8.80
  -4 -31   0    8.70    7.40
 -35   1   0   18.50    4.70
  34 -35   0   11.10    4.90
  34 -35   0   14.80    8.20
  34 -35   0   12.80    4.10
 -34  35   0   -3.20    7.10
  35  -1   0   18.30   10.50
  35  -1   0   16.70    6.10
  -1 -34   0   11.80    7.20
 -36  33   0   14.00    9.50
   3 -36   0    7.70    6.70
  33   3   0   13.20   10.10
  33   3   0    8.00    5.50
 -36  33   0   17.60    7.80
  36 -33   0    0.00    3.90
  36 -33   0    1.30    7.90
 -33  -3   0    1.40    4.60
  36 -33   0    4.80    4.90
 -36  30   0    2.20    5.90
 -36  30   0   12.20    7.20
  30   6   0   22.50   10.90
   6 -36   0    6.90    6.10
  36 -30   0   13.50    5.10
  -6  36   0   20.10    6.80
 -30  -6   0   12.70    5.20
  36 -30   0    7.80    8.00
  36 -30   0   13.50    4.70
  36 -30   0   11.30    6.30
 -30  -6   0   17.60    5.00
   9 -36   0   11.50    6.20
  27   9   0   -3.50    9.90
 -36  27   0   12.30    6.50
 -36  27   0    5.20    6.80
  36 -27   0    9.30    4.40
 -27  -9   0   19.20    5.20
  36 -27   0    8.40    6.00
  36 -27   0   18.80    9.80
 -27  -9   0   11.70    5.40
  -9  36   0    8.70    6.00
  12 -36   0   10.70    5.80
 -36  24   0   18.50    5.20
 -36  24   0   26.10    7.70
 -36  24   0   16.20    7.40
  24  12   0   15.70   10.80
  36 -24   0   10.60    8.50
 -12  36   0   14.40    5.80
  36 -24   0   11.10    5.70
 -24 -12   0   23.20    5.10
  36 -24   0   19.30    5.00
 -36  21   0    4.30    6.60
 -36  21   0    9.20    5.30
 -36  21   0   10.30    6.50
  21  15   0    1.50   10.00
  15 -36   0    0.10    5.10
 -15  36   0   -3.40    4.70
 -15  36   0   -4.70    6.30
  36 -21   0    7.40    6.10
  36 -21   0   -3.20    4.60
 -21 -15   0    1.00    4.30
 -36  18   0   -0.70    6.40
 -36  18   0    0.80    6.80
 -36  18   0   16.40    5.80
  18 -36   0    9.70    5.60
 -18 -18   0   11.30    4.80
 -18  36   0   11.80    5.30
  36 -18   0   -2.20    5.70
  36 -18   0    9.90    5.40
  36 -18   0    1.50    6.50
 -18  36   0   10.50    6.80
 -36  15   0    1.30    7.00
 -36  15   0    3.60    6.90
  21 -36   0    0.70    5.50
 -36  15   0   -3.40    5.60
  36 -15   0   -1.10    6.60
  36 -15   0   -7.40    5.00
 -21  36   0   -0.30    4.40
  36 -15   0    6.70    5.20
 -15 -21   0    0.40    4.50
 -21  36   0    3.40    5.70
 -36  12   0   31.40    7.80
 -36  12   0   15.60    8.50
  24 -36   0   21.00    6.60
 -36  12   0   23.90    8.00
  36 -12   0   20.80    8.30
  36 -12   0   11.70    5.90
 -24  36   0   12.30    6.20
 -24  36   0   19.80    5.40
  36 -12   0   28.50    6.20
   9  27   0    1.70    4.40
  27 -36   0    0.90    4.20
 -36   9   0    7.50    7.20
  27 -36   0    8.10    6.20
 -36   9   0    1.30    7.80
  36  -9   0    0.20    5.40
 -27  36   0    4.80    5.40
  36  -9   0   -2.10    7.70
 -27  36   0   13.40    4.90
 -36   6   0   23.60    8.60
 -36   6   0   10.00    8.50
  30 -36   0   13.00    7.50
 -36   6   0   12.10    4.20
  30 -36   0    2.70    4.40
 -30  36   0    4.80    5.90
  -6 -30   0   16.70    8.30
  36  -6   0   26.70    9.40
  36  -6   0   -1.10    5.40
  33 -36   0    3.70    4.60
  33 -36   0    9.60    7.50
  33 -36   0    7.30    4.00
 -36   3   0    2.10    8.00
 -36   3   0    2.60    3.90
 -36   3   0    5.20    9.50
  36  -3   0    2.60    5.10
  36  -3   0   -1.50    9.20
  -3 -33   0   -2.80    6.70
  36 -36   0    9.20    5.20
  36 -36   0    5.20    3.90
 -36   0   0    2.70    4.20
  36 -36   0   33.60   11.00
  36   0   0    1.70    5.40
   0 -36   0   17.20    7.60
  36   0   0   16.40   11.50
 -36  36   0    2.90    6.50
 -36  36   0    9.10    8.00
 -37  35   0   -5.50    5.70
 -37  35   0   -0.10    7.10
   2 -37   0    8.90    7.10
  35   2   0    8.40    5.60
  35   2   0  -13.60    9.80
  37 -35   0   -4.20    7.60
  37 -35   0    6.70    4.10
  37 -35   0   -3.20    4.90
 -35  -2   0    5.60    4.50
 -37  32   0    0.20    7.30
  32   5   0    1.70    5.00
   5 -37   0    4.00    6.70
  32   5   0   -7.50    9.80
 -37  32   0   14.10    7.00
  37 -32   0   10.20    8.30
  37 -32   0   -4.20    4.90
 -32  -5   0   -8.50    4.20
  -5  37   0  -12.40    5.30
  37 -32   0   -9.90    5.60
  37 -32   0   -3.70    3.80
   8 -37   0   10.00    6.30
 -37  29   0    7.20    7.00
 -37  29   0   11.60    7.20
  29   8   0   -0.10   10.30
 -29  -8   0   16.40    5.20
 -29  -8   0   14.10    5.90
  37 -29   0    2.20    8.30
  37 -29   0   26.50    5.20
  37 -29   0    5.70    5.80
  -8  37   0   12.80    6.60
 -37  26   0    0.00    6.10
  11 -37   0    1.20    5.30
 -37  26   0    5.50    4.40
  26  11   0   17.30   11.30
 -37  26   0    8.30    7.00
 -26 -11   0    7.90    4.70
  37 -26   0   24.50    9.50
  37 -26   0    4.50    4.00
 -11  37   0    0.70    5.30
  37 -26   0    7.90    5.70
 -37  23   0    2.80    4.80
  23  14   0    9.60   10.10
 -37  23   0   12.90    6.90
  14 -37   0    8.80    5.90
 -37  23   0    9.00    7.30
 -14  37   0    1.40    6.70
 -14  37   0    2.50    5.30
  37 -23   0    5.20    5.40
 -23 -14   0    5.30    4.80
  37 -23   0   10.30    8.80
 -37  20   0   19.40    7.80
 -37  20   0   31.40    8.60
  17 -37   0   29.70    7.10
 -37  20   0   14.50    5.70
  20  17   0   20.20   10.90
 -17  37   0   16.80    5.80
  37 -20   0   20.40    6.10
  37 -20   0   18.20    6.30
 -17  37   0   10.20    7.20
 -20 -17   0   15.80    5.30
 -37  17   0   19.90    8.00
 -37  17   0   41.90    9.40
 -37  17   0   12.40    6.40
  20 -37   0   31.60    7.40
  37 -17   0   45.70    7.90
 -20  37   0   25.60    7.10
 -17 -20   0   20.70    5.60
 -20  37   0   40.60    6.50
  37 -17   0   26.40    8.10
  37 -17   0    8.80    5.80
 -37  14   0    0.90    6.80
 -37  14   0    4.50    6.30
  23 -37   0   12.10    6.50
 -37  14   0    9.70    7.40
 -23  37   0    3.50    4.60
  37 -14   0   10.60    5.30
 -23  37   0    1.40    5.70
 -14 -23   0    0.80    4.80
  37 -14   0   19.80    8.00
  37 -14   0   20.40    6.70
  11  26   0   -0.50    4.20
  26 -37   0   -1.90    4.00
 -37  11   0   -5.80    7.40
 -37  11   0    8.90    7.30
  26 -37   0   22.20    7.20
  37 -11   0   -0.70    5.60
  37 -11   0   -5.50    4.50
  37 -11   0    7.90    8.10
 -26  37   0    4.60    6.10
 -26  37   0   -1.60    4.40
  29 -37   0    8.70    4.80
 -37   8   0    9.00    7.80
   8  29   0   13.90    5.10
  29 -37   0   16.20    7.60
 -29  37   0   22.40    6.90
  37  -8   0    1.50    5.90
  37  -8   0    3.30    8.50
 -37   5   0    9.70    8.90
 -37   5   0   23.50    8.90
 -37   5   0    8.40    4.20
  32 -37   0   -3.40    7.20
  32 -37   0    7.50    4.80
  -5 -32   0  -11.30    6.70
  37  -5   0    7.20    5.80
  37  -5   0   10.90    9.10
 -37   2   0    1.60    4.00
  35 -37   0    8.90    4.10
  35 -37   0   11.60    5.20
 -37   2   0   -0.20    8.20
  35 -37   0    2.50    9.60
 -37   2   0    2.00    9.10
  37  -2   0   -7.60    9.50
 -35  37   0   -1.80    6.10
  -2 -35   0    6.70    7.60
  37  -2   0   17.60    6.20
  37   1   0   18.20    6.10
 -38  37   0   14.60    8.00
 -38  37   0   14.80    7.00
  37   1   0    6.50   11.60
   1 -38   0    6.20    7.10
  38 -37   0   18.60    4.50
 -37  -1   0   17.10    4.80
  38 -37   0   10.50    8.50
  38 -37   0   23.70    5.70
   4 -38   0   22.10    7.90
  34   4   0   20.50    6.40
 -38  34   0   23.10    8.10
 -38  34   0   15.70    8.10
  34   4   0   49.90   11.70
  38 -34   0   24.50    4.90
  38 -34   0   18.40    9.50
  38 -34   0   26.40    6.30
 -34  -4   0   18.50    5.50
  38 -34   0   22.40    7.30
 -38  31   0   23.90    8.30
   7 -38   0   20.60    7.10
  31   7   0   28.40   11.60
 -38  31   0   41.70    8.60
  -7  38   0   20.10    7.10
  38 -31   0   22.00   10.80
 -31  -7   0   33.60    6.40
  38 -31   0   27.20    7.20
 -31  -7   0   24.70    5.70
  38 -31   0   30.30    5.50
  28  10   0   20.60   12.10
 -38  28   0    1.70    6.90
  10 -38   0    8.40    5.80
  38 -28   0    8.30    6.10
 -10  38   0    9.70    6.40
 -28 -10   0   13.40    5.20
  38 -28   0    8.20    4.60
  38 -28   0   -6.50    8.40
 -28 -10   0    8.70    5.60
  25  13   0   15.20   11.20
  13 -38   0    4.70    5.60
 -38  25   0    9.20    5.00
 -38  25   0    0.60    7.10
 -38  25   0   18.80    7.70
 -13  38   0    2.60    5.60
  38 -25   0   12.30    4.80
  38 -25   0    7.40    8.00
  38 -25   0    8.70    5.90
 -25 -13   0    0.50    4.40
 -38  22   0   17.70    7.50
 -38  22   0   25.40    7.90
 -38  22   0   17.50    5.90
  22  16   0   20.80   11.20
  16 -38   0   11.00    5.80
  38 -22   0   16.90    6.60
  38 -22   0   20.20    6.20
 -16  38   0   24.90    8.40
 -22 -16   0   11.90    5.10
 -16  38   0   35.10    6.90
 -38  19   0   18.40    7.90
 -38  19   0  -10.40    6.60
 -38  19   0    5.80    5.70
  19 -38   0   -8.00    4.60
 -19  38   0   -0.30    4.90
  38 -19   0   14.30    6.50
 -19  38   0   14.70    7.10
  38 -19   0   16.40    6.00
 -19 -19   0    3.00    4.80
  22 -38   0    0.00    5.20
 -38  16   0    6.20    7.40
 -38  16   0    5.10    7.50
 -38  16   0    0.10    6.00
  38 -16   0    4.30    5.30
  38 -16   0   10.30    7.50
  38 -16   0    3.90    6.30
 -22  38   0    7.50    6.40
 -16 -22   0    7.00    4.90
 -22  38   0    6.90    5.10
 -38  13   0   38.60   10.40
 -38  13   0   23.30    7.50
  25 -38   0   28.90    8.10
 -38  13   0   17.10    7.80
  38 -13   0   17.20    5.80
 -25  38   0   23.30    5.80
  38 -13   0   16.60    8.70
 -25  38   0   12.40    6.40
  38 -13   0   12.90    6.50
 -13 -25   0   34.30    6.60
 -38  10   0   22.90    8.50
  28 -38   0   26.90    5.50
  10  28   0   29.60    6.00
 -38  10   0   27.40   10.70
  28 -38   0   10.20    7.60
  38 -10   0   26.90    9.60
 -28  38   0   30.20    7.40
 -28  38   0   39.40    6.30
  38 -10   0   36.40    7.90
 -38   7   0    4.90    8.10
 -38   7   0    1.00    8.50
  31 -38   0   25.90    8.80
  31 -38   0   10.60    4.90
   7  31   0   10.30    5.20
  38  -7   0   19.90    6.90
  -7 -31   0    4.80    7.30
  38  -7   0   16.10    9.50
 -38   4   0   12.10    8.90
  34 -38   0    5.40    4.90
  34 -38   0   -1.90    8.30
 -38   4   0    2.40    4.10
 -38   4   0  -12.20    8.40
  -4 -34   0   -5.40    6.70
 -34  38   0   -4.70    5.90
  38  -4   0   -9.10    4.90
  38  -4   0  -12.70    8.60
 -38   1   0    2.00    3.90
 -38   1   0   -8.40    7.80
 -38   1   0    7.10    8.20
  37 -38   0   18.70    8.50
  37 -38   0    4.80    3.90
  37 -38   0   10.70    5.10
 -37  38   0   13.20    8.00
  -1 -37   0    4.50    6.50
 -37  38   0    1.80    6.40
  38  -1   0    0.40    5.40
  38  -1   0   -8.90    9.60
  36   3   0   -0.80    5.10
   3 -39   0   -0.40    6.50
 -39  36   0  -13.40    6.40
 -39  36   0    2.70    5.80
  36   3   0   -0.70   10.60
  39 -36   0    9.20    8.10
  39 -36   0    0.70    6.10
  39 -36   0    1.70    3.80
  39 -36   0   -3.80    4.70
 -36  -3   0    3.30    4.50
   6 -39   0   11.40    7.20
 -39  33   0   13.00    7.60
 -39  33   0    2.80    7.40
  33   6   0   15.30   10.80
  -6  39   0    5.70    6.60
  39 -33   0    8.20    4.40
  39 -33   0   11.70    7.00
 -33  -6   0    1.80    4.70
  39 -33   0    9.00    5.30
  39 -33   0    0.30    8.80
  30   9   0   14.40   10.90
 -39  30   0    9.20    7.50
 -39  30   0   11.40    7.60
   9 -39   0   15.40    6.50
 -30  -9   0   15.70    6.20
  -9  39   0   28.70    7.40
 -30  -9   0   22.50    5.70
  39 -30   0   21.40    6.80
  39 -30   0   15.00    5.00
  12 -39   0    8.60    6.30
  27  12   0    5.40   11.30
 -39  27   0    1.90    4.20
 -39  27   0    7.10    7.80
 -39  27   0   -3.20    6.30
  39 -27   0    3.40    4.10
 -12  39   0   10.00    6.40
  39 -27   0    5.80    8.90
  39 -27   0    5.40    5.90
 -27 -12   0    3.70    4.80
  15 -39   0    8.60    6.20
 -39  24   0    5.00   11.30
 -39  24   0    6.50    5.10
 -39  24   0   24.90    7.80
  24  15   0   14.80   11.40
  39 -24   0   11.10    5.90
  39 -24   0   28.60    9.80
 -24 -15   0    7.00    4.90
 -15  39   0    9.60    6.20
  39 -24   0   -0.10    6.30
 -39  21   0   11.50    7.60
  21  18   0   -0.80   10.30
  18 -39   0    9.70    6.30
 -39  21   0   16.10    6.10
  39 -21   0   -5.70    5.50
 -18  39   0    5.70    7.40
 -18  39   0    2.80    5.30
 -21 -18   0   12.80    5.30
  39 -21   0    1.70    5.50
 -39  18   0   14.70    6.70
 -39  18   0   13.00    8.10
  21 -39   0   22.20    6.70
 -18 -21   0    8.20    5.20
 -21  39   0   11.00    5.60
  39 -18   0   18.40    7.20
 -21  39   0    6.50    6.60
  39 -18   0   -0.90    5.40
  39 -18   0   29.50    7.90
 -39  15   0   22.50    7.10
 -39  15   0   23.70    8.10
 -39  15   0   14.10   10.20
  24 -39   0   20.90    7.20
  39 -15   0    2.60    5.50
  39 -15   0   15.60    6.80
 -15 -24   0    7.30    5.60
 -24  39   0    8.80    6.10
 -24  39   0   16.40    5.50
  39 -15   0   10.80    8.00
 -39  12   0   22.80    8.90
  27 -39   0   24.10    7.70
 -39  12   0   44.20    8.70
  27 -39   0   21.20    5.70
  39 -12   0   37.00    9.70
  39 -12   0   27.90    7.60
 -27  39   0    6.40    6.70
 -27  39   0   23.10    5.90
  39 -12   0   32.50    6.70
  30 -39   0    5.70    7.40
   9  30   0    1.60    4.60
  30 -39   0    0.80    4.70
 -39   9   0    0.90    7.30
 -39   9   0   -6.60    8.20
 -30  39   0    2.40    6.90
  39  -9   0    7.50    8.90
  39  -9   0   11.00    6.60
   6  33   0   10.10    5.20
 -39   6   0    3.00    9.40
  33 -39   0   11.80    8.00
 -39   6   0   -1.30    7.80
 -39   6   0    9.60    4.20
  33 -39   0    0.30    4.70
  39  -6   0   -1.40    5.70
 -33  39   0    2.70    5.90
  39  -6   0    7.80    9.50
  -6 -33   0   12.50    8.00
 -39   3   0   -2.70    8.00
  36 -39   0   14.40    5.20
 -39   3   0    5.30    4.00
  36 -39   0   11.00    7.70
 -39   3   0    1.40    8.50
  39  -3   0    0.10    5.30
  -3 -36   0   13.00    7.90
  39  -3   0    6.40    9.50
 -36  39   0    7.00    6.20
 -39   0   0   16.40    4.50
 -39   0   0    7.60    8.90
  39 -39   0   15.40    4.20
  39 -39   0   16.10    5.30
 -39   0   0   16.40    8.70
  39 -39   0   27.50    9.20
 -39  39   0   18.20    8.30
  39   0   0   23.90    6.60
   0 -39   0   13.90    7.70
 -39  39   0    5.90    6.60
  39   0   0   15.90   11.00
   2 -40   0   -8.00    5.20
  38   2   0   -1.60    9.80
 -40  38   0    0.10    7.40
 -40  38   0    1.90    6.20
  38   2   0   -1.60    5.10
 -38  -2   0   -8.70    3.60
  40 -38   0   -4.00    3.50
  40 -38   0    3.40    4.70
  40 -38   0   -6.30    7.70
  40 -38   0    4.10    6.30
 -40  35   0   -1.00    5.60
 -40  35   0   -6.70    6.50
   5 -40   0   -6.90    5.70
  35   5   0    7.50    9.20
  -5  40   0   -0.50    6.40
  40 -35   0    2.30    6.00
  40 -35   0    0.60    4.60
 -35  -5   0   -1.50    4.40
  40 -35   0    2.10    8.10
  40 -35   0   -0.40    3.70
   8 -40   0   19.20    7.20
 -40  32   0   15.80    7.60
  32   8   0    9.20   10.60
 -40  32   0    7.90    7.80
 -32  -8   0   15.20    5.70
  40 -32   0   13.00    5.10
  -8  40   0    9.20    6.50
  40 -32   0   20.60   10.00
 -32  -8   0   30.30    5.80
  40 -32   0   17.30    6.60
 -40  29   0    0.90    5.70
  29  11   0    0.90   10.60
 -40  29   0    5.30    7.50
  11 -40   0    9.40    6.60
  40 -29   0    4.00    4.70
  40 -29   0   13.70    6.70
 -29 -11   0    5.90    5.80
 -11  40   0    6.70    6.30
  40 -29   0   28.20   10.90
 -29 -11   0    8.00    5.10
  14 -40   0   18.60    6.90
  26  14   0    6.50   12.00
 -40  26   0   21.80    8.30
 -40  26   0   11.40    7.10
 -40  26   0    8.70    5.10
  40 -26   0    3.50    5.70
 -14  40   0   17.10    6.70
 -26 -14   0   10.30    5.20
  40 -26   0   10.60    5.10
  23  17   0    6.20   11.30
 -40  23   0   -0.90    7.10
 -40  23   0    6.30    5.40
 -40  23   0   26.70    8.50
  17 -40   0    7.20    6.70
 -23 -17   0   27.40    5.80
  40 -23   0   -2.50    5.90
 -17  40   0    6.40    5.90
  40 -23   0   12.70    6.30
 -17  40   0   11.10    7.60
 -40  20   0    8.30    7.60
 -40  20   0    4.60    5.70
  20 -40   0    8.30    5.90
 -40  20   0    2.20    7.60
  40 -20   0   11.70    6.50
  40 -20   0   -1.40    5.60
 -20 -20   0    8.70    5.10
 -20  40   0    3.60    5.20
 -20  40   0    2.60    6.30
  23 -40   0   21.80    7.00
 -40  17   0   10.90    6.80
 -40  17   0   18.30    8.20
 -40  17   0   13.10    8.10
 -23  40   0   13.10    5.80
  40 -17   0   16.00    8.00
  40 -17   0   14.10    6.90
 -23  40   0    3.60    6.60
  40 -17   0   16.80    6.10
 -17 -23   0   12.80    5.80
 -40  14   0   39.60    8.60
  26 -40   0   29.80    8.40
 -40  14   0   45.30    9.20
 -40  14   0   20.10    9.70
 -26  40   0   20.00   11.70
  40 -14   0   27.40    9.20
 -26  40   0   33.30    6.60
  40 -14   0   21.10    7.10
 -14 -26   0   32.70    6.80
  40 -14   0   29.40    6.80
 -40  11   0   14.80    8.20
  11  29   0   18.80    8.10
  29 -40   0   19.30    5.50
 -40  11   0    9.80    8.90
  29 -40   0   23.50    8.50
 -29  40   0   11.80    6.90
  40 -11   0   14.00    6.70
  40 -11   0   43.80   10.40
 -29  40   0   13.30    5.50
   8  32   0    4.90    5.20
 -40   8   0    7.70    7.90
  32 -40   0    4.80    4.90
  32 -40   0    6.20    7.80
 -40   8   0   -2.00    8.10
 -32  40   0   11.00    6.80
  40  -8   0   14.40    9.30
  40  -8   0   10.40    6.40
  -8 -32   0   21.90   10.40
 -40   5   0   10.20    8.60
 -40   5   0   11.50    9.20
   5  35   0    9.60    5.30
  35 -40   0   14.10    5.30
  35 -40   0    9.30    7.80
 -40   5   0    8.00    4.00
  40  -5   0   -0.90    9.00
  40  -5   0   11.90    6.20
 -35  40   0    3.10    6.50
  -5 -35   0   13.40    7.30
 -40   2   0    2.90    3.80
 -40   2   0    0.00    7.40
  38 -40   0   -0.70    6.90
 -40   2   0   -0.30    8.40
  38 -40   0    5.30    4.60
  40  -2   0    7.10    9.90
  40  -2   0    7.60    5.70
 -38  40   0   -3.80    6.80
  -2 -38   0   -0.20    6.10
 -38  40   0    6.20    6.60
 -41  40   0   -9.50    6.70
 -41  40   0   -2.40    5.90
  40   1   0   -4.50    4.80
   1 -41   0   13.40    7.10
  41 -40   0    1.80    3.50
 -40  -1   0   -1.40    3.60
 -40  -1   0   -6.30    7.70
 -40  -1   0    0.70    8.30
  41 -40   0   -5.00    5.70
  41 -40   0   -5.10    4.20
  41 -40   0    6.40    7.70
 -41  37   0    6.10    6.90
  37   4   0  -10.80   11.20
 -41  37   0    8.30    6.60
  37   4   0    4.30    5.30
   4 -41   0   -7.50    5.40
  41 -37   0   -1.80    5.60
 -37  -4   0   -6.90    4.00
  -4  41   0    8.70   10.20
  41 -37   0   -1.10    3.60
  41 -37   0   -9.60    7.50
  41 -37   0    8.50    4.80
 -41  34   0   12.20    6.70
 -41  34   0   19.10    7.80
   7 -41   0    1.20    6.00
  34   7   0  -11.80    9.90
  41 -34   0   -3.00    8.20
  41 -34   0   -1.70    5.60
  -7  41   0    3.00    6.30
 -34  -7   0    6.40    4.70
  41 -34   0    3.10    3.90
  31  10   0   -6.20   12.20
 -41  31   0   12.30    7.30
 -41  31   0   23.10    8.00
 -31 -10   0   29.70    5.90
  41 -31   0   19.60    5.30
 -10  41   0    7.80    6.40
 -31 -10   0   22.50    6.50
  41 -31   0   21.20   10.40
  41 -31   0   17.30    6.80
 -41  28   0   12.00    4.90
 -41  28   0    6.60    6.80
 -41  28   0   20.70    8.10
  13 -41   0   18.60    7.30
  28  13   0   13.90   22.70
 -13  41   0   19.60    6.70
  41 -28   0   18.70    7.00
 -28 -13   0   12.10    5.30
  41 -28   0   10.40    9.50
  41 -28   0    8.00    4.60
 -41  25   0    7.30    5.40
  16 -41   0   -6.00    5.30
 -41  25   0    7.10    7.30
 -41  25   0   19.60    8.10
 -25 -16   0   12.60    5.20
  41 -25   0    4.90    5.90
  41 -25   0    6.20    6.90
 -16  41   0    9.90    6.50
  22  19   0   16.30   12.10
 -41  22   0   -1.70    5.40
 -41  22   0   -6.10    7.10
 -41  22   0    6.50    7.50
  19 -41   0   -0.40    5.50
  41 -22   0   -9.60    5.60
 -19  41   0    2.30    9.70
 -22 -19   0    5.00    5.10
  41 -22   0    8.50    6.00
 -19  41   0    2.80    5.60
 -41  19   0   21.60    8.60
 -41  19   0    6.70    8.10
  22 -41   0   13.70    6.60
 -41  19   0   12.50    6.60
 -22  41   0    3.40    5.10
  41 -19   0   18.70    6.50
  41 -19   0    3.60    7.50
 -19 -22   0   11.10    5.60
  41 -19   0    9.70    6.70
 -41  16   0    9.70    7.50
 -41  16   0    7.60    7.10
  25 -41   0   -1.20    6.30
 -41  16   0    3.10    8.00
 -16 -25   0    9.80    5.40
  41 -16   0    6.10    7.70
 -25  41   0   -0.10    4.80
 -25  41   0   -0.50    6.60
  41 -16   0    0.90    5.70
  41 -16   0   -3.50    6.20
  28 -41   0   -1.20    4.50
 -41  13   0    2.20    8.20
 -41  13   0   10.80    7.50
 -13 -28   0   10.20    5.80
  41 -13   0    3.50    5.70
  41 -13   0   -6.80    6.10
 -28  41   0    5.00    6.80
  41 -13   0   16.30    8.80
 -28  41   0    2.50    5.10
 -41  10   0    6.50    8.50
 -41  10   0   -6.60    6.80
  31 -41   0    5.00    7.60
  31 -41   0    6.20    5.00
  10  31   0   -5.10    4.40
 -31  41   0   -0.60    5.70
  41 -10   0  -10.90    8.10
  41 -10   0   -4.40    5.50
  34 -41   0    3.70    7.50
   7  34   0    6.20    4.80
  34 -41   0    1.60    4.70
 -41   7   0   -6.10    7.60
 -41   7   0    4.00    8.30
  41  -7   0   -4.10    5.60
  41  -7   0   11.50    9.30
 -34  41   0   -0.10    5.90
  -7 -34   0   -2.20    7.20
 -41   4   0    4.20    9.00
  37 -41   0   -2.60    4.50
 -41   4   0    8.90    3.90
  37 -41   0    0.20    7.00
  41  -4   0   -4.10    5.40
 -37  41   0   -6.40    5.10
  -4 -37   0   -0.10    7.00
  41  -4   0    8.10    9.10
 -41   1   0   11.30    4.20
 -41   1   0    8.40    8.60
  40 -41   0   11.70    5.00
 -41   1   0    8.40    9.40
  40 -41   0    8.30    8.20
 -40  41   0   -3.20    5.90
 -40  41   0    7.90    7.30
  -1 -40   0   -4.40    6.10
  41  -1   0   -1.70    5.20
  41  -1   0   10.80    9.90
   3 -42   0    5.80    6.60
  39   3   0    4.70    5.30
 -42  39   0    7.80    6.70
 -42  39   0   -2.00    6.60
  39   3   0   25.60   12.10
  42 -39   0   10.20    8.20
 -39  -3   0    4.90    4.20
  -3  42   0    9.60    6.70
  42 -39   0   12.60    8.50
  42 -39   0    6.00    3.90
  42 -39   0    4.10    4.80
  36   6   0    6.70    9.70
   6 -42   0   -6.00    5.60
 -42  36   0    8.80    7.40
 -42  36   0    4.30    6.30
 -36  -6   0   -2.30    4.20
  42 -36   0    6.30    3.80
  -6  42   0  -17.00    6.00
  42 -36   0   -0.20    8.20
  42 -36   0   -0.70    5.70
 -42  33   0   -4.90    6.50
   9 -42   0    6.20    6.00
  33   9   0   -0.50    9.40
 -42  33   0   13.50    7.00
 -33  -9   0    1.80    4.40
  42 -33   0   -4.60    5.80
 -33  -9   0    2.00    4.90
  -9  42   0    0.50    5.40
  42 -33   0   -1.10    4.10
  42 -33   0  -16.40    6.90
  12 -42   0   -7.60    5.50
 -42  30   0    4.50    7.30
 -42  30   0    0.40    5.90
  30  12   0    0.40   10.90
 -30 -12   0    9.50    5.00
  42 -30   0   15.20    6.60
  42 -30   0    6.20    4.50
 -12  42   0  -14.60    5.30
  42 -30   0   11.70   10.30
 -30 -12   0   10.60    5.80
 -42  27   0    5.30    4.80
 -42  27   0    8.10    7.70
 -42  27   0    7.40    6.40
  15 -42   0  -22.40    9.10
  27  15   0    3.30   11.40
  42 -27   0    3.70    5.90
  42 -27   0   20.10    9.90
 -15  42   0    2.50    6.00
 -27 -15   0    3.20    4.80
  42 -27   0    6.30    4.80
  42 -27   0    8.50    7.20
 -42  24   0    6.20    7.40
  24  18   0  -10.70   10.10
  18 -42   0    3.60    5.80
 -42  24   0   -2.60    5.20
 -42  24   0   11.40    7.90
 -18  42   0    0.80    7.20
 -18  42   0    2.30    5.60
  42 -24   0  -12.30    5.20
  42 -24   0    7.70    6.80
 -24 -18   0    4.40    5.00
 -42  21   0   -7.50    6.50
  21 -42   0    6.40    6.40
  21  21   0  -24.30    9.70
 -42  21   0   -2.00    5.70
 -42  21   0   -4.40    7.30
 -21 -21   0    8.40    5.10
  42 -21   0   -3.70    6.10
 -21  42   0    0.00    5.40
  42 -21   0    4.20    5.90
 -21  42   0   -5.40    6.80
  24 -42   0   17.90   13.10
 -42  18   0   13.00    8.10
 -42  18   0    6.70    6.70
 -42  18   0   50.39   10.40
  42 -18   0   14.30    6.90
 -24  42   0    7.30    6.70
  42 -18   0   25.10    6.90
 -18 -24   0   12.10    5.50
 -24  42   0   10.50    5.60
  42 -18   0   17.60    8.20
  27 -42   0   11.50    7.20
 -42  15   0   16.30    8.60
 -42  15   0   17.50    7.60
 -27  42   0    6.80    6.60
 -15 -27   0    4.50    5.60
 -27  42   0   10.10    5.40
  42 -15   0   13.90    7.10
  42 -15   0    7.10    8.30
  42 -15   0   13.20    6.20
 -42  12   0   52.39    9.30
 -42  12   0   61.69   11.70
  30 -42   0   66.89    7.90
  30 -42   0   43.50    9.30
  42 -12   0   58.09    9.20
 -30  42   0   66.29    8.00
 -30  42   0   45.50    9.00
  42 -12   0   49.30   10.90
   9  33   0    9.90    4.80
 -42   9   0    0.40    7.10
 -42   9   0    4.40    8.40
  33 -42   0   15.90    7.90
  33 -42   0   -2.70    4.30
  42  -9   0   -5.90    5.50
  42  -9   0    4.60    8.80
 -33  42   0    8.70    6.40
  -9 -33   0    6.40    7.90
 -42   6   0    0.00    7.40
  36 -42   0   -6.30    4.00
  36 -42   0  -12.10    7.00
   6  36   0    1.70    4.50
 -42   6   0    6.60    8.40
  42  -6   0   -2.00    5.50
 -36  42   0    5.70    6.30
  42  -6   0    6.60    9.00
  -6 -36   0    7.50    7.40
 -42   3   0    3.10    3.60
 -42   3   0    0.20    8.00
  39 -42   0    2.50    7.40
 -42   3   0   16.60    9.60
  39 -42   0   -1.50    4.20
  -3 -39   0    7.00    7.10
  42  -3   0   13.80    9.70
 -39  42   0    1.70    6.20
 -39  42   0    9.80    7.60
  42  -3   0    7.50    5.90
 -42   0   0    7.60    9.00
 -42   0   0   -0.30    7.70
  42 -42   0   10.80    6.70
 -42   0   0    5.40    3.90
  42 -42   0   15.50    8.60
  42 -42   0    0.00    4.50
   0 -42   0    5.30    6.80
  42   0   0    3.60    5.50
 -42  42   0   -0.20    7.50
  42   0   0    3.70    9.70
 -42  42   0    5.20    7.10
  41   2   0   10.40    5.70
 -43  41   0    3.10    7.40
   2 -43   0    6.20    6.30
 -43  41   0    9.70    7.00
  41   2   0    9.20   10.70
  43 -41   0   -5.70    3.30
  43 -41   0    3.60    6.10
 -41  -2   0    9.00    4.20
  43 -41   0    4.00    8.40
  43 -41   0   13.10    5.20
 -41  -2   0   -4.10    8.10
  -2  43   0   -1.50    6.00
 -43  38   0   -3.10    5.50
 -43  38   0    2.70    7.00
   5 -43   0   -2.80    5.70
  38   5   0    4.10   10.20
  43 -38   0    2.30    7.80
  43 -38   0   -6.60    5.40
 -38  -5   0    1.70    4.10
  -5  43   0   16.80    6.80
  43 -38   0    3.40    3.80
   8 -43   0   -2.80    5.50
 -43  35   0    3.00    6.00
 -43  35   0   10.50    7.30
  35   8   0   17.30   10.50
 -35  -8   0    7.60    4.70
  43 -35   0    7.90    4.10
  43 -35   0   10.90    9.40
  43 -35   0    8.90    5.90
  -8  43   0    9.60    6.30
 -43  32   0    2.40    7.20
  32  11   0   17.10   10.60
 -43  32   0   -5.50    5.50
  11 -43   0    0.00    5.60
  43 -32   0   12.30    4.70
  43 -32   0    4.40    5.90
 -32 -11   0    4.10    5.30
  43 -32   0    6.60    9.10
 -11  43   0   -5.00    5.50
 -32 -11   0    3.70    4.60
 -43  29   0    3.70    6.40
  29  14   0    4.60   11.30
 -43  29   0   14.30    7.70
 -43  29   0    1.90    4.30
  14 -43   0    1.40    6.00
 -29 -14   0   -0.80    5.50
 -14  43   0   -3.30    5.50
  43 -29   0   -1.40    9.30
  43 -29   0    2.40    5.80
 -29 -14   0    6.10    4.80
  43 -29   0    3.50    4.30
 -43  26   0    3.60    5.10
  26  17   0   -4.20   10.70
 -43  26   0   -0.30    6.60
 -43  26   0    0.50    7.30
  17 -43   0    1.90    6.10
 -26 -17   0    7.00    4.70
  43 -26   0    6.10    6.00
  43 -26   0    0.50    6.10
 -17  43   0    8.30    6.10
 -43  23   0   15.80    6.30
 -43  23   0   11.00    8.00
  23  20   0    8.80   11.30
  20 -43   0    9.00    6.30
 -43  23   0    1.60    6.90
 -20  43   0   13.50    8.10
  43 -23   0   13.70    7.00
  43 -23   0    0.10    5.90
 -23 -20   0    5.30    5.20
 -20  43   0   -0.30    5.40
  23 -43   0    7.50    6.00
 -43  20   0    6.80    7.50
 -43  20   0    2.10    7.60
 -43  20   0   12.70    6.60
 -23  43   0    8.50    7.00
  43 -20   0    7.70    5.90
 -20 -23   0   13.20    5.50
  43 -20   0   11.60    6.60
 -23  43   0   19.10    5.90
 -43  17   0   26.00    7.90
 -43  17   0   10.80    6.90
 -43  17   0    8.60    8.30
  26 -43   0   17.00    7.30
  43 -17   0   28.80    7.70
 -26  43   0   13.80    7.30
 -26  43   0    9.70    5.70
  43 -17   0   33.40    8.80
  43 -17   0    6.50    5.80
 -17 -26   0    8.10    5.30
 -43  14   0    3.80    6.70
  29 -43   0    9.10    5.30
 -43  14   0   -7.30    7.60
  29 -43   0   15.90    7.70
  43 -14   0   17.20    7.40
 -29  43   0    6.70    5.10
  43 -14   0    3.10    5.60
 -29  43   0    4.50    6.30
  43 -14   0    8.20    8.60
 -14 -29   0   -0.10    5.00
  11  32   0    1.40    4.30
 -43  11   0    3.90    8.10
 -43  11   0   14.00    7.60
  32 -43   0   11.00    7.30
  32 -43   0   11.10    5.00
 -32  43   0   14.00    6.80
  43 -11   0    3.50    6.00
  43 -11   0    1.00    8.10
  35 -43   0    8.30    7.40
  35 -43   0   -4.60    4.40
 -43   8   0   12.50    7.50
   8  35   0    1.70    4.30
 -43   8   0   -9.10    7.40
 -35  43   0   -8.50    5.10
  43  -8   0   15.90    9.20
  43  -8   0   -3.30    5.40
  -8 -35   0    3.80    7.70
  38 -43   0    0.90    4.80
 -43   5   0   -5.30    7.30
  38 -43   0   -7.40    6.40
 -43   5   0   -3.70    7.70
   5  38   0   -2.40    4.50
  43  -5   0   -7.80    8.00
  43  -5   0   -4.70    5.00
 -38  43   0    0.10    5.90
  -5 -38   0   -2.90    6.60
  41 -43   0    5.50    4.60
 -43   2   0    5.20    3.70
 -43   2   0   18.30    9.10
  41 -43   0    0.20    7.70
 -43   2   0    2.40    9.00
 -41  43   0   -6.40    5.50
  43  -2   0    1.40    5.10
 -41  43   0   -6.50    6.70
  -2 -41   0    6.60    6.80
  43  -2   0   12.50   11.40
 -44  43   0    8.10    7.10
 -44  43   0   -5.10    6.90
  43   1   0  -17.50    9.10
   1 -44   0   -7.20    5.40
  43   1   0   -2.50    4.60
  44 -43   0  -10.00    7.30
 -43  -1   0    6.20    9.50
  -1  44   0   -4.80    6.30
 -43  -1   0   13.80    8.80
  44 -43   0   -5.60    4.30
 -43  -1   0    4.20    3.90
  44 -43   0   -6.40    5.70
 -44  40   0   10.80    7.40
   4 -44   0    3.00    6.10
  40   4   0   -0.60   10.90
 -44  40   0   -5.50    5.90
  44 -40   0   -1.90    3.50
 -40  -4   0    7.10    4.50
  -4  44   0    5.00    6.40
  44 -40   0   17.00    8.80
  44 -40   0    1.70    5.40
  37   7   0    8.70    9.00
 -44  37   0   -2.00    6.00
   7 -44   0    5.00    5.90
 -44  37   0   -6.30    6.70
  -7  44   0    1.70    6.20
  44 -37   0    1.20    3.60
 -37  -7   0    1.60    4.40
  44 -37   0    4.60    8.70
  44 -37   0   -3.00    5.60
  34  10   0    3.00    9.90
 -44  34   0   14.30    6.80
 -44  34   0   -0.60    6.80
  10 -44   0   -1.30    5.50
  44 -34   0    5.20    8.90
 -34 -10   0   -3.70    4.10
  44 -34   0   -1.50    4.00
 -10  44   0    2.00    5.70
 -34 -10   0    7.20    5.00
  44 -34   0    8.40    6.80
  31  13   0    3.10   11.00
  13 -44   0   23.90    7.20
 -44  31   0   16.10    7.80
 -44  31   0   15.30    7.20
  44 -31   0   18.50    6.80
 -31 -13   0   31.40    6.60
  44 -31   0   23.40    5.50
 -13  44   0   11.90    6.40
 -31 -13   0   25.90    5.40
  44 -31   0   21.00   10.10
 -44  28   0   -1.30    4.20
  28  16   0   23.00   11.50
  16 -44   0    4.20    5.70
 -44  28   0   -9.20    6.30
 -44  28   0    3.30    6.40
 -16  44   0    3.90    6.00
 -28 -16   0   -1.60    4.40
  44 -28   0    1.80    5.80
  44 -28   0    2.00    4.20
 -44  25   0    1.40    7.10
  19 -44   0    4.70    5.90
 -44  25   0  -11.00    5.90
 -44  25   0    7.50    5.20
  25  19   0  -18.70    9.30
 -19  44   0    5.30    5.90
  44 -25   0   14.30    6.40
  44 -25   0    1.50    6.40
 -19  44   0    2.70    7.70
 -25 -19   0    1.80    4.70
  22 -44   0   -1.40    5.80
 -44  22   0    8.30    7.80
 -44  22   0   -3.50    7.10
 -44  22   0   -2.10    5.60
  22  22   0   -3.50   10.20
 -22  44   0   -6.90    4.90
  44 -22   0   -5.40    5.40
  44 -22   0   -2.10    6.00
 -22  44   0  -13.80    6.60
 -22 -22   0   -0.10    4.70
 -44  19   0   13.40    6.70
 -44  19   0   -1.80    7.00
  25 -44   0    2.20    5.90
 -44  19   0   -4.00    7.00
  44 -19   0    3.60    5.70
 -25  44   0    2.90    5.10
 -25  44   0    0.20    6.70
  44 -19   0    9.30    6.40
  44 -19   0    3.10    6.90
 -19 -25   0    6.30    5.10
  28 -44   0   19.40    7.70
 -44  16   0   12.60    7.30
 -44  16   0   -1.60    8.00
  44 -16   0    3.10    7.90
 -28  44   0   10.20    5.60
 -16 -28   0   11.50    5.60
 -28  44   0   18.20    7.40
  44 -16   0   12.40    5.80
  44 -16   0   -0.50    6.60
  31 -44   0   12.60    7.70
 -44  13   0   -4.10    6.60
  31 -44   0   13.30    5.10
 -44  13   0    4.50    7.60
  44 -13   0    1.20    6.40
 -31  44   0    2.00    6.30
 -13 -31   0   14.30    6.00
  44 -13   0    4.10    8.30
 -31  44   0   -1.30    4.80
  34 -44   0    0.40    4.30
 -44  10   0   -8.70    7.10
  10  34   0    1.20    4.10
 -44  10   0   -0.80    7.80
  34 -44   0    3.50    7.30
 -10 -34   0   14.50    8.10
  44 -10   0  -11.70    7.50
  44 -10   0    9.00    5.90
 -34  44   0    8.50    6.30
 -44   7   0   -0.70    8.40
  37 -44   0   -0.40    4.50
 -44   7   0    7.40    7.40
  37 -44   0   -0.10    7.90
   7  37   0    0.20    4.70
  44  -7   0   -6.50    5.00
 -37  44   0   15.90    6.90
  -7 -37   0   18.30    8.20
  44  -7   0   -1.10    8.10
  40 -44   0    7.00    4.80
 -44   4   0   11.00    8.70
 -44   4   0    6.30    8.30
  40 -44   0    2.60    7.20
   4  40   0   -0.50    4.70
  44  -4   0   13.60   10.70
  44  -4   0  -11.70    4.80
 -40  44   0    6.60    7.80
  -4 -40   0   -0.60    6.50
 -40  44   0    8.00    6.20
 -44   1   0   -4.90    3.30
  43 -44   0    0.10    4.50
  43 -44   0  -14.20    6.80
 -44   1   0    9.10    9.40
  43 -44   0   -9.70    5.70
 -44   1   0  -17.40    7.00
  -1 -43   0    2.50    6.60
 -43  44   0   -1.00    7.40
  44  -1   0   12.40   10.40
 -43  44   0    0.00    6.20
  44  -1   0    4.60    5.50
 -45  42   0    4.30    7.70
 -45  42   0   10.00    7.40
   3 -45   0   -0.80    5.80
  42   3   0   -1.30    5.00
  42   3   0   -1.60   10.60
  45 -42   0   -9.90    5.70
  45 -42   0   -8.30    7.40
  45 -42   0    4.20    3.70
  -3  45   0    2.80    6.60
 -42  -3   0    4.30    4.00
 -42  -3   0   -2.30    8.50
 -45  39   0   12.10    7.60
   6 -45   0    6.10    6.60
 -45  39   0   12.30    7.00
  39   6   0   -6.90   10.40
 -39  -6   0    1.60    4.30
  45 -39   0    8.70    9.60
  -6  45   0   -1.90    6.00
  45 -39   0    1.40    6.10
  45 -39   0    2.30    3.80
  36   9   0   -1.80    9.00
 -45  36   0    4.10    6.70
   9 -45   0   14.00    6.80
 -45  36   0    8.30    6.60
  45 -36   0    4.60    4.10
  45 -36   0   -7.20    8.20
 -36  -9   0    3.60    4.70
  -9  45   0    5.20    5.80
  45 -36   0    1.20    5.80
 -45  33   0    7.90    6.90
  12 -45   0    6.00    5.80
 -45  33   0  -11.40    5.30
  33  12   0   11.20   10.40
  45 -33   0   -0.60    4.10
  45 -33   0  -16.20    4.60
  45 -33   0    5.50    8.40
 -33 -12   0    5.40    5.00
 -33 -12   0    0.30    4.30
 -12  45   0   -7.70    5.30
 -45  30   0    4.50    6.30
  30  15   0   23.80   12.00
 -45  30   0   -0.40    3.90
  15 -45   0   -1.50    5.80
 -45  30   0   -6.70    6.00
  45 -30   0   -0.60    5.50
 -15  45   0    2.80    5.80
  45 -30   0    8.50    4.30
 -30 -15   0   -2.00    4.20
  45 -30   0    1.40    6.10
 -30 -15   0   -7.70    5.00
  45 -30   0   -8.20    8.10
  18 -45   0    8.40    5.90
 -45  27   0    5.70    6.60
 -45  27   0    7.90    5.20
  27  18   0    5.10   11.30
 -45  27   0    6.00    7.10
 -18  45   0   13.10    6.00
  45 -27   0    8.20    6.20
 -27 -18   0    1.50    4.40
  21 -45   0    5.50    5.70
 -45  24   0    5.40    7.40
 -45  24   0   -2.90    6.70
 -45  24   0   -0.40    5.40
  24  21   0  -11.30    9.90
 -24 -21   0    3.90    4.70
  45 -24   0   12.70    6.30
 -21  45   0    4.80    5.70
  45 -24   0    1.20    5.70
 -21  45   0   -4.80    6.90
 -45  21   0    4.40    6.90
 -45  21   0    0.40    7.40
  21  24   0  -23.60    8.80
  24 -45   0    5.20    5.50
 -45  21   0   -1.60    5.70
  45 -21   0   -4.30    5.50
  45 -21   0   -3.00    5.40
 -24  45   0   -0.10    6.40
 -21 -24   0   -0.40    4.50
 -24  45   0   -2.10    5.10
 -45  18   0    2.20    7.60
 -45  18   0    6.60    6.70
  27 -45   0   -8.90    5.70
 -45  18   0    0.90    6.80
  45 -18   0   14.90    7.50
 -27  45   0    8.70    6.40
 -27  45   0   -2.20    4.70
  45 -18   0   -1.40    5.70
  45 -18   0    1.70    5.10
 -18 -27   0   -4.20    4.40
 -45  15   0   -1.70    6.60
 -45  15   0    4.30    7.50
  30 -45   0   15.20    5.60
  30 -45   0   13.20    7.30
  45 -15   0    3.10    5.30
 -30  45   0   17.50    6.00
 -30  45   0   14.50    6.50
  45 -15   0   16.10    8.90
  45 -15   0    7.10    6.40
 -15 -30   0   13.30    6.00
  33 -45   0    7.10    4.80
 -45  12   0    0.50    7.30
 -45  12   0  -13.80    6.20
  33 -45   0    3.40    6.90
 -33  45   0    1.70    6.10
  45 -12   0   -5.20    7.70
  45 -12   0    8.10    6.20
 -45   9   0   -0.60    8.80
  36 -45   0   -5.30    4.30
  36 -45   0   16.60    8.10
   9  36   0   -6.10    3.80
  -9 -36   0    4.80    7.70
  45  -9   0    4.90    6.20
  45  -9   0   10.30    8.80
 -36  45   0   -2.40    5.60
   6  39   0   -4.70    4.40
 -45   6   0    8.20    8.80
  39 -45   0   -0.70    4.60
 -45   6   0    4.10    7.80
  39 -45   0    4.60    7.90
  45  -6   0   10.10    6.10
  -6 -39   0   -4.40    6.50
 -39  45   0   -9.30    5.10
  45  -6   0   -1.20    8.80
 -45   3   0  -10.80    7.80
  42 -45   0    3.60    7.60
  42 -45   0    9.30    4.90
 -45   3   0   15.50    9.00
   3  42   0    4.60    5.40
  -3 -42   0    3.50    6.70
  45  -3   0   12.40    9.90
 -42  45   0    7.50    6.60
 -42  45   0   -0.10    7.30
  45  -3   0    5.90    5.80
  45 -45   0    0.50    4.60
 -45   0   0    5.20    3.90
 -45   0   0   13.00    9.40
   0  45   0    5.30    7.00
  45 -45   0    7.40    6.80
 -45  45   0    6.20    7.10
   0 -45   0   -1.50    6.30
 -45  45   0  -12.90    7.00
 -46  44   0   12.20    7.30
 -46  44   0   -5.20    6.90
 -44  -2   0    5.70    9.00
 -44  -2   0   -0.80    3.60
  46 -44   0    2.00    6.30
  -2  46   0   -6.70    6.30
   5 -46   0   -5.70    5.40
 -46  41   0    1.60    6.00
  41   5   0   -0.90   10.60
 -46  41   0  -13.20    6.00
  46 -41   0   -3.90    3.40
  46 -41   0    5.60    8.90
 -41  -5   0   11.00    4.60
  46 -41   0    1.10    6.30
  -5  46   0    9.70    6.60
 -46  38   0   -3.50    6.80
 -46  38   0   13.00    7.60
   8 -46   0   -3.10    5.80
  38   8   0   -8.30    9.50
  -8  46   0    1.50    6.00
 -38  -8   0    7.10    4.70
  46 -38   0   -9.60   10.20
  46 -38   0    7.00    3.90
  46 -38   0   -0.80    8.40
  35  11   0    7.70   10.00
 -46  35   0   -1.60    6.70
  11 -46   0   16.10    6.70
 -46  35   0    7.30    6.70
 -11  46   0  -13.50    9.70
  46 -35   0    6.30    6.30
 -35 -11   0    7.80    5.40
  46 -35   0   14.50    4.80
 -35 -11   0   12.60    4.90
  46 -35   0    0.10    8.30
 -46  32   0   -2.30    6.60
  14 -46   0    3.40    6.10
  32  14   0   14.50   11.60
 -46  32   0   -2.20    5.90
 -14  46   0   18.90    6.60
 -32 -14   0    9.20    4.90
  46 -32   0    1.00    5.50
  46 -32   0    1.00    6.00
  46 -32   0   -2.00    3.90
 -32 -14   0   -0.20    5.10
  46 -32   0    3.90    8.40
 -46  29   0    0.60    6.00
  17 -46   0   -8.10    4.70
  29  17   0   -6.20   10.50
 -46  29   0    2.30    4.30
 -46  29   0    4.40    6.90
 -17  46   0   -8.80    5.20
  46 -29   0    4.30    6.00
 -29 -17   0    3.00    4.60
  46 -29   0    1.70    4.10
  46 -29   0    2.10    6.60
 -46  26   0   -6.20    6.70
  20 -46   0   -7.50    5.00
  26  20   0    1.30   11.10
 -46  26   0    8.00    6.80
 -46  26   0  -12.40    4.10
  46 -26   0    9.00    6.20
 -20  46   0   -9.90    6.00
 -20  46   0    1.90    5.60
  46 -26   0    4.10    6.90
 -26 -20   0    2.20    4.50
 -46  23   0   16.40    8.00
 -46  23   0   12.90    7.50
 -46  23   0   -9.30    5.00
  23 -46   0    3.70    5.70
  23  23   0    4.60   10.80
 -23  46   0   -6.30    4.80
 -23  46   0    2.70    7.70
  46 -23   0    0.70    5.70
  46 -23   0    6.30    6.40
 -23 -23   0    6.80    5.10
 -46  20   0    2.70    5.90
 -46  20   0   13.40    8.00
  26 -46   0    1.90    6.00
 -46  20   0   11.20    7.30
 -26  46   0   -4.40    4.60
  46 -20   0   -1.80    5.20
  46 -20   0    6.10    7.10
 -20 -26   0    3.60    5.10
 -26  46   0    0.20    6.70
  46 -20   0    8.60    6.40
 -46  17   0    4.10    6.80
 -46  17   0   17.00    8.80
  29 -46   0   -1.10    6.00
  46 -17   0    1.80    7.30
 -17 -29   0    2.90    5.00
 -29  46   0   -1.90    6.10
 -29  46   0    7.80    5.20
  46 -17   0    3.70    6.30
  46 -17   0    6.20    5.30
  32 -46   0    9.40    5.10
 -46  14   0    1.00    7.00
 -46  14   0   -6.70    7.10
  32 -46   0   -5.10    6.10
  46 -14   0  -10.10    5.10
 -14 -32   0   -1.50    4.80
 -32  46   0   10.90    5.20
 -32  46   0   -5.70    5.40
  46 -14   0   -0.70    7.80
 -46  11   0   -4.10    7.40
  35 -46   0   -3.20    6.40
 -46  11   0   -4.40    6.70
  11  35   0   -1.10    4.10
  35 -46   0    5.30    4.70
 -11 -35   0   -5.10    7.10
  46 -11   0    0.10    8.40
 -35  46   0    1.00    5.70
  46 -11   0   -6.10    5.50
  38 -46   0   -8.10    7.40
  38 -46   0   -0.90    4.50
   8  38   0   -8.80    4.00
 -46   8   0  -12.20    6.60
 -46   8   0    5.10    8.30
 -38  46   0    6.40    6.40
  46  -8   0    8.40    5.80
  -8 -38   0   -2.80    6.80
  46  -8   0    7.90    9.10
 -46   5   0    3.80    9.00
  41 -46   0   -1.20    7.20
   5  41   0   -1.00    4.50
  41 -46   0   -3.20    4.30
 -46   5   0   -0.60    7.80
  -5 -41   0   -8.50    6.80
 -41  46   0    7.50    7.00
  46  -5   0    4.20    5.70
 -41  46   0    5.60    7.40
  46  -5   0    2.10    9.10
 -46   2   0   10.90    9.20
   2  44   0   -5.00    5.40
  44 -46   0  -10.10    5.80
 -44  46   0   -2.40    7.00
  -4  47   0    3.00    6.70
  47 -43   0    0.50    3.50
   7 -47   0   -0.80    6.10
 -47  40   0   19.30    8.20
 -47  40   0   -9.20    5.60
  40   7   0   13.50   11.80
  47 -40   0   -9.60    7.90
  -7  47   0   -0.90    6.00
  47 -40   0   -3.30    3.50
 -40  -7   0  -10.30    3.90
  47 -40   0   -6.10    5.50
 -47  37   0   -0.80    7.10
  10 -47   0    3.30    5.70
 -47  37   0  -10.50    5.50
  37  10   0    1.00   10.40
  47 -37   0    6.00    8.90
  47 -37   0   -2.80    5.70
 -10  47   0    5.00    6.70
 -37 -10   0    9.70    5.00
  47 -37   0    3.10    4.00
 -47  34   0   -0.40    6.40
  13 -47   0    8.90    6.30
 -47  34   0    4.40    7.40
  34  13   0  -12.10    9.00
  47 -34   0    0.00    8.80
  47 -34   0    7.60    4.50
  47 -34   0    7.80    6.40
 -34 -13   0   12.10    5.70
 -34 -13   0   17.30    5.00
 -13  47   0   10.10    7.40
  16 -47   0   10.40    6.60
  31  16   0   25.10   12.50
 -47  31   0   16.70    5.00
 -47  31   0    7.20    7.10
 -47  31   0   12.90    7.30
  47 -31   0    3.40    6.30
  47 -31   0    8.90    6.70
 -16  47   0    7.00    6.20
 -31 -16   0   21.40    6.50
 -31 -16   0   28.30    5.50
  47 -31   0    9.80    4.60
 -47  28   0    4.60    4.90
 -47  28   0    2.00    6.80
  19 -47   0    8.00    6.30
  28  19   0   -3.80   10.70
 -47  28   0   -2.10    6.30
  47 -28   0    4.50    6.20
 -19  47   0   -0.70    5.70
 -28 -19   0    2.10    4.50
  47 -28   0   -1.00    6.00
  22 -47   0   -1.80    5.00
 -47  25   0   -1.80    5.00
 -47  25   0   -1.70    6.90
 -47  25   0   -6.30    5.80
  25  22   0   -8.90    9.90
 -25 -22   0    5.20    4.80
 -22  47   0    6.60    7.10
  47 -25   0   -3.40    5.30
  47 -25   0   -5.00    5.30
 -22  47   0    0.90    5.30
  22  25   0   -1.30   10.50
 -47  22   0    5.40    7.20
 -47  22   0    0.20    5.50
 -47  22   0   -1.90    6.30
  25 -47   0    1.40    6.00
 -25  47   0    5.30    5.20
  47 -22   0   -1.60    5.60
 -22 -25   0   -5.10    4.20
 -25  47   0   19.10    7.80
  47 -22   0   -4.30    5.30
  28 -47   0    8.20    7.00
 -47  19   0    1.50    6.10
 -47  19   0   -6.80    6.90
 -28  47   0    5.90    5.30
  47 -19   0    8.80    5.60
  47 -19   0    5.70    7.00
 -19 -28   0  -12.70    3.70
  47 -19   0   -8.00    5.50
 -28  47   0   29.80    7.70
  31 -47   0   10.40    7.30
 -47  16   0   11.70    7.60
 -47  16   0    9.10    8.50
  31 -47   0   -2.70    4.60
 -31  47   0  -11.00    5.60
 -16 -31   0    3.40    5.50
  47 -16   0   -5.00    5.60
 -31  47   0    3.90    4.90
  47 -16   0   14.60    8.00
  34 -47   0    9.30    7.30
 -47  13   0    9.30    8.00
  34 -47   0   -3.80    4.50
 -47  13   0   -7.20    6.90
 -13 -34   0    2.90    5.60
  47 -13   0    7.90    6.60
  47 -13   0  -10.30    7.80
 -34  47   0    4.50    6.20
 -47  10   0   17.30    9.80
  10  37   0    2.70    4.30
  37 -47   0   -1.50    7.30
  37 -47   0    6.40    5.00
 -47  10   0   11.90    8.10
 -37  47   0    6.40    6.70
 -10 -37   0   10.60    8.50
  47 -10   0    6.00    6.60
  47 -10   0   -4.40    8.10
  40 -47   0    5.10    4.90
 -47   7   0   -6.40    8.20
  40 -47   0   -6.30    7.20
 -47   7   0    5.10    8.40
   7  40   0   -9.80    4.10
 -40  47   0    0.50    6.70
  47  -7   0    5.70    5.90
  -7 -40   0    3.70    6.90
  43 -47   0   10.70    5.00
   4  43   0    2.20    5.30
  48 -42   0    3.30    3.70
  -6  48   0   -6.80    6.20
   9 -48   0   -0.90    6.00
 -48  39   0   14.50    7.70
 -48  39   0   -6.10    6.00
  39   9   0    4.10   10.40
  48 -39   0   -4.90    6.00
  48 -39   0   -2.20    3.50
  48 -39   0   10.70    9.60
 -39  -9   0    2.30    4.50
  -9  48   0    8.10    6.90
 -48  36   0    2.70    6.80
 -48  36   0   -7.00    5.90
  12 -48   0   -3.40    5.10
  36  12   0  -16.80    8.20
 -36 -12   0   -1.10    4.80
 -12  48   0    0.00    6.00
  48 -36   0    4.20    6.30
  48 -36   0   16.00   10.10
  48 -36   0    3.70    4.10
 -48  33   0   -4.40    5.70
 -48  33   0   -4.10    6.50
  15 -48   0    8.00    6.60
  33  15   0    4.50   11.00
  48 -33   0   16.10    7.10
 -33 -15   0   -0.60    5.30
 -33 -15   0    2.20    4.40
  48 -33   0    9.10    7.10
  48 -33   0   -2.30    4.30
  48 -33   0   -4.40    8.30
 -15  48   0    3.90    6.10
 -48  30   0    3.00    4.40
 -48  30   0   -3.70    6.20
  30  18   0   13.10   11.80
  18 -48   0    8.10    6.60
 -48  30   0    2.90    7.30
  48 -30   0   -5.10    5.90
 -30 -18   0    3.40    4.80
  48 -30   0   -2.10    5.70
  48 -30   0    6.00    4.30
 -18  48   0    4.60    5.90
 -48  27   0    0.30    4.90
 -48  27   0    9.70    6.80
  27  21   0   -1.30   11.20
 -48  27   0   -4.50    6.70
  21 -48   0    3.80    5.70
 -21  48   0    6.30    6.10
  48 -27   0    1.10    5.70
  48 -27   0    9.80    6.80
 -27 -21   0    6.50    4.60
 -48  24   0    3.60    7.00
  24  24   0   11.00   11.80
  24 -48   0   12.20    6.70
 -48  24   0    1.60    6.30
 -48  24   0    8.90    5.90
 -24  48   0    6.40    5.40
 -24  48   0    2.30    7.40
  48 -24   0   -3.50    5.90
 -24 -24   0    5.20    4.80
  48 -24   0    8.50    6.20
  27 -48   0   -5.50    5.90
 -48  21   0   -1.40    6.10
  21  27   0   -5.60    9.70
 -48  21   0   -5.50    6.20
 -48  21   0    3.90    5.90
 -27  48   0    9.70    5.50
 -27  48   0   -0.30    6.60
 -21 -27   0    5.20    4.90
  48 -21   0   11.80    5.90
  48 -21   0   -7.40    5.40
 -48  18   0    6.20    6.90
  30 -48   0    3.50    7.20
 -48  18   0   17.70    8.10
  48 -18   0   10.30    6.90
  48 -18   0    6.60    5.60
 -30  48   0    0.30    6.60
 -30  48   0    8.90    5.40
  48 -18   0   22.10    8.40
 -18 -30   0   12.30    5.60
 -48  15   0    3.90    8.50
  33 -48   0    2.40    4.60
 -48  15   0    4.40    7.10
  33 -48   0   -3.00    6.30
  48 -15   0   -2.70    6.00
 -33  48   0    9.00    6.60
  48 -15   0   10.30    8.00
 -15 -33   0    1.50    5.40
 -33  48   0    1.40    4.60
 -48  12   0    8.80    7.50
  36 -48   0    5.50    7.40
  36 -48   0    1.80    4.70
 -48  12   0    0.70    8.00
  48 -12   0   11.40    9.20
 -12 -36   0    9.90    8.40
  48 -12   0    7.30    6.10
 -36  48   0    1.30    6.30
   9  39   0   -0.70    4.70
 -48   9   0   -3.20    7.40
 -48   9   0    9.40    8.60
  39 -48   0    6.70    8.50
  39 -48   0   -5.30    4.30
 -39  48   0    9.60    7.20
  -9 -39   0   -9.40    6.60
  48  -9   0   27.40   10.00
  48  -9   0    9.80    5.90
  42 -48   0    0.20    4.40
 -49  38   0    9.80    7.20
  11 -49   0    7.30    6.10
  38  11   0    2.10    8.90
 -49  38   0   -3.90    7.00
 -38 -11   0    3.20    4.60
  49 -38   0   -9.80    8.20
  49 -38   0   10.10    7.00
 -11  49   0  -17.50    5.10
  49 -38   0    1.50    3.90
  35  14   0   15.40   11.60
 -49  35   0    4.00    7.20
  14 -49   0    9.40    6.70
 -49  35   0    7.40    7.30
 -35 -14   0    2.70    5.40
 -35 -14   0    1.80    4.30
  49 -35   0    5.90    6.60
  49 -35   0    4.40    6.30
 -14  49   0   -6.30    5.60
  49 -35   0   -7.70    7.40
  49 -35   0    1.50    4.20
 -49  32   0    4.30    6.90
  32  17   0   10.40   11.30
 -49  32   0   -2.00    6.90
  17 -49   0    5.00    5.90
 -49  32   0   -6.30    3.70
  49 -32   0   -1.80    6.20
 -32 -17   0    3.50    4.50
  49 -32   0    2.00    6.60
  49 -32   0    6.10    4.50
 -17  49   0    8.20    6.30
 -32 -17   0    0.10    5.20
  29  20   0   12.20   11.30
 -49  29   0   -1.40    6.70
 -49  29   0    2.40    6.90
  20 -49   0    0.70    5.90
 -49  29   0   -3.40    4.40
  49 -29   0    1.80    5.70
 -20  49   0   -4.40    5.60
  49 -29   0   -4.10    5.90
 -29 -20   0   -0.20    4.50
  49 -29   0    7.70    4.70
 -49  26   0   -7.60    6.70
  26  23   0    9.10   11.10
 -49  26   0    5.40    5.10
  23 -49   0   12.00    6.50
 -49  26   0    6.50    6.90
  49 -26   0   -3.10    5.60
 -26 -23   0   -3.70    4.30
 -23  49   0    2.80    6.80
 -23  49   0   -3.50    5.10
  49 -26   0   -5.00    5.50
 -49  23   0   -1.30    5.30
 -49  23   0   -1.70    6.30
 -49  23   0    1.60    6.60
  23  26   0   30.30   12.20
  26 -49   0    3.50    6.10
  49 -23   0    0.60    5.60
 -26  49   0   -0.20    4.80
  49 -23   0    3.90    6.20
 -26  49   0   -3.70    6.60
 -23 -26   0   -2.10    4.40
  20  29   0  -15.80    9.00
  29 -49   0    6.00    6.60
 -49  20   0   -1.10    6.80
 -49  20   0   -3.20    6.00
 -20 -29   0   -1.00    4.90
  49 -20   0   -2.50    5.20
  49 -20   0   -1.80    6.50
 -29  49   0    4.10    5.10
 -29  49   0   -2.60    6.40
  32 -49   0    6.00    7.00
 -49  17   0    0.00    6.40
 -49  17   0   -2.30    7.20
  32 -49   0   -1.90    4.60
 -17 -32   0    8.80    5.50
  49 -17   0   -2.60    5.80
 -32  49   0    7.90    6.90
 -32  49   0    2.80    4.90
  49 -17   0   -5.10    7.00
 -49  14   0    7.80    8.50
  35 -49   0   -0.60    4.60
  35 -49   0    5.50    8.00
 -14 -35   0   -5.10    5.20
  49 -14   0    2.40    6.50
  49 -14   0   -1.50    7.80
 -35  49   0    5.10    6.30
  38 -49   0   -7.60    7.20
  38 -49   0   -1.30    4.70
 -49  11   0   -4.40    8.20
 -49  11   0   -8.10    6.70
  49 -11   0   -2.90    6.10
 -11 -38   0    2.10    7.40
 -38  49   0    2.70    6.30
  49 -11   0   -7.40    7.50
  13 -50   0    3.10    6.00
 -50  37   0   -3.90    6.90
 -50  37   0    3.30    6.50
  50 -37   0    1.10    6.40
 -37 -13   0   -2.40    4.70
  50 -37   0    1.80    4.20
 -13  50   0   -3.10    6.10
 -50  34   0   -3.60    6.00
  34  16   0  -10.40    9.50
 -50  34   0   -6.00    6.70
  16 -50   0   11.80    6.60
 -34 -16   0   -2.10    4.20
  50 -34   0   -3.10    5.90
 -34 -16   0    2.10    5.30
  50 -34   0   -5.20    5.90
 -16  50   0   -0.90    6.30
  50 -34   0   -5.20    4.10
 -50  31   0    2.40    6.70
 -50  31   0    8.70    7.20
 -50  31   0    0.80    4.40
  31  19   0   -1.30   10.80
  19 -50   0  -12.30    4.60
  50 -31   0   13.20    7.50
  50 -31   0    3.70    6.40
  50 -31   0   -4.20    3.90
 -19  50   0   -7.50    5.20
 -31 -19   0   -3.00    4.30
  28  22   0  -16.90   10.30
 -50  28   0   -3.80    4.50
 -50  28   0    1.70    6.90
  22 -50   0    4.90    5.40
 -50  28   0   -4.00    6.80
  50 -28   0    2.50    6.30
 -22  50   0   -2.20    5.40
 -28 -22   0    3.50    4.40
  50 -28   0   -1.20    6.10
 -50  25   0    2.40    6.60
 -50  25   0    8.10    5.80
  25  25   0   17.40   11.80
  25 -50   0   -5.20    5.10
 -50  25   0    0.50    6.70
  50 -25   0    6.50    6.20
 -25 -25   0    4.20    4.70
 -25  50   0  -10.70    6.50
 -25  50   0   10.20    5.80
  50 -25   0    4.60    6.00
 -50  22   0    3.20    7.80
  28 -50   0   -0.80    6.00
  22  28   0    5.80   10.60
 -50  22   0  -13.70    5.20
 -22 -28   0   -0.60    4.70
 -28  50   0    2.90    5.50
  50 -22   0   14.30    6.70
 -28  50   0    4.10    7.10
  50 -22   0   -4.60    4.90
 -50  19   0   -6.80    5.90
 -50  19   0   -3.80    7.20
  31 -50   0    0.40    6.60
  31 -50   0   -2.70    4.60
  50 -19   0    1.40    7.10
  50 -19   0    1.20    5.00
  50 -19   0   -5.80    7.00
 -31  50   0    3.00    5.00
 -19 -31   0    3.80    5.10
 -31  50   0   -7.20    5.80
  34 -50   0    8.90    7.90
 -50  16   0    2.10    6.50
 -50  16   0   -3.70    7.30
  34 -50   0   -5.40    4.50
  50 -16   0    6.90    6.80
 -34  50   0  -15.50    5.20
 -16 -34   0    3.70    5.50
  50 -16   0    9.40    7.60
 -34  50   0   -4.10    4.40
 -50  13   0   13.40    7.70
  37 -50   0   -2.60    4.60
 -13 -37   0   10.60    7.90
 -37  50   0   -8.30    5.70
  50 -13   0    8.00    8.70
 -15  51   0    8.60    6.60
 -51  33   0   -1.60    6.20
  18 -51   0    3.60    6.50
  33  18   0    8.20   11.20
 -51  33   0    2.60    7.10
  51 -33   0    1.30    6.40
  51 -33   0    1.70    6.10
 -33 -18   0   -2.30    5.50
 -33 -18   0   -4.50    4.00
 -18  51   0   17.00    7.80
  51 -33   0    2.90    4.40
  21 -51   0   -1.00    5.10
 -51  30   0   13.50    7.70
 -51  30   0   -7.80    4.30
  30  21   0   10.40   11.70
 -51  30   0   -1.10    6.50
  51 -30   0    1.70    4.60
 -21  51   0   -5.50    5.20
  51 -30   0    2.70    6.30
 -30 -21   0    4.10    4.80
  51 -30   0    6.40    6.30
  24 -51   0   -0.30    5.40
 -51  27   0   -9.20    4.50
 -51  27   0   -2.50    6.80
 -51  27   0    3.90    7.00
  27  24   0   -6.80   11.00
 -24  51   0    0.50    5.40
  51 -27   0   -6.40    5.50
 -27 -24   0   -4.80    4.10
 -24  51   0    1.30    7.70
  51 -27   0   -1.50    6.10
 -51  24   0   -2.10    6.50
  24  27   0   -0.70   12.00
 -51  24   0    3.40    5.60
  27 -51   0   -8.10    5.10
 -51  24   0    4.40    6.40
 -27  51   0    9.70    7.70
  51 -24   0    7.10    6.20
 -24 -27   0   -1.60    4.70
 -27  51   0   -7.30    4.70
  51 -24   0   -7.80    6.00
  30 -51   0    6.30    6.50
  21  30   0   13.80   11.50
 -51  21   0   -4.00    6.40
 -51  21   0    6.50    6.30
 -30  51   0   10.70    7.50
  51 -21   0    1.90    6.30
  51 -21   0   -1.50    5.30
 -30  51   0    1.30    5.30
 -51  18   0    3.80    7.70
  33 -51   0   -0.90    4.60
  33 -51   0    1.60    7.00
 -51  18   0   -7.50    6.00
  51 -18   0   -8.00    5.70
 -33  51   0    2.60    4.90
 -33  51   0   -9.70    5.80
  51 -18   0   -1.90    7.00
 -18 -33   0   -7.00    4.70
 -51  15   0   -3.70    6.20
 -52  29   0   -4.80    5.00
  52 -29   0    7.20    6.80
 -23  52   0    2.70    5.50
 -29 -23   0   -4.00    4.20
 -52  26   0  -10.20    4.80
  52 -26   0   -2.60    6.00
 -26  52   0    7.30    5.90
 -52  23   0    0.20    6.20
  52 -23   0  -10.00    5.70
 -29  52   0   -2.50    5.20
  -1   1   1    0.10    0.30
   1   0   1   -0.60    0.30
   1   0   1   -0.50    0.20
  -1   1   1    0.30    0.40
   1   0   1    0.20    0.40
   0  -1   1   -0.20    0.30
  -1   1   1    0.30    0.30
  -1   0  -1   -0.10    0.40
  -1   0  -1    0.50    0.50
   0   1  -1    2.50    0.80
   0   1  -1    0.00    0.50
   1  -1  -1    2.30    0.60
  -1  -2   1   78.09    4.80
  -1  -2   1   83.49    5.10
  -2   3   1   61.19    4.10
   3  -1   1   81.59    4.50
   3  -1   1   89.89    4.90
   2  -3  -1   71.09    4.00
   2  -3  -1   79.29    4.40
   2  -3  -1   80.69    4.60
  -3   1  -1   79.29    4.10
   1   2  -1   79.19    4.60
  -2   0   1  624.64   28.00
   2  -2   1  527.35   27.60
   0   2   1  520.05   27.30
  -2   2  -1  612.74   27.40
   0  -2  -1  592.34   27.10
   2   0  -1  567.24   27.60
   2   0  -1  562.34   27.20
   0  -2  -1  565.84   27.30
  -2  -3   1   49.20    3.60
   5  -2   1   45.90    3.70
  -3   5   1   34.30    3.00
   5  -2   1   42.30    3.40
  -2  -3   1   42.40    4.20
  -5   2  -1   43.30    3.30
   3  -5  -1   45.40    3.20
   2   3  -1   47.40    3.40
   3  -5  -1   45.60    2.70
  -5   2  -1   35.80    3.40
   3  -5  -1   46.10    3.40
   2   3  -1   47.50    4.10
  -1   3  -1  164.48    8.30
  -1   4   1  983.00   44.70
  -3  -1   1  949.11   45.40
   4  -3   1  963.30   45.00
   4  -3   1  954.30   44.70
  -3  -1   1  921.41   45.00
   3   1  -1  943.41   45.00
   3   1  -1  953.00   44.60
   1  -4  -1  961.80   44.70
  -4   3  -1  944.51   44.60
   1  -4  -1  958.30   44.50
   1  -4  -1  934.71   44.20
   1  -4  -1  940.61   44.70
  -3  -4   1 3330.57  152.98
   7  -3   1 3227.28  153.08
  -3  -4   1 3324.67  153.48
  -4   7   1 3289.47  152.58
   7  -3   1 3274.87  153.18
  -7   3  -1 3285.87  153.08
  -7   3  -1 3295.27  153.28
   3   4  -1 3299.67  153.58
   3   4  -1 3259.17  153.08
   4  -7  -1 3275.07  152.58
   0  -4   1  497.85   23.80
   0  -4   1  509.05   24.00
   4   0   1  500.65   24.00
  -4   4   1  503.25   23.20
   4  -4  -1  489.75   23.70
   4  -4  -1  474.55   23.80
  -4   0  -1  506.15   23.50
  -4   0  -1  491.95   23.20
   0   4  -1  495.35   23.80
   0   4  -1  474.75   24.00
  -4   0  -1  486.05   23.60
   4  -4  -1  495.45   23.50
   3  -4   1  320.87   14.60
   3  -4   1  301.57   14.40
  -4   1   1  319.17   15.50
   1   3   1  316.67   14.80
  -4   1   1  253.27   14.70
   4  -1  -1  295.07   14.90
  -1  -3  -1  302.07   14.20
  -3   4  -1  310.37   14.80
  -1  -3  -1  311.47   14.40
   4  -1  -1  301.37   14.90
  -1  -3  -1  262.87   14.70
  -3   4  -1  277.77   14.50
   4  -1  -1  304.47   14.30
  -4  -2   1   39.50    3.80
  -4  -2   1   41.30    3.70
   6  -4   1   43.90    3.80
   6  -4   1   38.60    3.50
  -2   6   1   36.00    2.60
  -4  -2   1   41.30    4.40
   4   2  -1   41.40    3.80
  -6   4  -1   44.40    3.50
   2  -6  -1   37.80    2.70
  -6   4  -1   41.80    3.60
   9  -4   1  472.15   24.50
   9  -4   1  486.45   23.30
   9  -4   1  478.45   24.40
  -4  -5   1  506.25   24.10
  -5   9   1  475.95   23.60
   4   5  -1  495.15   25.20
   5  -9  -1  503.45   23.70
  -9   4  -1  497.05   24.50
   4   5  -1  482.95   24.10
  -9   4  -1  494.05   24.40
  -1  -5   1 2503.15  114.99
  -5   6   1 2503.35  114.99
  -5   6   1 2437.46  114.79
   6  -1   1 2477.45  115.39
  -1  -5   1 2503.85  115.09
   6  -1   1 2463.45  115.19
  -6   1  -1 2474.65  115.39
   1   5  -1 2393.76  115.09
   5  -6  -1 2434.06  114.99
   1   5  -1 2489.55  114.99
  -6   1  -1 2430.36  115.09
   5  -6  -1 2488.95  114.79
   1   5  -1 2463.35  115.49
  -5   3   1  471.45   24.50
   3   2   1  526.95   24.20
  -5   3   1  529.65   25.30
   2  -5   1  515.15   24.50
   2  -5   1  459.65   24.50
  -5   3   1  534.55   24.70
   3   2   1  542.35   24.80
   5  -3  -1  538.85   24.70
  -3  -2  -1  511.85   24.00
  -3  -2  -1  504.05   24.80
  -2   5  -1  506.75   24.50
  -2   5  -1  536.55   24.70
  -3  -2  -1  423.96   24.10
   5  -3  -1  520.85   23.90
   5  -3  -1  532.65   24.70
  -2   5  -1  511.95   24.50
   5  -5   1 1053.09   50.49
   5  -5   1 1109.99   50.79
  -5   0   1 1074.79   50.79
  -5   0   1 1104.39   51.39
   5  -5   1 1084.19   50.69
  -5   0   1 1074.79   50.79
   5   0  -1 1014.90   51.19
  -5   5  -1 1059.29   50.49
   5   0  -1 1093.59   50.79
   5   0  -1 1077.49   50.79
  -5   5  -1 1112.59   50.69
  -5   5  -1 1013.10   50.59
  -5  -3   1 1382.66   63.99
  -5  -3   1 1386.96   64.59
   8  -5   1 1326.97   64.09
  -5  -3   1 1334.07   64.09
  -3   8   1 1355.46   63.49
   8  -5   1 1328.47   64.09
   3  -8  -1 1341.27   63.39
  -8   5  -1 1365.66   63.99
   5   3  -1 1344.57   64.09
  -8   5  -1 1360.36   64.09
   5   3  -1 1384.06   64.79
  -6  11   1 1313.57   62.99
  11  -5   1 1362.76   63.79
  -5  -6   1 1349.07   63.19
  11  -5   1 1338.47   62.69
  11  -5   1 1334.67   63.99
   5   6  -1 1327.77   63.29
 -11   5  -1 1348.77   63.89
   5   6  -1 1356.26   64.59
 -11   5  -1 1350.36   63.79
   6 -11  -1 1294.27   62.99
  -6   8   1  268.47   13.80
   8  -2   1  272.37   14.60
  -2  -6   1  279.77   14.20
   8  -2   1  267.07   14.70
   2   6  -1  285.27   14.30
  -8   2  -1  282.87   14.80
   6  -8  -1  283.67   14.00
   2   6  -1  259.17   15.20
  -8   2  -1  280.37   14.60
   1  -6   1   13.50    2.30
  -6   5   1   17.10    2.40
  -6   5   1   15.00    3.00
  -6   5   1   23.20    2.40
  -6   5   1   23.80    2.60
   5   1   1   26.30    3.20
   6  -5  -1   25.80    2.60
   6  -5  -1   26.50    3.00
  -1   6  -1   24.10    2.70
  -1   6  -1   18.60    2.80
  -5  -1  -1   18.00    1.50
  -5  -1  -1   21.70    3.00
  -5  -1  -1   23.90    2.10
   6  -5  -1   19.30    2.40
  -6   2   1 2370.16  112.39
  -6   2   1 2432.36  112.49
   4  -6   1 2433.46  112.29
  -6   2   1 2400.66  112.99
   6  -2  -1 2308.47  112.89
  -4   6  -1 2377.86  112.19
  -4   6  -1 2421.76  112.39
   6  -2  -1 2443.66  112.49
   6  -2  -1 2478.85  112.49
   7  -6   1  199.48   11.30
  -6  -1   1  208.68   11.60
   7  -6   1  217.08   11.40
  -6  -1   1  216.48   11.50
   7  -6   1  216.88   11.40
  -6  -1   1  213.38   12.50
   6   1  -1  199.48   11.40
  -7   6  -1  214.78   11.40
   6   1  -1  236.18   12.70
  -7   6  -1  209.08   11.20
   1  -7  -1  215.48   10.80
  -6  -4   1  300.37   15.70
  10  -6   1  301.17   16.30
  10  -6   1  298.97   14.60
  -6  -4   1  277.87   17.10
  -4  10   1  307.57   15.30
  -6  -4   1  303.77   16.00
  10  -6   1  304.97   16.10
 -10   6  -1  314.77   16.10
 -10   6  -1  288.47   14.50
   4 -10  -1  291.47   15.10
 -10   6  -1  308.27   16.10
   6   4  -1  310.37   17.80
  -6  -7   1  176.18   10.00
  -7  13   1  153.48    9.60
  13  -6   1  167.78   11.10
  -6  -7   1  174.98   10.90
  13  -6   1  163.78   11.90
  13  -6   1  175.28    9.80
   7 -13  -1  162.38    9.80
 -13   6  -1  147.99   10.80
   6   7  -1  157.78   10.30
 -13   6  -1  153.48   11.40
  10  -3   1 2410.96  111.49
  -7  10   1 2351.16  110.79
  10  -3   1 2358.26  110.59
  10  -3   1 2362.36  111.59
 -10   3  -1 2379.76  111.49
   3   7  -1 2378.96  111.89
   3   7  -1 2407.16  111.09
 -10   3  -1 2323.67  111.49
   7 -10  -1 2372.46  110.89
   7   0   1  425.66   21.70
  -7   7   1  424.36   21.20
  -7   0  -1  427.76   21.90
   7  -7  -1  443.86   21.30
   0   7  -1  432.76   21.40
   7  -7  -1  440.86   21.40
   3  -7   1  622.14   30.10
  -7   4   1  610.84   30.10
   3  -7   1  630.64   30.10
  -7   4   1  645.54   30.10
  -7   4   1  637.04   30.90
  -7   4   1  616.04   30.30
   4   3   1  637.04   29.50
   7  -4  -1  635.04   30.80
   7  -4  -1  596.34   30.10
  -4  -3  -1  630.84   30.40
  -3   7  -1  602.54   30.10
  -3   7  -1  627.04   30.10
   7  -4  -1  637.14   30.30
  -7   1   1 9999.00  470.15
  -7  -2   1  257.67   13.70
  -7  -2   1  251.37   15.20
   9  -7   1  243.08   13.70
  -2   9   1  244.18   13.00
   9  -7   1  255.57   13.60
   7   2  -1  236.48   15.00
  -9   7  -1  266.77   13.60
   7   2  -1  248.48   13.70
   2  -9  -1  243.38   12.80
  -9   7  -1  267.27   13.60
  -7  -5   1 2545.55  118.99
  -7  -5   1 2504.15  118.59
  12  -7   1 2541.35  118.99
  12  -7   1 2510.75  117.89
  -5  12   1 2507.05  118.49
  12  -7   1 2527.95  119.29
 -12   7  -1 2527.35  119.19
   7   5  -1 2613.14  120.09
 -12   7  -1 2532.15  117.79
 -12   7  -1 2560.54  118.99
   5 -12  -1 2506.25  118.39
  15  -7   1  137.09   10.10
  -7  -8   1  131.69    9.80
  -8  15   1  130.89    8.90
  15  -7   1  134.69    8.80
  15  -7   1  138.19   11.00
  -7  -8   1  134.69    8.70
   8 -15  -1  138.09    8.90
   7   8  -1  140.29    9.30
 -15   7  -1  133.29    9.90
   7   8  -1  167.18   12.70
 -15   7  -1  137.89    8.60
 -15   7  -1  151.28   10.70
  12  -4   1  352.56   18.50
  12  -4   1  375.76   19.50
  12  -4   1  365.96   20.00
  -8  12   1  344.67   18.30
  12  -4   1  364.46   17.20
   4   8  -1  373.26   18.70
 -12   4  -1  361.66   19.50
   8 -12  -1  342.27   18.40
 -12   4  -1  356.16   19.60
   9  -1   1  257.67   14.50
  -8   9   1  266.87   13.60
  -9   1  -1  265.67   14.60
   1   8  -1  253.87   13.90
  -9   1  -1  262.47   14.60
   1   8  -1  264.57   13.90
   8  -9  -1  238.18   13.70
   8  -9  -1  273.87   14.00
   2  -8   1  482.75   23.90
   2  -8   1  492.25   24.10
  -8   6   1  475.75   24.90
  -8   6   1  481.25   24.00
  -8   6   1  494.25   24.20
  -2   8  -1  495.75   24.30
   8  -6  -1  488.35   24.10
  -6  -2  -1  493.85   24.40
   8  -6  -1  495.25   24.10
  -2   8  -1  499.45   24.10
   8  -6  -1  488.15   24.30
  -8   3   1    3.00    3.30
  -8   3   1    5.50    2.30
  -8   3   1    6.60    2.20
   5  -8   1    4.70    2.30
   5  -8   1    1.20    1.90
   8  -3  -1    6.10    3.20
   8  -3  -1    4.70    2.50
   8  -3  -1    3.40    2.20
  -5   8  -1    0.30    2.00
  -5   8  -1    5.60    2.20
  -8   0   1 3257.47  149.39
   8  -8   1 3200.98  149.29
  -8   0   1 3158.88  149.39
   8  -8   1 3155.38  149.19
   8  -8   1 3220.28  149.29
  -8   0   1 3280.97  150.08
   8   0  -1 3183.98  149.39
  -8   8  -1 3135.19  149.19
  -8   8  -1 3261.77  149.29
  -8   8  -1 3135.79  149.19
   8   0  -1 3195.08  150.08
  -8  -3   1  685.43   34.00
  11  -8   1  709.43   34.00
  11  -8   1  644.94   34.10
  -8  -3   1  729.43   35.30
  -8  -3   1  708.33   33.90
  -3  11   1  694.13   33.60
 -11   8  -1  711.83   32.70
   8   3  -1  725.63   35.50
 -11   8  -1  705.63   33.90
   3 -11  -1  650.03   33.30
   8   3  -1  666.23   34.00
 -11   8  -1  671.03   34.00
  -8  -6   1  465.65   23.10
  -6  14   1  455.45   23.10
  14  -8   1  464.35   23.80
  14  -8   1  452.45   24.20
  -8  -6   1  467.65   23.70
  14  -8   1  449.95   22.50
   6 -14  -1  472.75   23.00
 -14   8  -1  467.35   23.70
   8   6  -1  436.26   25.40
 -14   8  -1  455.35   22.40
 -14   8  -1  443.56   23.90
  17  -8   1   11.20    5.00
  17  -8   1   14.20    4.70
  -8  -9   1   13.40    3.20
  -8  -9   1   12.00    3.60
  17  -8   1   11.00    3.50
  -9  17   1    9.60    3.10
   8   9  -1   12.20    3.60
 -17   8  -1    7.50    4.30
 -17   8  -1   23.10    5.80
   8   9  -1   13.30    6.20
 -17   8  -1   11.30    3.30
   9 -17  -1   10.30    3.30
  -9  14   1  205.58   11.70
  14  -5   1  230.78   13.80
  14  -5   1  231.38   13.10
  14  -5   1  201.18   11.80
  14  -5   1  200.08   10.40
   9 -14  -1  197.48   11.80
   5   9  -1  206.18   12.00
 -14   5  -1  182.98   12.80
 -14   5  -1  209.58   13.40
  -9  11   1   14.10    2.90
  11  -2   1   24.30    2.30
  -9  11   1   16.60    1.80
   9 -11  -1   22.40    3.50
 -11   2  -1   19.80    4.90
 -11   2  -1   27.10    4.90
   2   9  -1   17.80    3.90
  -9   8   1  727.73   33.70
   1  -9   1  695.13   33.80
   8   1   1  678.23   32.40
  -1   9  -1  698.33   33.50
   9  -8  -1  681.73   33.50
   9  -8  -1  667.43   33.70
  -8  -1  -1  692.43   34.10
  -9   5   1  307.47   15.90
  -9   5   1  316.97   16.30
  -9   5   1  306.67   15.90
  -9   5   1  304.47   17.10
   4  -9   1  295.67   15.80
   4  -9   1  313.27   15.80
   9  -5  -1  312.37   16.10
  -4   9  -1  296.77   15.90
   9  -5  -1  317.97   17.00
  -4   9  -1  298.57   15.80
   9  -5  -1  315.47   16.10
  -9   2   1 3836.92  179.68
   7  -9   1 3788.72  179.58
  -9   2   1 3817.62  179.58
   7  -9   1 3851.11  179.48
  -9   2   1 3903.81  180.48
   9  -2  -1 3957.70  180.58
  -7   9  -1 3882.01  179.58
   9  -2  -1 3850.81  179.78
   9  -2  -1 3813.22  179.68
  -7   9  -1 3854.41  179.58
  -9  -1   1 8851.31  412.56
   9   1  -1 8896.01  412.66
  -9  -4   1   24.50    4.40
  -4  13   1   27.30    4.10
  13  -9   1   23.80    5.20
  -9  -4   1   36.40    6.40
  13  -9   1   30.00    4.90
  -9  -4   1   33.50    4.60
 -13   9  -1   26.80    3.30
   4 -13  -1   24.00    3.60
   9   4  -1   27.70    4.20
 -13   9  -1   26.90    4.30
 -13   9  -1   24.60    7.40
  16  -9   1  503.95   25.90
  -7  16   1  443.76   26.30
  -9  -7   1  509.55   25.10
  16  -9   1  471.95   26.90
  16  -9   1  520.45   24.90
   7 -16  -1  504.05   25.30
 -16   9  -1  507.75   24.80
 -16   9  -1  514.35   26.50
 -16   9  -1  504.15   25.90
   9   7  -1  547.15   28.00
  19  -9   1   -0.80    4.10
  -9 -10   1    7.90    3.40
  19  -9   1   -0.40    2.20
  19  -9   1    4.30    3.90
 -10  19   1    1.50    3.00
  19  -9   1    2.90    3.20
  10 -19  -1    1.10    2.80
 -19   9  -1    5.30    3.20
   9  10  -1   10.90    5.80
 -19   9  -1    4.20    3.80
   9  10  -1    7.90    3.40
 -19   9  -1    3.70    4.10
  16  -6   1  126.59    8.70
 -10  16   1  128.69    7.10
 -10  16   1   97.69    8.50
  16  -6   1  143.29    9.80
  16  -6   1  116.59    6.90
  16  -6   1  133.09   12.20
   6  10  -1  110.79    8.40
 -16   6  -1   99.99   10.70
 -16   6  -1  130.59   10.20
  10 -16  -1  111.39    8.30
  13  -3   1    9.90    3.90
 -10  13   1   10.20    2.90
 -10  13   1   17.30    2.00
  13  -3   1   16.90    2.00
 -13   3  -1   13.70    4.80
   3  10  -1   14.50    3.50
 -13   3  -1   18.60    6.70
  10 -13  -1    8.50    3.20
 -10  10   1  288.97   15.20
  10   0   1  277.17   13.80
  10 -10  -1  289.57   15.40
   0  10  -1  276.27   15.40
  10 -10  -1  274.37   15.40
 -10   0  -1  293.67   16.40
 -10   7   1  662.03   33.00
 -10   7   1  657.83   31.80
 -10   7   1  645.94   32.20
   7   3   1  647.14   30.50
   3 -10   1  659.03   32.10
   3 -10   1  669.83   31.80
  10  -7  -1  656.33   32.00
  -3  10  -1  643.24   31.90
  -3  10  -1  624.64   32.10
  10  -7  -1  668.93   32.10
  10  -7  -1  665.73   32.40
 -10   4   1 1056.59   49.60
   6 -10   1 1041.90   49.50
 -10   4   1 1007.30   49.50
   6 -10   1 1016.10   49.50
 -10   4   1 1052.49   50.59
  -6  10  -1 1043.90   49.60
  10  -4  -1 1029.70   49.70
  10  -4  -1 1056.49   50.59
  10  -4  -1 1038.70   49.70
  -6  10  -1 1037.70   49.50
   9 -10   1 4310.27  202.28
 -10   1   1 4315.37  202.38
   9 -10   1 4361.36  202.48
 -10   1   1 4471.95  203.38
 -10   1   1 4316.57  202.38
  -9  10  -1 4314.57  202.38
  10  -1  -1 4394.76  203.38
  -9  10  -1 4346.67  202.28
  10  -1  -1 4253.87  202.48
  10  -1  -1 4358.16  202.48
  12 -10   1 1747.03   83.79
 -10  -2   1 1795.12   83.99
  12 -10   1 1792.72   84.29
 -10  -2   1 1806.02   85.09
  12 -10   1 1796.62   83.99
 -12  10  -1 1626.04   85.19
  10   2  -1 1824.22   84.19
 -12  10  -1 1817.22   83.89
  10   2  -1 1759.32   85.29
   2 -12  -1 1781.92   83.59
  -5  15   1   27.40    4.40
  15 -10   1   39.80    5.00
  15 -10   1   45.00    6.80
 -10  -5   1   46.60    5.60
 -10  -5   1   43.90    4.60
  10   5  -1   36.00    5.00
 -15  10  -1   40.50    5.20
 -15  10  -1   40.40    4.00
 -15  10  -1   45.30    5.40
   5 -15  -1   48.80    4.70
  10   5  -1   30.70    7.10
  -8  18   1   61.39    6.10
 -10  -8   1   62.79    5.70
  18 -10   1   64.59    7.70
 -10  -8   1   64.49    6.30
  18 -10   1   62.19    6.00
  18 -10   1   67.99    6.90
  10   8  -1   44.40    7.50
 -18  10  -1   69.09    7.40
 -18  10  -1   61.99    5.50
 -18  10  -1   53.29    7.00
   8 -18  -1   60.09    5.60
  21 -10   1   17.10    3.00
 -11  21   1   20.40    4.00
 -11  21   1   17.60    3.10
  21 -10   1   25.50    6.10
  21 -10   1   19.70    5.20
 -10 -11   1   20.70    4.20
  21 -10   1   13.00    4.00
 -21  10  -1   19.40    4.70
 -21  10  -1   17.40    5.00
  10  11  -1   16.80    3.90
  10  11  -1   13.50    6.20
 -21  10  -1   22.70    4.20
  11 -21  -1   26.10    4.30
  18  -7   1  178.08   11.90
  18  -7   1  183.58   13.20
 -11  18   1  183.78    9.80
  18  -7   1  172.18    9.60
 -11  18   1  170.28   10.90
  18  -7   1  182.98   11.40
 -18   7  -1  176.88   11.90
  11 -18  -1  154.08   14.80
 -18   7  -1  188.38   12.70
   7  11  -1  184.88   11.00
  15  -4   1   25.50    4.40
 -11  15   1   17.40    2.20
  15  -4   1   19.40    2.20
 -15   4  -1   15.90    4.90
 -15   4  -1   20.20    4.80
  11 -15  -1   10.20    3.40
   4  11  -1   17.40    3.90
 -11  12   1  391.06   18.00
 -11  12   1  371.16   19.70
  11 -12  -1  367.56   18.00
  11 -12  -1  383.66   20.00
 -12   1  -1  392.86   21.30
   2 -11   1  204.08   12.40
   9   2   1  207.68   10.30
 -11   9   1  209.38   13.70
 -11   9   1  211.08   12.20
 -11   9   1  200.68    9.90
  11  -9  -1  203.48   12.70
  11  -9  -1  211.18   12.10
  -2  11  -1  212.88   12.10
 -11   6   1  292.47   15.70
   5 -11   1  280.27   14.90
   5 -11   1  262.67   14.60
 -11   6   1  276.87   14.80
 -11   6   1  293.17   16.60
  11  -6  -1  274.27   15.10
  -5  11  -1  267.47   14.80
  -5  11  -1  258.57   14.70
  11  -6  -1  257.97   16.30
  11  -6  -1  281.07   15.00
   8 -11   1   26.80    3.90
 -11   3   1   15.50    3.70
 -11   3   1   15.60    3.50
 -11   3   1   31.90    6.30
   8 -11   1   11.30    3.30
  11  -3  -1   16.90    3.80
  11  -3  -1   17.00    5.40
  11  -3  -1   24.80    4.40
  -8  11  -1   16.30    3.50
  -8  11  -1   11.00    3.20
  11 -11   1 1949.90   91.39
 -11   0   1 1938.51   91.69
  11 -11   1 1879.21   91.79
 -11   0   1 2042.00   92.89
  11 -11   1 1925.51   91.49
 -11   0   1 1890.51   91.59
  11   0  -1 1977.70   93.09
 -11  11  -1 1905.71   92.89
  11   0  -1 1974.50   91.79
 -11  -3   1 1647.34   77.59
 -11  -3   1 1623.04   78.49
  14 -11   1 1656.63   78.09
  14 -11   1 1688.23   77.49
 -14  11  -1 1583.74   76.39
   3 -14  -1 1610.34   77.09
 -14  11  -1 1568.94   77.69
  11   3  -1 1639.24   77.59
  11   3  -1 1677.23   79.09
 -14  11  -1 1625.64   77.39
 -11  -6   1  124.49    9.30
 -11  -6   1  123.29    8.60
  17 -11   1  153.28   10.70
  17 -11   1  137.39    9.60
  -6  17   1  130.79    9.20
  11   6  -1  131.49   12.20
 -17  11  -1  129.39    9.80
 -17  11  -1  131.89    8.50
   6 -17  -1  130.29    8.70
 -17  11  -1  117.19    9.30
 -11  -9   1   74.19    6.20
 -11  -9   1   50.19    6.10
  20 -11   1   64.79    6.70
  20 -11   1   65.29    8.20
  -9  20   1   89.29    7.20
  20 -11   1   68.39    6.50
 -20  11  -1   89.79    8.20
 -20  11  -1   76.79    6.90
  11   9  -1   73.99    8.80
   9 -20  -1   75.79    6.80
 -20  11  -1   70.89    6.90
  23 -11   1   81.39    6.50
  23 -11   1   90.79    8.30
 -12  23   1   89.49    7.90
 -11 -12   1   82.89    8.20
  23 -11   1   92.89    8.70
  23 -11   1   95.99    9.90
 -12  23   1   79.89    6.70
 -23  11  -1   97.29    8.20
  11  12  -1   74.79    7.80
  12 -23  -1   79.99    7.80
 -23  11  -1   97.89    9.40
 -23  11  -1   60.89    7.80
  11  12  -1   76.39    9.70
 -12  20   1  205.68   11.90
  20  -8   1  192.28   10.40
 -12  20   1  182.68   10.50
  20  -8   1  171.78   11.80
   8  12  -1  197.88   11.50
 -20   8  -1  213.68   13.50
  12 -20  -1  184.58   11.80
 -20   8  -1  180.38   12.50
  17  -5   1  173.98    9.30
  17  -5   1  177.98   11.20
 -12  17   1  166.88   10.60
 -12  17   1  173.68    9.30
   5  12  -1  167.88   10.50
  12 -17  -1  164.58   10.90
 -17   5  -1  165.98   11.70
 -17   5  -1  184.88   12.50
 -12  14   1   78.09    9.40
  14  -2   1   90.49    7.90
  14  -2   1   75.29    5.50
 -12  14   1   84.49    4.70
  12 -14  -1   72.09    7.20
 -14   2  -1   75.39    7.70
 -14   2  -1   65.79    7.50
  11   1   1   39.20    3.80
   1 -12   1   39.90    5.50
 -12  11   1   31.00    4.60
  12 -11  -1   42.70    5.00
  12 -11  -1   34.50    4.90
  -1  12  -1   41.80    5.00
   4 -12   1  120.99    8.30
   4 -12   1  127.79    8.70
 -12   8   1  120.79    9.30
 -12   8   1  114.69   10.80
 -12   8   1  115.89    6.60
 -12   8   1  118.89    8.50
  -4  12  -1  115.79    8.30
  12  -8  -1  107.29    8.70
  12  -8  -1  127.09    9.90
  12  -8  -1  117.69    8.70
  -4  12  -1  106.99    8.70
   7 -12   1 1716.03   82.79
   7 -12   1 1784.62   83.09
 -12   5   1 1741.83   82.89
 -12   5   1 1790.02   84.09
 -12   5   1 1704.93   83.69
 -12   5   1 1675.13   82.99
  12  -5  -1 1790.62   83.09
  12  -5  -1 1817.42   84.09
  -7  12  -1 1737.13   83.09
  -7  12  -1 1770.82   82.99
  12  -5  -1 1813.62   83.19
 -12   2   1 2833.92  135.89
  10 -12   1 2942.01  136.19
  10 -12   1 2885.81  135.79
  10 -12   1 2896.71  135.89
 -12   2   1 2930.71  137.09
 -12   2   1 2875.61  135.89
  12  -2  -1 2882.31  137.09
  12  -2  -1 2919.41  136.09
 -10  12  -1 2937.21  135.89
  12  -2  -1 2931.21  136.19
 -12  -1   1  135.49    9.80
  13 -12   1  138.69    9.20
 -12  -1   1  147.19   12.40
 -12  -1   1  139.19    9.70
  13 -12   1  118.09    9.60
  13 -12   1  141.29    9.00
   1 -13  -1  138.39    9.30
 -13  12  -1  138.49    9.10
 -13  12  -1  122.99    9.40
  12   1  -1  168.78   12.70
  12   1  -1  138.59    9.70
 -12  -4   1  776.32   38.10
  16 -12   1  805.32   38.50
 -12  -4   1  749.82   38.60
  16 -12   1  766.62   39.20
 -16  12  -1  758.02   38.30
 -16  12  -1  765.42   37.40
 -16  12  -1  801.92   39.00
  12   4  -1  775.72   38.50
   4 -16  -1  797.12   38.10
  12   4  -1  809.92   40.50
 -12  -7   1   26.20    3.80
  19 -12   1   25.90    4.80
  -7  19   1   27.50    4.50
  19 -12   1   16.70    5.40
 -12  -7   1   28.70    4.50
 -19  12  -1   24.30    3.80
  12   7  -1   18.70    6.50
 -19  12  -1   32.10    5.40
 -19  12  -1   18.20    4.60
   7 -19  -1   20.90    4.00
  22 -12   1    9.70    4.80
 -12 -10   1   14.40    4.30
  22 -12   1   16.10    5.30
 -10  22   1    5.70    3.50
  22 -12   1   15.20    2.90
 -12 -10   1   10.20    3.00
  22 -12   1   12.90    3.60
 -22  12  -1   11.30    4.30
  12  10  -1    7.20    6.00
 -22  12  -1   11.60    4.70
 -22  12  -1   13.80    3.80
  10 -22  -1    8.40    3.40
 -13  25   1  135.19    8.90
  25 -12   1  142.69   13.20
  25 -12   1  128.19   10.50
 -12 -13   1  122.09   10.40
  25 -12   1  130.99    8.70
 -13  25   1  127.59   10.00
 -25  12  -1  132.39   10.90
 -25  12  -1  142.99   10.40
  13 -25  -1  128.99   10.10
  12  13  -1  110.19   12.00
 -25  12  -1  116.19   11.40
 -13  22   1   50.19    4.60
  22  -9   1   44.10    5.60
  22  -9   1   42.80    4.00
 -13  22   1   52.69    5.80
 -22   9  -1   45.60    5.20
 -22   9  -1   49.50    6.80
 -22   9  -1   45.90    6.90
   9  13  -1   47.20    5.20
  13 -22  -1   35.70    5.10
  19  -6   1    6.80    4.10
  19  -6   1    2.60    2.10
 -13  19   1    8.60    3.10
 -13  19   1    6.20    2.20
 -19   6  -1    6.20    4.10
  13 -19  -1    7.30    3.40
 -19   6  -1    5.20    4.30
   6  13  -1    3.90    3.20
  16  -3   1  103.99    6.80
 -13  16   1  101.49    6.00
 -13  16   1   93.79    7.70
  16  -3   1   95.99    8.60
  16  -3   1   99.39    6.10
   3  13  -1  107.69    7.70
 -16   3  -1  108.89    9.70
  13 -16  -1  106.99    8.30
 -16   3  -1  112.89    9.10
   0 -13   1  153.38   12.40
  13   0   1  157.78    8.60
 -13   0  -1  130.59    7.60
  13 -13  -1  166.98    7.80
 -13   0  -1  165.78   11.50
  13 -13  -1  175.48   10.70
 -13  10   1  436.46   22.10
  10   3   1  420.26   20.10
 -13  10   1  412.66   20.00
   3 -13   1  435.36   21.90
 -13  10   1  434.46   23.00
  13 -10  -1  410.06   21.70
  -3  13  -1  422.56   21.70
  -3  13  -1  391.06   22.10
  13 -10  -1  412.96   22.50
 -13   7   1  291.67   17.80
   6 -13   1  290.37   15.80
   6 -13   1  300.67   16.20
 -13   7   1  297.67   17.20
 -13   7   1  293.87   16.00
  13  -7  -1  299.97   17.80
  -6  13  -1  298.77   16.10
  13  -7  -1  284.47   16.30
  13  -7  -1  299.17   16.20
  -7  -6  -1  305.07   14.30
   9 -13   1 3849.11  182.68
 -13   4   1 3882.41  182.78
 -13   4   1 4067.89  184.08
   9 -13   1 3831.52  182.98
  -9  13  -1 3932.51  182.88
  13  -4  -1 3948.51  182.98
  -9  13  -1 3803.82  183.18
  13  -4  -1 3997.80  183.08
  13  -4  -1 3956.90  184.08
  12 -13   1 2657.33  123.09
 -13   1   1 2651.33  124.29
 -13   1   1 2582.94  123.09
  12 -13   1 2663.83  123.49
  12 -13   1 2541.05  122.79
  13  -1  -1 2545.05  123.19
 -12  13  -1 2682.23  123.29
 -12  13  -1 2651.73  122.99
 -13  -2   1  414.16   22.10
  15 -13   1  413.86   21.60
 -13  -2   1  388.56   22.30
  15 -13   1  425.06   21.90
  15 -13   1  434.16   22.70
   2 -15  -1  421.76   21.70
 -15  13  -1  431.76   21.80
  13   2  -1  426.36   22.10
  13   2  -1  434.46   24.20
 -15  13  -1  419.46   22.30
 -13  -5   1   42.50    5.00
  18 -13   1   23.40    5.30
 -13  -5   1   42.30    4.90
  -5  18   1   39.40    5.30
  18 -13   1   37.00    4.90
 -18  13  -1   30.30    5.50
  13   5  -1   37.40    7.20
   5 -18  -1   44.10    5.40
  13   5  -1   44.40    5.30
 -18  13  -1   33.60    5.30
 -18  13  -1   38.90    4.40
  -8  21   1  142.99   10.40
 -13  -8   1  145.79   10.20
 -13  -8   1  150.38    9.20
  21 -13   1  133.19   10.50
  21 -13   1  147.49   12.10
 -21  13  -1  151.58   11.20
 -21  13  -1  138.79    9.60
  13   8  -1  134.49   13.60
 -21  13  -1  135.89   10.20
   8 -21  -1  141.19    9.70
 -11  24   1  122.59   10.30
 -13 -11   1  132.69   10.20
  24 -13   1  125.49    9.80
  24 -13   1  138.79    8.90
  24 -13   1  136.59   12.30
  24 -13   1  147.29   10.90
  11 -24  -1  138.79   10.00
  13  11  -1  135.39   14.10
 -24  13  -1  132.09   10.60
 -24  13  -1  141.69   12.00
 -24  13  -1  135.39   10.10
  27 -13   1   25.10    7.10
 -13 -14   1   23.50    5.20
  27 -13   1   36.10    4.50
  27 -13   1   34.00    5.70
 -14  27   1   35.50    4.80
 -14  27   1   35.00    5.70
 -27  13  -1   24.00    6.30
 -27  13  -1   27.80    6.00
 -27  13  -1   25.70    5.40
  13  14  -1   45.40    9.50
  14 -27  -1   34.50    5.50
 -14  24   1  142.89   10.70
  24 -10   1  171.58   11.40
 -14  24   1  140.69    9.20
 -10 -14   1  137.19   10.90
  24 -10   1  144.09    9.20
 -24  10  -1  152.78   12.80
 -24  10  -1  153.98   11.70
 -24  10  -1  160.48   10.90
  14 -24  -1  136.29   10.60
  10  14  -1  144.49   10.00
  21  -7   1  213.88   13.10
  21  -7   1  189.48   10.80
 -14  21   1  200.98   10.90
 -14  21   1  197.48   12.30
 -21   7  -1  184.98   13.10
   7  14  -1  193.68   11.90
 -21   7  -1  208.88   14.40
  14 -21  -1  201.98   12.40
  18  -4   1  174.78    9.70
  18  -4   1  191.98   10.40
 -14  18   1  183.28    9.70
 -14  18   1  174.88   11.20
  18  -4   1  183.58   12.10
 -18   4  -1  160.78   13.00
  14 -18  -1  188.98   11.80
 -18   4  -1  179.28   12.40
   4  14  -1  184.48   11.10
  15  -1   1  180.28   11.70
  15  -1   1  164.38    9.40
 -14  15   1  146.09   10.50
 -15   1  -1  176.78    8.30
  14 -15  -1  159.58    8.50
 -15   1  -1  173.38   11.50
  14 -15  -1  168.98   11.30
 -14  12   1   60.09    5.90
 -14  12   1   59.79    6.40
  12   2   1   60.69    4.40
  14 -12  -1   41.60    3.10
  14 -12  -1   79.49    6.50
  14 -12  -1   66.99    6.80
  -2  14  -1   53.89    5.30
   5 -14   1  180.08   10.80
 -14   9   1  167.48   12.90
   5 -14   1  168.38   11.00
 -14   9   1  166.28    9.30
 -14   9   1  164.28   14.00
  14  -9  -1  162.58   12.40
  14  -9  -1  170.18   12.20
  -5  14  -1  162.68   11.50
  -5  14  -1  176.78   10.80
  14  -9  -1  155.18   10.90
  14  -9  -1  187.88   11.20
  -9  -5  -1  194.68    8.80
 -14   6   1   93.79    8.70
 -14   6   1   77.39    8.20
   8 -14   1   92.19    7.30
   8 -14   1   73.79    6.60
 -14   6   1   63.89    6.00
  -8  14  -1   69.29    6.30
  14  -6  -1   75.59    7.40
  14  -6  -1   55.29    7.60
  -8  14  -1   69.49    6.90
  14  -6  -1   73.49    7.10
  11 -14   1 1575.74   73.29
 -14   3   1 1519.55   73.49
 -14   3   1 1506.65   73.49
  11 -14   1 1534.55   73.99
 -14   3   1 1616.44   74.99
 -11  14  -1 1583.64   73.49
  14  -3  -1 1522.75   73.69
 -11  14  -1 1587.44   73.79
  14  -3  -1 1549.64   73.79
  14  -3  -1 1481.95   76.49
 -14   0   1   24.40    6.10
  14 -14   1   28.30    4.30
  14 -14   1   22.50    4.70
  14 -14   1   26.30    4.10
 -14   0   1   36.80    4.80
 -14   0   1   33.40    4.60
  14   0  -1   23.90    4.20
 -14  14  -1   35.60    4.70
  14   0  -1   33.20    7.00
   0 -14  -1   34.40    4.30
  17 -14   1  289.17   16.90
 -14  -3   1  298.37   17.80
  17 -14   1  270.37   15.40
  17 -14   1  279.57   15.70
 -14  -3   1  275.17   16.20
 -14  -3   1  286.37   15.80
 -17  14  -1  283.17   15.60
  14   3  -1  290.87   18.50
 -17  14  -1  274.07   14.90
  14   3  -1  280.17   16.00
 -17  14  -1  274.87   16.30
   3 -17  -1  279.27   15.50
  -6  20   1  209.58   13.10
  20 -14   1  221.18   14.10
 -14  -6   1  212.58   12.10
  20 -14   1  205.78   13.00
 -14  -6   1  207.78   12.80
  14   6  -1  211.38   12.80
  14   6  -1  217.08   15.80
   6 -20  -1  198.58   12.30
 -20  14  -1  196.18   12.00
 -20  14  -1  210.58   12.70
 -20  14  -1  200.48   13.50
 -14  -9   1   47.70    4.80
  23 -14   1   50.19    7.10
  23 -14   1   38.20    5.90
 -14  -9   1   33.10    5.30
  -9  23   1   37.60    5.30
 -23  14  -1   47.80    6.50
   9 -23  -1   48.20    5.70
 -23  14  -1   48.30    6.00
 -23  14  -1   45.40    5.30
  14   9  -1   36.50    8.20
 -12  26   1   44.50    6.20
  26 -14   1   50.09    5.30
  26 -14   1   65.09    9.10
  26 -14   1   60.89    7.10
  26 -14   1   51.89    6.20
 -14 -12   1   70.79    7.40
 -12  26   1   45.50    8.00
 -26  14  -1   55.19    6.40
  12 -26  -1   55.89    6.30
 -26  14  -1   55.49    6.90
 -26  14  -1   43.20    7.60
  14  12  -1   50.89    9.40
 -15  29   1   52.99    6.70
 -15  29   1   36.70    5.20
 -14 -15   1   55.49    6.90
  29 -14   1   47.20    5.40
 -29  14  -1   48.60    7.10
 -29  14  -1   38.30    7.10
 -29  14  -1   45.40    6.50
  14  15  -1   46.30    9.90
  15 -29  -1   40.40    6.10
  26 -11   1  124.89   10.90
 -11 -15   1  126.99   10.50
 -15  26   1  145.89    9.20
  26 -11   1  140.99    9.20
 -15  26   1  124.99   10.50
 -26  11  -1  142.79   11.30
  11  15  -1  136.39    9.80
 -26  11  -1  131.69   12.60
  15 -26  -1  127.89   10.60
 -26  11  -1  150.68   10.70
  23  -8   1  316.87   18.80
 -15  23   1  326.67   18.40
 -15  23   1  343.47   17.10
  23  -8   1  331.47   17.00
   8  15  -1  330.57   17.90
 -23   8  -1  319.37   20.10
 -23   8  -1  316.67   19.30
  15 -23  -1  336.97   18.70
 -15  20   1   -0.20    3.10
 -15  20   1    3.00    2.00
  20  -5   1    3.90    2.60
  20  -5   1    4.80    2.20
  20  -5   1   -4.30    3.40
  15 -20  -1    2.80    3.30
 -20   5  -1   -1.20    4.10
   5  15  -1   -1.20    3.20
 -20   5  -1   -6.40    4.10
 -15  17   1  164.78    8.60
 -15  17   1  164.98   10.50
  17  -2   1  155.08   11.40
  17  -2   1  163.18    9.40
 -17   2  -1  159.58    8.30
  15 -17  -1  172.38   11.30
  15 -17  -1  157.58    8.50
 -17   2  -1  162.98   12.20
 -17   2  -1  170.08   12.00
 -15  14   1  149.39   10.20
  14   1   1  149.99    8.60
   1 -15   1  156.98   11.10
  15 -14  -1  144.89    7.80
 -14  -1  -1  163.78    8.00
  15 -14  -1  146.79   10.90
  15 -14  -1  156.88    7.60
  15 -14  -1  148.29   10.30
  -1  15  -1  148.49   10.10
   4 -15   1  642.94   36.40
 -15  11   1  712.33   35.60
 -15  11   1  704.83   33.70
  11   4   1  723.43   33.70
 -15  11   1  744.73   36.40
 -11  -4  -1  705.53   33.50
  -4  15  -1  729.63   35.10
  -4  15  -1  700.13   35.60
  15 -11  -1  717.33   35.10
  15 -11  -1  729.83   36.10
   7 -15   1  906.31   44.10
 -15   8   1  906.61   45.60
 -15   8   1  892.51   45.20
   7 -15   1  896.01   45.50
  -7  15  -1  944.01   44.40
  -7  15  -1  980.20   44.80
  15  -8  -1  907.91   45.50
  -8  -7  -1  913.91   43.00
  15  -8  -1  917.41   44.50
  15  -8  -1  878.31   44.40
 -15   5   1  791.82   38.70
  10 -15   1  786.32   38.50
 -15   5   1  786.32   38.70
 -15   5   1  781.92   40.30
 -10  15  -1  816.22   38.80
  15  -5  -1  792.42   38.90
  15  -5  -1  813.72   39.10
 -10  15  -1  804.32   39.00
  15  -5  -1  751.42   41.80
  13 -15   1  206.88   12.20
 -15   2   1  204.28   15.00
  13 -15   1  222.58   12.40
 -15   2   1  208.58   12.60
  13 -15   1  205.68   13.10
 -15   2   1  211.48   12.70
 -13  15  -1  223.08   12.50
  15  -2  -1  224.48   15.40
  15  -2  -1  212.88   13.00
  15  -2  -1  205.98   13.00
 -13  15  -1  212.28   12.90
  16 -15   1  233.98   14.80
 -15  -1   1  221.68   16.20
 -15  -1   1  245.28   14.00
 -15  -1   1  205.28   17.60
  16 -15   1  251.67   13.80
  16 -15   1  241.98   13.70
  15   1  -1  256.57   14.40
 -16  15  -1  249.78   14.40
  15   1  -1  247.58   16.50
   1 -16  -1  239.88   14.10
  19 -15   1   26.80    5.40
 -15  -4   1   27.10    4.40
  19 -15   1   27.90    4.60
  15   4  -1   25.40    4.40
  15   4  -1   14.70    6.10
 -19  15  -1   21.20    5.50
   4 -19  -1   24.40    4.00
 -19  15  -1   22.40    4.60
 -19  15  -1   25.10    3.80
 -15  -7   1   17.20    4.30
  -7  22   1   20.60    4.90
  22 -15   1   11.70    5.40
  22 -15   1    7.00    3.90
 -15  -7   1   18.90    3.90
 -22  15  -1   15.20    5.10
 -22  15  -1   12.10    3.80
   7 -22  -1   17.90    3.70
 -22  15  -1   16.00    3.90
  15   7  -1   16.10    6.80
  25 -15   1   30.30    4.40
  25 -15   1   25.60    5.80
  25 -15   1   43.30    7.60
 -15 -10   1   22.00    4.70
 -15 -10   1   31.00    4.30
 -10  25   1   28.60    5.50
  10 -25  -1   24.50    4.70
 -25  15  -1   25.50    4.90
 -25  15  -1   21.80    5.70
  15  10  -1   36.90    8.90
 -25  15  -1   38.90    5.90
  28 -15   1  183.28   14.90
 -13  28   1  148.59   10.30
 -13  28   1  152.98   11.90
  28 -15   1  130.69   10.00
  28 -15   1  160.48   11.40
 -15 -13   1  153.48   11.40
 -28  15  -1  153.48   13.10
  15  13  -1  173.58   15.70
 -28  15  -1  154.78   11.80
 -28  15  -1  132.19   11.60
  13 -28  -1  147.89   11.50
 -16  31   1   79.49    8.90
  31 -15   1   92.99    9.00
  31 -15   1   94.79    8.40
 -16  31   1   85.89    8.20
 -15 -16   1   84.29    8.80
  16 -31  -1   95.69    9.20
 -31  15  -1  118.19   11.70
  15  16  -1   68.29   11.70
 -31  15  -1  115.19    9.40
 -31  15  -1   92.59    9.50
  28 -12   1  117.49   11.00
 -12 -16   1   99.39    9.70
 -16  28   1   71.69    7.80
  28 -12   1  114.49    8.30
 -16  28   1  108.59    9.90
  12  16  -1   99.99    9.00
 -28  12  -1  116.39   10.60
  16 -28  -1  120.69    9.90
 -28  12  -1  122.99   10.00
 -28  12  -1  100.79   10.50
 -16  25   1   92.79    7.30
  25  -9   1   85.59    9.60
  25  -9   1   98.69    7.40
 -16  25   1  102.09    9.00
  16 -25  -1  102.59    9.10
   9  16  -1  102.79    8.40
 -25   9  -1   85.99    8.90
 -25   9  -1  137.19   12.00
  22  -6   1   92.69    8.80
  22  -6   1   92.59    7.30
  22  -6   1   87.19    6.50
 -16  22   1   80.99    6.20
 -16  22   1   96.79    8.10
 -22   6  -1   94.89    9.10
   6  16  -1   82.19    7.50
 -22   6  -1   93.49    9.70
  16 -22  -1   99.19    8.60
 -16  19   1   37.00    4.80
 -16  19   1   32.50    3.20
  19  -3   1   37.60    5.80
  19  -3   1   38.90    4.00
 -19   3  -1   44.00    6.60
  16 -19  -1   33.50    5.10
 -19   3  -1   38.50    6.40
   0 -16   1  497.55   25.70
  16   0   1  476.15   25.60
  16   0   1  475.75   23.60
 -16  16   1  473.75   24.90
 -16   0  -1  480.75   22.90
  16 -16  -1  482.85   25.50
  16 -16  -1  475.45   22.90
  16 -16  -1  479.15   22.70
 -16   0  -1  484.15   25.90
 -16  13   1   18.10    4.30
 -16  13   1   13.70    1.90
  13   3   1   21.10    2.70
 -16  13   1   19.90    4.90
   3 -16   1   12.90    3.80
  16 -13  -1   19.00    1.90
  -3  16  -1   17.30    4.30
  16 -13  -1   26.50    4.50
 -16  10   1  106.29   10.30
   6 -16   1  102.79    8.40
 -16  10   1   98.49    7.90
 -16  10   1  102.89    6.60
 -16  10   1  106.09    9.30
  16 -10  -1  117.19   10.30
  16 -10  -1  111.19   10.60
  16 -10  -1  105.79    8.50
 -10  -6  -1  111.29    6.10
  -6  16  -1  101.19    8.30
  -6  16  -1  103.39    9.00
  16 -10  -1  109.39    8.50
 -16   7   1  622.04   32.30
   9 -16   1  599.34   30.90
 -16   7   1  617.54   31.40
 -16   7   1  604.64   31.80
   9 -16   1  606.24   30.60
  16  -7  -1  599.04   34.10
  -9  16  -1  627.04   31.10
  16  -7  -1  619.34   30.90
  -9  16  -1  617.04   30.70
  16  -7  -1  638.64   31.00
 -16   4   1  248.68   15.80
 -16   4   1  260.67   14.30
  12 -16   1  253.47   14.40
  12 -16   1  246.18   13.90
 -16   4   1  220.98   16.30
  16  -4  -1  227.48   16.40
 -12  16  -1  257.97   14.50
  16  -4  -1  265.87   14.70
  16  -4  -1  253.17   14.60
 -12  16  -1  241.98   14.10
  15 -16   1   55.99    6.20
 -16   1   1   60.99    7.70
  15 -16   1   58.89    5.50
  15 -16   1   58.79    5.60
 -16   1   1   53.99    5.60
 -15  16  -1   40.10    5.00
  16  -1  -1   54.69    5.80
 -15  16  -1   50.59    5.40
  16  -1  -1   50.49    7.60
  18 -16   1  109.79    9.40
 -16  -2   1  101.59    8.70
  18 -16   1  117.09    8.40
 -16  -2   1  104.29   10.80
 -16  -2   1  111.49    8.20
  18 -16   1   97.69    9.50
  16   2  -1   70.59    9.30
 -18  16  -1  111.79    8.50
  16   2  -1  104.09    8.60
   2 -18  -1  101.59    8.20
 -18  16  -1   92.19    8.90
 -16  -5   1  316.77   17.70
  21 -16   1  333.67   18.00
  21 -16   1  314.77   19.40
  21 -16   1  324.37   17.60
 -16  -5   1  315.77   17.80
   5 -21  -1  314.47   17.80
 -21  16  -1  317.17   17.20
  16   5  -1  311.77   18.00
 -21  16  -1  337.27   18.90
  16   5  -1  351.56   21.50
 -21  16  -1  304.57   17.70
 -16  -8   1   71.49    6.20
  24 -16   1   74.79    8.90
  -8  24   1   62.99    7.00
 -16  -8   1   55.39    6.20
  24 -16   1   80.99    7.50
 -24  16  -1   78.99    8.10
  16   8  -1   61.09    9.70
 -24  16  -1   48.70    6.10
 -24  16  -1   64.09    6.30
   8 -24  -1   73.69    7.00
 -11  27   1   41.50    6.50
  27 -16   1   30.90    4.50
  27 -16   1   21.90    5.40
  27 -16   1   38.80    7.90
 -16 -11   1   35.50    5.60
 -16 -11   1   40.40    4.50
  11 -27  -1   39.20    5.70
 -27  16  -1   26.90    5.30
 -27  16  -1   30.40    5.50
 -27  16  -1   28.80    6.40
  16  11  -1   28.40    8.40
 -14  30   1   18.40    4.50
 -14  30   1    6.40    5.10
  30 -16   1   15.10    7.40
 -16 -14   1   11.00    4.80
  14 -30  -1   22.10    5.10
 -30  16  -1   14.80    6.10
  16  14  -1   20.60    9.10
 -30  16  -1   15.80    5.20
 -30  16  -1   23.10    5.90
  33 -16   1   17.70    5.00
 -17  33   1   10.10    5.40
 -16 -17   1    6.60    5.00
  33 -16   1   15.60    5.70
 -17  33   1    9.40    4.30
  17 -33  -1   18.20    5.60
  16  17  -1   27.10   10.00
 -33  16  -1   18.50    6.10
 -33  16  -1    6.80    6.60
 -33  16  -1   12.40    8.30
 -13 -17   1   11.20    4.90
  30 -13   1   11.30    5.40
 -17  30   1   13.70    4.70
  30 -13   1   16.70    4.10
 -17  30   1   10.20    4.10
  13  17  -1   14.00    8.60
 -30  13  -1    8.30    5.60
 -30  13  -1    8.30    5.90
  17 -30  -1   14.50    5.00
 -30  13  -1    7.10    4.80
 -17  27   1   -1.40    3.50
 -17  27   1    2.10    2.90
  27 -10   1    0.50    2.80
  27 -10   1    4.00    3.60
  27 -10   1    2.60    4.70
 -27  10  -1   -0.30    5.10
  10  17  -1   -2.00    3.40
  17 -27  -1   -1.50    4.00
 -27  10  -1   -2.80    4.90
  24  -7   1  196.48   11.30
  24  -7   1  180.78   13.10
 -17  24   1  203.38   13.00
 -17  24   1  207.68   11.20
  24  -7   1  168.98   15.40
  17 -24  -1  194.08   13.30
   7  17  -1  188.48   12.20
 -24   7  -1  218.88   15.40
 -24   7  -1  216.48   14.20
  21  -4   1  148.89    9.20
 -17  21   1  151.28    8.30
 -17  21   1  163.98   10.50
 -21   4  -1  126.09   11.90
  17 -21  -1  131.59   10.60
   4  17  -1  108.79   10.40
 -21   4  -1  154.48   11.70
  18  -1   1   12.20    3.10
 -17  18   1   13.50    3.60
  18  -1   1   16.00    5.80
  17 -18  -1   17.60    2.20
  17 -18  -1   23.40    4.90
 -18   1  -1   16.50    2.00
 -18   1  -1   10.90    4.60
   2 -17   1   82.39    8.20
 -17  15   1   92.79    8.90
  15   2   1   84.09    5.80
 -17  15   1   96.49    7.80
  17 -15  -1   79.49    4.90
  17 -15  -1   87.99    8.60
  17 -15  -1   77.49    4.80
 -15  -2  -1   78.89    5.30
  17 -15  -1   71.89    6.80
  -2  17  -1   73.09    7.20
 -17  12   1  162.48   11.20
   5 -17   1  158.58   10.40
 -17  12   1  152.28    8.40
 -17  12   1  152.18   12.10
  17 -12  -1  150.88   11.80
  -5  17  -1  153.78   10.80
  17 -12  -1  151.98   10.40
  -5  17  -1  139.79   13.60
 -12  -5  -1  151.48    8.10
 -17   9   1  201.98   12.20
   8 -17   1  209.38   12.80
 -17   9   1  206.28   14.60
 -17   9   1  211.48   11.60
   8 -17   1  209.38   12.20
 -17   9   1  221.08   14.00
  17  -9  -1  198.78   13.90
  -9  -8  -1  210.88   10.90
  17  -9  -1  206.68   20.80
  -8  17  -1  216.58   12.70
  17  -9  -1  209.08   12.80
  -8  17  -1  218.38   13.00
  11 -17   1  257.47   14.70
  11 -17   1  227.98   15.00
 -17   6   1  221.08   16.40
 -17   6   1  242.38   14.20
 -17   6   1  248.38   16.10
  17  -6  -1  281.77   16.80
 -11  17  -1  256.77   14.30
  17  -6  -1  262.97   14.80
  17  -6  -1  246.78   14.50
 -11  17  -1  253.87   14.60
 -17   3   1  135.59   10.60
 -17   3   1  142.49   14.20
  14 -17   1  131.89    9.10
 -17   3   1  139.89    9.40
  14 -17   1  140.99    9.40
  14 -17   1  134.69    9.80
  17  -3  -1  141.69   10.20
  17  -3  -1  144.69   10.10
  17  -3  -1  142.69   12.50
 -14  17  -1  135.99    9.80
 -14  17  -1  145.49    9.50
  17 -17   1  148.79   11.40
  17 -17   1  143.59   11.30
 -17   0   1  156.38   10.50
 -17   0   1  163.78   10.80
 -17   0   1  171.38   13.20
  17 -17   1  173.88   10.60
   0 -17  -1  158.78   10.90
  17   0  -1  163.88   13.70
 -17  17  -1  160.78   11.00
  17   0  -1  152.78   10.80
  20 -17   1  123.49    8.70
  20 -17   1  123.49    9.00
 -17  -3   1  125.49    9.70
  20 -17   1  106.19   10.40
 -17  -3   1  127.99    9.20
 -20  17  -1  119.39    8.90
 -20  17  -1  121.09   10.00
 -20  17  -1  113.69    8.70
  17   3  -1  122.39    9.60
  17   3  -1  131.59   12.30
   3 -20  -1  131.69    9.30
  23 -17   1   27.00    4.70
 -17  -6   1   27.40    4.60
  23 -17   1   36.50    6.80
 -17  -6   1   30.00    5.20
 -23  17  -1   14.50    4.90
  17   6  -1   20.60    8.10
 -23  17  -1   21.30    4.40
   6 -23  -1   23.10    4.30
  17   6  -1   20.90    5.50
 -23  17  -1   18.50    4.40
  -9  26   1   12.80    4.80
 -17  -9   1   14.00    3.60
  26 -17   1   13.10    6.30
 -17  -9   1   12.20    4.40
  26 -17   1   12.10    5.00
   9 -26  -1   10.70    4.10
 -26  17  -1   11.30    5.30
 -26  17  -1   18.70    4.60
 -26  17  -1    7.10    4.20
  17   9  -1    3.10    7.50
 -12  29   1   75.29    7.00
  29 -17   1   63.49    9.50
 -17 -12   1   58.19    7.00
  29 -17   1   65.79    7.60
  29 -17   1   73.59    6.70
 -12  29   1   69.19    8.50
  17  12  -1   62.69   11.10
 -29  17  -1   67.09    7.30
 -29  17  -1   70.59    8.00
 -29  17  -1   70.99    8.90
  12 -29  -1   61.89    7.10
 -15  32   1   -1.70    4.80
  32 -17   1    7.30    7.20
 -17 -15   1    3.30    4.60
 -15  32   1   -1.20    3.80
  32 -17   1    4.90    4.00
  17  15  -1   -3.90    8.60
 -32  17  -1   -3.10    4.80
 -32  17  -1    7.30    5.90
 -32  17  -1    1.30    5.10
  15 -32  -1    7.30    4.80
  35 -17   1   17.70    6.10
 -17 -18   1    3.30    4.90
  35 -17   1    1.20    4.30
 -18  35   1    2.60    5.10
 -18  35   1    2.10    4.20
 -35  17  -1   16.80    6.10
 -35  17  -1    9.80    5.90
  18 -35  -1    1.50    4.90
 -35  17  -1   -2.50    6.50
  17  18  -1   -0.10    9.80
  32 -14   1    3.50    4.00
 -18  32   1   13.60    4.10
  32 -14   1    6.40    4.80
 -18  32   1    5.40    4.60
 -14 -18   1    0.80    4.60
  32 -14   1    3.40    5.10
  18 -32  -1    4.40    4.50
  14  18  -1    3.00    8.30
 -32  14  -1   -0.60    5.50
 -32  14  -1    0.90    4.90
 -32  14  -1    4.70    6.60
  29 -11   1   17.50    5.70
  29 -11   1   15.50    3.80
 -18  29   1   16.10    3.80
 -18  29   1   11.70    4.90
  29 -11   1   13.50    4.70
 -11 -18   1   11.80    4.90
 -29  11  -1    5.80    5.60
 -29  11  -1   16.40    5.80
  11  18  -1    8.00    4.10
  18 -29  -1   14.40    5.00
 -18  26   1   46.60    4.80
  26  -8   1   40.10    6.60
 -18  26   1   51.59    6.40
  26  -8   1   56.39    5.00
  26  -8   1   51.59    5.90
  18 -26  -1   60.29    7.20
   8  18  -1   46.30    5.90
 -26   8  -1   46.00    7.30
 -26   8  -1   47.90    7.80
  23  -5   1    8.30    5.00
 -18  23   1   14.90    2.80
  23  -5   1   20.90    3.10
 -18  23   1   13.40    4.20
  23  -5   1   12.10    3.50
 -23   5  -1   11.40    5.90
  18 -23  -1   18.20    4.80
 -23   5  -1   20.90    6.10
  20  -2   1   16.60    3.20
  20  -2   1   12.90    5.40
 -18  20   1    7.60    3.70
  18 -20  -1   12.00    2.30
 -20   2  -1   22.70    5.90
 -20   2  -1    5.00    5.10
 -20   2  -1   14.00    2.10
  18 -20  -1   14.80    4.60
  17   1   1   61.19    5.20
 -18  17   1   49.40    5.90
  17   1   1   43.40    6.70
   1 -18   1   55.29    6.50
  18 -17  -1   58.09    6.20
  18 -17  -1   53.39    4.10
  18 -17  -1   62.59    3.80
  18 -17  -1   73.89    7.20
 -17  -1  -1   53.49    4.20
   4 -18   1   50.29    5.80
 -18  14   1   48.40    3.70
 -18  14   1   36.60    6.30
 -18  14   1   47.60    5.70
  14   4   1   40.70    4.20
 -14  -4  -1   40.40    3.80
  18 -14  -1   49.99    6.30
  -4  18  -1   48.80    5.70
  18 -14  -1   45.60    8.90
 -18  11   1  735.93   37.30
   7 -18   1  713.23   36.10
 -18  11   1  723.03   36.90
 -18  11   1  712.33   34.80
  -7  18  -1  728.03   36.60
  18 -11  -1  745.43   36.00
  18 -11  -1  739.73   36.10
  18 -11  -1  740.93   37.20
  18 -11  -1  711.23   37.20
 -11  -7  -1  703.63   34.40
  10 -18   1   82.99    7.10
 -18   8   1   80.19    7.30
 -18   8   1   95.79    9.20
 -18   8   1   83.79    8.40
  10 -18   1   89.99    7.60
  18  -8  -1   73.29    8.10
 -10  18  -1   86.29    7.50
  18  -8  -1   92.59    7.90
 -10  18  -1   96.19    7.90
  13 -18   1  216.28   13.10
 -18   5   1  224.88   12.90
 -18   5   1  219.78   12.90
  18  -5  -1  199.68   13.10
 -13  18  -1  226.88   13.00
 -13  18  -1  220.98   13.30
  18  -5  -1  199.98   15.20
  18  -5  -1  212.98   13.50
  16 -18   1  286.57   17.10
 -18   2   1  300.07   18.80
  16 -18   1  287.67   16.30
 -18   2   1  318.77   16.60
 -18   2   1  289.27   16.50
  18  -2  -1  285.07   19.10
  18  -2  -1  285.57   16.90
 -16  18  -1  300.37   17.00
 -16  18  -1  306.97   16.40
  19 -18   1  737.43   37.50
 -18  -1   1  751.72   37.60
 -18  -1   1  730.93   37.40
  19 -18   1  767.92   37.50
 -18  -1   1  767.62   39.30
  19 -18   1  768.12   38.60
  18   1  -1  723.43   38.10
   1 -19  -1  771.42   37.80
  18   1  -1  751.32   39.90
 -19  18  -1  774.42   38.30
 -18  -4   1  349.17   20.10
  22 -18   1  361.86   21.70
  22 -18   1  380.86   19.90
 -18  -4   1  362.46   20.60
  22 -18   1  374.96   20.40
  18   4  -1  384.86   22.40
   4 -22  -1  389.46   20.40
 -22  18  -1  372.76   20.00
  18   4  -1  391.36   23.70
 -22  18  -1  355.06   21.00
 -22  18  -1  343.87   19.60
 -18  -7   1   68.89    7.00
  25 -18   1   61.39    7.40
  25 -18   1   51.09    7.80
 -18  -7   1   61.79    7.00
   7 -25  -1   53.29    6.30
  18   7  -1   64.99    9.90
 -25  18  -1   72.49    8.10
 -25  18  -1   57.29    6.60
 -25  18  -1   59.79    6.20
 -18 -10   1   84.29    7.00
 -18 -10   1   90.39    8.40
  28 -18   1   77.39    7.60
  28 -18   1   82.39   10.60
 -10  28   1   61.69    7.90
  28 -18   1   81.39    8.30
 -28  18  -1   61.59    8.30
  18  10  -1   75.39   11.00
 -28  18  -1   72.89    7.70
 -28  18  -1   82.89    7.80
  10 -28  -1   74.79    7.80
 -18 -13   1   19.00    5.30
  31 -18   1    7.60    4.10
 -13  31   1   17.80    4.60
 -13  31   1   14.00    6.10
  31 -18   1   28.20    7.40
  18  13  -1    0.20    8.70
 -31  18  -1   26.20    6.60
  13 -31  -1   21.40    5.50
 -31  18  -1   14.50    5.60
 -31  18  -1   23.30    5.70
 -16  34   1   49.30    8.10
  34 -18   1   39.20    5.80
 -18 -16   1   51.19    7.60
 -16  34   1   31.50    5.60
 -34  18  -1   26.70   11.20
 -34  18  -1   32.40    8.00
  18  16  -1   48.90   12.50
 -34  18  -1   41.00    7.40
  16 -34  -1   44.60    6.90
 -18 -19   1    2.50    5.10
 -19  37   1   10.90    6.20
  37 -18   1   13.90    5.20
 -19  37   1   14.20    4.90
  37 -18   1   17.30    6.50
  37 -18   1   21.90    6.30
 -37  18  -1    5.50    5.90
  18  19  -1   27.10   11.10
  19 -37  -1    5.80    5.50
 -37  18  -1   11.70    7.30
 -37  18  -1    6.30    6.10
  34 -15   1    4.10    5.70
 -19  34   1    7.50    4.40
  34 -15   1    7.10    7.30
 -15 -19   1   13.80    5.60
 -19  34   1    2.90    5.50
  34 -15   1    6.00    4.90
 -34  15  -1    1.80    5.80
 -34  15  -1   16.30    5.80
  15  19  -1   10.20    9.80
 -34  15  -1   15.60    7.50
  19 -34  -1   10.20    5.40
  31 -12   1    1.20    5.10
 -12 -19   1   -0.50    4.40
 -19  31   1    0.60    4.50
  31 -12   1    4.30    3.80
  31 -12   1   11.40    4.40
 -31  12  -1    9.60    6.00
  19 -31  -1    0.80    4.40
 -31  12  -1   20.40    6.60
  12  19  -1    7.10    4.40
 -19  28   1   12.70    3.40
 -19  28   1   13.80    4.70
  28  -9   1   10.30    5.50
  28  -9   1    9.10    4.10
  28  -9   1    4.80    3.30
 -28   9  -1    4.20    5.70
  19 -28  -1    6.00    4.40
 -28   9  -1   10.50    5.70
 -19  25   1    6.90    3.80
 -19  25   1   10.30    2.90
  25  -6   1    8.40    5.60
  25  -6   1    9.20    2.90
 -25   6  -1    8.10    5.80
  19 -25  -1    8.30    4.60
   6  19  -1   12.90    4.30
 -25   6  -1    5.60    5.40
  22  -3   1    2.80    4.70
 -19  22   1    5.10    3.60
  22  -3   1    0.70    3.00
 -19  22   1    4.30    2.20
  19 -22  -1    3.40    4.10
  19 -22  -1    4.00    2.00
 -22   3  -1    0.60    5.30
 -22   3  -1    0.40    5.00
  19   0   1   18.60    3.20
 -19  19   1   18.50    4.30
   0 -19   1   16.60    5.00
  19   0   1   24.20    5.70
 -19   0  -1   11.00    5.10
  19 -19  -1   21.60    2.20
  19 -19  -1   26.50    5.20
 -19   0  -1   24.90    2.60
  19 -19  -1   25.00    2.80
   3 -19   1  102.49    9.40
  16   3   1  110.09    7.20
 -19  16   1  105.09    9.30
  19 -16  -1  114.09    6.40
  19 -16  -1  111.89    8.80
  19 -16  -1  120.59   10.20
  -3  19  -1  140.19    9.20
 -19  13   1   18.40    2.70
 -19  13   1    6.50    4.80
 -19  13   1   14.20    4.50
   6 -19   1   17.10    4.20
  19 -13  -1   10.40    6.70
  -6  19  -1    8.10    3.90
 -13  -6  -1   11.40    2.20
  -6  19  -1   11.90    4.40
  19 -13  -1   14.90    5.60
   9 -19   1  207.48   12.70
 -19  10   1  191.18   12.10
 -19  10   1  217.48   11.70
 -19  10   1  203.88   13.90
 -19  10   1  215.78   14.60
   9 -19   1  202.48   12.00
  19 -10  -1  208.18   12.80
 -10  -9  -1  203.08   10.90
  -9  19  -1  211.88   13.20
  19 -10  -1  206.58   14.50
 -19   7   1  193.08   13.90
  12 -19   1  183.48   12.60
  12 -19   1  204.88   12.10
 -19   7   1  211.48   12.20
  19  -7  -1  206.58   12.80
  19  -7  -1  224.08   15.00
 -12  19  -1  201.48   12.60
  19  -7  -1  217.58   12.90
 -12  19  -1  227.88   13.10
 -19   4   1  114.89   12.10
  15 -19   1  128.39    9.00
 -19   4   1  125.89    9.30
  15 -19   1  140.09    9.20
  15 -19   1  131.89   10.00
 -19   4   1  135.99    9.30
 -15  19  -1  127.79    9.10
  19  -4  -1  130.29    9.80
 -15  19  -1  124.89    9.70
  19  -4  -1  139.99   12.10
 -19   1   1  258.97   17.10
 -19   1   1  256.47   14.50
  18 -19   1  257.27   14.30
  18 -19   1  225.08   15.30
 -19   1   1  253.97   14.50
  18 -19   1  236.78   14.30
  19  -1  -1  260.07   17.90
  -1 -18  -1  247.48   15.00
 -18  19  -1  228.18   14.90
  21 -19   1   80.29    7.70
  21 -19   1   81.09    8.00
  21 -19   1  100.69    9.80
 -19  -2   1   98.19    8.40
 -19  -2   1   89.59    8.60
   2 -21  -1   86.49    8.30
 -21  19  -1   83.69    8.20
  19   2  -1   90.09    8.70
  19   2  -1   82.29   10.30
  24 -19   1   70.49    8.50
 -19  -5   1   89.79    7.60
 -19  -5   1   83.99    7.90
  24 -19   1   69.39    7.80
 -19  -5   1   80.59    8.10
  24 -19   1   77.09    7.50
  19   5  -1   85.79    8.10
 -24  19  -1   71.59    8.00
  19   5  -1   70.39   10.00
 -24  19  -1   76.69    7.60
   5 -24  -1   76.69    7.70
 -24  19  -1   78.49    8.00
  27 -19   1   45.00    6.40
  27 -19   1   61.39    8.90
 -19  -8   1   35.30    5.50
 -19  -8   1   37.10    5.00
 -27  19  -1   36.40    5.40
   8 -27  -1   24.60    5.10
 -27  19  -1   27.40    5.30
  19   8  -1   52.39   10.40
 -27  19  -1   35.00    6.80
  30 -19   1   13.40    5.40
  30 -19   1   13.80    6.70
 -19 -11   1   21.30    3.90
 -19 -11   1   22.70    5.20
  30 -19   1   16.70    4.50
 -11  30   1   16.00    5.80
 -30  19  -1   21.20    5.30
 -30  19  -1    1.80    5.00
  19  11  -1    8.10    8.00
  11 -30  -1   25.00    5.20
 -30  19  -1   14.30    4.90
 -19 -14   1   22.20    5.70
  33 -19   1   10.70    4.50
 -14  33   1   20.80    5.00
  33 -19   1   -1.40    7.90
 -14  33   1   15.10    6.40
  14 -33  -1   20.50    5.60
 -33  19  -1   10.30    5.50
 -33  19  -1   16.30    6.70
 -33  19  -1   12.60    5.70
  19  14  -1   23.40   10.50
 -19 -17   1    5.70    5.20
 -17  36   1    0.30    6.20
  36 -19   1    8.00    4.70
 -17  36   1    3.00    4.40
 -36  19  -1    0.10    5.60
 -36  19  -1    1.60    5.90
  17 -36  -1    2.70    5.00
 -36  19  -1    4.70    6.20
  19  17  -1    4.10   10.50
 -20  39   1    4.20    6.20
 -19 -20   1   -0.60    5.30
  39 -19   1   11.80    6.20
 -20  39   1   11.00    5.30
  39 -19   1   12.20    5.40
  19  20  -1    5.60   13.20
 -39  19  -1   -0.20   10.00
  20 -39  -1   11.50    6.20
 -39  19  -1    4.50    6.10
 -39  19  -1    8.80    6.20
 -20  36   1    4.70    5.60
 -20  36   1    8.10    4.60
  36 -16   1    7.20    4.80
  36 -16   1    6.30    5.50
  36 -16   1    3.10    5.70
 -16 -20   1    6.40    5.40
 -36  16  -1    3.20    6.20
 -36  16  -1   12.70    7.50
  20 -36  -1    8.50    5.40
  16  20  -1    4.60    9.80
 -13 -20   1    0.50    4.90
 -20  33   1    2.50    3.70
 -20  33   1    8.50    5.10
  33 -13   1   -2.50    3.70
  33 -13   1    6.90    4.60
  33 -13   1    7.40    5.90
 -33  13  -1   13.30    6.90
  20 -33  -1   12.70    5.40
  13  20  -1    5.10    5.10
 -33  13  -1    7.70    5.90
  30 -10   1    8.30    4.40
  30 -10   1   23.20    6.30
 -20  30   1   24.10    5.30
 -20  30   1   13.80    3.70
  30 -10   1   17.20    4.10
 -30  10  -1   16.30    6.80
  20 -30  -1   19.90    5.60
 -30  10  -1   13.00    6.30
  27  -7   1    6.60    3.00
 -20  27   1   -2.80    3.60
  27  -7   1    4.30    5.10
  27  -7   1   -0.20    3.50
 -20  27   1    1.80    2.70
 -27   7  -1   -1.30    5.50
   7  20  -1    0.60    3.70
  20 -27  -1    4.10    4.60
 -27   7  -1    4.90    5.60
 -20  24   1  186.28   10.20
 -20  24   1  199.08   12.60
  24  -4   1  165.78   11.30
  24  -4   1  196.28   14.10
  20 -24  -1  168.68   10.10
   4  20  -1  185.98   11.90
  20 -24  -1  175.98   13.20
 -24   4  -1  198.38   14.70
 -24   4  -1  178.48   13.90
  21  -1   1   85.39    6.70
 -20  21   1   68.59    7.20
  21  -1   1   75.79    8.40
  -1 -20   1   85.49    8.70
  20 -21  -1   75.59    5.40
 -21   1  -1   78.29    8.90
  20 -21  -1   77.49    8.60
  20 -21  -1   82.09    4.90
 -21   1  -1   69.59    5.10
  18   2   1  210.38   13.70
  18   2   1  176.48   10.30
   2 -20   1  171.48   12.50
 -20  18   1  173.08   12.00
 -20  18   1  168.38   13.30
  20 -18  -1  180.08    9.20
  -2  20  -1  196.18   11.80
  20 -18  -1  180.08   12.70
  20 -18  -1  154.18   11.50
  20 -18  -1  174.98    9.50
 -18  -2  -1  170.88    9.60
 -20  15   1   26.00    5.00
  15   5   1   20.90    2.90
 -20  15   1   22.80    2.70
   5 -20   1   26.10    4.90
  20 -15  -1   23.60    5.60
 -15  -5  -1   25.90    2.70
  20 -15  -1   12.70    3.80
  -5  20  -1   13.40    4.20
 -20  12   1  150.48    8.80
   8 -20   1  144.89   10.40
 -20  12   1  138.39   13.20
 -20  12   1  139.99   11.20
  20 -12  -1  134.69   11.50
  -8  20  -1  136.49   10.80
  20 -12  -1  166.68   10.50
  -8  20  -1  134.69   10.10
  20 -12  -1  153.28   12.00
  20 -12  -1  132.49   11.90
 -12  -8  -1  147.69    8.20
  11 -20   1   16.40    4.30
 -20   9   1    6.70    3.00
  11 -20   1   10.40    3.30
 -20   9   1    7.30    4.50
 -20   9   1   17.70   10.30
  20  -9  -1   16.60    4.50
  20  -9  -1   17.90    4.20
 -11  20  -1   22.80    4.60
  20  -9  -1   17.60    6.00
 -20   6   1   69.19    8.50
 -20   6   1   74.49    7.00
 -20   6   1   73.19    8.50
  14 -20   1   69.09    6.20
  14 -20   1   70.29    7.20
  20  -6  -1   78.09    9.40
 -14  20  -1   72.99    7.40
  20  -6  -1   85.69    7.70
  20  -6  -1   87.29    7.50
 -14  20  -1   76.59    7.10
 -20   3   1   87.49    9.20
 -20   3   1   88.09    7.80
  17 -20   1   86.09    7.20
  17 -20   1   92.19    8.40
 -20   3   1   82.39    7.80
  17 -20   1   86.89    7.50
 -17  20  -1   99.09    8.50
  20  -3  -1   86.69    8.10
  20  -3  -1   73.19    7.10
  20  -3  -1   84.89    9.50
 -17  20  -1  101.79    7.90
  20 -20   1  423.26   21.90
 -20   0   1  375.66   22.00
 -20   0   1  430.16   24.40
 -20   0   1  392.56   22.00
  20 -20   1  397.26   22.00
  20 -20   1  445.46   23.60
   0 -20  -1  437.06   22.90
  20   0  -1  405.86   25.10
 -20  20  -1  411.96   22.80
  20   0  -1  425.96   22.60
 -20  -3   1   13.90    4.60
 -20  -3   1   13.30    4.40
  23 -20   1   15.30    5.90
  23 -20   1   10.60    4.10
 -23  20  -1    6.10    3.90
 -23  20  -1   11.50    5.10
  20   3  -1    9.70    4.50
   3 -23  -1   14.10    4.20
  20   3  -1    8.90    6.20
 -20  -6   1   37.30    5.50
  26 -20   1   32.10    4.90
  26 -20   1   36.80    5.80
 -20  -6   1   20.90    5.60
 -20  -6   1   28.20    5.00
  26 -20   1   30.40    6.80
   6 -26  -1   37.10    5.60
 -26  20  -1   21.80    4.60
 -26  20  -1   34.60    6.00
  20   6  -1   40.70    9.20
 -26  20  -1   33.80    5.30
  20   6  -1   36.20    6.00
  29 -20   1   -4.70    4.30
 -20  -9   1    1.90    4.00
  29 -20   1   -1.60    5.60
 -20  -9   1    0.60    3.30
 -29  20  -1    0.60    4.50
 -29  20  -1   -7.60    3.40
   9 -29  -1    3.30    4.00
  20   9  -1    4.50    7.90
 -29  20  -1    2.30    4.30
  32 -20   1    7.00    4.30
  32 -20   1   13.00    7.80
  32 -20   1   10.20    5.50
 -12  32   1   19.40    6.00
 -12  32   1   14.20    4.70
 -20 -12   1   15.90    5.50
 -32  20  -1   14.70    5.40
 -32  20  -1   19.30    5.70
 -32  20  -1   27.00    6.90
  20  12  -1   17.60    9.50
  12 -32  -1   27.00    5.50
 -15  35   1    6.60    6.50
 -20 -15   1    3.40    5.00
  35 -20   1    2.60    4.30
 -15  35   1    2.10    4.30
  35 -20   1    5.20    8.00
 -35  20  -1   -0.70    5.10
 -35  20  -1   -6.90    9.90
  20  15  -1    6.90   11.10
  15 -35  -1   14.40    5.40
 -35  20  -1   19.00    7.40
 -18  38   1   -2.80    6.30
 -20 -18   1   12.60    5.90
  38 -20   1    6.30    5.00
 -18  38   1   14.50    5.20
 -38  20  -1   18.60    6.90
 -38  20  -1   19.90    7.00
 -38  20  -1   18.10    7.00
  18 -38  -1   17.40    6.10
  20  18  -1   13.30   11.10
  41 -20   1   19.00    6.90
 -21  41   1   15.70    5.70
 -20 -21   1   14.10    6.50
 -21  41   1   20.60    7.40
  41 -20   1   22.30    6.20
 -41  20  -1   26.40    7.80
  20  21  -1   37.10   13.70
 -41  20  -1   17.50    7.90
  21 -41  -1   31.00    7.40
 -17 -21   1   11.70    5.90
  38 -17   1   21.30    7.00
  38 -17   1    0.20    4.70
  38 -17   1   11.40    5.90
 -21  38   1   24.20    6.80
 -21  38   1   14.10    5.10
  17  21  -1   10.80   11.40
 -38  17  -1   13.70    8.00
 -38  17  -1   15.70    6.80
  21 -38  -1   15.60    6.20
  35 -14   1   -0.60    4.80
 -14 -21   1    6.10    5.60
 -21  35   1    1.30    5.40
  35 -14   1    6.30    4.40
  35 -14   1    3.20    6.30
 -21  35   1   -0.50    4.00
  14  21  -1   16.30   10.40
 -35  14  -1   -3.20    6.50
 -35  14  -1   -1.50    6.20
  21 -35  -1   -1.70    5.50
  32 -11   1    0.80    4.20
  32 -11   1   -4.30    5.80
  32 -11   1   13.70    4.20
 -21  32   1    3.70    3.70
 -21  32   1    6.50    4.90
  11  21  -1   10.20    4.70
  21 -32  -1    7.80    5.10
 -32  11  -1    1.60    6.40
 -32  11  -1    8.70    6.10
  29  -8   1    3.40    5.70
  29  -8   1   12.00    4.40
  29  -8   1   10.20    3.50
 -21  29   1    9.10    4.50
 -21  29   1   17.20    3.60
 -29   8  -1    8.00    6.20
   8  21  -1    4.00    4.00
  21 -29  -1    7.90    5.00
 -29   8  -1    8.40    6.20
  26  -5   1  116.09   11.10
 -21  26   1  107.59    7.60
 -21  26   1  119.69   10.10
  21 -26  -1  119.49   10.90
 -26   5  -1  134.59   12.90
 -26   5  -1   93.99   10.40
  21 -26  -1  108.69    7.40
   5  21  -1  125.09    9.40
 -21  23   1   44.90    6.20
  23  -2   1   38.80    4.70
  23  -2   1   41.90    7.30
 -23   2  -1   37.60    3.30
 -23   2  -1   22.60    6.30
  21 -23  -1   33.40    6.50
 -23   2  -1   35.50    7.60
  21 -23  -1   44.70    3.80
  20   1   1   37.50    6.70
   1 -21   1   57.59    7.00
 -21  20   1   40.90    5.90
  20   1   1   54.59    5.00
  21 -20  -1   51.29    3.90
  21 -20  -1   49.50    4.30
  21 -20  -1   48.40    6.70
 -20  -1  -1   45.20    4.40
  21 -20  -1   46.90    5.70
 -21  17   1   68.09    7.40
 -21  17   1   53.99    4.10
  17   4   1   49.70    4.60
 -21  17   1   45.30    6.90
   4 -21   1   52.89    6.30
  21 -17  -1   43.80    6.70
  21 -17  -1   50.09    5.90
  -4  21  -1   59.69    6.70
  21 -17  -1   53.79    4.20
   7 -21   1   19.50    4.60
 -21  14   1   21.70    6.50
 -21  14   1   22.30    5.00
 -21  14   1   25.80    3.40
  -7  21  -1   28.90    5.50
  21 -14  -1   19.10    4.80
  -7  21  -1   17.70    4.70
  21 -14  -1   16.70    5.30
  21 -14  -1   30.80    4.90
 -14  -7  -1   28.80    2.90
  10 -21   1   24.20    4.40
 -21  11   1   26.80    5.70
 -21  11   1   20.90    4.00
 -21  11   1   24.40    3.60
 -21  11   1   28.50    6.60
  21 -11  -1   22.60    5.90
 -10  21  -1   18.50    4.50
  21 -11  -1   22.20    4.70
  21 -11  -1   18.50    4.50
 -10  21  -1   18.40    4.40
 -11 -10  -1   17.60    2.70
 -21   8   1   78.49    9.00
 -21   8   1   86.99    9.90
  13 -21   1  104.09    8.60
  13 -21   1   94.89    7.30
 -21   8   1   95.39    7.60
 -13  21  -1  101.39    8.60
  21  -8  -1   83.39    8.50
  21  -8  -1   96.49    8.40
  21  -8  -1   91.19    9.30
 -13  21  -1   90.99   12.10
 -21   5   1  138.49    9.80
  16 -21   1  149.19   10.80
  16 -21   1  128.59    9.40
 -21   5   1  137.79    9.80
 -21   5   1  139.09   12.90
  21  -5  -1  129.49   12.90
 -16  21  -1  153.68   10.20
 -16  21  -1  134.19   10.40
  21  -5  -1  154.18   10.70
  21  -5  -1  136.69   10.30
  19 -21   1  112.49    8.30
  19 -21   1   96.69    8.40
 -21   2   1   98.09    8.70
 -21   2   1   97.69    8.60
  19 -21   1  106.59   10.00
 -21   2   1  123.09   12.30
  21  -2  -1  107.79   10.80
  21  -2  -1   98.89    9.10
 -19  21  -1   98.69    9.20
  22 -21   1  133.09   12.00
  22 -21   1  148.59   10.20
 -21  -1   1  134.49   10.60
 -21  -1   1  151.78   10.90
 -22  21  -1  134.69   11.00
  21   1  -1  152.58   11.20
  21   1  -1  156.48   15.10
   1 -22  -1  150.78   11.20
 -21  -4   1  193.68   13.90
 -21  -4   1  213.78   13.60
  25 -21   1  199.18   13.00
  25 -21   1  195.58   15.30
  25 -21   1  200.18   13.50
  21   4  -1  203.48   18.00
   4 -25  -1  215.58   13.90
 -25  21  -1  218.08   14.80
  21   4  -1  226.28   14.10
 -25  21  -1  209.78   13.50
  28 -21   1   26.10    5.80
 -21  -7   1   21.70    5.00
  28 -21   1   16.30    6.50
 -21  -7   1   23.70    4.60
  28 -21   1   10.60    4.10
 -28  21  -1   31.50    6.50
   7 -28  -1   31.30    5.50
  21   7  -1   35.30    8.90
 -28  21  -1   11.10    4.40
 -28  21  -1   18.50    4.80
  31 -21   1    5.50    6.80
  31 -21   1   10.40    4.40
 -21 -10   1   11.90    4.90
  31 -21   1    4.70    5.30
 -21 -10   1   11.40    3.80
 -31  21  -1   13.00    5.20
 -31  21  -1   13.70    5.50
  10 -31  -1    9.20    4.40
 -31  21  -1    8.40    4.70
  21  10  -1   10.90    9.60
 -13  34   1    4.10    5.90
 -21 -13   1    4.30    5.30
 -13  34   1   15.10    4.80
  34 -21   1    8.10    4.50
  34 -21   1    5.90    8.00
  21  13  -1   10.00   10.70
 -34  21  -1    2.40    6.30
 -34  21  -1    2.70    5.40
  13 -34  -1   15.10    5.60
 -34  21  -1    5.50    5.30
 -16  37   1    2.70    6.40
 -16  37   1    8.20    4.90
  37 -21   1    0.40    4.40
  37 -21   1    4.90    8.20
 -21 -16   1    3.30    5.20
  16 -37  -1    4.20    5.30
 -37  21  -1    1.00    6.10
 -37  21  -1   -1.50    5.30
  21  16  -1   27.00   12.30
 -37  21  -1    4.30    6.70
 -21 -19   1   16.40    6.40
  40 -21   1   24.40    6.30
 -19  40   1   13.20    5.60
  40 -21   1   23.10    6.80
 -19  40   1   30.80    8.50
 -40  21  -1   18.20    6.90
  21  19  -1   18.80   12.60
  19 -40  -1   21.40    6.60
 -40  21  -1   24.00    7.50
 -40  21  -1   15.60    8.00
 -22  43   1    3.30    5.10
 -21 -22   1   -4.30    5.20
  43 -21   1   13.40    5.90
  43 -21   1   -2.70    5.90
 -22  43   1   13.70    7.20
 -43  21  -1   -4.40    6.20
  21  22  -1   13.50   11.70
  22 -43  -1    6.50    6.40
 -43  21  -1    7.90    6.40
  40 -18   1    9.80    6.50
 -18 -22   1   12.90    6.10
  40 -18   1    6.60    5.40
  40 -18   1    9.00    6.70
 -22  40   1   23.70    5.80
 -22  40   1   24.10    7.30
  22 -40  -1   25.10    7.20
  18  22  -1   34.90   12.80
 -40  18  -1   24.00    7.80
 -40  18  -1   15.50    8.20
 -22  37   1    4.80    5.80
  37 -15   1   22.60    6.30
  37 -15   1   26.70    7.40
 -15 -22   1   33.40    7.10
  37 -15   1   26.50    6.50
 -22  37   1   26.80    5.30
  15  22  -1   31.00   11.90
 -37  15  -1   18.10    8.40
 -37  15  -1   29.40    7.70
  22 -37  -1   23.80    6.90
 -12 -22   1   -4.20    4.90
  34 -12   1    2.60    4.70
 -22  34   1   10.40    5.30
  34 -12   1    4.40    4.30
  34 -12   1    4.90    6.50
 -22  34   1   -1.20    3.80
 -34  12  -1   -2.70    6.20
 -34  12  -1    3.90    6.20
  22 -34  -1   13.30    5.70
  12  22  -1   -1.10    4.40
  31  -9   1   -0.90    4.10
 -22  31   1   -0.40    4.50
 -22  31   1    2.60    3.30
  31  -9   1    3.60    5.90
  31  -9   1    0.30    3.40
 -31   9  -1   -8.80    5.60
 -31   9  -1   11.20    6.70
   9  22  -1    0.50    4.40
  22 -31  -1    4.40    5.40
  28  -6   1   39.20    5.60
  28  -6   1   34.90    7.60
 -22  28   1   39.60    4.40
 -22  28   1   34.50    5.90
   6  22  -1   38.10    5.70
  22 -28  -1   40.10    4.30
 -28   6  -1   20.10    7.00
  22 -28  -1   41.50    7.10
 -28   6  -1   31.30    7.20
  25  -3   1   62.49    6.20
  25  -3   1   53.89    7.80
 -22  25   1   48.20    6.70
 -25   3  -1   53.39    8.10
 -25   3  -1   53.79    8.50
  22 -25  -1   58.59    7.50
  22 -25  -1   59.69    5.00
 -25   3  -1   53.79    4.50
 -22  22   1   87.69    8.90
  22   0   1  125.99   11.70
   0 -22   1   69.99    8.40
  22   0   1  100.49    7.50
 -22   0  -1  102.59   10.60
  22 -22  -1   90.59    5.70
  22 -22  -1   87.79    6.10
 -22   0  -1   90.69    6.10
  22 -22  -1  113.29   10.40
  19   3   1  176.98   10.30
 -22  19   1  162.98   12.30
 -22  19   1  192.08   14.10
   3 -22   1  152.28   11.90
  19   3   1  193.38   14.20
 -19  -3  -1  171.48    9.80
  -3  22  -1  172.48   11.80
  22 -19  -1  174.38    9.30
  22 -19  -1  165.88   13.20
  22 -19  -1  158.98   11.70
 -22  16   1   30.00    5.60
   6 -22   1   32.50    5.30
 -22  16   1   45.20    4.20
 -22  16   1   42.70    6.80
  -6  22  -1   33.30    5.30
  22 -16  -1   55.69    7.80
  22 -16  -1   42.10    5.50
 -16  -6  -1   41.00    4.20
 -22  13   1    0.70    4.40
 -22  13   1    2.40    2.60
 -22  13   1   11.00    5.30
   9 -22   1    3.30    3.70
  22 -13  -1    2.20    5.20
  22 -13  -1    2.30    3.60
  22 -13  -1    3.00    3.60
  -9  22  -1    1.30    4.00
  22 -13  -1    7.80    4.60
 -13  -9  -1    2.10    2.20
  -9  22  -1   -6.10    3.10
  12 -22   1   45.90    5.30
  12 -22   1   46.90    5.80
 -22  10   1   45.90    5.20
 -22  10   1   44.70    5.10
 -22  10   1   45.10    7.00
 -22  10   1   45.30    7.20
  22 -10  -1   37.10    5.50
  22 -10  -1   48.80    7.30
  22 -10  -1   49.90    5.90
 -12  22  -1   48.90    6.20
 -10 -12  -1   55.59    4.90
 -12  22  -1   43.00    5.50
  15 -22   1  195.38   11.60
 -22   7   1  187.78   11.70
 -22   7   1  206.58   14.50
  15 -22   1  198.28   12.90
 -22   7   1  164.98   14.50
  22  -7  -1  167.08   12.40
  22  -7  -1  189.18   12.70
 -15  22  -1  182.58   12.30
  22  -7  -1  201.18   14.90
 -15  22  -1  208.18   12.90
 -22   4   1  498.35   26.60
  18 -22   1  462.15   23.60
  18 -22   1  362.36   26.70
  18 -22   1  462.15   25.00
 -22   4   1  484.15   24.00
 -22   4   1  464.35   23.80
 -18  22  -1  472.05   24.50
  22  -4  -1  400.66   24.20
  22  -4  -1  445.36   26.50
  22  -4  -1  461.55   24.40
 -22   1   1   45.50    5.80
 -22   1   1   53.49    6.20
  21 -22   1   47.90    5.50
  21 -22   1   43.30    6.60
 -22   1   1   34.10    7.80
 -21  22  -1   56.69    6.70
  22  -1  -1   38.50    5.70
  22  -1  -1   51.19    9.00
  -1 -21  -1   55.89    7.00
 -22  -2   1    4.90    4.10
  24 -22   1    7.90    4.10
  24 -22   1    8.90    5.50
  24 -22   1    5.00    3.60
 -22  -2   1    7.80    4.40
 -24  22  -1   13.80    5.30
  22   2  -1    2.30    4.00
   2 -24  -1    5.50    4.20
  22   2  -1   -6.40    5.20
 -24  22  -1    2.30    4.00
 -22  -5   1   10.70    5.00
  27 -22   1    3.90    3.80
  27 -22   1   10.00    4.50
 -22  -5   1    3.70    4.20
 -22  -5   1   -1.10    4.40
  27 -22   1    2.80    5.50
 -27  22  -1   -1.40    3.40
 -27  22  -1    5.00    4.70
  22   5  -1    5.10    4.70
 -27  22  -1    7.70    4.60
   5 -27  -1    3.10    4.40
  22   5  -1   -5.10    6.60
 -22  -8   1   49.70    6.70
 -22  -8   1   54.09    5.90
  30 -22   1   71.79    8.20
  30 -22   1   42.70    8.40
  30 -22   1   47.80    6.20
 -30  22  -1   52.59    6.70
   8 -30  -1   60.19    7.60
 -30  22  -1   34.60    5.80
 -30  22  -1   32.50    6.60
  22   8  -1   62.09   11.40
  33 -22   1   12.20    4.60
  33 -22   1    1.80    7.30
 -22 -11   1    7.20    4.90
  33 -22   1    2.00    5.20
 -11  33   1   11.30    4.80
 -22 -11   1    7.90    3.70
  11 -33  -1    4.60    4.60
  22  11  -1   -3.20   10.00
 -33  22  -1   -1.40    5.40
 -33  22  -1    6.30    5.60
 -33  22  -1   -0.80    4.60
  36 -22   1    3.80    4.60
 -14  36   1    0.30    4.60
 -22 -14   1    6.50    5.20
 -14  36   1    0.10    5.80
  36 -22   1    7.80    7.80
 -36  22  -1    3.50    5.40
 -36  22  -1    1.80    6.50
  22  14  -1   10.50   10.80
 -36  22  -1    0.40    6.10
  14 -36  -1    3.50    5.20
  39 -22   1   24.10    6.00
 -17  39   1   18.70    5.80
 -17  39   1   34.80    9.00
 -22 -17   1   23.40    6.50
  17 -39  -1   22.20    6.70
  22  17  -1   16.60   11.90
 -39  22  -1   18.70    6.60
 -39  22  -1   43.60   10.50
 -39  22  -1   36.90    7.50
 -22 -20   1    2.50    5.50
  42 -22   1    4.50    5.90
 -20  42   1    4.30    5.20
 -20  42   1   -5.70    6.70
  42 -22   1    9.30    5.60
  22  20  -1  -23.60   10.70
  20 -42  -1    0.80    5.80
 -42  22  -1   -4.40    5.90
 -42  22  -1    2.10    7.00
 -42  22  -1   -4.60    5.90
 -23  45   1    1.60    4.90
  45 -22   1    1.20    5.60
 -22 -23   1    6.10    5.50
  45 -22   1   12.90    5.60
 -23  45   1   -9.90    5.80
 -45  22  -1   -1.70    6.50
  22  23  -1   13.80   11.20
  23 -45  -1   -5.80    4.90
 -45  22  -1   -2.30    6.20
 -23  42   1    0.90    4.80
  42 -19   1   -4.90    6.10
 -19 -23   1    3.30    5.50
  42 -19   1   -1.80    5.10
  42 -19   1   -1.80    5.70
 -23  42   1  -10.50    6.50
 -42  19  -1   -7.60    6.00
 -42  19  -1   -8.70    6.40
  19  23  -1   -4.20   11.30
  23 -42  -1   -3.80    5.90
 -23  39   1   12.80    6.30
 -16 -23   1  -10.60    5.00
  39 -16   1    5.30    5.60
  39 -16   1   -2.10    4.60
 -23  39   1   -1.40    4.30
  39 -16   1   -1.60    6.60
 -39  16  -1    2.30    8.40
 -39  16  -1   -4.50    6.20
  23 -39  -1    1.90    6.00
 -23  36   1    6.40    5.30
 -23  36   1   19.80    4.90
  36 -13   1   16.50    5.90
  36 -13   1    8.90    4.70
 -13 -23   1   13.40    5.90
  36 -13   1   14.10    7.00
 -36  13  -1    6.10    6.90
  23 -36  -1   -0.60    5.80
  13  23  -1    8.60    5.00
 -36  13  -1   12.00    8.20
 -23  33   1   10.50    5.50
  33 -10   1   16.60    5.20
 -23  33   1   15.20    4.10
  33 -10   1   17.70    7.20
  33 -10   1   10.60    4.20
  23 -33  -1   20.60    6.40
  10  23  -1   14.20    5.00
 -33  10  -1   15.90    7.50
 -33  10  -1   21.80    7.60
 -23  30   1   24.60    4.00
 -23  30   1   18.90    5.50
  30  -7   1   18.90    6.90
  30  -7   1   24.50    5.00
 -30   7  -1   18.80    7.40
 -30   7  -1   19.00    7.00
   7  23  -1   19.50    5.00
  23 -30  -1   14.10    6.10
  23 -30  -1   15.50    3.50
  27  -4   1  112.79    9.30
 -23  27   1  102.59   10.20
  27  -4   1  129.19   12.40
  23 -27  -1  117.99   11.00
 -27   4  -1  102.09   11.10
 -27   4  -1  113.99   11.40
  23 -27  -1  108.79    7.60
   4  23  -1  124.09    9.80
 -23  24   1   34.10    6.20
  24  -1   1   48.50    5.50
  24  -1   1   28.40    7.10
  -1 -23   1   43.50    7.00
 -24   1  -1   41.20    7.70
  23 -24  -1   41.60    4.00
  23 -24  -1   42.30    6.80
 -24   1  -1   44.40    3.80
  21   2   1  220.58   12.50
 -23  21   1  213.48   14.20
 -23  21   1  216.48   16.00
  21   2   1  216.68   15.90
   2 -23   1  218.68   14.70
 -21  -2  -1  212.08   11.70
  23 -21  -1  197.08   15.10
  23 -21  -1  213.98   11.20
  -2  23  -1  216.98   14.10
  23 -21  -1  219.58   14.10
  23 -21  -1  224.68   11.50
   5 -23   1  210.38   14.10
 -23  18   1  209.88   14.40
  18   5   1  219.68   11.90
 -23  18   1  197.08   11.20
 -23  18   1  223.28   15.70
  23 -18  -1  214.28   15.40
  -5  23  -1  203.68   13.30
  23 -18  -1  206.58   13.60
 -18  -5  -1  213.78   11.30
  23 -18  -1  216.18   11.20
   8 -23   1  184.88   12.30
 -23  15   1  193.58   14.70
 -23  15   1  190.88   10.80
 -23  15   1  218.58   14.10
  -8  23  -1  196.08   13.70
  23 -15  -1  203.28   12.80
  23 -15  -1  163.98   12.30
 -15  -8  -1  186.08   10.30
  23 -15  -1  189.78   14.50
  -8  23  -1  169.18   12.10
 -23  12   1   57.89    7.60
  11 -23   1   65.59    7.10
 -23  12   1   67.69    8.20
 -23  12   1   61.09    5.80
  23 -12  -1   76.99    7.50
 -11  23  -1   58.79    6.60
  23 -12  -1   68.49    8.10
 -12 -11  -1   64.29    5.20
 -11  23  -1   57.39    6.70
  23 -12  -1   53.19    6.50
  14 -23   1  127.69    8.50
 -23   9   1   93.09   10.10
 -23   9   1  128.89   11.50
  14 -23   1  109.69    9.30
 -23   9   1   99.49    8.50
  23  -9  -1   96.89    9.10
  23  -9  -1  104.59   10.50
 -14  23  -1  100.19    9.00
  23  -9  -1  127.19   12.10
 -14  23  -1  101.99    8.90
 -23   6   1  256.87   15.20
 -23   6   1  258.57   17.90
  17 -23   1  253.07   15.00
 -23   6   1  258.77   18.30
  17 -23   1  286.97   16.40
 -17  23  -1  267.77   15.70
  23  -6  -1  268.17   18.60
 -17  23  -1  267.17   16.20
  23  -6  -1  266.37   16.20
  20 -23   1  186.98   13.40
 -23   3   1  198.88   15.80
  20 -23   1  175.58   11.50
  20 -23   1  169.78   12.10
 -23   3   1  165.48   12.00
 -23   3   1  179.98   12.00
 -20  23  -1  184.58   12.90
 -20  23  -1  186.38   12.20
  23  -3  -1  176.98   15.80
  23  -3  -1  190.48   12.90
  23 -23   1   -0.20    3.80
  23 -23   1    4.40    4.90
 -23   0   1    1.30    3.70
 -23   0   1    0.60    3.80
  23 -23   1    2.10    3.50
  23   0  -1    7.60    7.20
 -23  23  -1    3.10    4.20
   0 -23  -1    3.40    4.50
  23   0  -1    0.30    3.90
  26 -23   1    4.80    4.30
 -23  -3   1    8.50    4.50
  26 -23   1   12.40    4.10
 -23  -3   1   21.30    5.10
  26 -23   1    5.70    5.60
  23   3  -1   14.60    4.90
 -26  23  -1    6.30    4.40
 -26  23  -1    3.10    4.30
  23   3  -1    1.00    6.90
   3 -26  -1    3.70    4.00
  29 -23   1   51.69    7.00
  29 -23   1   35.20    7.90
  29 -23   1   34.30    5.50
 -23  -6   1   45.40    6.30
 -23  -6   1   45.20    6.40
 -23  -6   1   48.10    7.10
 -29  23  -1   38.10    7.20
  23   6  -1   34.00    8.80
   6 -29  -1   35.80    6.10
  23   6  -1   53.49    6.90
 -29  23  -1   52.09    6.50
 -29  23  -1   43.90    6.30
  32 -23   1   13.50    4.80
 -23  -9   1   18.60    5.40
  32 -23   1   31.80    6.70
 -23  -9   1   26.10    4.80
  32 -23   1   29.30    8.80
 -32  23  -1   21.90    5.30
 -32  23  -1   20.60    5.80
 -32  23  -1   24.20    6.80
   9 -32  -1   25.60    5.80
  23   9  -1    0.20    8.50
  35 -23   1   23.10    8.50
  35 -23   1   35.90    7.00
  35 -23   1   19.70    5.30
 -12  35   1   15.30    5.50
 -23 -12   1   21.00    6.10
 -35  23  -1   35.90    7.60
  23  12  -1   39.30   12.00
 -35  23  -1   25.00    6.20
  12 -35  -1   17.20    5.70
 -35  23  -1   24.50    8.30
  38 -23   1   -7.50    7.90
 -15  38   1   -2.40    6.30
 -15  38   1    4.60    4.90
 -23 -15   1   -0.40    5.10
  38 -23   1    1.70    4.70
  23  15  -1    9.60   12.30
  15 -38  -1   -2.10    4.90
 -38  23  -1    5.90    5.40
 -38  23  -1   -5.40    6.10
 -38  23  -1   -0.70    6.00
  41 -23   1   26.00    6.50
 -18  41   1   20.80    7.80
 -18  41   1    3.70    5.30
 -23 -18   1   19.90    6.60
 -41  23  -1    9.90    7.80
 -41  23  -1   11.20    6.30
  18 -41  -1   10.30    6.70
  23  18  -1   29.60   12.80
 -41  23  -1   12.10    6.90
 -21  44   1    3.60    5.20
  44 -23   1   10.60    5.80
 -23 -21   1   10.00    5.70
 -21  44   1    3.00    7.20
  44 -23   1  -11.00    5.10
  23  21  -1   10.60   12.00
 -44  23  -1    1.10    5.80
 -44  23  -1    5.00    6.00
 -44  23  -1    9.50    7.40
  47 -23   1    0.40    5.00
 -24  47   1   13.10    5.40
  47 -23   1    7.00    5.80
 -24  47   1   -2.30    6.60
 -23 -24   1    0.00    5.10
 -47  23  -1  -15.10    5.90
  23  24  -1  -13.00   10.30
  24 -47  -1  -11.60    4.60
 -47  23  -1   -9.30    5.30
 -20 -24   1    9.10    5.80
 -24  44   1   -5.90    4.50
  44 -20   1   -3.40    5.50
 -24  44   1    0.30    6.00
  44 -20   1   -0.10    4.80
  20  24  -1   13.90   11.00
 -44  20  -1   -3.00    5.90
 -44  20  -1    1.20    6.90
  24 -44  -1    3.40    6.50
 -24  41   1    7.70    6.70
  41 -17   1    2.80    6.70
 -17 -24   1    5.40    5.70
  41 -17   1   10.90    5.30
  41 -17   1   -2.00    5.60
 -24  41   1    7.40    5.00
  17  24  -1   11.20   11.60
 -41  17  -1   15.10    7.70
 -41  17  -1   10.80    8.20
  24 -41  -1    9.40    6.70
 -24  38   1   25.60    5.30
  38 -14   1   42.60    7.50
 -24  38   1    8.10    6.10
  38 -14   1   34.20    8.40
 -14 -24   1   34.90    7.40
 -38  14  -1   28.10    8.30
  14  24  -1   33.80    6.40
  24 -38  -1   25.10    7.30
 -38  14  -1   23.50    9.50
  35 -11   1   27.60    5.10
  35 -11   1   28.70    6.40
 -24  35   1   27.70    6.10
 -24  35   1   21.20    6.40
  35 -11   1   33.40    8.20
  24 -35  -1   29.00    7.50
 -35  11  -1   39.10    8.90
  11  24  -1   30.60    5.90
 -35  11  -1   30.30    9.20
  32  -8   1   25.80    5.40
 -24  32   1    7.10    3.50
  32  -8   1   -7.50    5.90
 -24  32   1    1.10    4.80
 -32   8  -1   -6.80    6.40
  24 -32  -1    1.10    5.30
  24 -32  -1    3.20    3.10
   8  24  -1    1.90    4.40
 -32   8  -1   -4.00    6.20
  29  -5   1   -0.70    3.80
 -24  29   1   12.00    5.20
  29  -5   1    3.90    6.70
 -29   5  -1   13.60    6.50
 -29   5  -1    7.90    6.80
   5  24  -1    5.90    4.40
  24 -29  -1    8.60    5.80
  24 -29  -1    2.80    2.90
  26  -2   1   27.70    4.90
  26  -2   1   42.80    8.10
 -24  26   1   31.70    5.80
  -2 -24   1   33.10    6.80
 -26   2  -1   41.10    8.40
 -26   2  -1   44.30    4.30
 -26   2  -1   51.19    8.20
  24 -26  -1   42.80    4.20
  24 -26  -1   50.59    7.50
 -24  23   1   48.90    6.70
   1 -24   1   78.09    8.90
  23   1   1   53.09    5.50
  23   1   1   37.70    7.80
  24 -23  -1   45.30    4.70
  24 -23  -1   71.99    8.90
 -23  -1  -1   52.69    4.40
  24 -23  -1   48.30    4.20
  24 -23  -1   54.39    6.80
 -24  20   1  211.08   15.30
  20   4   1  219.58   16.10
  20   4   1  212.68   11.70
 -24  20   1  200.98   13.90
   4 -24   1  194.58   13.60
  24 -20  -1  206.98   10.80
  -4  24  -1  202.08   13.30
  24 -20  -1  168.18   13.20
  24 -20  -1  214.48   15.30
 -20  -4  -1  185.98   11.30
 -24  17   1    9.90    4.70
 -24  17   1   17.00    3.00
 -24  17   1   19.90    6.10
   7 -24   1   17.40    4.80
  24 -17  -1   24.00    4.90
 -17  -7  -1   21.00    3.00
  -7  24  -1   19.40    4.90
  24 -17  -1   14.70    6.00
 -24  14   1    9.10    5.00
  10 -24   1   20.60    5.00
 -24  14   1    3.10    2.90
 -24  14   1    7.30    5.80
  24 -14  -1    7.20    4.20
  24 -14  -1    0.40    3.90
 -10  24  -1    7.50    4.10
  24 -14  -1   12.60    5.80
 -14 -10  -1    8.00    2.60
 -10  24  -1    3.30    4.60
 -24  11   1    4.70    3.90
 -24  11   1   -1.70    3.40
  13 -24   1   12.10    4.40
 -24  11   1   -2.60    5.30
 -24  11   1    1.20    4.90
  24 -11  -1   -3.60    3.60
 -11 -13  -1    3.10    2.50
  24 -11  -1    2.10    4.20
 -13  24  -1    0.80    3.90
  24 -11  -1   -1.40    5.00
 -13  24  -1    1.90    3.80
 -24   8   1  214.38   16.70
 -24   8   1  229.88   16.40
  16 -24   1  227.38   14.70
  16 -24   1  228.78   13.20
 -24   8   1  225.18   13.40
  24  -8  -1  211.88   14.30
  24  -8  -1  222.38   16.70
 -16  24  -1  223.68   14.60
 -16  24  -1  225.18   14.00
 -24   5   1  172.78   11.40
  19 -24   1  166.68   10.90
  19 -24   1  151.98   12.50
 -24   5   1  170.48   14.80
  19 -24   1  161.88   11.30
  24  -5  -1  160.58   12.30
  24  -5  -1  165.38   13.70
 -19  24  -1  176.18   11.60
 -19  24  -1  166.18   12.10
  24  -5  -1  165.78   14.90
  22 -24   1  110.59   10.70
 -24   2   1  110.49    9.20
 -24   2   1  111.29   11.00
  22 -24   1   87.69    8.30
  22 -24   1  111.29    9.10
 -24   2   1  101.29    9.10
  24  -2  -1   96.29    9.60
 -22  24  -1   98.99    9.40
  -2 -22  -1  108.99   10.20
  24  -2  -1  102.49   11.90
 -24  -1   1  104.69    8.90
  25 -24   1   83.49    8.60
  25 -24   1   91.49    8.30
 -24  -1   1   82.39    8.30
  25 -24   1   84.49    9.60
   1 -25  -1   86.19    9.30
  24   1  -1   88.99   11.40
  24   1  -1   74.99    8.60
 -25  24  -1   93.59    9.40
 -24  -4   1   17.60    5.40
  28 -24   1   28.50    5.70
  28 -24   1   26.90    4.90
  28 -24   1   22.30    7.10
 -24  -4   1   23.60    5.60
  24   4  -1   23.50    5.60
  24   4  -1   12.10    7.30
 -28  24  -1   25.40    6.40
   4 -28  -1   20.70    5.20
 -28  24  -1   22.90    5.50
 -24  -7   1    0.30    3.80
 -24  -7   1    5.00    5.30
  31 -24   1    3.80    6.60
  31 -24   1   -0.40    3.70
  31 -24   1    0.00    4.60
 -24  -7   1   -2.30    4.10
 -31  24  -1   -4.10    4.90
   7 -31  -1   -0.90    4.10
 -31  24  -1   -4.00    3.70
  24   7  -1    7.20    8.10
 -31  24  -1   -0.70    4.90
  34 -24   1    2.80    7.30
 -24 -10   1   16.30    5.50
 -24 -10   1   14.40    4.30
  34 -24   1   28.90    5.70
  34 -24   1   14.60    5.10
  34 -24   1    4.80    5.90
 -34  24  -1   21.60    6.20
  10 -34  -1   15.10    5.60
  24  10  -1    7.30    9.50
 -34  24  -1   18.50    5.40
 -34  24  -1   16.60    6.50
 -13  37   1    3.80    5.00
 -24 -13   1    0.60    5.10
  37 -24   1   22.30    9.30
  37 -24   1   16.20    5.40
  13 -37  -1    5.90    5.30
 -37  24  -1   11.60    5.60
 -37  24  -1   12.30    6.90
  24  13  -1  -17.30    9.10
 -37  24  -1    1.40    5.80
  40 -24   1    8.20    5.50
 -16  40   1    2.60    5.10
  40 -24   1    4.70   11.70
 -24 -16   1   -1.40    5.20
  24  16  -1   31.10   21.50
 -40  24  -1    5.70    7.10
  16 -40  -1   15.50    6.30
 -40  24  -1    9.30    6.20
 -40  24  -1    0.20    6.40
  43 -24   1   21.50    7.00
 -19  43   1   29.70    6.50
 -24 -19   1   18.70    6.60
 -19  43   1   21.80    9.40
  43 -24   1   12.40    5.90
  24  19  -1   21.50   12.00
 -43  24  -1   16.70    6.70
 -43  24  -1   21.60    7.00
  19 -43  -1   25.70    7.20
 -43  24  -1   10.80    7.50
 -22  46   1   -7.50    6.10
 -24 -22   1   -9.80    4.70
  46 -24   1    4.00    5.50
 -22  46   1   -5.40    4.50
  46 -24   1    8.60    5.50
  24  22  -1   -1.40   10.00
  22 -46  -1    2.80    5.50
 -46  24  -1   -1.40    5.70
 -46  24  -1   -3.60    6.40
 -24 -25   1   -0.50    5.10
 -25  49   1   11.10    7.70
 -25  49   1   -1.40    4.30
  49 -24   1   -3.50    4.60
  49 -24   1   -6.10    8.90
  24  25  -1   12.10   12.00
 -49  24  -1    0.40    6.00
 -49  24  -1   13.70    7.70
  25 -49  -1    7.00    6.40
 -25  46   1    9.20    5.20
 -21 -25   1    5.30    5.60
  46 -21   1   -1.20    4.90
 -25  46   1   -1.30    6.00
  46 -21   1    8.60    5.80
  25 -46  -1   -6.70    5.70
 -46  21  -1    2.80    6.70
  21  25  -1   -8.70   10.30
 -46  21  -1    4.10    6.30
  43 -18   1   13.90    5.80
 -25  43   1   19.30    5.60
  43 -18   1   12.30    6.50
 -18 -25   1   16.40    6.50
 -25  43   1    8.30    6.30
  43 -18   1   22.40    7.60
 -43  18  -1   20.30    7.80
  25 -43  -1   13.40    7.70
  18  25  -1   25.90   12.50
 -43  18  -1    3.70    7.60
 -25  40   1   -2.30    5.60
  40 -15   1    5.90    5.00
  40 -15   1    7.70    7.40
  40 -15   1    9.50    6.40
 -25  40   1   14.60    5.20
 -15 -25   1    1.80    6.10
 -40  15  -1   15.40    8.50
 -40  15  -1    8.10    7.20
  15  25  -1    5.60   10.90
  25 -40  -1   11.30    6.80
 -25  37   1   10.30    4.60
 -25  37   1    2.70    5.50
  37 -12   1    7.30    5.40
  37 -12   1   15.70    4.90
  37 -12   1   20.20    7.80
 -37  12  -1    8.10    7.30
  25 -37  -1   17.70    7.00
 -37  12  -1    4.50    7.40
  12  25  -1   10.60    5.40
 -25  34   1    9.60    5.70
  34  -9   1   20.00    7.60
  34  -9   1   11.00    5.10
 -25  34   1   14.30    4.30
 -34   9  -1    2.00    7.40
  25 -34  -1   12.60    3.90
  25 -34  -1    9.90    6.20
   9  25  -1    3.40    4.90
 -34   9  -1   17.80    7.50
  31  -6   1   10.60    4.70
 -25  31   1   10.60    4.80
 -25  31   1    5.80    3.30
  31  -6   1    9.50    7.30
  25 -31  -1    7.90    3.30
 -31   6  -1    7.80    6.50
 -31   6  -1   13.10    7.20
  25 -31  -1    6.00    5.90
   6  25  -1   11.10    5.00
  28  -3   1   63.79    9.10
 -25  28   1   36.60    6.40
  28  -3   1   30.50    5.20
  -3 -25   1   47.10    7.70
  25 -28  -1   38.50    4.40
 -28   3  -1   52.19    8.60
  25 -28  -1   47.20    8.30
 -28   3  -1   39.80    9.00
  25   0   1    9.20    6.90
   0 -25   1   12.60    5.90
 -25  25   1   13.70    5.10
  25   0   1    7.90    3.80
  25 -25  -1    8.40    5.30
  25 -25  -1   14.30    3.00
 -25   0  -1    7.90    2.50
 -25   0  -1   -2.70    6.00
  25 -25  -1   12.60    2.40
  22   3   1  107.89    8.00
  22   3   1  127.19   12.90
 -25  22   1  107.69    9.80
 -25  22   1  102.39   10.30
   3 -25   1  121.79   10.40
  25 -22  -1  103.39    6.50
  25 -22  -1   78.79    8.50
 -22  -3  -1  107.79    7.30
  25 -22  -1  103.19    6.90
  25 -22  -1  123.19   11.80
  -3  25  -1  101.89    9.90
 -25  19   1    7.70    4.50
 -25  19   1    1.90    5.50
 -25  19   1   -1.90    2.00
   6 -25   1    5.20    4.20
  25 -19  -1    2.50    4.10
  25 -19  -1    2.70    5.60
  25 -19  -1    4.00    2.30
 -19  -6  -1    4.30    2.50
  -6  25  -1   -9.90    3.40
   9 -25   1   67.69    7.50
 -25  16   1   66.79    8.00
 -25  16   1   68.19    6.20
 -25  16   1   78.49    9.30
  -9  25  -1   57.49    7.80
  25 -16  -1   72.39    7.70
  -9  25  -1   75.19    7.60
  25 -16  -1   59.69    8.90
  25 -16  -1   82.19    7.80
 -16  -9  -1   71.49    5.60
 -25  13   1    8.00    3.50
 -25  13   1   13.50    5.50
  12 -25   1   17.20    4.80
 -25  13   1   12.00    6.10
 -12  25  -1    7.30    4.20
  25 -13  -1   10.10    5.60
  25 -13  -1    5.40    4.00
 -13 -12  -1   11.80    2.90
 -12  25  -1    9.40    4.60
  25 -13  -1   17.30    4.80
 -25  10   1   93.79    8.70
 -25  10   1  109.19    8.30
  15 -25   1  101.69    8.20
  15 -25   1  100.69    9.20
 -25  10   1   69.19    9.50
 -25  10   1  116.89   11.20
  25 -10  -1  105.49    9.10
 -15  25  -1   86.39    8.20
 -15  25  -1  102.79    9.40
  25 -10  -1   78.09    8.10
  25 -10  -1   87.29    9.90
 -25   7   1   23.30    4.40
  18 -25   1   29.50    5.50
  18 -25   1   28.00    4.70
 -25   7   1   26.70    7.20
 -25   7   1   23.10    7.10
  25  -7  -1   23.40    5.40
 -18  25  -1   30.70    4.90
  25  -7  -1   30.10    6.50
  25  -7  -1   18.00    7.00
 -18  25  -1   26.80    5.20
 -25   4   1   44.40    5.70
 -25   4   1   32.40    7.80
  21 -25   1   32.20    5.20
 -25   4   1   42.50    5.70
  21 -25   1   43.20    6.80
  21 -25   1   36.20    5.00
 -21  25  -1   32.70    5.30
  25  -4  -1   29.10    7.60
  25  -4  -1   61.79    7.20
 -21  25  -1   46.50    6.30
 -25   1   1   11.50    4.60
  24 -25   1    6.50    5.30
  24 -25   1   15.10    4.20
 -25   1   1   17.60    7.20
  24 -25   1   11.90    4.50
 -25   1   1    7.40    4.30
 -24  25  -1   14.40    5.30
  25  -1  -1   19.20    5.40
  -1 -24  -1    5.80    5.00
  25  -1  -1   11.70    7.70
 -25  -2   1  104.39    8.90
  27 -25   1   75.69    9.90
 -25  -2   1   85.49    8.30
  27 -25   1   97.89    9.10
  27 -25   1   79.49    7.60
 -27  25  -1   86.89    8.40
 -27  25  -1   87.29    9.50
   2 -27  -1   98.69    9.30
  25   2  -1   71.09    8.60
  25   2  -1   93.39   12.50
  30 -25   1   17.90    6.70
 -25  -5   1   17.60    5.70
 -25  -5   1   14.40    5.40
  30 -25   1    8.70    4.40
  30 -25   1    7.70    5.00
 -25  -5   1    6.10    5.10
  25   5  -1   15.70    8.90
  25   5  -1    9.70    5.20
 -30  25  -1    9.10    5.30
   5 -30  -1    9.80    4.90
 -30  25  -1    9.90    5.40
  33 -25   1   36.80    7.00
 -25  -8   1   33.30    6.00
 -25  -8   1   39.30    5.70
  33 -25   1   37.50    5.90
 -25  -8   1   56.29    7.80
  33 -25   1   22.40    8.60
 -33  25  -1   30.20    6.50
 -33  25  -1   24.10    5.40
   8 -33  -1   33.70    6.50
  25   8  -1   54.79   11.70
 -33  25  -1   29.30    7.30
  36 -25   1  -16.00    6.60
  36 -25   1   -0.40    5.40
 -11  36   1   -3.50    4.80
 -25 -11   1    2.50    3.60
  36 -25   1    2.90    4.70
 -25 -11   1    2.30    4.90
  36 -25   1   -0.50    4.20
 -36  25  -1    5.90    6.30
 -36  25  -1   -0.60    4.60
  25  11  -1    0.30    9.40
  11 -36  -1    1.40    4.80
 -36  25  -1   13.10    9.60
 -14  39   1   -5.90    4.70
 -25 -14   1    0.00    5.20
  39 -25   1    7.10    8.40
  39 -25   1    0.00    4.80
  39 -25   1    1.40    5.00
 -39  25  -1    7.40    6.30
 -39  25  -1   -9.00    4.60
  14 -39  -1    0.30    5.40
 -39  25  -1    1.30    6.30
  25  14  -1    9.50   11.90
 -25 -17   1    3.20    5.70
 -17  42   1    7.30    5.30
  42 -25   1    2.00    5.30
 -42  25  -1  -11.50    5.90
  25  17  -1    5.60   11.10
 -42  25  -1    9.20    6.50
 -42  25  -1    6.20    6.10
  17 -42  -1   11.50    6.40
  45 -25   1   -1.80    5.10
 -20  45   1   -0.80    6.10
 -20  45   1    2.60    5.20
  45 -25   1    2.40    5.30
 -25 -20   1   -0.30    5.10
  25  20  -1    5.40   11.20
 -45  25  -1   -6.10    5.10
  20 -45  -1    0.10    4.80
 -45  25  -1   -9.30    5.10
 -45  25  -1    5.40    6.80
  48 -25   1   -3.70    4.90
 -25 -23   1   -0.50    5.10
 -23  48   1   12.10    5.60
 -23  48   1   10.70    7.20
  23 -48  -1    6.70    6.00
 -48  25  -1   -4.10    6.30
 -48  25  -1    6.40    5.80
  25  23  -1    8.90   11.30
  51 -25   1    4.40    5.40
 -26  51   1  -10.00    6.20
 -25 -26   1   -4.00    5.10
  51 -25   1   12.10    6.70
 -26  51   1    0.80    4.90
 -51  25  -1   -1.40    6.80
  26 -51  -1    8.40    7.10
  25  26  -1    7.90   12.90
 -51  25  -1    3.00    5.80
 -26  48   1    1.50    6.80
 -22 -26   1    3.90    5.40
  48 -22   1   12.10    6.00
 -26  48   1    0.10    4.60
  48 -22   1   -7.90    4.70
  26 -48  -1    0.90    6.00
  22  26  -1   23.70   12.50
 -48  22  -1    3.60    6.40
 -48  22  -1   -8.40    5.80
 -26  45   1    3.70    6.60
 -19 -26   1   -1.20    5.20
  45 -19   1    8.00    5.00
  45 -19   1   -2.60    6.20
 -26  45   1    0.10    4.60
  45 -19   1    1.30    5.70
  26 -45  -1   -5.70    5.80
  19  26  -1   10.60   10.90
 -45  19  -1   10.00    7.70
 -45  19  -1    1.50    6.50
  42 -16   1    0.10    5.90
 -26  42   1    8.10    4.90
 -16 -26   1    6.00    6.20
  42 -16   1   12.70    5.20
  42 -16   1   11.00    7.70
 -26  42   1    2.70    7.40
  26 -42  -1    8.00    6.70
 -42  16  -1   -2.90    6.50
 -42  16  -1    1.40    7.60
  16  26  -1   14.90   11.60
 -26  39   1   16.70    7.10
 -26  39   1    2.80    4.50
  39 -13   1    8.90    5.10
  39 -13   1    8.80    7.70
  39 -13   1   18.70    6.30
 -13 -26   1   19.70    6.60
  13  26  -1   18.50    5.80
  26 -39  -1   14.90    7.00
 -39  13  -1    4.20    7.30
 -39  13  -1   17.60    8.70
  36 -10   1   -4.60    4.70
 -26  36   1   10.50    5.80
  36 -10   1    6.50    7.60
  10  26  -1    8.30    5.20
 -36  10  -1   13.60    7.60
 -36  10  -1   10.10    8.10
  26 -36  -1    5.90    6.20
  26 -36  -1    5.20    4.30
 -26  33   1    5.50    5.30
 -26  33   1    8.50    3.60
  33  -7   1    4.10    4.70
  33  -7   1   -0.90    7.10
 -33   7  -1   10.30    7.90
  26 -33  -1    7.30    3.40
   7  26  -1    6.60    5.00
 -33   7  -1   -1.40    6.60
  26 -33  -1    3.10    6.10
 -26  30   1   39.40    6.80
  30  -4   1   48.90    9.10
  30  -4   1   41.20    6.20
  -4 -26   1   47.50    8.90
  26 -30  -1   39.10    7.90
  26 -30  -1   35.60    4.40
 -30   4  -1   45.40    9.50
 -30   4  -1   35.40    8.60
   4  26  -1   31.30    6.10
  27  -1   1   62.79    9.60
  -1 -26   1   70.19    9.50
 -26  27   1   73.29    8.30
  27  -1   1   53.19    6.30
  26 -27  -1   61.39    5.50
  26 -27  -1   64.79    8.70
 -27   1  -1   53.69    8.80
 -27   1  -1   55.99    5.10
  24   2   1   28.60    4.50
 -26  24   1   32.40    7.20
   2 -26   1   24.80    5.90
 -26  24   1   26.60    6.10
  24   2   1   34.90    8.20
 -24  -2  -1   26.50    3.60
  26 -24  -1   25.90    6.60
  26 -24  -1   25.70    3.60
  -2  26  -1   33.00    5.90
  26 -24  -1   27.40    5.50
  26 -24  -1   28.80    3.20
   5 -26   1   51.19    7.10
 -26  21   1   38.70    6.60
  21   5   1   39.80    4.80
  21   5   1   51.79    8.80
 -26  21   1   29.90    7.10
  26 -21  -1   61.19    8.40
 -21  -5  -1   44.80    4.70
  -5  26  -1   37.90    6.00
  26 -21  -1   44.90    4.50
  26 -21  -1   44.80    6.40
 -26  18   1    7.10    4.70
 -26  18   1    0.70    2.50
 -26  18   1    5.10    5.60
   8 -26   1    5.40    4.10
  -8  26  -1    0.00    3.90
 -18  -8  -1    5.00    2.60
  26 -18  -1    4.90    4.20
  26 -18  -1   11.00    6.10
  11 -26   1   21.70    5.10
 -26  15   1   14.30    3.70
 -26  15   1   14.20    5.80
 -26  15   1   23.60    6.50
 -11  26  -1   26.10    5.10
  26 -15  -1   18.70    5.20
  26 -15  -1   18.40    4.80
 -15 -11  -1   20.20    3.50
 -11  26  -1   18.80    5.50
  14 -26   1   71.49    7.50
 -26  12   1   63.39    6.90
 -26  12   1   73.79    9.70
 -26  12   1   69.89    9.30
  26 -12  -1   75.29    9.40
 -12 -14  -1   81.39    6.50
 -14  26  -1   66.79    6.90
  26 -12  -1   70.59    7.60
 -14  26  -1   56.79    7.00
  26 -12  -1   71.69    7.90
  17 -26   1  115.59   10.00
 -26   9   1  108.99   10.90
 -26   9   1  102.79   10.90
  17 -26   1  112.39    8.70
 -26   9   1  112.89    8.90
  26  -9  -1   81.59    8.70
  26  -9  -1  114.59   11.50
 -17  26  -1  101.79    9.20
  26  -9  -1  120.79   10.30
 -17  26  -1  116.09   10.10
  20 -26   1   67.29    6.40
  20 -26   1   64.69    7.00
 -26   6   1   60.29    9.00
 -26   6   1   57.19    6.20
 -26   6   1   77.69   10.10
  20 -26   1   58.09    7.50
  26  -6  -1   57.09    7.00
  26  -6  -1   64.29    7.60
 -20  26  -1   67.79    7.10
 -20  26  -1   51.09    6.90
  26  -6  -1   69.79    9.50
 -26   3   1   28.90    7.30
  23 -26   1   28.90    4.90
  23 -26   1   42.20    5.90
 -26   3   1   39.70    5.60
 -26   3   1   29.70    5.20
  23 -26   1   32.10    6.80
  26  -3  -1   28.90    8.10
 -23  26  -1   20.60    5.30
  26  -3  -1   41.90    6.40
  26 -26   1   30.40    6.90
 -26   0   1   29.20    5.60
  26 -26   1   38.30    5.20
 -26   0   1   44.90    6.10
  26 -26   1   27.00    5.60
  26   0  -1   41.80    6.80
 -26  26  -1   35.50    6.60
  26   0  -1   16.90    8.90
   0 -26  -1   36.40    6.70
  29 -26   1   16.40    6.30
  29 -26   1   24.00    5.60
  29 -26   1   18.20    4.60
 -26  -3   1    8.20    4.90
 -26  -3   1   13.30    5.20
   3 -29  -1   46.90    7.30
  26   3  -1    4.50    4.90
 -29  26  -1   24.00    6.40
  26   3  -1    4.10    7.60
 -29  26  -1   12.80    5.40
  32 -26   1   14.00    7.30
 -26  -6   1    4.80    5.00
  32 -26   1    6.30    5.20
 -26  -6   1    3.00    5.10
 -26  -6   1    0.10    5.20
  32 -26   1   -2.30    4.10
   6 -32  -1    1.30    4.90
 -32  26  -1    7.80    5.60
  26   6  -1   10.50    5.40
 -32  26  -1    2.50    5.10
  26   6  -1    0.30    8.60
 -26  -9   1    3.70    5.70
  35 -26   1    9.90    4.70
 -26  -9   1    8.50    4.40
  35 -26   1   -5.80    6.80
  35 -26   1    3.80    5.80
  35 -26   1    7.40    5.20
 -26  -9   1    2.40    5.10
 -35  26  -1   10.60    5.00
   9 -35  -1    9.90    5.50
 -35  26  -1    6.70    6.00
  26   9  -1   19.20   11.00
 -26 -12   1   10.80    5.50
  38 -26   1    6.90    4.90
 -12  38   1    9.60    6.00
  38 -26   1   16.70    8.70
  38 -26   1    5.00    5.20
  26  12  -1   21.40   11.90
 -38  26  -1   20.20    5.70
 -38  26  -1   15.20    6.50
 -38  26  -1   31.70   13.80
  12 -38  -1   11.00    5.70
  41 -26   1   15.80    5.60
  41 -26   1    4.70    5.10
 -26 -15   1   11.10    5.80
 -15  41   1    1.60    5.40
  41 -26   1    6.90    8.80
 -41  26  -1   13.20    6.60
 -41  26  -1   11.40    6.90
 -41  26  -1    2.00    5.60
  15 -41  -1    9.10    6.10
  26  15  -1  -10.20   10.50
  44 -26   1    4.90    5.50
 -26 -18   1   14.00    5.90
 -18  44   1    5.90    5.40
 -44  26  -1    7.10    5.70
 -44  26  -1   20.50    8.20
 -44  26  -1    3.10    6.00
  26  18  -1   -4.60   10.40
  47 -26   1    6.10    5.40
 -21  47   1   13.30    7.80
 -21  47   1   -5.80    4.80
 -26 -21   1    2.20    5.00
 -47  26  -1    2.10    5.60
  26  21  -1   11.00   11.90
 -47  26  -1    1.70    6.60
  21 -47  -1    5.60    5.70
 -47  26  -1    6.60    5.90
 -24  50   1   -9.90    6.00
  50 -26   1   28.50    7.50
  50 -26   1   -6.40    4.80
 -26 -24   1    0.30    5.40
 -24  50   1   -1.00    5.10
  26  24  -1    0.60   11.50
  24 -50  -1   -9.80    4.50
 -50  26  -1  -13.10    5.10
 -50  26  -1    3.60    7.20
 -27  50   1    8.50    7.50
 -23 -27   1   -3.60    4.90
  50 -23   1    4.60    5.30
 -27  50   1   -6.40    4.30
  50 -23   1    6.50    6.90
  27 -50  -1   10.70    6.90
  23  27  -1    0.50   11.40
 -50  23  -1    3.20    7.00
 -50  23  -1   -5.10    5.50
 -27  47   1    2.80    4.60
 -20 -27   1  -10.70    4.30
 -27  47   1    2.60    6.30
  47 -20   1   15.40    6.70
  47 -20   1    4.70    5.00
  20  27  -1   31.20   12.60
 -47  20  -1    0.00    7.30
  27 -47  -1   11.50    6.40
 -47  20  -1    1.40    6.40
 -27  44   1    1.70    4.40
 -17 -27   1   -2.30    5.20
  44 -17   1   -5.20    5.30
  44 -17   1    9.70    6.40
 -27  44   1   -1.20    6.20
  44 -17   1    1.10    4.90
  17  27  -1   -7.20   10.20
 -44  17  -1  -13.30    6.30
  27 -44  -1  -13.00    5.50
 -44  17  -1   -8.90    5.90
 -27  41   1   23.40    5.50
  41 -14   1   19.20    8.30
  41 -14   1   19.50    6.80
  41 -14   1   14.50    6.70
 -27  41   1   11.50    8.00
 -14 -27   1   26.00    7.30
  14  27  -1   29.00    6.40
 -41  14  -1    9.40    8.40
 -41  14  -1   20.10    8.40
  27 -41  -1   19.80    8.00
  38 -11   1   48.10    9.40
 -27  38   1   27.40    5.20
  38 -11   1   21.60    6.40
 -27  38   1   18.90    6.80
  27 -38  -1   21.80    7.50
 -38  11  -1   15.80    7.90
  27 -38  -1   23.80    4.90
  11  27  -1   21.60    5.80
 -27  35   1   12.00    4.10
 -27  35   1    8.00    5.90
  35  -8   1   23.40    8.20
  35  -8   1   14.80    5.50
  27 -35  -1   15.90    4.00
 -35   8  -1   12.20    8.70
 -35   8  -1   16.10    8.00
  27 -35  -1    8.50    6.80
   8  27  -1    7.50    5.20
 -27  32   1    1.50    4.90
  32  -5   1    3.40    7.80
  32  -5   1    0.40    4.20
   5  27  -1    1.40    4.80
 -32   5  -1    8.00    7.30
 -32   5  -1   -5.80    7.00
  27 -32  -1    1.90    3.10
  27 -32  -1    0.00    6.00
 -27  29   1   34.60    6.60
  29  -2   1   37.10    6.00
  -2 -27   1   50.39    8.70
  29  -2   1   45.00    8.70
  27 -29  -1   41.30    8.20
  27 -29  -1   49.00    4.90
 -29   2  -1   46.20    4.20
 -29   2  -1   54.79   10.00
 -29   2  -1   56.09    9.20
   1 -27   1   15.40    5.60
  26   1   1   12.70    4.10
  26   1   1    3.50    7.10
 -27  26   1   11.80    6.50
 -27  26   1   21.10    5.70
  27 -26  -1   15.00    6.20
  27 -26  -1    9.30    2.50
 -26  -1  -1    5.40    6.50
  27 -26  -1   22.00    5.60
  27 -26  -1   16.00    3.20
 -26  -1  -1    9.70    2.90
 -27  23   1    1.30    4.10
  23   4   1    1.70    3.10
   4 -27   1    6.80    4.90
 -27  23   1   -7.50    5.30
  23   4   1    4.90    7.00
  27 -23  -1    2.50    5.80
 -23  -4  -1    2.20    2.90
  -4  27  -1    2.00    4.80
  27 -23  -1    0.80    2.20
  27 -23  -1    4.80    4.30
   7 -27   1  145.19   11.50
 -27  20   1  140.79   13.40
 -27  20   1  130.49   12.10
 -27  20   1  135.09    8.60
  27 -20  -1  133.29   13.00
 -20  -7  -1  134.09    8.60
  -7  27  -1  132.59   11.10
  27 -20  -1  144.59    8.50
  27 -20  -1  155.88   11.70
 -27  17   1   53.99    5.20
  10 -27   1   59.09    7.50
 -27  17   1   50.29    8.40
 -27  17   1   39.60    6.90
 -17 -10  -1   48.90    4.70
 -10  27  -1   44.70    7.20
  27 -17  -1   61.79    7.50
  27 -17  -1   50.99    6.60
 -10  27  -1   55.29    6.80
  27 -17  -1   54.69    8.60
 -27  14   1    8.80    5.40
  13 -27   1    7.30    4.20
 -27  14   1    9.60    6.20
  27 -14  -1   18.80    5.30
  27 -14  -1    7.00    4.70
  27 -14  -1   21.80    6.40
 -13  27  -1   27.20    5.60
 -13  27  -1   11.80    4.60
 -14 -13  -1   14.00    3.20
 -27  11   1   90.89    8.10
 -27  11   1   90.79   10.00
  16 -27   1   90.19    8.90
 -27  11   1  107.19   11.00
 -27  11   1   84.39    8.70
 -16  27  -1  126.79    9.40
  27 -11  -1   58.09    7.80
 -16  27  -1   79.69    8.80
  27 -11  -1   91.29   10.60
  27 -11  -1  104.49    9.80
  19 -27   1   19.40    4.40
 -27   8   1   25.40    4.60
  19 -27   1   19.10    5.50
 -27   8   1   24.90    7.00
 -27   8   1   13.40    6.90
 -19  27  -1    9.00    4.60
  27  -8  -1   20.20    7.20
 -19  27  -1   18.40    4.70
  27  -8  -1   11.10    4.70
  27  -8  -1   17.70    5.20
 -27   5   1   -6.50    6.30
  22 -27   1    3.80    3.70
  22 -27   1    2.00    4.90
 -27   5   1   -2.50    3.60
  22 -27   1    7.00    3.70
 -22  27  -1   -3.40    3.70
  27  -5  -1    5.70    6.60
 -22  27  -1    2.60    3.80
  27  -5  -1   -0.70    4.40
 -27   2   1   61.69    7.00
 -27   2   1   60.39    6.80
 -27   2   1   54.69    9.30
  25 -27   1   65.59    7.50
  25 -27   1   62.99    8.40
  25 -27   1   67.89    6.60
  -2 -25  -1   68.69    8.60
 -25  27  -1   43.30    7.20
  27  -2  -1   77.89    8.60
  27  -2  -1   66.69   10.70
  28 -27   1   21.30    5.50
  28 -27   1   13.00    6.40
 -27  -1   1   21.00    5.30
  28 -27   1   35.80    5.60
 -27  -1   1   27.50    5.60
   1 -28  -1   28.80    6.20
  27   1  -1   20.50    9.80
  27   1  -1   21.70    5.90
 -28  27  -1   42.40    7.20
 -27  -4   1   13.00    5.30
 -27  -4   1    6.20    5.10
  31 -27   1    4.70    4.20
  31 -27   1    5.90    7.00
  31 -27   1    5.10    5.10
 -31  27  -1    2.60    5.20
   4 -31  -1   -0.80    4.90
 -31  27  -1   -0.70    6.30
  27   4  -1    0.30    5.00
  27   4  -1    2.50    8.40
 -27  -7   1   27.80    5.40
  34 -27   1   19.40    8.10
  34 -27   1   22.90    5.60
 -27  -7   1   24.30    6.30
  34 -27   1   19.90    6.30
 -27  -7   1   18.70    6.30
   7 -34  -1   28.00    6.40
  27   7  -1   17.00    9.60
 -34  27  -1   11.10    6.30
  37 -27   1   -0.50    5.00
 -10  37   1    3.40    5.60
  37 -27   1   -0.80    5.90
 -27 -10   1   -0.10    5.30
  37 -27   1   13.20    5.00
  37 -27   1   -0.80    8.20
 -27 -10   1    9.60    6.30
  10 -37  -1    5.30    5.70
  27  10  -1    5.20   10.70
 -37  27  -1    6.30    5.00
 -37  27  -1   22.90    7.70
 -37  27  -1   11.90    6.20
  40 -27   1   12.70    5.70
 -27 -13   1   11.10    5.70
  40 -27   1   10.60    5.10
  40 -27   1   -7.70    8.20
 -13  40   1   14.00    6.20
  13 -40  -1   10.20    5.90
 -40  27  -1   21.30    7.30
 -40  27  -1   16.50    6.00
 -40  27  -1    6.20    6.60
 -16  43   1   -2.60    5.00
  43 -27   1   11.40    9.30
  43 -27   1   -0.40    5.20
  43 -27   1    2.50    5.00
 -27 -16   1   -1.30    5.10
  27  16  -1  -11.50   10.10
  16 -43  -1    5.50    5.60
 -43  27  -1    0.80    5.00
 -43  27  -1    0.40    7.10
 -43  27  -1    0.60    6.20
  46 -27   1   -6.60    5.50
 -27 -19   1    0.60    4.90
 -19  46   1  -11.50    4.40
  46 -27   1    8.40    5.70
 -46  27  -1   -1.50    5.80
 -46  27  -1   10.20    6.80
  27  19  -1   12.40   10.70
  19 -46  -1   -0.80    5.50
 -46  27  -1    7.10    5.60
 -27 -22   1    2.10    5.20
  49 -27   1   -6.10    4.80
 -22  49   1    5.00    5.20
  49 -27   1    3.80    6.50
 -49  27  -1   -2.00    5.30
 -49  27  -1   15.00    7.70
  22 -49  -1   -1.50    5.30
  27  22  -1  -17.40    9.80
  52 -27   1  -12.50    5.10
 -25  52   1   -4.20    5.00
 -52  27  -1   -2.50    5.40
 -28  52   1    1.90    5.00
 -52  24  -1   -0.60    5.80
 -21 -28   1    0.40    5.50
  49 -21   1    4.70    6.20
 -28  49   1    3.20    4.80
  49 -21   1   10.90    5.40
 -28  49   1   -8.60    6.00
 -49  21  -1   -6.60    6.00
 -49  21  -1    7.30    7.60
  21  28  -1   19.10   11.80
  28 -49  -1   24.20    7.50
 -28  46   1    6.50    6.10
 -18 -28   1    4.40    5.30
  46 -18   1  -12.90    4.90
 -28  46   1    1.90    4.30
  46 -18   1    6.60    6.50
  46 -18   1   -6.80    4.20
  18  28  -1   17.40   10.80
 -46  18  -1   -2.30    6.10
  28 -46  -1   -3.70    6.10
 -46  18  -1    8.30    7.10
 -28  43   1   29.20    5.70
 -28  43   1   24.10    7.50
 -15 -28   1   34.40    7.70
  43 -15   1   27.70    7.10
  43 -15   1   40.40    6.30
  43 -15   1   29.70    8.80
 -43  15  -1   31.10    9.30
  28 -43  -1   42.80   10.10
  15  28  -1   26.30   11.60
 -43  15  -1   23.40    8.50
 -28  40   1    5.90    6.10
 -28  40   1    3.20    4.50
  40 -12   1    3.70    5.70
  40 -12   1    5.10    7.80
  28 -40  -1   16.00    7.60
 -40  12  -1    7.00    8.90
 -40  12  -1    9.90    7.70
  28 -40  -1    6.60    4.40
  12  28  -1   10.30    5.60
  37  -9   1   -0.10    7.20
 -28  37   1    7.30    5.90
 -28  37   1    1.10    3.80
  37  -9   1   -0.70    5.20
  28 -37  -1    2.40    3.70
 -37   9  -1   -8.70    7.10
   9  28  -1    0.00    5.10
  28 -37  -1   -2.80    6.70
 -37   9  -1    6.50    8.60
 -28  34   1   15.10    6.20
  34  -6   1   12.90    8.30
  34  -6   1   19.60    5.50
   6  28  -1   24.10    6.10
 -34   6  -1   16.50    9.00
 -34   6  -1   17.40    8.20
  28 -34  -1   15.10    7.40
  28 -34  -1   24.90    4.20
  31  -3   1   14.60    7.60
  31  -3   1   -2.80    4.10
  -3 -28   1    4.10    6.40
 -28  31   1    5.10    5.20
  28 -31  -1    1.60    3.20
 -31   3  -1    5.60    7.60
  28 -31  -1   -4.20    5.50
 -31   3  -1  -11.70    6.70
   0 -28   1   29.40    7.10
 -28  28   1   19.60    6.20
  28   0   1   14.30    7.70
  28   0   1   16.90    8.00
 -28   0  -1   20.40    3.30
  28 -28  -1   26.60    6.60
  28 -28  -1   14.50    6.80
  28 -28  -1   22.40    3.70
  28 -28  -1   25.40    3.20
 -28   0  -1   21.50    7.70
   3 -28   1   37.40    7.20
  25   3   1   44.80    8.70
 -28  25   1   27.70    7.40
 -28  25   1   33.70    6.40
  25   3   1   33.80    4.90
  28 -25  -1   37.90    6.30
 -25  -3  -1   33.60    4.30
  -3  28  -1   37.40    6.80
  28 -25  -1   34.80    8.10
  28 -25  -1   35.30    3.70
  22   6   1   30.20    8.30
   6 -28   1   19.00    5.40
 -28  22   1   39.10    7.30
 -28  22   1   26.60    7.20
  28 -22  -1   17.40    6.90
 -22  -6  -1   41.40    4.20
  28 -22  -1   30.40    3.80
  -6  28  -1   42.50    6.60
  28 -22  -1   19.50    5.30
 -22  -6  -1   31.40    4.50
 -28  19   1   25.60    6.40
 -28  19   1   13.40    3.30
 -28  19   1   32.40    7.30
   9 -28   1   14.30    5.30
  28 -19  -1   13.40    6.60
  28 -19  -1   10.20    4.90
 -19  -9  -1   11.90    3.10
  -9  28  -1   22.10    5.50
  28 -19  -1   15.10    4.90
 -28  16   1   53.49    5.80
 -28  16   1   50.39    8.00
 -28  16   1   55.49    8.50
  12 -28   1   48.10    6.50
 -16 -12  -1   54.59    5.40
  28 -16  -1   51.89    6.70
  28 -16  -1   50.89    7.30
 -12  28  -1   45.90    6.50
 -12  28  -1   30.30    6.60
 -28  13   1   77.59    7.30
 -28  13   1   75.99   10.00
  15 -28   1   66.19    8.00
 -28  13   1   89.99   10.30
 -13 -15  -1   70.49    6.60
  28 -13  -1   63.69    7.70
 -15  28  -1   71.99    7.50
  28 -13  -1  100.39    8.90
  28 -13  -1   78.49    9.30
 -15  28  -1   65.49    7.90
  18 -28   1   -2.20    3.90
 -28  10   1   -4.60    5.80
 -28  10   1    1.60    4.20
 -28  10   1    0.50    6.20
  18 -28   1    2.80    3.60
 -28  10   1   -1.10    3.40
 -18  28  -1   -2.40    3.90
 -18  28  -1   -6.50    3.70
  28 -10  -1   -0.90    6.00
  28 -10  -1    6.40    4.80
  28 -10  -1   -2.90    4.00
 -28   7   1    6.10    6.40
  21 -28   1    4.10    3.70
 -28   7   1    8.10    6.80
 -28   7   1    0.60    3.60
  21 -28   1   15.40    5.40
  21 -28   1    7.40    4.10
  28  -7  -1    3.60    4.60
  28  -7  -1    9.70    4.70
  28  -7  -1    4.90    6.90
 -21  28  -1   10.20    4.80
 -21  28  -1    6.40    4.10
  24 -28   1   16.00    6.10
 -28   4   1   54.59    9.20
  24 -28   1   27.50    5.00
 -28   4   1   30.20    5.40
  24 -28   1   32.50    5.60
 -24  28  -1   33.70    6.40
  28  -4  -1   39.70    6.90
  28  -4  -1   35.30    9.00
  27 -28   1   83.89   10.40
 -28   1   1   97.29    8.80
  27 -28   1   90.09    8.80
 -28   1   1  106.19    9.80
  27 -28   1   97.89    9.50
  28  -1  -1  102.49   10.00
  -1 -27  -1   91.79    9.80
 -27  28  -1   88.39    9.60
  28  -1  -1   92.39   12.80
  30 -28   1    2.50    6.60
 -28  -2   1    7.90    4.90
  30 -28   1    7.70    4.30
  30 -28   1    1.80    5.10
 -28  -2   1    3.10    4.80
  28   2  -1   18.30   10.10
   2 -30  -1   -4.10    5.00
  28   2  -1   -7.60    4.50
 -30  28  -1   -3.70    7.70
 -30  28  -1    5.20    5.40
  33 -28   1    5.40    4.60
 -28  -5   1    0.00    4.80
 -28  -5   1   -4.20    5.10
  33 -28   1    6.50    5.40
 -28  -5   1    5.40    5.10
  33 -28   1   -1.30    6.80
 -33  28  -1    5.80    5.70
 -33  28  -1   -5.70    6.10
  28   5  -1   -1.30    8.70
   5 -33  -1    9.70    5.50
  28   5  -1   -7.60    4.50
 -28  -8   1   37.10    7.00
 -28  -8   1   34.90    7.40
  36 -28   1   40.90    6.70
  36 -28   1   39.60   10.20
  36 -28   1   54.89    8.00
 -28  -8   1   51.29    6.30
 -36  28  -1   40.10    8.70
   8 -36  -1   40.90    7.60
  28   8  -1   32.80   11.60
 -36  28  -1   23.80    6.90
 -28 -11   1   44.70    7.30
 -28 -11   1   45.60    5.30
  39 -28   1   25.70    7.20
 -28 -11   1   13.70    6.90
  39 -28   1   30.40    6.40
  39 -28   1   25.40    6.00
 -11  39   1   29.70    7.00
  28  11  -1    8.80   11.60
  11 -39  -1   32.60    7.60
 -39  28  -1   25.00    7.60
 -39  28  -1   23.00    7.60
 -39  28  -1   20.30    5.90
  42 -28   1    9.00    5.60
  42 -28   1    4.10    8.40
 -14  42   1    7.70    6.10
 -28 -14   1    6.10    5.70
 -28 -14   1    7.30    6.90
  42 -28   1    8.50    5.00
 -42  28  -1    0.70    6.70
  28  14  -1    7.60   10.80
 -42  28  -1    6.20    5.40
  14 -42  -1    1.80    5.60
 -42  28  -1    9.80    6.50
 -17  45   1    7.40    5.70
 -28 -17   1    2.30    5.10
  45 -28   1   -0.40    4.70
  45 -28   1    4.30    5.40
  45 -28   1   -9.90    7.40
 -45  28  -1   -3.00    5.70
 -45  28  -1    8.30    5.50
  28  17  -1   37.00   12.70
  17 -45  -1   -1.20    5.10
 -45  28  -1    4.00    5.80
 -28 -20   1   -1.70    4.70
  48 -28   1    0.70    5.40
  48 -28   1    3.30    6.00
  48 -28   1    6.30    5.10
 -20  48   1    8.70    5.70
 -48  28  -1    5.80    6.50
 -48  28  -1    1.20    5.60
 -48  28  -1   -0.30    5.30
  20 -48  -1    3.40    5.40
  28  20  -1  -16.40    9.40
  51 -28   1    4.30    6.20
  51 -28   1   10.20    6.10
 -23  51   1    6.30    5.80
 -28 -23   1   -4.80    4.90
  23 -51  -1   -3.50    4.90
 -51  28  -1   -2.40    5.10
  28  23  -1   11.40   12.20
 -51  28  -1   -2.40    5.90
 -29  51   1    3.80    7.20
 -22 -29   1   -0.50    4.90
 -29  51   1    1.20    4.90
  51 -22   1    0.00    5.80
  51 -22   1   11.70    5.20
  22  29  -1    6.70   11.70
 -51  22  -1   -2.20    6.70
  29 -51  -1    1.90    6.60
 -51  22  -1    0.40    6.10
 -19 -29   1    4.90    5.40
  48 -19   1    6.20    6.50
  48 -19   1   -0.40    5.70
 -29  48   1   -0.30    4.30
 -29  48   1    7.60    6.50
  48 -19   1   -0.50    4.50
  19  29  -1   15.40   10.80
  29 -48  -1   -8.70    5.40
 -48  19  -1   -7.20    5.90
 -48  19  -1    0.70    6.90
 -29  45   1   13.60    6.60
  45 -16   1   11.40    6.00
 -16 -29   1    8.70    6.20
 -29  45   1    3.40    4.40
  45 -16   1    0.70    4.20
  45 -16   1   18.80    7.90
  29 -45  -1    2.80    6.50
 -45  16  -1    7.50    8.30
  16  29  -1   26.70   11.10
 -45  16  -1    8.80    7.10
  42 -13   1   16.80    6.40
 -13 -29   1   -0.50    5.70
 -29  42   1   14.00    7.00
  42 -13   1   26.00    8.60
 -29  42   1    3.80    4.50
  29 -42  -1   19.30   13.20
 -42  13  -1   30.80    9.50
  13  29  -1    0.50    5.10
 -42  13  -1   17.00    8.00
  29 -42  -1   25.60    5.30
 -29  39   1    8.50    4.40
  39 -10   1    0.30    7.60
 -29  39   1   -6.00    5.60
  39 -10   1   -1.10    5.20
  10  29  -1   -6.50    4.90
 -39  10  -1  -12.40    7.00
  29 -39  -1    7.10    7.30
  29 -39  -1   -4.20    4.50
 -39  10  -1    1.90    8.00
  36  -7   1    3.30    7.90
  36  -7   1    0.60    5.00
 -29  36   1    8.20    5.70
  29 -36  -1    8.10    3.80
  29 -36  -1   -4.70    6.20
   7  29  -1   13.80    5.60
 -36   7  -1   12.10    8.50
 -36   7  -1    7.20    8.30
 -29  33   1    9.00    6.00
  -4 -29   1    3.40    6.50
  33  -4   1    5.40    5.10
  33  -4   1    2.80    8.30
 -33   4  -1    9.40    8.40
  29 -33  -1    5.60    6.90
 -33   4  -1    2.90    7.50
  29 -33  -1   12.60    3.80
   4  29  -1   10.20    5.40
 -29  30   1   73.09    9.00
  30  -1   1   45.30    6.60
  30  -1   1   66.49   10.90
  -1 -29   1   67.29    9.70
  29 -30  -1   61.39    6.30
 -30   1  -1   73.29    5.70
 -30   1  -1   60.09   10.70
  29 -30  -1   62.99    9.90
 -30   1  -1   53.99   10.30
 -29  27   1   40.40    8.00
 -29  27   1   37.50    6.70
  27   2   1   40.60    9.50
   2 -29   1   24.60    6.60
  27   2   1   22.50    4.70
  29 -27  -1   27.70    3.40
  29 -27  -1   31.00    8.00
  -2  29  -1   12.50    5.90
  29 -27  -1   27.80    3.90
  29 -27  -1   30.20    6.30
 -27  -2  -1   22.00    3.80
 -29  24   1   68.29    8.40
 -29  24   1   72.99   10.10
  24   5   1   87.19   11.60
   5 -29   1  106.09   10.00
  24   5   1   90.09    7.80
 -24  -5  -1   82.99    7.40
  29 -24  -1   83.69   11.40
  29 -24  -1   87.69    9.20
  -5  29  -1  100.09    9.60
  29 -24  -1   92.19    6.50
   8 -29   1    7.80    4.70
 -29  21   1   19.80    3.50
 -29  21   1   20.70    6.10
 -29  21   1   20.30    7.10
  29 -21  -1   16.70    5.20
  -8  29  -1   13.90    5.20
  29 -21  -1   23.70    7.50
 -21  -8  -1   14.10    3.20
  29 -21  -1   15.60    3.20
 -29  18   1    2.40    3.20
  11 -29   1   -2.90    4.10
 -29  18   1    7.40    5.90
 -29  18   1    0.90    5.20
 -11  29  -1    4.70    4.60
  29 -18  -1    3.60    4.60
  29 -18  -1    0.20    4.40
  29 -18  -1   -0.10    5.90
 -11  29  -1    0.30    5.70
 -18 -11  -1    5.10    2.90
  14 -29   1   17.00    5.10
 -29  15   1   18.80    7.00
 -29  15   1   16.80    6.40
 -29  15   1    9.50    4.30
 -15 -14  -1   12.60    3.40
 -14  29  -1    9.10    5.40
  29 -15  -1    6.00    6.00
  29 -15  -1    1.00    4.70
  29 -15  -1   15.20    5.40
 -14  29  -1   14.10    5.00
 -29  12   1   37.80    6.00
 -29  12   1   37.80    8.00
  17 -29   1   34.50    6.00
 -29  12   1   36.40    5.50
 -29  12   1   29.00    7.30
  29 -12  -1   25.00    5.70
 -17  29  -1   25.90    5.60
  29 -12  -1   23.80    7.50
  29 -12  -1   38.40    6.30
 -17  29  -1   34.80    5.90
 -29   9   1   26.00    4.90
  20 -29   1   21.90    5.60
 -29   9   1   26.80    5.90
 -29   9   1   36.50    8.40
  20 -29   1   30.30    4.90
 -29   9   1   31.70    7.60
  29  -9  -1   33.00    8.20
 -20  29  -1    9.60    5.20
 -20  29  -1   20.60    5.10
  29  -9  -1   27.10    5.90
  29  -9  -1   32.50    6.30
 -29   6   1    2.30    3.90
  23 -29   1    2.20    3.80
  23 -29   1    3.30    4.10
 -29   6   1   11.90    7.40
 -29   6   1   20.10    7.60
  23 -29   1    9.40    5.40
  29  -6  -1    8.80    6.80
  29  -6  -1    0.10    4.80
 -23  29  -1    1.60    4.50
 -23  29  -1    9.60    4.40
 -29   3   1   49.80    9.30
 -29   3   1   45.50    6.40
  26 -29   1   50.69    8.80
  26 -29   1   57.59    6.70
  26 -29   1   60.29    6.70
  29  -3  -1   52.39   10.00
 -26  29  -1   54.69    7.60
  29  -3  -1   37.30    6.90
  -3 -26  -1   44.40    7.80
  29 -29   1   17.80    5.70
  29 -29   1   30.20    5.40
 -29   0   1   21.20    5.60
 -29   0   1   21.30    5.60
  29 -29   1   16.00    7.50
 -29  29  -1   25.30    6.40
  29   0  -1   16.70    5.70
   0 -29  -1   27.10    6.80
  29   0  -1   26.30    9.80
  32 -29   1   23.60    5.50
  32 -29   1   28.70    6.30
 -29  -3   1   33.00    6.40
  32 -29   1   22.40    7.80
 -29  -3   1   23.60    5.90
  29   3  -1   27.90   10.50
 -32  29  -1   25.20    6.70
 -32  29  -1   31.90    6.90
  29   3  -1   24.00    6.30
   3 -32  -1   29.00    7.10
  35 -29   1   10.60    5.00
 -29  -6   1    9.50    5.60
  35 -29   1    7.60    5.80
 -29  -6   1    2.80    5.60
  35 -29   1   13.90    8.30
 -29  -6   1   11.50    5.50
  29   6  -1    8.00   10.20
   6 -35  -1    1.80    5.40
  29   6  -1    5.60    5.50
 -35  29  -1    1.90    5.90
 -35  29  -1   -0.60    5.60
 -29  -9   1   29.60    5.20
  38 -29   1   10.90    9.70
  38 -29   1   17.30    6.20
 -29  -9   1   25.60    6.60
 -29  -9   1   16.30    7.00
  38 -29   1   12.10    6.50
  38 -29   1   22.30    6.10
  29   9  -1   27.20   12.10
   9 -38  -1   28.70    6.90
 -38  29  -1   25.60    8.10
 -38  29  -1   18.10    6.80
 -12  41   1   -4.30    5.70
  41 -29   1    4.20    4.80
 -29 -12   1   -2.00    6.10
 -29 -12   1    0.10    5.30
  41 -29   1   -6.40    7.90
  41 -29   1   -1.60    5.30
 -41  29  -1    6.60    5.00
  29  12  -1   12.80   11.80
 -41  29  -1    3.20    6.40
 -41  29  -1    4.00    6.40
  12 -41  -1   -3.90    5.30
 -29 -15   1    3.00    5.10
  44 -29   1   -6.10    8.10
 -29 -15   1   -4.00    6.20
  44 -29   1    4.00    4.90
  44 -29   1    4.00    5.40
 -15  44   1   -5.70    5.40
 -44  29  -1    0.00    5.60
  29  15  -1    4.60   10.40
  15 -44  -1   -3.10    5.10
 -44  29  -1    4.80    5.10
 -44  29  -1    8.10    6.00
 -18  47   1    3.50    5.50
 -29 -18   1    4.70    5.00
  47 -29   1    6.10    5.00
  47 -29   1    5.30    5.50
 -47  29  -1   -0.50    4.70
  29  18  -1   -6.90   10.50
 -47  29  -1   -0.70    6.10
 -47  29  -1    6.60    6.00
  18 -47  -1   -3.10    5.20
 -21  50   1    1.50    5.10
  50 -29   1   19.30    7.20
  50 -29   1    7.60    5.30
  50 -29   1    9.50    6.10
 -29 -21   1   -6.20    4.40
 -50  29  -1   19.50    7.90
  21 -50  -1   -1.90    5.40
  29  21  -1   -5.40   10.90
 -50  29  -1    1.60    5.70
 -50  29  -1    2.80    5.30
 -30  50   1    4.00    4.50
 -20 -30   1    3.80    5.30
  50 -20   1   -4.10    5.70
 -30  50   1   12.20    7.00
  50 -20   1    8.30    6.60
  50 -20   1    2.00    4.80
 -50  20  -1    2.30    7.10
  20  30  -1    3.00   11.20
  30 -50  -1   14.20    7.30
 -50  20  -1   -0.70    6.50
 -30  47   1    3.00    4.40
  47 -17   1   -1.70    5.70
  47 -17   1   12.40    5.00
 -17 -30   1   -1.10    5.20
 -30  47   1    8.80    6.30
  47 -17   1    2.90    6.90
  17  30  -1    4.70   10.80
 -47  17  -1   -2.00    6.60
 -47  17  -1    3.20    8.20
  30 -47  -1   14.60    7.50
  44 -14   1   -1.70    7.30
 -30  44   1   -2.40    3.90
 -14 -30   1    0.10    5.60
 -30  44   1   11.10    6.60
  44 -14   1    4.00    5.60
  30 -44  -1    2.70    3.90
  14  30  -1   -0.30    4.60
  30 -44  -1   -8.90    6.10
 -44  14  -1    8.00    7.50
 -44  14  -1   16.10    8.40
  41 -11   1   -5.50    7.60
 -30  41   1    6.10    5.90
  41 -11   1   10.30    6.10
 -30  41   1   13.20    4.50
  30 -41  -1   10.60    4.50
 -41  11  -1   20.10    8.60
  30 -41  -1    0.20    7.10
 -41  11  -1   19.90    8.50
  11  30  -1   -1.40    5.00
  38  -8   1   11.70    5.80
 -30  38   1    8.20    6.20
  38  -8   1   19.70    8.90
  30 -38  -1   12.60    7.50
 -38   8  -1   20.40    9.00
 -38   8  -1    6.60    7.90
   8  30  -1   12.00    5.70
  30 -38  -1    6.00    4.00
  35  -5   1   10.10    5.30
  35  -5   1    4.50    8.20
  -5 -30   1    4.70    7.10
 -30  35   1    8.40    6.00
  30 -35  -1    1.20    3.50
  30 -35  -1   16.40    8.00
 -35   5  -1   10.30    8.20
 -35   5  -1   -2.20    7.60
   5  30  -1   11.20    5.60
 -30  32   1    1.50    5.50
  32  -2   1    3.80    7.60
  32  -2   1    3.80    4.60
  -2 -30   1   -2.20    5.90
  30 -32  -1    3.30    6.30
 -32   2  -1    6.00    2.80
  30 -32  -1    9.10    3.50
 -32   2  -1   14.10    8.20
 -32   2  -1   15.30    8.60
 -30  29   1   47.40    8.10
 -30  29   1   28.90    8.40
  29   1   1   49.80    9.80
   1 -30   1   26.50    7.40
  29   1   1   39.80    6.90
  30 -29  -1   25.20    6.80
  30 -29  -1   41.40    8.40
  30 -29  -1   40.70    4.10
  -1  30  -1   40.10    7.40
  30 -29  -1   43.60    4.80
 -29  -1  -1   48.80    4.50
 -29  -1  -1   44.40    9.60
 -30  26   1   24.30    7.90
  26   4   1   16.30    8.70
   4 -30   1   34.30    7.20
  26   4   1   28.70    5.00
 -30  26   1   22.10    6.10
  30 -26  -1   33.70    6.90
 -26  -4  -1   27.90    4.20
  -4  30  -1   18.60    6.40
  30 -26  -1   43.60    8.70
  30 -26  -1   26.20    3.50
 -30  23   1   27.80    7.80
  23   7   1   23.70    8.80
 -30  23   1   41.70    7.50
   7 -30   1   33.10    6.70
  30 -23  -1   47.40    8.90
  -7  30  -1   44.40    7.20
  30 -23  -1   46.90    4.40
  30 -23  -1   37.50    6.40
 -30  20   1   43.50    8.40
 -30  20   1   33.40    6.80
  10 -30   1   27.50    5.80
 -30  20   1   27.70    4.30
 -20 -10  -1   45.80    4.60
 -10  30  -1   29.30    6.00
  30 -20  -1   27.50    6.00
  30 -20  -1   23.30    6.30
  30 -20  -1   30.70    8.40
 -30  17   1    1.60    5.30
 -30  17   1   -1.30    6.10
  13 -30   1   -0.80    4.30
 -30  17   1    5.20    4.00
  30 -17  -1    7.30    5.00
 -17 -13  -1    0.70    2.80
 -13  30  -1   -3.10    4.40
 -13  30  -1   -2.70    5.00
  30 -17  -1    5.70    4.90
 -30  14   1    3.30    6.40
  16 -30   1    0.50    4.20
 -30  14   1   10.20    6.20
 -30  14   1    8.70    4.30
 -14 -16  -1    2.00    3.60
 -16  30  -1    5.90    4.40
  30 -14  -1    2.70    5.90
 -16  30  -1    9.10    5.20
  30 -14  -1    3.60    4.50
  30 -14  -1  -11.60    4.60
  19 -30   1   -1.60    4.20
 -30  11   1    0.60    5.00
 -30  11   1    6.90    6.80
 -30  11   1   -4.00    3.60
 -30  11   1   -6.70    5.70
 -19  30  -1    0.30    4.70
  30 -11  -1    3.00    4.80
 -19  30  -1   -7.50    3.80
  30 -11  -1    3.30    6.50
  30 -11  -1   -6.70    4.90
 -30   8   1   26.20    7.90
  22 -30   1   17.20    4.60
  22 -30   1   18.50    5.10
 -30   8   1   20.10    4.80
 -30   8   1   38.40    8.50
  22 -30   1   28.90    6.80
  30  -8  -1   17.60    5.40
  30  -8  -1   38.60    8.50
 -22  30  -1    6.70    4.80
 -22  30  -1   18.80    5.00
  30  -8  -1    6.50    5.30
 -30   5   1   -6.20    6.80
  25 -30   1    8.50    5.80
 -30   5   1    3.70    4.30
  25 -30   1    3.60    4.00
 -30   5   1  -12.00    6.30
  25 -30   1    2.20    4.30
 -25  30  -1    3.00    4.40
  30  -5  -1   16.80    8.10
  30  -5  -1    8.20    5.60
  28 -30   1   17.80    4.80
 -30   2   1   18.50    5.20
  28 -30   1   17.20    5.40
 -30   2   1   13.30    5.10
  28 -30   1   16.60    6.60
 -28  30  -1    6.60    5.70
  30  -2  -1   12.50    8.90
  30  -2  -1   11.20    5.40
  -2 -28  -1   18.40    6.60
  31 -30   1   -3.00    6.10
 -30  -1   1    6.90    5.40
  31 -30   1   -1.60    4.80
  31 -30   1    1.10    4.30
 -30  -1   1    6.30    5.10
 -31  30  -1   15.50    6.30
   1 -31  -1   -0.10    5.20
 -31  30  -1    0.50    5.40
  30   1  -1   -5.90    8.80
  30   1  -1   17.30    6.10
  34 -30   1   13.10    6.20
 -30  -4   1   13.60    5.90
  34 -30   1   14.50    5.30
  34 -30   1   14.30    8.40
 -30  -4   1    8.80    5.50
  30   4  -1    7.10    5.50
  30   4  -1    2.20   10.50
 -34  30  -1    7.30    6.20
 -34  30  -1   15.20    6.50
   4 -34  -1   -6.90    4.80
 -30  -7   1    3.80    4.80
 -30  -7   1   12.30    6.10
 -30  -7   1    4.40    5.60
  37 -30   1    9.90    6.30
  37 -30   1    7.30    8.50
  37 -30   1   12.40    5.30
   7 -37  -1    3.80    5.70
 -37  30  -1    6.20    6.30
 -37  30  -1    0.60    6.10
  30   7  -1    3.50    9.30
  40 -30   1   23.10    6.10
 -30 -10   1   11.20    6.10
  40 -30   1   11.00    6.30
  40 -30   1   19.80    9.70
 -30 -10   1   23.40    7.30
  40 -30   1   19.40    6.80
 -10  40   1   22.60    7.10
 -40  30  -1    8.10    6.80
  10 -40  -1   22.60    7.40
 -40  30  -1   26.40    8.50
 -30 -13   1    3.30    5.60
 -30 -13   1    5.50    6.20
  43 -30   1   -3.90    8.60
 -13  43   1    4.90    6.00
  43 -30   1   11.90    5.70
  43 -30   1    6.00    4.90
 -43  30  -1    3.10    4.90
  30  13  -1   17.30   10.70
  13 -43  -1   -8.80    7.70
 -43  30  -1   11.40    6.50
 -43  30  -1    4.80    6.70
  46 -30   1   -7.70    8.10
 -30 -16   1    1.40    5.10
 -30 -16   1   10.20    6.60
  46 -30   1   -2.80    4.20
 -16  46   1    5.70    5.80
  46 -30   1   -3.40    5.10
  16 -46  -1    0.70    5.90
 -46  30  -1   11.20    5.50
  30  16  -1   -8.50   10.40
 -46  30  -1   15.00    6.90
 -46  30  -1    4.80    6.40
  49 -30   1   -1.00    5.40
  49 -30   1   -9.30    4.70
 -19  49   1    6.20    5.80
  49 -30   1    3.10    4.70
 -30 -19   1    8.90    5.30
 -49  30  -1    1.70    5.90
 -49  30  -1    3.60    5.20
 -49  30  -1   -7.10    5.40
  30  19  -1   26.20   12.60
  19 -49  -1   -0.80    5.50
 -22  52   1   -2.70    5.20
  49 -18   1   12.50    6.60
 -18 -31   1   -2.90    5.20
 -31  49   1   -0.20    6.10
  49 -18   1    1.90    6.50
 -31  49   1   -4.70    4.00
 -49  18  -1    2.60    7.20
  31 -49  -1    0.40    6.20
  18  31  -1    7.10   11.70
 -49  18  -1   -2.80    6.80
 -31  46   1    4.60    4.50
 -15 -31   1   -3.90    5.30
 -31  46   1    0.80    5.70
  46 -15   1    0.50    5.80
  46 -15   1  -10.90    6.50
 -46  15  -1   12.10    7.50
 -46  15  -1    1.80    7.30
  31 -46  -1   -5.30    3.80
  15  31  -1   18.50   11.60
  31 -46  -1   -3.70    6.20
 -31  43   1    7.70    4.30
  43 -12   1   23.30    6.60
 -31  43   1   13.00    7.10
  43 -12   1    5.80    7.70
  31 -43  -1    8.80    4.40
  12  31  -1   16.00    5.50
  31 -43  -1   -1.70    6.60
 -43  12  -1   -2.30    7.00
 -43  12  -1    8.90    8.40
  40  -9   1   18.80    9.00
 -31  40   1   12.50    6.60
  40  -9   1    4.80    5.60
 -40   9  -1   19.30    9.70
 -40   9  -1   18.10    8.30
  31 -40  -1   23.20    8.30
   9  31  -1   23.70    6.50
 -31  37   1   10.10    6.00
  37  -6   1   14.20    9.10
  37  -6   1   -4.60    4.80
  -6 -31   1    7.80    7.90
 -37   6  -1   11.10   10.50
 -37   6  -1   10.40    8.60
  31 -37  -1   13.30    7.90
   6  31  -1    4.00    5.70
  31 -37  -1    7.70    3.90
  34  -3   1    2.70    4.70
  -3 -31   1    9.90    7.10
  34  -3   1    6.60    8.80
 -31  34   1    1.30    5.20
 -34   3  -1    8.80    8.50
 -34   3  -1   -7.00    7.20
   3  31  -1   -6.70    5.00
  31 -34  -1   -4.80    6.80
  31 -34  -1    1.30    3.30
 -31  31   1   25.90    6.70
  31   0   1   18.00    5.10
   0 -31   1   19.90    7.20
  31   0   1   13.30    9.00
 -31  31   1   23.00    7.90
  31 -31  -1   22.10    7.70
 -31   0  -1    9.10    8.30
 -31   0  -1   16.00    3.30
  31 -31  -1   12.80    6.60
  31 -31  -1   10.20    3.60
   3 -31   1    6.20    6.20
  28   3   1    4.20    4.20
  28   3   1   14.30    9.10
 -31  28   1   12.70    7.40
 -31  28   1    7.50    5.50
  31 -28  -1    1.90    7.00
  -3  31  -1    5.90    5.90
 -28  -3  -1    9.80    3.30
  31 -28  -1    9.50    5.70
  31 -28  -1   -0.30    2.50
  25   6   1    6.00    8.60
 -31  25   1   10.60    5.60
   6 -31   1   13.30    5.90
 -31  25   1   18.20    7.40
  31 -25  -1   11.60    6.10
  31 -25  -1    3.40    7.00
 -25  -6  -1    4.90    3.80
  31 -25  -1   13.90    3.30
  -6  31  -1   14.30    5.90
 -31  22   1   31.50    7.90
 -31  22   1   24.40    4.10
 -31  22   1   37.10    7.20
   9 -31   1   42.60    6.90
  31 -22  -1   55.09    9.60
  -9  31  -1   25.40    6.40
  31 -22  -1   35.60    6.70
 -22  -9  -1   35.30    6.60
  31 -22  -1   36.30    4.40
  12 -31   1    1.10    4.60
 -31  19   1   -0.60    6.00
 -31  19   1   -3.50    5.40
  31 -19  -1    4.60    4.90
 -12  31  -1    7.90    5.10
 -19 -12  -1    0.80    2.90
 -12  31  -1   -4.20    5.20
  31 -19  -1    3.70    5.30
  15 -31   1   22.90    5.70
 -31  16   1   31.00    5.50
 -31  16   1   27.90    7.40
 -31  16   1   27.10    8.10
 -15  31  -1   25.30    6.00
 -16 -15  -1   28.40    4.50
  31 -16  -1   48.90    7.40
 -15  31  -1   14.70    6.00
  31 -16  -1   37.20    7.90
  31 -16  -1   36.20    6.50
 -31  13   1   36.80    6.10
 -31  13   1   38.40    8.40
 -31  13   1   43.70    8.70
  18 -31   1   42.10    7.00
 -18  31  -1   32.30    6.90
  31 -13  -1   42.50    8.80
 -13 -18  -1   43.40    5.20
 -18  31  -1   40.00    6.30
  31 -13  -1   40.20    7.30
  31 -13  -1   53.79    7.10
  21 -31   1   -0.10    4.80
 -31  10   1   -4.40    6.90
  21 -31   1    5.10    3.90
 -31  10   1   -4.20    3.70
 -31  10   1   -4.80    5.00
 -31  10   1   -0.80    6.60
 -21  31  -1    8.10    5.00
  31 -10  -1    6.00    6.60
  31 -10  -1    1.60    4.70
  31 -10  -1    4.70    4.90
 -21  31  -1   -3.00    4.00
 -31   7   1   31.40    9.00
 -31   7   1   24.20    8.50
  24 -31   1   21.60    5.00
  24 -31   1   35.70    7.20
  24 -31   1   33.90    5.80
 -31   7   1   28.00    5.30
  31  -7  -1   33.10    9.10
 -24  31  -1   43.10    6.70
 -24  31  -1   42.20    6.20
  31  -7  -1   37.70    7.00
  27 -31   1   -4.60    5.40
  27 -31   1    4.10    4.70
 -31   4   1    1.80    4.50
  27 -31   1    7.60    4.40
  31  -4  -1    9.30    5.80
  31  -4  -1   -1.80    7.30
 -27  31  -1    9.60    5.50
  -4 -27  -1   -1.90    6.00
  30 -31   1   25.50    8.00
  30 -31   1   35.10    5.70
  30 -31   1   35.10    6.80
 -31   1   1   47.00    6.70
 -31   1   1   37.20    6.50
 -30  31  -1   41.20    7.60
  -1 -30  -1   76.59    9.50
  31  -1  -1   25.40   10.70
  31  -1  -1   40.30    7.70
  33 -31   1   51.89   10.00
 -31  -2   1   58.19    7.50
  33 -31   1   50.19    6.70
  33 -31   1   53.49    7.60
 -31  -2   1   49.00    7.40
 -33  31  -1   44.20    8.40
   2 -33  -1   47.80    7.90
  31   2  -1   24.70   11.70
  31   2  -1   37.00    7.30
 -33  31  -1   40.20    7.60
  36 -31   1   13.80    6.00
 -31  -5   1    1.90    5.40
 -31  -5   1   10.10    5.80
  36 -31   1   13.80    8.80
 -31  -5   1    2.10    6.70
  36 -31   1    9.50    5.20
 -36  31  -1   15.20    6.60
  31   5  -1   10.00    6.10
  31   5  -1    3.10    9.40
 -36  31  -1    8.30   10.20
   5 -36  -1   18.40    6.70
  39 -31   1    5.60    5.20
  39 -31   1    6.70    6.10
  39 -31   1   -7.00    7.60
 -31  -8   1   -7.90    5.30
  39 -31   1   -7.40    5.80
 -31  -8   1    5.30    6.10
 -31  -8   1    5.00    4.70
 -39  31  -1    1.00    6.10
  31   8  -1   21.70   11.70
   8 -39  -1   10.90    6.30
 -39  31  -1   12.30    7.00
  42 -31   1    5.90    5.70
 -31 -11   1    6.90    6.30
  42 -31   1    3.10    5.10
 -31 -11   1    5.50    5.70
  42 -31   1    4.60    9.30
 -11  42   1    1.60    5.90
 -42  31  -1   16.90    7.90
 -42  31  -1    1.00    6.00
  11 -42  -1    9.10    6.10
  31  11  -1    5.40   10.50
 -14  45   1   -1.30    5.60
 -31 -14   1   13.30    5.80
  45 -31   1   16.10    9.10
  45 -31   1   12.90    5.50
  45 -31   1   11.00    6.00
 -31 -14   1    8.60    6.30
  31  14  -1    9.60   10.60
 -45  31  -1    3.90    6.00
 -45  31  -1    7.00    7.20
  14 -45  -1   17.10    6.50
 -31 -17   1    5.40    5.20
 -31 -17   1   -5.30    5.80
 -17  48   1    4.00    5.80
  48 -31   1    8.60    4.90
  48 -31   1  -10.10    4.70
 -48  31  -1   -4.80    4.40
  17 -48  -1    6.20    6.10
  31  17  -1   25.50   12.60
 -48  31  -1   -2.20    5.70
 -48  31  -1   14.20    6.90
 -20  51   1   -4.30    5.10
  51 -31   1   -4.70    5.30
 -31 -20   1    0.70    5.00
  51 -31   1    3.60    4.40
  51 -31   1   -3.60    5.80
  31  20  -1   -8.70   11.10
 -51  31  -1    2.90    5.70
 -51  31  -1   -4.60    4.70
 -51  31  -1   -2.30    5.90
  20 -51  -1   -1.20    5.30
 -32  51   1    9.60    4.70
 -32  51   1    8.00    6.90
 -19 -32   1    8.10    5.90
  51 -19   1    3.80    6.70
  51 -19   1    1.80    6.20
  32 -51  -1    0.70    4.40
 -51  19  -1    1.60    6.50
  32 -51  -1  -12.00    5.70
  19  32  -1    8.20   11.30
 -51  19  -1   -7.50    6.30
 -32  48   1   -5.20    5.60
 -16 -32   1    1.50    5.50
  48 -16   1    7.00    6.40
  48 -16   1   -4.70    6.80
 -32  48   1    8.60    4.50
  32 -48  -1   39.80    8.80
 -48  16  -1   -0.40    7.80
  16  32  -1  -15.30   10.30
  32 -48  -1    9.80    4.60
 -48  16  -1   -9.20    6.70
 -32  45   1    2.40    4.10
 -13 -32   1    1.60    5.70
  45 -13   1   30.70    9.10
  45 -13   1    3.40    5.90
 -32  45   1   -1.30    6.00
  32 -45  -1    9.70    7.00
 -45  13  -1   -5.50    6.60
 -45  13  -1   14.80    8.50
  32 -45  -1    8.60    4.20
  13  32  -1    7.80    4.90
  42 -10   1   14.40    8.90
  42 -10   1   19.60    6.50
 -32  42   1   21.00    7.50
  10  32  -1   21.50    5.80
  32 -42  -1   24.90    5.00
 -42  10  -1   12.40    8.10
  32 -42  -1   18.40    7.80
 -42  10  -1   40.10   10.70
  -7 -32   1   17.40    8.60
 -32  39   1   18.50   11.30
  39  -7   1   22.30    9.30
  39  -7   1   12.10    5.70
  32 -39  -1   17.50    4.50
  32 -39  -1   11.10    8.40
 -39   7  -1   -7.30    8.50
 -39   7  -1   12.40    8.90
   7  32  -1   13.50    6.10
 -32  36   1   16.20    6.90
  36  -4   1    7.10    5.20
  36  -4   1    3.30    9.20
  -4 -32   1   18.30    8.30
  32 -36  -1    7.50    4.00
   4  32  -1   14.70    6.10
  32 -36  -1   12.60    8.00
  33  -1   1   13.20    4.90
 -32  33   1    7.10    5.90
  33  -1   1    9.30    8.60
  -1 -32   1    5.60    6.50
 -33   1  -1    1.50    2.80
  32 -33  -1    3.80    3.40
  32 -33  -1    5.20    7.40
 -33   1  -1   -8.60    7.00
  32 -33  -1   -4.50    5.50
 -33   1  -1    9.60    9.30
 -32  30   1   29.50    7.40
 -32  30   1   30.60    8.40
   2 -32   1   35.40    7.70
  30   2   1   25.40   10.00
  30   2   1   34.50    5.80
  32 -30  -1   20.80    6.80
  32 -30  -1   19.50    4.00
  32 -30  -1   35.30    3.70
 -30  -2  -1   23.50    4.10
  32 -30  -1   30.90    8.70
 -30  -2  -1   16.00    8.70
  -2  32  -1   26.50    7.20
 -32  27   1   36.30    7.60
   5 -32   1   39.50    7.10
 -32  27   1   49.90    9.50
  27   5   1   37.20    5.50
  27   5   1   35.60   10.50
 -27  -5  -1   40.80    4.90
  32 -27  -1   52.29    7.60
  32 -27  -1   36.10    4.20
  32 -27  -1   34.40    9.10
  -5  32  -1   26.80    7.10
 -32  24   1    0.50    5.40
   8 -32   1    0.10    4.90
  24   8   1   -2.30    8.30
 -32  24   1    4.60    6.90
 -24  -8  -1   11.20    3.40
  -8  32  -1    0.80    5.40
  32 -24  -1   -2.60    5.20
  32 -24  -1    5.20    3.00
  32 -24  -1   -5.60    6.50
 -32  21   1    0.50    6.50
 -32  21   1    8.90    5.80
 -32  21   1    2.90    3.40
  11 -32   1   -3.20    4.30
  32 -21  -1   -2.90    4.90
 -21 -11  -1    3.70    4.10
  32 -21  -1    4.60    7.30
 -11  32  -1    1.10    5.10
  32 -21  -1   -3.40    4.90
 -32  18   1   55.59    6.30
 -32  18   1   55.39    8.90
  14 -32   1   50.29    7.40
 -32  18   1   54.49    9.40
 -18 -14  -1   63.89    7.00
 -14  32  -1   45.60    7.40
  32 -18  -1   51.09    7.80
 -14  32  -1   51.49    8.30
  32 -18  -1   74.99    8.40
  17 -32   1   20.00    5.80
 -32  15   1   11.00    5.00
 -32  15   1   12.90    6.50
 -32  15   1   21.60    7.80
 -17  32  -1   30.80    6.10
  32 -15  -1   18.60    5.90
 -15 -17  -1   12.10    4.00
 -17  32  -1   14.50    6.10
  32 -15  -1   27.20    6.80
  32 -15  -1   16.30    7.10
 -32  12   1    0.80    7.00
 -32  12   1   11.70    7.50
 -32  12   1    3.60    5.30
  20 -32   1    8.10    5.40
 -32  12   1    9.20    4.50
 -20  32  -1   11.00    5.60
  32 -12  -1    4.20    5.30
 -20  32  -1   -4.70    4.10
  32 -12  -1   15.00    8.20
  32 -12  -1    9.30    5.80
 -32   9   1    3.70    5.70
  23 -32   1    7.60    4.40
 -32   9   1    2.30    7.80
  23 -32   1   -1.60    3.80
  23 -32   1   -1.70    4.90
 -32   9   1    3.50    6.90
 -32   9   1   10.30    4.50
  32  -9  -1    5.90    5.80
 -23  32  -1    9.80    4.80
  32  -9  -1    9.60    5.20
 -23  32  -1    3.10    4.90
  32  -9  -1    5.40    7.50
 -32   6   1   14.20    8.10
  26 -32   1   22.90    5.40
 -32   6   1   11.80    7.90
  26 -32   1   21.40    5.00
  26 -32   1   10.40    6.50
 -32   6   1   29.30    5.40
  32  -6  -1   20.00    8.60
 -26  32  -1   13.20    5.70
  32  -6  -1   11.30    6.20
 -26  32  -1   11.20    5.20
 -32   3   1    8.80    5.20
  29 -32   1   11.70    5.40
  29 -32   1    8.30    4.60
  29 -32   1    2.90    6.30
  -3 -29  -1    1.50    6.20
  32  -3  -1    5.80    5.50
  32  -3  -1    5.80    9.30
 -29  32  -1   10.00    6.20
 -32   0   1   -3.70    4.70
 -32   0   1   -5.20    4.70
  32 -32   1    4.30    4.50
  32 -32   1   -2.10    6.80
  32 -32   1    0.60    5.10
 -32  32  -1    4.40    5.80
   0 -32  -1    5.40    6.10
  32   0  -1    1.10   10.40
 -32  32  -1   -6.80    5.00
  32   0  -1   -7.00    5.10
  35 -32   1   16.30    6.30
 -32  -3   1   20.50    6.20
 -32  -3   1    7.70    5.70
  35 -32   1    7.90    4.90
  35 -32   1   24.70    8.70
  32   3  -1   15.30   11.60
   3 -35  -1   23.10    7.30
 -35  32  -1   16.20    7.00
  32   3  -1   10.70    6.20
 -32  -6   1   41.60    7.60
  38 -32   1   37.30    6.90
 -32  -6   1   44.80    7.30
  38 -32   1   41.30   10.80
  38 -32   1   44.50    8.00
 -38  32  -1   44.60    8.50
  32   6  -1   49.30   12.30
 -38  32  -1   44.80    9.10
   6 -38  -1   61.59    9.30
 -32  -9   1   47.90    8.10
  41 -32   1   55.39    7.40
  41 -32   1   23.40   10.20
  41 -32   1   50.39    8.10
  -9  41   1   16.30    6.80
  41 -32   1   53.69    8.40
 -32  -9   1   43.20    7.60
 -41  32  -1   45.20    8.90
 -41  32  -1   41.90    7.90
   9 -41  -1   39.10    8.20
  32   9  -1   33.40   12.50
  44 -32   1    9.40    5.20
 -12  44   1   14.10    6.10
  44 -32   1   13.10    6.20
  44 -32   1   12.10    9.40
 -32 -12   1    8.50    5.60
 -32 -12   1    6.90    6.20
 -44  32  -1    3.60    6.40
  12 -44  -1   10.20    6.00
  32  12  -1   -7.40    8.40
 -44  32  -1    8.50    6.40
  47 -32   1    2.70    9.20
  47 -32   1    1.40    5.70
  47 -32   1   -6.40    4.50
 -15  47   1    3.90    5.80
 -32 -15   1   -5.90    5.20
 -32 -15   1    2.00    5.10
  32  15  -1  -10.20    9.70
 -47  32  -1   -0.90    6.40
 -47  32  -1   11.80    6.20
  15 -47  -1    4.90    5.80
  50 -32   1    6.40    6.60
 -18  50   1    2.10    5.80
 -32 -18   1    6.00    5.50
 -32 -18   1    6.60    6.50
  50 -32   1   -1.70    5.40
  50 -32   1    5.30    5.00
 -50  32  -1    1.70    6.40
 -50  32  -1    4.20    5.20
 -50  32  -1    6.40    6.30
  32  18  -1   -3.90   10.60
  18 -50  -1   -3.10    5.60
 -33  50   1   -3.70    5.80
  50 -17   1    3.40    6.20
  50 -17   1    6.40    7.40
 -17 -33   1    2.60    5.60
 -33  50   1   14.00    4.70
 -50  17  -1   10.70    8.40
  33 -50  -1    6.60    7.20
  17  33  -1  -10.20   10.80
 -50  17  -1    3.90    7.40
  33 -50  -1   -3.60    4.10
  47 -14   1    3.90    6.00
 -33  47   1    5.60    4.40
  47 -14   1    8.70    8.00
 -33  47   1   -6.20    5.40
 -14 -33   1   -3.20    5.40
 -47  14  -1    9.00    8.00
  33 -47  -1    2.90    4.00
  14  33  -1   -4.20   10.50
  33 -47  -1   -1.00    7.00
  14  33  -1   -7.00    4.50
 -33  44   1   -3.40    5.40
  44 -11   1    9.30    5.90
  44 -11   1    6.30    7.50
 -44  11  -1   -8.70    7.10
  33 -44  -1   -3.30    7.10
  33 -44  -1   -1.20    3.80
  11  33  -1    2.70    4.60
 -44  11  -1   25.10    8.70
  -8 -33   1    6.90    8.50
  41  -8   1   10.60    8.80
 -33  41   1    8.30    6.40
  41  -8   1   13.00    5.90
 -41   8  -1    3.30    8.50
  33 -41  -1   20.90    8.40
 -41   8  -1   12.00    8.30
  33 -41  -1   10.20    4.20
   8  33  -1   11.50    5.50
 -33  38   1    9.90   11.10
  38  -5   1   10.50    9.00
  38  -5   1   -7.80    4.70
  -5 -33   1  -21.10   11.70
  33 -38  -1   -3.60    7.10
  33 -38  -1    4.30    3.90
 -38   5  -1    5.50    8.60
   5  33  -1    4.20    5.70
 -38   5  -1    9.50    8.70
  -2 -33   1    0.40    6.80
  35  -2   1    0.30    4.60
 -33  35   1   -1.70    5.50
  35  -2   1   -4.00    8.90
  33 -35  -1    1.10    6.80
 -35   2  -1    2.50    8.40
 -35   2  -1    9.90   10.20
  33 -35  -1    4.10    3.70
 -33  32   1   16.40    6.40
   1 -33   1   16.70    7.20
 -33  32   1    7.80    7.80
  32   1   1   10.30    5.00
  32   1   1   18.10    9.40
 -32  -1  -1    4.10    8.60
  -1  33  -1    2.30    6.20
  33 -32  -1    8.80    6.80
  33 -32  -1   14.40    3.90
 -32  -1  -1   10.60    3.40
  33 -32  -1    3.40    7.40
  29   4   1   14.50    9.60
 -33  29   1    0.40    5.20
 -33  29   1    0.10    7.20
   4 -33   1   10.60    6.50
 -29  -4  -1    0.00    3.40
  33 -29  -1    9.40    6.50
  33 -29  -1    2.30    2.80
  33 -29  -1    3.50    7.80
  -4  33  -1   -7.50    5.60
 -33  26   1   19.70    6.20
   7 -33   1   15.30    6.70
 -33  26   1   20.90    7.90
  26   7   1   14.00    9.30
  -7  33  -1   18.10    6.60
  33 -26  -1    7.80    5.80
 -26  -7  -1   22.40    4.90
  33 -26  -1   21.60    8.50
  33 -26  -1   15.40    3.50
 -33  23   1    5.40    7.20
  23  10   1   14.50    8.80
 -33  23   1    4.00    3.20
 -33  23   1   -0.60    5.60
  10 -33   1    8.20    5.30
  33 -23  -1    3.80    3.20
 -10  33  -1   -2.60    5.40
  33 -23  -1    3.90    5.40
 -23 -10  -1    2.40    3.30
  33 -23  -1    0.20    5.70
  33 -23  -1   -1.30    7.00
 -33  20   1    6.10    7.10
  13 -33   1    8.90    5.10
 -33  20   1    5.00    4.10
 -33  20   1    2.10    6.20
  33 -20  -1   10.70    5.70
 -13  33  -1    2.10    5.30
 -13  33  -1   11.80    6.50
  33 -20  -1    9.30    6.10
 -33  17   1   10.30    7.40
 -33  17   1   19.40    5.00
 -33  17   1   10.60    6.80
  16 -33   1    9.40    5.20
  33 -17  -1   21.00    6.50
 -16  33  -1    6.30    6.20
  33 -17  -1    2.60    6.90
 -16  33  -1   21.20    6.00
  33 -17  -1    8.00    5.60
 -17 -16  -1   13.60    4.00
 -33  14   1   19.40    8.10
 -33  14   1    1.00    6.70
 -33  14   1    5.10    5.10
  19 -33   1    3.80    5.10
 -19  33  -1    1.90    4.60
  33 -14  -1   17.30    6.30
  33 -14  -1    7.30    5.10
 -19  33  -1   15.60    6.20
  33 -14  -1   10.40    7.30
 -14 -19  -1    6.80    3.80
 -33  11   1   18.30    7.60
 -33  11   1   15.10    8.40
  22 -33   1    3.40    4.90
 -33  11   1   24.80    4.90
 -33  11   1   16.90    6.30
  33 -11  -1   24.50    6.10
 -22  33  -1    7.00    4.90
  33 -11  -1   10.40    7.90
  33 -11  -1   12.10    5.90
 -22  33  -1   15.40    5.90
 -33   8   1    1.30    7.70
  25 -33   1    5.90    5.80
 -33   8   1    9.30    4.50
  25 -33   1    3.30    4.60
 -33   8   1   12.90    8.00
  25 -33   1    1.80    4.00
 -25  33  -1    4.20    5.50
 -25  33  -1   -2.20    4.20
  33  -8  -1    6.90    5.30
  33  -8  -1    8.70    5.90
  33  -8  -1   -1.50    7.60
  28 -33   1    0.10    4.10
  28 -33   1    5.00    4.80
 -33   5   1   15.40    8.50
  28 -33   1    3.00    6.20
 -33   5   1   -0.10    4.30
  -5 -28  -1    6.90    6.50
  33  -5  -1   13.00    8.90
 -28  33  -1   12.50    5.90
  33  -5  -1   -1.50    5.20
  31 -33   1    1.70    4.30
 -33   2   1   11.00    5.20
  31 -33   1    4.40    5.30
  31 -33   1    5.20    7.50
  -2 -31  -1   -6.70    5.90
  33  -2  -1   13.20    9.90
  33  -2  -1    0.60    5.30
 -31  33  -1   16.70    6.40
 -33  -1   1   -1.80    4.90
  34 -33   1   -0.20    7.10
 -33  -1   1   -4.10    4.80
  34 -33   1   -2.00    4.20
  34 -33   1    9.50    5.90
  33   1  -1   -2.90   10.10
   1 -34  -1    4.20    6.10
 -34  33  -1   -0.50    5.90
 -34  33  -1    2.50    7.00
  33   1  -1   -3.10    5.60
  37 -33   1   20.40    5.70
 -33  -4   1   15.00    6.20
  37 -33   1   26.20    9.30
 -33  -4   1   27.40    7.10
  37 -33   1   21.30    6.80
 -33  -4   1   27.50    6.90
 -37  33  -1   22.10    7.40
  33   4  -1   10.40   11.50
  33   4  -1   17.90    6.50
 -37  33  -1   22.30    7.30
   4 -37  -1   17.40    6.90
  40 -33   1    5.20    6.20
  40 -33   1    1.70    5.00
  40 -33   1  -16.80    6.90
 -33  -7   1    5.30    5.50
  40 -33   1    8.40    6.30
 -33  -7   1   -0.20    4.90
 -33  -7   1    3.10    5.50
 -40  33  -1    4.30    6.40
  33   7  -1   -9.30   18.70
 -40  33  -1   -4.70    6.20
   7 -40  -1    4.80    6.30
  43 -33   1    4.60    9.20
 -33 -10   1    1.00    5.20
  43 -33   1   -2.60    5.30
 -33 -10   1    0.10    5.60
  43 -33   1   -0.80    4.70
  43 -33   1    1.20    5.70
 -10  43   1    0.80    5.80
  10 -43  -1   -1.00    5.50
 -43  33  -1    3.90    6.10
  33  10  -1    2.40   10.40
 -43  33  -1   -6.40    5.50
 -33 -13   1    8.60    5.30
 -13  46   1    9.00    6.20
  46 -33   1    3.60    4.80
  46 -33   1   17.00    9.20
 -33 -13   1   -0.60    5.40
  46 -33   1    9.90    6.30
  33  13  -1    4.30   11.10
 -46  33  -1    5.10    6.10
 -46  33  -1    2.20    6.50
  13 -46  -1   -1.20    5.70
  49 -33   1   -6.30    4.70
  49 -33   1   -3.60    5.50
 -16  49   1    1.60    5.50
 -33 -16   1   -3.10    5.00
 -33 -16   1   -1.40    5.90
  49 -33   1  -15.50    7.70
 -49  33  -1    2.10    6.50
  16 -49  -1    1.00    6.10
  33  16  -1    4.60    9.90
 -49  33  -1   -1.40    6.20
  49 -15   1   -2.00    5.40
 -15 -34   1    4.20    6.20
 -34  49   1    9.00    6.40
  49 -15   1    2.50    7.50
 -49  15  -1    5.30    8.10
  15  34  -1    8.00   11.40
  34 -49  -1   -3.20    3.90
 -49  15  -1    4.30    7.60
  34 -49  -1    1.10    7.10
  46 -12   1    0.40    5.50
 -34  46   1    4.00    6.00
  46 -12   1   -5.10    7.30
 -12 -34   1   -3.10    5.30
 -46  12  -1   -1.60    7.60
 -46  12  -1    7.90    7.60
  34 -46  -1    7.00    7.50
  34 -46  -1    4.50    4.10
  12  34  -1   -4.20    4.40
 -34  43   1   -7.30    5.00
  43  -9   1  -12.70    7.10
  -9 -34   1    0.90    7.60
  43  -9   1    3.90    5.50
  34 -43  -1   -2.30    6.80
 -43   9  -1   -7.60    7.70
 -43   9  -1    1.40    7.40
   9  34  -1    0.30    4.90
 -34  40   1    1.50    6.00
  -6 -34   1    3.80    7.20
  40  -6   1   13.70    9.20
  40  -6   1   10.00    5.50
  34 -40  -1   10.60    4.10
 -40   6  -1   16.80    9.60
   6  34  -1   -2.00    5.40
  34 -40  -1    4.60    6.80
 -40   6  -1   12.50    8.50
  37  -3   1   21.30   10.20
  37  -3   1    2.20    5.30
 -34  37   1    6.90   11.50
   3  34  -1   -0.30    5.70
 -37   3  -1   -8.40    7.90
 -37   3  -1    7.40    8.90
  34 -37  -1  -14.00    6.00
  34 -37  -1    0.90    3.80
 -34  34   1   15.40    8.70
  34   0   1    8.30    5.10
   0 -34   1   13.40    7.20
  34   0   1    4.50    8.80
 -34  34   1   14.70    6.80
  34 -34  -1   22.90    8.80
  34 -34  -1   15.50    7.40
 -34   0  -1   16.40    3.40
  34 -34  -1   10.80    4.00
   0  34  -1    6.80    6.90
 -34   0  -1   24.50    9.70
 -34   0  -1   11.40    8.80
  31   3   1    4.40    4.50
  31   3   1   -7.80    8.60
 -34  31   1   -1.80    5.60
 -34  31   1    0.10    7.50
   3 -34   1    0.90    6.10
 -31  -3  -1    1.80    8.20
 -31  -3  -1    3.80    3.40
  34 -31  -1    1.90    6.10
  -3  34  -1   -3.80    5.90
  34 -31  -1    1.80    2.80
  34 -31  -1  -10.80    6.50
 -34  28   1   -1.20    7.30
   6 -34   1   13.20    6.20
  28   6   1   -9.10    8.50
 -34  28   1    9.60    5.90
  34 -28  -1   -2.90    5.40
  34 -28  -1   -5.10    7.50
  -6  34  -1   -2.30    5.50
 -28  -6  -1    1.60    5.70
  34 -28  -1    6.40    3.00
 -34  25   1    8.00    7.30
 -34  25   1   31.20    7.80
   9 -34   1   26.70    6.70
  25   9   1   14.20    9.90
  34 -25  -1   11.40    8.20
 -25  -9  -1   19.50    4.00
  -9  34  -1   26.60    6.70
  34 -25  -1   26.30    4.20
  34 -25  -1   21.40    6.60
 -34  22   1   24.20    7.20
 -34  22   1   27.80    5.00
 -34  22   1   31.60    8.20
  12 -34   1   33.70    6.80
  34 -22  -1   30.50    9.70
  34 -22  -1   32.00    7.10
 -12  34  -1   29.60    6.70
  34 -22  -1   16.90    6.50
 -22 -12  -1   32.80    4.60
  15 -34   1   36.20    6.70
 -34  19   1   35.80    9.10
 -34  19   1   23.50    7.50
 -34  19   1   24.00    5.20
 -15  34  -1   23.70    6.50
  34 -19  -1   28.50    6.90
 -15  34  -1   32.40    7.80
  34 -19  -1   34.40    7.60
 -19 -15  -1   34.90    4.80
 -34  16   1   72.79    8.10
  18 -34   1   87.19    9.60
 -34  16   1   46.30    9.40
 -34  16   1   69.19   10.40
  34 -16  -1   54.59    8.20
  34 -16  -1   79.99   10.60
 -16 -18  -1   67.19    6.70
 -18  34  -1   39.90    7.30
 -18  34  -1   61.79    8.80
  34 -16  -1   76.59    9.40
 -34  13   1   15.00    8.40
 -34  13   1   17.70    6.30
 -34  13   1   -3.70    7.30
  21 -34   1    7.70    5.50
 -21  34  -1   10.60    5.80
 -21  34  -1    6.70    5.00
  34 -13  -1    6.30    5.70
  34 -13  -1   13.60    8.00
 -13 -21  -1   10.50    4.10
  34 -13  -1    8.60    6.10
 -34  10   1    3.90    4.30
  24 -34   1    1.60    5.30
 -34  10   1   -2.10    7.80
 -34  10   1    1.80    6.00
  24 -34   1    2.10    4.50
 -34  10   1   17.40    8.70
 -24  34  -1    2.00    4.70
  34 -10  -1   -2.40    4.70
  34 -10  -1   -2.70    7.50
  34 -10  -1   -2.70    5.50
 -24  34  -1    0.20    5.40
 -34   7   1   13.30    8.50
  27 -34   1    5.70    6.60
  27 -34   1    2.50    4.70
 -34   7   1    3.60    8.10
  27 -34   1    7.20    4.40
 -34   7   1   16.70    5.00
  34  -7  -1    5.90    6.20
  34  -7  -1  -10.40    7.70
 -27  34  -1    1.70    4.80
 -27  34  -1    4.80    5.50
 -34   4   1   12.90    9.20
  30 -34   1    5.80    4.60
  30 -34   1    3.10    5.00
  30 -34   1   -7.00    6.20
 -34   4   1    0.20    4.60
  34  -4  -1    3.70    5.70
  34  -4  -1   -2.40    8.80
 -30  34  -1    2.60    5.50
  -4 -30  -1  -11.60    5.70
 -34   1   1    3.20    5.10
  33 -34   1   14.80    5.80
  33 -34   1    2.50    4.60
  33 -34   1   12.40    8.20
  34  -1  -1    9.40    6.20
  -1 -33  -1    9.40    6.50
 -33  34  -1    3.80    7.50
  34  -1  -1   18.70   10.70
 -34  -2   1    9.90    5.60
  36 -34   1   -1.30    5.40
 -34  -2   1    5.20    5.70
  36 -34   1    3.60    9.70
  36 -34   1    2.10    4.60
   2 -36  -1    7.90    6.70
  34   2  -1   -3.30   11.10
 -36  34  -1    2.80    6.70
 -36  34  -1   -6.50    6.30
  34   2  -1   12.20    6.40
 -34  -5   1   24.10    6.70
  39 -34   1    4.90    8.10
  39 -34   1   23.90    6.90
 -34  -5   1    6.90    6.00
  39 -34   1   19.10    5.50
 -34  -5   1   12.60    6.00
  34   5  -1   20.90    6.70
 -39  34  -1    2.00    6.60
   5 -39  -1   14.90    6.90
 -39  34  -1   -0.80    6.60
  34   5  -1    3.30   11.20
  -8  42   1    1.00    5.70
 -34  -8   1    6.60    5.30
  42 -34   1   -0.70    5.80
  42 -34   1   17.20    9.60
 -34  -8   1   12.80    6.00
  42 -34   1    3.20    4.90
  42 -34   1    3.50    6.00
 -42  34  -1   -4.60    5.90
   8 -42  -1   -1.20    9.20
  34   8  -1    8.40   10.30
 -42  34  -1    5.00    6.10
 -34 -11   1    8.40    5.30
  45 -34   1   -1.60    4.60
  45 -34   1   -0.70    5.60
  45 -34   1  -14.30    6.90
 -34 -11   1   -5.30    5.10
 -11  45   1    7.40    6.00
 -45  34  -1   -0.50    6.20
 -45  34  -1    2.50    6.30
  34  11  -1   -4.00    9.10
  11 -45  -1   -0.70    5.50
 -34 -14   1    1.60    5.70
 -34 -14   1    5.70    5.10
  48 -34   1    1.80    8.50
  48 -34   1    5.40    5.10
  48 -34   1    9.70    6.10
 -14  48   1   -7.70    5.40
 -48  34  -1   -4.80    5.90
 -48  34  -1  -12.40    5.70
  14 -48  -1   -5.60    5.20
  34  14  -1   11.60   10.50
 -34 -17   1   -4.40    4.70
 -17  51   1    2.90    5.80
  51 -34   1   -5.80    4.50
 -51  16  -1   -2.10    7.50
 -13 -35   1    1.20    5.60
 -35  48   1    3.80    6.40
  48 -13   1    2.40    7.40
  48 -13   1  -10.80    4.90
  35 -48  -1    2.80    7.10
 -48  13  -1   13.10    7.80
 -48  13  -1   13.10    8.60
  13  35  -1    8.00    5.00
  35 -48  -1    7.30    4.20
 -10 -35   1   -4.30    7.10
  45 -10   1    4.90    7.70
 -35  45   1    0.70    5.40
  45 -10   1    8.60    5.90
 -45  10  -1    1.20    7.90
 -45  10  -1   -1.20    7.60
  35 -45  -1   13.30    7.90
  35 -45  -1   -3.50    3.60
  10  35  -1   -2.10    4.40
 -35  42   1   -7.40    5.40
  -7 -35   1   -7.30    6.90
  42  -7   1  -13.10    7.70
  42  -7   1   -2.20    4.90
 -42   7  -1   16.90    8.80
  35 -42  -1   -1.20    3.60
  35 -42  -1   -5.30    6.70
   7  35  -1   -3.20    4.70
  -4 -35   1    1.00    6.90
  39  -4   1    1.60    9.20
  39  -4   1   11.60    5.70
 -35  39   1    8.80    6.10
 -39   4  -1   11.70    8.40
  35 -39  -1    4.40    3.80
 -39   4  -1    2.30    8.50
  35 -39  -1    1.60    6.80
   4  35  -1    7.70    5.70
  36  -1   1    7.90    9.80
 -35  36   1    9.30    8.50
  36  -1   1    2.80    5.10
 -35  36   1    2.10   10.20
  35 -36  -1    8.60    8.00
  35 -36  -1   -0.50    3.60
  35 -36  -1    3.80    6.90
 -36   1  -1    5.80    8.80
 -36   1  -1    1.30    2.80
 -36   1  -1   18.70    9.50
   1  35  -1    6.70    6.90
  33   2   1   11.10    5.10
 -35  33   1   30.00    8.90
   2 -35   1    9.60    6.90
  33   2   1    0.50    9.10
 -35  33   1   30.50    7.60
  -2  35  -1    2.40    6.80
 -33  -2  -1   16.80    9.70
  35 -33  -1   23.90    7.20
  35 -33  -1    6.30    7.90
  35 -33  -1   18.40    3.30
 -33  -2  -1   14.40    3.70
  30   5   1  -10.90    9.30
  30   5   1    7.40    5.00
   5 -35   1    6.50    6.00
 -35  30   1    0.90    6.10
 -35  30   1   -6.20    7.40
  35 -30  -1    4.10    2.90
  -5  35  -1    9.80    6.70
  35 -30  -1    3.20    6.10
  35 -30  -1    6.30    7.60
   8 -35   1    7.70    5.90
 -35  27   1   -5.80    5.20
  27   8   1   14.40    9.70
 -35  27   1    1.90    7.60
  35 -27  -1    8.10    5.80
  35 -27  -1    4.50    7.70
  -8  35  -1    8.10    6.00
 -27  -8  -1    7.10    4.30
  35 -27  -1    2.80    3.30
  24  11   1   58.79   11.50
 -35  24   1   45.70    8.60
 -35  24   1   55.79    9.60
  11 -35   1   51.79    7.90
 -11  35  -1   41.80    7.60
  35 -24  -1   58.39    8.30
  35 -24  -1   43.60   10.20
  35 -24  -1   60.19    9.10
 -24 -11  -1   48.50    5.40
 -35  21   1    6.90    7.50
 -35  21   1   10.10    6.90
  14 -35   1    0.90    4.70
 -35  21   1    3.90    4.20
 -14  35  -1    6.60    5.60
  35 -21  -1    5.00    5.80
  35 -21  -1    6.10    5.70
 -14  35  -1    6.70    7.00
 -21 -14  -1   -0.60    3.30
 -35  18   1   11.90    8.00
 -35  18   1    8.40    5.00
  17 -35   1    9.70    5.60
 -35  18   1   22.20    7.90
  35 -18  -1    3.70    5.90
  35 -18  -1   22.50    6.40
 -17  35  -1    8.10    6.20
 -18 -17  -1    5.80    3.80
 -17  35  -1   23.60    6.30
 -35  15   1   -1.30    5.00
 -35  15   1    6.80    6.70
 -35  15   1   -0.20    7.70
  20 -35   1    4.40    5.30
 -20  35  -1    3.10    5.80
 -15 -20  -1    7.80    4.00
  35 -15  -1    7.70    5.60
  35 -15  -1   -2.30    6.80
  35 -15  -1    5.80    5.90
 -20  35  -1    2.00    4.90
 -35  12   1   -0.10    7.10
  23 -35   1    3.70    5.50
 -35  12   1    3.50    5.80
 -35  12   1   12.70    8.30
  35 -12  -1    0.10    5.50
  35 -12  -1    7.50    6.10
  35 -12  -1    8.70    8.10
 -23  35  -1   -4.90    4.60
 -23  35  -1   14.90    6.20
 -35   9   1   -5.70    7.10
 -35   9   1   13.20    8.40
  26 -35   1    4.80    6.10
 -35   9   1    2.90    4.40
  26 -35   1    1.20    4.70
 -35   9   1   -5.20    6.30
  26 -35   1    2.40    4.30
  35  -9  -1   12.30    6.00
 -26  35  -1    6.80    5.00
  35  -9  -1   10.30    8.60
  35  -9  -1    5.70    6.40
 -26  35  -1   12.40    5.80
 -35   6   1   12.20    9.40
  29 -35   1   -1.30    6.50
  29 -35   1   -4.00    4.60
  29 -35   1    3.70    4.40
 -35   6   1    4.50    4.70
  35  -6  -1   -3.80    5.60
  -6 -29  -1   -3.60    6.60
  35  -6  -1   -1.10    8.80
 -29  35  -1   -5.80    5.40
  32 -35   1    0.40    7.30
  32 -35   1    3.80    5.50
 -35   3   1    0.40    4.70
  32 -35   1   15.00    5.10
  35  -3  -1    1.20    9.10
 -32  35  -1    0.50    7.10
  -3 -32  -1    3.00    6.80
  35  -3  -1   11.70    6.40
 -35   0   1   48.20    7.30
  35 -35   1   45.80    6.60
  35 -35   1   42.40    7.70
 -35  35  -1   39.40    8.30
 -35  35  -1   21.90    7.70
  35   0  -1   50.19   12.60
  35   0  -1   35.70    7.90
   0 -35  -1   54.49    8.80
  38 -35   1   14.30    9.00
  38 -35   1    8.20    5.00
  38 -35   1   12.60    6.40
 -35  -3   1   25.20    6.30
 -35  -3   1   10.40    5.70
   3 -38  -1   12.50    6.40
  35   3  -1   13.30    6.30
 -38  35  -1   16.60    7.20
 -38  35  -1   20.40    7.90
  35   3  -1    7.20   11.80
  41 -35   1   -4.50    5.60
  41 -35   1    0.30    5.50
 -35  -6   1    4.00    5.40
  41 -35   1  -13.90    7.00
 -35  -6   1    4.40    5.00
  41 -35   1   -9.10    4.00
 -35  -6   1   -1.60    5.30
  35   6  -1  -17.10    9.90
 -41  35  -1    3.80    6.30
 -41  35  -1   12.70    6.70
  44 -35   1    7.70    5.40
  44 -35   1    8.90    8.90
  -9  44   1   -4.70    5.70
  44 -35   1   -0.40    5.70
 -35  -9   1    8.80    5.80
 -35  -9   1   -2.00    4.80
  44 -35   1    0.30    5.30
  35   9  -1    4.70    9.40
 -44  35  -1    9.00    6.50
   9 -44  -1   -0.10    5.30
 -44  35  -1   -9.00    5.60
  47 -35   1    4.30    4.90
  47 -35   1    0.70    8.70
  47 -35   1    6.40    6.00
 -12  47   1    4.50    5.80
 -35 -12   1    9.70    5.70
 -35 -12   1    3.60    5.30
 -47  35  -1    5.70    6.30
 -47  35  -1   17.40    7.70
  12 -47  -1    2.10    5.80
  35  12  -1    4.80   11.10
  50 -35   1   10.00    6.50
 -35 -15   1   -5.90    4.80
  50 -35   1    1.50    5.00
 -35 -15   1  -11.50    5.40
  50 -35   1  -11.20    8.40
 -50  35  -1    9.10    6.30
 -50  35  -1   -3.60    6.00
  15 -50  -1   -4.70    5.40
  35  15  -1  -12.20    9.10
  50 -14   1   -5.00    5.40
 -36  50   1    2.00    5.90
 -14 -36   1   11.60    6.40
  50 -14   1   -8.00    7.20
  14  36  -1   -9.00   10.80
  36 -50  -1    5.30    4.20
 -50  14  -1   -3.90    7.30
 -11 -36   1   -4.60    7.00
 -36  47   1    6.20    5.80
  47 -11   1    4.70    5.40
  47 -11   1   -3.10    6.90
  36 -47  -1    4.80    4.00
  11  36  -1   -2.70    4.50
  36 -47  -1    7.10    7.90
 -47  11  -1   24.10    9.60
 -47  11  -1   -2.30    7.60
  44  -8   1    6.20    8.10
  44  -8   1    2.60    5.40
 -36  44   1   -3.20    5.60
  -8 -36   1    0.20    7.10
  36 -44  -1   -0.70    6.70
   8  36  -1   -2.20    4.80
 -44   8  -1   -4.10    7.50
  36 -44  -1   -4.60    3.80
 -44   8  -1   -2.40    6.70
  41  -5   1    6.10    8.70
 -36  41   1    7.00    5.80
  41  -5   1    6.60    5.20
  -5 -36   1   -5.70    6.60
 -41   5  -1    0.20    8.10
  36 -41  -1    1.90    3.50
  36 -41  -1    8.90    7.40
 -41   5  -1   12.10    7.90
   5  36  -1    5.20    5.50
  38  -2   1    1.70    5.10
 -36  38   1    1.40    6.20
  -2 -36   1   -1.00    7.30
 -36  38   1   -8.20    7.30
  38  -2   1   -2.10    9.30
  36 -38  -1    3.30    6.80
 -38   2  -1   -3.60    8.20
  36 -38  -1    0.40    3.60
 -38   2  -1   -8.80   14.30
   2  36  -1    0.50    6.90
  36 -38  -1    1.00    7.50
   2  36  -1   11.90    6.30
 -36  35   1   13.10    8.00
  35   1   1   -2.50    4.90
  35   1   1    8.40    9.70
 -36  35   1    2.10    6.30
  -1  36  -1   -1.50    6.90
 -35  -1  -1    2.60    8.40
 -35  -1  -1   -4.90    8.70
 -35  -1  -1   -2.10    2.90
  36 -35  -1   -3.00    6.50
  36 -35  -1    3.40    7.70
 -36  32   1   33.80    9.60
   4 -36   1   54.99    9.00
 -36  32   1   39.20    8.40
  32   4   1   33.20    5.90
  32   4   1   51.79   12.40
  36 -32  -1   42.30    4.40
  36 -32  -1   29.30    7.50
  36 -32  -1   35.40    9.60
  -4  36  -1   41.80    8.50
  29   7   1   33.80   11.50
   7 -36   1   26.30    7.80
 -36  29   1   25.30    7.40
 -36  29   1    6.00    7.90
  36 -29  -1   22.80    3.80
  -7  36  -1   -3.00    6.20
 -29  -7  -1   22.60    4.90
  36 -29  -1    3.60    7.80
  36 -29  -1   18.90    7.20
 -36  26   1   -0.60    6.20
  10 -36   1    4.60    5.50
  26  10   1    3.10   10.00
 -36  26   1   10.70    7.80
  36 -26  -1   -0.60    7.70
  36 -26  -1    9.40    6.50
  36 -26  -1    2.30    3.60
 -26 -10  -1    1.90    3.50
 -10  36  -1   -0.30    5.80
  36 -26  -1   -3.10    5.80
 -36  23   1   11.40    4.30
 -36  23   1   16.90    7.30
  13 -36   1   14.00    5.90
  36 -23  -1   16.00    6.50
  36 -23  -1    6.30    6.30
 -13  36  -1   20.20    6.90
 -23 -13  -1   13.10    4.10
  16 -36   1   11.10    6.10
 -36  20   1   12.50    7.00
 -36  20   1    4.60    4.60
 -36  20   1    2.70    7.80
 -16  36  -1    3.00    5.50
 -16  36  -1   -6.00    6.70
 -20 -16  -1   11.60    4.10
  36 -20  -1    7.00    6.10
  36 -20  -1    0.30    5.70
  19 -36   1   12.20    6.20
 -36  17   1    9.50    5.40
 -36  17   1   24.70    8.90
 -36  17   1   10.80    7.90
  36 -17  -1   15.10    6.60
 -19  36  -1    2.00    5.40
 -17 -19  -1    9.30    4.30
  36 -17  -1   16.60    7.90
 -19  36  -1   15.10    6.70
  36 -17  -1    7.60    5.70
 -36  14   1   -8.40    6.60
 -36  14   1    9.20    6.10
  22 -36   1   -5.20    4.80
 -36  14   1    0.50    7.60
 -22  36  -1   -2.60    4.90
  36 -14  -1    5.80    7.60
 -14 -22  -1    2.80    4.20
 -22  36  -1   -0.40    5.90
  36 -14  -1    5.40    5.50
  36 -14  -1    9.40    6.30
  25 -36   1   24.50    7.50
 -36  11   1   25.20    5.50
 -36  11   1    2.20    8.00
 -36  11   1   22.80    7.20
  25 -36   1   14.00    5.60
 -36  11   1   11.90    8.60
  36 -11  -1   25.70    6.60
 -25  36  -1   31.50    7.10
 -25  36  -1   21.70    6.00
  36 -11  -1   31.90    7.50
  36 -11  -1   32.90    9.80
 -36   8   1   11.70    5.10
 -36   8   1    6.30    7.10
  28 -36   1   12.10    5.00
  28 -36   1   17.90    7.70
 -36   8   1   14.90    8.80
  28 -36   1   11.30    5.40
 -36   8   1    2.00    7.60
  36  -8  -1   15.50    9.30
 -28  36  -1   22.40    5.90
  36  -8  -1   11.10    6.50
 -28  36  -1   11.50    6.00
 -36   5   1   18.50   11.50
  31 -36   1   22.40    6.10
  31 -36   1   20.70    8.10
 -36   5   1   11.20    5.20
  31 -36   1   20.80    5.30
  36  -5  -1   15.30    9.70
  36  -5  -1   24.80    7.30
  -5 -31  -1    5.80    7.20
 -36   2   1   -2.50    4.80
  34 -36   1    2.00    4.70
  34 -36   1   11.30    5.80
 -34  36  -1   12.60    7.20
  36  -2  -1  -15.00    9.10
  -2 -34  -1    5.90    7.00
  36  -2  -1   16.00    6.60
  37 -36   1    5.20    4.90
  37 -36   1   -3.50    7.30
  37 -36   1    6.60    5.70
 -36  -1   1   -0.20    4.90
  36   1  -1   -1.90   10.10
  36   1  -1   -0.50    5.80
   1 -37  -1    1.30    6.50
 -37  36  -1    4.50    6.70
 -37  36  -1    4.90    6.50
 -36  -4   1    5.10    5.50
 -36  -4   1   -6.40    4.90
  40 -36   1   -1.30    7.70
 -36  -4   1    2.20    5.70
  40 -36   1   -1.10    5.40
  40 -36   1    3.60    4.70
  36   4  -1   -3.40   10.20
 -40  36  -1    2.00    6.10
   4 -40  -1    8.80    7.10
  36   4  -1    3.10    5.60
 -40  36  -1    2.30    6.40
  43 -36   1   -1.10    4.50
  43 -36   1    1.30    5.70
  43 -36   1   16.80    6.40
  43 -36   1   15.70    9.20
 -36  -7   1   11.50    5.90
 -36  -7   1    5.10    5.30
 -43  36  -1   10.50    6.70
   7 -43  -1    4.90    6.00
 -43  36  -1    7.80    6.40
  36   7  -1    3.20   10.10
  46 -36   1    0.70    9.00
  46 -36   1    6.00    5.90
 -36 -10   1   -0.60    5.10
 -36 -10   1    7.40    5.70
 -10  46   1    5.50    7.40
  46 -36   1   10.50    5.30
 -46  36  -1    5.90    6.80
  36  10  -1    9.30    9.50
 -46  36  -1   -3.20    6.10
  10 -46  -1    7.20    6.10
 -36 -13   1    0.30    5.50
 -13  49   1    4.30    6.10
 -36 -13   1   -6.30    4.70
  49 -36   1   -3.90    8.30
  49 -36   1   -3.80    5.50
  49 -36   1  -10.50    4.00
  13 -49  -1    7.80    6.00
 -49  36  -1  -12.50    5.50
  36  13  -1   -4.80    9.50
 -49  36  -1    2.20    6.30
  49 -12   1  -11.60    6.70
  49 -12   1   -1.00    5.20
 -12 -37   1    6.70    6.30
 -12 -37   1    9.10    8.30
 -37  49   1   -1.00    6.10
 -49  12  -1   13.40    8.30
  37 -49  -1    1.40    7.60
  37 -49  -1    5.60    4.30
  12  37  -1    5.10    5.00
 -49  12  -1    5.80    8.00
  46  -9   1    2.80    5.40
  46  -9   1   -4.30    7.90
  -9 -37   1   -2.60    7.30
 -37  46   1   -3.60    5.80
   9  37  -1   -4.90    4.50
  37 -46  -1    3.00    7.20
 -46   9  -1   -2.50    7.20
 -46   9  -1   -2.40    7.90
  43  -6   1   -0.50    5.00
 -37  43   1    2.70    5.70
  -6 -37   1    5.80    7.20
  43  -6   1   21.20    8.80
   6  37  -1   -0.60    5.00
 -43   6  -1    0.50    7.90
  37 -43  -1   10.30    7.40
 -43   6  -1   17.70    8.60
  37 -43  -1    3.60    3.60
 -37  40   1   -4.30    7.00
  -3 -37   1   10.30    7.50
  40  -3   1    3.60    5.20
 -37  40   1    0.60    5.80
  40  -3   1    7.80    9.20
   3  37  -1   -6.10    4.80
  37 -40  -1   -0.10    3.40
 -40   3  -1   -7.30    7.30
  37 -40  -1   -1.80    6.40
  37 -40  -1   -0.50    7.00
 -40   3  -1    8.50    8.10
  37   0   1    9.90    5.50
 -37  37   1   13.00    7.00
  37   0   1   26.60   11.00
   0 -37   1   13.80    7.10
 -37  37   1   16.70    9.10
  37 -37  -1   15.50    3.90
 -37   0  -1   17.50    3.50
  37 -37  -1   22.30    9.00
   0  37  -1    2.80    8.70
 -37   0  -1   15.30    9.60
 -37   0  -1    8.80    9.40
  37 -37  -1   15.90    7.20
  34   3   1    2.90    9.30
 -37  34   1   31.10    7.90
 -37  34   1   -3.90    8.00
  34   3   1    9.50    5.10
  -3  37  -1   14.70    7.70
  37 -34  -1   -2.10    7.90
  37 -34  -1    1.50    6.50
 -34  -3  -1   21.70   17.40
  37 -34  -1   13.30    3.20
 -37  31   1    8.80    6.90
   6 -37   1    8.00    6.40
  31   6   1   22.20   10.50
 -37  31   1   10.70    8.30
  37 -31  -1    3.90    9.30
  37 -31  -1   16.10    6.50
  37 -31  -1   10.80    3.30
 -31  -6  -1    4.70    4.20
  -6  37  -1   15.30    6.90
 -37  28   1    3.80    6.10
   9 -37   1    2.10    5.70
 -37  28   1    9.40    7.90
  28   9   1    5.40   10.10
  37 -28  -1    2.10    3.40
 -28  -9  -1   -3.00    4.30
  37 -28  -1    8.10    9.00
  -9  37  -1    3.40    5.70
  37 -28  -1    6.30    6.50
  12 -37   1   28.30    7.10
 -37  25   1   41.90    8.60
  25  12   1   32.60   11.10
 -37  25   1   16.90    4.50
 -37  25   1   18.70    8.60
  37 -25  -1   19.40    4.40
 -12  37  -1    7.10    6.40
  37 -25  -1   18.90    7.70
  37 -25  -1   34.70   10.80
 -25 -12  -1   20.00    4.30
  37 -25  -1   25.00    6.80
 -37  22   1   10.80    7.00
 -37  22   1   -6.00    7.40
 -37  22   1   -1.60    4.20
  15 -37   1    5.20    5.70
  37 -22  -1   -5.80    5.50
 -22 -15  -1    5.10    3.60
 -15  37  -1   -2.70    6.70
  37 -22  -1   -1.10    6.10
 -15  37  -1    5.30    5.80
  18 -37   1   -7.00    4.50
 -37  19   1    3.10    7.10
 -37  19   1    1.90    4.90
 -37  19   1  -10.80    7.20
 -18  37  -1   -3.40    5.30
  37 -19  -1  -11.30    5.30
 -18  37  -1    6.20    6.70
 -19 -18  -1    5.80    4.00
  37 -19  -1   -1.00    6.30
 -37  16   1    0.10    7.20
 -37  16   1    1.80    8.00
 -37  16   1    6.80    5.70
  21 -37   1   11.00    5.90
 -16 -21  -1   -2.00    3.80
 -21  37  -1    2.70    4.90
 -21  37  -1   -4.90    5.60
  37 -16  -1    3.30    7.50
  37 -16  -1    3.50    5.70
  37 -16  -1    5.90    6.30
 -37  13   1    3.60    6.10
  24 -37   1   -1.30    5.70
 -37  13   1    8.00    8.00
 -37  13   1    3.70    8.30
  37 -13  -1    5.90    6.00
 -24  37  -1    0.60    5.10
  37 -13  -1   10.20    8.30
 -24  37  -1    7.50    6.20
  37 -13  -1   -2.50    6.60
 -13 -24  -1    2.20    4.40
 -37  10   1   10.80    5.00
 -37  10   1   12.90    9.10
  27 -37   1   15.00    7.30
 -37  10   1   28.70    9.60
  27 -37   1   15.00    5.70
 -37  10   1    7.90    6.90
  37 -10  -1   15.30    9.50
 -27  37  -1   13.60    5.80
  37 -10  -1   15.20    7.30
  37 -10  -1   13.60    6.50
 -27  37  -1    5.10    6.00
 -37   7   1   14.80    8.20
  30 -37   1   38.20    9.50
 -37   7   1    4.40    8.60
 -37   7   1   24.50    5.70
  30 -37   1   14.60    6.20
  30 -37   1   24.10    5.50
  37  -7  -1   23.50   10.20
  37  -7  -1   16.80    7.10
  33 -37   1    7.70    4.70
  33 -37   1    7.80    5.80
 -37   4   1   10.90    9.50
  33 -37   1    0.30   10.30
 -37   4   1    6.60    5.10
 -33  37  -1    8.20    6.30
  37  -4  -1   13.60    6.90
  -4 -33  -1   13.90    7.60
  37  -4  -1   16.10   10.90
 -37   1   1    6.40    5.50
  36 -37   1    9.00    4.90
  36 -37   1    4.30    6.10
  36 -37   1    1.40    7.60
 -36  37  -1    6.00    6.80
  -1 -36  -1   20.40    7.40
 -36  37  -1   10.10    6.90
  37  -1  -1    6.10    6.10
  37  -1  -1    6.80   11.40
 -37  -2   1    1.50    5.00
  39 -37   1    2.40    5.70
  39 -37   1   11.60    8.40
  39 -37   1    0.70    4.40
  37   2  -1  -29.00   15.00
  37   2  -1   -7.80    5.30
 -39  37  -1    5.30    6.50
   2 -39  -1   -4.60    5.90
 -39  37  -1   -1.20    6.40
  42 -37   1   15.00    6.30
 -37  -5   1    9.30    5.10
 -37  -5   1    7.70    5.50
  42 -37   1    6.80    8.30
  42 -37   1    9.50    4.90
 -37  -5   1    6.70    5.40
 -42  37  -1    8.70    6.60
  37   5  -1    4.40   10.80
 -42  37  -1   13.60    7.00
   5 -42  -1    6.00    6.20
  45 -37   1    3.00    9.10
  -8  45   1   11.40    7.50
  45 -37   1   -2.40    4.40
 -37  -8   1   -7.20    4.70
  45 -37   1   -3.80    5.50
 -37  -8   1   -6.90    4.40
  45 -37   1    0.20    5.40
   8 -45  -1   -1.60    5.60
 -45  37  -1   -0.40    5.70
 -45  37  -1    6.20    6.70
  37   8  -1    2.80   11.20
 -37 -11   1   -0.50    5.10
  48 -37   1    2.30    4.80
  48 -37   1  -11.10    8.20
  48 -37   1    3.70    6.10
 -37 -11   1   -2.90    5.00
 -11  48   1    0.10    6.00
  11 -48  -1    1.50    5.80
  37  11  -1   11.90   10.20
 -48  37  -1   -1.30    6.10
 -48  37  -1   -7.40    6.40
 -10 -38   1    1.80    7.90
  48 -10   1   -2.70    5.00
 -38  48   1    7.10    6.20
  48 -10   1    0.40    8.40
 -48  10  -1    2.20    7.70
  38 -48  -1   -2.60    7.30
 -48  10  -1   25.00    9.70
  38 -48  -1   -0.70    3.70
  45  -7   1   -4.20    4.80
  45  -7   1   -2.70    7.90
  -7 -38   1   -9.10    6.20
 -38  45   1  -10.10    5.60
   7  38  -1    4.80    5.00
 -45   7  -1  -10.10    7.10
  38 -45  -1   -8.60    6.70
  38 -45  -1    3.60    3.60
 -45   7  -1    2.90    8.30
 -38  42   1    1.50    5.70
  42  -4   1   10.90    5.40
 -38  42   1    7.70    8.00
  -4 -38   1   13.50    7.50
  42  -4   1   -3.90    8.60
  38 -42  -1    5.70    6.60
   4  38  -1    2.90    5.30
 -42   4  -1    0.90    7.60
 -42   4  -1   -8.00    7.60
  38 -42  -1   16.10    8.70
  38 -42  -1    2.80    3.30
  39  -1   1    0.30    9.70
 -38  39   1   -0.90    5.50
  -1 -38   1   19.00    7.80
 -38  39   1    8.30    7.90
  39  -1   1    7.10    5.20
 -39   1  -1   -0.30    8.40
  38 -39  -1    3.80    7.20
  38 -39  -1    9.00    3.70
  38 -39  -1    6.20    7.90
   1  38  -1    5.40    6.80
 -39   1  -1  -10.40    7.80
   2 -38   1   20.90    8.20
  36   2   1    9.70    5.20
  36   2   1   12.20    9.50
 -38  36   1    6.90    8.40
 -38  36   1   14.00    6.70
 -36  -2  -1   12.70    9.70
  -2  38  -1    5.20   12.10
  38 -36  -1   11.60    9.00
 -36  -2  -1   12.90    4.60
  38 -36  -1   11.50    6.90
  33   5   1    5.60   10.70
 -38  33   1    0.10    7.90
 -38  33   1   -8.60    5.50
  -5  38  -1   -6.20    5.90
  38 -33  -1  -11.20    8.50
 -33  -5  -1    3.00    3.70
  38 -33  -1    9.40    3.20
  38 -33  -1    5.10    6.10
 -38  30   1    5.80    8.10
 -38  30   1   14.80   11.70
   8 -38   1    8.60    6.50
  30   8   1   16.50   11.10
  38 -30  -1   -0.60    6.30
  38 -30  -1   -0.60    3.10
  -8  38  -1   -6.60    6.10
 -30  -8  -1    3.30    4.10
  38 -30  -1   19.50    9.40
 -38  27   1   12.70    8.20
  27  11   1   18.60   10.50
  11 -38   1    9.30    6.20
 -38  27   1    1.40    6.30
 -11  38  -1    9.50    6.80
 -27 -11  -1    9.70    3.80
  38 -27  -1   -3.10    8.50
  38 -27  -1   -0.60    6.20
  38 -27  -1   16.50    7.10
  38 -27  -1    8.10    4.20
  14 -38   1    2.80    5.60
 -38  24   1    7.30    7.90
 -38  24   1   10.90    4.30
 -38  24   1   -1.00    6.30
  38 -24  -1   -1.90    5.90
 -24 -14  -1    7.60    4.00
 -14  38  -1    8.00    5.90
  38 -24  -1    4.80    6.50
  17 -38   1    7.50    5.80
 -38  21   1   11.90    5.10
 -38  21   1   -5.30    7.80
 -38  21   1   21.90    8.40
  38 -21  -1   13.70    6.50
 -17  38  -1    9.10    6.10
 -21 -17  -1    8.70    4.20
 -17  38  -1   -9.20    7.00
  38 -21  -1    7.30    6.60
 -38  18   1   17.20    8.70
 -38  18   1   17.20    8.80
  20 -38   1    5.30    5.90
 -38  18   1   15.30    5.70
  38 -18  -1    8.30    7.00
 -20  38  -1    9.60    6.60
 -18 -20  -1   15.00    4.70
  38 -18  -1    1.90    5.70
  38 -18  -1   27.80    8.70
 -20  38  -1    4.70    5.40
  23 -38   1   10.30    6.10
 -38  15   1    3.20    5.70
 -38  15   1    1.00    8.60
 -38  15   1   -2.10    6.80
 -23  38  -1   -4.00    5.80
  38 -15  -1   11.60    7.00
 -23  38  -1    4.00    5.50
  38 -15  -1   20.90    8.70
 -15 -23  -1    7.10    4.60
  38 -15  -1    9.60    6.30
 -38  12   1   -5.40    6.20
 -38  12   1   15.60    9.10
  26 -38   1   -1.70    5.90
  26 -38   1    1.20    5.00
  38 -12  -1    3.10    5.90
 -26  38  -1   -2.80    5.50
 -26  38  -1    4.10    5.20
  38 -12  -1   -4.10    8.20
  38 -12  -1   -7.70    6.00
 -38   9   1   -3.00    6.80
  29 -38   1   -3.90    4.80
  29 -38   1   -1.50    7.00
 -38   9   1    3.90    8.30
 -38   9   1    1.00    8.60
 -38   9   1    6.80    4.90
  38  -9  -1  -14.60    8.30
 -29  38  -1   -9.30    5.20
  38  -9  -1    3.50    6.70
 -29  38  -1   -1.00    5.10
  32 -38   1    0.50    5.30
  32 -38   1   -2.10    7.90
  32 -38   1   -6.10    4.10
 -38   6   1   -6.00    8.30
 -38   6   1    5.60    4.90
 -32  38  -1   -1.50    6.20
  38  -6  -1   -2.60    9.20
  -6 -32  -1   -1.30    7.20
  38  -6  -1    4.00    6.20
  35 -38   1    5.80    4.80
 -38   3   1    9.60    5.10
  35 -38   1    0.60    7.50
 -38   3   1    9.80    9.80
  35 -38   1   -0.50    5.40
  38  -3  -1   -3.80    9.20
  -3 -35  -1    6.50    7.00
 -35  38  -1   -3.50    5.80
  38  -3  -1   -5.60    5.80
 -38   0   1   19.30    6.00
  38 -38   1   39.60   10.00
  38 -38   1   16.50    6.20
  38 -38   1   17.30    5.40
  38   0  -1   14.00   10.70
 -38  38  -1   20.20    7.30
 -38  38  -1   36.00    8.40
   0 -38  -1   26.30    8.00
  38   0  -1   17.10    6.80
 -38  -3   1   16.00    6.60
  41 -38   1    3.40    5.50
 -38  -3   1    4.20    5.30
  41 -38   1    7.10    4.60
  41 -38   1   13.80    8.40
   3 -41  -1   31.90    8.00
  38   3  -1   17.20   11.20
  38   3  -1   10.00    6.10
 -41  38  -1    6.50    6.70
 -41  38  -1   14.40    6.80
  44 -38   1    1.10    7.80
  44 -38   1    5.80    6.20
 -38  -6   1    7.00    5.40
  44 -38   1    4.40    5.70
 -38  -6   1    6.50    5.30
 -38  -6   1   11.70    4.90
  44 -38   1    3.40    4.60
  38   6  -1   12.70   11.10
 -44  38  -1   12.00    6.80
   6 -44  -1    1.30    5.80
 -44  38  -1   -5.00    5.50
  47 -38   1    0.30    4.40
  47 -38   1   -0.80    8.70
  -9  47   1    5.70    6.40
 -38  -9   1   -0.20    5.40
  47 -38   1    2.50    6.00
 -38  -9   1   -4.30    4.60
  38   9  -1   13.70   11.80
   9 -47  -1   -3.90    5.50
 -47  38  -1   -7.00    5.90
 -47  38  -1    1.60    6.60
 -12  50   1    7.40    6.30
  47  -8   1   24.70    9.50
  -8 -39   1   -7.10    6.70
  47  -8   1    2.10    5.40
 -39  47   1  -10.80    4.80
 -47   8  -1   -5.70    8.10
  39 -47  -1    1.90    3.70
   8  39  -1    4.40    5.20
  39 -47  -1   -3.80    7.10
 -47   8  -1    0.50    7.70
  44  -5   1   -0.90    4.90
 -39  44   1   -3.00    5.40
  44  -5   1   -5.30    7.60
  -5 -39   1    7.70    7.60
 -44   5  -1   19.80    9.10
  39 -44  -1    1.90    3.30
  39 -44  -1    7.40    7.50
 -44   5  -1    9.00    8.80
   5  39  -1   -3.30    5.00
  39 -44  -1    6.60    6.70
 -39  41   1    4.70    6.10
  41  -2   1    1.10    4.70
 -39  41   1   -3.80    7.50
  41  -2   1    5.70    9.30
  -2 -39   1    0.20    6.20
 -41   2  -1    6.70    8.20
  39 -41  -1   -3.80    6.90
   2  39  -1    6.70    6.50
  39 -41  -1    1.50    6.60
  39 -41  -1    2.90    3.30
 -41   2  -1   -0.90    8.20
   2  39  -1   -0.50    5.10
   1 -39   1   11.00    7.00
 -39  38   1   30.40    7.90
  38   1   1   16.40    5.40
 -39  38   1   16.00    8.80
  38   1   1   10.40    9.00
  39 -38  -1   10.50    8.00
 -38  -1  -1    3.90    8.90
 -38  -1  -1    0.90    9.00
  39 -38  -1   16.10    8.10
  -1  39  -1    8.60    7.10
 -38  -1  -1    8.40    3.30
 -39  35   1    3.20    8.20
  35   4   1    1.20    4.50
  35   4   1    8.50    9.90
   4 -39   1   -1.50    6.10
 -39  35   1   -0.80    5.90
 -35  -4  -1   14.60    9.40
 -35  -4  -1    7.90    4.40
  39 -35  -1    0.20    2.70
  -4  39  -1   17.30    7.50
  39 -35  -1    8.40    7.20
  39 -35  -1   12.40    9.10
   7 -39   1   22.80    8.70
 -39  32   1    9.30    8.40
  32   7   1   15.10   11.40
 -39  32   1    4.30    6.70
  39 -32  -1    8.10    3.30
 -32  -7  -1   13.00    4.60
  -7  39  -1   19.90    7.50
  39 -32  -1    0.20    6.60
 -39  29   1   21.00    7.60
  10 -39   1    4.90    6.40
  29  10   1   22.20   11.40
 -39  29   1   -0.60    8.00
 -10  39  -1   -0.50    5.80
 -29 -10  -1   14.70    5.20
  39 -29  -1   12.70    7.40
  39 -29  -1   15.20    9.50
  39 -29  -1   30.30    8.10
 -39  26   1    1.50    7.70
  13 -39   1   12.00    6.60
 -39  26   1   13.50   12.30
  26  13   1    0.40    9.80
 -39  26   1    5.40    4.00
  39 -26  -1    0.60    6.90
  39 -26  -1    1.90    6.10
 -13  39  -1   16.50    6.90
 -26 -13  -1    6.80    3.90
  39 -26  -1    5.90    8.80
 -39  23   1   12.40    8.50
 -39  23   1    2.20    4.40
  16 -39   1   -5.30    5.20
 -23 -16  -1    9.10    4.00
 -16  39  -1    4.80    6.30
  39 -23  -1    3.20    6.80
  39 -23  -1    5.90    6.60
 -16  39  -1    6.60    7.50
 -39  20   1    2.60    5.00
  19 -39   1   -2.10    5.30
 -39  20   1   10.30    8.50
 -20 -19  -1    5.70    4.10
 -19  39  -1    6.70    7.10
  39 -20  -1   -5.40    5.70
 -19  39  -1    7.10    6.10
  39 -20  -1   10.00    7.00
  22 -39   1    6.60    6.20
 -39  17   1   11.10    6.00
 -39  17   1   16.90    8.70
 -39  17   1   10.20   13.60
  39 -17  -1    6.50    7.80
  39 -17  -1    0.60    6.20
  39 -17  -1   -2.00    6.00
 -17 -22  -1   19.70    5.00
 -22  39  -1    9.60    5.80
 -22  39  -1    2.30    6.30
 -39  14   1   14.10    9.50
  25 -39   1   16.30    7.20
 -39  14   1   14.90    9.00
 -39  14   1   23.90    7.60
 -14 -25  -1   23.00    5.50
 -25  39  -1   24.00    6.30
  39 -14  -1    6.90    8.80
  39 -14  -1   27.60    7.20
  39 -14  -1   11.30    7.10
 -39  11   1    1.90    7.10
  28 -39   1    5.50    7.80
 -39  11   1    5.00    8.60
 -39  11   1    3.40    8.40
  28 -39   1    9.00    5.50
 -28  39  -1    2.40    6.20
  39 -11  -1    1.20    7.00
  39 -11  -1    9.00    9.40
 -28  39  -1    2.20    5.30
  39 -11  -1   14.20    6.40
 -39   8   1   28.20   10.40
  31 -39   1   28.00    6.60
  31 -39   1   29.50    5.90
 -39   8   1   25.80    5.80
 -39   8   1   28.90    8.60
  31 -39   1   12.20    8.50
  39  -8  -1   23.40   10.20
  39  -8  -1   52.59    9.00
 -31  39  -1   20.80    7.50
  34 -39   1    6.60    4.70
  34 -39   1   -9.80    5.00
 -39   5   1   -0.30    4.70
 -39   5   1   -2.10    8.20
  34 -39   1   -0.10    7.40
  39  -5  -1    9.00    9.70
 -34  39  -1   -1.80    6.10
  39  -5  -1    5.80    6.40
  -5 -34  -1    1.90    7.50
 -39   2   1   -4.30    4.40
  37 -39   1    1.00    5.40
  37 -39   1   -3.00    4.30
  37 -39   1    1.90    8.00
 -39   2   1    0.80    8.60
  39  -2  -1   -7.70    5.80
 -37  39  -1    3.60    6.20
  -2 -37  -1   10.70    8.20
 -37  39  -1   -0.30    6.40
  39  -2  -1    9.70    9.70
  40 -39   1    3.70    4.50
  40 -39   1   19.10    9.00
 -39  -1   1   11.00    5.40
  40 -39   1   -2.30    5.40
 -40  39  -1    7.10    6.90
   1 -40  -1   14.80    6.90
  39   1  -1    2.70    5.80
  39   1  -1    8.10   10.20
 -40  39  -1   -4.10    6.40
  43 -39   1   -0.30    5.60
  43 -39   1   -1.30    7.50
 -39  -4   1    5.70    5.30
 -39  -4   1    6.70    5.70
  43 -39   1    7.90    4.70
  39   4  -1   15.80    6.40
   4 -43  -1    2.60    6.50
  39   4  -1   -8.30   10.50
 -43  39  -1    0.40    6.20
 -43  39  -1    9.40    6.80
  46 -39   1    6.30    8.70
  46 -39   1   -2.50    4.20
  46 -39   1   -3.00    5.20
  -7  46   1    1.60    6.20
  46 -39   1   -1.90    5.90
 -39  -7   1   14.90    5.70
  39   7  -1   -9.30   10.30
   7 -46  -1   -2.30    5.20
 -46  39  -1   -1.70    6.20
 -46  39  -1   -0.70    6.20
 -39 -10   1    3.90    5.70
  49 -39   1    8.40    4.90
 -10  49   1   -6.50    5.60
 -39 -10   1   -2.50    4.80
   9  40  -1    5.80    5.20
 -49   9  -1    3.20    7.70
  46  -6   1   -5.20    4.70
  -6 -40   1   -2.50    6.70
 -40  46   1    3.40    6.10
  46  -6   1    6.50    9.40
 -46   6  -1    3.30    8.10
 -46   6  -1    2.50    7.90
  40 -46  -1    0.60    3.30
   6  40  -1    4.30    5.30
  40 -46  -1    8.80    7.80
  40 -46  -1    1.90    6.40
  43  -3   1  -19.00    7.80
 -40  43   1   -3.90    5.20
  43  -3   1   -2.10    4.80
  -3 -40   1   -0.40    6.60
 -40  43   1  -10.20    7.30
   3  40  -1  -12.40    5.50
   3  40  -1    7.20    5.60
  40 -43  -1   -0.60    3.30
  40 -43  -1  -10.70    5.70
 -43   3  -1  -11.00    6.90
 -43   3  -1  -13.70    7.00
  40 -43  -1   -3.10    7.30
  40   0   1   -0.20    4.40
 -40  40   1   -7.30    5.10
  40   0   1  -13.50    8.70
 -40  40   1   -1.00    7.40
   0 -40   1   13.20    7.20
  40 -40  -1   -7.60    5.90
  40 -40  -1   -4.00    6.60
 -40   0  -1  -14.60    6.80
 -40   0  -1   -2.20    7.60
   0  40  -1   -7.10    6.10
 -40  37   1   15.80    8.40
  37   3   1  -10.00    7.60
  37   3   1    5.30    4.50
   3 -40   1  -10.00    5.80
 -40  37   1    5.50    6.20
  40 -37  -1   -3.90    6.10
  40 -37  -1    7.90    8.00
  -3  40  -1    7.70    7.20
 -37  -3  -1    5.20    8.40
   6 -40   1   12.20    7.20
  34   6   1   13.10   10.20
 -40  34   1   15.90    7.50
 -40  34   1   12.40    8.50
  -6  40  -1   23.60    7.20
  40 -34  -1   22.60    3.60
  40 -34  -1   18.60    9.60
  40 -34  -1   25.00    7.70
 -34  -6  -1   21.20    4.60
  31   9   1   25.60   11.40
   9 -40   1    6.00    6.40
 -40  31   1   16.60    8.70
 -40  31   1    8.20    6.80
  40 -31  -1    9.70    6.80
  -9  40  -1   10.90    7.00
  40 -31  -1   -2.30    8.10
  40 -31  -1    4.30    3.70
 -31  -9  -1   10.50    4.80
 -40  28   1   14.80    7.30
  12 -40   1   22.70   12.30
 -40  28   1   -7.90    7.60
  28  12   1    3.80   10.50
  40 -28  -1    1.30    3.60
 -28 -12  -1   -1.40    3.60
 -12  40  -1   -3.50    6.10
  40 -28  -1    4.90    6.90
  40 -28  -1   13.10    7.50
 -40  25   1    2.70    8.30
 -40  25   1    4.00    4.40
  25  15   1    5.00   10.40
 -40  25   1    4.50    6.80
  15 -40   1   -0.30    6.10
 -15  40  -1  -16.30    5.40
  40 -25  -1    6.60    6.70
  40 -25  -1   -2.10    6.40
 -25 -15  -1    5.00    4.00
  18 -40   1    2.80    6.00
 -40  22   1   -1.60    8.20
 -40  22   1    4.50    5.10
 -40  22   1   -5.10    6.70
 -18  40  -1   17.60    6.80
  40 -22  -1   11.60    7.30
 -18  40  -1    3.70    8.80
 -22 -18  -1   11.30    4.30
  40 -22  -1    7.30    6.60
  21 -40   1    0.70    5.40
 -40  19   1   12.50    8.80
 -40  19   1    6.30    7.90
 -40  19   1   -0.50    5.40
  40 -19  -1   10.70    6.70
 -21  40  -1   -2.60    5.50
  40 -19  -1   -3.20    7.40
  40 -19  -1   -4.80    5.70
 -19 -21  -1    3.00    4.40
 -21  40  -1    6.60    8.20
 -40  16   1    9.40    8.40
 -40  16   1   -2.60    6.00
  24 -40   1   11.90    6.40
 -40  16   1   11.00    9.00
  40 -16  -1   11.60    6.30
 -16 -24  -1   -4.70    4.10
  40 -16  -1   -4.10    7.40
 -24  40  -1    6.30    6.50
 -24  40  -1   -7.70    4.80
  40 -16  -1    2.30    6.60
 -40  13   1   11.10    8.90
 -40  13   1   -2.20    8.00
  27 -40   1   22.40    6.20
 -40  13   1   12.50    7.30
  40 -13  -1   21.50    6.80
  40 -13  -1    7.50    7.10
 -27  40  -1   10.80    5.90
  40 -13  -1   22.60   10.00
 -27  40  -1    0.60    6.10
  30 -40   1   18.20    7.90
 -40  10   1    2.00    8.10
 -40  10   1    1.10    8.80
  30 -40   1    5.30    5.50
 -40  10   1    2.20    4.80
 -40  10   1   14.90    8.10
  40 -10  -1    0.50    6.80
 -30  40  -1   12.30    5.90
  40 -10  -1   11.30    9.80
 -30  40  -1   14.30    6.60
  33 -40   1    5.40    4.70
 -40   7   1   23.80   10.10
 -40   7   1   11.90    5.30
 -40   7   1    3.10    7.40
  33 -40   1    5.90    5.50
  33 -40   1   11.20    8.20
 -33  40  -1    6.20    6.40
  40  -7  -1    4.00    6.80
  -7 -33  -1   14.40    7.90
  40  -7  -1   16.90   10.20
 -40   4   1   14.20    9.80
  36 -40   1    2.50    5.60
  36 -40   1    7.20    4.80
  36 -40   1    3.20    8.00
 -40   4   1    8.60    4.90
  -4 -36  -1    3.30   11.80
 -36  40  -1    5.20    6.00
  40  -4  -1   21.80    7.10
  40  -4  -1   13.60   10.30
  39 -40   1   31.00    6.90
  39 -40   1   17.00    8.50
 -40   1   1   12.70    5.50
  39 -40   1   17.00    5.10
 -39  40  -1   20.60    7.60
  40  -1  -1   29.00   12.70
  40  -1  -1   18.60    6.90
 -39  40  -1   20.90    7.90
  -1 -39  -1   18.50    7.30
  42 -40   1   18.30    6.10
 -40  -2   1    1.60    6.40
 -40  -2   1   16.30    5.70
  42 -40   1    9.30    4.80
  42 -40   1   14.10    8.50
 -42  40  -1   -0.40    6.20
  40   2  -1   -4.20    5.40
 -42  40  -1    1.30    6.40
   2 -42  -1   13.00    6.50
  40   2  -1   12.30   10.50
  45 -40   1    4.50    6.00
  45 -40   1  -15.60    7.30
  45 -40   1    5.90    4.70
 -40  -5   1    7.00    5.30
 -40  -5   1   10.20    5.00
  45 -40   1   20.90   12.00
 -45  40  -1    7.20    6.80
  40   5  -1   24.60   12.10
 -45  40  -1   -5.90    5.70
   5 -45  -1    6.60    6.40
  48 -40   1    7.50    9.90
 -40  -8   1    7.70    5.70
  48 -40   1    4.20    6.10
  -8  48   1  -19.90    5.00
  48 -40   1   -1.50    4.40
 -48  40  -1    5.30    7.10
 -48  40  -1    6.80    6.60
   8 -48  -1    9.90    6.80
  40   8  -1    5.90   11.30
   7  41  -1   -7.50    5.20
  41 -48  -1   -0.10    3.40
   7  41  -1    5.40    7.10
 -48   7  -1  -15.90    7.30
  45  -4   1    0.60    4.90
  -4 -41   1    1.10    6.80
 -41  45   1   -4.80    5.50
  45  -4   1    9.70    8.90
 -41  45   1   -4.40    7.60
  41 -45  -1   -8.00    6.80
 -45   4  -1   -9.90    8.30
   4  41  -1    1.70    6.80
 -45   4  -1    1.20    8.20
  41 -45  -1    7.80    3.60
   4  41  -1   -9.00    5.00
  41 -45  -1   -6.20    5.80
  42  -1   1    2.70    9.30
 -41  42   1    2.20    7.80
  42  -1   1    0.30    4.70
 -41  42   1   11.80    6.70
  -1 -41   1   -4.60    6.10
   1  41  -1    6.00    6.50
 -42   1  -1    0.60    7.70
   1  41  -1   -1.70    5.20
  41 -42  -1   -7.20    6.70
  41 -42  -1   11.80    6.80
 -42   1  -1    3.50    8.60
 -41  39   1    4.60    5.70
 -41  39   1   23.30    9.20
  39   2   1   -5.20    7.70
   2 -41   1   -2.40    5.90
  39   2   1    3.30    4.40
  41 -39  -1    8.30    7.90
  41 -39  -1    4.80    6.50
 -39  -2  -1    0.20    8.80
  -2  41  -1  -10.70    5.80
 -39  -2  -1    4.00    8.10
  36   5   1   -6.20    8.40
 -41  36   1    1.50    6.20
   5 -41   1    0.90    5.90
 -41  36   1   -8.10    7.40
  41 -36  -1   17.20    6.70
 -36  -5  -1   -8.80    7.90
 -36  -5  -1    3.10    3.40
  41 -36  -1   -4.10    7.60
  -5  41  -1    4.10    6.60
  41 -36  -1    0.10    2.60
 -41  33   1    6.60    7.80
  33   8   1   13.60   11.20
 -41  33   1    8.60    6.90
   8 -41   1    8.80    6.60
  -8  41  -1   -1.30    6.50
  41 -33  -1    2.40    3.00
  41 -33  -1    5.60    6.40
 -33  -8  -1   -2.50    3.70
  41 -33  -1   20.60    9.50
  30  11   1    4.80   10.80
  11 -41   1    2.00    6.10
 -41  30   1   10.50    8.40
 -41  30   1    5.40    6.20
  41 -30  -1    7.10    8.80
 -30 -11  -1    5.40    4.70
 -11  41  -1    3.70    6.40
  41 -30  -1   -4.30    3.20
  41 -30  -1   -8.90    6.10
  27  14   1  -15.70    9.80
  14 -41   1   -3.20    5.40
 -41  27   1   -0.30    6.70
 -41  27   1    0.70    3.80
 -41  27   1   -2.90    8.10
  41 -27  -1   -3.70    6.20
 -14  41  -1    1.90    6.10
  41 -27  -1    1.50    3.60
 -27 -14  -1    4.60    3.80
  41 -27  -1    7.30    7.40
 -41  24   1    1.20    4.70
 -41  24   1   -0.20    6.90
 -41  24   1    0.30    8.10
 -17  41  -1   12.90    8.10
  41 -24  -1    4.30    6.50
  41 -24  -1    7.50    7.00
 -17  41  -1   -3.20    5.80
 -24 -17  -1   -4.30    3.70
 -41  21   1   -4.40    6.40
 -41  21   1    5.90    8.50
 -41  21   1   -2.70    4.90
 -20  41  -1    2.70    7.50
  41 -21  -1   -3.20    6.00
 -21 -20  -1   -1.40    4.00
  41 -21  -1   -4.10    6.20
 -20  41  -1    4.90    6.00
 -41  18   1   -5.60    8.40
 -41  18   1   -2.60    5.60
  23 -41   1   10.40    8.20
 -41  18   1    0.40    8.20
 -23  41  -1   17.20    7.30
  41 -18  -1   -1.60    6.10
 -18 -23  -1   16.10    5.20
 -23  41  -1    4.70    5.70
  41 -18  -1   17.30    8.40
  41 -18  -1    1.80    6.30
 -41  15   1   -0.40    8.60
 -41  15   1   14.10    8.50
  26 -41   1   -6.80    6.30
 -41  15   1   -0.40    6.00
 -26  41  -1   -7.70    6.20
  41 -15  -1   -4.70    5.80
  41 -15  -1   15.60    9.10
 -15 -26  -1    2.40    4.70
 -26  41  -1   -2.20    5.30
  41 -15  -1    4.80    6.90
  29 -41   1   19.80    6.40
 -41  12   1   17.60    9.20
  29 -41   1   30.00    7.90
 -41  12   1   37.40   10.80
 -41  12   1   19.30    7.90
  41 -12  -1   14.70    7.70
 -29  41  -1    6.20    5.60
  41 -12  -1   24.70   10.00
 -29  41  -1   10.40    7.00
 -41   9   1   12.90    7.70
 -41   9   1    5.50    4.80
  32 -41   1   -4.60    6.50
  32 -41   1   -3.00    5.10
 -41   9   1   -1.20    8.40
 -32  41  -1    5.90    6.20
  41  -9  -1   -0.90    8.50
  41  -9  -1   16.50    7.30
  35 -41   1    8.50    7.40
  35 -41   1   14.80    4.90
 -41   6   1   15.70    5.20
  35 -41   1    2.90    5.60
 -41   6   1    2.30    9.10
 -41   6   1    5.40    7.70
  41  -6  -1   13.70    6.90
 -35  41  -1   24.10    7.20
  -6 -35  -1   17.40   12.90
  41  -6  -1   13.20    9.70
 -41   3   1   13.10    9.80
  38 -41   1   11.00    7.70
  38 -41   1   12.00    5.20
 -41   3   1   16.90    5.30
  38 -41   1   17.50    6.20
  41  -3  -1    9.90   11.10
  -3 -38  -1   31.90    8.60
  41  -3  -1   24.30    7.40
 -38  41  -1   17.80    7.30
 -38  41  -1   11.40    7.10
  41 -41   1   15.80    6.10
  41 -41   1    6.80    4.50
 -41   0   1    2.10    4.70
  41 -41   1    0.20    7.60
  41   0  -1  -12.90    8.80
 -41  41  -1    0.30    6.60
  41   0  -1   12.60    6.40
 -41  41  -1   -6.70    6.00
   0 -41  -1   -7.90    5.70
 -41  -3   1   -5.60    5.30
  44 -41   1    7.10    4.70
 -41  -3   1  -14.40    4.10
  44 -41   1    6.70    5.90
  44 -41   1   12.30    8.80
 -44  41  -1    3.00    6.80
  41   3  -1    0.90    5.50
  41   3  -1    0.80   10.10
 -44  41  -1   14.80    6.90
   3 -44  -1    0.30    6.00
  47 -41   1   13.90    6.00
  -6  47   1    2.20    6.40
  47 -41   1    2.60    8.00
 -41  -6   1    3.60    5.30
  47 -41   1   -1.10    4.30
  47 -41   1   -3.60    5.70
 -47  41  -1   -3.20    6.50
  41   6  -1    7.60   11.40
   6 -47  -1   -6.80    5.70
 -47  41  -1   -4.50    5.90
 -42  47   1   12.20    7.10
  47  -5   1   15.90    9.50
  -5 -42   1    4.30    7.40
 -42  47   1    1.00    7.90
  47  -5   1   -4.30    5.10
   5  42  -1   -5.30    6.80
  42 -47  -1   -2.60    6.40
 -47   5  -1   10.90    8.80
   5  42  -1    2.80    5.50
  42 -47  -1    4.60    3.50
  -2 -42   1  -12.30    5.90
  44  -2   1    8.10    9.90
 -42  44   1   -1.70    8.00
 -42  44   1    8.60    6.70
  44  -2   1   -0.10    5.00
 -44   2  -1   16.40    8.90
 -44   2  -1   -9.70    7.70
  42 -44  -1   -1.60    6.50
   2  42  -1   10.20    7.30
   2  42  -1    3.70    5.80
  42 -44  -1   -5.60    7.70
 -42  41   1   -5.50    5.30
  41   1   1   -0.50    4.50
   1 -42   1   -1.80    6.20
 -42  41   1   12.80    8.40
  41   1   1   -6.00    8.80
 -41  -1  -1   -5.70    8.50
 -41  -1  -1   -7.40    7.70
  42 -41  -1    4.40    6.60
  -1  42  -1    0.40    6.30
  42 -41  -1   -1.40    8.00
  38   4   1   22.60    9.30
 -42  38   1   -8.60    5.00
   4 -42   1   19.20    7.50
 -42  38   1    6.00    7.80
  -4  42  -1    4.60    6.70
 -38  -4  -1   -1.40    3.00
 -38  -4  -1    4.50    8.70
  42 -38  -1    4.60    8.80
  42 -38  -1    0.60    6.10
 -42  35   1    9.00    8.00
   7 -42   1   19.10    7.40
  35   7   1   14.80   10.00
 -42  35   1    4.20    6.60
  -7  42  -1    3.20    7.10
  42 -35  -1   -1.70    5.90
  42 -35  -1    0.40    2.80
  42 -35  -1    9.20    8.90
 -35  -7  -1    1.30    3.50
 -42  32   1   16.40    8.80
  10 -42   1   -2.50    5.60
 -42  32   1   -5.30    5.60
  32  10   1  -13.30   10.60
 -32 -10  -1   -6.80    3.90
  42 -32  -1    3.60    6.30
  42 -32  -1    8.00    8.50
  42 -32  -1   13.00    6.60
 -10  42  -1   -4.80    5.80
 -42  29   1    4.60    8.10
  13 -42   1   -2.90    5.60
 -42  29   1   -5.00    6.60
 -29 -13  -1    5.30    4.90
 -13  42  -1   -5.30    5.70
 -29 -13  -1   -0.10    3.50
  42 -29  -1  -18.50    8.20
  42 -29  -1    3.80    3.80
  42 -29  -1    6.00    6.70
  42 -29  -1    2.50    8.90
  26  16   1   18.10   12.90
 -42  26   1    4.70    6.80
 -42  26   1    5.20    8.30
 -42  26   1    6.30    4.60
  16 -42   1   -0.70    5.70
 -16  42  -1   -0.80    5.90
  42 -26  -1   10.70    7.10
 -26 -16  -1    1.90    3.80
  42 -26  -1    4.70    6.60
 -42  23   1    9.10    8.50
  19 -42   1    4.00    5.90
 -42  23   1    8.10    5.10
 -42  23   1    0.50    6.90
 -19  42  -1    4.70    6.50
  42 -23  -1  -10.70    5.70
 -23 -19  -1   -0.20    3.80
  42 -23  -1  -11.60    6.00
 -19  42  -1    0.90    7.70
 -42  20   1    5.50    5.90
  22 -42   1   -1.10    5.80
 -42  20   1  -11.10    7.00
 -42  20   1   -0.80    8.10
 -20 -22  -1   -2.20    3.90
 -22  42  -1   -5.30    7.00
  42 -20  -1   -4.20    6.30
  42 -20  -1  -13.20    5.50
 -22  42  -1    6.30    6.10
 -42  17   1    1.00    8.30
 -42  17   1   17.40    6.80
 -42  17   1   15.20    8.40
  25 -42   1    8.10    6.50
 -17 -25  -1   17.00    5.10
  42 -17  -1    5.10    6.20
  42 -17  -1    5.20    7.00
  42 -17  -1   -6.00    7.60
 -25  42  -1    2.30    5.80
 -25  42  -1   11.90    7.00
 -42  14   1   -0.90    6.90
 -42  14   1    3.10    8.10
 -42  14   1    6.50    8.30
  28 -42   1    7.10    5.70
  28 -42   1    6.80    6.90
  42 -14  -1   -3.90    6.50
 -14 -28  -1    0.60    4.80
 -28  42  -1   15.20    6.00
  42 -14  -1   11.80    9.00
  42 -14  -1    5.70    6.10
 -28  42  -1   -1.90    6.20
 -42  11   1    8.40    7.50
  31 -42   1    0.10    6.70
 -42  11   1   11.80    8.80
  31 -42   1   15.20    6.10
  42 -11  -1   10.70    7.40
  42 -11  -1    8.20    9.30
 -31  42  -1    9.10    6.00
 -31  42  -1   10.70    6.60
 -42   8   1    9.80    8.00
  34 -42   1    3.30    5.30
  34 -42   1    6.00    8.10
   8  34   1    6.80    4.10
 -42   8   1   11.90    5.00
 -42   8   1    3.00    8.80
  42  -8  -1   -0.90    5.80
  -8 -34  -1   12.60    7.90
  42  -8  -1   15.40   10.00
 -34  42  -1   12.50    7.10
  37 -42   1   -0.30    4.20
 -42   5   1   14.60    5.10
  37 -42   1   -8.20    4.80
 -42   5   1    4.30    8.40
 -42   5   1   16.00    8.30
  37 -42   1   -0.60    7.40
  42  -5  -1   16.80   10.10
 -37  42  -1    6.00    6.50
  42  -5  -1   10.90    6.50
  -5 -37  -1   -5.40    6.20
  40 -42   1    1.20    5.20
 -42   2   1    2.40    4.50
  40 -42   1    5.10    4.40
  40 -42   1    3.30    7.60
 -42   2   1    4.90    9.10
 -40  42  -1   -2.30    5.30
  42  -2  -1   -9.60    5.40
 -40  42  -1   -0.70    6.30
  -2 -40  -1   -6.60    5.70
  42  -2  -1   -9.50    8.20
 -42  -1   1    0.70    4.60
  43 -42   1    3.00    4.30
  43 -42   1    3.80    5.50
  43 -42   1   -9.30    6.70
 -43  42  -1   -0.10    6.60
   1 -43  -1   -2.00    6.00
  42   1  -1    8.50   11.10
  42   1  -1   13.30    6.10
 -43  42  -1   -0.30    6.40
 -42  -4   1   11.90    5.40
  46 -42   1   -4.90    4.20
  46 -42   1   10.30    9.30
  46 -42   1   10.80    6.20
  46 -42   1    0.20    5.80
 -42  -4   1   -6.90    4.40
 -46  42  -1   -2.10    6.70
   4 -46  -1  -15.30    4.80
  42   4  -1  -24.10    9.20
 -46  42  -1    9.40    6.90
  46  -3   1    8.90   10.30
  46  -3   1    7.00    5.30
 -43  46   1    1.10    6.30
 -43  46   1    0.00    7.50
  -3 -43   1    2.10    6.60
 -46   3  -1   14.20    9.30
   3  43  -1   10.10    7.40
 -46   3  -1    0.30    8.90
  43 -46  -1    1.60    6.80
  43 -46  -1   -7.30    7.00
   3  43  -1   -1.30    5.90
   0 -43   1    1.40    6.90
 -43  43   1   -6.70    7.40
  43   0   1    5.40   11.50
  43   0   1    8.20    5.00
 -43  43   1    7.30    6.70
  43 -43  -1  -13.30    6.80
 -43   0  -1    3.60    8.40
 -43   0  -1    3.30    8.40
   0  43  -1    6.60    6.70
  43 -43  -1    3.40    6.40
   0  43  -1   -5.50    5.30
   3 -43   1    9.80    6.40
 -43  40   1    4.10    6.60
 -43  40   1   -8.10    7.20
  40   3   1    7.30    4.80
  43 -40  -1    3.40    8.10
 -40  -3  -1   -0.60    8.10
  -3  43  -1    4.00    6.40
 -40  -3  -1    7.30    8.70
  43 -40  -1    0.30    6.40
  37   6   1    5.40   10.80
 -43  37   1  -11.90    4.90
   6 -43   1   -4.40    5.50
 -43  37   1    2.40    7.70
 -37  -6  -1    6.20    9.00
  43 -37  -1    9.00   10.80
  -6  43  -1   -4.80    6.10
  43 -37  -1   -0.50    2.60
 -37  -6  -1    5.80    3.50
  43 -37  -1   -6.90    7.90
  34   9   1    6.70    9.90
   9 -43   1    1.10    5.80
 -43  34   1   15.30    8.30
 -43  34   1   12.20    6.90
 -34  -9  -1    7.60    4.10
  43 -34  -1   17.90    9.20
  43 -34  -1    9.80    4.20
  43 -34  -1    0.90    6.00
  43 -34  -1    6.60    6.90
  12 -43   1   12.80    6.50
 -43  31   1    8.30    8.20
  31  12   1    1.60   10.80
 -43  31   1    0.90    5.60
  43 -31  -1    6.80    3.60
  43 -31  -1   -9.10    5.60
 -31 -12  -1   -7.30    4.10
  43 -31  -1   -2.10    6.40
  43 -31  -1    0.30    8.10
 -12  43  -1    8.60    6.50
 -43  28   1    5.80    6.70
  15 -43   1   -1.70    5.40
 -43  28   1    2.40    3.70
 -43  28   1    3.90    7.80
  28  15   1    8.00   10.50
  43 -28  -1   -4.20    6.10
  43 -28  -1    0.50    6.90
 -28 -15  -1   -2.20    3.40
 -15  43  -1   -5.30    5.30
  43 -28  -1    7.50    3.80
 -43  25   1   -3.50    6.40
 -43  25   1    0.90    7.50
  18 -43   1    5.20    6.10
 -43  25   1    2.90    4.50
  25  18   1    9.40   10.40
 -18  43  -1    2.70    6.20
 -25 -18  -1    2.90    3.90
 -18  43  -1    7.00    7.30
  43 -25  -1    0.20    6.20
  43 -25  -1   -8.40    6.20
  21 -43   1    3.10    5.80
 -43  22   1   15.80    5.90
 -43  22   1    4.40    7.20
 -43  22   1   16.50    8.70
  43 -22  -1   11.90    7.10
 -21  43  -1   24.60    8.70
 -21  43  -1    7.40    6.10
 -22 -21  -1    6.90    4.40
  43 -22  -1   10.60    6.50
 -43  19   1    7.70    8.50
 -43  19   1   -4.60    5.50
  24 -43   1   -2.80    5.70
 -43  19   1   -5.30    8.00
  43 -19  -1    0.30    6.50
  43 -19  -1   -4.40    6.80
 -24  43  -1  -11.70    4.90
  43 -19  -1   -0.40    5.90
 -24  43  -1   14.00    7.60
 -19 -24  -1   -1.60    4.20
 -43  16   1    8.90    8.90
 -43  16   1    6.30    7.90
 -43  16   1    9.40    6.90
  27 -43   1   12.00    7.30
  43 -16  -1   11.50    8.80
 -27  43  -1   -1.90    5.80
 -27  43  -1    3.70    5.60
  43 -16  -1   16.00    7.50
 -16 -27  -1    8.50    5.10
  43 -16  -1    1.00    6.10
 -43  13   1   -2.20    6.40
 -43  13   1    4.00    8.70
  30 -43   1    5.50    5.50
  30 -43   1   -2.40    6.20
 -43  13   1    4.50    7.90
 -30  43  -1    4.90    5.40
  43 -13  -1   -3.10    6.00
  43 -13  -1   -2.30    8.60
 -30  43  -1    5.60    6.80
 -43  10   1   -0.90    6.90
  33 -43   1   -4.90    4.90
  33 -43   1   -1.10    6.90
 -43  10   1  -10.30    7.80
  43 -10  -1   -2.90    6.10
  43 -10  -1    5.00    9.10
 -33  43  -1    1.30    6.40
  36 -43   1  -10.10    4.60
 -43   7   1   -1.80    4.10
 -43   7   1    5.80    8.40
 -43   7   1   -7.10    7.00
  36 -43   1   -7.80    6.50
  43  -7  -1    0.00    9.20
  43  -7  -1   11.80    6.10
 -36  43  -1   -9.10    5.70
  -7 -36  -1   -2.90    6.70
  39 -43   1   -3.40    5.00
 -43   4   1   -7.70    7.60
  39 -43   1   -8.60    3.70
 -43   4   1    4.30    4.50
 -43   4   1   -0.20    7.30
  39 -43   1   -9.30    6.40
 -39  43  -1   -2.80    6.20
  -4 -39  -1    0.30    6.30
 -39  43  -1    5.70    6.30
  43  -4  -1   -8.10    8.60
  43  -4  -1   -2.20    6.00
  42 -43   1  -13.00    6.80
  42 -43   1   -0.60    5.30
 -43   1   1   -3.10    8.50
  42 -43   1    7.50    4.60
 -43   1   1   -2.40    4.40
  43  -1  -1   18.80   10.40
  -1 -42  -1   -9.10    5.70
 -42  43  -1   -5.60    5.90
 -42  43  -1    5.70    6.30
  43  -1  -1    6.90    6.20
  45 -43   1    8.90    6.00
  45 -43   1   -1.00    4.20
 -43  -2   1    7.80    5.00
 -43  -2   1    6.00    6.10
  45 -43   1    9.30    9.10
   2 -45  -1  -11.60    4.80
 -45  43  -1  -10.10    5.90
 -45  43  -1    2.30    6.30
  43   2  -1    1.90   10.80
  43   2  -1   -2.30    5.10
 -44  45   1  -14.50    7.00
  -1 -44   1    5.20    7.50
 -44  45   1    1.90    6.40
  45  -1   1    1.50    4.90
  45  -1   1   10.30   10.10
   1  44  -1    3.10    5.70
  44 -45  -1   -3.50    6.80
 -45   1  -1   11.10    8.80
   1  44  -1   -8.40    6.60
 -45   1  -1    9.20    9.90
  44 -45  -1    9.40    8.60
  42   2   1   -1.60    4.20
   2 -44   1    4.30    6.40
 -44  42   1   -3.20    6.00
 -44  42   1    9.70    8.50
  42   2   1    1.10   10.00
  -2  44  -1    4.20    6.70
 -42  -2  -1    6.10    9.10
  44 -42  -1   -4.10    6.20
  44 -42  -1   -9.20    7.40
 -42  -2  -1   10.30    8.30
   5 -44   1   10.20    7.00
  39   5   1   -5.70    8.60
 -44  39   1   -2.40    5.90
 -44  39   1    6.30    8.00
  44 -39  -1    6.00    8.50
  44 -39  -1    8.00    6.20
 -39  -5  -1    5.20    8.90
 -39  -5  -1    1.60    3.00
  -5  44  -1    5.10    7.10
   8 -44   1   -0.70    5.20
 -44  36   1    8.70    6.50
 -44  36   1   -5.70    7.50
  36   8   1    7.70    8.90
  44 -36  -1    3.90    5.60
  44 -36  -1   -3.50    7.90
  44 -36  -1   -3.70    2.70
 -36  -8  -1    2.90    3.70
  -8  44  -1    2.10    6.00
  33  11   1   -4.40    9.50
 -44  33   1  -10.10    7.00
  11 -44   1   -0.60    5.70
 -44  33   1   -0.50    6.50
  44 -33  -1   -5.50    2.80
  44 -33  -1    4.50    8.40
  44 -33  -1   -3.10    5.60
  44 -33  -1   -2.30    6.10
 -11  44  -1    5.90    7.30
 -33 -11  -1   -1.50    3.80
 -44  30   1   -1.70    7.60
  14 -44   1    2.30    5.70
  30  14   1   11.00   10.40
 -44  30   1    8.70    6.90
 -30 -14  -1    3.20    5.10
 -30 -14  -1    7.00    3.60
  44 -30  -1    7.90    7.30
  44 -30  -1    6.60    3.80
  44 -30  -1   -4.30    5.90
 -14  44  -1   -4.00    5.40
 -44  27   1    0.70    3.90
  27  17   1   -0.80   10.40
 -44  27   1    0.80    6.60
  17 -44   1   -0.80    5.50
 -44  27   1   -8.90    7.30
  44 -27  -1   -0.20    6.50
  44 -27  -1   -6.40    6.00
 -27 -17  -1   -2.40    3.60
 -17  44  -1    8.20    6.20
 -44  24   1   14.30    8.50
  20 -44   1    1.00    6.10
 -44  24   1   10.40    5.20
 -44  24   1    3.40    6.90
  44 -24  -1    2.90    6.70
 -20  44  -1    8.00    6.40
 -24 -20  -1   10.10    4.10
 -20  44  -1   22.40    8.40
  44 -24  -1    2.50    6.20
 -44  21   1   -3.00    7.20
  23 -44   1    1.20    5.80
 -44  21   1   -1.90    7.60
 -44  21   1    7.70    5.60
 -23  44  -1   11.30    7.90
 -23  44  -1   -7.90    5.00
  44 -21  -1  -13.20    5.40
  44 -21  -1   -4.50    6.30
 -21 -23  -1   -2.00    4.10
  26 -44   1    4.10    6.90
 -44  18   1    9.40    6.30
 -44  18   1   -5.30    7.60
 -44  18   1    7.60    8.40
  44 -18  -1    8.70    7.00
 -26  44  -1    1.90    5.50
  44 -18  -1    2.80    6.00
  44 -18  -1   -1.00    7.80
 -26  44  -1   -9.80    6.20
 -18 -26  -1   -2.20    4.20
 -44  15   1   21.90    8.90
 -44  15   1    5.30    8.00
  29 -44   1   14.00    6.00
 -44  15   1    0.00    6.10
  29 -44   1    7.50    7.20
  44 -15  -1    5.70    8.50
  44 -15  -1   15.70    6.50
  44 -15  -1   16.10    7.10
 -29  44  -1   13.10    6.80
 -29  44  -1   10.00    5.80
 -15 -29  -1   17.90    5.60
 -44  12   1    2.00    8.70
  32 -44   1   12.20    7.40
  32 -44   1   -0.30    4.90
 -44  12   1  -10.70    6.30
 -32  44  -1   -8.50    4.70
 -32  44  -1    8.30    6.40
  44 -12  -1   -8.60    7.90
  44 -12  -1    4.20    6.10
   9  35   1    1.30    3.80
  35 -44   1   -0.10    6.90
 -44   9   1    4.40    8.40
 -44   9   1   -9.40    6.60
 -44   9   1    6.40    4.60
  35 -44   1    4.20    5.10
  44  -9  -1   11.10    8.90
  44  -9  -1   -7.90    5.10
  -9 -35  -1   -0.20    7.00
 -35  44  -1   11.40    6.50
 -44   6   1    1.90    4.20
 -44   6   1   -7.80    7.80
  38 -44   1   11.10    5.70
 -44   6   1   14.30    9.30
  38 -44   1   14.80    8.70
  44  -6  -1    1.70   10.00
 -38  44  -1    2.60    5.70
  -6 -38  -1   -6.10    6.30
  44  -6  -1   -6.80    5.30
  41 -44   1    1.80    7.30
 -44   3   1   24.60    9.60
 -44   3   1   11.10    9.00
  41 -44   1    0.00    5.30
  41 -44   1    3.80    4.20
 -44   3   1    8.20    4.60
 -41  44  -1    0.50    6.00
  44  -3  -1   18.20   10.70
  44  -3  -1   -0.40    6.00
 -41  44  -1   -5.30    6.30
  -3 -41  -1   12.40    7.20
 -44   0   1   -6.80    3.90
  44 -44   1   -8.10    3.70
  44 -44   1   -7.80    4.90
 -44   0   1   -4.80    8.50
  44 -44   1    3.90    8.30
 -44  44  -1    4.70    6.70
 -44  44  -1   -2.50    6.10
   0 -44  -1  -11.40    5.40
  44   0  -1    7.10    5.80
  44   0  -1   -3.30    9.40
 -45  44   1    1.30    8.30
 -45  44   1  -12.60    5.30
  44   1   1    5.40    4.60
   1 -45   1  -11.70    5.50
  44   1   1   14.50   11.20
 -44  -1  -1   -7.30    7.40
  -1  45  -1   -6.40    6.40
  45 -44  -1    2.90    7.00
  45 -44  -1   11.70    9.30
  -1  45  -1    3.10    6.10
 -44  -1  -1   -0.10    8.40
 -45  41   1    7.20    8.00
  41   4   1    1.80    9.00
 -45  41   1    2.40    6.60
   4 -45   1   12.40    7.00
  45 -41  -1    2.40    6.30
 -41  -4  -1    4.90    9.50
 -41  -4  -1    4.30    8.30
  -4  45  -1   -3.10    6.40
  45 -41  -1   -1.70    8.30
  38   7   1   17.80   10.30
 -45  38   1  -15.20    6.60
 -45  38   1    9.10    6.50
   7 -45   1    3.80    6.40
  45 -38  -1   -5.10    2.40
 -38  -7  -1    1.00    8.90
 -38  -7  -1   -1.90    3.30
  45 -38  -1  -12.80    7.90
  45 -38  -1   -4.10    5.40
  -7  45  -1    4.40    6.80
 -45  35   1    4.20    6.50
  10 -45   1   11.80    6.90
 -45  35   1   19.40    8.90
  35  10   1    3.50    9.80
  45 -35  -1   -6.80    7.20
  45 -35  -1    6.30    5.80
 -10  45  -1    1.40    6.10
  45 -35  -1    8.60    6.60
 -35 -10  -1   10.10    4.20
  13 -45   1   -0.40    5.50
 -45  32   1    0.00    5.40
  32  13   1    3.80   10.20
 -45  32   1  -13.10    6.60
  45 -32  -1   -4.40    5.80
  45 -32  -1    1.50    3.30
  45 -32  -1   -8.30    8.00
 -32 -13  -1   -2.80    4.10
 -13  45  -1    1.20    5.90
  45 -32  -1    9.30    6.60
 -45  29   1    0.40    3.40
 -45  29   1   -6.80    5.80
 -45  29   1   -2.30    7.40
  16 -45   1   -1.00    5.40
  29  16   1   15.80   10.50
  45 -29  -1    2.70    6.80
 -16  45  -1   -0.70    5.40
  45 -29  -1   -8.80    5.60
  45 -29  -1   -0.40    3.30
 -29 -16  -1    2.60    3.50
 -45  26   1    3.30    4.20
  26  19   1    2.10    9.80
 -45  26   1   -3.20    7.40
 -45  26   1   -0.10    7.10
  19 -45   1   -0.20    5.50
 -26 -19  -1    9.10    4.00
  45 -26  -1   -3.50    5.90
  45 -26  -1   -8.70    5.40
 -19  45  -1    9.60    6.20
 -45  23   1   -3.60    4.70
 -45  23   1   -2.10    7.60
  22 -45   1    7.40    6.10
 -45  23   1   -1.50    6.70
 -22  45  -1   11.20    8.00
 -22  45  -1   14.30    6.30
  45 -23  -1   -4.10    5.70
 -23 -22  -1    5.20    4.00
  25 -45   1    7.40    6.20
 -45  20   1   10.40    6.10
 -45  20   1   15.00    8.10
 -45  20   1    0.80    7.80
 -20 -25  -1   -1.80    4.00
  45 -20  -1    6.50    6.60
  45 -20  -1   10.00    6.50
 -25  45  -1   -2.40    6.10
  45 -20  -1   -2.90    7.00
 -25  45  -1    4.10    5.50
 -45  17   1   -1.00    5.90
 -45  17   1   -7.60    6.80
 -45  17   1   -2.40    7.40
  28 -45   1    5.70    6.80
  45 -17  -1    0.30    6.20
  45 -17  -1  -14.30    6.70
 -28  45  -1   -1.40    6.30
 -17 -28  -1    2.80    4.20
  45 -17  -1    0.40    5.80
 -28  45  -1    3.50    5.30
  31 -45   1    3.70    5.10
  31 -45   1   -6.10    6.50
 -45  14   1  -10.20    6.60
 -45  14   1    5.10    6.60
 -45  14   1    2.20    7.30
 -31  45  -1   -1.20    5.20
  45 -14  -1   -3.40    6.10
 -14 -31  -1    1.00    4.50
  45 -14  -1    0.40    8.60
 -31  45  -1  -11.80    5.60
 -45  11   1  -10.40    7.70
  34 -45   1    4.70    5.40
 -45  11   1   -9.30    6.50
  34 -45   1   -7.30    6.60
 -34  45  -1   -1.40    5.90
  45 -11  -1   -3.30    5.90
  45 -11  -1    6.50    8.80
  37 -45   1    2.90    5.30
 -45   8   1    3.70    4.60
   8  37   1    1.30    3.80
  37 -45   1    3.00    7.30
 -45   8   1   -5.10    7.10
 -45   8   1    3.40    8.80
  45  -8  -1   -7.40    5.30
 -37  45  -1    1.40    5.70
  -8 -37  -1    3.60    7.00
  40 -45   1   15.10    6.10
  40 -45   1    4.00    7.50
 -45   5   1    0.60    8.90
 -45   5   1    5.10    7.80
 -45   5   1   -5.60    3.90
  45  -5  -1   -3.50    5.90
  -5 -40  -1   -1.70    6.20
 -40  45  -1    3.20    6.30
  45  -5  -1   -6.60    9.00
 -45   2   1   10.10    8.60
 -45   2   1  -11.40    7.40
  43 -45   1    3.90    5.40
 -45   2   1   -4.40    4.00
  43 -45   1    0.80    4.20
  43 -45   1  -12.50    6.70
 -43  45  -1    2.30    6.70
  -2 -43  -1   -1.10    6.40
  45  -2  -1   12.90   11.20
  45  -2  -1    0.80    5.70
 -43  45  -1   12.90    7.10
 -46  43   1   -4.20    8.00
 -46  43   1   -1.40    6.40
   3 -46   1    5.20    6.80
  43   3   1  -14.40    9.70
  46 -43  -1  -10.10    7.80
 -43  -3  -1   -7.80    8.60
  -3  46  -1   -0.10    6.10
 -43  -3  -1    1.00    8.20
  46 -43  -1    7.20    6.60
   6 -46   1    9.20    6.80
  40   6   1   -4.20    9.30
 -46  40   1    1.70    6.50
 -46  40   1   24.30    8.90
 -40  -6  -1   -2.30    2.90
 -40  -6  -1    1.10    8.80
  -6  46  -1   -9.10    6.20
  46 -40  -1   -0.40    5.90
  46 -40  -1   -7.40    7.10
 -46  37   1   -7.40    5.50
   9 -46   1   -6.10    5.50
  37   9   1    3.70    9.70
 -46  37   1   -5.00    7.00
  46 -37  -1   -0.10    2.80
  -9  46  -1   11.00    6.80
  46 -37  -1   -0.60    8.20
 -37  -9  -1    9.30    4.00
  46 -37  -1    3.80    6.50
  46 -37  -1  -18.30    5.00
  34  12   1    9.30   11.20
 -46  34   1   -4.60    5.90
  12 -46   1   -1.80    6.10
 -46  34   1    7.30    7.90
 -12  46  -1    9.90    6.40
  46 -34  -1    6.60    6.60
  46 -34  -1   -6.00    2.90
  46 -34  -1    0.70    9.30
  46 -34  -1   -8.80    6.30
 -34 -12  -1   -1.40    4.00
  15 -46   1    3.20    5.90
 -46  31   1   -1.60    7.40
 -46  31   1    2.90    6.20
  31  15   1    5.20   10.90
  46 -31  -1   -2.50    6.40
  46 -31  -1    6.40    6.50
 -31 -15  -1   -1.30    4.50
 -15  46  -1   -2.60    5.70
  46 -31  -1    0.10    3.60
  18 -46   1   -1.30    5.50
 -46  28   1    7.70    7.70
  28  18   1    9.10   10.40
 -46  28   1   -9.20    6.80
 -46  28   1    3.10    3.90
 -18  46  -1   10.10    6.50
 -28 -18  -1    0.80    3.50
[truncated: 2,018,661 more chars]
