# Supplementary material for: Inflatable porous organic crystals
Source: Nat Mater. 2025 Nov 3;25(3):481–6. doi: 10.1038/s41563-025-02393-6 (PMC12960203; doi:10.1038/s41563-025-02393-6)
Supplement: Supplementary file 22 — (CCDC 2404635) Crystal structure of T1 at 0 bar. [file 41563_2025_2393_MOESM22_ESM.cif]

 
data_T1_M00
 
_audit_creation_method            'SHELXL-2018/3'
_shelx_SHELXL_version_number      '2018/3'
_chemical_name_systematic         ?
_chemical_name_common             ?
_chemical_melting_point           ?
_chemical_formula_moiety          'C42 H48 N6 O6'
_chemical_formula_sum
 'C42 H48 N6 O6' 
_chemical_formula_weight          732.86

loop_
 _atom_type_symbol
 _atom_type_description
 _atom_type_scat_dispersion_real
 _atom_type_scat_dispersion_imag
 _atom_type_scat_source
 'C'  'C'   0.0033   0.0016
 'International Tables Vol C Tables 4.2.6.8 and 6.1.1.4'
 'H'  'H'   0.0000   0.0000
 'International Tables Vol C Tables 4.2.6.8 and 6.1.1.4'
 'N'  'N'   0.0061   0.0033
 'International Tables Vol C Tables 4.2.6.8 and 6.1.1.4'
 'O'  'O'   0.0106   0.0060
 'International Tables Vol C Tables 4.2.6.8 and 6.1.1.4'
 
_space_group_crystal_system       trigonal
_space_group_IT_number            146
_space_group_name_H-M_alt         'R 3 :H'
_space_group_name_Hall            'R 3'
 
_shelx_space_group_comment
;
The symmetry employed for this shelxl refinement is uniquely defined
by the following loop, which should always be used as a source of
symmetry information in preference to the above space-group names.
They are only intended as comments.
;
 
loop_
 _space_group_symop_operation_xyz
 'x, y, z'
 '-y, x-y, z'
 '-x+y, -x, z'
 'x+2/3, y+1/3, z+1/3'
 '-y+2/3, x-y+1/3, z+1/3'
 '-x+y+2/3, -x+1/3, z+1/3'
 'x+1/3, y+2/3, z+2/3'
 '-y+1/3, x-y+2/3, z+2/3'
 '-x+y+1/3, -x+2/3, z+2/3'
 
_cell_length_a                    50.7988(11)
_cell_length_b                    50.7988(11)
_cell_length_c                    9.6206(4)
_cell_angle_alpha                 90
_cell_angle_beta                  90
_cell_angle_gamma                 120
_cell_volume                      21500.1(13)
_cell_formula_units_Z             18
_cell_measurement_temperature     300(2)
_cell_measurement_reflns_used      6693
_cell_measurement_theta_min        2.31
_cell_measurement_theta_max       16.55
 
_exptl_crystal_description        Rod
_exptl_crystal_colour             yellow
_exptl_crystal_density_meas       ?
_exptl_crystal_density_method     ?
_exptl_crystal_density_diffrn     1.019          
_exptl_crystal_F_000              7020
_exptl_transmission_factor_min    ?
_exptl_transmission_factor_max    ?
_exptl_crystal_size_max           0.391
_exptl_crystal_size_mid           0.090
_exptl_crystal_size_min           0.085
_exptl_absorpt_coefficient_mu     0.069
_shelx_estimated_absorpt_T_min    ?
_shelx_estimated_absorpt_T_max    ?
_exptl_absorpt_correction_type    'multi-scan'
_exptl_absorpt_correction_T_min   0.945
_exptl_absorpt_correction_T_max   1.000
_exptl_absorpt_process_details    'SADABS, 2016'
_exptl_absorpt_special_details    ?
_diffrn_ambient_temperature       300(2)
_diffrn_radiation_wavelength      0.71073
_diffrn_radiation_type            MoK\a
_diffrn_source 			  'microfocus sealed tube'
_diffrn_measurement_device 	  'four-circle diffractometer' 
_diffrn_measurement_device_type   'Bruker D8 Venture'
_diffrn_measurement_method 	  '\f and \w scans'
_diffrn_detector_area_resol_mean   ? 
_diffrn_standards_number 	   0
_diffrn_standards_interval_count   . 
_diffrn_standards_interval_time    . 
_diffrn_standards_decay_% 	   ?
_diffrn_reflns_number             75511
_diffrn_reflns_av_unetI/netI      0.0967
_diffrn_reflns_av_R_equivalents   0.1425
_diffrn_reflns_limit_h_min        -53
_diffrn_reflns_limit_h_max        53
_diffrn_reflns_limit_k_min        -53
_diffrn_reflns_limit_k_max        53
_diffrn_reflns_limit_l_min        -10
_diffrn_reflns_limit_l_max        10
_diffrn_reflns_theta_min          2.121
_diffrn_reflns_theta_max          22.007
_diffrn_reflns_theta_full         22.007
_diffrn_measured_fraction_theta_max   0.999
_diffrn_measured_fraction_theta_full  0.999
_diffrn_reflns_Laue_measured_fraction_max    0.999
_diffrn_reflns_Laue_measured_fraction_full   0.999
_diffrn_reflns_point_group_measured_fraction_max   0.999
_diffrn_reflns_point_group_measured_fraction_full  0.999
_reflns_number_total              11708
_reflns_number_gt                 4738
_reflns_threshold_expression      'I > 2\s(I)'
_reflns_Friedel_coverage          0.999
_reflns_Friedel_fraction_max      0.999
_reflns_Friedel_fraction_full     0.999
 
_reflns_special_details
;
 Reflections were merged by SHELXL according to the crystal
 class for the calculation of statistics and refinement.
 
 _reflns_Friedel_fraction is defined as the number of unique
 Friedel pairs measured divided by the number that would be
 possible theoretically, ignoring centric projections and
 systematic absences.
;
 
_computing_data_collection        'APEX4 (Bruker, 2021)'
_computing_cell_refinement        'SAINT V8.40A (Bruker, 2019)'
_computing_data_reduction         'SAINT V8.40A (Bruker, 2019)'
_computing_structure_solution     'SHELXD 2018/2 (Sheldrick, 2018)'
_computing_structure_refinement   'SHELXL-2018/3 (Sheldrick, 2018)'
_computing_molecular_graphics  'X-Seed (Barbour, 2020; Atwood & Barbour, 2003)'
_computing_publication_material   ?
_refine_special_details           ?
_refine_ls_structure_factor_coef  Fsqd
_refine_ls_matrix_type            full
_refine_ls_weighting_scheme       calc
_refine_ls_weighting_details
'w=1/[\s^2^(Fo^2^)+(0.0980P)^2^] where P=(Fo^2^+2Fc^2^)/3'
_atom_sites_solution_primary      'dual space'
_atom_sites_solution_secondary    difmap
_atom_sites_solution_hydrogens    geom
_refine_ls_hydrogen_treatment     constr
_refine_ls_extinction_method      none
_refine_ls_extinction_coef        .
_refine_ls_abs_structure_details
;
 Flack x determined using 1496 quotients [(I+)-(I-)]/[(I+)+(I-)]
 (Parsons, Flack and Wagner, Acta Cryst. B69 (2013) 249-259).
;
_refine_ls_abs_structure_Flack    0.3(9)
_chemical_absolute_configuration  rm
_refine_ls_number_reflns          11708
_refine_ls_number_parameters      985
_refine_ls_number_restraints      1597
_refine_ls_R_factor_all           0.2083
_refine_ls_R_factor_gt            0.0792
_refine_ls_wR_factor_ref          0.2341
_refine_ls_wR_factor_gt           0.1695
_refine_ls_goodness_of_fit_ref    1.035
_refine_ls_restrained_S_all       0.979
_refine_ls_shift/su_max           0.000
_refine_ls_shift/su_mean          0.000
 
loop_
 _atom_site_label
 _atom_site_type_symbol
 _atom_site_fract_x
 _atom_site_fract_y
 _atom_site_fract_z
 _atom_site_U_iso_or_equiv
 _atom_site_adp_type
 _atom_site_occupancy
 _atom_site_site_symmetry_order  
 _atom_site_calc_flag
 _atom_site_refinement_flags_posn
 _atom_site_refinement_flags_adp
 _atom_site_refinement_flags_occupancy
 _atom_site_disorder_assembly
 _atom_site_disorder_group
O9B O 0.0953(2) -0.07966(19) -0.1905(10) 0.114(3) Uani 1 1 d . U . . .
H9B H 0.084595 -0.086487 -0.121078 0.171 Uiso 1 1 calc R U . . .
N1C N 0.2631(3) -0.0154(3) -0.3767(16) 0.102(3) Uani 1 1 d . U . . .
N12D N 0.1703(3) 0.2309(3) -0.3907(13) 0.119(4) Uani 1 1 d . U . . .
C2C C 0.2707(3) -0.0137(3) -0.253(2) 0.102(4) Uani 1 1 d . U . . .
H2C H 0.275541 -0.027873 -0.218085 0.122 Uiso 1 1 calc R U . . .
C6B C 0.1642(3) -0.0796(3) -0.2889(18) 0.103(4) Uani 1 1 d . U . . .
N12B N 0.2083(3) -0.0712(3) -0.4115(14) 0.113(4) Uani 1 1 d . U . . .
O9C O 0.2540(3) 0.0293(2) -0.3386(11) 0.138(4) Uani 1 1 d . U . . .
H9C H 0.253923 0.015119 -0.379457 0.207 Uiso 1 1 calc R U . . .
N12F N 0.1999(3) 0.0817(3) -0.0744(14) 0.108(4) Uani 1 1 d . U . . .
N1D N 0.1566(3) 0.0809(3) -0.2660(13) 0.106(4) Uani 1 1 d . U . . .
C6F C 0.2209(4) 0.1201(4) 0.0969(17) 0.105(4) Uani 1 1 d . U . . .
C18C C 0.2632(4) 0.0886(4) 0.4435(16) 0.104(4) Uani 1 1 d . U . . .
H18C H 0.270299 0.076171 0.490190 0.125 Uiso 1 1 calc R U . . .
C6D C 0.1581(3) 0.1802(4) -0.3250(15) 0.101(4) Uani 1 1 d . U . . .
C13F C 0.1739(4) 0.0535(4) -0.1167(17) 0.111(4) Uani 1 1 d . U . . .
H13F H 0.156819 0.048307 -0.054098 0.134 Uiso 1 1 calc R U . . .
N12C N 0.2851(3) 0.0818(3) 0.2320(16) 0.111(4) Uani 1 1 d . U . . .
N12A N 0.0882(3) -0.0747(4) 0.2721(14) 0.127(4) Uani 1 1 d . U . . .
N1A N 0.2321(3) 0.0689(3) 0.3949(12) 0.108(4) Uani 1 1 d . U . . .
C3C C 0.2722(3) 0.0093(3) -0.1623(18) 0.099(4) Uani 1 1 d . U . . .
C13C C 0.2827(3) 0.1034(4) 0.3178(16) 0.104(4) Uani 1 1 d . U . . .
H13C H 0.273928 0.113463 0.263654 0.124 Uiso 1 1 calc R U . . .
C11D C 0.1523(3) 0.2057(4) -0.3350(14) 0.100(4) Uani 1 1 d . U . . .
H11D H 0.134183 0.203093 -0.298092 0.120 Uiso 1 1 calc R U . . .
C6A C 0.1308(4) -0.0237(4) 0.2886(15) 0.108(4) Uani 1 1 d . U . . .
C3A C 0.1911(4) 0.0188(4) 0.3438(14) 0.097(4) Uani 1 1 d . U . . .
C18F C 0.1655(4) 0.0571(4) -0.2662(17) 0.112(4) Uani 1 1 d . U . . .
H18F H 0.182888 0.063183 -0.328025 0.134 Uiso 1 1 calc R U . . .
C13D C 0.1616(3) 0.2542(4) -0.3922(16) 0.106(4) Uani 1 1 d . U . . .
H13D H 0.144406 0.248074 -0.328568 0.128 Uiso 1 1 calc R U . . .
O10E O 0.3008(2) 0.2861(2) 0.1121(11) 0.139(4) Uani 1 1 d . U . . .
H10E H 0.302797 0.280940 0.190339 0.209 Uiso 1 1 calc R U . . .
O9D O 0.1197(2) 0.1009(2) -0.2194(16) 0.176(5) Uani 1 1 d . U . . .
H9D H 0.125846 0.088758 -0.215991 0.265 Uiso 1 1 calc R U . . .
C18B C 0.2617(3) -0.0384(3) -0.4705(16) 0.102(4) Uani 1 1 d . U . . .
H18B H 0.266694 -0.052116 -0.420321 0.122 Uiso 1 1 calc R U . . .
C3B C 0.1216(4) -0.1020(3) -0.0753(17) 0.104(4) Uani 1 1 d . U . . .
C7B C 0.1396(3) -0.0746(3) -0.2891(16) 0.102(4) Uani 1 1 d . U . . .
H7B H 0.137151 -0.063834 -0.361518 0.122 Uiso 1 1 calc R U . . .
C2B C 0.0999(4) -0.1135(3) 0.0339(18) 0.111(5) Uani 1 1 d . U . . .
H2B H 0.103342 -0.123196 0.107545 0.134 Uiso 1 1 calc R U . . .
C7C C 0.2661(3) 0.0531(4) -0.1208(19) 0.111(4) Uani 1 1 d . U . . .
H7C H 0.260773 0.066819 -0.155491 0.133 Uiso 1 1 calc R U . . .
O9A O 0.1774(2) 0.0568(3) 0.3332(12) 0.139(4) Uani 1 1 d . U . . .
H9A H 0.195717 0.067189 0.348457 0.208 Uiso 1 1 calc R U . . .
C8D C 0.1425(4) 0.1283(4) -0.2691(16) 0.113(5) Uani 1 1 d . U . . .
C6C C 0.2763(3) 0.0564(4) 0.0153(19) 0.103(4) Uani 1 1 d . U . . .
N1B N 0.0759(3) -0.1113(3) 0.0375(13) 0.115(4) Uani 1 1 d . U . . .
C7D C 0.1376(3) 0.1528(4) -0.2765(16) 0.107(4) Uani 1 1 d . U . . .
H7D H 0.119056 0.150010 -0.245898 0.129 Uiso 1 1 calc R U . . .
C13B C 0.2286(3) -0.0566(3) -0.5284(18) 0.108(4) Uani 1 1 d . U . . .
H13B H 0.223469 -0.042362 -0.572145 0.130 Uiso 1 1 calc R U . . .
C11F C 0.1966(4) 0.0924(4) 0.0390(18) 0.110(4) Uani 1 1 d . U . . .
H11F H 0.178068 0.082300 0.085533 0.132 Uiso 1 1 calc R U . . .
N12E N 0.2856(3) 0.2643(3) 0.3672(17) 0.128(4) Uani 1 1 d . U . . .
C11B C 0.1864(4) -0.0667(3) -0.4007(16) 0.105(4) Uani 1 1 d . U . . .
H11B H 0.184130 -0.054572 -0.466836 0.127 Uiso 1 1 calc R U . . .
C2A C 0.2221(4) 0.0409(4) 0.3815(15) 0.116(5) Uani 1 1 d . U . . .
H2A H 0.235511 0.033795 0.396946 0.140 Uiso 1 1 calc R U . . .
O10C O 0.2967(3) 0.0379(3) 0.1934(11) 0.146(4) Uani 1 1 d . U . . .
H10C H 0.298102 0.052968 0.231734 0.219 Uiso 1 1 calc R U . . .
C7A C 0.1395(4) 0.0064(4) 0.2903(15) 0.113(5) Uani 1 1 d . U . . .
H7A H 0.125463 0.012595 0.271018 0.136 Uiso 1 1 calc R U . . .
C6E C 0.2499(4) 0.2638(4) 0.202(2) 0.126(5) Uani 1 1 d . U . . .
C4E C 0.2614(4) 0.2851(4) -0.029(2) 0.129(5) Uani 1 1 d . U . . .
H4E H 0.275339 0.294576 -0.100524 0.155 Uiso 1 1 calc R U . . .
N1E N 0.1965(3) 0.2791(3) -0.2020(16) 0.138(5) Uani 1 1 d . U . . .
N1F N 0.2855(4) 0.2093(3) 0.4126(18) 0.140(5) Uani 1 1 d . U . . .
C8C C 0.2637(3) 0.0306(4) -0.2059(19) 0.107(4) Uani 1 1 d . U . . .
C4F C 0.2700(4) 0.1642(5) 0.092(2) 0.140(6) Uani 1 1 d . U . . .
H4F H 0.288347 0.175815 0.045767 0.168 Uiso 1 1 calc R U . . .
C11C C 0.2763(3) 0.0785(3) 0.106(2) 0.108(4) Uani 1 1 d . U . . .
H11C H 0.269574 0.091277 0.071801 0.130 Uiso 1 1 calc R U . . .
C5A C 0.1517(4) -0.0333(4) 0.3090(16) 0.119(5) Uani 1 1 d . U . . .
C17C C 0.2632(3) 0.1107(4) 0.5447(16) 0.124(5) Uani 1 1 d . U . . .
H17A H 0.254607 0.121954 0.500837 0.148 Uiso 1 1 calc R U . . .
H17B H 0.250403 0.099776 0.623213 0.148 Uiso 1 1 calc R U . . .
C15B C 0.2477(4) -0.0637(4) -0.7557(19) 0.149(6) Uani 1 1 d . U . . .
H15A H 0.245701 -0.078794 -0.823018 0.179 Uiso 1 1 calc R U . . .
H15B H 0.242414 -0.049934 -0.801589 0.179 Uiso 1 1 calc R U . . .
C8B C 0.1192(3) -0.0854(3) -0.1832(18) 0.095(4) Uani 1 1 d . U . . .
C5B C 0.1667(4) -0.0960(4) -0.180(2) 0.123(5) Uani 1 1 d . U . . .
C5F C 0.2484(5) 0.1383(5) 0.032(2) 0.130(5) Uani 1 1 d . U . . .
O10A O 0.1438(3) -0.0635(3) 0.3087(14) 0.164(5) Uani 1 1 d . U . . .
H10A H 0.125496 -0.074083 0.294825 0.246 Uiso 1 1 calc R U . . .
C17B C 0.2838(3) -0.0234(3) -0.5899(16) 0.110(4) Uani 1 1 d . U . . .
H17C H 0.304351 -0.013518 -0.553864 0.132 Uiso 1 1 calc R U . . .
H17D H 0.280395 -0.007818 -0.630155 0.132 Uiso 1 1 calc R U . . .
C18A C 0.0557(3) -0.1230(4) 0.1590(19) 0.133(5) Uani 1 1 d . U . . .
H18A H 0.062919 -0.132935 0.223092 0.160 Uiso 1 1 calc R U . . .
O9E O 0.1822(2) 0.2588(3) 0.0480(14) 0.196(6) Uani 1 1 d . U . . .
H9E H 0.179872 0.265762 -0.025036 0.294 Uiso 1 1 calc R U . . .
C4C C 0.2828(4) 0.0127(4) -0.0276(19) 0.112(4) Uani 1 1 d . U . . .
H4C H 0.288866 -0.000657 0.004872 0.135 Uiso 1 1 calc R U . . .
O10B O 0.1901(3) -0.1014(3) -0.1773(14) 0.170(5) Uani 1 1 d . U . . .
H10B H 0.200318 -0.094557 -0.248150 0.254 Uiso 1 1 calc R U . . .
C5C C 0.2848(4) 0.0352(4) 0.0626(18) 0.112(4) Uani 1 1 d . U . . .
C14F C 0.1818(4) 0.0280(4) -0.1161(18) 0.144(6) Uani 1 1 d . U . . .
H14A H 0.198843 0.033356 -0.177642 0.172 Uiso 1 1 calc R U . . .
H14B H 0.187578 0.025583 -0.023076 0.172 Uiso 1 1 calc R U . . .
C16B C 0.2806(4) -0.0459(4) -0.7042(19) 0.127(5) Uani 1 1 d . U . . .
H16A H 0.293951 -0.034835 -0.781145 0.153 Uiso 1 1 calc R U . . .
H16B H 0.286677 -0.059859 -0.668031 0.153 Uiso 1 1 calc R U . . .
C13A C 0.0566(4) -0.0953(4) 0.2311(17) 0.136(5) Uani 1 1 d . U . . .
H13A H 0.049496 -0.085091 0.167572 0.163 Uiso 1 1 calc R U . . .
C3E C 0.2323(4) 0.2786(4) -0.048(2) 0.122(5) Uani 1 1 d . U . . .
C14E C 0.3106(4) 0.2834(4) 0.590(2) 0.139(6) Uani 1 1 d . U . . .
H14C H 0.329511 0.296574 0.542382 0.167 Uiso 1 1 calc R U . . .
H14D H 0.299837 0.294471 0.603546 0.167 Uiso 1 1 calc R U . . .
C14D C 0.1516(4) 0.2569(4) -0.5386(18) 0.145(6) Uani 1 1 d . U . . .
H14E H 0.167775 0.260984 -0.603598 0.175 Uiso 1 1 calc R U . . .
H14F H 0.133937 0.237745 -0.564610 0.175 Uiso 1 1 calc R U . . .
C14B C 0.2256(4) -0.0796(3) -0.6343(19) 0.135(5) Uani 1 1 d . U . . .
H14G H 0.204926 -0.090410 -0.668888 0.162 Uiso 1 1 calc R U . . .
H14H H 0.230084 -0.094184 -0.591608 0.162 Uiso 1 1 calc R U . . .
C5E C 0.2709(4) 0.2781(4) 0.092(2) 0.131(5) Uani 1 1 d . U . . .
C4B C 0.1455(4) -0.1063(4) -0.0754(19) 0.125(5) Uani 1 1 d . U . . .
H4B H 0.147794 -0.116739 -0.001495 0.149 Uiso 1 1 calc R U . . .
C5D C 0.1855(4) 0.1836(4) -0.361(2) 0.164(7) Uani 1 1 d . U . . .
C3D C 0.1695(4) 0.1325(4) -0.3085(17) 0.118(5) Uani 1 1 d . U . . .
C2F C 0.2885(4) 0.2022(4) 0.292(2) 0.138(6) Uani 1 1 d . U . . .
H2F H 0.306008 0.215347 0.242797 0.166 Uiso 1 1 calc R U . . .
O10F O 0.2537(3) 0.1307(3) -0.0950(14) 0.183(5) Uani 1 1 d . U . . .
H10F H 0.239080 0.114481 -0.119039 0.275 Uiso 1 1 calc R U . . .
C2D C 0.1753(4) 0.1072(5) -0.3076(17) 0.130(5) Uani 1 1 d . U . . .
H2D H 0.194007 0.110702 -0.340015 0.156 Uiso 1 1 calc R U . . .
C13E C 0.2912(3) 0.2548(4) 0.5030(19) 0.123(5) Uani 1 1 d . U . . .
H13E H 0.271765 0.242061 0.549995 0.148 Uiso 1 1 calc R U . . .
C11A C 0.0982(4) -0.0465(4) 0.2599(16) 0.121(5) Uani 1 1 d . U . . .
H11A H 0.085010 -0.039740 0.232540 0.145 Uiso 1 1 calc R U . . .
C3F C 0.2657(5) 0.1742(4) 0.222(2) 0.130(5) Uani 1 1 d . U . . .
O9F O 0.2335(3) 0.1615(3) 0.4222(14) 0.202(6) Uani 1 1 d . U . . .
H9F H 0.248439 0.176891 0.451009 0.304 Uiso 1 1 calc R U . . .
C17F C 0.1388(4) 0.0282(4) -0.3169(19) 0.137(5) Uani 1 1 d . U . . .
H17E H 0.134478 0.030760 -0.412520 0.165 Uiso 1 1 calc R U . . .
H17F H 0.121108 0.023557 -0.261279 0.165 Uiso 1 1 calc R U . . .
C8A C 0.1699(4) 0.0280(4) 0.3217(15) 0.106(4) Uani 1 1 d . U . . .
C18E C 0.3067(4) 0.2373(4) 0.482(2) 0.136(5) Uani 1 1 d . U . . .
H18E H 0.325097 0.248778 0.425348 0.163 Uiso 1 1 calc R U . . .
C4A C 0.1817(4) -0.0121(4) 0.3367(17) 0.125(5) Uani 1 1 d . U . . .
H4A H 0.195799 -0.018515 0.350746 0.151 Uiso 1 1 calc R U . . .
C16F C 0.1454(4) 0.0007(4) -0.308(2) 0.155(6) Uani 1 1 d . U . . .
H16C H 0.127224 -0.018246 -0.331231 0.186 Uiso 1 1 calc R U . . .
H16D H 0.161320 0.003816 -0.372784 0.186 Uiso 1 1 calc R U . . .
C15C C 0.3134(4) 0.1483(4) 0.474(2) 0.147(6) Uani 1 1 d . U . . .
H15C H 0.333840 0.162185 0.506662 0.176 Uiso 1 1 calc R U . . .
H15D H 0.305699 0.160336 0.430624 0.176 Uiso 1 1 calc R U . . .
C15F C 0.1551(5) -0.0009(4) -0.163(2) 0.152(6) Uani 1 1 d . U . . .
H15E H 0.138268 -0.006071 -0.100059 0.182 Uiso 1 1 calc R U . . .
H15F H 0.160106 -0.016966 -0.157494 0.182 Uiso 1 1 calc R U . . .
C16C C 0.2941(4) 0.1324(4) 0.5950(19) 0.136(5) Uani 1 1 d . U . . .
H16E H 0.293451 0.146883 0.658233 0.164 Uiso 1 1 calc R U . . .
H16F H 0.302430 0.121509 0.644550 0.164 Uiso 1 1 calc R U . . .
C7F C 0.2173(4) 0.1298(4) 0.2314(18) 0.128(5) Uani 1 1 d . U . . .
H7F H 0.199429 0.117998 0.280620 0.154 Uiso 1 1 calc R U . . .
C17A C 0.0229(4) -0.1460(4) 0.110(2) 0.180(8) Uani 1 1 d . U . . .
H17G H 0.022631 -0.163234 0.064395 0.216 Uiso 1 1 calc R U . . .
H17H H 0.015846 -0.136449 0.044009 0.216 Uiso 1 1 calc R U . . .
C14C C 0.3147(3) 0.1272(4) 0.3665(17) 0.126(5) Uani 1 1 d . U . . .
H14I H 0.324819 0.117026 0.405871 0.152 Uiso 1 1 calc R U . . .
H14J H 0.326536 0.139052 0.287278 0.152 Uiso 1 1 calc R U . . .
C8F C 0.2390(5) 0.1555(5) 0.288(2) 0.140(6) Uani 1 1 d . U . . .
C7E C 0.2198(4) 0.2572(5) 0.177(2) 0.157(7) Uani 1 1 d . U . . .
H7E H 0.205109 0.247255 0.244919 0.189 Uiso 1 1 calc R U . . .
C18D C 0.1882(4) 0.2839(4) -0.341(2) 0.135(5) Uani 1 1 d . U . . .
H18D H 0.205500 0.289910 -0.403567 0.162 Uiso 1 1 calc R U . . .
C16A C 0.0020(5) -0.1569(6) 0.240(2) 0.243(13) Uani 1 1 d . U . . .
H16G H -0.018805 -0.170600 0.211510 0.292 Uiso 1 1 calc R U . . .
H16H H 0.008259 -0.167821 0.301585 0.292 Uiso 1 1 calc R U . . .
C14A C 0.0357(4) -0.1074(5) 0.3588(19) 0.182(8) Uani 1 1 d . U . . .
H14K H 0.043298 -0.116965 0.422174 0.219 Uiso 1 1 calc R U . . .
H14L H 0.035662 -0.090707 0.407146 0.219 Uiso 1 1 calc R U . . .
C2E C 0.2237(4) 0.2850(3) -0.180(2) 0.133(5) Uani 1 1 d . U . . .
H2E H 0.238103 0.293465 -0.250405 0.160 Uiso 1 1 calc R U . . .
O10D O 0.2084(3) 0.2114(3) -0.402(2) 0.277(10) Uani 1 1 d . U . . .
H10D H 0.202441 0.223670 -0.400986 0.415 Uiso 1 1 calc R U . . .
C17D C 0.1790(4) 0.3077(4) -0.345(2) 0.166(7) Uani 1 1 d . U . . .
H17I H 0.195727 0.326640 -0.310516 0.199 Uiso 1 1 calc R U . . .
H17J H 0.161861 0.301663 -0.283501 0.199 Uiso 1 1 calc R U . . .
C15A C 0.0037(5) -0.1303(6) 0.315(2) 0.215(11) Uani 1 1 d . U . . .
H15G H -0.009201 -0.137523 0.396143 0.259 Uiso 1 1 calc R U . . .
H15H H -0.003993 -0.120383 0.254385 0.259 Uiso 1 1 calc R U . . .
C15E C 0.3174(4) 0.2745(4) 0.730(2) 0.167(7) Uani 1 1 d . U . . .
H15I H 0.298562 0.262496 0.780819 0.201 Uiso 1 1 calc R U . . .
H15J H 0.330265 0.292606 0.783750 0.201 Uiso 1 1 calc R U . . .
C16E C 0.3331(5) 0.2563(5) 0.709(2) 0.183(7) Uani 1 1 d . U . . .
H16I H 0.336745 0.249996 0.798628 0.220 Uiso 1 1 calc R U . . .
H16J H 0.352615 0.268975 0.664717 0.220 Uiso 1 1 calc R U . . .
C11E C 0.2584(4) 0.2558(4) 0.332(2) 0.146(6) Uani 1 1 d . U . . .
H11E H 0.242916 0.243698 0.393437 0.175 Uiso 1 1 calc R U . . .
C4D C 0.1914(5) 0.1605(5) -0.350(2) 0.184(8) Uani 1 1 d . U . . .
H4D H 0.210778 0.163941 -0.370494 0.221 Uiso 1 1 calc R U . . .
C15D C 0.1439(4) 0.2815(5) -0.549(2) 0.164(7) Uani 1 1 d . U . . .
H15K H 0.125341 0.275618 -0.497732 0.197 Uiso 1 1 calc R U . . .
H15L H 0.140393 0.284267 -0.645470 0.197 Uiso 1 1 calc R U . . .
C17E C 0.3143(4) 0.2284(4) 0.620(2) 0.167(7) Uani 1 1 d . U . . .
H17K H 0.325492 0.217864 0.604162 0.200 Uiso 1 1 calc R U . . .
H17L H 0.295607 0.214683 0.668229 0.200 Uiso 1 1 calc R U . . .
C8E C 0.2119(4) 0.2648(4) 0.057(2) 0.145(6) Uani 1 1 d . U . . .
C16D C 0.1706(5) 0.3129(5) -0.488(3) 0.206(9) Uani 1 1 d . U . . .
H16K H 0.188162 0.320866 -0.548954 0.247 Uiso 1 1 calc R U . . .
H16L H 0.163847 0.327725 -0.483718 0.247 Uiso 1 1 calc R U . . .
 
loop_
 _atom_site_aniso_label
 _atom_site_aniso_U_11
 _atom_site_aniso_U_22
 _atom_site_aniso_U_33
 _atom_site_aniso_U_23
 _atom_site_aniso_U_13
 _atom_site_aniso_U_12
O9B 0.105(7) 0.105(7) 0.123(8) 0.020(6) 0.024(6) 0.046(6)
N1C 0.109(9) 0.083(8) 0.113(10) 0.006(8) 0.002(8) 0.047(6)
N12D 0.105(9) 0.119(9) 0.142(11) 0.055(8) 0.039(8) 0.063(8)
C2C 0.122(11) 0.098(10) 0.107(11) 0.018(9) 0.011(10) 0.071(9)
C6B 0.099(10) 0.094(10) 0.119(12) 0.004(9) 0.015(9) 0.050(9)
N12B 0.097(8) 0.113(9) 0.133(10) 0.013(8) 0.018(8) 0.056(8)
O9C 0.204(11) 0.149(9) 0.111(9) -0.019(7) -0.035(8) 0.125(9)
N12F 0.126(9) 0.105(9) 0.105(10) -0.023(7) -0.016(8) 0.067(8)
N1D 0.116(9) 0.111(9) 0.099(9) -0.014(8) -0.005(7) 0.065(8)
C6F 0.124(12) 0.125(12) 0.083(11) -0.016(9) -0.026(9) 0.076(10)
C18C 0.110(11) 0.117(10) 0.088(11) 0.007(9) -0.016(9) 0.058(9)
C6D 0.092(10) 0.103(10) 0.114(11) 0.025(9) 0.027(9) 0.053(9)
C13F 0.134(12) 0.114(11) 0.108(11) -0.005(9) -0.005(9) 0.078(10)
N12C 0.123(9) 0.115(9) 0.104(10) -0.002(8) 0.000(8) 0.067(8)
N12A 0.102(9) 0.131(10) 0.113(10) -0.005(9) 0.007(7) 0.032(9)
N1A 0.106(9) 0.118(9) 0.093(9) 0.004(8) -0.009(7) 0.051(8)
C3C 0.108(10) 0.103(10) 0.098(10) 0.006(9) -0.001(9) 0.063(9)
C13C 0.108(10) 0.126(11) 0.093(10) 0.000(9) -0.023(9) 0.071(9)
C11D 0.090(9) 0.123(11) 0.095(10) 0.019(9) 0.013(8) 0.059(9)
C6A 0.094(10) 0.123(11) 0.088(10) 0.017(10) -0.003(8) 0.041(9)
C3A 0.104(10) 0.104(10) 0.088(10) 0.009(8) -0.013(8) 0.055(9)
C18F 0.130(11) 0.114(10) 0.110(11) -0.016(9) -0.009(9) 0.074(10)
C13D 0.096(10) 0.117(10) 0.116(11) 0.047(9) 0.023(8) 0.061(9)
O10E 0.087(7) 0.176(9) 0.156(10) 0.005(8) 0.004(6) 0.066(7)
O9D 0.126(8) 0.109(8) 0.301(16) 0.044(10) 0.061(10) 0.063(7)
C18B 0.100(10) 0.094(10) 0.121(11) 0.001(9) 0.008(9) 0.055(8)
C3B 0.087(10) 0.100(11) 0.097(11) 0.013(9) 0.007(9) 0.026(9)
C7B 0.101(10) 0.081(9) 0.116(12) 0.003(8) 0.013(9) 0.039(8)
C2B 0.088(10) 0.092(10) 0.123(12) 0.015(9) -0.001(9) 0.022(9)
C7C 0.141(12) 0.109(11) 0.103(11) 0.005(9) -0.009(10) 0.078(10)
O9A 0.119(8) 0.118(8) 0.177(11) -0.001(8) -0.014(7) 0.058(7)
C8D 0.122(12) 0.105(11) 0.131(13) 0.023(10) 0.032(10) 0.070(10)
C6C 0.111(10) 0.112(11) 0.105(11) 0.015(9) 0.005(9) 0.070(9)
N1B 0.093(8) 0.106(9) 0.104(9) -0.005(7) 0.013(8) 0.017(7)
C7D 0.078(9) 0.106(10) 0.140(13) 0.017(10) 0.028(9) 0.048(8)
C13B 0.091(9) 0.100(10) 0.139(13) -0.008(10) 0.005(9) 0.052(8)
C11F 0.131(12) 0.116(11) 0.108(12) -0.008(9) -0.014(10) 0.080(10)
N12E 0.087(8) 0.126(10) 0.157(12) -0.021(9) -0.022(9) 0.042(8)
C11B 0.101(10) 0.099(10) 0.112(11) 0.008(8) 0.020(9) 0.047(9)
C2A 0.099(11) 0.139(12) 0.100(12) 0.002(11) -0.020(9) 0.052(10)
O10C 0.197(11) 0.176(10) 0.111(9) -0.007(7) -0.041(8) 0.128(9)
C7A 0.114(11) 0.119(11) 0.106(12) 0.014(10) -0.013(9) 0.058(10)
C6E 0.084(10) 0.144(13) 0.140(14) 0.007(11) 0.000(10) 0.050(10)
C4E 0.088(10) 0.147(13) 0.154(15) 0.024(12) 0.020(10) 0.060(10)
N1E 0.112(10) 0.148(11) 0.155(12) 0.032(9) -0.003(9) 0.066(9)
N1F 0.161(12) 0.129(11) 0.137(12) -0.033(10) -0.034(11) 0.077(10)
C8C 0.116(11) 0.126(12) 0.098(12) 0.009(10) -0.006(9) 0.075(10)
C4F 0.117(12) 0.166(15) 0.131(14) -0.037(12) 0.003(11) 0.067(11)
C11C 0.115(11) 0.111(11) 0.112(12) -0.004(10) 0.000(10) 0.067(9)
C5A 0.125(12) 0.115(12) 0.117(12) 0.014(10) -0.017(10) 0.061(11)
C17C 0.106(11) 0.153(13) 0.093(11) -0.011(10) -0.015(9) 0.049(10)
C15B 0.135(14) 0.145(14) 0.141(14) -0.038(11) 0.008(12) 0.050(12)
C8B 0.080(9) 0.091(10) 0.113(12) -0.011(9) 0.005(9) 0.041(8)
C5B 0.110(12) 0.123(12) 0.148(15) 0.029(11) 0.009(11) 0.067(10)
C5F 0.119(13) 0.149(15) 0.113(14) -0.031(12) -0.024(11) 0.061(11)
O10A 0.133(9) 0.124(9) 0.215(13) 0.000(9) -0.045(8) 0.049(7)
C17B 0.098(9) 0.103(10) 0.138(13) 0.004(10) 0.010(9) 0.055(8)
C18A 0.084(10) 0.129(12) 0.132(13) 0.015(11) 0.013(9) 0.013(9)
O9E 0.082(7) 0.293(16) 0.182(12) 0.045(11) -0.004(7) 0.071(9)
C4C 0.150(13) 0.110(11) 0.108(11) 0.028(9) 0.014(10) 0.088(10)
O10B 0.143(9) 0.194(11) 0.212(13) 0.089(10) 0.051(8) 0.115(9)
C5C 0.127(12) 0.113(11) 0.095(12) 0.007(10) -0.002(10) 0.059(10)
C14F 0.195(16) 0.121(12) 0.141(14) -0.020(11) -0.035(12) 0.099(12)
C16B 0.115(11) 0.126(12) 0.151(14) -0.013(11) 0.014(10) 0.068(10)
C13A 0.090(10) 0.167(14) 0.104(12) 0.014(11) 0.022(9) 0.028(10)
C3E 0.087(11) 0.114(11) 0.156(15) 0.021(11) 0.011(10) 0.044(9)
C14E 0.113(11) 0.138(13) 0.167(16) -0.049(12) -0.030(11) 0.065(10)
C14D 0.145(13) 0.192(15) 0.142(14) 0.061(11) 0.027(11) 0.116(12)
C14B 0.124(12) 0.108(11) 0.142(14) -0.013(11) 0.014(10) 0.036(10)
C5E 0.090(12) 0.138(13) 0.158(16) 0.009(12) 0.006(11) 0.053(10)
C4B 0.124(12) 0.117(11) 0.134(14) 0.039(10) 0.029(10) 0.061(10)
C5D 0.122(12) 0.129(13) 0.26(2) 0.095(13) 0.114(13) 0.076(11)
C3D 0.117(11) 0.138(12) 0.133(13) 0.033(11) 0.035(10) 0.091(11)
C2F 0.128(12) 0.138(14) 0.147(16) -0.028(12) -0.040(13) 0.065(11)
O10F 0.129(9) 0.244(14) 0.139(10) -0.069(10) 0.006(8) 0.065(9)
C2D 0.131(13) 0.159(14) 0.130(14) 0.013(12) 0.020(11) 0.097(12)
C13E 0.094(10) 0.131(12) 0.133(14) -0.030(11) -0.019(10) 0.048(9)
C11A 0.117(12) 0.135(12) 0.101(12) 0.010(11) 0.002(10) 0.056(11)
C3F 0.144(14) 0.132(13) 0.118(13) -0.013(11) -0.021(11) 0.072(11)
O9F 0.237(15) 0.141(10) 0.138(11) -0.039(9) 0.031(10) 0.026(10)
C17F 0.159(14) 0.122(12) 0.145(14) -0.025(10) -0.014(11) 0.081(11)
C8A 0.108(11) 0.114(11) 0.093(10) 0.015(9) -0.004(9) 0.053(10)
C18E 0.138(13) 0.119(12) 0.162(15) -0.032(11) -0.030(11) 0.073(11)
C4A 0.113(11) 0.119(11) 0.140(13) 0.014(11) -0.026(10) 0.055(10)
C16F 0.193(16) 0.128(12) 0.152(16) -0.022(12) -0.019(13) 0.085(12)
C15C 0.107(12) 0.141(14) 0.164(18) -0.037(13) -0.052(11) 0.041(10)
C15F 0.205(17) 0.116(12) 0.151(16) -0.031(12) -0.026(14) 0.092(12)
C16C 0.131(14) 0.163(15) 0.127(14) -0.017(11) -0.029(11) 0.082(12)
C7F 0.149(14) 0.121(12) 0.097(12) -0.012(10) -0.002(10) 0.055(10)
C17A 0.123(13) 0.153(14) 0.156(16) 0.006(12) 0.027(12) -0.012(11)
C14C 0.108(11) 0.136(12) 0.121(13) -0.011(10) -0.015(9) 0.050(10)
C8F 0.168(16) 0.130(14) 0.107(14) -0.023(12) 0.005(13) 0.063(13)
C7E 0.080(11) 0.223(18) 0.135(14) 0.015(13) 0.001(10) 0.050(11)
C18D 0.104(11) 0.121(11) 0.183(16) 0.063(11) 0.029(10) 0.059(10)
C16A 0.135(15) 0.25(2) 0.17(2) -0.002(18) 0.072(15) -0.030(17)
C14A 0.112(13) 0.229(18) 0.138(15) 0.023(13) 0.037(12) 0.035(13)
C2E 0.105(12) 0.104(11) 0.184(16) 0.034(11) 0.005(11) 0.049(10)
O10D 0.182(12) 0.186(12) 0.50(3) 0.164(16) 0.209(16) 0.117(11)
C17D 0.154(14) 0.102(11) 0.24(2) 0.056(12) 0.009(13) 0.067(11)
C15A 0.114(14) 0.27(3) 0.157(19) 0.024(17) 0.061(14) 0.020(18)
C15E 0.174(16) 0.161(15) 0.175(17) -0.075(14) -0.081(14) 0.089(13)
C16E 0.186(17) 0.188(17) 0.211(18) -0.067(15) -0.084(15) 0.120(15)
C11E 0.102(12) 0.148(14) 0.153(15) -0.005(12) -0.019(11) 0.036(11)
C4D 0.160(15) 0.181(15) 0.26(2) 0.098(16) 0.114(15) 0.123(14)
C15D 0.145(15) 0.199(18) 0.184(16) 0.089(14) 0.043(12) 0.113(14)
C17E 0.188(16) 0.162(15) 0.168(17) -0.054(13) -0.082(14) 0.100(13)
C8E 0.079(11) 0.182(16) 0.156(17) 0.016(14) -0.014(11) 0.051(11)
C16D 0.202(19) 0.157(15) 0.29(3) 0.122(17) 0.041(18) 0.114(14)
 
_geom_special_details
;
 All esds (except the esd in the dihedral angle between two l.s. planes)
 are estimated using the full covariance matrix.  The cell esds are taken
 into account individually in the estimation of esds in distances, angles
 and torsion angles; correlations between esds in cell parameters are only
 used when they are defined by crystal symmetry.  An approximate (isotropic)
 treatment of cell esds is used for estimating esds involving l.s. planes.
;
 
loop_
 _geom_bond_atom_site_label_1
 _geom_bond_atom_site_label_2
 _geom_bond_distance
 _geom_bond_site_symmetry_2
 _geom_bond_publ_flag
O9B C8B 1.386(15) . ?
O9B H9B 0.8200 . ?
N1C C2C 1.242(16) . ?
N1C C18B 1.449(16) . ?
N12D C11D 1.262(15) . ?
N12D C13D 1.454(16) . ?
C2C C3C 1.430(19) . ?
C2C H2C 0.9300 . ?
C6B C5B 1.385(19) . ?
C6B C7B 1.393(18) . ?
C6B C11B 1.456(19) . ?
N12B C11B 1.248(15) . ?
N12B C13B 1.456(17) . ?
O9C C8C 1.359(16) . ?
O9C H9C 0.8200 . ?
N12F C11F 1.268(16) . ?
N12F C13F 1.439(17) . ?
N1D C2D 1.256(17) . ?
N1D C18F 1.484(17) . ?
C6F C5F 1.38(2) . ?
C6F C7F 1.43(2) . ?
C6F C11F 1.441(19) . ?
C18C N1A 1.462(17) . ?
C18C C17C 1.487(18) . ?
C18C C13C 1.505(18) . ?
C18C H18C 0.9800 . ?
C6D C7D 1.339(17) . ?
C6D C5D 1.356(19) . ?
C6D C11D 1.469(18) . ?
C13F C14F 1.530(18) . ?
C13F C18F 1.539(19) . ?
C13F H13F 0.9800 . ?
N12C C11C 1.272(16) . ?
N12C C13C 1.425(16) . ?
N12A C11A 1.262(17) . ?
N12A C13A 1.467(18) . ?
N1A C2A 1.255(17) . ?
C3C C4C 1.380(18) . ?
C3C C8C 1.414(18) . ?
C13C C14C 1.537(18) . ?
C13C H13C 0.9800 . ?
C11D H11D 0.9300 . ?
C6A C7A 1.361(19) . ?
C6A C5A 1.386(19) . ?
C6A C11A 1.50(2) . ?
C3A C8A 1.386(18) . ?
C3A C4A 1.397(18) . ?
C3A C2A 1.450(19) . ?
C18F C17F 1.497(19) . ?
C18F H18F 0.9800 . ?
C13D C18D 1.52(2) . ?
C13D C14D 1.527(19) . ?
C13D H13D 0.9800 . ?
O10E C5E 1.379(18) . ?
O10E H10E 0.8200 . ?
O9D C8D 1.374(17) . ?
O9D H9D 0.8200 . ?
C18B C17B 1.518(17) . ?
C18B C13B 1.558(18) . ?
C18B H18B 0.9800 . ?
C3B C4B 1.335(19) . ?
C3B C8B 1.380(19) . ?
C3B C2B 1.42(2) . ?
C7B C8B 1.358(17) . ?
C7B H7B 0.9300 . ?
C2B N1B 1.277(16) . ?
C2B H2B 0.9300 . ?
C7C C8C 1.359(18) . ?
C7C C6C 1.386(18) . ?
C7C H7C 0.9300 . ?
O9A C8A 1.320(16) . ?
O9A H9A 0.8200 . ?
C8D C3D 1.335(18) . ?
C8D C7D 1.385(18) . ?
C6C C11C 1.424(19) . ?
C6C C5C 1.421(19) . ?
N1B C18A 1.473(18) . ?
C7D H7D 0.9300 . ?
C13B C14B 1.497(18) . ?
C13B H13B 0.9800 . ?
C11F H11F 0.9300 . ?
N12E C11E 1.272(18) . ?
N12E C13E 1.469(19) . ?
C11B H11B 0.9300 . ?
C2A H2A 0.9300 . ?
O10C C5C 1.374(17) . ?
O10C H10C 0.8200 . ?
C7A C8A 1.411(19) . ?
C7A H7A 0.9300 . ?
C6E C7E 1.41(2) . ?
C6E C5E 1.42(2) . ?
C6E C11E 1.44(2) . ?
C4E C3E 1.36(2) . ?
C4E C5E 1.37(2) . ?
C4E H4E 0.9300 . ?
N1E C2E 1.278(18) . ?
N1E C18D 1.46(2) . ?
N1F C2F 1.252(19) . ?
N1F C18E 1.444(19) . ?
C4F C5F 1.35(2) . ?
C4F C3F 1.41(2) . ?
C4F H4F 0.9300 . ?
C11C H11C 0.9300 . ?
C5A O10A 1.377(17) . ?
C5A C4A 1.385(19) . ?
C17C C16C 1.48(2) . ?
C17C H17A 0.9700 . ?
C17C H17B 0.9700 . ?
C15B C16B 1.534(19) . ?
C15B C14B 1.54(2) . ?
C15B H15A 0.9700 . ?
C15B H15B 0.9700 . ?
C5B O10B 1.349(17) . ?
C5B C4B 1.37(2) . ?
C5F O10F 1.35(2) . ?
O10A H10A 0.8200 . ?
C17B C16B 1.534(18) . ?
C17B H17C 0.9700 . ?
C17B H17D 0.9700 . ?
C18A C13A 1.55(2) . ?
C18A C17A 1.55(2) . ?
C18A H18A 0.9800 . ?
O9E C8E 1.388(18) . ?
O9E H9E 0.8200 . ?
C4C C5C 1.397(19) . ?
C4C H4C 0.9300 . ?
O10B H10B 0.8200 . ?
C14F C15F 1.48(2) . ?
C14F H14A 0.9700 . ?
C14F H14B 0.9700 . ?
C16B H16A 0.9700 . ?
C16B H16B 0.9700 . ?
C13A C14A 1.54(2) . ?
C13A H13A 0.9800 . ?
C3E C8E 1.36(2) . ?
C3E C2E 1.43(2) . ?
C14E C15E 1.51(2) . ?
C14E C13E 1.535(19) . ?
C14E H14C 0.9700 . ?
C14E H14D 0.9700 . ?
C14D C15D 1.49(2) . ?
C14D H14E 0.9700 . ?
C14D H14F 0.9700 . ?
C14B H14G 0.9700 . ?
C14B H14H 0.9700 . ?
C4B H4B 0.9300 . ?
C5D C4D 1.35(2) . ?
C5D O10D 1.366(18) . ?
C3D C4D 1.36(2) . ?
C3D C2D 1.46(2) . ?
C2F C3F 1.47(2) . ?
C2F H2F 0.9300 . ?
O10F H10F 0.8200 . ?
C2D H2D 0.9300 . ?
C13E C18E 1.471(19) . ?
C13E H13E 0.9800 . ?
C11A H11A 0.9300 . ?
C3F C8F 1.36(2) . ?
O9F C8F 1.39(2) . ?
O9F H9F 0.8200 . ?
C17F C16F 1.60(2) . ?
C17F H17E 0.9700 . ?
C17F H17F 0.9700 . ?
C18E C17E 1.51(2) . ?
C18E H18E 0.9800 . ?
C4A H4A 0.9300 . ?
C16F C15F 1.49(2) . ?
C16F H16C 0.9700 . ?
C16F H16D 0.9700 . ?
C15C C16C 1.47(2) . ?
C15C C14C 1.52(2) . ?
C15C H15C 0.9700 . ?
C15C H15D 0.9700 . ?
C15F H15E 0.9700 . ?
C15F H15F 0.9700 . ?
C16C H16E 0.9700 . ?
C16C H16F 0.9700 . ?
C7F C8F 1.33(2) . ?
C7F H7F 0.9300 . ?
C17A C16A 1.55(2) . ?
C17A H17G 0.9700 . ?
C17A H17H 0.9700 . ?
C14C H14I 0.9700 . ?
C14C H14J 0.9700 . ?
C7E C8E 1.34(2) . ?
C7E H7E 0.9300 . ?
C18D C17D 1.50(2) . ?
C18D H18D 0.9800 . ?
C16A C15A 1.49(3) . ?
C16A H16G 0.9700 . ?
C16A H16H 0.9700 . ?
C14A C15A 1.51(2) . ?
C14A H14K 0.9700 . ?
C14A H14L 0.9700 . ?
C2E H2E 0.9300 . ?
O10D H10D 0.8200 . ?
C17D C16D 1.51(3) . ?
C17D H17I 0.9700 . ?
C17D H17J 0.9700 . ?
C15A H15G 0.9700 . ?
C15A H15H 0.9700 . ?
C15E C16E 1.51(2) . ?
C15E H15I 0.9700 . ?
C15E H15J 0.9700 . ?
C16E C17E 1.52(2) . ?
C16E H16I 0.9700 . ?
C16E H16J 0.9700 . ?
C11E H11E 0.9300 . ?
C4D H4D 0.9300 . ?
C15D C16D 1.60(3) . ?
C15D H15K 0.9700 . ?
C15D H15L 0.9700 . ?
C17E H17K 0.9700 . ?
C17E H17L 0.9700 . ?
C16D H16K 0.9700 . ?
C16D H16L 0.9700 . ?
 
loop_
 _geom_angle_atom_site_label_1
 _geom_angle_atom_site_label_2
 _geom_angle_atom_site_label_3
 _geom_angle
 _geom_angle_site_symmetry_1
 _geom_angle_site_symmetry_3
 _geom_angle_publ_flag
C8B O9B H9B 109.5 . . ?
C2C N1C C18B 122.8(14) . . ?
C11D N12D C13D 117.9(12) . . ?
N1C C2C C3C 121.9(15) . . ?
N1C C2C H2C 119.0 . . ?
C3C C2C H2C 119.0 . . ?
C5B C6B C7B 118.2(15) . . ?
C5B C6B C11B 123.1(15) . . ?
C7B C6B C11B 118.7(16) . . ?
C11B N12B C13B 116.3(13) . . ?
C8C O9C H9C 109.5 . . ?
C11F N12F C13F 114.8(15) . . ?
C2D N1D C18F 119.3(14) . . ?
C5F C6F C7F 115.9(17) . . ?
C5F C6F C11F 124.7(16) . . ?
C7F C6F C11F 119.4(17) . . ?
N1A C18C C17C 108.6(14) . . ?
N1A C18C C13C 107.6(12) . . ?
C17C C18C C13C 113.4(14) . . ?
N1A C18C H18C 109.0 . . ?
C17C C18C H18C 109.0 . . ?
C13C C18C H18C 109.0 . . ?
C7D C6D C5D 115.7(14) . . ?
C7D C6D C11D 123.1(14) . . ?
C5D C6D C11D 121.3(14) . . ?
N12F C13F C14F 110.2(13) . . ?
N12F C13F C18F 108.5(13) . . ?
C14F C13F C18F 108.2(13) . . ?
N12F C13F H13F 110.0 . . ?
C14F C13F H13F 110.0 . . ?
C18F C13F H13F 110.0 . . ?
C11C N12C C13C 119.5(13) . . ?
C11A N12A C13A 117.5(16) . . ?
C2A N1A C18C 119.7(14) . . ?
C4C C3C C8C 115.5(15) . . ?
C4C C3C C2C 122.3(15) . . ?
C8C C3C C2C 122.2(15) . . ?
N12C C13C C18C 111.7(13) . . ?
N12C C13C C14C 108.7(13) . . ?
C18C C13C C14C 108.8(13) . . ?
N12C C13C H13C 109.2 . . ?
C18C C13C H13C 109.2 . . ?
C14C C13C H13C 109.2 . . ?
N12D C11D C6D 123.9(13) . . ?
N12D C11D H11D 118.0 . . ?
C6D C11D H11D 118.0 . . ?
C7A C6A C5A 121.4(15) . . ?
C7A C6A C11A 118.7(16) . . ?
C5A C6A C11A 119.9(16) . . ?
C8A C3A C4A 119.2(15) . . ?
C8A C3A C2A 120.1(15) . . ?
C4A C3A C2A 120.6(15) . . ?
N1D C18F C17F 107.9(13) . . ?
N1D C18F C13F 108.3(12) . . ?
C17F C18F C13F 110.8(14) . . ?
N1D C18F H18F 109.9 . . ?
C17F C18F H18F 109.9 . . ?
C13F C18F H18F 109.9 . . ?
N12D C13D C18D 108.9(12) . . ?
N12D C13D C14D 109.5(14) . . ?
C18D C13D C14D 112.3(14) . . ?
N12D C13D H13D 108.7 . . ?
C18D C13D H13D 108.7 . . ?
C14D C13D H13D 108.7 . . ?
C5E O10E H10E 109.5 . . ?
C8D O9D H9D 109.5 . . ?
N1C C18B C17B 109.8(12) . . ?
N1C C18B C13B 107.9(11) . . ?
C17B C18B C13B 109.5(13) . . ?
N1C C18B H18B 109.9 . . ?
C17B C18B H18B 109.9 . . ?
C13B C18B H18B 109.9 . . ?
C4B C3B C8B 117.6(16) . . ?
C4B C3B C2B 121.1(17) . . ?
C8B C3B C2B 121.3(16) . . ?
C8B C7B C6B 119.8(15) . . ?
C8B C7B H7B 120.1 . . ?
C6B C7B H7B 120.1 . . ?
N1B C2B C3B 124.3(16) . . ?
N1B C2B H2B 117.9 . . ?
C3B C2B H2B 117.9 . . ?
C8C C7C C6C 123.0(15) . . ?
C8C C7C H7C 118.5 . . ?
C6C C7C H7C 118.5 . . ?
C8A O9A H9A 109.5 . . ?
C3D C8D O9D 122.6(15) . . ?
C3D C8D C7D 118.0(15) . . ?
O9D C8D C7D 119.3(14) . . ?
C7C C6C C11C 122.0(15) . . ?
C7C C6C C5C 116.4(15) . . ?
C11C C6C C5C 121.5(16) . . ?
C2B N1B C18A 119.4(15) . . ?
C6D C7D C8D 124.0(14) . . ?
C6D C7D H7D 118.0 . . ?
C8D C7D H7D 118.0 . . ?
N12B C13B C14B 111.1(13) . . ?
N12B C13B C18B 107.9(13) . . ?
C14B C13B C18B 111.5(13) . . ?
N12B C13B H13B 108.8 . . ?
C14B C13B H13B 108.8 . . ?
C18B C13B H13B 108.8 . . ?
N12F C11F C6F 121.2(16) . . ?
N12F C11F H11F 119.4 . . ?
C6F C11F H11F 119.4 . . ?
C11E N12E C13E 119.0(16) . . ?
N12B C11B C6B 122.7(16) . . ?
N12B C11B H11B 118.7 . . ?
C6B C11B H11B 118.7 . . ?
N1A C2A C3A 124.8(17) . . ?
N1A C2A H2A 117.6 . . ?
C3A C2A H2A 117.6 . . ?
C5C O10C H10C 109.5 . . ?
C6A C7A C8A 119.2(15) . . ?
C6A C7A H7A 120.4 . . ?
C8A C7A H7A 120.4 . . ?
C7E C6E C5E 115.8(19) . . ?
C7E C6E C11E 121.5(19) . . ?
C5E C6E C11E 122.6(17) . . ?
C3E C4E C5E 122.1(18) . . ?
C3E C4E H4E 119.0 . . ?
C5E C4E H4E 119.0 . . ?
C2E N1E C18D 118.9(16) . . ?
C2F N1F C18E 124.9(19) . . ?
C7C C8C O9C 119.0(15) . . ?
C7C C8C C3C 122.0(16) . . ?
O9C C8C C3C 119.0(16) . . ?
C5F C4F C3F 122(2) . . ?
C5F C4F H4F 118.9 . . ?
C3F C4F H4F 118.9 . . ?
N12C C11C C6C 123.3(16) . . ?
N12C C11C H11C 118.4 . . ?
C6C C11C H11C 118.4 . . ?
O10A C5A C6A 123.1(16) . . ?
O10A C5A C4A 117.4(16) . . ?
C6A C5A C4A 119.5(16) . . ?
C16C C17C C18C 112.0(14) . . ?
C16C C17C H17A 109.2 . . ?
C18C C17C H17A 109.2 . . ?
C16C C17C H17B 109.2 . . ?
C18C C17C H17B 109.2 . . ?
H17A C17C H17B 107.9 . . ?
C16B C15B C14B 111.0(15) . . ?
C16B C15B H15A 109.4 . . ?
C14B C15B H15A 109.4 . . ?
C16B C15B H15B 109.4 . . ?
C14B C15B H15B 109.4 . . ?
H15A C15B H15B 108.0 . . ?
C7B C8B C3B 122.0(15) . . ?
C7B C8B O9B 116.6(15) . . ?
C3B C8B O9B 121.4(15) . . ?
O10B C5B C4B 120.9(17) . . ?
O10B C5B C6B 119.6(16) . . ?
C4B C5B C6B 119.5(16) . . ?
C4F C5F O10F 119(2) . . ?
C4F C5F C6F 121(2) . . ?
O10F C5F C6F 119.7(17) . . ?
C5A O10A H10A 109.5 . . ?
C18B C17B C16B 113.1(12) . . ?
C18B C17B H17C 109.0 . . ?
C16B C17B H17C 109.0 . . ?
C18B C17B H17D 109.0 . . ?
C16B C17B H17D 109.0 . . ?
H17C C17B H17D 107.8 . . ?
N1B C18A C13A 107.1(13) . . ?
N1B C18A C17A 109.3(15) . . ?
C13A C18A C17A 110.9(16) . . ?
N1B C18A H18A 109.8 . . ?
C13A C18A H18A 109.8 . . ?
C17A C18A H18A 109.8 . . ?
C8E O9E H9E 109.5 . . ?
C3C C4C C5C 123.4(15) . . ?
C3C C4C H4C 118.3 . . ?
C5C C4C H4C 118.3 . . ?
C5B O10B H10B 109.5 . . ?
O10C C5C C4C 119.9(16) . . ?
O10C C5C C6C 120.2(15) . . ?
C4C C5C C6C 119.7(16) . . ?
C15F C14F C13F 110.0(14) . . ?
C15F C14F H14A 109.7 . . ?
C13F C14F H14A 109.7 . . ?
C15F C14F H14B 109.7 . . ?
C13F C14F H14B 109.7 . . ?
H14A C14F H14B 108.2 . . ?
C15B C16B C17B 110.4(12) . . ?
C15B C16B H16A 109.6 . . ?
C17B C16B H16A 109.6 . . ?
C15B C16B H16B 109.6 . . ?
C17B C16B H16B 109.6 . . ?
H16A C16B H16B 108.1 . . ?
N12A C13A C14A 111.2(14) . . ?
N12A C13A C18A 107.2(14) . . ?
C14A C13A C18A 107.1(16) . . ?
N12A C13A H13A 110.4 . . ?
C14A C13A H13A 110.4 . . ?
C18A C13A H13A 110.4 . . ?
C4E C3E C8E 118.8(19) . . ?
C4E C3E C2E 118.7(19) . . ?
C8E C3E C2E 122.4(17) . . ?
C15E C14E C13E 109.9(16) . . ?
C15E C14E H14C 109.7 . . ?
C13E C14E H14C 109.7 . . ?
C15E C14E H14D 109.7 . . ?
C13E C14E H14D 109.7 . . ?
H14C C14E H14D 108.2 . . ?
C15D C14D C13D 112.1(16) . . ?
C15D C14D H14E 109.2 . . ?
C13D C14D H14E 109.2 . . ?
C15D C14D H14F 109.2 . . ?
C13D C14D H14F 109.2 . . ?
H14E C14D H14F 107.9 . . ?
C13B C14B C15B 110.2(13) . . ?
C13B C14B H14G 109.6 . . ?
C15B C14B H14G 109.6 . . ?
C13B C14B H14H 109.6 . . ?
C15B C14B H14H 109.6 . . ?
H14G C14B H14H 108.1 . . ?
C4E C5E O10E 121.7(18) . . ?
C4E C5E C6E 119.8(17) . . ?
O10E C5E C6E 118.4(18) . . ?
C3B C4B C5B 122.9(17) . . ?
C3B C4B H4B 118.6 . . ?
C5B C4B H4B 118.6 . . ?
C6D C5D C4D 122.0(15) . . ?
C6D C5D O10D 119.7(16) . . ?
C4D C5D O10D 118.2(16) . . ?
C8D C3D C4D 119.5(16) . . ?
C8D C3D C2D 120.1(16) . . ?
C4D C3D C2D 120.4(17) . . ?
N1F C2F C3F 124(2) . . ?
N1F C2F H2F 118.2 . . ?
C3F C2F H2F 118.2 . . ?
C5F O10F H10F 109.5 . . ?
N1D C2D C3D 124.3(16) . . ?
N1D C2D H2D 117.9 . . ?
C3D C2D H2D 117.9 . . ?
N12E C13E C18E 109.0(15) . . ?
N12E C13E C14E 108.4(15) . . ?
C18E C13E C14E 111.4(14) . . ?
N12E C13E H13E 109.3 . . ?
C18E C13E H13E 109.3 . . ?
C14E C13E H13E 109.3 . . ?
N12A C11A C6A 121.4(16) . . ?
N12A C11A H11A 119.3 . . ?
C6A C11A H11A 119.3 . . ?
C8F C3F C4F 116.1(19) . . ?
C8F C3F C2F 119(2) . . ?
C4F C3F C2F 124(2) . . ?
C8F O9F H9F 109.5 . . ?
C18F C17F C16F 111.2(14) . . ?
C18F C17F H17E 109.4 . . ?
C16F C17F H17E 109.4 . . ?
C18F C17F H17F 109.4 . . ?
C16F C17F H17F 109.4 . . ?
H17E C17F H17F 108.0 . . ?
O9A C8A C3A 121.2(15) . . ?
O9A C8A C7A 118.5(15) . . ?
C3A C8A C7A 120.2(16) . . ?
N1F C18E C13E 107.2(14) . . ?
N1F C18E C17E 106.7(15) . . ?
C13E C18E C17E 110.4(16) . . ?
N1F C18E H18E 110.8 . . ?
C13E C18E H18E 110.8 . . ?
C17E C18E H18E 110.8 . . ?
C5A C4A C3A 120.4(16) . . ?
C5A C4A H4A 119.8 . . ?
C3A C4A H4A 119.8 . . ?
C15F C16F C17F 108.5(15) . . ?
C15F C16F H16C 110.0 . . ?
C17F C16F H16C 110.0 . . ?
C15F C16F H16D 110.0 . . ?
C17F C16F H16D 110.0 . . ?
H16C C16F H16D 108.4 . . ?
C16C C15C C14C 113.7(16) . . ?
C16C C15C H15C 108.8 . . ?
C14C C15C H15C 108.8 . . ?
C16C C15C H15D 108.8 . . ?
C14C C15C H15D 108.8 . . ?
H15C C15C H15D 107.7 . . ?
C14F C15F C16F 113.0(17) . . ?
C14F C15F H15E 109.0 . . ?
C16F C15F H15E 109.0 . . ?
C14F C15F H15F 109.0 . . ?
C16F C15F H15F 109.0 . . ?
H15E C15F H15F 107.8 . . ?
C15C C16C C17C 108.5(14) . . ?
C15C C16C H16E 110.0 . . ?
C17C C16C H16E 110.0 . . ?
C15C C16C H16F 110.0 . . ?
C17C C16C H16F 110.0 . . ?
H16E C16C H16F 108.4 . . ?
C8F C7F C6F 121.4(19) . . ?
C8F C7F H7F 119.3 . . ?
C6F C7F H7F 119.3 . . ?
C18A C17A C16A 107.8(16) . . ?
C18A C17A H17G 110.1 . . ?
C16A C17A H17G 110.1 . . ?
C18A C17A H17H 110.1 . . ?
C16A C17A H17H 110.1 . . ?
H17G C17A H17H 108.5 . . ?
C15C C14C C13C 111.2(14) . . ?
C15C C14C H14I 109.4 . . ?
C13C C14C H14I 109.4 . . ?
C15C C14C H14J 109.4 . . ?
C13C C14C H14J 109.4 . . ?
H14I C14C H14J 108.0 . . ?
C7F C8F C3F 123(2) . . ?
C7F C8F O9F 116(2) . . ?
C3F C8F O9F 121(2) . . ?
C8E C7E C6E 121.7(19) . . ?
C8E C7E H7E 119.2 . . ?
C6E C7E H7E 119.2 . . ?
N1E C18D C17D 113.1(18) . . ?
N1E C18D C13D 108.6(13) . . ?
C17D C18D C13D 108.2(14) . . ?
N1E C18D H18D 109.0 . . ?
C17D C18D H18D 109.0 . . ?
C13D C18D H18D 109.0 . . ?
C15A C16A C17A 110(2) . . ?
C15A C16A H16G 109.6 . . ?
C17A C16A H16G 109.6 . . ?
C15A C16A H16H 109.6 . . ?
C17A C16A H16H 109.6 . . ?
H16G C16A H16H 108.1 . . ?
C15A C14A C13A 110.1(16) . . ?
C15A C14A H14K 109.6 . . ?
C13A C14A H14K 109.6 . . ?
C15A C14A H14L 109.6 . . ?
C13A C14A H14L 109.6 . . ?
H14K C14A H14L 108.1 . . ?
N1E C2E C3E 120.7(18) . . ?
N1E C2E H2E 119.7 . . ?
C3E C2E H2E 119.7 . . ?
C5D O10D H10D 109.5 . . ?
C18D C17D C16D 113.5(19) . . ?
C18D C17D H17I 108.9 . . ?
C16D C17D H17I 108.9 . . ?
C18D C17D H17J 108.9 . . ?
C16D C17D H17J 108.9 . . ?
H17I C17D H17J 107.7 . . ?
C16A C15A C14A 113(2) . . ?
C16A C15A H15G 109.1 . . ?
C14A C15A H15G 109.1 . . ?
C16A C15A H15H 109.1 . . ?
C14A C15A H15H 109.1 . . ?
H15G C15A H15H 107.8 . . ?
C14E C15E C16E 109.5(17) . . ?
C14E C15E H15I 109.8 . . ?
C16E C15E H15I 109.8 . . ?
C14E C15E H15J 109.8 . . ?
C16E C15E H15J 109.8 . . ?
H15I C15E H15J 108.2 . . ?
C15E C16E C17E 111.6(15) . . ?
C15E C16E H16I 109.3 . . ?
C17E C16E H16I 109.3 . . ?
C15E C16E H16J 109.3 . . ?
C17E C16E H16J 109.3 . . ?
H16I C16E H16J 108.0 . . ?
N12E C11E C6E 124.3(18) . . ?
N12E C11E H11E 117.8 . . ?
C6E C11E H11E 117.8 . . ?
C3D C4D C5D 120.6(16) . . ?
C3D C4D H4D 119.7 . . ?
C5D C4D H4D 119.7 . . ?
C14D C15D C16D 111.6(16) . . ?
C14D C15D H15K 109.3 . . ?
C16D C15D H15K 109.3 . . ?
C14D C15D H15L 109.3 . . ?
C16D C15D H15L 109.3 . . ?
H15K C15D H15L 108.0 . . ?
C18E C17E C16E 110.8(16) . . ?
C18E C17E H17K 109.5 . . ?
C16E C17E H17K 109.5 . . ?
C18E C17E H17L 109.5 . . ?
C16E C17E H17L 109.5 . . ?
H17K C17E H17L 108.1 . . ?
C7E C8E C3E 121.8(18) . . ?
C7E C8E O9E 116.1(19) . . ?
C3E C8E O9E 122.0(19) . . ?
C17D C16D C15D 109.3(15) . . ?
C17D C16D H16K 109.8 . . ?
C15D C16D H16K 109.8 . . ?
C17D C16D H16L 109.8 . . ?
C15D C16D H16L 109.8 . . ?
H16K C16D H16L 108.3 . . ?
 
loop_
 _geom_torsion_atom_site_label_1
 _geom_torsion_atom_site_label_2
 _geom_torsion_atom_site_label_3
 _geom_torsion_atom_site_label_4
 _geom_torsion
 _geom_torsion_site_symmetry_1
 _geom_torsion_site_symmetry_2
 _geom_torsion_site_symmetry_3
 _geom_torsion_site_symmetry_4
 _geom_torsion_publ_flag
C18B N1C C2C C3C 179.5(12) . . . . ?
C11F N12F C13F C14F -115.2(15) . . . . ?
C11F N12F C13F C18F 126.5(13) . . . . ?
C17C C18C N1A C2A -138.1(15) . . . . ?
C13C C18C N1A C2A 98.8(16) . . . . ?
N1C C2C C3C C4C -175.1(15) . . . . ?
N1C C2C C3C C8C 3(2) . . . . ?
C11C N12C C13C C18C 121.1(15) . . . . ?
C11C N12C C13C C14C -118.9(15) . . . . ?
N1A C18C C13C N12C -67.0(15) . . . . ?
C17C C18C C13C N12C 172.9(12) . . . . ?
N1A C18C C13C C14C 173.1(13) . . . . ?
C17C C18C C13C C14C 52.9(17) . . . . ?
C13D N12D C11D C6D -179.5(13) . . . . ?
C7D C6D C11D N12D -174.0(15) . . . . ?
C5D C6D C11D N12D 8(2) . . . . ?
C2D N1D C18F C17F -138.5(16) . . . . ?
C2D N1D C18F C13F 101.4(18) . . . . ?
N12F C13F C18F N1D -62.9(16) . . . . ?
C14F C13F C18F N1D 177.6(13) . . . . ?
N12F C13F C18F C17F 179.0(12) . . . . ?
C14F C13F C18F C17F 59.5(17) . . . . ?
C11D N12D C13D C18D 131.4(15) . . . . ?
C11D N12D C13D C14D -105.5(15) . . . . ?
C2C N1C C18B C17B -118.9(16) . . . . ?
C2C N1C C18B C13B 121.9(16) . . . . ?
C5B C6B C7B C8B 1(2) . . . . ?
C11B C6B C7B C8B -177.6(12) . . . . ?
C4B C3B C2B N1B -176.9(15) . . . . ?
C8B C3B C2B N1B 5(2) . . . . ?
C8C C7C C6C C11C -174.8(14) . . . . ?
C8C C7C C6C C5C 1(2) . . . . ?
C3B C2B N1B C18A -177.5(14) . . . . ?
C5D C6D C7D C8D -4(2) . . . . ?
C11D C6D C7D C8D 178.5(14) . . . . ?
C3D C8D C7D C6D 2(2) . . . . ?
O9D C8D C7D C6D -179.1(15) . . . . ?
C11B N12B C13B C14B -110.1(16) . . . . ?
C11B N12B C13B C18B 127.5(14) . . . . ?
N1C C18B C13B N12B -61.8(14) . . . . ?
C17B C18B C13B N12B 178.7(11) . . . . ?
N1C C18B C13B C14B 176.0(13) . . . . ?
C17B C18B C13B C14B 56.5(16) . . . . ?
C13F N12F C11F C6F 178.1(12) . . . . ?
C5F C6F C11F N12F 5(2) . . . . ?
C7F C6F C11F N12F -173.8(13) . . . . ?
C13B N12B C11B C6B -179.6(13) . . . . ?
C5B C6B C11B N12B 5(2) . . . . ?
C7B C6B C11B N12B -176.8(13) . . . . ?
C18C N1A C2A C3A 175.4(13) . . . . ?
C8A C3A C2A N1A -1(2) . . . . ?
C4A C3A C2A N1A -177.5(15) . . . . ?
C5A C6A C7A C8A -4(2) . . . . ?
C11A C6A C7A C8A 177.9(13) . . . . ?
C6C C7C C8C O9C -179.1(14) . . . . ?
C6C C7C C8C C3C -2(2) . . . . ?
C4C C3C C8C C7C 1(2) . . . . ?
C2C C3C C8C C7C -177.8(14) . . . . ?
C4C C3C C8C O9C 178.0(13) . . . . ?
C2C C3C C8C O9C -1(2) . . . . ?
C13C N12C C11C C6C -176.5(13) . . . . ?
C7C C6C C11C N12C 179.0(15) . . . . ?
C5C C6C C11C N12C 3(2) . . . . ?
C7A C6A C5A O10A 179.6(15) . . . . ?
C11A C6A C5A O10A -2(2) . . . . ?
C7A C6A C5A C4A 2(2) . . . . ?
C11A C6A C5A C4A -179.4(14) . . . . ?
N1A C18C C17C C16C -177.8(13) . . . . ?
C13C C18C C17C C16C -58.3(18) . . . . ?
C6B C7B C8B C3B -1(2) . . . . ?
C6B C7B C8B O9B -179.8(11) . . . . ?
C4B C3B C8B C7B 2(2) . . . . ?
C2B C3B C8B C7B -179.3(13) . . . . ?
C4B C3B C8B O9B -179.5(13) . . . . ?
C2B C3B C8B O9B -1(2) . . . . ?
C7B C6B C5B O10B 179.6(13) . . . . ?
C11B C6B C5B O10B -2(2) . . . . ?
C7B C6B C5B C4B -1(2) . . . . ?
C11B C6B C5B C4B 177.3(14) . . . . ?
C3F C4F C5F O10F 177.8(16) . . . . ?
C3F C4F C5F C6F -1(3) . . . . ?
C7F C6F C5F C4F -2(2) . . . . ?
C11F C6F C5F C4F 179.0(15) . . . . ?
C7F C6F C5F O10F 179.8(15) . . . . ?
C11F C6F C5F O10F 1(2) . . . . ?
N1C C18B C17B C16B -172.3(12) . . . . ?
C13B C18B C17B C16B -54.0(16) . . . . ?
C2B N1B C18A C13A 114.8(16) . . . . ?
C2B N1B C18A C17A -125.0(16) . . . . ?
C8C C3C C4C C5C 1(2) . . . . ?
C2C C3C C4C C5C 179.4(14) . . . . ?
C3C C4C C5C O10C -177.3(13) . . . . ?
C3C C4C C5C C6C -1(2) . . . . ?
C7C C6C C5C O10C 176.2(13) . . . . ?
C11C C6C C5C O10C -8(2) . . . . ?
C7C C6C C5C C4C 0(2) . . . . ?
C11C C6C C5C C4C 176.4(14) . . . . ?
N12F C13F C14F C15F -178.8(15) . . . . ?
C18F C13F C14F C15F -60.4(19) . . . . ?
C14B C15B C16B C17B -55.0(19) . . . . ?
C18B C17B C16B C15B 54.3(18) . . . . ?
C11A N12A C13A C14A -102(2) . . . . ?
C11A N12A C13A C18A 141.6(16) . . . . ?
N1B C18A C13A N12A -60.0(17) . . . . ?
C17A C18A C13A N12A -179.2(14) . . . . ?
N1B C18A C13A C14A -179.4(13) . . . . ?
C17A C18A C13A C14A 61.4(19) . . . . ?
C5E C4E C3E C8E 0(3) . . . . ?
C5E C4E C3E C2E -176.3(17) . . . . ?
N12D C13D C14D C15D -177.0(13) . . . . ?
C18D C13D C14D C15D -55.9(18) . . . . ?
N12B C13B C14B C15B -179.2(13) . . . . ?
C18B C13B C14B C15B -58.9(18) . . . . ?
C16B C15B C14B C13B 58.4(19) . . . . ?
C3E C4E C5E O10E -176.9(15) . . . . ?
C3E C4E C5E C6E 0(3) . . . . ?
C7E C6E C5E C4E 1(3) . . . . ?
C11E C6E C5E C4E 179.9(17) . . . . ?
C7E C6E C5E O10E 177.9(15) . . . . ?
C11E C6E C5E O10E -3(3) . . . . ?
C8B C3B C4B C5B -2(2) . . . . ?
C2B C3B C4B C5B 179.0(15) . . . . ?
O10B C5B C4B C3B -178.7(15) . . . . ?
C6B C5B C4B C3B 2(3) . . . . ?
C7D C6D C5D C4D 1(3) . . . . ?
C11D C6D C5D C4D 179(2) . . . . ?
C7D C6D C5D O10D -175.6(19) . . . . ?
C11D C6D C5D O10D 2(3) . . . . ?
O9D C8D C3D C4D -176.5(18) . . . . ?
C7D C8D C3D C4D 2(3) . . . . ?
O9D C8D C3D C2D 4(3) . . . . ?
C7D C8D C3D C2D -177.7(15) . . . . ?
C18E N1F C2F C3F -177.3(15) . . . . ?
C18F N1D C2D C3D -178.1(14) . . . . ?
C8D C3D C2D N1D -3(3) . . . . ?
C4D C3D C2D N1D 177.2(19) . . . . ?
C11E N12E C13E C18E 120.5(17) . . . . ?
C11E N12E C13E C14E -118.1(16) . . . . ?
C15E C14E C13E N12E -178.9(14) . . . . ?
C15E C14E C13E C18E -59(2) . . . . ?
C13A N12A C11A C6A -175.2(12) . . . . ?
C7A C6A C11A N12A -172.1(16) . . . . ?
C5A C6A C11A N12A 10(2) . . . . ?
C5F C4F C3F C8F 3(3) . . . . ?
C5F C4F C3F C2F -179.7(16) . . . . ?
N1F C2F C3F C8F 4(3) . . . . ?
N1F C2F C3F C4F -173.2(18) . . . . ?
N1D C18F C17F C16F -175.0(13) . . . . ?
C13F C18F C17F C16F -56.5(18) . . . . ?
C4A C3A C8A O9A 177.1(14) . . . . ?
C2A C3A C8A O9A 1(2) . . . . ?
C4A C3A C8A C7A -1(2) . . . . ?
C2A C3A C8A C7A -177.5(14) . . . . ?
C6A C7A C8A O9A -175.0(13) . . . . ?
C6A C7A C8A C3A 3(2) . . . . ?
C2F N1F C18E C13E 114(2) . . . . ?
C2F N1F C18E C17E -127.8(19) . . . . ?
N12E C13E C18E N1F -66.9(18) . . . . ?
C14E C13E C18E N1F 173.5(15) . . . . ?
N12E C13E C18E C17E 177.2(14) . . . . ?
C14E C13E C18E C17E 58(2) . . . . ?
O10A C5A C4A C3A -177.6(14) . . . . ?
C6A C5A C4A C3A 0(2) . . . . ?
C8A C3A C4A C5A 0(2) . . . . ?
C2A C3A C4A C5A 176.0(14) . . . . ?
C18F C17F C16F C15F 53(2) . . . . ?
C13F C14F C15F C16F 61(2) . . . . ?
C17F C16F C15F C14F -56(2) . . . . ?
C14C C15C C16C C17C -57.2(19) . . . . ?
C18C C17C C16C C15C 57.7(19) . . . . ?
C5F C6F C7F C8F 2(2) . . . . ?
C11F C6F C7F C8F -178.8(15) . . . . ?
N1B C18A C17A C16A -177.8(19) . . . . ?
C13A C18A C17A C16A -60(2) . . . . ?
C16C C15C C14C C13C 55.0(19) . . . . ?
N12C C13C C14C C15C -172.0(14) . . . . ?
C18C C13C C14C C15C -50.2(18) . . . . ?
C6F C7F C8F C3F 0(3) . . . . ?
C6F C7F C8F O9F -176.1(15) . . . . ?
C4F C3F C8F C7F -3(3) . . . . ?
C2F C3F C8F C7F 179.7(16) . . . . ?
C4F C3F C8F O9F 173.6(16) . . . . ?
C2F C3F C8F O9F -4(3) . . . . ?
C5E C6E C7E C8E -2(3) . . . . ?
C11E C6E C7E C8E 179.4(19) . . . . ?
C2E N1E C18D C17D -116.8(17) . . . . ?
C2E N1E C18D C13D 123.1(15) . . . . ?
N12D C13D C18D N1E -57.7(17) . . . . ?
C14D C13D C18D N1E -179.1(13) . . . . ?
N12D C13D C18D C17D 179.2(14) . . . . ?
C14D C13D C18D C17D 57.8(19) . . . . ?
C18A C17A C16A C15A 57(3) . . . . ?
N12A C13A C14A C15A -176.1(19) . . . . ?
C18A C13A C14A C15A -59(2) . . . . ?
C18D N1E C2E C3E -175.6(15) . . . . ?
C4E C3E C2E N1E 179.7(15) . . . . ?
C8E C3E C2E N1E 4(3) . . . . ?
N1E C18D C17D C16D 179.7(15) . . . . ?
C13D C18D C17D C16D -60(2) . . . . ?
C17A C16A C15A C14A -58(3) . . . . ?
C13A C14A C15A C16A 60(3) . . . . ?
C13E C14E C15E C16E 57(2) . . . . ?
C14E C15E C16E C17E -57(2) . . . . ?
C13E N12E C11E C6E 179.5(16) . . . . ?
C7E C6E C11E N12E -171.3(18) . . . . ?
C5E C6E C11E N12E 10(3) . . . . ?
C8D C3D C4D C5D -5(3) . . . . ?
C2D C3D C4D C5D 175(2) . . . . ?
C6D C5D C4D C3D 3(4) . . . . ?
O10D C5D C4D C3D 180(2) . . . . ?
C13D C14D C15D C16D 51(2) . . . . ?
N1F C18E C17E C16E -172.2(16) . . . . ?
C13E C18E C17E C16E -56(2) . . . . ?
C15E C16E C17E C18E 56(2) . . . . ?
C6E C7E C8E C3E 2(3) . . . . ?
C6E C7E C8E O9E -175.8(16) . . . . ?
C4E C3E C8E C7E -1(3) . . . . ?
C2E C3E C8E C7E 175.6(19) . . . . ?
C4E C3E C8E O9E 176.6(16) . . . . ?
C2E C3E C8E O9E -7(3) . . . . ?
C18D C17D C16D C15D 56(2) . . . . ?
C14D C15D C16D C17D -51(2) . . . . ?
 
loop_
 _geom_hbond_atom_site_label_D 
 _geom_hbond_atom_site_label_H 
 _geom_hbond_atom_site_label_A 
 _geom_hbond_distance_DH 
 _geom_hbond_distance_HA 
 _geom_hbond_distance_DA 
 _geom_hbond_angle_DHA 
 _geom_hbond_site_symmetry_A 
 _geom_hbond_publ_flag
O9B H9B N1B  0.82 1.88 2.604(15) 145.7 . yes
O9C H9C N1C  0.82 1.83 2.563(15) 148.0 . yes
C11D H11D O9B  0.93 2.61 3.494(17) 158.4 2 yes
O10E H10E N12E  0.82 1.91 2.643(19) 149.1 . yes
O9D H9D N1D  0.82 1.86 2.579(16) 145.9 . yes
O9A H9A N1A  0.82 1.86 2.594(16) 148.5 . yes
O10C H10C N12C  0.82 1.88 2.603(16) 145.6 . yes
O10A H10A N12A  0.82 1.89 2.612(17) 145.8 . yes
C17B H17D O10C  0.97 2.65 3.525(18) 149.8 1_554 yes
O9E H9E N1E  0.82 1.87 2.57(2) 143.1 . yes
O10B H10B N12B  0.82 1.89 2.619(18) 148.1 . yes
O10F H10F N12F  0.82 1.90 2.627(17) 147.5 . yes
O9F H9F N1F  0.82 1.81 2.54(2) 147.5 . yes
O10D H10D N12D  0.82 1.85 2.583(17) 148.5 . yes
C11E H11E O10D  0.93 2.60 3.51(2) 168.8 1_556 yes
C4D H4D O9F  0.93 2.34 3.05(2) 132.6 1_554 yes
 
_refine_diff_density_max    0.294
_refine_diff_density_min   -0.228
_refine_diff_density_rms    0.043

_shelx_res_file
;
TITL AV_TRI_GC_0bar_new_0m in R3
    D:\Gundo\AV_TRI~2\work\TI_GC_0bar_CH4.res
    created by SHELXL-2018/3 at 22:19:17 on 16-Apr-2024
CELL 0.71073 50.7988 50.7988 9.6206 90.000 90.000 120.000
ZERR 18.0000 0.0011 0.0011 0.0004 0.000 0.000 0.000
LATT -3
SYMM -Y, X-Y, Z
SYMM -X+Y, -X, Z
SFAC C H N O
UNIT 756 864 108 108
BOND
SIMU 0.04
RIGU 0.04
flat 0.1 C3A C8A O9A H9A
flat 0.1 C6A C5A O10A H10A
flat 0.1 C3B C8B O9B H9B
flat 0.1 C6B C5B O10B H10B
flat 0.1 C3C C8C O9C H9C
flat 0.1 C6C C5C O10C H10C
flat 0.1 C3D C8D O9D H9D
flat 0.1 C6D C5D O10D H10D
flat 0.1 C3e C8e O9e H9e
flat 0.1 C6e C5e O10e H10e
flat 0.1 C3F C8F O9F H9F
flat 0.1 C6F C5F O10F H10F
BOND $H
CONF
EQIV $1 -Y,X-Y,Z
EQIV $2 X,Y,Z-1
EQIV $3 X,Y,1+Z
HTAB O9B N1B
HTAB O9C N1C
HTAB C11D O9B_$1
HTAB O10E N12E
HTAB O9D N1D
HTAB O9A N1A
HTAB O10C N12C
HTAB O10A N12A
HTAB C17B O10C_$2
HTAB O9E N1E
HTAB O10B N12B
HTAB O10F N12F
HTAB O9F N1F
HTAB O10D N12D
HTAB C11E O10D_$3
HTAB C4D O9F_$2
ACTA
FMAP 2 1 53
PLAN 20 0 0
HTAB 2.0
LIST 4 1
TEMP 27
L.S. 10
WGHT    0.098000
FVAR       0.03673
O9B   4    0.095262   -0.079663   -0.190528    11.00000    0.10503    0.10462 =
         0.12308    0.02001    0.02385    0.04551
AFIX  87
H9B   2    0.084595   -0.086487   -0.121078    11.00000   -1.50000
AFIX   0
N1C   3    0.263136   -0.015399   -0.376743    11.00000    0.10910    0.08307 =
         0.11265    0.00597    0.00237    0.04745
N12D  3    0.170266    0.230899   -0.390690    11.00000    0.10457    0.11862 =
         0.14246    0.05547    0.03946    0.06322
C2C   1    0.270712   -0.013731   -0.252926    11.00000    0.12214    0.09759 =
         0.10656    0.01821    0.01118    0.07112
AFIX  43
H2C   2    0.275541   -0.027873   -0.218085    11.00000   -1.20000
AFIX   0
C6B   1    0.164152   -0.079570   -0.288915    11.00000    0.09874    0.09405 =
         0.11897    0.00417    0.01539    0.04997
N12B  3    0.208257   -0.071208   -0.411542    11.00000    0.09704    0.11333 =
         0.13280    0.01320    0.01802    0.05636
O9C   4    0.253954    0.029298   -0.338573    11.00000    0.20367    0.14865 =
         0.11075   -0.01910   -0.03457    0.12501
AFIX  87
H9C   2    0.253923    0.015119   -0.379457    11.00000   -1.50000
AFIX   0
N12F  3    0.199913    0.081712   -0.074382    11.00000    0.12551    0.10502 =
         0.10475   -0.02348   -0.01642    0.06718
N1D   3    0.156583    0.080890   -0.266050    11.00000    0.11639    0.11137 =
         0.09911   -0.01354   -0.00460    0.06459
C6F   1    0.220918    0.120090    0.096913    11.00000    0.12400    0.12518 =
         0.08328   -0.01594   -0.02570    0.07622
C18C  1    0.263177    0.088605    0.443476    11.00000    0.11039    0.11656 =
         0.08771    0.00741   -0.01635    0.05825
AFIX  13
H18C  2    0.270299    0.076171    0.490190    11.00000   -1.20000
AFIX   0
C6D   1    0.158124    0.180222   -0.324996    11.00000    0.09237    0.10297 =
         0.11411    0.02520    0.02720    0.05305
C13F  1    0.173948    0.053483   -0.116718    11.00000    0.13368    0.11434 =
         0.10779   -0.00520   -0.00493    0.07832
AFIX  13
H13F  2    0.156819    0.048307   -0.054098    11.00000   -1.20000
AFIX   0
N12C  3    0.285054    0.081787    0.232041    11.00000    0.12281    0.11492 =
         0.10379   -0.00172    0.00020    0.06695
N12A  3    0.088211   -0.074650    0.272121    11.00000    0.10170    0.13105 =
         0.11291   -0.00458    0.00660    0.03152
N1A   3    0.232064    0.068894    0.394856    11.00000    0.10647    0.11775 =
         0.09287    0.00373   -0.00867    0.05053
C3C   1    0.272225    0.009307   -0.162350    11.00000    0.10815    0.10329 =
         0.09826    0.00646   -0.00142    0.06323
C13C  1    0.282707    0.103391    0.317825    11.00000    0.10779    0.12648 =
         0.09301   -0.00015   -0.02318    0.07095
AFIX  13
H13C  2    0.273928    0.113463    0.263654    11.00000   -1.20000
AFIX   0
C11D  1    0.152255    0.205700   -0.335009    11.00000    0.09000    0.12295 =
         0.09499    0.01863    0.01251    0.05889
AFIX  43
H11D  2    0.134183    0.203093   -0.298092    11.00000   -1.20000
AFIX   0
C6A   1    0.130849   -0.023658    0.288597    11.00000    0.09378    0.12304 =
         0.08818    0.01656   -0.00304    0.04065
C3A   1    0.191073    0.018796    0.343771    11.00000    0.10395    0.10366 =
         0.08768    0.00940   -0.01349    0.05511
C18F  1    0.165455    0.057149   -0.266212    11.00000    0.13018    0.11350 =
         0.10976   -0.01550   -0.00906    0.07435
AFIX  13
H18F  2    0.182888    0.063183   -0.328025    11.00000   -1.20000
AFIX   0
C13D  1    0.161569    0.254171   -0.392164    11.00000    0.09570    0.11739 =
         0.11639    0.04662    0.02288    0.06099
AFIX  13
H13D  2    0.144406    0.248074   -0.328568    11.00000   -1.20000
AFIX   0
O10E  4    0.300785    0.286076    0.112053    11.00000    0.08672    0.17600 =
         0.15621    0.00516    0.00443    0.06615
AFIX  87
H10E  2    0.302797    0.280940    0.190339    11.00000   -1.50000
AFIX   0
O9D   4    0.119736    0.100940   -0.219354    11.00000    0.12571    0.10876 =
         0.30084    0.04441    0.06073    0.06327
AFIX  87
H9D   2    0.125846    0.088758   -0.215991    11.00000   -1.50000
AFIX   0
C18B  1    0.261672   -0.038410   -0.470493    11.00000    0.09992    0.09370 =
         0.12060    0.00102    0.00767    0.05543
AFIX  13
H18B  2    0.266694   -0.052116   -0.420321    11.00000   -1.20000
AFIX   0
C3B   1    0.121589   -0.101989   -0.075277    11.00000    0.08682    0.09987 =
         0.09741    0.01271    0.00696    0.02649
C7B   1    0.139580   -0.074567   -0.289123    11.00000    0.10071    0.08053 =
         0.11640    0.00347    0.01275    0.03904
AFIX  43
H7B   2    0.137151   -0.063834   -0.361518    11.00000   -1.20000
AFIX   0
C2B   1    0.099879   -0.113463    0.033862    11.00000    0.08829    0.09239 =
         0.12280    0.01517   -0.00065    0.02214
AFIX  43
H2B   2    0.103342   -0.123196    0.107545    11.00000   -1.20000
AFIX   0
C7C   1    0.266137    0.053056   -0.120803    11.00000    0.14136    0.10913 =
         0.10337    0.00465   -0.00939    0.07774
AFIX  43
H7C   2    0.260773    0.066819   -0.155491    11.00000   -1.20000
AFIX   0
O9A   4    0.177433    0.056831    0.333167    11.00000    0.11927    0.11788 =
         0.17661   -0.00090   -0.01421    0.05770
AFIX  87
H9A   2    0.195717    0.067189    0.348457    11.00000   -1.50000
AFIX   0
C8D   1    0.142452    0.128287   -0.269123    11.00000    0.12234    0.10509 =
         0.13054    0.02350    0.03172    0.07011
C6C   1    0.276253    0.056389    0.015324    11.00000    0.11061    0.11179 =
         0.10459    0.01496    0.00475    0.06993
N1B   3    0.075913   -0.111293    0.037452    11.00000    0.09316    0.10617 =
         0.10371   -0.00496    0.01304    0.01735
C7D   1    0.137642    0.152783   -0.276494    11.00000    0.07819    0.10606 =
         0.14031    0.01679    0.02833    0.04815
AFIX  43
H7D   2    0.119056    0.150010   -0.245898    11.00000   -1.20000
AFIX   0
C13B  1    0.228649   -0.056611   -0.528441    11.00000    0.09114    0.09999 =
         0.13927   -0.00807    0.00525    0.05215
AFIX  13
H13B  2    0.223469   -0.042362   -0.572145    11.00000   -1.20000
AFIX   0
C11F  1    0.196566    0.092449    0.038985    11.00000    0.13072    0.11572 =
         0.10789   -0.00798   -0.01384    0.07967
AFIX  43
H11F  2    0.178068    0.082300    0.085533    11.00000   -1.20000
AFIX   0
N12E  3    0.285583    0.264345    0.367199    11.00000    0.08654    0.12605 =
         0.15653   -0.02097   -0.02201    0.04164
C11B  1    0.186358   -0.066678   -0.400747    11.00000    0.10145    0.09928 =
         0.11151    0.00783    0.01982    0.04704
AFIX  43
H11B  2    0.184130   -0.054572   -0.466836    11.00000   -1.20000
AFIX   0
C2A   1    0.222064    0.040892    0.381508    11.00000    0.09930    0.13920 =
         0.10012    0.00211   -0.01974    0.05169
AFIX  43
H2A   2    0.235511    0.033795    0.396946    11.00000   -1.20000
AFIX   0
O10C  4    0.296698    0.037899    0.193409    11.00000    0.19698    0.17621 =
         0.11068   -0.00736   -0.04134    0.12814
AFIX  87
H10C  2    0.298102    0.052968    0.231734    11.00000   -1.50000
AFIX   0
C7A   1    0.139477    0.006391    0.290318    11.00000    0.11391    0.11931 =
         0.10620    0.01427   -0.01349    0.05761
AFIX  43
H7A   2    0.125463    0.012595    0.271018    11.00000   -1.20000
AFIX   0
C6E   1    0.249884    0.263798    0.202283    11.00000    0.08410    0.14362 =
         0.14020    0.00658   -0.00048    0.04959
C4E   1    0.261382    0.285103   -0.029122    11.00000    0.08780    0.14672 =
         0.15438    0.02389    0.02031    0.06036
AFIX  43
H4E   2    0.275339    0.294576   -0.100524    11.00000   -1.20000
AFIX   0
N1E   3    0.196500    0.279114   -0.201981    11.00000    0.11195    0.14769 =
         0.15481    0.03162   -0.00335    0.06637
N1F   3    0.285463    0.209335    0.412626    11.00000    0.16125    0.12949 =
         0.13670   -0.03320   -0.03402    0.07717
C8C   1    0.263700    0.030581   -0.205916    11.00000    0.11634    0.12567 =
         0.09832    0.00856   -0.00589    0.07530
C4F   1    0.270013    0.164193    0.092113    11.00000    0.11674    0.16631 =
         0.13148   -0.03653    0.00328    0.06696
AFIX  43
H4F   2    0.288347    0.175815    0.045767    11.00000   -1.20000
AFIX   0
C11C  1    0.276292    0.078546    0.106200    11.00000    0.11512    0.11136 =
         0.11197   -0.00435    0.00030    0.06708
AFIX  43
H11C  2    0.269574    0.091277    0.071801    11.00000   -1.20000
AFIX   0
C5A   1    0.151692   -0.033316    0.309007    11.00000    0.12474    0.11540 =
         0.11709    0.01443   -0.01670    0.06052
C17C  1    0.263185    0.110734    0.544677    11.00000    0.10565    0.15276 =
         0.09252   -0.01130   -0.01472    0.04944
AFIX  23
H17A  2    0.254607    0.121954    0.500837    11.00000   -1.20000
H17B  2    0.250403    0.099776    0.623213    11.00000   -1.20000
AFIX   0
C15B  1    0.247656   -0.063699   -0.755718    11.00000    0.13477    0.14485 =
         0.14105   -0.03779    0.00808    0.05020
AFIX  23
H15A  2    0.245701   -0.078794   -0.823018    11.00000   -1.20000
H15B  2    0.242414   -0.049934   -0.801589    11.00000   -1.20000
AFIX   0
C8B   1    0.119183   -0.085418   -0.183247    11.00000    0.07971    0.09053 =
         0.11274   -0.01058    0.00459    0.04084
C5B   1    0.166693   -0.095981   -0.179984    11.00000    0.10964    0.12303 =
         0.14786    0.02875    0.00861    0.06698
C5F   1    0.248387    0.138334    0.032480    11.00000    0.11931    0.14937 =
         0.11294   -0.03120   -0.02400    0.06050
O10A  4    0.143810   -0.063496    0.308747    11.00000    0.13350    0.12408 =
         0.21506    0.00027   -0.04458    0.04938
AFIX  87
H10A  2    0.125496   -0.074083    0.294825    11.00000   -1.50000
AFIX   0
C17B  1    0.283760   -0.023395   -0.589862    11.00000    0.09756    0.10259 =
         0.13760    0.00390    0.01017    0.05531
AFIX  23
H17C  2    0.304351   -0.013518   -0.553864    11.00000   -1.20000
H17D  2    0.280395   -0.007818   -0.630155    11.00000   -1.20000
AFIX   0
C18A  1    0.055650   -0.122956    0.159025    11.00000    0.08443    0.12877 =
         0.13207    0.01481    0.01273    0.01267
AFIX  13
H18A  2    0.062919   -0.132935    0.223092    11.00000   -1.20000
AFIX   0
O9E   4    0.182185    0.258848    0.048019    11.00000    0.08179    0.29308 =
         0.18217    0.04470   -0.00429    0.07062
AFIX  87
H9E   2    0.179872    0.265762   -0.025036    11.00000   -1.50000
AFIX   0
C4C   1    0.282770    0.012711   -0.027594    11.00000    0.15040    0.10960 =
         0.10793    0.02847    0.01447    0.08810
AFIX  43
H4C   2    0.288866   -0.000657    0.004872    11.00000   -1.20000
AFIX   0
O10B  4    0.190136   -0.101368   -0.177338    11.00000    0.14342    0.19447 =
         0.21154    0.08935    0.05070    0.11500
AFIX  87
H10B  2    0.200318   -0.094557   -0.248150    11.00000   -1.50000
AFIX   0
C5C   1    0.284763    0.035195    0.062566    11.00000    0.12728    0.11296 =
         0.09534    0.00692   -0.00242    0.05881
C14F  1    0.181776    0.028050   -0.116125    11.00000    0.19487    0.12086 =
         0.14109   -0.02026   -0.03453    0.09865
AFIX  23
H14A  2    0.198843    0.033356   -0.177642    11.00000   -1.20000
H14B  2    0.187578    0.025583   -0.023076    11.00000   -1.20000
AFIX   0
C16B  1    0.280621   -0.045851   -0.704188    11.00000    0.11545    0.12588 =
         0.15131   -0.01334    0.01433    0.06835
AFIX  23
H16A  2    0.293951   -0.034835   -0.781145    11.00000   -1.20000
H16B  2    0.286677   -0.059859   -0.668031    11.00000   -1.20000
AFIX   0
C13A  1    0.056574   -0.095323    0.231144    11.00000    0.08990    0.16657 =
         0.10416    0.01411    0.02160    0.02807
AFIX  13
H13A  2    0.049496   -0.085091    0.167572    11.00000   -1.20000
AFIX   0
C3E   1    0.232266    0.278618   -0.047766    11.00000    0.08724    0.11419 =
         0.15615    0.02123    0.01108    0.04413
C14E  1    0.310621    0.283393    0.590497    11.00000    0.11338    0.13798 =
         0.16735   -0.04906   -0.03033    0.06455
AFIX  23
H14C  2    0.329511    0.296574    0.542382    11.00000   -1.20000
H14D  2    0.299837    0.294471    0.603546    11.00000   -1.20000
AFIX   0
C14D  1    0.151572    0.256913   -0.538613    11.00000    0.14469    0.19211 =
         0.14202    0.06124    0.02714    0.11595
AFIX  23
H14E  2    0.167775    0.260984   -0.603598    11.00000   -1.20000
H14F  2    0.133937    0.237745   -0.564610    11.00000   -1.20000
AFIX   0
C14B  1    0.225632   -0.079550   -0.634336    11.00000    0.12439    0.10753 =
         0.14245   -0.01341    0.01375    0.03576
AFIX  23
H14G  2    0.204926   -0.090410   -0.668888    11.00000   -1.20000
H14H  2    0.230084   -0.094184   -0.591608    11.00000   -1.20000
AFIX   0
C5E   1    0.270854    0.278137    0.091503    11.00000    0.09040    0.13801 =
         0.15849    0.00912    0.00553    0.05322
C4B   1    0.145455   -0.106294   -0.075449    11.00000    0.12366    0.11744 =
         0.13389    0.03866    0.02881    0.06130
AFIX  43
H4B   2    0.147794   -0.116739   -0.001495    11.00000   -1.20000
AFIX   0
C5D   1    0.185453    0.183565   -0.360833    11.00000    0.12165    0.12889 =
         0.26084    0.09506    0.11427    0.07608
C3D   1    0.169518    0.132541   -0.308474    11.00000    0.11726    0.13844 =
         0.13314    0.03306    0.03481    0.09063
C2F   1    0.288464    0.202205    0.291545    11.00000    0.12776    0.13828 =
         0.14653   -0.02767   -0.03955    0.06547
AFIX  43
H2F   2    0.306008    0.215347    0.242797    11.00000   -1.20000
AFIX   0
O10F  4    0.253708    0.130699   -0.094961    11.00000    0.12860    0.24389 =
         0.13915   -0.06904    0.00627    0.06477
AFIX  87
H10F  2    0.239080    0.114481   -0.119039    11.00000   -1.50000
AFIX   0
C2D   1    0.175272    0.107192   -0.307641    11.00000    0.13123    0.15936 =
         0.13046    0.01340    0.01982    0.09655
AFIX  43
H2D   2    0.194007    0.110702   -0.340015    11.00000   -1.20000
AFIX   0
C13E  1    0.291206    0.254835    0.502952    11.00000    0.09395    0.13087 =
         0.13316   -0.02992   -0.01862    0.04796
AFIX  13
H13E  2    0.271765    0.242061    0.549995    11.00000   -1.20000
AFIX   0
C11A  1    0.098193   -0.046488    0.259919    11.00000    0.11695    0.13523 =
         0.10083    0.00985    0.00173    0.05585
AFIX  43
H11A  2    0.085010   -0.039740    0.232540    11.00000   -1.20000
AFIX   0
C3F   1    0.265731    0.174157    0.222244    11.00000    0.14432    0.13154 =
         0.11804   -0.01300   -0.02104    0.07172
O9F   4    0.233509    0.161452    0.422189    11.00000    0.23673    0.14090 =
         0.13834   -0.03890    0.03100    0.02602
AFIX  87
H9F   2    0.248439    0.176891    0.451009    11.00000   -1.50000
AFIX   0
C17F  1    0.138841    0.028205   -0.316904    11.00000    0.15901    0.12185 =
         0.14547   -0.02517   -0.01441    0.08126
AFIX  23
H17E  2    0.134478    0.030760   -0.412520    11.00000   -1.20000
H17F  2    0.121108    0.023557   -0.261279    11.00000   -1.20000
AFIX   0
C8A   1    0.169919    0.028014    0.321714    11.00000    0.10806    0.11408 =
         0.09295    0.01515   -0.00366    0.05332
C18E  1    0.306711    0.237258    0.481529    11.00000    0.13781    0.11892 =
         0.16188   -0.03217   -0.03009    0.07321
AFIX  13
H18E  2    0.325097    0.248778    0.425348    11.00000   -1.20000
AFIX   0
C4A   1    0.181743   -0.012128    0.336730    11.00000    0.11337    0.11855 =
         0.13983    0.01408   -0.02607    0.05458
AFIX  43
H4A   2    0.195799   -0.018515    0.350746    11.00000   -1.20000
AFIX   0
C16F  1    0.145422    0.000669   -0.307683    11.00000    0.19258    0.12769 =
         0.15183   -0.02219   -0.01913    0.08523
AFIX  23
H16C  2    0.127224   -0.018246   -0.331231    11.00000   -1.20000
H16D  2    0.161320    0.003816   -0.372784    11.00000   -1.20000
AFIX   0
C15C  1    0.313385    0.148311    0.474323    11.00000    0.10730    0.14106 =
         0.16372   -0.03693   -0.05242    0.04111
AFIX  23
H15C  2    0.333840    0.162185    0.506662    11.00000   -1.20000
H15D  2    0.305699    0.160336    0.430624    11.00000   -1.20000
AFIX   0
C15F  1    0.155124   -0.000883   -0.162768    11.00000    0.20468    0.11560 =
         0.15114   -0.03055   -0.02600    0.09243
AFIX  23
H15E  2    0.138268   -0.006071   -0.100059    11.00000   -1.20000
H15F  2    0.160106   -0.016966   -0.157494    11.00000   -1.20000
AFIX   0
C16C  1    0.294124    0.132353    0.595028    11.00000    0.13098    0.16277 =
         0.12732   -0.01680   -0.02947    0.08215
AFIX  23
H16E  2    0.293451    0.146883    0.658233    11.00000   -1.20000
H16F  2    0.302430    0.121509    0.644550    11.00000   -1.20000
AFIX   0
C7F   1    0.217314    0.129841    0.231418    11.00000    0.14941    0.12107 =
         0.09689   -0.01153   -0.00232    0.05525
AFIX  43
H7F   2    0.199429    0.117998    0.280620    11.00000   -1.20000
AFIX   0
C17A  1    0.022899   -0.146048    0.109754    11.00000    0.12308    0.15304 =
         0.15594    0.00644    0.02665   -0.01207
AFIX  23
H17G  2    0.022631   -0.163234    0.064395    11.00000   -1.20000
H17H  2    0.015846   -0.136449    0.044009    11.00000   -1.20000
AFIX   0
C14C  1    0.314724    0.127225    0.366466    11.00000    0.10760    0.13636 =
         0.12090   -0.01102   -0.01532    0.05034
AFIX  23
H14I  2    0.324819    0.117026    0.405871    11.00000   -1.20000
H14J  2    0.326536    0.139052    0.287278    11.00000   -1.20000
AFIX   0
C8F   1    0.238993    0.155483    0.287641    11.00000    0.16781    0.13020 =
         0.10679   -0.02273    0.00517    0.06299
C7E   1    0.219814    0.257153    0.176782    11.00000    0.07998    0.22285 =
         0.13504    0.01533    0.00091    0.05005
AFIX  43
H7E   2    0.205109    0.247255    0.244919    11.00000   -1.20000
AFIX   0
C18D  1    0.188182    0.283901   -0.341044    11.00000    0.10444    0.12088 =
         0.18256    0.06342    0.02926    0.05920
AFIX  13
H18D  2    0.205500    0.289910   -0.403567    11.00000   -1.20000
AFIX   0
C16A  1    0.002008   -0.156866    0.239772    11.00000    0.13502    0.25365 =
         0.17039   -0.00247    0.07176   -0.03022
AFIX  23
H16G  2   -0.018805   -0.170600    0.211510    11.00000   -1.20000
H16H  2    0.008259   -0.167821    0.301585    11.00000   -1.20000
AFIX   0
C14A  1    0.035713   -0.107438    0.358799    11.00000    0.11233    0.22899 =
         0.13798    0.02323    0.03667    0.03510
AFIX  23
H14K  2    0.043298   -0.116965    0.422174    11.00000   -1.20000
H14L  2    0.035662   -0.090707    0.407146    11.00000   -1.20000
AFIX   0
C2E   1    0.223712    0.284980   -0.179925    11.00000    0.10539    0.10434 =
         0.18445    0.03377    0.00495    0.04878
AFIX  43
H2E   2    0.238103    0.293465   -0.250405    11.00000   -1.20000
AFIX   0
O10D  4    0.208404    0.211361   -0.402452    11.00000    0.18182    0.18633 =
         0.49522    0.16370    0.20898    0.11732
AFIX  87
H10D  2    0.202441    0.223670   -0.400986    11.00000   -1.50000
AFIX   0
C17D  1    0.179048    0.307676   -0.345175    11.00000    0.15375    0.10243 =
         0.24404    0.05559    0.00855    0.06651
AFIX  23
H17I  2    0.195727    0.326640   -0.310516    11.00000   -1.20000
H17J  2    0.161861    0.301663   -0.283501    11.00000   -1.20000
AFIX   0
C15A  1    0.003719   -0.130321    0.314534    11.00000    0.11358    0.27403 =
         0.15652    0.02433    0.06126    0.02026
AFIX  23
H15G  2   -0.009201   -0.137523    0.396143    11.00000   -1.20000
H15H  2   -0.003993   -0.120383    0.254385    11.00000   -1.20000
AFIX   0
C15E  1    0.317352    0.274506    0.729903    11.00000    0.17358    0.16074 =
         0.17534   -0.07533   -0.08097    0.08918
AFIX  23
H15I  2    0.298562    0.262496    0.780819    11.00000   -1.20000
H15J  2    0.330265    0.292606    0.783750    11.00000   -1.20000
AFIX   0
C16E  1    0.333088    0.256287    0.708916    11.00000    0.18635    0.18767 =
         0.21124   -0.06737   -0.08387    0.12024
AFIX  23
H16I  2    0.336745    0.249996    0.798628    11.00000   -1.20000
H16J  2    0.352615    0.268975    0.664717    11.00000   -1.20000
AFIX   0
C11E  1    0.258360    0.255847    0.331709    11.00000    0.10188    0.14765 =
         0.15342   -0.00514   -0.01873    0.03620
AFIX  43
H11E  2    0.242916    0.243698    0.393437    11.00000   -1.20000
AFIX   0
C4D   1    0.191442    0.160536   -0.349689    11.00000    0.16006    0.18110 =
         0.26230    0.09807    0.11444    0.12345
AFIX  43
H4D   2    0.210778    0.163941   -0.370494    11.00000   -1.20000
AFIX   0
C15D  1    0.143932    0.281507   -0.548869    11.00000    0.14505    0.19932 =
         0.18409    0.08910    0.04273    0.11298
AFIX  23
H15K  2    0.125341    0.275618   -0.497732    11.00000   -1.20000
H15L  2    0.140393    0.284267   -0.645470    11.00000   -1.20000
AFIX   0
C17E  1    0.314270    0.228420    0.619840    11.00000    0.18766    0.16212 =
         0.16791   -0.05413   -0.08220    0.09997
AFIX  23
H17K  2    0.325492    0.217864    0.604162    11.00000   -1.20000
H17L  2    0.295607    0.214683    0.668229    11.00000   -1.20000
AFIX   0
C8E   1    0.211916    0.264750    0.056822    11.00000    0.07949    0.18200 =
         0.15574    0.01626   -0.01366    0.05142
C16D  1    0.170584    0.312933   -0.488253    11.00000    0.20160    0.15696 =
         0.29243    0.12166    0.04101    0.11416
AFIX  23
H16K  2    0.188162    0.320866   -0.548954    11.00000   -1.20000
H16L  2    0.163847    0.327725   -0.483718    11.00000   -1.20000
AFIX   0
HKLF 4


REM  AV_TRI_GC_0bar_new_0m in R3
REM wR2 = 0.2341, GooF = S = 1.035, Restrained GooF = 0.979 for all data
REM R1 = 0.0792 for 4738 Fo > 4sig(Fo) and 0.2083 for all 11708 data
REM 985 parameters refined using 1597 restraints

END

WGHT      0.0997      0.0000

REM Instructions for potential hydrogen bonds
HTAB O9B N1B
HTAB O9C N1C
HTAB C11D O9B_$1
HTAB O10E N12E
HTAB O9D N1D
HTAB O9A N1A
HTAB O10C N12C
HTAB O10A N12A
HTAB C17B O10C_$2
HTAB O9E N1E
HTAB O10B N12B
HTAB O10F N12F
HTAB O9F N1F
HTAB O10D N12D
HTAB C11E O10D_$3
HTAB C4D O9F_$2

REM Highest difference peak  0.294,  deepest hole -0.228,  1-sigma level  0.043
Q1    1   0.2920  0.2186 -0.0553  11.00000  0.05    0.29
Q2    1   0.2607  0.2048 -0.0899  11.00000  0.05    0.28
Q3    1   0.2789  0.2161 -0.0476  11.00000  0.05    0.25
Q4    1   0.2520  0.1839  0.7938  11.00000  0.05    0.24
Q5    1   0.0457 -0.0299 -0.2030  11.00000  0.05    0.21
Q6    1  -0.0304 -0.2211 -0.0414  11.00000  0.05    0.21
Q7    1   0.1983 -0.0586 -0.9071  11.00000  0.05    0.20
Q8    1   0.0495 -0.0349 -0.1731  11.00000  0.05    0.20
Q9    1   0.2027 -0.0479 -0.9315  11.00000  0.05    0.20
Q10   1   0.1919 -0.0414  0.0573  11.00000  0.05    0.19
Q11   1   0.1848 -0.0492  0.1203  11.00000  0.05    0.19
Q12   1   0.2064 -0.0545 -0.9214  11.00000  0.05    0.19
Q13   1  -0.0374 -0.0823  0.1839  11.00000  0.05    0.19
Q14   1  -0.0352 -0.0765  0.2707  11.00000  0.05    0.18
Q15   1   0.0404  0.0781 -0.2571  11.00000  0.05    0.16
Q16   1  -0.0446 -0.0947  0.1887  11.00000  0.05    0.16
Q17   1   0.0669  0.0241  0.2210  11.00000  0.05    0.16
Q18   1  -0.0425 -0.0899  0.3415  11.00000  0.05    0.15
Q19   1   0.0564 -0.0187 -0.0803  11.00000  0.05    0.15
Q20   1   0.0573 -0.0435 -0.3184  11.00000  0.05    0.14
;
_shelx_res_checksum   41092

_shelx_hkl_file
;
   4  -5   0   36.63    1.03
   1   4   0   30.81    0.88
  -4   5   0   27.48    0.92
   5  -1   0   29.92    0.95
   3   3   0   71.22    2.00
   3  -6   0   71.05    1.81
  -3   6   0   71.66    1.83
   6  -3   0   73.09    1.84
  -3   6   0   71.32    1.78
   6  -3   0   74.63    1.71
   6  -3   0   68.66    1.73
  -6   6   0   21.99    0.83
   6   0   0   23.09    1.07
   6   0   0   22.72    0.79
   6   0   0   22.49    0.70
  -6   6   0   21.70    0.88
   0   6   0   22.60    1.05
   6  -6   0   22.40    0.88
  -6   0   0   20.58    1.01
   6  -6   0   22.62    0.86
   0   6   0   21.24    0.70
   5  -7   0   33.86    1.16
   2   5   0   32.95    1.31
   5  -7   0   35.48    1.16
  -5   7   0   33.52    1.13
  -5   7   0   34.18    1.17
   7  -2   0   35.00    1.04
   7  -2   0   36.34    0.93
   7  -2   0   34.98    1.11
   5   2   0  121.61    3.10
   2  -7   0  110.76    2.99
   2  -7   0  117.96    2.71
  -7   5   0  117.29    2.72
  -7   5   0  119.29    2.79
   2  -7   0  118.47    2.74
   5   2   0  120.64    2.69
   7  -5   0  118.87    2.72
  -5  -2   0  112.85    3.04
  -2   7   0  117.00    2.68
  -2   7   0  122.40    3.12
  -2   7   0  118.74    2.76
   7  -5   0  120.19    2.80
   1   7   0  169.42    3.58
   7  -8   0  175.05    3.95
  -8   1   0  171.05    3.46
  -8   1   0  167.87    4.31
  -8   1   0  170.57    3.80
  -8   1   0  168.76    3.62
   1   7   0  166.89    4.23
   7  -8   0  173.62    3.99
  -7   8   0  170.76    3.93
  -1  -7   0  174.54    3.68
  -1  -7   0  171.28    3.61
   8  -1   0  169.97    3.81
   8  -1   0  172.79    3.69
  -1  -7   0  179.07    4.28
  -7   8   0  173.10    3.99
  -8   4   0    3.49    0.36
   4   4   0    4.27    0.59
   4  -8   0    3.05    0.39
   4  -8   0    3.51    0.41
  -8   4   0    3.93    0.36
   8  -4   0    3.76    0.36
  -4   8   0    3.62    0.38
  -4   8   0    3.40    0.42
  -4  -4   0    3.42    0.54
   8  -4   0    3.85    0.37
   8  -4   0    3.64    0.47
  -4  -4   0    2.46    0.35
   7   1   0  355.92    7.02
  -8   7   0  351.58    7.40
   1  -8   0  362.33    7.25
  -8   7   0  350.78    7.33
   7   1   0  349.47    7.18
   7   1   0  367.62    7.78
   1  -8   0  356.02    7.71
   1  -8   0  350.41    7.18
  -7  -1   0  352.38    6.92
  -7  -1   0  358.95    7.84
   8  -7   0  353.24    7.33
  -1   8   0  355.93    7.16
  -1   8   0  351.91    7.74
   8  -7   0  343.37    7.39
  -7  -1   0  353.74    7.23
  -1   8   0  350.88    7.25
   6  -9   0   31.78    1.22
  -9   3   0   31.62    0.97
   3   6   0   29.89    1.40
  -9   3   0   31.73    1.06
   6  -9   0   31.65    1.20
  -9   3   0   33.20    1.18
  -3  -6   0   29.69    1.40
  -3  -6   0   29.25    1.12
  -3  -6   0   31.41    0.83
  -6   9   0   28.88    1.15
   9  -3   0   31.69    0.96
  -6   9   0   30.54    1.22
   9  -3   0   31.42    1.16
   9  -3   0   31.53    1.08
   6   3   0   24.71    0.94
  -9   6   0   25.65    0.98
   3  -9   0   24.93    0.99
   3  -9   0   22.62    1.25
  -9   6   0   23.83    1.00
   3  -9   0   23.91    1.01
   6   3   0   24.91    1.27
  -3   9   0   24.44    0.96
  -6  -3   0   23.35    0.70
  -3   9   0   24.21    1.01
   9  -6   0   23.84    1.03
   9  -6   0   22.77    0.95
  -6  -3   0   24.86    1.28
  -6  -3   0   23.21    0.97
  -3   9   0   23.46    1.31
   9   0   0  408.36    8.34
   0  -9   0  406.30    8.23
  -9   9   0  408.11    8.54
   9   0   0  406.99    9.00
   0  -9   0  406.33    8.93
   0  -9   0  410.64    8.30
  -9   9   0  408.05    8.60
   9   0   0  405.02    8.17
   0   9   0  411.28    8.99
  -9   0   0  403.96    8.36
  -9   0   0  412.08    8.08
   0   9   0  403.96    8.20
   9  -9   0  412.10    8.54
  -9   0   0  415.07    9.11
   9  -9   0  412.00    8.61
   2   8   0  273.37    6.44
 -10   2   0  272.76    5.57
   8 -10   0  277.10    6.16
   2   8   0  278.04    5.79
 -10   2   0  283.89    5.76
   2   8   0  272.89    5.64
 -10   2   0  278.72    6.61
   8 -10   0  271.86    6.07
 -10   2   0  278.94    5.93
  10  -2   0  285.83    5.83
  10  -2   0  280.85    5.94
  -2  -8   0  270.80    6.43
  -8  10   0  275.67    6.15
  -2  -8   0  272.92    5.60
  -2  -8   0  274.77    5.67
  -8  10   0  273.31    6.06
   5 -10   0  190.83    4.46
 -10   5   0  193.91    4.35
 -10   5   0  198.37    4.27
   5   5   0  195.18    4.81
   5 -10   0  198.54    4.44
  -5  -5   0  195.60    4.87
  10  -5   0  194.43    4.39
  -5  10   0  192.61    4.50
  -5  -5   0  194.42    4.43
  10  -5   0  194.58    4.25
  10  -5   0  193.72    4.53
  -5  10   0  190.27    4.40
   8   2   0   21.88    1.38
 -10   8   0   24.41    1.12
 -10   8   0   22.57    1.08
   2 -10   0   21.70    1.39
   2 -10   0   22.99    1.00
   8   2   0   22.68    0.99
   2 -10   0   21.83    1.02
   8   2   0   23.46    0.84
  -2  10   0   22.13    1.05
  -8  -2   0   23.34    0.73
  10  -8   0   23.13    1.16
  10  -8   0   22.33    1.07
  -8  -2   0   25.80    1.48
  -2  10   0   22.28    0.98
  -8  -2   0   23.41    1.06
  -2  10   0   22.14    1.42
   1  10   0   96.13    3.17
 -11   1   0   94.11    2.33
  10 -11   0   98.39    2.82
  10 -11   0   94.75    2.75
 -11   1   0   94.80    2.59
   1  10   0   94.82    2.34
 -11   1   0   99.97    3.31
  11  -1   0   93.25    2.43
  -1 -10   0   96.75    2.46
  -1 -10   0   99.68    2.42
 -10  11   0   95.14    2.83
  11  -1   0   92.72    2.56
 -10  11   0   98.22    2.76
  -1 -10   0   94.28    3.12
   7 -11   0   53.98    1.83
 -11   4   0   52.99    1.66
   4   7   0   56.07    2.21
 -11   4   0   56.27    1.58
   7 -11   0   55.85    1.89
 -11   4   0   56.43    1.84
  -7  11   0   53.63    1.81
  -4  -7   0   55.35    2.22
  -7  11   0   54.96    1.90
  11  -4   0   54.39    1.72
  11  -4   0   55.77    1.55
  -4  -7   0   54.10    1.31
  11  -4   0   56.84    1.85
   4 -11   0   73.83    2.14
   7   4   0   71.97    2.04
   4 -11   0   72.79    2.15
   7   4   0   67.27    2.48
 -11   7   0   72.80    2.15
 -11   7   0   72.43    2.08
  -4  11   0   68.92    2.06
  -7  -4   0   69.15    2.53
  11  -7   0   74.92    2.19
  -7  -4   0   71.92    2.12
  11  -7   0   71.85    2.07
  -4  11   0   71.51    2.63
  11  -7   0   75.63    2.41
  -4  11   0   73.71    2.20
  -7  -4   0   70.10    1.66
 -11  10   0   67.97    2.24
   1 -11   0   70.00    2.62
  10   1   0   69.99    2.64
  10   1   0   68.59    2.01
 -11  10   0   68.78    2.20
  10   1   0   67.66    1.85
   1 -11   0   72.91    2.03
   1 -11   0   69.35    2.02
 -10  -1   0   69.50    1.71
 -10  -1   0   68.79    2.09
  -1  11   0   66.69    2.60
 -10  -1   0   69.83    2.73
  11 -10   0   66.58    2.21
  -1  11   0   67.03    1.92
  11 -10   0   70.17    2.18
 -12   3   0   24.99    1.29
   3   9   0   25.50    0.83
   3   9   0   25.73    0.92
   3   9   0   25.04    1.71
 -12   3   0   23.61    1.04
   9 -12   0   25.71    1.34
 -12   3   0   25.47    1.77
   9 -12   0   23.37    1.29
 -12   3   0   24.32    0.94
  -3  -9   0   24.29    0.90
  -9  12   0   21.33    1.28
  -3  -9   0   23.03    0.94
  -3  -9   0   23.52    1.63
  12  -3   0   24.43    1.29
  12  -3   0   26.35    1.16
  -9  12   0   23.88    1.29
 -12   6   0   22.04    1.06
 -12   6   0   24.06    1.15
   6 -12   0   21.47    1.22
   6 -12   0   21.88    1.20
   6   6   0   22.79    1.50
  -6  12   0   19.41    1.59
  -6  -6   0   21.71    1.22
  -6  12   0   22.05    1.18
  -6  -6   0   24.16    1.66
  12  -6   0   23.33    1.17
  12  -6   0   21.54    1.32
  -6  12   0   23.46    1.29
  12  -6   0   22.25    1.07
   3 -12   0  545.74   11.67
   9   3   0  548.99   11.75
   3 -12   0  541.25   11.06
 -12   9   0  522.92   11.16
   3 -12   0  539.86   11.02
   9   3   0  542.09   10.62
   9   3   0  545.51   10.92
 -12   9   0  548.68   11.11
  12  -9   0  541.43   11.09
  -3  12   0  536.97   10.98
  -3  12   0  527.92   11.09
  12  -9   0  550.50   11.24
  -9  -3   0  531.61   10.43
  -3  12   0  541.78   11.76
  -9  -3   0  535.80   11.05
  -9  -3   0  543.23   11.83
 -12  12   0   27.09    1.45
  12   0   0   30.73    1.35
  12   0   0   27.15    1.17
   0 -12   0   26.58    1.78
   0 -12   0   29.32    1.23
 -12  12   0   28.51    1.47
  12   0   0   27.65    1.87
   0 -12   0   29.85    1.23
   0  12   0   27.88    1.84
   0  12   0   28.63    1.17
 -12   0   0   29.32    1.40
  12 -12   0   30.23    1.48
 -12   0   0   28.87    1.03
  12 -12   0   28.90    1.47
 -12   0   0   28.09    0.78
 -12   0   0   28.96    1.93
 -13   2   0  102.14    2.86
   2  11   0  101.64    3.45
 -13   2   0  102.07    3.56
   2  11   0  104.10    2.49
   2  11   0  100.05    2.81
  11 -13   0  103.99    3.05
  11 -13   0  100.20    3.05
 -13   2   0  106.42    2.62
 -13   2   0  103.24    2.42
  -2 -11   0  106.20    3.51
  13  -2   0  106.65    2.89
  -2 -11   0  106.29    2.64
  -2 -11   0  103.92    2.58
 -11  13   0  108.14    3.15
 -11  13   0  101.98    3.00
  13  -2   0  101.17    2.71
   5   8   0   14.24    1.49
   8 -13   0   13.45    1.05
 -13   5   0   13.86    0.85
 -13   5   0   14.28    1.20
   8 -13   0   12.97    1.00
 -13   5   0   14.02    0.92
  13  -5   0   13.06    0.82
  -5  -8   0   14.91    1.46
  -8  13   0   14.84    1.16
  -5  -8   0   11.66    1.03
  -5  -8   0   12.98    0.57
  13  -5   0   12.85    0.94
  13  -5   0   15.87    1.23
  -5  -8   0   13.64    0.99
  -8  13   0   14.05    1.07
 -13   8   0   11.46    0.90
   5 -13   0   12.03    1.01
   5 -13   0   11.57    0.91
   8   5   0   11.68    1.30
 -13   8   0   11.63    0.92
  -8  -5   0   11.53    1.32
  13  -8   0   10.67    0.91
  -5  13   0   11.96    1.04
  13  -8   0    9.68    0.89
  -5  13   0   10.46    0.92
  -8  -5   0   11.07    0.61
  -8  -5   0   12.18    0.99
  13  -8   0   11.47    1.18
  -5  13   0   12.00    1.39
  11   2   0   11.74    1.38
  11   2   0   11.60    0.79
 -13  11   0   11.54    0.95
   2 -13   0   12.32    1.38
 -13  11   0    9.77    0.98
   2 -13   0   12.10    0.91
   2 -13   0    9.73    0.88
  11   2   0   10.96    0.92
  -2  13   0   11.11    0.84
 -11  -2   0   11.51    1.00
  13 -11   0   11.85    1.02
 -11  -2   0   11.09    0.61
  13 -11   0   11.01    0.96
 -11  -2   0   13.14    1.45
  -2  13   0    9.68    1.31
   1  13   0   84.38    2.27
  13 -14   0   87.06    2.76
 -14   1   0   83.15    2.54
   1  13   0   80.88    3.17
 -14   1   0   86.33    2.24
  13 -14   0   81.99    2.75
 -14   1   0   82.69    1.98
 -14   1   0   90.64    3.41
 -13  14   0   86.38    2.76
 -13  14   0   83.73    2.78
  -1 -13   0   85.75    2.37
  14  -1   0   84.27    2.37
  14  -1   0   81.36    2.47
  -1 -13   0   84.42    2.35
  -1 -13   0   82.51    3.13
 -14   4   0    1.03    0.38
 -14   4   0    0.19    0.71
   4  10   0    1.53    0.84
 -14   4   0    0.53    0.41
 -14   4   0    0.43    0.57
  10 -14   0    0.44    0.57
  10 -14   0    0.66    0.52
  -4 -10   0    0.54    0.82
  -4 -10   0    0.94    0.32
 -10  14   0    1.24    0.61
  -4 -10   0    0.98    0.36
 -10  14   0    0.59    0.55
  14  -4   0    0.98    0.59
  14  -4   0    1.03    0.47
   7 -14   0    1.19    0.52
   7   7   0    1.25    0.79
 -14   7   0    1.70    0.50
   7 -14   0    0.99    0.54
 -14   7   0    0.98    0.48
  -7  -7   0    1.28    0.85
  -7  14   0    0.75    0.54
  -7  14   0    1.51    0.95
  14  -7   0    1.40    0.72
  -7  14   0    1.81    0.63
  14  -7   0    0.75    0.47
  14  -7   0    1.00    0.50
  -7  -7   0    2.45    0.62
  10   4   0   85.74    3.10
   4 -14   0   85.62    2.62
  10   4   0   87.44    2.17
   4 -14   0   86.31    2.59
  10   4   0   88.52    2.49
   4 -14   0   89.21    3.16
 -14  10   0   87.21    2.60
 -14  10   0   88.27    2.74
 -10  -4   0   85.19    3.21
  14 -10   0   90.05    2.63
  -4  14   0   88.34    3.28
  -4  14   0   85.57    2.55
  14 -10   0   89.94    2.76
 -10  -4   0   86.56    2.61
 -10  -4   0   89.50    1.99
  -4  14   0   85.77    2.68
 -14  13   0   52.22    2.05
   1 -14   0   52.68    1.83
   1 -14   0   52.95    2.47
 -14  13   0   54.59    2.12
  13   1   0   53.77    1.84
  13   1   0   53.44    1.71
   1 -14   0   54.10    1.86
  13   1   0   56.36    2.59
 -13  -1   0   53.07    2.62
  14 -13   0   53.54    2.15
  14 -13   0   56.99    2.09
 -13  -1   0   54.18    1.51
  -1  14   0   51.84    2.53
 -13  -1   0   53.59    1.94
  -1  14   0   53.51    1.78
 -15   3   0   13.83    1.56
  12 -15   0   13.79    1.09
 -15   3   0   14.16    0.76
  12 -15   0   11.62    1.07
   3  12   0   11.67    0.65
 -15   3   0   13.68    0.86
 -15   3   0   14.29    1.11
   3  12   0   13.61    0.89
   3  12   0   10.68    1.37
  -3 -12   0   12.25    0.80
  -3 -12   0   12.09    1.40
 -12  15   0   13.20    1.13
  -3 -12   0   12.99    0.78
 -12  15   0   12.08    1.04
  15  -3   0   12.95    0.94
  15  -3   0   13.45    1.09
   9 -15   0   26.58    1.39
   6   9   0   28.37    1.80
 -15   6   0   25.32    1.26
   9 -15   0   25.56    1.45
 -15   6   0   26.14    1.18
 -15   6   0   24.70    1.44
  15  -6   0   25.09    1.13
  15  -6   0   26.19    1.48
  -6  -9   0   26.22    0.82
  15  -6   0   25.11    1.29
  -9  15   0   23.55    1.32
  -9  15   0   26.13    1.44
  -6  -9   0   26.18    1.45
  -6  -9   0   27.24    1.81
  -6  -9   0   27.01    1.12
   6 -15   0    3.74    0.69
 -15   9   0    4.18    0.65
 -15   9   0    3.67    0.69
   6 -15   0    3.85    0.74
   9   6   0    3.54    0.93
  15  -9   0    3.83    0.90
  -6  15   0    4.56    0.68
  15  -9   0    3.52    0.65
  -9  -6   0    3.00    0.95
  -9  -6   0    3.43    0.69
  15  -9   0    3.57    0.70
  -6  15   0    2.66    0.94
  -6  15   0    3.44    0.67
  -9  -6   0    3.13    0.39
  12   3   0    2.80    0.49
 -15  12   0    3.25    0.68
   3 -15   0    2.18    0.87
   3 -15   0    4.29    0.68
 -15  12   0    3.74    0.71
  12   3   0    3.23    0.58
  12   3   0    2.60    0.90
   3 -15   0    2.56    0.57
  15 -12   0    2.34    0.63
 -12  -3   0    2.24    0.84
  -3  15   0    3.83    1.01
  -3  15   0    1.97    0.53
  15 -12   0    2.61    0.65
 -12  -3   0    3.01    0.68
 -12  -3   0    2.90    0.35
   0 -15   0    8.93    1.23
 -15  15   0    9.29    1.01
  15   0   0    8.51    1.27
 -15  15   0    7.76    0.96
  15   0   0    8.31    0.87
   0 -15   0    7.11    0.76
  15   0   0    9.42    0.79
   0 -15   0   10.32    0.87
 -15   0   0    9.10    0.96
 -15   0   0    9.26    0.67
   0  15   0    8.28    1.25
 -15   0   0    9.00    1.29
 -15   0   0    9.23    0.62
  15 -15   0    9.97    1.01
   0  15   0    8.38    0.76
  15 -15   0   10.20    0.98
   2  14   0   14.67    1.12
 -16   2   0   11.43    1.44
  14 -16   0   15.51    1.25
 -16   2   0   15.14    1.11
 -16   2   0   14.96    0.85
   2  14   0   12.72    0.80
 -16   2   0   14.57    0.71
   2  14   0   13.26    1.45
  14 -16   0   13.42    1.17
  16  -2   0   11.80    1.01
 -14  16   0   15.16    1.19
 -14  16   0   14.32    1.24
  -2 -14   0   14.17    1.48
  -2 -14   0   13.68    0.87
  -2 -14   0   13.46    0.87
  16  -2   0   12.50    0.92
   5  11   0   33.25    2.04
  11 -16   0   32.71    1.63
  11 -16   0   34.06    1.72
 -16   5   0   35.38    1.46
 -16   5   0   35.42    1.64
 -16   5   0   35.90    1.33
 -16   5   0   35.14    2.14
 -11  16   0   36.17    1.75
  -5 -11   0   37.25    1.23
  16  -5   0   35.82    1.68
 -11  16   0   34.08    1.64
  -5 -11   0   34.59    1.14
  16  -5   0   37.14    1.57
  -5 -11   0   36.09    2.07
   8   8   0   15.16    1.48
 -16   8   0   16.72    1.07
 -16   8   0   17.71    1.07
   8 -16   0   18.07    1.19
   8 -16   0   16.98    1.18
  -8  -8   0   19.22    0.90
  16  -8   0   16.99    1.35
  -8  -8   0   18.69    1.26
  -8  -8   0   18.47    1.61
  -8  16   0   18.40    1.59
  -8  16   0   16.26    1.18
  16  -8   0   15.65    1.12
  -8  16   0   16.08    1.21
  16  -8   0   17.38    1.07
   5 -16   0   10.74    0.91
 -16  11   0   10.06    0.97
 -16  11   0   10.43    0.96
   5 -16   0    9.07    0.95
  11   5   0   11.13    1.37
  11   5   0   11.31    0.89
 -11  -5   0   10.80    1.00
  -5  16   0   11.08    0.96
  -5  16   0    8.98    1.33
  16 -11   0   11.71    1.00
  -5  16   0   11.37    0.99
 -11  -5   0   11.21    0.53
 -11  -5   0    9.82    1.37
  16 -11   0    9.66    0.93
  14   2   0   15.27    0.93
 -16  14   0   16.71    1.28
  14   2   0   18.01    1.07
   2 -16   0   17.13    1.10
  14   2   0   17.10    1.49
   2 -16   0   17.53    1.10
   2 -16   0   17.37    1.59
 -16  14   0   14.83    1.10
  -2  16   0   17.99    1.08
  16 -14   0   16.53    1.20
  -2  16   0   17.05    1.62
 -14  -2   0   15.50    1.58
  16 -14   0   16.82    1.23
 -14  -2   0   16.42    1.16
 -14  -2   0   18.10    0.76
 -17   1   0    5.53    1.08
 -17   1   0    5.32    0.47
 -17   1   0    4.49    0.55
   1  16   0    3.89    1.06
  16 -17   0    5.38    0.86
 -17   1   0    5.43    0.81
   1  16   0    5.29    0.61
  16 -17   0    4.01    0.79
 -16  17   0    3.70    0.75
  -1 -16   0    2.42    0.95
  17  -1   0    4.00    0.71
  -1 -16   0    5.29    0.66
  17  -1   0    3.47    0.60
 -16  17   0    3.97    0.84
  -1 -16   0    4.26    0.62
   4  13   0   15.96    0.80
 -17   4   0   13.51    1.12
 -17   4   0   14.72    0.83
  13 -17   0   14.51    1.25
   4  13   0   14.37    1.53
 -17   4   0   14.54    1.59
   4  13   0   14.48    0.66
  13 -17   0   14.85    1.21
 -17   4   0   14.48    0.93
 -13  17   0   13.90    1.12
  -4 -13   0   16.52    1.55
 -13  17   0   14.22    1.19
  17  -4   0   12.57    1.09
  -4 -13   0   14.41    0.83
  -4 -13   0   14.27    0.82
  17  -4   0   13.44    0.98
   7  10   0    6.04    1.08
 -17   7   0    6.76    0.81
  10 -17   0    7.26    0.94
 -17   7   0    6.75    0.73
  10 -17   0    6.31    0.91
  17  -7   0    7.77    0.99
  17  -7   0    7.41    0.86
  -7 -10   0    6.98    0.53
  -7 -10   0    5.95    0.43
  -7 -10   0    6.49    0.88
 -10  17   0    8.04    0.88
  -7 -10   0    5.52    1.10
  17  -7   0    7.91    0.74
  -7 -10   0    5.40    0.61
 -10  17   0    6.98    0.93
 -17  10   0    5.50    0.75
  10   7   0    6.24    1.11
   7 -17   0    6.94    0.90
 -17  10   0    5.60    0.80
   7 -17   0    5.38    0.79
 -10  -7   0    5.37    0.49
  17 -10   0    4.10    0.87
  17 -10   0    5.48    0.77
  -7  17   0    5.19    1.18
 -10  -7   0    5.38    1.11
  17 -10   0    5.61    0.83
  -7  17   0    4.92    0.79
 -10  -7   0    6.90    0.88
  -7  17   0    5.97    0.80
  13   4   0   30.16    1.39
  13   4   0   29.30    1.89
   4 -17   0   30.91    1.98
 -17  13   0   32.12    1.60
  13   4   0   30.56    1.19
 -17  13   0   31.36    1.60
   4 -17   0   29.75    1.50
   4 -17   0   32.28    1.51
  17 -13   0   32.51    1.64
  -4  17   0   30.79    1.45
 -13  -4   0   30.09    0.93
 -13  -4   0   32.54    1.58
 -13  -4   0   31.44    2.12
  -4  17   0   33.32    2.17
  17 -13   0   30.76    1.58
  16   1   0   10.52    0.92
   1 -17   0   10.51    0.92
  16   1   0   10.01    0.85
 -17  16   0    9.51    0.98
 -17  16   0    9.22    1.03
  16   1   0   12.47    1.37
   1 -17   0   11.43    0.92
   1 -17   0   10.84    1.38
 -16  -1   0    8.97    1.42
 -16  -1   0   10.70    0.68
 -16  -1   0   10.91    0.49
 -16  -1   0   12.41    1.05
  -1  17   0    8.82    1.35
  -1  17   0   11.24    0.85
  17 -16   0   10.82    1.08
  17 -16   0    8.35    1.06
   3  15   0    5.98    1.15
   3  15   0    6.27    0.71
 -18   3   0    4.94    0.79
   3  15   0    5.25    0.55
  15 -18   0    4.63    0.82
 -18   3   0    5.41    0.67
 -18   3   0    5.59    0.57
 -18   3   0    5.63    1.22
  -3 -15   0    5.85    0.65
 -15  18   0    5.58    0.93
  -3 -15   0    5.42    1.08
 -15  18   0    4.56    0.80
  18  -3   0    5.83    0.75
  -3 -15   0    4.66    0.60
  18  -3   0    6.48    0.86
  12 -18   0    0.87    0.52
 -18   6   0    0.56    0.58
  12 -18   0    1.06    0.54
 -18   6   0    0.87    0.80
   6  12   0    0.16    0.68
 -18   6   0    0.61    0.43
 -18   6   0    1.32    0.42
  -6 -12   0    2.17    0.90
  -6 -12   0    1.46    0.59
  18  -6   0    0.99    0.50
  -6 -12   0    0.92    0.34
  -6 -12   0    0.79    0.29
 -12  18   0    1.32    0.57
  18  -6   0    1.46    0.62
 -12  18   0    1.76    0.64
   9 -18   0    0.27    0.45
 -18   9   0    0.38    0.41
   9 -18   0    0.27    0.51
 -18   9   0   -0.10    0.35
   9   9   0    0.87    0.73
  -9  18   0    0.22    0.51
  -9  18   0   -0.24    0.48
  -9  18   0   -0.49    0.69
  18  -9   0    0.82    0.64
  18  -9   0    0.40    0.45
  18  -9   0    0.75    0.43
  -9  -9   0   -0.44    0.42
  -9  -9   0    0.33    0.33
  -9  -9   0    0.48    0.73
 -18  12   0    0.87    0.49
   6 -18   0    1.39    0.55
  12   6   0    0.83    0.78
 -18  12   0    1.11    0.53
   6 -18   0    0.75    0.46
  -6  18   0    0.60    0.48
 -12  -6   0    1.37    0.26
  18 -12   0    1.08    0.78
 -12  -6   0    1.35    0.81
 -12  -6   0    1.51    0.55
  18 -12   0    1.36    0.57
  -6  18   0    1.20    0.85
  18 -12   0    0.62    0.55
  -6  18   0    1.07    0.54
 -18  15   0    8.25    1.08
  15   3   0    6.59    0.70
   3 -18   0    6.76    0.85
   3 -18   0    5.57    0.76
   3 -18   0    4.53    1.07
  15   3   0    6.97    0.78
 -18  15   0    6.34    0.91
  15   3   0    6.87    1.22
  -3  18   0    6.09    0.78
  18 -15   0    5.56    0.91
 -15  -3   0    7.90    0.91
 -15  -3   0    4.50    1.02
 -15  -3   0    6.65    0.49
  -3  18   0    6.67    1.21
  18 -15   0    6.56    0.91
 -18  18   0    2.38    0.68
   0 -18   0    1.92    0.52
 -18  18   0    1.60    0.62
  18   0   0    1.95    0.51
  18   0   0    1.29    0.52
   0 -18   0    3.00    0.95
   0 -18   0    1.71    0.50
  18 -18   0    1.35    0.64
   0  18   0    1.91    0.87
   0  18   0    1.91    0.50
 -18   0   0    2.45    0.43
 -18   0   0    1.66    0.96
 -18   0   0    1.89    0.31
 -18   0   0    1.39    0.61
  18 -18   0    1.84    0.59
 -19   2   0    6.64    0.56
 -19   2   0    6.05    1.22
   2  17   0    5.97    0.65
   2  17   0    6.66    0.87
 -19   2   0    6.87    0.89
  17 -19   0    6.96    1.06
 -19   2   0    6.05    0.68
  17 -19   0    5.21    0.87
   2  17   0    6.95    1.26
  -2 -17   0    7.92    0.76
 -17  19   0    6.43    1.17
 -17  19   0    7.11    0.95
  19  -2   0    5.41    0.74
  19  -2   0    7.33    0.88
  -2 -17   0    6.92    0.73
  -2 -17   0    4.93    1.13
 -19   5   0   10.66    0.85
 -19   5   0    9.51    1.04
   5  14   0   11.10    1.46
  14 -19   0   10.10    1.06
 -19   5   0    9.41    0.76
 -19   5   0   12.15    1.65
  14 -19   0    9.03    1.10
  -5 -14   0   10.13    0.72
  -5 -14   0   10.57    1.38
  19  -5   0    8.99    1.03
 -14  19   0   10.27    1.08
 -14  19   0   10.48    1.15
  -5 -14   0    8.89    0.68
  19  -5   0   11.26    0.95
  11 -19   0    3.23    0.71
 -19   8   0    3.43    0.58
 -19   8   0    3.36    0.63
   8  11   0    2.43    0.86
  11 -19   0    2.07    0.72
  19  -8   0    3.01    0.78
 -11  19   0    2.41    0.67
  -8 -11   0    3.33    0.40
  19  -8   0    3.27    0.68
 -11  19   0    3.30    0.69
  -8 -11   0    4.41    1.07
  19  -8   0    3.07    0.57
  -8 -11   0    2.79    0.35
  -8 -11   0    3.31    0.74
  -8 -11   0    2.41    0.51
 -19  11   0    7.62    0.87
  11   8   0    8.12    1.22
   8 -19   0    9.12    0.95
   8 -19   0    8.41    0.99
 -19  11   0    7.91    0.88
  19 -11   0   10.01    1.20
  -8  19   0    8.19    1.30
 -11  -8   0    9.11    0.55
  19 -11   0    8.37    0.91
  -8  19   0    9.26    0.92
 -11  -8   0   10.38    1.06
 -11  -8   0    7.93    1.28
  19 -11   0    9.85    0.94
  -8  19   0    9.43    1.13
   5 -19   0    2.16    0.60
  14   5   0    3.59    0.62
  14   5   0    4.04    0.54
 -19  14   0    2.82    0.69
   5 -19   0    3.57    0.66
   5 -19   0    2.35    0.90
  14   5   0    3.44    1.00
 -19  14   0    1.97    0.63
 -14  -5   0    3.91    0.75
 -14  -5   0    4.11    1.05
 -14  -5   0    4.03    0.38
  19 -14   0    2.52    0.68
  -5  19   0    3.59    0.69
  -5  19   0    4.09    1.11
  19 -14   0    3.98    0.75
   2 -19   0    2.16    0.57
   2 -19   0    1.41    0.87
 -19  17   0    2.34    0.69
  17   2   0    3.25    0.58
  17   2   0    3.17    0.62
  17   2   0    2.88    0.98
 -19  17   0    2.63    0.70
   2 -19   0    2.97    0.60
 -17  -2   0    3.07    0.99
 -17  -2   0    2.23    0.39
  19 -17   0    2.50    0.76
  -2  19   0    2.98    0.61
  -2  19   0    1.28    0.84
 -17  -2   0    1.81    0.62
 -20   1   0    6.28    0.88
 -20   1   0    6.35    0.53
   1  19   0    7.34    1.30
  19 -20   0    7.50    1.05
  19 -20   0    7.37    1.09
 -20   1   0    6.73    0.67
 -20   1   0    4.91    1.15
   1  19   0    6.30    0.95
   1  19   0    5.50    0.68
  -1 -19   0    5.25    1.15
  20  -1   0    6.64    0.84
  20  -1   0    7.43    0.87
 -19  20   0    5.37    0.97
 -19  20   0    5.88    0.94
  -1 -19   0    5.54    0.76
  -1 -19   0    6.09    0.75
  16 -20   0   11.56    1.14
 -20   4   0   10.50    1.09
 -20   4   0   10.01    0.84
   4  16   0   11.11    0.70
   4  16   0   15.45    1.58
 -20   4   0   11.79    0.80
  16 -20   0   11.85    1.20
 -20   4   0   10.33    1.51
   4  16   0   11.25    0.61
  -4 -16   0   12.13    0.83
  20  -4   0   11.34    1.07
  -4 -16   0   12.70    0.84
  20  -4   0   11.12    0.99
 -16  20   0   11.77    1.13
  -4 -16   0   13.66    1.54
 -20   7   0    1.49    0.92
 -20   7   0    1.82    0.54
  13 -20   0   -0.33    0.41
 -20   7   0    0.51    0.60
   7  13   0    0.67    0.72
  13 -20   0    1.01    0.59
 -20   7   0    1.81    0.47
  -7 -13   0    1.48    0.82
  20  -7   0    1.30    0.55
  20  -7   0    0.55    0.57
 -13  20   0    0.89    0.52
  -7 -13   0    0.39    0.53
  -7 -13   0    0.84    0.31
 -13  20   0    1.43    0.65
  -7 -13   0    1.63    0.36
  10 -20   0    3.34    0.78
  10  10   0    3.25    0.93
 -20  10   0    3.48    0.68
  10 -20   0    2.79    0.81
 -20  10   0    3.30    0.60
 -10 -10   0    4.57    0.54
 -10  20   0    5.12    0.83
 -10 -10   0    3.29    0.76
  20 -10   0    4.12    0.84
  20 -10   0    4.33    0.81
 -10 -10   0    3.46    0.54
  20 -10   0    3.15    0.64
 -10 -10   0    3.47    0.28
 -10  20   0    4.10    0.84
 -10  20   0    3.25    1.00
 -10 -10   0    3.91    1.00
 -20  13   0    6.90    0.92
  13   7   0    6.02    1.17
 -20  13   0    8.56    1.04
   7 -20   0    9.31    1.02
   7 -20   0    7.81    0.96
  20 -13   0    7.04    0.93
 -13  -7   0    7.85    0.44
  -7  20   0    8.44    1.43
  20 -13   0    8.75    0.93
  20 -13   0    6.39    1.09
 -13  -7   0    6.70    1.20
 -13  -7   0    6.86    0.94
  -7  20   0    8.24    1.02
  -7  20   0    7.23    0.91
   4 -20   0   54.71    2.72
   4 -20   0   49.26    2.06
  16   4   0   55.03    2.76
 -20  16   0   54.71    2.26
 -20  16   0   51.96    2.28
  16   4   0   51.86    1.76
   4 -20   0   54.37    2.15
  16   4   0   54.58    1.99
  -4  20   0   51.92    2.86
  -4  20   0   51.84    2.04
  20 -16   0   55.04    2.26
 -16  -4   0   51.53    1.42
 -16  -4   0   55.92    2.94
  20 -16   0   51.12    2.33
 -16  -4   0   52.24    2.16
  19   1   0    4.46    1.11
   1 -20   0    5.87    1.24
 -20  19   0    8.24    1.18
 -20  19   0    4.44    0.86
  19   1   0    7.56    0.82
   1 -20   0    6.11    0.84
   1 -20   0    6.18    0.81
  19   1   0    6.25    0.82
 -19  -1   0    5.74    0.57
 -19  -1   0    5.97    0.90
  20 -19   0    6.55    1.04
  20 -19   0    6.53    1.06
  -1  20   0    5.88    0.74
  -1  20   0    6.29    1.25
 -19  -1   0    5.81    1.26
 -19  -1   0    6.82    0.44
 -21   3   0    2.58    0.53
   3  18   0    1.63    0.40
  18 -21   0    1.58    0.70
 -21   3   0    1.07    0.86
 -21   3   0    1.67    0.63
   3  18   0    1.40    0.51
 -21   3   0    2.53    0.46
  18 -21   0    2.86    0.86
   3  18   0    2.10    0.91
  -3 -18   0    2.17    0.50
  -3 -18   0    2.35    0.53
  21  -3   0    1.24    0.52
 -18  21   0    1.54    0.64
  -3 -18   0    0.15    0.81
  21  -3   0    1.43    0.57
 -18  21   0    0.81    0.56
 -21   6   0    3.75    0.77
   6  15   0    2.72    0.96
 -21   6   0    5.34    0.65
  15 -21   0    4.35    0.85
 -21   6   0    4.77    0.72
 -21   6   0    3.33    1.04
  15 -21   0    5.53    0.95
  21  -6   0    6.60    0.87
  -6 -15   0    5.14    1.12
 -15  21   0    3.77    0.77
  -6 -15   0    5.53    0.60
  21  -6   0    5.38    0.88
  -6 -15   0    4.75    0.92
  -6 -15   0    4.72    0.56
 -15  21   0    3.41    0.92
  12 -21   0    4.68    0.85
   9  12   0    4.88    1.04
 -21   9   0    5.05    0.80
 -21   9   0    5.00    0.71
  12 -21   0    5.20    0.87
 -12  21   0    4.57    1.14
 -12  21   0    5.72    1.00
  -9 -12   0    5.78    0.95
  -9 -12   0    4.85    0.47
  21  -9   0    5.05    0.81
  -9 -12   0    4.61    0.42
  -9 -12   0    4.68    0.63
  21  -9   0    5.07    0.92
  21  -9   0    6.37    0.74
  -9 -12   0    4.84    1.20
 -12  21   0    6.21    0.94
 -21  12   0   26.28    1.45
   9 -21   0   24.83    1.50
   9 -21   0   24.75    1.50
  12   9   0   24.28    1.87
 -21  12   0   23.76    1.48
  -9  21   0   25.39    1.59
 -12  -9   0   24.30    0.87
  21 -12   0   28.29    1.81
 -12  -9   0   26.83    1.60
  -9  21   0   24.78    2.02
  21 -12   0   25.39    1.45
 -12  -9   0   23.27    1.97
  -9  21   0   25.75    1.54
  21 -12   0   23.51    1.55
 -21  15   0   26.18    1.54
   6 -21   0   24.60    1.51
 -21  15   0   25.62    1.57
  15   6   0   27.01    2.00
  15   6   0   25.56    1.32
  -6  21   0   24.18    2.04
 -15  -6   0   25.76    0.82
  21 -15   0   26.68    1.63
  21 -15   0   25.20    1.53
  21 -15   0   25.39    1.86
 -15  -6   0   25.42    1.56
 -15  -6   0   23.34    2.00
  -6  21   0   24.91    1.43
  18   3   0   16.40    1.68
 -21  18   0   16.01    1.38
   3 -21   0   13.63    1.12
   3 -21   0   15.13    1.72
  18   3   0   14.33    0.98
 -21  18   0   15.25    1.32
  18   3   0   17.08    1.14
   3 -21   0   17.42    1.22
  -3  21   0   16.03    1.76
 -18  -3   0   16.70    1.80
  -3  21   0   14.74    1.12
  21 -18   0   14.36    1.30
  21 -18   0   15.70    1.34
 -18  -3   0   16.56    1.28
 -18  -3   0   13.47    0.71
   0 -21   0    6.72    0.88
  21   0   0    8.18    0.92
   0 -21   0    7.31    1.34
 -21  21   0    6.40    1.00
   0 -21   0    7.09    0.88
 -21  21   0    8.86    1.25
  21   0   0    5.19    0.80
 -21   0   0    6.78    0.68
   0  21   0    6.66    0.79
 -21   0   0    6.84    0.55
   0  21   0    8.11    1.42
 -21   0   0    6.38    0.94
  21 -21   0    5.88    1.03
  21 -21   0    9.15    1.21
   2  20   0   10.32    0.83
   2  20   0    7.53    1.38
 -22   2   0   11.29    1.76
 -22   2   0   10.21    1.11
  20 -22   0   11.69    1.37
   2  20   0   10.04    1.13
  20 -22   0   12.04    1.28
 -22   2   0   11.11    0.74
 -22   2   0    9.83    0.84
 -20  22   0   11.51    1.22
 -20  22   0   10.85    1.38
  22  -2   0   10.95    1.07
  -2 -20   0   12.30    0.98
  22  -2   0   12.20    1.10
  -2 -20   0   12.46    0.99
  -2 -20   0    8.36    1.45
   5  17   0   14.52    1.65
 -22   5   0   12.16    1.19
 -22   5   0   14.26    1.02
 -22   5   0   14.85    0.92
  17 -22   0   12.75    1.29
  17 -22   0   13.01    1.31
 -22   5   0   11.39    1.92
 -17  22   0   13.42    1.31
  -5 -17   0   12.75    0.88
 -17  22   0   14.21    1.30
  22  -5   0   14.58    1.12
  -5 -17   0   14.77    1.64
  22  -5   0   13.94    1.21
  -5 -17   0   11.87    0.87
 -22   8   0   15.51    1.04
   8  14   0   14.58    1.61
 -22   8   0   15.35    1.12
 -22   8   0   15.05    2.10
  14 -22   0   15.61    1.32
  14 -22   0   16.11    1.37
 -14  22   0   15.85    1.27
  -8 -14   0   15.07    0.79
 -14  22   0   13.80    1.37
  22  -8   0   16.42    1.35
  -8 -14   0   15.33    1.40
  -8 -14   0   15.19    1.65
  -8 -14   0   15.03    0.79
  22  -8   0   16.47    1.25
  11 -22   0    3.34    0.80
 -22  11   0    1.97    0.59
  11 -22   0    4.81    0.91
 -22  11   0    3.32    0.66
  11  11   0    1.75    0.81
 -11 -11   0    5.26    1.16
 -11  22   0    2.28    0.70
 -11 -11   0    4.05    0.51
  22 -11   0    3.16    0.72
 -11 -11   0    2.50    0.68
 -11 -11   0    2.93    0.30
 -11  22   0    2.16    0.68
  22 -11   0    3.44    0.65
 -11 -11   0    3.02    0.35
 -11  22   0    3.22    1.07
 -11 -11   0    4.02    0.51
  22 -11   0    3.47    0.88
  14   8   0   11.18    1.56
 -22  14   0    8.44    1.04
   8 -22   0    7.34    1.00
   8 -22   0    8.92    1.12
 -22  14   0    9.16    1.07
  22 -14   0    8.07    0.98
  -8  22   0    9.06    1.08
  22 -14   0   11.53    1.41
 -14  -8   0    8.41    0.43
 -14  -8   0    8.79    1.10
 -14  -8   0    9.81    1.56
  -8  22   0    8.29    1.08
  22 -14   0   10.45    1.27
  -8  22   0    8.52    1.49
   5 -22   0   15.12    1.25
   5 -22   0   13.55    1.64
 -22  17   0   12.88    1.24
  17   5   0   14.17    1.72
   5 -22   0   11.88    1.13
  17   5   0   12.91    0.87
  17   5   0   12.60    1.02
 -22  17   0   13.39    1.32
 -17  -5   0   11.78    1.64
  22 -17   0   12.80    1.21
  22 -17   0   15.12    1.30
 -17  -5   0   13.22    1.23
 -17  -5   0   13.20    0.62
  -5  22   0   13.28    1.12
  -5  22   0   16.00    1.95
   2 -22   0   36.55    2.06
  20   2   0   42.39    2.63
 -22  20   0   42.41    2.24
   2 -22   0   40.68    2.52
 -22  20   0   40.03    2.09
  20   2   0   38.19    1.66
   2 -22   0   38.69    1.83
  20   2   0   39.03    1.73
  22 -20   0   33.68    2.01
  -2  22   0   32.02    2.44
 -20  -2   0   37.18    1.06
 -20  -2   0   38.64    1.34
  -2  22   0   38.04    1.72
 -20  -2   0   39.17    2.60
 -20  -2   0   40.58    1.93
  22 -20   0   36.88    2.06
   1  22   0   15.12    1.40
  22 -23   0   16.08    1.50
   1  22   0   17.63    2.08
 -23   1   0   16.79    1.02
  22 -23   0   14.79    1.50
   1  22   0   14.25    1.07
 -23   1   0   15.46    0.86
 -23   1   0   15.37    1.32
 -23   1   0   15.32    2.02
  23  -1   0   17.56    1.25
  -1 -22   0   14.44    1.14
 -22  23   0   14.26    1.45
  -1 -22   0   15.25    1.94
  -1 -22   0   16.06    1.23
  23  -1   0   15.23    1.22
 -22  23   0   16.33    1.53
 -23   4   0   13.22    0.98
 -23   4   0   11.54    0.84
 -23   4   0   11.85    1.18
  19 -23   0   10.48    1.31
   4  19   0   12.07    0.81
  19 -23   0   12.30    1.33
 -23   4   0   12.55    1.86
   4  19   0   11.37    1.63
   4  19   0   12.60    0.71
 -19  23   0   12.19    1.21
  23  -4   0   12.93    1.14
  -4 -19   0   11.55    0.93
  23  -4   0   10.68    1.10
 -19  23   0   12.37    1.47
  -4 -19   0   11.97    0.94
  -4 -19   0    9.79    1.51
 -23   7   0   12.25    1.04
  16 -23   0   12.36    1.28
   7  16   0   11.14    1.51
 -23   7   0   10.23    1.60
  16 -23   0   13.58    1.38
 -23   7   0   11.30    1.20
 -23   7   0   11.01    0.91
  -7 -16   0    9.04    1.44
  -7 -16   0   10.56    0.78
  -7 -16   0   11.06    0.77
  -7 -16   0   12.10    1.44
  23  -7   0   12.23    1.11
 -16  23   0    9.84    1.30
  23  -7   0   10.86    1.19
 -16  23   0   11.54    1.18
 -23  10   0    9.40    0.91
  13 -23   0   11.14    1.31
  10  13   0    9.04    1.43
  13 -23   0   11.19    1.22
 -23  10   0   10.21    1.03
 -13  23   0   10.44    1.22
 -10 -13   0    9.07    1.17
  23 -10   0    7.85    1.14
 -10 -13   0    9.92    0.59
 -13  23   0   10.37    1.32
  23 -10   0   10.76    1.09
 -10 -13   0   11.10    1.58
 -10 -13   0    9.34    0.58
  23 -10   0   10.03    0.93
 -10 -13   0   11.05    0.92
 -13  23   0   10.44    1.68
  13  10   0   47.93    2.63
  10 -23   0   43.85    2.16
  10 -23   0   46.66    2.17
 -23  13   0   49.99    2.18
 -23  13   0   48.80    2.08
  23 -13   0   49.02    2.04
 -13 -10   0   45.73    1.28
  23 -13   0   45.67    2.19
 -10  23   0   49.09    2.70
 -10  23   0   49.48    2.20
 -10  23   0   44.26    2.75
 -13 -10   0   45.32    2.75
  23 -13   0   46.56    2.43
 -13 -10   0   44.36    2.18
  16   7   0   22.88    1.95
 -23  16   0   26.18    1.69
   7 -23   0   25.10    1.59
 -23  16   0   25.99    1.59
   7 -23   0   21.66    1.45
 -16  -7   0   23.15    2.08
  23 -16   0   24.22    1.70
  23 -16   0   24.47    1.62
 -16  -7   0   20.12    0.71
  23 -16   0   24.30    1.92
  -7  23   0   23.19    1.46
 -16  -7   0   24.46    1.62
  -7  23   0   22.78    2.08
 -23  19   0   10.61    1.29
  19   4   0   11.52    1.01
   4 -23   0   10.43    1.57
 -23  19   0   11.34    1.42
   4 -23   0   10.75    1.10
  19   4   0    7.33    1.31
   4 -23   0   12.36    1.19
  19   4   0   10.04    0.92
 -19  -4   0   11.27    1.20
 -19  -4   0   10.59    0.63
 -19  -4   0   13.34    1.90
  -4  23   0   12.65    1.11
  -4  23   0    9.34    1.59
  23 -19   0   10.04    1.26
  23 -19   0   12.16    1.49
  22   1   0   15.51    1.18
 -23  22   0   13.25    1.40
 -23  22   0   13.56    1.41
  22   1   0   13.20    1.09
   1 -23   0   15.46    1.24
   1 -23   0   14.61    1.42
   1 -23   0   15.00    1.88
  -1  23   0   15.72    1.15
 -22  -1   0   16.55    0.75
  -1  23   0   15.09    1.96
 -22  -1   0   15.93    1.32
  23 -22   0   15.99    1.53
 -22  -1   0   16.87    0.93
  23 -22   0   15.57    1.48
 -22  -1   0   13.55    1.97
 -24   3   0    7.23    1.03
  21 -24   0    8.91    1.25
  21 -24   0    8.56    1.26
 -24   3   0    9.44    1.67
   3  21   0    8.22    0.73
   3  21   0    8.96    0.98
   3  21   0    9.21    1.59
 -24   3   0    9.70    0.89
 -24   3   0    9.37    0.77
 -21  24   0    6.58    1.22
  -3 -21   0    8.39    1.47
  -3 -21   0   11.01    0.96
  24  -3   0    9.09    1.08
 -21  24   0   10.34    1.30
  -3 -21   0    8.81    0.89
  24  -3   0   10.52    1.17
  18 -24   0   14.19    1.44
 -24   6   0   13.10    1.93
 -24   6   0   14.79    1.12
 -24   6   0   12.80    0.98
 -24   6   0   17.45    1.37
   6  18   0   17.96    1.83
  -6 -18   0   17.88    1.06
  24  -6   0   12.61    1.19
  -6 -18   0   13.28    1.72
  24  -6   0   15.48    1.33
  -6 -18   0   15.93    0.96
  -6 -18   0   17.19    1.58
 -18  24   0   13.74    1.32
 -18  24   0   17.35    1.58
  15 -24   0   95.55    3.52
 -24   9   0  101.06    3.21
  15 -24   0   94.48    3.46
 -24   9   0   98.66    4.39
   9  15   0   95.86    3.98
 -24   9   0   98.73    3.00
 -15  24   0  103.73    3.70
  -9 -15   0  100.95    4.13
  -9 -15   0  100.45    2.57
 -15  24   0  101.69    3.49
  -9 -15   0   99.16    3.63
  24  -9   0   95.94    3.41
  -9 -15   0   98.00    2.49
  24  -9   0   95.33    3.29
  12 -24   0    0.76    0.60
  12 -24   0    0.32    0.60
 -24  12   0    0.90    0.56
 -24  12   0    0.15    0.41
  12  12   0    0.52    0.75
 -12 -12   0    0.52    0.35
  24 -12   0   -0.11    0.54
 -12 -12   0   -0.18    0.52
 -12 -12   0    0.47    0.35
 -12  24   0    0.77    0.85
  24 -12   0    0.60    0.48
 -12  24   0    0.05    0.53
 -12  24   0    0.47    0.62
 -12 -12   0    0.71    0.23
 -12 -12   0    0.72    0.25
 -12 -12   0    2.22    1.02
  24 -12   0    0.18    0.67
  15   9   0   13.59    1.72
 -24  15   0   11.49    1.54
 -24  15   0   11.59    1.17
   9 -24   0   12.55    1.28
   9 -24   0   13.74    1.29
  24 -15   0   13.80    1.29
  -9  24   0   11.90    1.23
  -9  24   0    9.80    1.58
 -15  -9   0   15.23    1.91
  24 -15   0    9.13    1.36
 -15  -9   0    9.30    1.17
  24 -15   0   10.59    1.21
 -24  18   0   58.15    2.68
   6 -24   0   59.16    2.47
  18   6   0   50.64    2.93
   6 -24   0   61.34    2.51
  18   6   0   57.18    2.16
 -24  18   0   61.33    2.55
  24 -18   0   60.29    2.54
  -6  24   0   57.14    2.36
 -18  -6   0   58.77    1.49
 -18  -6   0   56.38    3.21
  24 -18   0   61.31    3.05
 -18  -6   0   55.76    2.44
  -6  24   0   54.79    3.16
  24 -18   0   55.79    2.64
 -24  21   0    5.20    0.97
   3 -24   0    6.10    0.95
   3 -24   0    8.56    1.48
  21   3   0    6.91    0.86
  21   3   0    7.05    0.90
   3 -24   0    7.90    1.04
 -24  21   0    4.98    1.03
  21   3   0    5.94    1.36
 -21  -3   0    4.79    1.32
  24 -21   0    5.18    0.99
 -21  -3   0    5.28    0.56
  -3  24   0    6.27    0.89
 -21  -3   0    6.67    1.04
 -21  -3   0    5.82    0.51
  -3  24   0    5.91    1.42
  24 -21   0    7.63    1.31
   0 -24   0   12.80    1.22
   0 -24   0   11.57    1.13
   0 -24   0   13.69    1.86
  24   0   0   14.00    1.19
  24   0   0   12.69    1.14
 -24  24   0   12.24    1.58
  24 -24   0   12.95    1.61
 -24   0   0   15.25    1.36
  24 -24   0   14.02    1.60
 -24   0   0   14.09    0.94
   0  24   0    9.59    1.73
   0  24   0   11.45    1.05
 -24   0   0   14.49    2.03
 -24   0   0   11.86    0.76
  23 -25   0   17.24    1.57
 -25   2   0   14.56    0.91
   2  23   0   15.45    2.01
   2  23   0   15.47    1.34
   2  23   0   14.13    1.03
 -25   2   0   15.64    1.36
  23 -25   0   12.15    1.50
 -25   2   0   13.57    2.02
 -25   2   0   15.92    1.08
  -2 -23   0   14.87    1.26
  25  -2   0   15.30    1.29
 -23  25   0   14.26    1.50
  25  -2   0   14.86    1.22
 -23  25   0   14.50    1.81
  -2 -23   0   16.74    2.04
  -2 -23   0   14.06    1.13
   5  20   0    2.63    1.08
 -25   5   0    5.98    0.83
 -25   5   0    5.41    0.96
  20 -25   0    4.94    0.96
 -25   5   0    6.00    0.72
 -25   5   0    4.10    1.27
  20 -25   0    3.20    0.94
  25  -5   0    4.13    0.86
  -5 -20   0    2.82    1.12
  -5 -20   0    5.58    0.74
  25  -5   0    4.94    0.88
 -20  25   0    3.26    0.92
 -20  25   0    7.17    1.24
  -5 -20   0    4.98    0.70
  17 -25   0   32.50    1.95
 -25   8   0   30.13    2.45
 -25   8   0   31.89    1.54
 -25   8   0   32.33    1.67
   8  17   0   28.16    2.25
  25  -8   0   29.96    1.75
 -17  25   0   33.94    2.01
  25  -8   0   29.19    1.82
  -8 -17   0   29.88    2.28
  -8 -17   0   34.08    2.12
 -17  25   0   30.70    1.98
  -8 -17   0   31.96    1.27
  -8 -17   0   32.14    1.34
 -25  11   0   15.59    1.19
 -25  11   0   13.99    1.16
  11  14   0   15.15    1.70
  14 -25   0   15.00    1.36
  14 -25   0   11.80    1.27
  25 -11   0   15.71    1.36
 -11 -14   0   14.92    1.13
 -14  25   0   13.18    1.35
 -14  25   0   11.41    1.72
 -11 -14   0   13.98    1.83
 -11 -14   0   13.13    0.94
  25 -11   0   12.46    1.46
  25 -11   0   12.35    1.08
 -11 -14   0   15.21    0.76
 -11 -14   0   13.54    1.39
 -11 -14   0   14.26    0.70
 -14  25   0   13.54    1.47
 -25  14   0    4.77    0.87
  14  11   0    4.81    1.16
  11 -25   0    7.38    1.13
  11 -25   0    5.03    0.94
 -11  25   0    5.45    0.93
 -14 -11   0    2.72    1.10
  25 -14   0    5.04    0.84
 -14 -11   0    7.35    1.12
  25 -14   0    4.47    1.07
  25 -14   0    6.43    1.03
 -11  25   0    3.53    0.94
 -11  25   0    5.46    1.43
   8 -25   0   18.25    1.50
   8 -25   0   18.51    1.41
 -25  17   0   20.51    1.57
  17   8   0   19.99    1.94
 -25  17   0   17.19    1.36
  -8  25   0   20.42    1.46
 -17  -8   0   17.00    2.10
 -17  -8   0   18.83    1.51
 -17  -8   0   19.34    0.62
  25 -17   0   19.82    1.47
  25 -17   0   18.26    1.78
  25 -17   0   21.74    1.66
  -8  25   0   16.69    2.10
   5 -25   0    3.52    1.12
  20   5   0    3.35    0.60
  20   5   0    4.02    0.71
 -25  20   0    3.21    0.88
   5 -25   0    2.66    0.73
 -25  20   0    2.24    0.79
  20   5   0    1.98    1.01
   5 -25   0    1.82    0.70
  -5  25   0    2.02    0.70
  -5  25   0    2.51    1.12
  25 -20   0    2.10    0.79
 -20  -5   0    2.67    0.38
 -20  -5   0    2.19    0.76
  25 -20   0    1.72    0.78
   2 -25   0    7.67    1.05
   2 -25   0    6.12    0.94
  23   2   0    6.57    0.90
 -25  23   0    5.87    1.10
 -25  23   0    7.95    1.44
  23   2   0    6.80    0.92
   2 -25   0    6.04    1.43
 -23  -2   0    6.57    0.53
 -23  -2   0    5.57    0.99
  -2  25   0    7.57    0.95
 -23  -2   0    7.82    0.69
  25 -23   0    6.28    1.16
  25 -23   0    6.36    1.21
 -23  -2   0    9.54    1.80
  -2  25   0    3.74    1.25
   1  25   0   11.60    1.36
 -26   1   0   13.04    0.84
 -26   1   0   10.67    1.93
   1  25   0   13.49    1.98
  25 -26   0   14.94    1.51
 -26   1   0   12.38    1.27
  25 -26   0   11.87    1.58
   1  25   0   10.88    1.01
 -26   1   0   11.10    0.95
  -1 -25   0   13.59    1.21
 -25  26   0   12.39    1.67
 -25  26   0   14.46    1.67
  26  -1   0   11.71    1.24
  -1 -25   0   12.14    1.78
  -1 -25   0   13.95    1.20
  26  -1   0   13.25    1.20
   4  22   0   -0.16    0.79
  22 -26   0   -0.40    0.60
 -26   4   0    0.48    0.39
   4  22   0    0.07    0.37
 -26   4   0   -0.30    0.59
  22 -26   0    0.49    0.64
 -26   4   0    0.58    0.90
   4  22   0    0.17    0.33
 -26   4   0   -0.82    0.35
 -22  26   0   -0.03    0.57
 -22  26   0   -0.14    0.55
  26  -4   0    0.08    0.54
  -4 -22   0   -0.54    0.79
  -4 -22   0    0.88    0.50
  -4 -22   0    0.61    0.46
  26  -4   0   -1.12    0.41
  19 -26   0    3.85    0.97
   7  19   0    3.39    1.14
 -26   7   0    3.86    0.91
 -26   7   0    3.23    1.17
 -26   7   0    2.40    0.55
  19 -26   0    1.55    0.79
 -19  26   0    3.13    0.94
  -7 -19   0    3.41    0.61
  -7 -19   0    2.81    0.95
  26  -7   0    3.78    0.83
  -7 -19   0    2.95    0.55
  -7 -19   0    3.61    1.18
 -19  26   0    2.38    0.78
  26  -7   0    2.15    0.77
  16 -26   0   23.35    1.78
 -26  10   0   25.04    2.33
  10  16   0   24.32    2.15
 -26  10   0   26.57    1.53
 -26  10   0   28.38    1.61
  16 -26   0   26.75    1.84
 -10 -16   0   24.36    1.12
  26 -10   0   24.44    1.67
 -10 -16   0   26.20    1.96
 -10 -16   0   27.27    2.29
 -16  26   0   25.26    2.45
 -10 -16   0   27.39    1.07
 -16  26   0   24.91    1.90
  26 -10   0   28.63    1.88
 -16  26   0   30.30    1.88
  13 -26   0   14.51    1.46
  13  13   0   10.85    1.59
 -26  13   0   14.53    1.25
  13 -26   0   12.04    1.29
 -13 -13   0   13.28    1.86
 -13 -13   0   12.45    0.62
  26 -13   0   13.08    1.16
 -13 -13   0   13.38    0.79
  26 -13   0   12.69    1.54
 -13 -13   0   13.44    0.92
 -13 -13   0   13.59    0.59
 -13  26   0   12.62    1.54
 -13 -13   0   16.16    1.52
 -13  26   0   10.94    1.79
  26 -13   0   12.07    1.30
 -13  26   0   11.83    1.24
 -26  16   0    3.15    0.84
  10 -26   0    4.27    0.98
  16  10   0    5.18    1.24
 -26  16   0    1.98    0.71
  10 -26   0    4.13    0.96
 -16 -10   0    3.48    0.89
 -16 -10   0    5.39    1.35
  26 -16   0    3.61    0.91
  26 -16   0    3.26    1.00
 -10  26   0    3.14    0.81
 -10  26   0    3.54    1.25
  26 -16   0    3.45    0.86
 -26  19   0    2.35    0.77
  19   7   0    1.72    0.97
   7 -26   0    2.02    0.74
   7 -26   0    2.57    0.75
 -26  19   0    2.01    0.78
  -7  26   0    1.76    0.69
  26 -19   0   -0.71    0.79
 -19  -7   0    2.72    0.84
  26 -19   0    1.04    0.66
 -19  -7   0    1.54    0.27
  -7  26   0    0.97    1.03
 -19  -7   0    2.12    1.28
   4 -26   0    1.67    1.09
   4 -26   0    3.04    0.76
  22   4   0    2.05    0.64
  22   4   0    3.12    1.12
  22   4   0    1.34    0.55
 -26  22   0    2.52    0.87
   4 -26   0    2.57    0.77
 -26  22   0    1.12    0.65
 -22  -4   0    1.57    0.39
  -4  26   0    2.64    1.15
  26 -22   0    1.10    0.70
 -22  -4   0    2.75    0.44
  26 -22   0    3.46    0.90
 -22  -4   0    5.19    1.43
  -4  26   0    1.69    0.67
 -22  -4   0    2.78    0.84
   1 -26   0    3.62    0.83
  25   1   0    3.50    0.76
 -26  25   0    3.51    0.90
  25   1   0    4.03    0.83
 -26  25   0    2.64    0.92
   1 -26   0    4.08    0.83
   1 -26   0    4.49    1.28
  -1  26   0    3.64    1.26
  -1  26   0    3.75    0.75
 -25  -1   0    4.03    1.39
  26 -25   0    1.52    0.83
 -25  -1   0    4.21    0.61
 -25  -1   0    4.16    0.50
  26 -25   0    4.50    1.06
 -25  -1   0    4.63    0.95
  24 -27   0    2.54    0.89
 -27   3   0    2.20    0.51
 -27   3   0    2.55    0.82
   3  24   0    1.71    0.49
 -27   3   0    2.18    1.26
  24 -27   0    0.68    0.70
   3  24   0    1.46    0.59
   3  24   0    0.41    0.95
 -27   3   0    2.99    0.64
 -24  27   0    2.36    0.87
  27  -3   0    2.75    0.81
  -3 -24   0    1.72    0.99
  -3 -24   0    2.20    1.12
  27  -3   0    2.51    0.72
 -24  27   0    1.95    0.82
  -3 -24   0    1.97    0.62
 -27   6   0    3.30    0.87
  21 -27   0    3.64    0.91
 -27   6   0    4.15    0.75
 -27   6   0    4.44    1.32
 -27   6   0    5.14    0.75
  21 -27   0    3.72    1.00
   6  21   0    4.68    1.23
 -21  27   0    4.43    1.09
  27  -6   0    3.43    0.84
  -6 -21   0    3.88    0.65
  -6 -21   0    3.48    1.19
 -21  27   0    2.21    0.81
  27  -6   0    4.58    0.91
  -6 -21   0    3.01    0.63
  -6 -21   0    3.32    0.96
  18 -27   0    7.95    1.20
 -27   9   0    6.43    0.89
 -27   9   0    5.40    0.86
 -27   9   0    6.08    1.50
  18 -27   0    5.75    1.11
   9  18   0    8.13    1.52
 -18  27   0    6.14    1.18
  -9 -18   0    6.61    0.66
  27  -9   0    6.04    1.07
  -9 -18   0    6.79    0.74
 -18  27   0    6.50    1.15
  27  -9   0    6.50    1.07
  -9 -18   0    7.79    1.45
  -9 -18   0    4.92    1.08
 -27  12   0    2.32    1.06
  12  15   0    2.21    1.10
 -27  12   0    1.11    0.60
 -27  12   0    5.14    1.43
  15 -27   0    1.00    0.78
  15 -27   0    5.09    1.03
 -12 -15   0    1.98    0.69
 -12 -15   0    3.78    0.61
 -12 -15   0    3.35    0.40
 -15  27   0    5.08    1.10
 -12 -15   0    2.67    0.43
 -15  27   0    2.36    1.30
 -15  27   0    2.91    0.93
 -12 -15   0    2.35    0.86
  27 -12   0    4.11    0.99
  27 -12   0    2.28    0.82
 -12 -15   0    4.06    1.20
  12 -27   0   10.16    1.30
  15  12   0   11.64    1.69
 -27  15   0    9.38    1.21
  12 -27   0   11.00    1.45
 -27  15   0   11.61    1.19
 -15 -12   0   10.42    1.73
  27 -15   0    8.79    1.21
 -15 -12   0    8.90    1.28
 -15 -12   0    9.98    0.70
  27 -15   0   12.69    1.20
 -15 -12   0    9.93    0.47
  27 -15   0    8.27    1.34
 -12  27   0   10.91    1.34
 -12  27   0    9.45    1.77
 -27  18   0   14.16    1.37
  18   9   0   13.08    1.80
 -27  18   0   14.51    1.49
   9 -27   0   13.07    1.29
   9 -27   0   14.46    1.44
  27 -18   0   15.27    1.85
  -9  27   0   15.55    2.12
 -18  -9   0   14.66    1.46
  27 -18   0   16.08    1.40
  -9  27   0   14.14    1.35
 -18  -9   0   14.97    2.35
 -27  21   0   22.70    1.77
  21   6   0   22.24    2.13
  21   6   0   22.63    1.15
   6 -27   0   21.70    1.56
 -27  21   0   19.08    1.57
   6 -27   0   22.01    1.58
 -21  -6   0   21.63    0.83
 -21  -6   0   20.90    1.64
  -6  27   0   21.60    1.53
  27 -21   0   19.97    1.75
  -6  27   0   19.98    2.23
 -21  -6   0   20.44    2.24
  27 -21   0   20.96    2.07
  27 -21   0   23.86    1.74
  24   3   0    3.91    0.75
 -27  24   0    6.22    1.14
   3 -27   0    2.12    0.79
   3 -27   0    4.54    0.89
 -27  24   0    3.67    0.99
  24   3   0    2.65    1.25
  24   3   0    3.60    0.75
 -24  -3   0    3.50    0.52
 -24  -3   0    2.97    0.38
  -3  27   0    2.96    1.23
 -24  -3   0    3.06    0.88
  -3  27   0    4.40    0.84
 -24  -3   0    6.10    1.55
  27 -24   0    2.96    0.98
  27 -24   0    2.07    0.81
  27   0   0    1.08    0.62
  27   0   0    1.78    0.72
   0 -27   0    1.51    0.72
 -27  27   0    1.05    0.82
   0 -27   0    1.06    0.62
 -27  27   0    0.69    0.73
   0 -27   0    1.02    1.05
   0  27   0    0.31    1.04
   0  27   0    0.02    0.74
   0  27   0    1.11    0.58
 -27   0   0    1.64    0.43
 -27   0   0    1.73    0.79
  27 -27   0    1.46    0.79
  27 -27   0    0.01    0.74
 -27   0   0    2.47    1.19
 -27   0   0    2.38    0.57
   2  26   0   -0.33    0.59
 -28   2   0    1.81    0.77
  26 -28   0    0.21    0.71
   2  26   0    2.30    1.21
  26 -28   0    1.26    0.84
 -28   2   0    0.48    0.40
   2  26   0    1.02    0.50
 -28   2   0    1.65    1.13
 -28   2   0    0.53    0.47
 -26  28   0    0.76    0.76
 -26  28   0   -0.47    0.75
  -2 -26   0    0.52    0.57
  28  -2   0    1.84    0.72
  -2 -26   0    1.97    0.68
  28  -2   0    0.36    0.53
 -28   5   0    0.52    0.69
 -28   5   0    2.44    0.58
   5  23   0    3.34    1.22
 -28   5   0    1.55    0.57
  23 -28   0    2.19    0.88
  23 -28   0    0.86    0.68
 -28   5   0    0.22    0.91
  -5 -23   0    1.08    0.51
  -5 -23   0    1.07    0.59
  -5 -23   0    2.81    1.12
  28  -5   0    2.11    0.76
  28  -5   0    2.34    0.75
 -23  28   0    2.01    0.84
 -23  28   0    1.11    0.74
  20 -28   0   12.94    1.65
   8  20   0   12.63    1.84
 -28   8   0   13.01    1.10
 -28   8   0   11.00    1.86
 -28   8   0   11.52    1.14
  20 -28   0   11.48    1.48
  -8 -20   0   11.56    1.75
  28  -8   0   12.29    1.33
 -20  28   0   13.57    1.72
  -8 -20   0   16.33    1.68
  -8 -20   0   10.58    0.92
  -8 -20   0   14.23    0.93
  28  -8   0   13.65    1.37
 -20  28   0   10.31    1.42
  11  17   0    7.34    1.45
  17 -28   0    7.63    1.27
  17 -28   0    7.18    1.16
 -28  11   0    6.50    1.13
 -28  11   0    7.99    1.02
 -28  11   0    6.96    1.51
  28 -11   0    7.05    1.21
 -17  28   0    6.76    1.39
 -11 -17   0    7.46    1.31
 -11 -17   0    8.91    1.62
 -11 -17   0    5.73    0.59
 -11 -17   0    6.59    0.68
 -17  28   0    6.07    1.24
  28 -11   0    8.42    1.25
  14  14   0    2.51    1.01
 -28  14   0    2.46    0.72
 -28  14   0    3.58    0.81
  14 -28   0    1.92    0.82
  14 -28   0    3.22    0.83
 -14  28   0    2.76    1.22
 -14 -14   0    2.79    0.39
 -14 -14   0    4.11    0.98
 -14 -14   0    3.97    0.65
 -14 -14   0    2.55    0.31
  28 -14   0    1.36    0.89
  28 -14   0    3.75    0.77
  28 -14   0    2.28    0.85
 -14  28   0    3.59    1.01
 -14 -14   0    2.98    0.45
 -14  28   0    2.77    0.87
 -14 -14   0    2.25    1.09
 -28  17   0    9.36    1.28
  17  11   0    9.67    1.62
 -28  17   0    7.85    1.11
  11 -28   0   14.31    1.44
  28 -17   0   12.11    1.67
  28 -17   0   12.29    1.82
 -17 -11   0   12.60    1.40
  28 -17   0   11.54    1.32
 -11  28   0   14.72    2.12
 -17 -11   0    9.53    1.74
 -11  28   0   13.56    1.32
 -28  20   0    3.75    0.88
   8 -28   0    3.21    0.86
   8 -28   0    2.09    0.80
 -28  20   0    3.15    0.95
  20   8   0    3.84    1.20
  -8  28   0    2.80    0.82
  -8  28   0    3.02    1.29
  28 -20   0    2.52    0.88
 -20  -8   0    2.21    1.15
 -20  -8   0    3.93    0.96
  28 -20   0    3.04    0.90
  23   5   0    5.54    0.85
  23   5   0    5.09    0.74
 -28  23   0    4.14    1.03
   5 -28   0    5.23    1.00
   5 -28   0    2.38    1.10
   5 -28   0    5.00    0.98
  23   5   0    4.63    1.21
 -28  23   0    5.29    1.10
  28 -23   0    5.69    1.37
  -5  28   0    5.80    0.96
  -5  28   0    5.93    1.43
 -23  -5   0    5.60    1.08
  28 -23   0    3.42    0.92
 -23  -5   0    5.27    0.54
 -23  -5   0    4.02    1.38
  28 -23   0    3.90    1.00
  26   2   0    3.07    0.77
 -28  26   0    2.03    0.92
  26   2   0    2.79    0.69
   2 -28   0    2.90    0.75
   2 -28   0    1.88    0.77
   2 -28   0    3.05    1.13
 -28  26   0    1.11    0.78
  -2  28   0    1.95    0.70
 -26  -2   0    3.81    1.35
 -26  -2   0    2.46    0.43
  -2  28   0    1.37    1.14
  28 -26   0    1.33    0.87
 -26  -2   0    1.64    0.78
  28 -26   0    1.59    0.88
 -26  -2   0    2.57    0.53
   1  28   0    6.99    1.67
 -29   1   0    5.85    0.71
 -29   1   0    9.25    1.88
 -29   1   0    5.65    1.06
   1  28   0    8.71    1.24
 -29   1   0    5.66    0.82
  28 -29   0    7.68    1.39
   1  28   0    6.04    0.88
  28 -29   0    7.79    1.42
  29  -1   0    5.67    0.95
 -28  29   0    8.61    1.48
  -1 -28   0    4.29    1.34
  -1 -28   0    6.29    0.99
 -28  29   0    8.41    1.42
  29  -1   0    6.39    1.09
  -1 -28   0    8.26    1.21
 -29   4   0    1.37    0.52
   4  25   0    1.78    0.39
  25 -29   0    1.19    0.81
   4  25   0    2.41    0.46
 -29   4   0    1.20    0.59
 -29   4   0    1.41    1.11
  25 -29   0    1.06    0.78
 -29   4   0    1.93    0.81
   4  25   0    1.46    1.07
 -25  29   0    2.82    0.99
  -4 -25   0    1.66    0.61
  29  -4   0    1.65    0.70
  29  -4   0    0.93    0.67
  -4 -25   0    2.22    0.69
 -25  29   0    0.87    0.77
 -29   7   0    1.58    0.57
   7  22   0    0.50    0.96
 -29   7   0    0.91    0.77
  22 -29   0    0.71    0.68
 -29   7   0    0.27    0.45
  22 -29   0    0.63    0.78
 -29   7   0    2.10    1.11
  29  -7   0    0.39    0.64
  -7 -22   0    1.70    0.98
  29  -7   0    0.98    0.69
  -7 -22   0    0.07    0.90
  -7 -22   0    0.45    0.51
 -22  29   0    2.11    0.90
 -22  29   0    0.54    0.66
  -7 -22   0    0.47    0.43
  19 -29   0    2.18    0.85
  19 -29   0    0.29    0.66
 -29  10   0    1.48    1.01
 -29  10   0    1.31    0.58
  10  19   0    1.35    1.00
 -29  10   0    1.46    0.57
 -10 -19   0    1.27    0.40
 -19  29   0    1.54    0.82
 -10 -19   0    0.76    0.42
 -10 -19   0    0.71    0.89
  29 -10   0    1.35    0.75
  29 -10   0    1.39    0.79
 -10 -19   0   -0.24    0.63
 -19  29   0    0.25    0.62
  16 -29   0   29.33    2.05
 -29  13   0   33.53    1.95
  16 -29   0   30.86    2.08
 -29  13   0   32.54    2.81
  13  16   0   31.50    2.49
 -29  13   0   31.11    1.75
 -13 -16   0   26.45    1.98
 -16  29   0   29.82    2.10
 -13 -16   0   32.93    1.40
 -13 -16   0   30.71    1.21
 -13 -16   0   32.29    2.52
 -13 -16   0   31.32    1.05
  29 -13   0   30.59    2.10
  29 -13   0   35.77    2.05
 -13 -16   0   32.33    1.71
 -29  16   0    8.20    1.23
  13 -29   0   11.07    1.46
 -29  16   0    9.75    1.25
  13 -29   0    6.80    1.18
  16  13   0    8.54    1.60
 -16 -13   0   11.44    2.09
  29 -16   0    8.30    1.43
 -16 -13   0    8.45    0.74
 -13  29   0    8.75    1.30
 -16 -13   0    8.71    1.31
  29 -16   0    5.86    1.00
  29 -16   0    5.98    1.15
 -13  29   0    5.94    1.57
 -16 -13   0    8.12    0.49
  10 -29   0    0.78    0.68
  10 -29   0    0.39    0.66
 -29  19   0   -0.14    0.55
  19  10   0   -0.50    0.75
 -29  19   0    1.40    0.76
 -10  29   0   -0.22    0.60
 -19 -10   0    0.36    0.96
 -19 -10   0    1.01    0.74
  29 -19   0    0.01    0.70
  29 -19   0    0.12    0.77
 -10  29   0   -1.05    0.94
  29 -19   0    0.73    0.59
   7 -29   0    1.34    0.75
  22   7   0    3.38    1.19
   7 -29   0    1.58    0.82
 -29  22   0    1.58    0.90
 -29  22   0    2.38    0.86
  29 -22   0    1.44    0.77
 -22  -7   0    1.89    0.83
 -22  -7   0    2.11    1.21
 -22  -7   0    1.75    0.31
  -7  29   0    2.35    0.78
  29 -22   0    1.41    0.81
  29 -22   0    1.07    1.00
  -7  29   0    0.00    0.95
  25   4   0    0.83    0.54
   4 -29   0    0.14    0.97
 -29  25   0    0.96    0.74
  25   4   0    2.25    1.14
 -29  25   0    0.24    0.68
  25   4   0    0.60    0.54
   4 -29   0    0.64    0.66
   4 -29   0   -0.08    0.56
  29 -25   0    0.96    0.73
  29 -25   0   -0.88    0.52
 -25  -4   0    0.81    0.29
  -4  29   0    0.11    0.55
 -25  -4   0    1.31    0.40
 -25  -4   0    0.20    0.73
  -4  29   0    0.19    1.03
 -25  -4   0    1.49    1.19
 -29  28   0    1.20    0.87
   1 -29   0    0.88    0.70
 -29  28   0    1.84    0.91
  28   1   0    2.43    0.69
   1 -29   0    1.33    0.68
  28   1   0    1.18    0.73
   1 -29   0    1.13    1.14
  -1  29   0    1.35    1.18
  29 -28   0    2.23    0.96
  -1  29   0    1.62    0.89
 -28  -1   0    1.48    0.51
  -1  29   0    0.33    0.62
 -28  -1   0    1.16    0.42
 -28  -1   0    1.30    1.33
  29 -28   0    3.23    0.97
 -28  -1   0    0.18    0.69
 -30   3   0    5.22    0.84
  27 -30   0    4.15    1.05
 -30   3   0    2.62    1.36
   3  27   0    3.54    0.73
 -30   3   0    3.30    0.94
  27 -30   0    3.21    1.05
   3  27   0    2.67    1.26
 -30   3   0    3.56    0.65
   3  27   0    4.43    0.66
 -27  30   0    4.83    1.21
  -3 -27   0    4.55    0.86
  30  -3   0    4.70    1.01
  30  -3   0    4.03    0.87
 -27  30   0    4.13    1.09
  -3 -27   0    4.72    0.94
  -3 -27   0    2.54    1.30
   6  24   0    0.67    0.99
 -30   6   0    0.18    0.47
 -30   6   0   -0.20    0.51
 -30   6   0    0.23    0.68
 -30   6   0    0.90    1.18
  24 -30   0   -0.65    0.63
  24 -30   0    0.81    0.75
  -6 -24   0    0.25    0.47
  30  -6   0   -0.95    0.58
  -6 -24   0    0.62    0.86
  -6 -24   0   -0.04    0.52
  30  -6   0    0.33    0.62
 -24  30   0   -0.15    0.67
 -24  30   0   -0.27    0.62
 -30   9   0    0.35    0.48
   9  21   0   -0.15    0.90
  21 -30   0   -0.50    0.54
 -30   9   0    2.00    1.25
 -30   9   0   -0.16    0.50
  21 -30   0   -0.51    0.58
  -9 -21   0   -0.10    0.38
  30  -9   0    0.66    0.69
 -21  30   0    0.40    0.67
  30  -9   0    1.17    0.71
 -21  30   0    1.04    0.81
  -9 -21   0    0.93    0.77
  -9 -21   0   -0.70    0.80
  -9 -21   0    0.21    0.39
  12  18   0    0.62    0.92
 -30  12   0    3.75    1.24
  18 -30   0    1.93    0.84
 -30  12   0    1.16    0.62
  18 -30   0    1.97    0.79
 -30  12   0    2.37    0.70
  30 -12   0    2.12    0.83
 -12 -18   0    2.10    0.89
 -12 -18   0    1.60    0.39
 -18  30   0    0.29    0.95
 -12 -18   0    1.21    0.41
 -18  30   0    3.16    1.04
 -18  30   0    2.70    0.92
  30 -12   0    2.05    0.96
  15 -30   0    2.07    0.84
 -30  15   0    1.80    0.70
  15  15   0    3.57    1.15
 -30  15   0    4.32    0.97
  15 -30   0    3.64    0.96
 -15 -15   0    2.94    0.97
  30 -15   0    2.88    0.80
  30 -15   0    2.14    0.98
 -15 -15   0    2.66    0.68
 -15 -15   0    3.41    0.45
  30 -15   0    1.02    0.80
 -15  30   0    2.91    1.54
  18  12   0    0.95    0.86
 -30  18   0    1.35    0.69
 -30  18   0    1.44    0.73
  12 -30   0    2.08    0.86
  12 -30   0    1.46    0.79
 -18 -12   0    2.78    0.96
  30 -18   0    2.78    0.80
  30 -18   0    2.41    1.05
 -18 -12   0    1.02    1.04
 -12  30   0    3.01    0.91
  30 -18   0    1.24    0.85
 -12  30   0    2.33    1.34
  21   9   0    2.88    1.05
   9 -30   0    2.10    0.84
 -30  21   0    2.47    0.99
   9 -30   0    1.07    0.67
 -30  21   0    2.81    0.88
 -21  -9   0    1.54    1.15
 -21  -9   0    3.34    1.00
  -9  30   0    1.56    0.71
  -9  30   0    3.27    1.42
  30 -21   0    2.10    0.96
  30 -21   0    1.74    1.01
  30 -21   0    2.47    0.86
  24   6   0    1.53    0.52
 -30  24   0    1.29    0.83
  24   6   0    1.55    1.06
 -30  24   0    1.98    1.00
   6 -30   0    0.93    0.73
   6 -30   0    1.32    0.73
  30 -24   0    0.99    0.82
  -6  30   0    1.18    0.71
  -6  30   0    0.68    1.14
  30 -24   0    2.73    1.28
 -24  -6   0    1.13    0.25
 -24  -6   0    0.06    1.07
 -24  -6   0    1.80    0.37
  30 -24   0    2.22    0.99
 -24  -6   0    3.16    0.98
   3 -30   0    1.17    0.73
 -30  27   0    1.72    0.91
   3 -30   0    1.81    1.21
   3 -30   0    0.41    0.63
  27   3   0    1.12    0.63
  27   3   0    0.85    0.56
 -30  27   0    1.07    0.80
  30 -27   0    0.28    0.78
  -3  30   0   -0.42    1.04
  -3  30   0    0.36    0.64
 -27  -3   0    1.38    0.37
 -27  -3   0    0.38    1.03
 -27  -3   0    1.30    0.48
 -27  -3   0    0.21    0.78
  30 -27   0    1.97    0.95
  30   0   0    3.04    0.74
   0 -30   0    2.96    0.91
  30   0   0    1.74    0.81
 -30  30   0    1.76    0.92
 -30  30   0    2.07    1.02
   0 -30   0    3.10    1.36
   0 -30   0    2.33    0.80
  30 -30   0    1.54    0.97
   0  30   0    3.76    1.48
 -30   0   0    2.92    0.57
  30 -30   0    4.38    1.22
 -30   0   0    3.16    0.94
 -30   0   0    1.88    1.37
   0  30   0    2.86    0.99
   0  30   0    2.91    0.77
 -30   0   0    2.10    0.62
  29 -31   0   -0.87    0.60
 -31   2   0    0.09    0.73
 -31   2   0    0.67    0.50
   2  29   0    0.29    0.49
 -31   2   0   -0.06    1.05
 -31   2   0    0.23    0.48
   2  29   0   -0.93    1.03
   2  29   0    0.07    0.65
  29 -31   0   -0.18    0.72
  31  -2   0    0.64    0.74
  -2 -29   0    0.63    0.69
  -2 -29   0    2.23    1.28
  31  -2   0    1.16    0.68
  -2 -29   0    0.63    0.64
 -29  31   0    0.85    0.81
 -29  31   0    0.30    0.77
 -31   5   0    0.38    0.47
  26 -31   0    0.15    0.75
 -31   5   0   -0.64    0.87
 -31   5   0   -0.04    0.51
   5  26   0   -0.10    1.01
  26 -31   0   -0.18    0.69
 -31   5   0   -0.37    0.69
  -5 -26   0   -0.16    1.03
  -5 -26   0    0.68    0.56
 -26  31   0   -0.99    0.55
  31  -5   0    0.13    0.73
 -26  31   0   -0.69    0.68
  31  -5   0   -0.16    0.61
  -5 -26   0   -0.83    0.58
  -5 -26   0   -0.08    0.52
 -31   8   0    0.04    0.51
  23 -31   0    0.58    0.78
   8  23   0   -0.71    0.90
  23 -31   0    1.35    0.80
 -31   8   0   -0.68    0.40
 -31   8   0    1.14    1.12
  -8 -23   0   -0.31    0.68
 -23  31   0   -1.06    0.52
  31  -8   0   -0.65    0.57
  -8 -23   0    0.86    0.52
  -8 -23   0    0.88    0.91
  31  -8   0   -0.04    0.70
 -23  31   0   -0.23    0.72
  -8 -23   0    0.10    0.42
  11  20   0    0.95    1.01
  20 -31   0    1.88    0.82
  20 -31   0    3.34    1.00
 -31  11   0    3.23    1.39
 -31  11   0    2.06    0.74
 -31  11   0    2.17    0.69
  31 -11   0    2.59    0.88
 -20  31   0    0.73    0.69
 -20  31   0    2.02    0.92
 -11 -20   0    1.37    0.42
 -11 -20   0    2.15    0.53
 -11 -20   0    2.81    0.97
  31 -11   0    2.23    0.87
 -20  31   0    3.24    1.57
  14  17   0    1.56    0.98
 -31  14   0    0.36    0.88
 -31  14   0    1.50    0.68
 -31  14   0    1.95    0.77
  17 -31   0    1.98    0.82
  17 -31   0    0.40    0.68
 -17  31   0    0.60    1.19
 -14 -17   0    0.74    0.69
 -17  31   0    0.80    0.79
  31 -14   0    1.55    0.79
  31 -14   0    0.20    0.79
 -14 -17   0    1.67    0.33
 -14 -17   0    1.58    0.42
 -14 -17   0    2.10    1.30
 -14 -17   0    2.28    0.95
 -14 -17   0    1.64    0.50
 -17  31   0    0.49    0.75
  14 -31   0   12.03    1.56
  14 -31   0   11.27    1.52
  17  14   0   10.76    1.81
 -31  17   0   12.25    1.32
 -31  17   0   11.14    1.44
  31 -17   0   14.26    1.79
 -17 -14   0   13.74    0.98
  31 -17   0   12.26    1.62
 -17 -14   0   11.23    1.55
 -17 -14   0   10.20    1.87
 -14  31   0   10.51    2.04
 -17 -14   0   11.87    0.64
 -14  31   0   12.29    1.69
  11 -31   0    4.14    0.98
 -31  20   0    3.62    1.04
  11 -31   0    2.82    0.91
  20  11   0    1.60    1.05
  31 -20   0    3.91    1.13
 -11  31   0    3.00    0.92
 -20 -11   0    4.50    1.43
  31 -20   0    3.71    0.93
  31 -20   0    5.54    1.21
 -20 -11   0    5.13    1.15
 -31  23   0    1.19    0.76
 -31  23   0    0.30    0.64
   8 -31   0    0.22    0.66
   8 -31   0    0.99    0.74
  -8  31   0    0.42    0.99
 -23  -8   0    1.37    0.82
 -23  -8   0   -1.29    0.96
  31 -23   0    0.80    0.77
  31 -23   0   -0.12    0.69
  -8  31   0    0.33    0.61
  31 -23   0    0.05    0.86
   5 -31   0    3.22    0.94
 -31  26   0    4.13    1.18
  26   5   0    3.58    0.78
 -31  26   0    2.81    0.96
  26   5   0    2.43    0.69
  26   5   0    0.58    1.07
 -26  -5   0    4.89    1.06
 -26  -5   0    2.82    1.31
  31 -26   0    2.06    1.22
  -5  31   0    4.42    1.45
  31 -26   0    3.39    1.12
 -26  -5   0    3.59    0.51
 -26  -5   0    4.57    0.48
  -5  31   0    3.62    0.90
   2 -31   0    3.91    0.95
  29   2   0    6.54    0.98
  29   2   0    4.58    0.97
 -31  29   0    4.15    1.17
   2 -31   0    7.12    1.23
   2 -31   0    4.77    1.52
 -31  29   0    4.10    1.08
 -29  -2   0    4.68    0.71
 -29  -2   0    3.73    1.54
  -2  31   0    6.37    1.79
  31 -29   0    4.05    1.11
  31 -29   0    5.70    1.27
 -29  -2   0    5.04    1.06
  -2  31   0    5.19    1.03
 -29  -2   0    5.36    0.64
 -32   1   0    5.02    1.66
 -32   1   0    2.02    0.57
 -32   1   0    2.60    0.67
  31 -32   0    1.72    1.01
  31 -32   0    1.79    1.04
   1  31   0    1.84    0.89
 -32   1   0    1.91    0.89
   1  31   0    1.92    0.69
  -1 -31   0    3.40    1.63
 -31  32   0    2.29    1.05
 -31  32   0    1.28    0.97
  -1 -31   0    2.27    0.84
  32  -1   0    1.82    0.73
  -1 -31   0    4.06    0.96
  32  -1   0    2.38    0.93
 -32   4   0    0.64    0.75
 -32   4   0    0.23    0.51
 -32   4   0    2.79    1.42
 -32   4   0    0.14    0.54
   4  28   0    0.99    1.14
  28 -32   0   -0.22    0.78
  28 -32   0   -0.47    0.69
 -28  32   0   -0.02    0.73
  32  -4   0    0.35    0.61
  32  -4   0   -0.27    0.71
  -4 -28   0    0.22    0.57
  -4 -28   0    0.78    1.20
  -4 -28   0   -0.38    0.59
 -28  32   0   -0.58    0.67
  25 -32   0    1.78    0.92
 -32   7   0    2.87    0.72
 -32   7   0    4.84    1.59
 -32   7   0    3.08    0.97
 -32   7   0    3.82    0.86
  25 -32   0    1.55    0.92
   7  25   0    3.53    1.34
 -25  32   0    3.80    1.17
 -25  32   0    2.75    1.03
  -7 -25   0    4.65    1.31
  -7 -25   0    2.88    0.87
  -7 -25   0    4.32    0.76
  -7 -25   0    3.88    1.44
  32  -7   0    3.58    0.92
  32  -7   0    3.23    0.97
  22 -32   0    0.38    0.72
 -32  10   0    0.75    1.05
  22 -32   0    0.89    0.75
 -32  10   0    0.73    0.56
 -32  10   0   -0.16    0.53
  10  22   0   -1.65    0.92
 -22  32   0   -0.39    0.70
  32 -10   0    1.39    0.85
 -10 -22   0    1.27    0.93
 -10 -22   0    0.57    1.04
 -10 -22   0    0.64    0.53
  32 -10   0    1.58    0.83
 -10 -22   0    0.79    0.45
 -22  32   0    1.07    0.80
 -32  13   0    1.19    0.67
  13  19   0    2.22    1.18
  19 -32   0    2.26    1.00
  19 -32   0    3.99    1.04
 -32  13   0    3.16    0.86
 -32  13   0   -0.01    0.98
 -13 -19   0    2.08    0.67
  32 -13   0    0.82    0.86
 -19  32   0    1.34    0.84
 -13 -19   0    2.34    1.23
 -13 -19   0    2.56    0.54
  32 -13   0    3.15    0.92
 -19  32   0    4.48    1.66
 -13 -19   0    2.79    1.05
 -19  32   0    3.30    1.07
 -13 -19   0    2.39    0.42
  16 -32   0    3.04    0.96
  16  16   0    3.27    1.22
 -32  16   0    2.84    0.92
 -32  16   0    2.57    0.83
  16 -32   0    1.50    0.82
 -16  32   0    2.25    1.42
 -16 -16   0    2.21    0.68
  32 -16   0    2.26    1.03
  32 -16   0    1.47    0.87
  32 -16   0    2.39    0.80
 -16 -16   0    2.97    1.01
 -16 -16   0    2.86    0.46
 -16  32   0    3.04    0.93
 -16 -16   0    2.06    1.23
  13 -32   0   -0.59    0.70
  19  13   0   -1.47    0.75
 -32  19   0    0.49    0.77
  13 -32   0    0.39    0.74
 -19 -13   0    1.76    1.16
  32 -19   0   -0.33    0.59
 -19 -13   0    0.02    0.35
 -19 -13   0   -0.07    0.77
  32 -19   0    0.31    0.65
 -13  32   0    0.14    0.76
 -19 -13   0    0.08    0.23
 -13  32   0    0.68    1.26
 -32  22   0    0.18    0.71
 -32  22   0   -1.37    0.60
  10 -32   0   -0.15    0.67
  10 -32   0   -0.24    0.56
 -22 -10   0    1.66    1.24
  32 -22   0    1.66    1.08
 -10  32   0    0.37    0.71
  32 -22   0    0.37    0.70
 -10  32   0   -1.19    1.11
  32 -22   0    0.78    0.72
   7 -32   0    3.66    1.00
   7 -32   0    5.01    1.07
  25   7   0    4.79    1.47
 -32  25   0    5.62    1.25
 -32  25   0    5.10    1.09
 -25  -7   0    4.85    0.41
  32 -25   0    5.29    1.23
  32 -25   0    4.91    1.50
  32 -25   0    2.70    1.07
 -25  -7   0    6.31    1.69
  -7  32   0    4.22    1.01
 -25  -7   0    4.55    1.11
   4 -32   0   -0.10    1.12
 -32  28   0    1.65    0.94
   4 -32   0    0.67    0.76
  28   4   0    2.17    0.72
   4 -32   0    0.42    0.80
 -32  28   0    1.30    0.87
  28   4   0    0.72    0.58
 -28  -4   0    0.68    0.43
  -4  32   0    1.64    0.80
  32 -28   0   -0.18    1.13
  32 -28   0    0.38    0.81
 -28  -4   0    0.10    0.32
  32 -28   0    2.15    1.01
 -28  -4   0    0.88    1.42
 -28  -4   0    0.26    0.78
   1 -32   0    0.31    0.71
 -32  31   0   -0.25    0.81
 -32  31   0    2.73    1.01
   1 -32   0    0.46    0.70
  31   1   0    0.63    0.58
  31   1   0   -0.87    0.65
  -1  32   0    1.08    1.40
  32 -31   0    1.30    0.91
  -1  32   0   -0.02    0.63
  -1  32   0    1.51    1.01
 -31  -1   0   -0.79    0.71
 -31  -1   0   -0.02    0.40
 -31  -1   0    0.72    1.38
  32 -31   0    0.89    1.14
 -31  -1   0   -0.08    0.46
 -33   3   0    2.48    1.37
  30 -33   0    0.57    0.83
   3  30   0    0.50    0.45
  30 -33   0    0.36    0.82
   3  30   0    1.43    0.59
 -33   3   0    1.21    0.54
 -33   3   0    1.23    0.63
   3  30   0    0.61    1.54
 -33   3   0   -0.19    0.73
  -3 -30   0    1.24    0.74
  33  -3   0    0.00    0.65
 -30  33   0    0.18    0.75
  -3 -30   0    0.25    1.18
  33  -3   0    1.53    0.85
  -3 -30   0    1.27    0.70
 -30  33   0    1.20    0.84
  27 -33   0   -0.66    0.73
 -33   6   0   -0.87    1.18
 -33   6   0    0.55    0.60
  27 -33   0   -0.23    0.77
 -33   6   0   -0.12    0.52
   6  27   0   -0.09    1.06
 -33   6   0   -1.05    0.70
  -6 -27   0   -1.95    1.06
  -6 -27   0    0.29    0.95
  -6 -27   0    0.01    0.58
  -6 -27   0    0.24    0.52
 -27  33   0   -0.63    0.75
 -27  33   0   -0.39    0.72
  33  -6   0   -0.10    0.73
  33  -6   0    0.95    0.74
 -33   9   0    0.08    0.60
   9  24   0    1.53    1.13
  24 -33   0   -0.15    0.69
 -33   9   0   -0.15    1.00
 -33   9   0   -0.63    0.49
  24 -33   0    1.28    0.83
  -9 -24   0    0.13    0.46
 -24  33   0    0.32    0.83
  -9 -24   0    0.40    0.54
  33  -9   0    1.84    0.86
  33  -9   0    0.51    0.71
  -9 -24   0   -0.10    0.86
  -9 -24   0   -0.38    1.00
 -24  33   0   -0.88    0.60
 -33  12   0    0.24    1.20
 -33  12   0   -0.36    0.53
  12  21   0    1.51    1.10
  21 -33   0   -0.57    0.72
  21 -33   0    0.51    0.86
 -33  12   0    0.41    0.66
  33 -12   0    0.67    0.78
 -21  33   0    0.35    1.31
 -12 -21   0   -0.29    0.33
 -12 -21   0    0.11    0.46
 -12 -21   0    0.30    1.10
 -21  33   0    0.13    0.75
 -21  33   0   -1.31    0.65
  33 -12   0   -0.35    0.75
 -33  15   0    2.69    1.26
  15  18   0    2.52    1.25
 -33  15   0    4.44    0.93
 -33  15   0    5.20    1.05
  18 -33   0    4.31    1.16
  18 -33   0    4.49    1.11
 -15 -18   0    4.16    0.62
 -15 -18   0    2.86    0.86
  33 -15   0    4.03    1.14
 -18  33   0    4.80    1.18
 -15 -18   0    3.49    0.58
 -18  33   0    5.97    1.83
 -15 -18   0    3.57    1.12
 -15 -18   0    3.52    0.40
 -15 -18   0    0.74    1.19
  33 -15   0    3.25    1.01
  15 -33   0    1.62    0.92
  15 -33   0    2.28    0.94
  18  15   0    2.76    1.23
 -33  18   0    1.82    0.95
 -33  18   0    2.52    0.91
 -15  33   0    1.61    1.35
 -18 -15   0    2.48    0.41
  33 -18   0    2.14    0.96
 -18 -15   0    2.74    0.99
  33 -18   0    1.57    0.79
  33 -18   0    1.75    1.06
 -18 -15   0    3.30    0.66
 -18 -15   0    1.11    1.16
 -15  33   0    1.88    0.90
 -33  21   0    1.73    0.80
  12 -33   0    2.05    0.89
 -33  21   0    1.33    0.92
  12 -33   0    1.75    0.81
  21  12   0    2.92    1.93
  33 -21   0    2.86    0.91
 -12  33   0    3.17    1.49
 -21 -12   0    2.22    1.01
 -21 -12   0    1.89    0.39
 -21 -12   0    2.25    0.31
  33 -21   0    0.60    0.73
 -12  33   0    2.26    1.04
  33 -21   0    4.92    1.40
 -21 -12   0    1.71    1.25
  24   9   0   -1.48    0.86
   9 -33   0   -0.16    0.62
 -33  24   0   -0.15    0.77
 -33  24   0   -0.22    0.67
   9 -33   0    0.77    0.76
 -24  -9   0    0.20    1.19
  -9  33   0   -0.74    0.56
  -9  33   0   -0.34    1.14
 -24  -9   0   -0.35    0.76
  33 -24   0    0.34    0.67
  33 -24   0   -0.35    0.80
  33 -24   0    1.36    1.09
  27   6   0    1.88    1.27
   6 -33   0    2.89    0.93
   6 -33   0    1.47    0.82
 -33  27   0    2.82    1.14
 -33  27   0    3.68    1.05
  -6  33   0    2.72    0.88
  33 -27   0    2.48    1.09
 -27  -6   0    3.07    1.59
 -27  -6   0    1.93    0.36
  -6  33   0    1.21    1.37
 -27  -6   0    2.19    0.96
  33 -27   0    0.92    1.18
  33 -27   0    1.96    0.93
  30   3   0    1.81    0.69
   3 -33   0    0.56    0.76
 -33  30   0    1.37    0.88
   3 -33   0    0.44    0.79
  30   3   0    1.97    0.76
   3 -33   0   -0.06    1.15
 -33  30   0    1.63    0.95
 -30  -3   0    2.96    1.75
  -3  33   0   -0.76    1.14
  33 -30   0    1.56    0.97
 -30  -3   0    0.42    0.86
 -30  -3   0    1.53    0.50
 -30  -3   0    0.68    0.42
  -3  33   0    0.51    0.77
  33 -30   0    0.30    0.84
   0 -33   0    0.46    0.72
   0 -33   0    0.83    1.20
 -33  33   0    0.82    0.92
   0 -33   0    0.36    0.74
  33   0   0   -0.35    0.56
  33   0   0    0.19    0.76
 -33  33   0    0.83    0.99
 -33   0   0    2.87    1.37
 -33   0   0    0.88    0.58
   0  33   0   -0.10    0.58
   0  33   0    0.98    1.37
   0  33   0    0.40    0.82
 -33   0   0    0.54    0.52
 -33   0   0    1.81    0.90
  33 -33   0    0.90    1.00
  32 -34   0    1.95    1.01
   2  32   0   -0.53    0.58
  32 -34   0    1.53    0.99
   2  32   0    0.64    0.58
   2  32   0    2.67    1.44
 -34   2   0    0.08    0.51
 -34   2   0    0.77    0.53
 -34   2   0    0.68    1.25
 -34   2   0   -0.37    0.78
  -2 -32   0   -0.27    0.65
 -32  34   0   -0.60    0.83
  34  -2   0    1.16    0.83
  -2 -32   0   -1.46    1.00
  -2 -32   0    1.25    0.79
 -32  34   0    0.97    1.00
  34  -2   0   -0.60    0.58
   5  29   0    0.36    1.27
  29 -34   0    0.61    0.90
 -34   5   0   -0.11    1.29
 -34   5   0   -0.45    0.47
 -34   5   0    0.54    0.82
 -34   5   0    0.76    0.62
  -5 -29   0    0.19    0.62
 -29  34   0    1.58    1.03
  -5 -29   0   -0.16    0.55
  -5 -29   0    0.73    0.98
  -5 -29   0    0.39    1.16
  34  -5   0    1.06    0.74
  34  -5   0    1.12    0.88
  26 -34   0    1.76    1.05
   8  26   0    2.07    1.38
 -34   8   0    3.96    1.00
 -34   8   0    1.83    0.70
 -34   8   0   -1.21    1.14
  26 -34   0    1.21    0.95
 -26  34   0    0.92    0.87
  -8 -26   0   -0.03    0.84
  34  -8   0    1.23    0.82
  -8 -26   0    1.88    0.73
  -8 -26   0    1.08    0.56
  -8 -26   0    0.97    1.28
  34  -8   0    1.56    0.93
 -26  34   0    0.79    0.84
  23 -34   0    0.61    0.87
 -34  11   0    0.47    0.68
 -34  11   0    0.99    0.69
 -34  11   0    0.24    1.17
  23 -34   0    0.37    0.72
  11  23   0    0.67    1.11
 -11 -23   0    0.39    0.53
 -11 -23   0    0.34    0.83
 -23  34   0    0.62    1.32
  34 -11   0    0.69    0.81
 -11 -23   0   -0.30    1.03
 -23  34   0    0.64    0.84
  34 -11   0    0.47    0.78
 -23  34   0    0.05    0.75
 -11 -23   0    0.84    0.45
 -34  14   0    0.75    0.68
  20 -34   0    1.55    0.92
 -34  14   0    0.68    1.26
 -34  14   0    0.49    0.65
  14  20   0   -0.22    1.03
  20 -34   0    0.94    0.82
 -20  34   0   -0.45    1.06
 -14 -20   0    0.49    0.34
 -14 -20   0    0.67    0.88
 -20  34   0    1.66    0.90
 -14 -20   0   -0.24    1.10
  34 -14   0    0.90    0.78
 -14 -20   0    0.33    0.54
 -14 -20   0    0.33    0.46
  34 -14   0    0.05    0.81
 -34  17   0    0.85    1.15
  17 -34   0    0.94    0.85
  17 -34   0    1.52    0.94
  17  17   0    2.02    1.21
 -34  17   0    1.31    0.77
 -34  17   0    2.75    0.97
 -17 -17   0    2.92    0.50
  34 -17   0    1.78    0.91
 -17 -17   0    1.80    0.73
 -17  34   0    2.93    1.56
 -17  34   0    1.69    0.82
 -17 -17   0    1.83    1.31
  34 -17   0    1.31    1.00
 -17 -17   0    1.84    1.02
  14 -34   0    5.17    1.19
 -34  20   0    6.04    1.13
  14 -34   0    3.70    1.15
 -34  20   0    4.80    1.25
 -20 -14   0    3.77    1.19
 -20 -14   0    1.31    1.22
  34 -20   0    4.71    1.34
 -20 -14   0    2.66    0.59
  34 -20   0    4.35    1.18
 -14  34   0    4.50    1.08
  34 -20   0    3.21    0.99
 -20 -14   0    3.52    0.44
 -14  34   0    5.06    1.71
  11 -34   0    0.03    0.78
 -34  23   0   -0.05    0.72
  23  11   0   -0.49    0.96
 -34  23   0   -0.20    0.69
  11 -34   0   -0.38    0.64
  34 -23   0    1.27    1.07
  34 -23   0   -0.11    0.74
 -11  34   0    0.83    1.30
 -23 -11   0    1.91    1.37
 -23 -11   0    1.10    0.92
  34 -23   0   -0.93    0.65
 -23 -11   0    0.58    0.26
 -11  34   0    0.54    0.88
   8 -34   0    1.38    0.90
   8 -34   0    3.07    1.02
  26   8   0    1.01    1.13
 -34  26   0    0.58    0.88
 -34  26   0    3.24    1.14
  34 -26   0    2.10    1.27
  34 -26   0    0.65    0.81
  -8  34   0    0.04    1.24
  -8  34   0    2.17    0.94
 -26  -8   0    2.37    1.59
 -26  -8   0    2.38    1.03
  34 -26   0    2.15    1.03
 -26  -8   0    1.53    0.33
   5 -34   0    1.56    0.85
  29   5   0    1.82    0.67
 -34  29   0    0.12    0.90
 -34  29   0    1.44    1.02
   5 -34   0    2.50    0.95
  -5  34   0    0.53    1.37
 -29  -5   0    1.61    0.95
 -29  -5   0    2.13    0.44
 -29  -5   0    2.20    1.48
  34 -29   0    1.21    1.31
  34 -29   0    0.06    0.84
  -5  34   0    1.70    0.85
  34 -29   0    1.54    1.02
   2 -34   0   -1.17    1.04
  32   2   0    0.76    0.78
 -34  32   0    0.87    0.86
  32   2   0   -0.23    0.55
   2 -34   0    0.45    0.75
 -34  32   0   -0.93    0.76
   2 -34   0    0.52    0.74
  34 -32   0   -0.17    0.87
 -32  -2   0    0.24    0.44
  -2  34   0   -0.09    1.31
 -32  -2   0   -0.17    0.45
  34 -32   0   -0.40    0.72
 -32  -2   0    1.50    0.85
  -2  34   0    0.40    0.66
 -32  -2   0   -3.18    1.05
   1  34   0    2.23    1.45
 -35   1   0    0.11    1.33
  34 -35   0    0.84    1.07
   1  34   0    1.50    0.74
 -35   1   0    0.06    0.52
   1  34   0    0.97    0.65
 -35   1   0    0.75    0.55
 -35   1   0    1.10    0.91
  34 -35   0    0.92    1.00
  -1 -34   0    0.95    0.76
 -34  35   0    3.63    1.32
 -34  35   0    0.57    1.06
  -1 -34   0   -1.12    1.23
  35  -1   0   -0.07    0.88
  35  -1   0    2.13    0.74
  -1 -34   0    0.04    0.70
  31 -35   0    1.68    1.00
 -35   4   0    0.66    0.83
 -35   4   0    1.20    0.62
 -35   4   0   -0.50    1.38
   4  31   0    1.63    1.31
  31 -35   0    3.64    1.22
 -35   4   0    1.15    0.63
  -4 -31   0    1.42    1.12
  35  -4   0    0.22    0.84
 -31  35   0    2.19    1.08
  -4 -31   0    1.12    1.28
  35  -4   0    0.29    0.72
 -31  35   0    1.10    0.93
  -4 -31   0    2.24    0.77
  -4 -31   0    2.13    0.86
 -35   7   0   -1.29    1.19
  28 -35   0    1.24    0.84
   7  28   0    1.10    1.50
 -35   7   0    0.62    0.61
  28 -35   0    1.18    0.92
  -7 -28   0    1.43    0.64
  -7 -28   0   -0.01    0.61
 -28  35   0    0.01    0.79
  35  -7   0    2.24    0.98
  -7 -28   0    1.95    1.13
  -7 -28   0    1.55    1.35
  35  -7   0    0.81    0.75
 -35  10   0    2.38    1.59
  10  25   0    1.12    1.21
 -35  10   0    2.14    0.78
 -35  10   0    2.43    0.87
  25 -35   0    1.41    0.95
 -10 -25   0    1.80    1.24
 -25  35   0    0.37    0.93
 -10 -25   0    1.57    0.56
 -10 -25   0    4.10    1.23
  35 -10   0    2.77    1.04
  35 -10   0    0.68    0.86
 -25  35   0    1.81    0.95
 -35  13   0    0.87    0.71
 -35  13   0   -1.74    1.06
 -35  13   0    0.87    0.77
  22 -35   0    0.17    0.74
  22 -35   0    0.06    0.81
  13  22   0    1.11    1.20
 -13 -22   0    1.64    1.04
  35 -13   0    1.25    0.92
 -13 -22   0    0.44    1.31
 -13 -22   0    0.16    0.47
 -22  35   0    0.27    0.91
  35 -13   0    0.71    0.98
 -22  35   0    1.54    1.49
 -13 -22   0    0.70    0.41
  16  19   0    2.68    1.32
 -35  16   0    0.86    0.70
 -35  16   0    1.02    0.83
  19 -35   0    1.36    0.95
 -35  16   0   -0.25    1.10
  19 -35   0    0.23    0.88
  35 -16   0    1.10    0.88
 -19  35   0    0.57    1.23
 -16 -19   0    0.98    0.44
 -16 -19   0    3.07    1.42
 -16 -19   0   -0.38    0.87
 -19  35   0    0.49    0.75
  35 -16   0   -0.84    0.82
  16 -35   0   -0.53    0.77
 -35  19   0    0.20    0.70
  16 -35   0   -0.32    0.69
 -35  19   0   -0.32    0.71
  35 -19   0    0.58    0.85
 -19 -16   0    0.78    0.90
 -19 -16   0    0.45    1.21
  35 -19   0    2.63    1.11
 -19 -16   0    1.09    0.61
 -19 -16   0    0.02    0.33
 -16  35   0   -0.90    0.73
 -16  35   0    1.26    1.22
  35 -19   0   -0.16    0.71
  13 -35   0    0.48    0.82
  13 -35   0    0.24    0.78
  22  13   0    0.66    1.07
 -35  22   0    0.39    0.76
 -35  22   0    0.44    0.75
 -13  35   0    0.63    1.40
 -22 -13   0    0.15    0.39
 -22 -13   0    1.97    1.06
 -13  35   0    1.01    0.82
  35 -22   0    0.62    0.74
 -22 -13   0    0.09    0.28
  35 -22   0    0.03    1.06
  35 -22   0    0.38    0.78
 -22 -13   0   -0.02    1.24
  10 -35   0    5.85    1.20
  25  10   0    9.38    1.91
  10 -35   0    6.55    1.29
 -35  25   0    6.52    1.32
 -35  25   0    6.00    1.35
 -10  35   0    7.79    1.95
 -25 -10   0    5.09    0.50
  35 -25   0    6.73    1.31
  35 -25   0    7.72    1.59
 -25 -10   0    5.88    1.27
  35 -25   0    6.80    1.67
 -25 -10   0    4.92    1.70
 -35  28   0    0.70    0.96
  28   7   0    1.21    1.28
   7 -35   0    2.12    0.98
 -35  28   0    1.76    0.91
   7 -35   0    1.34    0.89
  35 -28   0   -0.14    0.77
 -28  -7   0    1.49    0.39
 -28  -7   0    0.79    0.91
  35 -28   0    0.29    0.82
  -7  35   0    2.89    0.95
  -7  35   0   -0.44    1.35
  35 -28   0    3.75    1.46
 -28  -7   0   -1.19    1.01
   4 -35   0    0.49    0.79
   4 -35   0    0.46    0.80
  31   4   0    0.79    0.71
 -35  31   0    0.72    1.18
 -35  31   0    0.79    0.97
  35 -31   0    0.66    0.88
 -31  -4   0    0.00    0.39
  -4  35   0    0.49    0.82
  35 -31   0   -2.33    1.10
 -31  -4   0   -1.34    0.93
 -31  -4   0    1.56    0.87
  35 -31   0    1.51    1.16
  -4  35   0    1.37    1.40
   1 -35   0    2.08    0.88
 -35  34   0    1.24    1.06
  34   1   0    0.57    0.80
   1 -35   0    1.96    0.93
   1 -35   0   -0.28    1.18
  34   1   0    0.28    0.57
 -35  34   0   -0.36    0.91
  -1  35   0    0.50    0.85
 -34  -1   0    0.69    0.86
  35 -34   0    1.06    1.05
 -34  -1   0   -0.64    1.16
  -1  35   0   -0.42    1.25
  -1  35   0    1.38    0.75
  35 -34   0   -0.12    1.08
 -34  -1   0    1.43    0.55
   3  33   0   -0.12    1.25
  33 -36   0   -0.26    0.95
 -36   3   0    0.12    0.58
  33 -36   0   -0.74    0.79
 -36   3   0    1.73    0.64
 -36   3   0    0.58    1.42
 -36   3   0   -0.15    0.80
  -3 -33   0   -0.16    0.65
  -3 -33   0   -1.43    1.10
  -3 -33   0    0.75    1.09
 -33  36   0   -0.61    0.83
 -33  36   0   -0.33    0.85
  -3 -33   0   -1.01    0.64
  36  -3   0    1.47    0.72
  36  -3   0    0.35    0.84
 -36   6   0    1.06    1.34
   6  30   0    1.24    1.30
  30 -36   0    1.07    1.06
 -36   6   0    0.44    0.99
 -36   6   0    0.52    0.60
 -30  36   0   -0.51    0.87
  36  -6   0    0.33    0.73
  -6 -30   0   -0.27    0.56
 -30  36   0    0.09    0.98
  -6 -30   0    1.05    1.08
  36  -6   0    0.14    0.86
  -6 -30   0   -0.27    0.60
  -6 -30   0   -0.87    1.08
  27 -36   0   -0.11    0.88
 -36   9   0    0.27    0.66
 -36   9   0    0.65    0.74
  27 -36   0    2.36    0.99
 -36   9   0   -0.27    1.31
  -9 -27   0    0.55    0.59
  36  -9   0    0.27    0.83
  36  -9   0   -0.70    0.72
  -9 -27   0   -0.03    0.46
  -9 -27   0    1.46    1.42
 -27  36   0    0.20    0.88
  -9 -27   0   -0.43    0.97
 -36  12   0    0.38    0.68
  24 -36   0   -0.20    0.85
 -36  12   0    0.41    0.74
 -36  12   0   -0.69    0.94
  24 -36   0    0.61    0.87
  12  24   0   -0.23    1.17
 -12 -24   0    0.68    0.56
 -12 -24   0    0.21    0.43
 -12 -24   0    1.08    1.09
 -24  36   0   -0.10    0.81
 -24  36   0    0.49    1.30
  36 -12   0   -1.41    0.73
 -12 -24   0    1.94    1.35
  36 -12   0    0.46    0.93
 -36  15   0    1.20    0.84
  21 -36   0    1.32    0.91
  15  21   0   -0.59    1.25
 -36  15   0    0.50    1.32
 -36  15   0    0.83    0.79
 -15 -21   0    1.42    1.08
  36 -15   0    0.91    0.87
 -21  36   0    0.09    0.89
 -21  36   0    0.23    1.45
 -15 -21   0    1.06    1.33
 -15 -21   0    1.18    0.38
 -15 -21   0    1.70    0.59
  36 -15   0    2.58    1.07
 -15 -21   0    0.93    0.50
  18 -36   0    2.67    1.12
 -36  18   0    2.03    0.96
 -36  18   0    0.05    0.73
 -36  18   0    3.54    1.48
  18  18   0    0.62    1.30
  18 -36   0    3.12    1.16
 -18 -18   0    1.13    0.46
 -18 -18   0    0.72    0.81
 -18 -18   0    1.41    1.29
 -18  36   0    0.50    0.79
 -18  36   0    2.73    1.63
  36 -18   0    1.41    1.02
 -18 -18   0    0.16    0.94
  15 -36   0    1.31    0.97
 -36  21   0    2.03    1.00
 -36  21   0    2.05    0.90
  15 -36   0    3.19    1.11
  21  15   0    1.15    1.20
 -21 -15   0    3.01    1.19
 -21 -15   0    2.82    1.54
 -15  36   0    2.67    1.02
  36 -21   0    1.72    1.07
  36 -21   0    1.55    1.17
 -21 -15   0    2.85    0.69
 -15  36   0    0.60    1.43
  36 -21   0    2.51    0.99
 -21 -15   0    2.15    0.43
  12 -36   0    0.55    0.79
 -36  24   0    0.44    0.84
  12 -36   0    2.23    1.08
 -36  24   0    2.34    0.93
  24  12   0    0.13    1.08
  36 -24   0    1.38    1.01
  36 -24   0    0.97    0.84
 -12  36   0    0.45    1.40
 -12  36   0    1.42    0.87
 -24 -12   0    1.71    1.44
  36 -24   0    0.09    1.14
 -24 -12   0    1.05    0.35
 -24 -12   0    1.40    1.00
 -24 -12   0    1.01    0.41
 -36  27   0   -0.60    0.87
   9 -36   0    0.93    0.91
 -36  27   0    0.59    0.95
  27   9   0    2.46    1.31
   9 -36   0    2.77    1.01
 -27  -9   0   -0.13    1.26
 -27  -9   0    0.93    0.35
  36 -27   0    1.54    1.36
  36 -27   0    0.45    0.93
 -27  -9   0    2.35    1.08
  36 -27   0    0.63    1.07
  -9  36   0    2.31    1.54
   6 -36   0    0.39    0.80
 -36  30   0    0.36    0.95
   6 -36   0   -0.03    0.75
  36 -30   0    0.19    0.85
  36 -30   0    0.06    1.19
  36 -30   0   -0.10    0.94
 -30  -6   0    0.48    0.90
 -30  -6   0    0.41    0.36
  -6  36   0    0.08    1.35
 -30  -6   0   -0.32    1.15
  -6  36   0    0.34    0.73
   3 -36   0    0.38    0.77
 -36  33   0    0.53    0.93
 -36  33   0   -0.48    0.75
   3 -36   0   -0.83    1.07
   3 -36   0    0.09    0.84
  33   3   0    0.53    0.71
 -33  -3   0    0.14    0.48
  36 -33   0    0.53    1.00
 -33  -3   0   -0.53    0.76
  36 -33   0   -0.39    0.94
  36 -33   0   -1.81    1.24
  -3  36   0   -0.91    0.90
  -3  36   0    1.12    1.33
 -33  -3   0    0.41    1.30
  -3  36   0   -0.95    0.59
  36   0   0    0.12    0.56
   0 -36   0   -1.24    0.69
 -36  36   0    1.94    1.22
 -36  36   0    0.74    0.95
   0 -36   0   -0.24    1.19
  36   0   0    1.02    0.88
   0 -36   0    0.79    0.81
 -36   0   0    0.33    0.50
 -36   0   0   -0.02    1.31
  36 -36   0    2.02    0.96
   0  36   0   -0.74    0.71
   0  36   0    0.04    0.60
  36 -36   0   -0.98    0.89
   0  36   0   -0.76    1.30
 -36   0   0   -0.42    0.84
 -37   2   0    0.10    0.81
  35 -37   0    0.60    1.02
  35 -37   0   -0.56    0.82
   2  35   0    0.17    1.24
   2  35   0    0.27    0.53
 -37   2   0    0.33    0.58
   2  35   0    0.22    0.45
  -2 -35   0   -1.03    0.70
  -2 -35   0   -0.02    0.80
  37  -2   0   -0.69    0.59
 -35  37   0    0.09    0.92
  -2 -35   0    2.42    1.49
  37  -2   0    1.50    0.94
  -2 -35   0   -1.78    1.11
 -35  37   0   -0.28    0.90
  32 -37   0    1.19    1.03
 -37   5   0    0.23    0.61
   5  32   0    2.68    1.46
  32 -37   0    2.85    1.21
 -37   5   0    1.40    1.40
 -37   5   0    0.15    0.60
 -37   5   0   -0.19    0.84
  37  -5   0    1.59    0.80
  -5 -32   0   -2.64    0.93
  -5 -32   0    0.74    0.70
  -5 -32   0    1.52    0.83
 -32  37   0   -0.62    0.83
  37  -5   0    0.25    0.82
  -5 -32   0    0.01    1.18
 -32  37   0    0.58    0.88
 -37   8   0    1.82    0.82
 -37   8   0    1.65    0.71
  29 -37   0    0.02    0.92
   8  29   0    2.03    1.38
 -37   8   0    1.38    1.61
  29 -37   0    0.40    0.88
  -8 -29   0    0.40    0.68
  37  -8   0    0.68    0.86
  -8 -29   0    1.71    0.66
  37  -8   0    0.77    0.88
  -8 -29   0    0.52    1.31
 -29  37   0    2.01    1.15
  -8 -29   0    0.64    1.16
 -29  37   0   -0.88    0.78
 -37  11   0   -0.07    0.64
 -37  11   0    0.82    0.79
  26 -37   0    0.31    0.87
  11  26   0    0.23    1.33
  26 -37   0    1.69    1.00
 -37  11   0   -1.09    0.91
 -11 -26   0   -0.21    1.26
 -11 -26   0   -0.21    0.53
  37 -11   0    0.98    0.92
 -11 -26   0    0.37    1.06
 -11 -26   0    0.20    0.47
 -26  37   0    0.98    0.90
 -26  37   0    0.54    1.42
 -37  14   0    4.15    1.65
  23 -37   0    3.51    1.20
  14  23   0    2.21    1.64
 -37  14   0    1.58    0.87
 -37  14   0    1.26    0.80
  23 -37   0    4.01    1.19
  37 -14   0    3.69    1.16
 -14 -23   0    2.36    0.73
 -14 -23   0    0.17    1.04
 -14 -23   0    3.73    0.73
 -14 -23   0    2.57    1.41
  37 -14   0    2.84    1.11
 -23  37   0    4.27    1.27
 -23  37   0    4.05    1.72
 -37  17   0    4.05    1.01
  20 -37   0    0.46    0.87
  17  20   0    3.67    1.47
 -37  17   0    1.72    0.95
 -37  17   0    0.37    1.18
  20 -37   0    1.87    1.05
 -17 -20   0    2.95    1.28
  37 -17   0    4.56    1.44
 -20  37   0    1.39    0.90
 -17 -20   0    2.66    0.61
 -17 -20   0    3.22    1.57
 -20  37   0   -0.69    1.45
  20  17   0    2.56    1.33
 -37  20   0    0.93    0.88
  17 -37   0    0.46    0.82
 -37  20   0    1.26    0.84
 -17  37   0   -0.50    1.33
 -17  37   0    0.93    0.99
  37 -20   0    2.03    1.14
 -20 -17   0    1.00    0.43
 -20 -17   0   -0.57    1.16
 -20 -17   0    0.62    0.97
  37 -20   0    0.52    0.83
 -20 -17   0    1.09    0.72
 -37  23   0    0.67    0.83
  14 -37   0    0.71    0.96
  23  14   0    0.86    1.08
  14 -37   0    1.71    0.98
 -37  23   0    0.43    0.78
 -23 -14   0    0.88    0.52
 -14  37   0    0.52    1.52
 -23 -14   0    0.99    1.06
 -14  37   0    0.85    0.93
  37 -23   0   -0.49    0.75
  37 -23   0    2.54    1.39
  37 -23   0   -0.10    0.94
 -23 -14   0    1.67    0.40
  11 -37   0    2.91    1.07
 -37  26   0    2.38    1.17
  11 -37   0    5.29    1.29
  26  11   0    0.78    1.27
 -37  26   0    1.87    0.99
 -26 -11   0    2.58    0.46
 -26 -11   0    2.52    1.53
 -11  37   0    3.65    1.13
 -26 -11   0    0.41    0.96
  37 -26   0    3.00    1.15
 -11  37   0   -0.47    1.30
  37 -26   0    2.42    1.36
  37 -26   0    1.26    0.88
   8 -37   0    0.21    0.82
   8 -37   0   -0.09    0.81
 -37  29   0    0.62    0.93
  29   8   0    1.06    1.34
 -29  -8   0    0.52    1.36
  -8  37   0    0.41    0.83
  37 -29   0    1.98    1.37
  -8  37   0   -0.88    1.31
 -29  -8   0    2.19    1.05
  37 -29   0    2.47    1.15
  37 -29   0    0.66    1.11
 -29  -8   0    1.33    0.42
   5 -37   0    1.94    0.96
 -37  32   0   -1.17    0.91
 -37  32   0   -0.13    0.80
  32   5   0    0.71    0.64
   5 -37   0    0.27    0.79
 -32  -5   0    1.67    0.49
 -32  -5   0    0.65    0.90
  37 -32   0   -0.36    1.06
  37 -32   0    1.81    1.55
  -5  37   0    4.45    1.77
  37 -32   0    1.84    1.13
  -5  37   0    2.26    1.01
 -32  -5   0    2.38    1.75
   2 -37   0   -1.15    1.25
  35   2   0   -0.26    0.56
   2 -37   0    0.01    0.72
  35   2   0   -0.65    0.69
 -37  35   0    0.57    1.04
   2 -37   0   -1.48    0.71
 -37  35   0    1.73    1.17
  37 -35   0   -0.46    1.09
  37 -35   0    3.21    1.70
 -35  -2   0    1.51    0.96
 -35  -2   0    1.38    0.59
  -2  37   0   -0.55    1.26
  37 -35   0    1.37    1.04
 -35  -2   0    2.33    1.76
  -2  37   0    0.58    0.77
   1  37   0    0.50    0.56
 -38   1   0   -0.77    0.52
  37 -38   0   -1.05    0.85
  37 -38   0    0.74    0.93
   1  37   0    0.00    0.59
   1  37   0    1.02    1.26
 -38   1   0   -1.34    0.71
 -38   1   0    0.48    1.45
  -1 -37   0    0.87    0.76
  -1 -37   0    1.87    1.40
  38  -1   0   -0.41    0.79
 -37  38   0   -0.31    0.95
  -1 -37   0    0.13    0.72
  38  -1   0   -0.26    0.54
  -1 -37   0   -0.15    1.19
  34 -38   0   -0.99    0.86
  34 -38   0    1.03    0.98
   4  34   0   -0.48    1.29
 -38   4   0    0.92    0.64
 -38   4   0   -0.62    0.59
 -38   4   0    0.77    0.92
 -38   4   0   -2.70    1.25
  38  -4   0    0.32    0.88
 -34  38   0    0.01    0.91
  -4 -34   0    0.68    1.27
 -34  38   0   -1.37    0.64
  -4 -34   0    0.23    0.68
  -4 -34   0    0.39    1.28
  -4 -34   0   -0.03    0.72
   7  31   0    4.14    1.56
 -38   7   0    1.26    0.75
 -38   7   0    1.59    0.78
  31 -38   0    0.95    1.00
  31 -38   0    1.45    1.18
  38  -7   0    1.42    0.87
  38  -7   0    1.97    1.08
 -31  38   0    2.05    1.21
  -7 -31   0    0.47    1.33
  -7 -31   0    1.53    0.85
 -31  38   0    2.21    1.12
  -7 -31   0    2.50    0.77
  -7 -31   0    1.37    1.22
  28 -38   0    2.43    1.25
  28 -38   0    3.10    1.14
  10  28   0    0.23    1.23
 -38  10   0    1.91    0.81
 -38  10   0    1.89    0.81
  38 -10   0    2.70    1.03
  38 -10   0    1.04    1.61
 -10 -28   0    1.24    0.76
 -10 -28   0    2.01    0.64
 -10 -28   0    2.59    1.50
 -10 -28   0    2.44    1.35
 -28  38   0    0.83    0.94
  13  25   0    3.91    1.52
 -38  13   0    2.58    0.90
  25 -38   0    3.36    1.15
  25 -38   0    3.75    1.34
 -38  13   0    1.68    0.92
  38 -13   0    3.40    1.18
 -25  38   0    3.83    1.88
 -13 -25   0    1.76    0.54
 -25  38   0    0.81    1.04
 -13 -25   0   -0.63    1.30
 -13 -25   0    4.39    1.13
  38 -13   0    2.77    1.15
 -13 -25   0    1.71    1.23
 -38  16   0    0.59    0.81
  22 -38   0    0.11    0.93
 -38  16   0   -0.53    0.64
  16  22   0    0.66    1.14
  22 -38   0    0.07    0.93
 -16 -22   0    0.45    0.33
 -16 -22   0   -0.53    0.49
 -16 -22   0    2.67    1.46
 -22  38   0   -0.33    1.39
 -16 -22   0   -0.41    0.41
 -22  38   0    0.46    0.86
  38 -16   0    3.28    1.21
 -16 -22   0    1.37    1.10
  38 -16   0    1.68    1.10
  19  19   0    1.21    1.30
 -38  19   0    1.84    0.91
 -38  19   0    2.57    1.56
  19 -38   0    1.46    0.96
 -38  19   0    1.68    1.03
  19 -38   0    0.65    0.96
  38 -19   0    1.13    1.14
 -19  38   0   -0.02    1.43
 -19  38   0   -0.53    0.76
 -19 -19   0   -1.69    1.10
  38 -19   0    0.22    0.93
 -19 -19   0    0.41    0.77
 -19 -19   0    1.34    0.51
  16 -38   0    3.93    1.22
  16 -38   0    4.18    1.30
  22  16   0    4.50    1.60
 -38  22   0    2.84    1.11
 -38  22   0    3.90    1.10
 -16  38   0    3.15    1.12
  38 -22   0    4.41    1.17
 -22 -16   0    4.86    1.39
 -22 -16   0    4.88    0.84
  38 -22   0    2.50    1.26
  38 -22   0    5.73    1.34
 -22 -16   0    5.72    1.80
 -16  38   0    4.20    1.85
 -22 -16   0    3.39    0.54
 -38  25   0   -1.50    0.82
  25  13   0    0.75    1.12
  13 -38   0    1.32    0.89
 -38  25   0   -0.27    0.77
  13 -38   0    1.01    1.08
  38 -25   0    0.95    0.97
  38 -25   0    1.65    1.13
 -25 -13   0   -0.07    0.88
  38 -25   0    2.19    1.36
 -13  38   0   -0.51    0.75
 -25 -13   0    0.36    0.38
 -13  38   0    0.31    1.40
 -25 -13   0    0.58    1.37
 -25 -13   0    0.68    0.47
  10 -38   0    1.51    0.99
 -38  28   0    2.25    1.04
  28  10   0    2.78    1.38
  38 -28   0    4.06    1.55
 -10  38   0    1.98    1.60
 -28 -10   0    1.61    1.07
 -28 -10   0    1.93    1.54
  38 -28   0    1.83    0.98
 -10  38   0    0.45    0.87
 -28 -10   0    1.53    0.44
  38 -28   0    2.02    1.19
 -38  31   0    3.52    1.20
   7 -38   0   -0.41    0.76
   7 -38   0    0.54    0.93
 -38  31   0   -0.33    0.91
 -31  -7   0    2.15    1.05
  38 -31   0   -0.78    1.10
 -31  -7   0    3.08    1.69
  -7  38   0    1.81    1.58
  38 -31   0   -1.51    1.12
  38 -31   0    1.16    0.99
  -7  38   0    2.23    0.98
 -31  -7   0    1.74    0.47
 -38  34   0   -0.05    1.05
 -38  34   0   -0.27    0.78
  34   4   0    0.55    0.68
   4 -38   0    1.30    0.93
   4 -38   0   -0.64    0.76
 -34  -4   0    0.85    0.89
 -34  -4   0   -0.26    0.44
 -34  -4   0    0.35    1.46
  -4  38   0   -1.02    1.26
  -4  38   0    1.18    0.87
  -4  38   0   -1.74    0.93
  38 -34   0    0.59    0.97
  38 -34   0   -0.86    0.92
  38 -34   0   -0.25    1.49
   1 -38   0    0.02    0.84
  37   1   0    0.66    0.64
  37   1   0    1.73    0.90
 -38  37   0    1.79    1.16
   1 -38   0    3.11    1.45
   1 -38   0   -0.12    0.79
  38 -37   0    0.82    0.89
 -37  -1   0    1.89    0.62
  38 -37   0   -0.31    0.93
  -1  38   0    0.15    1.41
 -37  -1   0    1.81    1.38
  -1  38   0   -0.04    0.61
 -37  -1   0   -1.23    0.78
  -1  38   0    3.40    1.02
  38 -37   0    1.37    1.60
 -39   3   0    1.41    0.70
 -39   3   0   -1.00    0.79
  36 -39   0    1.34    1.12
 -39   3   0    0.23    1.32
   3  36   0    0.99    1.33
  39  -3   0    2.70    1.05
  -3 -36   0    1.96    0.93
 -36  39   0    0.07    0.87
  -3 -36   0   -0.11    1.29
  -3 -36   0    1.34    1.10
  39  -3   0    1.27    0.71
  33 -39   0   -0.99    0.68
   6  33   0    0.65    1.41
 -39   6   0   -0.86    1.24
 -39   6   0    0.07    0.66
 -39   6   0   -1.27    0.51
  33 -39   0   -0.07    0.96
  -6 -33   0    1.10    0.83
  -6 -33   0    0.12    1.06
 -33  39   0   -0.40    0.96
 -33  39   0   -0.32    0.74
  -6 -33   0    1.18    1.38
  -6 -33   0    0.14    0.55
  39  -6   0   -0.16    0.65
  39  -6   0    1.51    1.06
 -39   9   0    0.97    1.41
  30 -39   0    0.00    1.09
   9  30   0    2.32    1.43
  30 -39   0    0.82    1.16
 -39   9   0   -0.03    0.66
 -39   9   0    0.43    0.73
  39  -9   0    0.70    0.79
  39  -9   0    1.14    0.97
  -9 -30   0    2.01    1.51
  -9 -30   0    0.19    0.54
  -9 -30   0   -0.83    0.63
  -9 -30   0   -0.70    1.00
 -30  39   0    0.18    1.07
 -39  12   0    2.60    0.95
  27 -39   0    0.47    0.69
 -39  12   0    0.73    0.77
  27 -39   0    1.27    1.06
  12  27   0    1.08    1.26
 -39  12   0    2.65    1.53
 -12 -27   0    0.66    0.70
  39 -12   0    0.95    0.95
 -27  39   0    1.15    1.09
  39 -12   0    1.07    0.96
 -12 -27   0    0.19    1.13
 -12 -27   0    1.62    0.60
 -27  39   0    3.27    1.82
 -12 -27   0    1.89    1.22
  24 -39   0   -0.08    0.85
 -39  15   0    1.08    0.81
  15  24   0   -1.04    0.99
  24 -39   0    0.13    0.97
 -39  15   0   -1.92    1.09
 -39  15   0    1.62    0.94
 -24  39   0    0.12    1.55
 -24  39   0   -0.78    0.83
  39 -15   0   -0.86    0.94
 -15 -24   0   -0.59    1.03
 -15 -24   0    1.33    0.63
  39 -15   0    0.49    0.99
 -15 -24   0   -1.17    1.14
 -15 -24   0   -0.58    0.36
 -15 -24   0    0.48    0.58
  21 -39   0    1.97    1.02
 -39  18   0    1.74    0.92
  18  21   0    0.35    1.23
  21 -39   0    2.03    1.07
 -39  18   0    2.47    1.07
 -39  18   0    2.12    1.47
 -21  39   0   -0.05    1.61
  39 -18   0    0.09    0.85
  39 -18   0   -0.91    1.05
 -18 -21   0    0.78    1.14
 -18 -21   0    0.53    1.55
 -21  39   0    0.82    0.90
 -18 -21   0    1.65    0.58
  18 -39   0    0.53    0.94
 -39  21   0   -0.87    1.27
 -39  21   0    0.30    0.73
  18 -39   0    0.03    0.91
 -39  21   0    0.92    0.91
  21  18   0   -1.01    1.01
  39 -21   0    0.00    1.02
 -21 -18   0   -0.66    0.37
 -18  39   0    1.46    1.63
  39 -21   0    1.35    1.03
 -21 -18   0   -0.18    0.90
 -21 -18   0    2.52    1.37
 -21 -18   0    0.12    0.70
 -18  39   0   -1.60    0.66
 -39  24   0   -0.22    0.87
  15 -39   0    0.92    0.96
 -39  24   0   -0.22    0.83
  24  15   0    0.46    1.21
  15 -39   0    0.33    0.82
 -24 -15   0    0.21    1.22
 -24 -15   0    0.99    1.00
  39 -24   0   -0.67    1.08
 -24 -15   0    0.39    0.59
 -15  39   0   -0.47    1.42
 -15  39   0   -0.07    0.86
  39 -24   0   -0.70    0.76
 -24 -15   0    0.52    0.39
  39 -24   0    0.45    1.04
  27  12   0    1.48    1.27
  12 -39   0   -0.34    0.83
 -39  27   0    0.41    0.99
 -39  27   0    0.22    0.93
  12 -39   0    0.95    1.01
 -12  39   0    1.20    0.99
  39 -27   0    2.75    1.44
 -27 -12   0    1.02    1.45
  39 -27   0    0.85    0.88
 -12  39   0    1.95    1.71
  39 -27   0    1.38    1.06
 -27 -12   0    0.84    1.03
 -27 -12   0    1.33    0.48
 -39  30   0    3.08    1.13
   9 -39   0    3.58    1.24
   9 -39   0    1.81    1.04
 -39  30   0    3.29    1.12
  30   9   0    1.10    1.43
  -9  39   0    1.51    0.94
 -30  -9   0    1.54    1.08
  -9  39   0    2.23    1.77
  39 -30   0    4.25    1.57
 -30  -9   0    2.77    1.69
  39 -30   0    1.32    1.00
  39 -30   0    2.86    1.33
 -30  -9   0    2.62    0.54
   6 -39   0   -1.68    1.28
   6 -39   0    1.42    0.96
 -39  33   0    1.31    1.04
 -39  33   0    3.01    1.17
  -6  39   0    1.09    0.97
 -33  -6   0    0.70    1.38
  -6  39   0    0.92    1.47
  39 -33   0    0.88    1.31
  39 -33   0    0.05    0.99
  39 -33   0    0.40    0.94
 -33  -6   0    1.39    0.49
 -33  -6   0    1.26    1.00
 -39  36   0    1.09    1.08
  36   3   0    3.32    0.91
   3 -39   0    1.74    0.93
  -3  39   0    2.42    1.70
  39 -36   0    3.23    1.15
  -3  39   0    2.35    0.90
 -36  -3   0    3.43    1.05
  39 -36   0    2.09    1.27
  -3  39   0    1.04    0.99
 -36  -3   0    2.64    0.67
 -39  39   0    2.02    1.17
   0 -39   0    0.44    1.20
   0 -39   0    1.79    1.05
  39   0   0   -0.08    0.76
  39   0   0    0.24    0.60
   0 -39   0   -0.28    0.68
   0 -39   0   -0.57    1.08
 -39   0   0    2.45    1.48
   0  39   0    1.06    0.73
 -39   0   0    1.61    0.60
 -39   0   0    1.57    0.88
  39 -39   0    1.17    1.03
  39 -39   0   -0.64    1.28
   0  39   0    1.35    1.42
   0  39   0    0.57    0.60
 -40   2   0   -1.22    1.48
  38 -40   0   -1.31    0.70
 -40   2   0   -0.39    0.50
 -40   2   0   -0.48    0.71
  -2 -38   0    0.75    1.19
  40  -2   0    1.35    0.90
  -2 -38   0   -1.45    1.09
  40  -2   0   -0.48    0.53
  -2 -38   0    0.02    0.68
 -38  40   0   -0.99    0.76
  -2 -38   0   -1.40    0.66
 -40   5   0    0.97    0.71
  35 -40   0    1.40    1.10
   5  35   0    0.90    1.35
 -40   5   0    1.41    1.56
  -5 -35   0    1.78    1.36
 -35  40   0    2.36    1.19
  40  -5   0    2.20    0.80
  -5 -35   0    0.32    0.97
  40  -5   0    0.21    0.86
  -5 -35   0    0.97    0.70
 -40   8   0    1.37    1.52
   8  32   0    0.42    1.31
 -40   8   0    0.22    0.68
 -40   8   0    0.91    0.73
  32 -40   0    0.78    1.04
  -8 -32   0    1.71    1.34
  40  -8   0    0.49    1.05
  40  -8   0   -0.23    0.71
 -32  40   0    1.35    1.07
  -8 -32   0    2.17    0.78
  -8 -32   0    0.65    0.74
  -8 -32   0    2.66    1.40
 -40  11   0    2.04    0.90
 -40  11   0    0.93    0.83
  29 -40   0    0.96    1.29
  29 -40   0    2.08    1.21
 -40  11   0    3.27    1.70
  11  29   0   -0.82    1.10
  40 -11   0    0.79    0.92
 -29  40   0    3.73    1.41
 -11 -29   0    1.66    0.80
  40 -11   0    1.14    1.08
 -29  40   0    1.04    1.84
 -11 -29   0    1.24    1.30
 -11 -29   0    0.68    1.32
 -11 -29   0    1.35    0.63
  26 -40   0    3.12    1.27
 -40  14   0    7.38    1.25
  26 -40   0    6.39    1.54
  14  26   0    8.80    1.96
 -40  14   0    4.02    1.76
 -40  14   0    9.16    1.41
 -14 -26   0    4.52    0.67
 -14 -26   0    5.23    0.93
 -14 -26   0    2.64    1.61
 -26  40   0    8.34    2.38
  40 -14   0    4.95    1.34
 -26  40   0    6.35    1.49
  40 -14   0    6.08    1.42
 -14 -26   0    4.45    0.97
 -14 -26   0    4.44    1.50
 -40  17   0    0.64    0.85
 -40  17   0    1.20    0.90
  17  23   0   -0.19    1.17
 -40  17   0    0.79    1.40
  23 -40   0    0.43    0.98
  23 -40   0    1.13    1.13
 -17 -23   0    2.08    0.66
 -23  40   0    0.77    1.02
  40 -17   0    0.09    0.94
 -17 -23   0    2.19    1.21
 -23  40   0    1.91    1.71
 -17 -23   0    1.61    1.41
  20 -40   0   -0.18    0.75
 -40  20   0   -0.23    0.78
 -40  20   0    1.29    0.94
  20 -40   0    0.65    0.90
 -40  20   0    0.04    1.17
  20  20   0   -0.17    1.15
 -20 -20   0   -0.22    1.01
 -20 -20   0    1.40    0.90
 -20 -20   0   -0.52    0.44
  40 -20   0   -0.47    1.04
 -20 -20   0    1.42    1.37
  40 -20   0    0.80    1.02
 -20  40   0   -0.70    1.46
 -20  40   0    0.25    0.85
  17 -40   0    0.97    1.10
  23  17   0    2.86    1.43
 -40  23   0    1.90    1.05
 -40  23   0    0.70    0.92
  17 -40   0   -0.17    0.79
 -23 -17   0   -0.32    1.28
  40 -23   0    1.37    0.98
 -23 -17   0    0.53    0.44
 -23 -17   0    0.30    0.65
 -17  40   0    1.28    1.04
 -17  40   0    0.36    1.42
  40 -23   0    1.20    1.20
 -23 -17   0   -1.09    0.94
 -40  26   0    2.56    1.15
 -40  26   0    2.30    1.08
  14 -40   0    1.12    0.92
  14 -40   0    0.32    0.86
  26  14   0    1.50    1.38
  40 -26   0   -0.18    0.74
 -26 -14   0    1.26    0.60
 -26 -14   0   -0.01    1.25
  40 -26   0    0.06    1.34
 -14  40   0   -0.38    0.81
 -14  40   0   -0.29    1.47
  40 -26   0    1.51    1.10
 -26 -14   0   -0.72    0.98
 -40  29   0    3.80    1.22
 -40  29   0    2.46    1.14
  29  11   0    3.61    1.53
  11 -40   0    1.53    1.11
  11 -40   0    2.43    1.18
 -11  40   0    2.60    1.81
  40 -29   0    1.06    0.94
 -11  40   0    2.81    1.11
  40 -29   0    0.98    1.39
 -29 -11   0   -0.47    1.42
 -29 -11   0    1.90    1.15
  40 -29   0    1.72    1.21
 -40  32   0    0.67    1.17
   8 -40   0    1.60    1.10
   8 -40   0    3.46    1.16
 -40  32   0    1.07    0.88
  -8  40   0   -1.06    1.23
  40 -32   0    0.75    1.01
  40 -32   0    0.39    1.08
  40 -32   0    2.55    1.35
  -8  40   0    0.96    0.95
 -32  -8   0    1.79    0.54
 -32  -8   0    3.19    1.91
 -32  -8   0    0.81    0.94
   5 -40   0   -0.33    0.76
   5 -40   0    0.84    0.92
 -40  35   0    0.62    1.02
  -5  40   0    0.50    1.06
  40 -35   0    0.39    1.00
  -5  40   0    1.95    1.54
  -5  40   0    1.36    0.86
  40 -35   0    0.64    1.36
 -35  -5   0    0.08    1.54
 -35  -5   0    1.48    0.94
  40 -35   0    0.74    1.14
 -35  -5   0    0.80    0.50
   2 -40   0    2.16    0.98
  38   2   0   -0.34    0.70
   2 -40   0    1.36    0.88
 -40  38   0    1.18    0.93
  -2  40   0    2.23    1.40
  -2  40   0    0.07    0.70
 -38  -2   0    0.51    0.52
  40 -38   0    2.33    1.50
 -38  -2   0    2.05    0.94
  40 -38   0   -0.40    0.97
  40 -38   0    3.01    1.36
 -38  -2   0    0.65    1.53
   1  40   0    3.75    1.64
 -41   1   0   -0.17    0.96
 -41   1   0    0.06    0.73
 -41   1   0   -0.42    0.52
  40 -41   0   -0.04    1.27
  -1 -40   0   -0.49    0.79
  -1 -40   0    0.90    1.26
  41  -1   0    0.84    0.84
  41  -1   0   -0.24    0.56
  -1 -40   0    0.71    0.76
 -40  41   0    0.33    0.93
  -1 -40   0   -0.10    1.14
  37 -41   0   -0.42    0.80
 -41   4   0    1.82    1.35
 -41   4   0    0.47    0.67
  41  -4   0    1.53    0.68
  -4 -37   0   -0.80    1.17
 -37  41   0    0.71    0.97
  -4 -37   0    1.34    1.28
  41  -4   0    1.33    0.95
  -4 -37   0    0.31    0.75
  34 -41   0    0.48    1.07
 -41   7   0    0.39    0.71
 -41   7   0    0.68    1.54
 -41   7   0    0.33    0.67
   7  34   0   -0.85    1.21
  -7 -34   0    0.99    1.21
 -34  41   0    0.56    1.11
  41  -7   0    1.36    0.96
  -7 -34   0    1.13    0.69
  -7 -34   0    1.38    0.76
  -7 -34   0    2.71    1.48
  41  -7   0    2.39    0.82
 -41  10   0    2.83    0.98
 -41  10   0    4.32    1.75
  31 -41   0    0.02    0.91
 -41  10   0    1.78    0.88
  10  31   0    1.23    1.41
  41 -10   0    0.11    0.95
 -10 -31   0    1.70    1.41
 -31  41   0    3.40    1.36
  41 -10   0    2.10    0.92
 -10 -31   0    1.58    0.70
 -10 -31   0    2.17    1.42
 -10 -31   0    0.71    0.76
 -41  13   0   -0.41    0.65
  13  28   0    0.40    1.34
 -41  13   0    0.07    0.78
 -41  13   0    0.20    1.45
  28 -41   0    1.23    1.16
 -28  41   0    0.21    1.01
  41 -13   0    0.11    0.98
 -13 -28   0   -0.48    1.07
 -28  41   0    1.36    1.64
 -13 -28   0    1.37    0.57
 -13 -28   0   -0.18    1.33
 -13 -28   0    0.16    0.67
  41 -13   0    0.53    0.94
 -41  16   0    0.43    0.86
  25 -41   0    1.12    1.09
  16  25   0    1.48    1.28
 -41  16   0    1.53    1.61
 -41  16   0    1.39    0.96
  25 -41   0    0.56    1.04
  41 -16   0    0.71    1.09
 -16 -25   0    1.39    0.43
 -16 -25   0    1.17    0.73
  41 -16   0    1.77    1.23
 -25  41   0    1.74    1.14
 -16 -25   0    2.66    1.50
 -16 -25   0    1.21    0.57
 -25  41   0    2.79    1.97
 -16 -25   0   -0.19    1.09
 -41  19   0    0.61    0.92
 -41  19   0   -0.32    0.79
  22 -41   0    0.65    1.09
 -41  19   0   -0.51    1.36
  22 -41   0    0.47    0.98
  19  22   0    0.21    1.22
  41 -19   0   -0.02    1.09
 -22  41   0    0.92    0.99
 -19 -22   0    0.27    0.54
 -19 -22   0    0.91    1.33
  41 -19   0    0.10    0.99
 -22  41   0    0.95    1.63
 -19 -22   0   -0.15    1.12
 -41  22   0   -0.68    0.74
 -41  22   0   -1.39    1.08
  19 -41   0   -2.58    0.81
  22  19   0    0.34    1.09
  19 -41   0    0.88    1.09
 -41  22   0    0.92    0.95
 -22 -19   0    3.81    1.67
 -22 -19   0    0.15    0.45
 -19  41   0   -0.08    0.96
 -22 -19   0    0.49    1.03
 -19  41   0   -0.63    1.26
  41 -22   0   -1.47    1.06
  41 -22   0   -0.31    0.92
 -22 -19   0    1.40    0.77
  16 -41   0    1.35    0.93
  16 -41   0    0.16    0.85
 -41  25   0    1.83    1.06
 -41  25   0    0.72    0.93
  25  16   0    1.15    1.22
  41 -25   0    4.36    1.51
 -16  41   0    0.20    0.85
 -25 -16   0    0.99    0.48
  41 -25   0    1.16    1.06
 -25 -16   0   -1.64    1.26
 -25 -16   0    1.70    1.13
 -25 -16   0    0.74    0.63
  41 -25   0    3.10    1.13
 -16  41   0    4.23    1.93
  13 -41   0    0.78    1.02
  28  13   0    2.01    1.40
 -41  28   0    0.25    0.91
  13 -41   0    0.92    0.95
 -41  28   0    1.19    0.97
 -28 -13   0    0.93    0.55
  41 -28   0   -0.19    0.91
  41 -28   0    1.23    1.18
 -13  41   0    1.66    1.65
  41 -28   0    1.68    1.35
 -13  41   0    1.59    1.07
 -28 -13   0    2.00    1.10
 -28 -13   0   -0.01    1.43
 -41  31   0    2.14    1.11
  31  10   0    2.67    1.61
  10 -41   0    0.69    0.91
 -41  31   0    0.31    1.03
  10 -41   0   -0.63    0.82
 -10  41   0    3.36    1.84
 -31 -10   0    1.19    0.49
  41 -31   0    3.33    1.14
 -10  41   0    0.83    0.94
  41 -31   0    0.17    1.23
 -31 -10   0    3.19    1.75
  41 -31   0    0.47    1.04
 -31 -10   0    1.85    1.11
 -41  34   0    4.39    1.35
   7 -41   0    1.46    1.00
 -41  34   0   -0.07    1.80
   7 -41   0    3.62    1.01
  41 -34   0    0.87    1.10
 -34  -7   0    2.59    1.65
  41 -34   0    1.74    1.35
  -7  41   0    0.38    1.38
 -34  -7   0    3.12    1.11
  41 -34   0    1.19    1.02
  -7  41   0    2.48    1.16
   4 -41   0    1.81    1.00
 -41  37   0    0.50    0.98
   4 -41   0   -0.41    0.62
  37   4   0   -0.32    0.58
 -37  -4   0    1.25    1.37
  41 -37   0    1.45    1.49
 -37  -4   0    0.54    0.47
  41 -37   0   -1.44    0.86
  -4  41   0    1.79    0.88
 -37  -4   0    2.29    0.90
  -4  41   0    1.53    1.44
  41 -37   0   -1.33    0.72
   1 -41   0    0.23    0.91
   1 -41   0    3.96    1.59
   1 -41   0    1.31    0.83
 -41  40   0    1.05    1.04
  40   1   0   -0.26    0.67
  -1  41   0    0.24    0.59
 -40  -1   0    1.12    0.64
  -1  41   0    2.50    1.57
  41 -40   0   -1.41    1.36
  -1  41   0    0.79    0.73
 -40  -1   0    1.80    1.52
 -40  -1   0   -0.08    0.76
 -42   3   0   -0.56    1.14
 -42   3   0    0.52    0.58
  39 -42   0    0.76    1.11
   3  39   0    0.58    1.23
  -3 -39   0    0.38    1.06
  -3 -39   0    0.19    0.83
 -39  42   0   -0.91    0.72
  -3 -39   0    0.55    1.15
  42  -3   0   -0.69    0.49
  -3 -39   0   -0.04    0.71
  42  -3   0    0.13    0.86
   6  36   0    2.08    1.46
  36 -42   0    0.02    0.99
 -42   6   0   -0.19    0.65
 -42   6   0    0.73    1.29
  -6 -36   0    0.08    0.76
  -6 -36   0    1.93    1.28
  -6 -36   0    0.94    1.33
  42  -6   0    1.81    0.72
 -36  42   0    1.04    1.13
  -6 -36   0    1.31    0.73
 -42   9   0    0.27    0.73
   9  33   0    1.11    1.53
 -42   9   0    2.61    1.76
  33 -42   0   -0.38    1.11
 -42   9   0    1.35    0.82
  42  -9   0   -0.01    0.92
  -9 -33   0    1.51    0.69
  -9 -33   0    1.21    0.83
 -33  42   0    1.61    1.07
  -9 -33   0    1.10    1.24
  -9 -33   0   -0.65    1.22
 -42  12   0    2.58    1.44
  12  30   0   -0.34    1.17
  30 -42   0   -0.88    0.97
 -42  12   0    0.27    0.80
 -42  12   0    0.31    0.73
 -12 -30   0    0.38    0.53
 -12 -30   0   -3.19    1.09
 -30  42   0    0.46    1.74
 -30  42   0   -0.68    0.93
 -12 -30   0   -0.44    0.68
 -12 -30   0    0.62    1.20
  42 -12   0    0.11    0.90
  42 -12   0    2.14    0.92
  15  27   0    3.61    1.52
 -42  15   0    1.54    0.88
  27 -42   0    4.07    1.43
 -42  15   0    2.76    1.09
 -42  15   0    0.87    1.58
 -15 -27   0    1.87    0.74
  42 -15   0    0.80    1.06
 -15 -27   0    2.61    0.86
 -27  42   0    2.99    1.97
 -15 -27   0    2.85    1.43
 -27  42   0    2.12    1.26
 -15 -27   0    3.35    1.63
  42 -15   0    1.92    1.05
 -15 -27   0    1.02    0.49
  18  24   0    0.64    1.24
 -42  18   0    1.44    1.56
  24 -42   0    1.14    1.04
 -42  18   0    0.77    0.90
 -42  18   0    0.69    0.89
 -24  42   0    0.58    1.55
 -24  42   0    0.37    1.10
  42 -18   0    2.55    1.17
 -18 -24   0    0.42    0.61
 -18 -24   0   -0.66    1.03
 -18 -24   0    2.25    1.46
  42 -18   0    1.00    1.11
  21 -42   0    1.91    1.23
 -42  21   0    0.87    0.91
  21  21   0    0.06    1.16
 -42  21   0    2.72    1.72
 -42  21   0    2.47    1.17
  21 -42   0    1.60    1.09
 -21  42   0    0.68    0.89
 -21 -21   0   -1.76    1.35
 -21 -21   0    0.48    0.54
  42 -21   0   -0.38    1.03
  42 -21   0    2.64    1.11
 -21 -21   0    1.14    1.06
 -21  42   0    1.83    1.69
  24  18   0    1.29    1.31
  18 -42   0    1.33    1.15
 -42  24   0    2.00    1.53
 -42  24   0    2.99    1.16
  18 -42   0    1.87    1.14
 -42  24   0    1.29    1.07
 -24 -18   0    1.20    0.79
  42 -24   0   -0.25    0.91
 -24 -18   0    3.66    1.52
 -24 -18   0   -1.34    1.19
 -18  42   0    1.69    1.68
 -18  42   0    2.24    1.13
  42 -24   0   -0.90    1.05
 -24 -18   0    2.35    0.59
 -42  27   0    1.43    1.04
 -42  27   0    2.14    1.03
  15 -42   0   -1.11    0.82
  27  15   0    1.36    1.31
  15 -42   0    2.33    1.12
 -27 -15   0    2.59    1.15
 -15  42   0    5.63    2.04
  42 -27   0    1.33    1.18
 -27 -15   0    2.26    1.58
  42 -27   0    1.05    1.45
  42 -27   0    1.15    1.00
 -15  42   0    1.64    1.03
 -27 -15   0    1.68    0.67
 -42  30   0    2.72    1.28
  30  12   0    1.80    1.40
  12 -42   0    0.55    0.94
  12 -42   0    1.71    1.18
 -42  30   0    2.49    1.16
 -30 -12   0    4.02    1.30
 -12  42   0    1.62    1.57
 -30 -12   0    2.91    1.71
  42 -30   0    2.60    1.48
 -12  42   0    3.02    1.01
 -30 -12   0    2.85    0.65
  42 -30   0    1.76    1.15
  42 -30   0    2.40    1.34
 -42  33   0   -0.78    0.81
   9 -42   0   -0.61    0.75
 -42  33   0   -0.04    1.05
   9 -42   0   -0.47    0.77
  42 -33   0    1.56    1.15
 -33  -9   0   -1.96    1.17
  -9  42   0   -0.55    0.73
 -33  -9   0   -0.12    0.45
  -9  42   0    1.87    1.59
  42 -33   0    3.43    1.55
  42 -33   0    1.43    0.90
 -33  -9   0   -0.96    0.85
   6 -42   0   -0.46    0.84
   6 -42   0   -0.31    0.73
 -42  36   0   -0.93    0.82
 -36  -6   0   -0.27    0.45
 -36  -6   0   -1.71    1.25
  -6  42   0    0.17    0.81
  42 -36   0    1.22    1.24
  -6  42   0   -0.20    0.96
 -36  -6   0   -0.16    0.75
  42 -36   0   -0.26    0.75
  42 -36   0   -1.37    1.12
  -6  42   0   -1.92    1.09
   3 -42   0    1.88    0.93
 -42  39   0    0.54    1.00
  39   3   0    0.26    0.64
   3 -42   0    0.45    0.76
  42 -39   0    2.03    1.53
  -3  42   0   -1.91    1.06
  42 -39   0   -0.89    1.04
  -3  42   0   -0.71    0.62
 -39  -3   0   -1.99    1.49
 -39  -3   0    0.07    0.49
 -39  -3   0   -1.20    0.69
  -3  42   0    0.25    0.78
   0 -42   0    0.05    0.78
  42   0   0    1.13    0.75
   0 -42   0   -1.14    0.66
   0 -42   0    0.49    1.30
   0 -42   0   -0.95    1.03
   0  42   0    0.08    1.45
 -42   0   0    0.40    0.56
   0  42   0    0.02    0.45
   0  42   0    0.16    0.43
  42 -42   0   -0.52    0.83
 -42   0   0   -1.09    0.61
   2  41   0    0.95    1.37
 -43   2   0   -1.05    0.48
  41 -43   0   -0.41    0.84
  -2 -41   0   -0.77    0.66
  43  -2   0    0.93    0.59
  -2 -41   0   -2.16    0.66
  43  -2   0   -0.16    0.81
  -2 -41   0   -0.80    1.09
  -2 -41   0   -0.24    1.09
   5  38   0    1.90    1.59
 -43   5   0    0.04    0.54
  38 -43   0    0.45    0.98
  -5 -38   0    1.56    1.34
  43  -5   0   -1.66    0.53
 -38  43   0   -0.23    0.79
  -5 -38   0   -1.70    0.63
  -5 -38   0   -0.75    1.14
  43  -5   0    1.46    0.89
  35 -43   0   -0.45    0.98
   8  35   0    1.13    1.28
 -43   8   0    2.99    1.47
  43  -8   0   -1.80    1.16
  -8 -35   0    0.08    0.58
  -8 -35   0    0.78    1.18
  -8 -35   0    1.66    0.83
  -8 -35   0    2.88    1.42
  43  -8   0    0.82    0.65
 -35  43   0   -1.60    0.79
  11  32   0   -0.29    1.15
 -43  11   0    1.90    0.91
 -43  11   0    1.20    0.77
 -43  11   0    2.19    1.54
  32 -43   0    0.87    1.16
 -11 -32   0   -2.07    1.12
  43 -11   0   -0.28    0.93
 -11 -32   0    1.12    0.79
 -32  43   0   -0.55    0.77
 -11 -32   0    0.65    0.56
  43 -11   0    0.50    0.83
 -11 -32   0    0.06    1.14
 -32  43   0    1.48    1.76
 -43  14   0    2.22    1.00
  14  29   0    1.01    1.44
  29 -43   0    4.30    1.42
 -43  14   0    4.54    1.82
 -43  14   0    1.89    0.88
 -29  43   0    1.55    1.78
 -14 -29   0    2.13    1.31
  43 -14   0    2.85    1.26
 -14 -29   0    3.64    0.95
 -29  43   0    1.35    1.21
 -14 -29   0    2.69    1.48
 -14 -29   0    1.65    0.80
 -14 -29   0    2.65    0.62
  43 -14   0    2.56    1.09
  17  26   0    0.55    1.23
 -43  17   0    1.83    0.96
 -43  17   0    3.30    1.14
  26 -43   0    1.72    1.25
 -43  17   0    1.02    1.25
 -17 -26   0    1.86    1.38
  43 -17   0   -0.45    0.91
 -26  43   0    2.16    1.82
 -17 -26   0    1.61    0.74
  43 -17   0    0.44    1.01
 -17 -26   0    0.85    1.35
 -26  43   0    0.60    1.02
  20  23   0   -0.48    1.12
  23 -43   0   -1.10    0.91
 -43  20   0    0.08    0.78
 -43  20   0    0.38    0.87
 -43  20   0    0.31    1.46
 -23  43   0   -0.35    0.94
 -20 -23   0   -0.27    0.51
 -20 -23   0    1.80    1.36
  43 -20   0    1.48    1.22
  43 -20   0    0.83    1.17
 -23  43   0    1.73    1.63
 -20 -23   0   -0.91    0.97
  20 -43   0    0.50    1.06
  23  20   0   -1.35    1.10
 -43  23   0   -1.35    0.65
 -43  23   0    0.22    0.87
 -23 -20   0    0.06    0.52
 -23 -20   0    1.14    1.15
 -23 -20   0    0.22    0.80
 -20  43   0   -0.49    1.29
  43 -23   0   -0.68    0.91
 -23 -20   0    0.79    1.41
 -20  43   0    0.96    1.07
  43 -23   0    1.06    1.24
  17 -43   0    0.85    0.94
 -43  26   0    3.02    1.09
 -43  26   0   -0.06    0.93
  26  17   0    2.82    1.40
  43 -26   0   -0.75    1.20
 -26 -17   0    0.43    1.37
 -17  43   0    0.30    0.92
 -26 -17   0    1.02    0.69
 -26 -17   0    1.59    0.56
 -17  43   0    1.94    1.73
  43 -26   0    2.15    1.22
 -43  29   0   -1.51    0.73
  14 -43   0    0.26    0.95
  29  14   0   -1.31    1.01
 -43  29   0   -0.01    1.00
  14 -43   0    0.06    0.98
 -29 -14   0    0.80    1.06
 -29 -14   0   -1.68    1.18
  43 -29   0   -0.52    0.85
 -14  43   0    0.90    0.92
  43 -29   0    0.21    1.00
 -14  43   0    0.74    1.49
 -29 -14   0    0.47    0.56
  43 -29   0    1.27    1.34
  11 -43   0   -0.26    0.80
 -43  32   0    1.59    1.09
  11 -43   0    0.03    0.89
 -43  32   0    1.26    1.08
  43 -32   0   -0.17    0.95
 -32 -11   0   -0.41    1.39
 -32 -11   0   -1.06    0.90
  43 -32   0   -0.16    0.97
 -32 -11   0   -0.21    0.41
 -11  43   0    0.15    0.87
  43 -32   0   -0.56    1.19
 -11  43   0    0.18    1.28
 -43  35   0    0.03    0.91
   8 -43   0    1.00    0.87
   8 -43   0   -1.71    0.77
  43 -35   0    0.70    1.09
  -8  43   0    0.29    1.18
 -35  -8   0    1.88    0.94
 -35  -8   0   -1.23    1.55
  43 -35   0    2.50    0.96
 -43  38   0    1.09    1.00
   5 -43   0    0.55    0.84
 -38  -5   0   -0.41    0.69
  -5  43   0    0.71    1.49
  43 -38   0    2.61    1.22
  43 -38   0    2.01    1.37
  -5  43   0    0.13    0.98
 -38  -5   0    1.16    0.54
  -5  43   0    1.66    0.87
 -38  -5   0    3.00    1.73
   2 -43   0    0.33    0.93
 -43  41   0    1.30    1.70
   2 -43   0    0.12    1.12
  41   2   0    1.15    0.72
   2 -43   0    0.01    0.71
  -2  43   0    0.25    0.62
  -2  43   0   -2.24    1.14
 -41  -2   0    0.32    1.57
 -41  -2   0   -0.78    0.49
  43 -41   0    0.72    0.93
  -2  43   0    0.53    0.81
 -41  -2   0    0.21    0.75
   1  43   0   -1.52    1.11
 -44   1   0   -0.66    0.56
  43 -44   0    0.22    0.99
  44  -1   0   -0.43    0.76
  -1 -43   0   -1.21    1.09
  -1 -43   0    0.07    0.76
  -1 -43   0    1.21    0.85
 -43  44   0    0.09    0.87
  40 -44   0   -0.11    0.93
   4  40   0   -0.76    1.20
 -44   4   0   -0.75    0.57
  -4 -40   0    0.26    0.63
  -4 -40   0    2.07    1.39
  44  -4   0    0.07    0.51
  -4 -40   0    1.54    0.81
  -4 -40   0    0.10    1.15
  44  -4   0    2.69    1.10
   7  37   0   -0.74    1.22
 -44   7   0   -1.05    0.61
  37 -44   0    1.08    1.08
  -7 -37   0    1.31    1.32
 -37  44   0    0.03    0.91
  44  -7   0   -1.67    0.89
  44  -7   0   -0.43    0.56
  -7 -37   0   -0.49    0.62
  -7 -37   0    0.08    1.13
  -7 -37   0   -0.29    0.59
 -44  10   0    1.14    0.72
  34 -44   0   -0.39    0.91
  10  34   0    2.55    1.43
 -10 -34   0    1.75    1.28
 -10 -34   0    0.75    1.20
 -10 -34   0    0.73    0.62
 -34  44   0   -0.47    0.80
  44 -10   0    0.03    0.98
  44 -10   0    0.82    0.79
 -10 -34   0    1.97    0.88
 -34  44   0   -1.89    1.23
 -44  13   0    0.82    0.86
  13  31   0    1.85    1.46
  31 -44   0   -0.57    0.97
 -44  13   0    0.80    0.79
 -31  44   0   -0.14    1.77
 -13 -31   0    0.36    1.12
  44 -13   0    1.87    0.99
  44 -13   0    4.16    1.33
 -31  44   0    0.53    0.93
 -13 -31   0    0.96    0.86
 -13 -31   0    1.42    0.57
 -13 -31   0    2.42    1.41
  28 -44   0    1.37    1.14
 -44  16   0    1.33    0.92
  16  28   0    1.90    1.30
 -44  16   0    0.46    0.75
 -28  44   0    0.33    0.92
 -16 -28   0   -0.32    0.50
 -16 -28   0    1.73    0.75
 -16 -28   0   -0.05    1.11
 -16 -28   0   -0.18    0.40
 -16 -28   0   -1.15    0.93
  44 -16   0    1.15    1.04
 -28  44   0   -0.04    1.54
 -44  19   0   -1.12    0.67
  25 -44   0    1.39    1.10
  19  25   0    1.94    1.23
 -44  19   0   -0.41    0.72
 -25  44   0    0.96    1.09
  44 -19   0    1.39    1.15
 -25  44   0   -2.29    1.47
  44 -19   0   -0.72    0.99
 -19 -25   0    0.71    0.68
 -19 -25   0    1.24    1.36
 -19 -25   0    0.86    1.13
  22 -44   0   -0.53    0.84
 -44  22   0   -0.51    0.76
 -44  22   0    0.78    0.90
  22  22   0    1.93    1.35
 -22  44   0   -0.22    0.86
 -22 -22   0    1.51    0.63
  44 -22   0   -0.29    1.11
  44 -22   0   -0.67    0.88
 -22  44   0    4.07    1.78
 -22 -22   0    1.36    1.37
 -22 -22   0    1.08    1.20
 -44  25   0   -0.27    0.80
 -44  25   0   -1.10    0.76
  19 -44   0    1.95    1.07
  25  19   0   -0.52    1.09
 -25 -19   0    0.87    0.74
 -25 -19   0    0.19    0.50
  44 -25   0    0.66    1.09
 -25 -19   0    1.38    1.19
 -19  44   0    0.44    1.51
 -19  44   0    1.34    0.99
 -25 -19   0    3.61    1.66
  44 -25   0    0.62    1.12
 -44  28   0    1.28    0.97
  28  16   0    1.42    1.23
 -44  28   0   -0.22    0.75
  16 -44   0    1.06    0.99
 -16  44   0    1.32    1.03
 -28 -16   0   -0.14    0.61
 -28 -16   0    3.56    1.44
  44 -28   0    1.06    1.14
 -16  44   0    2.11    1.77
  44 -28   0   -2.28    1.15
 -28 -16   0   -1.40    1.34
  31  13   0    0.86    1.13
 -44  31   0   -0.82    0.74
 -44  31   0    0.47    0.97
  13 -44   0   -0.18    0.87
 -31 -13   0   -0.10    0.93
 -31 -13   0   -0.90    1.29
 -13  44   0   -0.53    0.79
 -31 -13   0    0.38    0.51
 -13  44   0    1.35    1.58
  44 -31   0    1.21    1.17
  44 -31   0    1.31    1.27
  10 -44   0    1.47    0.94
 -44  34   0    1.51    1.04
 -34 -10   0    2.50    0.58
  44 -34   0    1.28    1.37
  44 -34   0    2.22    1.33
 -34 -10   0    0.38    0.90
 -10  44   0    1.10    1.37
 -10  44   0    2.37    1.01
  44 -34   0    2.60    1.12
   7 -44   0   -0.15    0.71
 -44  37   0    0.75    1.01
  -7  44   0    2.08    1.07
 -37  -7   0    0.41    0.46
 -37  -7   0    1.14    0.81
  -7  44   0   -1.48    1.05
  44 -37   0   -0.48    0.80
 -37  -7   0    2.10    1.54
  44 -37   0    0.14    1.08
  44 -37   0    0.27    1.30
 -44  40   0    0.97    1.22
   4 -44   0    1.04    1.21
   4 -44   0    0.01    0.70
  -4  44   0   -1.33    0.80
  -4  44   0   -1.86    0.96
  -4  44   0   -0.73    0.59
 -40  -4   0   -0.13    0.48
  44 -40   0   -0.55    0.92
 -40  -4   0   -0.81    1.41
  44 -40   0    2.63    1.54
 -40  -4   0    1.02    0.79
   1 -44   0    1.12    1.38
 -44  43   0    0.81    1.12
   1 -44   0    0.62    0.88
   1 -44   0   -0.12    0.80
  43   1   0    0.48    0.70
 -43  -1   0    0.29    0.84
 -43  -1   0    0.16    0.56
  44 -43   0    0.02    0.96
  -1  44   0   -0.09    0.52
  -1  44   0    1.66    0.62
  42 -45   0    1.76    1.14
   3  42   0    2.31    1.26
 -45   3   0    1.85    0.72
  -3 -42   0   -0.01    0.68
  -3 -42   0    1.38    1.37
 -42  45   0    0.26    0.87
  -3 -42   0    1.96    1.29
 -45   6   0    1.64    0.69
  39 -45   0    0.28    1.01
   6  39   0    1.71    1.34
  -6 -39   0    2.68    1.49
  -6 -39   0    1.79    0.84
 -39  45   0    1.24    0.98
  -6 -39   0   -0.65    0.91
  45  -6   0    0.98    0.95
  45  -6   0    0.88    0.67
  36 -45   0   -0.39    0.85
   9  36   0    1.41    1.25
 -45   9   0    0.37    0.69
  -9 -36   0   -0.44    0.58
  -9 -36   0   -0.65    0.93
  45  -9   0    2.49    0.83
 -36  45   0    0.69    0.85
  45  -9   0    0.18    0.84
  -9 -36   0   -0.16    0.58
  -9 -36   0   -0.89    1.25
  12  33   0   -1.18    1.13
  33 -45   0    0.50    1.88
 -45  12   0    0.45    0.76
 -33  45   0    1.16    1.01
 -12 -33   0   -0.03    1.21
 -12 -33   0    0.03    0.67
 -33  45   0   -0.63    1.50
  45 -12   0   -0.21    0.96
 -12 -33   0   -1.56    1.00
  45 -12   0    1.51    0.89
  15  30   0    3.46    1.42
  30 -45   0    0.35    1.07
 -45  15   0    0.96    0.90
 -45  15   0    1.35    0.88
  45 -15   0    3.55    1.24
 -30  45   0    1.09    1.02
 -15 -30   0    2.07    1.48
 -15 -30   0    1.51    0.77
 -15 -30   0    0.57    1.16
 -30  45   0    2.21    1.79
 -15 -30   0    3.17    0.76
 -15 -30   0    1.56    0.53
  45 -15   0   -0.01    0.99
 -45  18   0    0.24    0.83
 -45  18   0    2.62    1.03
  27 -45   0    0.60    1.05
  18  27   0   -1.36    1.16
 -18 -27   0    2.86    1.48
 -27  45   0    2.16    1.74
  45 -18   0    1.72    1.04
  45 -18   0    1.95    1.12
 -18 -27   0    2.63    0.79
 -27  45   0    0.32    0.94
 -18 -27   0    0.18    1.43
 -45  21   0    0.95    0.84
  21  24   0    0.24    1.29
  24 -45   0    2.65    1.17
 -45  21   0    1.62    1.03
 -24  45   0    1.49    1.13
 -21 -24   0    1.64    1.20
  45 -21   0    1.98    1.20
 -21 -24   0   -1.11    1.33
 -24  45   0    1.13    1.73
 -21 -24   0    1.88    0.65
  45 -21   0    0.05    1.00
 -45  24   0    1.24    0.94
  24  21   0    2.02    1.32
  21 -45   0    0.72    1.06
 -45  24   0   -1.12    0.69
 -21  45   0   -0.95    1.39
  45 -24   0   -0.21    1.16
 -24 -21   0    1.79    0.86
 -24 -21   0    0.52    0.50
 -21  45   0    1.30    0.97
 -24 -21   0   -0.50    1.06
 -24 -21   0    1.90    1.50
 -45  27   0    0.48    1.07
  27  18   0    0.18    1.07
 -45  27   0    1.60    1.00
  18 -45   0   -0.59    0.70
 -18  45   0    1.03    1.59
 -27 -18   0    2.43    1.15
  45 -27   0    0.56    1.11
 -27 -18   0   -1.24    1.16
  45 -27   0    0.51    1.09
 -27 -18   0    1.14    0.72
 -18  45   0    0.43    0.91
 -45  30   0    1.32    1.04
  30  15   0   -1.75    1.00
 -45  30   0    1.37    1.14
  15 -45   0    1.86    1.15
 -30 -15   0    0.48    0.99
  45 -30   0   -0.55    1.16
 -15  45   0    1.26    1.54
  45 -30   0    1.49    1.02
  45 -30   0    0.82    0.93
 -30 -15   0    2.10    1.47
 -15  45   0    2.32    0.97
 -30 -15   0   -0.09    0.62
  12 -45   0    0.53    0.88
 -45  33   0    1.99    1.05
  45 -33   0    2.48    1.29
 -12  45   0    1.41    1.05
  45 -33   0    1.58    1.17
  45 -33   0    3.53    1.17
 -12  45   0    1.48    1.50
 -33 -12   0    2.18    1.13
 -33 -12   0    1.39    0.57
   9 -45   0    1.63    0.90
 -45  36   0    0.18    0.88
 -36  -9   0   -1.30    0.79
 -36  -9   0   -1.00    0.46
  45 -36   0   -0.10    1.08
  -9  45   0    2.31    1.45
  45 -36   0    0.23    0.84
  -9  45   0   -0.83    0.72
  45 -36   0    0.32    1.22
 -36  -9   0   -1.61    1.39
 -45  39   0    0.33    0.83
   6 -45   0   -1.06    0.75
  -6  45   0    0.53    0.80
  45 -39   0    1.62    1.31
 -39  -6   0    0.93    0.52
  -6  45   0   -0.82    1.08
 -39  -6   0   -0.64    0.72
  45 -39   0   -0.81    0.80
 -39  -6   0    2.04    1.43
  -6  45   0    0.56    1.04
   3 -45   0   -0.47    1.17
 -45  42   0    0.59    1.10
   3 -45   0    0.28    0.83
 -42  -3   0   -1.67    0.65
  -3  45   0    1.77    1.58
  -3  45   0    1.53    0.78
 -42  -3   0   -0.26    0.53
  45 -42   0   -0.67    1.01
 -45  45   0    0.31    0.93
  45   0   0    0.80    0.80
   0 -45   0   -0.62    1.11
   0 -45   0    0.13    0.88
  45 -45   0    1.17    1.21
 -45   0   0    0.16    0.61
   0  45   0   -0.66    1.18
  44 -46   0    1.77    1.17
   2  44   0   -0.28    1.31
 -46   2   0   -0.06    0.59
  -2 -44   0   -0.53    1.07
  -2 -44   0   -0.43    0.99
 -44  46   0   -0.24    0.77
  -2 -44   0   -0.74    0.64
  46  -2   0    0.95    0.88
  -2 -44   0   -0.94    1.25
  41 -46   0   -1.15    0.72
 -46   5   0   -0.85    0.64
   5  41   0    0.12    1.20
  46  -5   0    1.35    0.98
  46  -5   0    0.67    0.59
  -5 -41   0   -0.51    0.60
  -5 -41   0    0.49    1.28
  -5 -41   0   -1.93    1.21
  -5 -41   0   -0.08    0.83
 -41  46   0    1.26    0.81
 -46   8   0    0.41    0.60
  38 -46   0   -1.11    0.93
   8  38   0    0.79    1.19
 -38  46   0    0.42    0.94
  -8 -38   0   -0.87    0.87
  -8 -38   0    1.32    1.22
  -8 -38   0   -1.44    0.70
  46  -8   0   -0.78    0.58
  46  -8   0    1.95    1.07
  11  35   0    0.08    1.28
  35 -46   0    1.14    1.24
 -46  11   0    0.32    0.69
 -11 -35   0   -0.71    0.50
 -35  46   0   -0.47    0.87
 -11 -35   0   -1.34    0.67
 -35  46   0   -0.38    1.37
  46 -11   0    0.03    0.69
 -11 -35   0   -0.37    1.02
  46 -11   0   -0.76    0.87
 -46  14   0    1.60    0.86
  14  32   0   -0.85    1.19
 -32  46   0   -0.84    0.70
 -14 -32   0    1.50    0.73
  46 -14   0    1.13    1.13
 -14 -32   0    0.48    1.15
  46 -14   0   -0.01    0.82
 -32  46   0    3.20    1.92
 -14 -32   0   -0.60    1.20
 -14 -32   0    0.18    0.46
 -14 -32   0   -0.05    0.68
 -46  17   0    1.10    0.89
  17  29   0    2.71    1.49
 -46  17   0    0.12    0.78
  29 -46   0    1.66    1.13
 -17 -29   0    3.38    1.52
 -17 -29   0    0.20    0.69
 -29  46   0    0.56    1.77
 -17 -29   0    0.18    1.22
  46 -17   0    2.11    1.20
 -29  46   0    0.27    0.91
  46 -17   0    2.30    1.04
 -46  20   0    0.24    0.83
  26 -46   0    1.04    1.05
  20  26   0    0.66    1.25
 -46  20   0    0.24    0.77
 -26  46   0    0.01    0.95
 -20 -26   0   -0.47    1.07
 -20 -26   0   -3.16    1.11
 -20 -26   0    0.10    0.58
 -26  46   0   -1.85    1.33
  46 -20   0    0.33    1.03
  46 -20   0    2.75    1.23
 -46  23   0    0.95    0.99
 -46  23   0    0.44    0.84
  23 -46   0    0.43    1.06
  23  23   0    0.72    1.09
 -23 -23   0   -1.46    1.18
 -23  46   0    1.73    1.61
  46 -23   0    2.74    1.34
  46 -23   0    3.66    1.39
 -23 -23   0    2.24    0.60
 -23 -23   0   -0.72    1.04
 -23  46   0    0.37    1.01
  26  20   0    0.03    1.05
 -46  26   0    0.58    0.89
  20 -46   0   -0.69    0.72
 -46  26   0    0.65    0.86
 -20  46   0    1.44    1.08
  46 -26   0    0.42    1.03
  46 -26   0    0.56    1.08
 -26 -20   0    0.69    0.52
 -26 -20   0    1.18    0.81
 -20  46   0   -0.23    1.34
 -26 -20   0    0.50    1.07
 -26 -20   0   -1.64    1.26
  17 -46   0   -0.28    0.86
  29  17   0    1.52    1.32
 -46  29   0    0.52    0.91
 -46  29   0    1.05    0.84
 -29 -17   0    1.25    0.65
 -29 -17   0   -0.20    1.13
 -17  46   0    3.85    1.82
 -17  46   0    1.31    0.99
  46 -29   0    3.09    1.32
  46 -29   0    0.16    0.97
 -46  32   0    0.69    0.97
  14 -46   0   -0.79    0.77
  32  14   0    1.13    1.08
 -14  46   0   -1.58    0.66
  46 -32   0    1.79    1.42
  46 -32   0    0.49    1.06
  46 -32   0    2.24    1.11
 -32 -14   0   -2.06    1.26
 -32 -14   0   -0.59    0.50
 -32 -14   0    0.31    0.96
 -14  46   0   -0.67    1.25
 -46  35   0   -0.95    0.66
  11 -46   0    0.51    0.85
 -35 -11   0   -0.58    0.80
 -11  46   0    0.63    1.00
  46 -35   0    0.58    1.08
 -11  46   0   -1.55    1.14
 -35 -11   0   -0.07    1.22
  46 -35   0    1.15    0.90
 -35 -11   0    1.22    0.59
 -46  38   0    0.37    0.94
   8 -46   0    0.46    0.88
 -38  -8   0   -3.33    1.22
  46 -38   0   -0.60    0.75
  -8  46   0    1.51    1.44
  -8  46   0    0.86    1.06
  -8  46   0   -0.40    0.79
 -38  -8   0    0.95    0.55
  46 -38   0    1.10    1.44
 -38  -8   0   -0.17    0.80
   5 -46   0    0.77    0.83
 -46  41   0   -1.30    0.76
 -41  -5   0    0.03    0.57
  -5  46   0   -1.00    1.21
  46 -41   0    0.84    1.01
  -5  46   0    0.50    0.73
  -5  46   0   -1.49    0.78
   2 -46   0    0.00    1.11
  44   2   0    0.60    0.67
 -46  44   0    0.40    1.03
   2 -46   0   -0.10    0.78
 -44  -2   0    0.83    0.64
  -2  46   0    0.27    0.56
  -2  46   0    1.83    1.33
  -2  46   0   -0.67    0.61
 -44  -2   0   -0.58    0.69
  46 -44   0   -0.79    0.89
   4  43   0    0.14    1.39
  43 -47   0    0.20    1.03
  47  -4   0    0.59    0.87
 -43  47   0    0.71    0.88
  -4 -43   0    1.84    1.41
  -4 -43   0    1.05    0.80
  -4 -43   0   -1.38    0.88
  40 -47   0    0.77    1.22
 -47   7   0   -0.21    0.66
   7  40   0   -2.16    1.08
  47  -7   0   -0.29    0.63
  -7 -40   0   -0.10    1.18
  -7 -40   0   -1.05    0.81
  -7 -40   0    0.42    1.49
  47  -7   0    2.03    1.28
 -40  47   0    0.62    1.08
  37 -47   0    0.29    0.92
  10  37   0   -0.52    1.20
 -47  10   0    0.22    0.64
 -37  47   0    0.17    0.88
 -37  47   0   -1.35    1.50
  47 -10   0    0.17    0.68
 -10 -37   0   -0.29    1.08
  47 -10   0   -1.05    0.91
 -10 -37   0    1.07    0.80
 -10 -37   0   -0.44    0.53
 -10 -37   0    1.19    1.16
  13  34   0    0.65    1.39
  34 -47   0    0.67    1.07
 -47  13   0    0.67    0.79
  47 -13   0    0.67    0.97
 -13 -34   0    0.01    0.50
 -13 -34   0    1.80    0.80
 -34  47   0   -1.64    1.41
 -13 -34   0    0.10    1.06
  47 -13   0   -1.40    0.76
 -13 -34   0    0.37    1.48
 -34  47   0   -0.76    0.85
  16  31   0    3.14    1.45
  31 -47   0    1.75    1.30
 -47  16   0    0.37    0.77
  47 -16   0    1.14    1.15
 -31  47   0    0.57    1.69
 -31  47   0    0.58    0.93
  47 -16   0    0.90    1.57
 -16 -31   0    0.49    0.44
 -16 -31   0   -2.06    1.02
 -16 -31   0   -0.51    0.49
 -16 -31   0    0.37    0.71
 -16 -31   0    3.52    1.42
  19  28   0    0.36    1.16
 -47  19   0   -1.00    0.66
  28 -47   0    1.42    1.10
 -47  19   0    0.06    0.77
 -19 -28   0   -0.18    0.58
  47 -19   0   -0.83    0.77
 -19 -28   0    2.29    1.41
 -28  47   0    0.20    1.06
 -19 -28   0    1.26    1.11
  47 -19   0    1.77    1.03
 -28  47   0    1.06    1.47
  22  25   0    1.16    1.11
 -47  22   0    0.18    0.86
  25 -47   0   -0.18    0.90
 -47  22   0   -0.53    0.82
 -22 -25   0    0.13    1.06
  47 -22   0    0.15    0.94
 -22 -25   0    1.10    0.76
 -25  47   0    2.04    1.68
  47 -22   0    2.53    1.11
 -22 -25   0    1.40    1.39
 -25  47   0   -0.36    0.89
  25  22   0    2.07    1.31
 -47  25   0    1.05    0.94
 -47  25   0   -0.04    0.83
  22 -47   0    0.73    0.96
 -25 -22   0    2.58    1.65
  47 -25   0   -0.14    0.94
 -22  47   0   -0.65    1.31
 -22  47   0   -1.23    0.73
 -25 -22   0   -0.55    0.53
 -25 -22   0    1.20    1.13
  47 -25   0   -0.77    1.02
 -47  28   0    1.34    0.95
  28  19   0   -0.55    1.08
 -47  28   0    2.02    1.07
  19 -47   0   -0.46    0.70
 -19  47   0   -0.55    0.87
 -19  47   0    1.00    1.38
 -28 -19   0    2.23    1.11
 -28 -19   0   -0.87    1.42
  47 -28   0    1.30    1.16
  47 -28   0    3.28    1.26
 -47  31   0    2.48    1.10
  16 -47   0   -0.16    0.82
 -16  47   0    2.80    1.73
  47 -31   0   -1.16    0.91
 -16  47   0   -0.49    0.77
 -31 -16   0   -1.48    1.32
 -31 -16   0    0.09    1.57
 -31 -16   0    2.02    0.70
  47 -31   0    1.91    1.34
  13 -47   0   -0.92    0.83
 -47  34   0    0.27    0.84
 -34 -13   0    1.26    0.98
 -13  47   0    0.26    0.84
 -13  47   0   -1.64    1.10
  47 -34   0    0.67    0.98
  47 -34   0   -1.25    1.31
 -34 -13   0    1.26    0.56
  47 -34   0    0.41    1.00
 -47  37   0   -1.23    0.87
  47 -37   0   -0.61    1.29
 -10  47   0   -0.51    0.75
 -37 -10   0    4.62    1.88
  47 -37   0    2.45    1.02
 -37 -10   0    1.69    0.90
 -10  47   0    1.11    1.42
 -37 -10   0    1.12    0.59
  47 -37   0    0.75    1.05
   7 -47   0   -0.20    0.90
 -47  40   0   -0.33    0.96
  47 -40   0   -0.84    1.46
 -40  -7   0    0.34    0.77
  -7  47   0    0.99    1.12
 -40  -7   0    1.30    0.60
  -7  47   0    2.68    1.73
  47 -40   0    0.62    1.19
   4 -47   0    0.61    0.78
   4 -47   0    0.78    1.31
 -47  43   0    1.39    1.04
  47 -43   0   -1.01    1.04
  -4  47   0    2.65    1.63
 -43  -4   0    0.77    0.61
  -4  47   0   -0.09    1.08
  42 -48   0   -0.77    1.00
 -48   6   0    0.09    0.68
   6  42   0   -1.13    1.21
  48  -6   0    0.42    0.53
  48  -6   0    0.23    1.43
  -6 -42   0    0.37    1.32
 -42  48   0    0.07    0.99
  -6 -42   0    1.17    0.76
  -6 -42   0    1.86    1.03
  39 -48   0    1.12    1.14
 -48   9   0    0.69    0.67
 -39  48   0   -0.80    1.45
  48  -9   0   -1.82    0.86
  -9 -39   0   -0.04    0.85
  48  -9   0    0.60    0.70
 -39  48   0    0.72    0.96
  -9 -39   0   -0.96    1.22
  -9 -39   0    0.93    0.66
  -9 -39   0   -2.15    0.90
  12  36   0   -1.21    1.00
 -48  12   0    0.57    0.72
  36 -48   0    1.30    1.17
 -36  48   0    0.28    1.53
 -12 -36   0   -0.05    0.58
 -36  48   0    0.33    1.07
 -12 -36   0   -1.03    0.76
 -12 -36   0   -2.09    0.96
 -12 -36   0    1.22    1.35
  48 -12   0   -1.71    0.85
  48 -12   0   -0.30    0.73
  33 -48   0    1.08    1.01
 -48  15   0   -0.55    0.74
  15  33   0    0.42    0.98
  48 -15   0    2.18    1.16
 -15 -33   0   -0.98    0.61
 -15 -33   0   -0.02    0.61
  48 -15   0   -0.37    1.23
 -33  48   0    1.09    1.51
 -15 -33   0    0.28    0.50
 -15 -33   0   -0.71    0.99
 -15 -33   0    3.52    1.47
 -33  48   0   -0.17    0.99
 -48  18   0   -0.21    0.76
  30 -48   0    1.02    1.22
  18  30   0   -0.76    1.03
 -18 -30   0    1.14    1.32
  48 -18   0    0.46    0.99
 -30  48   0    0.57    0.94
 -18 -30   0   -0.06    0.61
 -18 -30   0   -0.84    0.92
 -30  48   0    1.22    1.69
  48 -18   0    1.38    1.03
 -48  21   0    0.75    0.87
  21  27   0    2.85    1.54
 -21 -27   0    3.12    1.48
 -21 -27   0   -1.75    0.90
  48 -21   0    1.21    0.98
 -27  48   0    1.05    0.96
 -27  48   0   -1.46    1.45
  24  24   0    0.47    1.24
 -48  24   0    1.14    1.01
 -48  24   0    1.99    1.03
  24 -48   0    0.12    1.02
 -24 -24   0    0.15    0.53
 -24  48   0   -0.26    0.93
 -24 -24   0    0.86    1.18
  48 -24   0   -1.20    0.85
  48 -24   0    2.77    1.28
 -24 -24   0   -0.10    1.28
 -24  48   0   -0.56    1.25
  27  21   0    0.88    1.20
 -48  27   0   -0.14    0.83
  21 -48   0    1.40    1.04
 -27 -21   0    1.24    1.08
 -21  48   0    1.18    1.05
 -27 -21   0    5.64    1.88
 -21  48   0    1.15    1.60
 -27 -21   0   -1.18    0.73
  48 -27   0    1.73    1.06
  48 -27   0   -0.65    0.96
 -48  30   0   -1.02    0.66
  18 -48   0    0.83    1.00
  30  18   0    1.93    1.29
 -30 -18   0    1.49    0.76
 -18  48   0    2.56    1.02
  48 -30   0    3.01    1.38
 -30 -18   0    0.53    1.00
  48 -30   0    0.11    0.95
 -30 -18   0    5.86    1.79
 -18  48   0   -0.80    1.14
  15 -48   0    0.97    1.09
  33  15   0    1.47    1.41
 -48  33   0   -0.04    0.86
 -15  48   0   -1.71    1.17
 -33 -15   0    2.53    1.46
  48 -33   0   -1.29    1.28
 -15  48   0   -1.42    0.73
 -33 -15   0    0.80    0.70
 -33 -15   0    0.40    1.65
  12 -48   0    1.41    1.07
 -48  36   0   -0.62    0.85
 -36 -12   0    1.47    0.90
  48 -36   0    0.12    0.91
 -12  48   0    1.19    1.51
 -36 -12   0   -0.77    1.30
  48 -36   0    0.46    1.02
  48 -36   0    4.42    1.63
 -12  48   0   -0.24    0.82
 -48  39   0    0.01    1.17
   9 -48   0    0.28    0.96
  -9  48   0   -0.04    0.83
 -39  -9   0   -0.67    1.60
  -9  48   0    1.22    1.16
  48 -39   0   -0.69    0.88
  48 -39   0   -2.03    1.15
  -9  48   0    2.23    1.59
 -39  -9   0   -0.80    0.51
 -39  -9   0    1.73    0.98
   6 -48   0   -0.84    0.79
 -48  42   0   -0.33    0.97
  -6  48   0    1.77    0.85
  -6  48   0    1.71    1.03
  -6  48   0   -2.86    1.03
  48 -42   0   -0.37    1.00
 -42  -6   0    0.36    0.58
 -42  -6   0   -0.43    0.76
 -49   8   0   -1.44    0.68
   8  41   0    2.23    1.49
  41 -49   0    1.16    1.16
  -8 -41   0   -0.93    0.73
  49  -8   0   -0.68    0.96
 -41  49   0   -0.42    1.51
  49  -8   0   -0.06    0.63
  -8 -41   0   -1.49    0.70
 -41  49   0    0.01    1.04
  -8 -41   0   -1.42    1.48
 -49  11   0    0.90    0.65
  11  38   0   -0.51    1.22
  38 -49   0   -0.62    0.98
 -38  49   0   -1.25    1.47
 -11 -38   0    0.21    1.28
  49 -11   0    3.08    1.18
  49 -11   0   -1.46    0.67
 -11 -38   0    0.71    1.18
 -11 -38   0    1.59    0.69
 -38  49   0   -0.03    0.98
 -11 -38   0    0.61    0.80
  35 -49   0   -1.78    0.85
  14  35   0   -1.76    1.07
 -49  14   0    0.85    0.82
 -14 -35   0    1.27    0.74
 -14 -35   0   -0.45    0.50
 -35  49   0    2.85    2.12
 -14 -35   0    1.36    0.71
 -35  49   0   -1.73    0.84
  49 -14   0   -1.13    0.83
 -14 -35   0   -0.18    1.09
 -14 -35   0   -0.85    1.29
  49 -14   0   -0.25    0.94
  32 -49   0    0.90    1.02
  17  32   0   -1.08    1.07
 -49  17   0    1.17    0.98
 -17 -32   0    1.03    1.32
 -32  49   0    2.58    1.70
 -32  49   0   -0.80    1.35
  49 -17   0    0.74    1.00
  49 -17   0    0.80    0.92
 -17 -32   0    4.73    1.58
 -17 -32   0    0.22    0.68
 -49  20   0    1.67    0.90
  20  29   0    1.36    1.27
  29 -49   0    1.63    1.19
 -20 -29   0   -0.98    0.92
 -29  49   0   -2.03    0.80
 -20 -29   0   -1.38    1.19
 -20 -29   0    0.42    0.67
  49 -20   0   -1.03    0.73
  49 -20   0    0.59    0.92
 -29  49   0    2.43    2.03
 -49  23   0    0.79    0.81
 -49  23   0    1.62    0.85
  23  26   0    2.32    1.24
 -23 -26   0   -0.65    1.05
  49 -23   0    0.76    1.09
 -23 -26   0   -1.58    0.49
 -26  49   0   -0.35    0.83
  49 -23   0   -0.59    0.93
 -26  49   0   -1.66    1.33
  26  23   0    0.15    1.17
 -49  26   0    1.16    0.96
 -49  26   0    1.16    0.95
  49 -26   0   -2.17    0.93
  49 -26   0    0.27    0.97
 -23  49   0    0.86    1.51
 -26 -23   0    0.50    1.06
 -26 -23   0    0.35    0.57
 -23  49   0   -1.32    0.71
 -26 -23   0    1.50    1.52
  20 -49   0    1.18    1.04
 -49  29   0    0.09    0.87
  29  20   0    1.26    1.27
  49 -29   0   -0.06    0.75
 -20  49   0   -0.13    0.79
  49 -29   0   -0.92    1.00
 -29 -20   0   -0.23    0.98
 -29 -20   0   -3.47    1.13
 -20  49   0   -1.62    1.25
 -29 -20   0    0.10    0.66
  32  17   0   -0.58    0.97
 -49  32   0    0.75    0.93
  17 -49   0    0.62    1.06
 -32 -17   0   -1.56    0.60
  49 -32   0   -0.05    1.26
 -17  49   0   -2.07    1.06
  49 -32   0   -2.75    0.88
 -32 -17   0   -1.59    0.83
 -17  49   0   -1.33    0.82
 -32 -17   0   -0.24    1.37
 -49  35   0    0.57    0.96
  14 -49   0    0.73    0.99
  49 -35   0    3.18    1.60
 -35 -14   0    0.84    0.61
 -14  49   0    0.05    0.87
 -35 -14   0    6.56    1.78
  49 -35   0   -0.03    0.96
 -35 -14   0   -0.96    0.94
  49 -35   0    1.07    1.15
 -14  49   0    1.17    1.46
  11 -49   0   -0.56    0.84
 -49  38   0    1.07    1.20
 -11  49   0   -0.29    0.82
 -38 -11   0   -0.57    0.56
 -11  49   0   -1.33    1.25
  49 -38   0   -1.25    1.13
  49 -38   0    1.24    1.00
 -38 -11   0   -0.08    0.84
 -38 -11   0    2.17    1.55
   8 -49   0    0.21    0.91
 -49  41   0   -1.41    0.86
  49 -41   0    0.63    1.12
 -41  -8   0    0.19    0.79
  -8  49   0    0.30    1.21
  -8  49   0    0.37    0.82
  -8  49   0   -1.98    1.18
 -41  -8   0    0.45    0.56
  40 -50   0    0.16    1.03
 -50  10   0   -1.15    0.58
  10  40   0    1.50    1.37
 -40  50   0    0.35    0.93
 -10 -40   0    0.54    1.40
 -10 -40   0    0.66    1.39
 -10 -40   0    0.24    0.83
  50 -10   0    1.58    1.09
 -40  50   0    4.01    2.18
  50 -10   0   -0.44    0.72
  37 -50   0    1.67    1.23
  13  37   0   -0.22    1.14
 -50  13   0   -0.74    0.52
 -13 -37   0   -0.72    0.53
  50 -13   0    1.64    1.12
 -13 -37   0    1.40    1.20
 -37  50   0    2.02    1.68
  50 -13   0    0.05    0.80
 -13 -37   0    1.80    1.47
 -37  50   0   -0.85    0.81
 -13 -37   0   -0.34    0.75
  34 -50   0    0.35    1.07
  16  34   0   -0.86    1.13
 -50  16   0    0.06    0.85
 -16 -34   0    0.41    0.45
 -16 -34   0   -0.04    0.66
 -16 -34   0    0.09    0.54
 -34  50   0   -0.04    1.08
  50 -16   0    1.28    1.06
 -16 -34   0   -0.20    1.31
 -34  50   0    2.45    1.94
 -16 -34   0    1.26    1.19
  31 -50   0   -0.14    0.97
 -50  19   0    1.75    0.98
  19  31   0    0.10    1.06
  50 -19   0    2.10    1.13
 -19 -31   0   -1.24    1.30
 -31  50   0   -1.03    1.22
 -19 -31   0   -0.78    0.64
 -19 -31   0    0.54    1.03
  50 -19   0    0.72    1.01
 -50  22   0    0.91    0.91
  28 -50   0    0.33    1.03
 -28  50   0    3.62    1.87
  50 -22   0    1.59    1.11
 -28  50   0   -0.62    0.79
 -22 -28   0   -1.08    0.52
 -22 -28   0    0.45    1.47
 -22 -28   0   -0.07    0.94
  50 -22   0   -1.90    0.77
 -50  25   0   -0.81    0.75
  25 -50   0   -0.07    1.09
  25  25   0   -1.53    0.99
 -25  50   0   -0.04    1.37
  50 -25   0    1.61    1.17
  50 -25   0   -1.54    0.75
 -25 -25   0   -1.20    1.10
 -25  50   0   -1.55    0.76
 -25 -25   0    1.28    1.32
  22 -50   0   -0.47    0.89
 -50  28   0   -0.67    0.76
  28  22   0    0.89    1.17
 -22  50   0   -0.27    0.95
 -28 -22   0   -3.00    1.62
 -28 -22   0    0.47    1.01
 -22  50   0    2.43    1.58
  50 -28   0   -0.96    0.95
  50 -28   0    0.89    1.17
  19 -50   0    0.69    1.10
 -50  31   0    0.94    0.91
  31  19   0    2.04    1.26
 -19  50   0   -0.72    1.18
 -31 -19   0    1.31    0.78
 -19  50   0    2.44    1.08
  50 -31   0    0.16    1.05
 -31 -19   0    0.68    1.08
 -31 -19   0   -2.21    1.30
  50 -31   0    0.11    1.11
 -50  34   0   -1.16    0.71
  16 -50   0   -0.63    0.85
 -34 -16   0   -0.59    1.59
  50 -34   0   -1.81    1.00
 -16  50   0    0.11    1.43
 -34 -16   0    1.06    0.91
 -16  50   0    0.54    0.89
 -34 -16   0   -1.17    0.62
  13 -50   0    0.51    0.87
 -50  37   0   -0.25    1.07
 -13  50   0   -0.07    0.91
  50 -37   0   -1.05    1.01
  50 -37   0   -0.92    0.96
 -13  50   0    1.76    1.66
 -37 -13   0    1.67    0.67
 -37 -13   0   -0.56    1.54
 -37 -13   0   -1.57    0.81
  50 -37   0   -1.23    1.36
 -50  40   0    1.70    1.15
  10 -50   0   -0.55    0.79
 -10  50   0   -0.46    1.22
 -40 -10   0    1.50    0.64
  50 -40   0    0.37    1.03
 -10  50   0    3.08    1.22
 -40 -10   0   -1.19    0.79
 -10  50   0    1.07    0.89
 -51  12   0   -1.33    0.64
  12  39   0    2.12    1.41
  39 -51   0   -0.31    0.93
  51 -12   0   -0.84    0.93
 -39  51   0    1.36    1.15
 -12 -39   0    0.76    1.25
 -39  51   0   -1.49    1.34
 -12 -39   0    1.41    1.53
  51 -12   0    0.34    0.82
 -12 -39   0   -0.20    0.77
 -12 -39   0    0.24    0.62
  36 -51   0    2.06    1.24
 -51  15   0    0.44    0.73
  15  36   0    2.05    1.30
 -15 -36   0    1.39    1.49
 -15 -36   0    0.96    1.21
 -36  51   0    0.90    1.15
  51 -15   0    0.69    1.07
 -15 -36   0    0.22    0.48
 -15 -36   0   -0.36    0.58
 -36  51   0   -0.39    1.30
  51 -15   0    0.27    1.03
 -15 -36   0    0.82    0.72
  18  33   0   -1.31    1.15
 -51  18   0   -0.46    0.79
  33 -51   0   -0.14    0.98
 -33  51   0   -0.39    1.56
 -18 -33   0   -1.54    0.98
  51 -18   0    0.54    0.99
 -18 -33   0   -0.54    0.99
  51 -18   0    1.49    0.98
 -33  51   0   -0.13    1.04
 -18 -33   0   -0.58    0.68
  21  30   0    0.06    1.28
 -51  21   0   -0.05    0.90
  30 -51   0    1.11    1.28
 -30  51   0   -1.48    1.40
 -21 -30   0   -2.66    1.24
 -21 -30   0   -0.23    1.06
  51 -21   0    0.08    1.10
 -21 -30   0    1.48    0.66
  51 -21   0    0.42    1.05
  24  27   0    0.72    1.18
 -51  24   0    0.13    0.80
  27 -51   0    2.00    1.25
 -24 -27   0    1.29    1.34
 -27  51   0   -0.12    0.92
 -24 -27   0   -0.72    0.59
 -24 -27   0    1.32    1.21
 -27  51   0    0.96    1.56
  51 -24   0    0.81    1.16
  51 -24   0    0.17    0.97
  24 -51   0    0.77    0.99
 -51  27   0    0.32    0.89
  27  24   0    0.81    1.16
  51 -27   0    1.64    1.12
 -27 -24   0    0.51    1.19
  51 -27   0   -2.06    0.94
 -24  51   0    1.72    1.19
 -24  51   0    3.53    1.74
 -51  30   0   -0.71    0.78
  30  21   0   -1.16    1.14
  51 -30   0   -0.69    0.95
 -21  51   0    1.26    1.45
  51 -30   0    0.06    1.15
 -30 -21   0    1.38    0.88
 -30 -21   0    0.77    1.03
 -30 -21   0    0.85    1.46
 -51  33   0    1.45    1.00
  33  18   0    0.03    1.06
  18 -51   0   -0.89    0.83
 -33 -18   0    5.75    1.80
 -33 -18   0   -2.29    0.92
 -18  51   0   -0.87    0.84
  51 -33   0    0.02    1.00
 -33 -18   0   -0.64    0.71
  51 -33   0    2.34    1.22
 -18  51   0   -0.57    1.47
  15 -51   0    0.83    1.05
 -15  51   0   -0.96    0.89
  51 -36   0   -0.82    1.13
 -15  51   0    0.11    1.52
 -36 -15   0    0.70    0.69
  51 -36   0    2.44    1.37
 -36 -15   0   -3.21    1.38
  12 -51   0    1.79    1.02
 -51  39   0    1.76    1.21
 -39 -12   0   -0.90    0.75
 -12  51   0    0.10    0.94
  51 -39   0   -0.24    1.48
 -12  51   0   -0.55    1.32
  51 -39   0    0.26    0.90
 -52  17   0   -1.15    0.70
  17  35   0    0.58    1.11
  35 -52   0    0.14    0.91
 -35  52   0    2.03    2.02
  52 -17   0   -0.75    0.99
 -35  52   0    0.64    1.21
  52 -17   0    0.23    1.13
 -17 -35   0    0.15    1.41
 -17 -35   0   -0.89    1.00
 -17 -35   0    0.62    0.74
  32 -52   0    1.32    1.06
 -52  20   0   -1.24    0.72
  20  32   0   -0.45    1.12
 -32  52   0    0.66    1.01
 -20 -32   0    2.16    1.33
 -20 -32   0   -1.72    1.23
  52 -20   0   -0.26    1.10
 -20 -32   0   -0.72    0.76
  52 -20   0   -1.52    0.80
 -32  52   0    1.49    1.95
  23  29   0   -1.16    1.10
 -52  23   0   -0.97    0.78
  29 -52   0    1.04    1.07
 -29  52   0   -1.73    1.09
  52 -23   0   -1.40    1.04
 -23 -29   0    2.67    1.26
 -23 -29   0    1.58    0.71
  52 -23   0    0.62    1.02
 -52  26   0    0.81    0.99
  26 -52   0   -0.74    0.80
  26  26   0    3.25    1.32
 -26  52   0   -1.15    1.45
  52 -26   0    0.95    1.19
 -26 -26   0    0.59    0.65
 -26  52   0    0.02    0.95
 -26 -26   0    2.41    1.30
  52 -26   0    5.27    1.64
 -52  29   0    0.14    0.93
  29  23   0   -1.80    0.98
  23 -52   0    0.19    0.96
  52 -29   0    2.77    1.21
  52 -29   0    0.78    1.11
 -23  52   0    0.53    1.49
 -29 -23   0    0.62    1.12
 -23  52   0   -0.83    0.82
  20 -52   0    0.61    1.03
 -52  32   0    0.47    0.99
 -32 -20   0    0.71    0.76
  52 -32   0    0.50    1.09
  52 -32   0    2.59    1.37
 -20  52   0    2.74    1.66
 -32 -20   0    1.44    1.40
 -32 -20   0    0.71    1.12
 -52  35   0   -0.46    0.91
  17 -52   0    0.10    0.92
 -17  52   0   -0.15    1.54
  52 -35   0    2.38    1.54
 -35 -17   0    0.57    1.06
 -17  52   0   -1.47    0.81
 -35 -17   0    2.93    1.70
  52 -35   0   -0.26    1.07
 -35 -17   0    0.57    0.71
  31 -53   0   -1.52    0.84
  22  31   0    1.02    1.22
 -22 -31   0   -0.83    0.61
 -31  53   0   -0.55    0.74
 -22 -31   0    0.99    1.14
  53 -22   0   -1.12    0.95
  53 -22   0    0.55    1.20
 -31  53   0   -0.95    1.50
 -53  25   0    1.32    1.04
  28 -53   0   -0.59    1.10
  25  28   0   -1.59    0.94
  53 -25   0   -0.67    0.96
 -25 -28   0    1.54    1.23
 -25 -28   0   -1.39    0.56
 -28  53   0   -0.07    0.94
  53 -25   0   -0.18    1.21
 -25 -28   0   -1.32    1.46
 -53  28   0    0.94    1.10
  25 -53   0   -0.31    0.86
  28  25   0    0.33    1.25
 -28 -25   0    0.49    1.16
  53 -28   0    2.26    1.26
 -25  53   0    1.05    1.09
 -25  53   0    1.76    1.56
 -28 -25   0   -3.59    1.37
  53 -28   0   -0.19    1.10
 -53  31   0    1.23    1.19
  22 -53   0   -0.98    0.79
  31  22   0    0.36    1.18
 -31 -22   0    2.28    1.57
 -22  53   0   -0.82    1.23
  53 -31   0   -0.14    1.21
  53 -31   0    0.71    1.19
 -31 -22   0    1.38    1.14
   1  -1  -1    9.66    0.58
   0   1  -1    9.93    0.63
  -1   0  -1    9.76    0.65
   1  -1  -1    9.82    0.65
   0   1  -1    9.53    0.57
  -1   0  -1    9.64    0.68
   0   1  -1   10.79    0.66
   1  -1  -1   10.11    0.66
   1   0   1    7.58    0.60
  -1   1   1    8.26    0.66
   1   0   1    8.54    0.72
  -2  -1  -1  150.59    3.73
   3  -2  -1  153.14    3.77
  -1   3  -1  153.41    3.67
   3  -2  -1  154.85    3.48
  -1   3  -1  150.25    3.59
  -1   3  -1  152.21    3.33
  -2  -1  -1  157.50    3.91
   3  -2  -1  158.57    3.66
   2   1   1  156.40    3.75
   2   1   1  137.85    3.79
   2   1   1  157.19    3.64
  -3   2   1  140.60    3.68
   2   1   1  156.94    3.69
   2   0  -1   18.01    0.76
  -2   2  -1   17.59    0.91
   2   0  -1   17.39    0.83
   2   0  -1   17.07    0.94
  -2   2  -1   18.01    0.84
   0  -2  -1   17.37    0.87
  -2   2  -1   16.74    0.84
   2   0  -1   17.88    0.77
   0  -2  -1   18.05    0.95
   2  -2   1   15.58    0.80
   0   2   1   17.62    0.90
   0   2   1   17.07    0.87
  -2   5  -1   48.57    1.75
  -3  -2  -1   51.27    1.96
  -3  -2  -1   49.50    1.78
   5  -3  -1   49.26    1.76
   5  -3  -1   51.32    1.44
  -2   5  -1   50.05    1.63
  -2   5  -1   50.00    1.39
  -3  -2  -1   46.38    1.66
   3   2   1   50.42    1.57
   3   2   1   50.84    1.96
  -5   3   1   50.80    1.72
   3   2   1   50.37    1.75
   2  -5   1   50.34    1.60
   3   2   1   49.11    1.63
   2  -5   1   48.49    1.74
   2  -3  -1   18.35    0.85
   2  -3  -1   15.02    0.86
  -3   1  -1   16.20    0.92
   1   2  -1   17.88    0.81
   2  -3  -1   18.93    0.98
   1   2  -1   16.40    0.80
  -3   1  -1   15.90    0.90
  -2   3   1   17.46    0.88
   3  -1   1   19.08    0.96
  -2   3   1   13.60    0.89
   3  -1   1   17.34    0.84
  -1  -3  -1  133.13    3.63
  -3   4  -1  149.59    3.56
   4  -1  -1  152.29    3.77
  -3   4  -1  149.51    3.47
  -3   4  -1  151.69    3.75
  -1  -3  -1  152.57    3.92
   4  -1  -1  149.86    3.26
  -1  -3  -1  153.48    3.72
   1   3   1  148.69    3.64
   1   3   1  149.57    3.66
   1   3   1  150.87    3.50
   3  -4   1  148.98    3.72
   1   3   1  143.10    3.87
  -4   1   1  134.69    3.63
   3  -4   1  145.58    3.52
   7  -4  -1   42.47    1.68
   7  -4  -1   41.05    1.26
  -3   7  -1   42.72    1.52
  -4  -3  -1   42.99    1.59
  -4  -3  -1   38.87    1.86
  -4  -3  -1   42.17    1.39
  -4  -3  -1   40.55    1.67
   4   3   1   45.26    1.72
   4   3   1   43.57    1.38
  -7   4   1   40.48    1.57
   3  -7   1   41.29    1.48
   3  -7   1   41.41    1.72
   4   3   1   46.58    1.99
   4   3   1   42.69    1.50
  -4   0  -1  225.62    5.12
   0   4  -1  221.16    4.80
   4  -4  -1  220.37    4.74
   4  -4  -1  215.28    5.00
   0   4  -1  222.63    4.90
   4  -4  -1  221.40    5.07
  -4   0  -1  188.47    4.79
  -4   0  -1  214.10    5.21
  -4   4   1  226.35    4.98
   4   0   1  229.40    5.26
   0  -4   1  190.26    4.71
  -4   4   1  219.35    5.13
   4   0   1  213.31    4.79
   4   0   1  214.36    5.05
   1  -4  -1  104.45    2.76
   1  -4  -1  107.03    3.00
  -4   3  -1  101.34    2.66
  -4   3  -1  106.62    2.89
   3   1  -1  104.01    2.42
  -4   3  -1  103.74    2.77
   1  -4  -1   91.19    2.63
   3   1  -1  106.01    2.89
  -1   4   1  106.22    2.90
  -1   4   1  101.72    2.65
   4  -3   1  100.77    2.61
  -1   4   1  105.40    3.02
   4  -3   1  101.97    2.84
   4  -3   1   88.29    2.66
  -1   4   1  107.54    2.73
  -2  -4  -1  238.79    5.17
  -4   6  -1  228.93    5.26
  -2  -4  -1  232.37    5.41
  -2  -4  -1  233.39    5.79
  -4   6  -1  237.74    5.19
  -2  -4  -1  231.24    5.47
   6  -2  -1  237.91    4.84
   6  -2  -1  237.72    5.49
  -4   6  -1  238.03    5.61
   4  -6   1  233.93    5.21
   4  -6   1  247.39    5.64
   2   4   1  237.21    5.37
   2   4   1  239.95    5.10
  -6   2   1  209.15    4.74
  -6   2   1  238.66    5.43
   2   4   1  235.74    5.45
   2   4   1  237.89    5.85
  -5  -4  -1   44.12    2.19
  -5  -4  -1   41.72    1.83
  -5  -4  -1   45.53    1.70
   9  -5  -1   42.95    1.79
  -4   9  -1   43.17    1.65
  -5  -4  -1   44.20    1.40
  -9   5   1   43.58    1.69
   5   4   1   43.22    2.17
   4  -9   1   41.96    1.56
   5   4   1   42.63    1.34
   5   4   1   42.92    1.78
   5   4   1   42.09    1.48
  -5  -1  -1   28.05    1.49
   6  -5  -1   27.29    1.27
  -5  -1  -1   26.92    1.15
  -1   6  -1   26.81    1.14
  -5  -1  -1   26.28    1.31
   6  -5  -1   27.49    1.07
   1  -6   1   30.26    1.35
   5   1   1   25.89    1.44
  -6   5   1   28.51    1.24
   5   1   1   27.15    1.08
   5   1   1   28.79    1.33
   1  -6   1   26.72    1.12
   3  -5  -1    3.56    0.47
   3  -5  -1    4.40    0.67
   2   3  -1    3.88    0.46
   2   3  -1    4.26    0.48
  -5   2  -1    4.65    0.65
  -5   2  -1    4.29    0.51
   3  -5  -1    3.25    0.49
  -5   2  -1    3.55    0.54
  -3   5   1    3.58    0.61
  -3   5   1    3.87    0.50
   5  -2   1    4.12    0.57
  -2  -3   1    4.45    0.58
   5  -2   1    4.62    0.65
  -3   5   1    4.60    0.45
   5  -2   1    4.14    0.48
  -2  -3   1    3.44    0.40
  -5   5  -1  258.89    6.09
  -5   5  -1  262.11    5.87
   0  -5  -1  254.07    5.94
   0  -5  -1  261.64    6.30
   0  -5  -1  269.52    5.77
   0  -5  -1  270.24    6.10
   5   0  -1  265.75    6.04
  -5   5  -1  254.80    5.77
   5   0  -1  258.56    5.32
   0   5   1  267.97    5.93
   0   5   1  266.07    5.67
   5  -5   1  270.23    5.89
  -5   0   1  263.94    5.96
   0   5   1  259.48    6.01
   0   5   1  262.54    6.33
   5  -5   1  268.03    6.13
   5  -5   1  261.37    5.75
  -5   8  -1  329.10    7.27
  -3  -5  -1  331.84    7.40
   8  -3  -1  331.41    6.68
  -3  -5  -1  334.36    7.01
  -3  -5  -1  330.72    7.56
  -3  -5  -1  335.93    7.97
   8  -3  -1  336.60    7.51
   3   5   1  334.27    7.31
   3   5   1  345.26    8.03
   3   5   1  341.92    7.51
   5  -8   1  338.39    7.70
   3   5   1  343.32    6.92
   5  -8   1  333.93    7.20
  -8   3   1  341.43    7.40
  -6  -5  -1   40.92    2.28
  -5  11  -1   40.32    1.70
  11  -6  -1   41.44    1.87
  -6  -5  -1   40.35    2.00
  -6  -5  -1   40.49    1.71
  -6  -5  -1   42.23    1.35
   5 -11   1   42.19    1.68
   6   5   1   42.43    1.24
   6   5   1   40.72    1.32
   6   5   1   42.03    2.31
   6   5   1   38.75    1.81
   6   5   1   41.82    1.45
 -11   6   1   39.19    1.74
  -6  -2  -1   46.03    2.13
  -2   8  -1   49.87    1.70
  -6  -2  -1   47.58    1.91
   8  -6  -1   49.05    1.89
  -6  -2  -1   47.82    1.63
   6   2   1   44.86    2.10
   6   2   1   48.82    1.91
   6   2   1   47.66    1.52
   6   2   1   48.09    1.51
  -8   6   1   51.54    1.83
   2  -8   1   46.02    1.61
  -6   1  -1  477.93    9.71
   5  -6  -1  468.61   10.14
   5  -6  -1  468.71    9.91
   1   5  -1  474.76    9.58
  -6   1  -1  474.72   10.32
   5  -6  -1  479.86    9.74
  -6   1  -1  480.48   10.10
   6  -1   1  465.60   10.25
  -5   6   1  469.85    9.84
   6  -1   1  476.81   10.08
  -5   6   1  480.62   10.27
   6  -1   1  473.18    9.58
  -1  -5   1  467.71    9.60
   2  -6  -1   37.68    1.47
   2  -6  -1   38.42    1.42
  -6   4  -1   40.80    1.64
  -6   4  -1   39.71    1.63
   2  -6  -1   38.34    1.77
   4   2  -1   39.96    1.18
   4   2  -1   38.51    1.56
  -6   4  -1   39.79    1.42
  -4  -2   1   37.28    1.54
  -2   6   1   41.21    1.82
   6  -4   1   37.38    1.60
   6  -4   1   40.02    1.37
   6  -4   1   39.87    1.60
  -2   6   1   39.16    1.38
  -2   6   1   38.84    1.46
  -4  -2   1   34.54    1.14
  -1  -6  -1  624.72   12.92
  -1  -6  -1  624.78   12.86
  -6   7  -1  623.03   12.63
   7  -1  -1  631.72   12.88
  -1  -6  -1  614.72   12.41
  -6   7  -1  608.00   13.00
  -1  -6  -1  630.49   13.33
   1   6   1  630.44   12.32
   1   6   1  636.23   12.82
   6  -7   1  625.19   12.52
   1   6   1  605.28   13.24
   1   6   1  619.65   12.43
  -7   1   1  619.73   12.76
   6  -7   1  623.68   13.04
   1   6   1  610.37   12.79
  -7   1   1  609.56   11.84
  10  -4  -1   18.50    1.28
  -4  -6  -1   19.86    1.30
  -6  10  -1   18.79    1.21
  -4  -6  -1   17.52    1.38
  -4  -6  -1   18.79    0.94
  -4  -6  -1   16.56    1.56
   4   6   1   17.73    0.90
   4   6   1   18.00    0.81
   4   6   1   19.02    1.31
   4   6   1   18.41    1.14
   6 -10   1   17.64    1.06
 -10   4   1   18.72    1.14
   4   6   1   18.67    1.63
  -7  -6  -1   30.40    1.50
  -6  13  -1   27.01    1.54
  -7  -6  -1   28.65    2.21
  -7  -6  -1   27.83    1.75
  -7  -6  -1   27.46    1.03
  13  -7  -1   29.68    1.72
 -13   7   1   29.66    1.45
   7   6   1   30.69    0.88
   7   6   1   29.00    1.10
   7   6   1   26.49    0.97
 -13   7   1   30.34    1.56
   7   6   1   29.26    2.24
   6 -13   1   30.32    1.49
   7   6   1   27.31    1.67
  -7  -3  -1   68.54    2.91
  -3  10  -1   71.32    2.27
  10  -7  -1   68.69    2.43
  -7  -3  -1   71.28    2.18
  -7  -3  -1   68.50    2.57
   7   3   1   72.47    1.92
   7   3   1   70.05    2.86
   3 -10   1   69.27    2.17
   7   3   1   70.48    2.51
 -10   7   1   71.11    2.34
   7   3   1   70.90    1.91
 -10   7   1   73.55    2.29
   7  -7  -1    2.87    0.57
   0   7  -1    3.72    0.53
  -7   0  -1    2.39    0.60
  -7   0  -1    3.57    0.79
   0   7  -1    3.95    0.37
  -7   0  -1    3.40    0.50
   7   0   1    2.18    0.39
   7   0   1    2.60    0.69
  -7   7   1    3.67    0.62
   0  -7   1    4.12    0.54
   7   0   1    3.52    0.69
  -7   7   1    2.60    0.53
   4  -7  -1  332.43    7.62
  -7   3  -1  325.46    7.00
  -7   3  -1  326.12    7.39
   4  -7  -1  320.37    7.14
  -7   3  -1  340.10    7.64
   4  -7  -1  327.45    7.17
  -3  -4   1  337.56    7.38
   7  -3   1  333.40    7.43
   7  -3   1  326.97    7.52
  -4   7   1  322.36    7.64
  -4   7   1  327.81    7.11
  -3  -4   1  334.95    6.42
   7  -3   1  332.53    6.91
  -4   7   1  329.48    7.07
  -3  -4   1  322.87    6.72
  -7   6  -1   28.31    1.38
   1  -7  -1   26.86    1.62
  -7   6  -1   26.46    1.49
   6   1  -1   26.88    1.36
   1  -7  -1   26.83    1.31
  -7   6  -1   27.44    1.24
   1  -7  -1   27.63    1.17
  -1   7   1   28.61    1.12
  -1   7   1   26.38    1.58
  -1   7   1   26.01    1.26
  -1   7   1   26.61    1.47
  -6  -1   1   25.88    0.81
  -6  -1   1   28.71    1.35
   7  -6   1   25.26    1.13
   7  -6   1   26.24    1.44
  -2  -7  -1  960.65   19.89
  -2  -7  -1  959.31   18.69
  -2  -7  -1  956.58   19.34
   9  -2  -1  958.21   19.25
  -2  -7  -1  947.30   19.29
  -7   9  -1  963.13   19.06
  -9   2   1  972.59   19.11
   2   7   1  960.27   18.53
   2   7   1 1000.00   19.31
   2   7   1  940.78   18.68
   2   7   1  955.89   19.13
   2   7   1  938.03   19.85
   7  -9   1  953.36   18.92
   7  -9   1  938.58   19.54
  -5  -7  -1  415.50    9.36
  -7  12  -1  411.15    8.96
  12  -5  -1  407.98    9.17
  -5  -7  -1  422.21    9.00
  -5  -7  -1  415.03    8.37
  -5  -7  -1  397.66    9.87
   5   7   1  404.68    9.91
   7 -12   1  413.65    8.88
   5   7   1  420.05    8.33
   5   7   1  420.43    9.21
   5   7   1  413.64    8.15
 -12   5   1  407.64    8.95
   5   7   1  406.71    8.62
  -8  -7  -1   21.09    2.00
  -8  -7  -1   24.15    1.39
  -8  -7  -1   24.45    1.68
  15  -8  -1   23.22    1.50
  -7  15  -1   27.27    1.46
 -15   8   1   25.39    1.35
   8   7   1   23.54    0.98
   8   7   1   24.71    0.82
   8   7   1   22.91    1.53
   7 -15   1   23.94    1.40
   8   7   1   22.49    1.99
 -15   8   1   24.78    1.39
  -8  -4  -1   27.89    2.09
  12  -8  -1   20.48    1.44
  -4  12  -1   22.83    1.29
  -8  -4  -1   22.62    1.63
  -8  -4  -1   23.53    1.27
   8   4   1   22.85    1.54
   8   4   1   22.04    1.86
   8   4   1   27.81    0.96
   4 -12   1   22.59    1.28
 -12   8   1   24.46    1.46
 -12   8   1   24.06    1.36
   8   4   1   24.47    0.94
   8   4   1   23.93    0.92
   9  -8  -1  100.55    3.04
  -1   9  -1   99.99    2.53
  -8  -1  -1   99.51    3.15
  -8  -1  -1  103.68    2.71
  -1   9  -1  101.64    2.78
  -8  -1  -1  101.10    3.49
   8   1   1  101.68    3.15
   8   1   1   98.26    3.45
   1  -9   1  104.98    2.74
  -9   8   1   98.22    2.88
  -9   8   1   97.34    2.89
   8   1   1  103.71    2.47
   2   6  -1   32.86    1.34
  -8   2  -1   37.02    1.83
   6  -8  -1   37.90    1.60
  -8   2  -1   38.78    1.71
  -8   2  -1   37.59    1.37
  -6   8   1   38.06    1.51
   8  -2   1   37.77    1.27
  -2  -6   1   35.50    1.27
  -6   8   1   39.45    1.51
   8  -2   1   37.14    1.73
  -6   8   1   34.81    1.89
   8  -2   1   39.61    1.90
  -8   5  -1  191.72    4.48
  -8   5  -1  192.70    4.89
   3  -8  -1  183.16    5.05
   3  -8  -1  194.53    4.71
   3  -8  -1  190.05    4.55
   5   3  -1  192.74    4.74
   3  -8  -1  195.04    4.53
  -8   5  -1  187.15    4.88
  -3   8   1  189.33    4.41
   8  -5   1  185.28    4.89
   8  -5   1  192.45    4.37
   8  -5   1  186.79    4.84
  -3   8   1  191.58    4.50
  -3   8   1  191.14    5.17
  -5  -3   1  192.57    4.71
  -5  -3   1  192.51    4.12
   0  -8  -1  123.93    3.26
   0  -8  -1  128.15    4.04
  -8   8  -1  125.61    3.32
  -8   8  -1  122.41    3.72
   8   0  -1  127.96    3.54
   0  -8  -1  122.92    3.55
   0  -8  -1  124.94    3.16
   0   8   1  122.17    3.60
   8  -8   1  127.97    3.77
   0   8   1  122.34    3.02
   8  -8   1  122.53    3.21
   0   8   1  125.48    3.47
   0   8   1  125.86    4.01
   0   8   1  127.30    3.17
  -8   0   1  122.36    3.38
  -3  -8  -1   58.24    1.97
  -8  11  -1   56.73    2.07
  11  -3  -1   59.39    2.30
  -3  -8  -1   61.99    2.40
  -3  -8  -1   56.98    1.79
  -3  -8  -1   58.02    2.34
  -3  -8  -1   57.37    2.73
   3   8   1   58.63    1.76
   8 -11   1   58.46    2.06
   3   8   1   54.71    2.72
   3   8   1   57.60    2.13
   3   8   1   56.68    1.62
 -11   3   1   55.42    2.06
   3   8   1   58.27    2.24
  14  -6  -1   83.68    2.93
  -6  -8  -1   85.37    2.18
  -6  -8  -1   83.37    2.75
  -8  14  -1   82.52    2.71
  -6  -8  -1   81.56    3.58
  -6  -8  -1   84.59    3.07
   6   8   1   81.44    2.05
   6   8   1   83.53    1.92
   8 -14   1   89.25    2.75
   6   8   1   85.15    3.56
   6   8   1   80.77    2.86
   6   8   1   82.57    2.32
 -14   6   1   84.65    2.74
  17  -9  -1   49.85    2.25
  -9  -8  -1   46.86    1.95
  -9  -8  -1   53.01    2.88
  -8  17  -1   48.21    2.05
  -9  -8  -1   49.94    2.37
   8 -17   1   46.25    1.95
 -17   9   1   50.18    2.05
   8 -17   1   51.80    2.25
 -17   9   1   49.02    1.94
   9   8   1   48.52    2.69
   9   8   1   50.59    2.22
  -9  -5  -1   33.50    1.48
  14  -9  -1   35.23    1.75
  -5  14  -1   31.47    1.62
  -9  -5  -1   31.47    1.86
  -9  -5  -1   32.41    2.22
 -14   9   1   32.47    1.54
   9   5   1   31.71    0.90
 -14   9   1   31.95    1.59
   9   5   1   32.74    2.23
   5 -14   1   33.56    1.50
   9   5   1   29.30    1.70
  -2  11  -1   16.28    1.11
  -9  -2  -1   18.36    1.82
  11  -9  -1   14.03    1.22
  -2  11  -1   15.95    1.14
  -9  -2  -1   16.21    1.43
  -9  -2  -1   14.46    1.00
 -11   9   1   15.39    1.12
 -11   9   1   14.93    1.12
   9   2   1   15.60    0.74
   9   2   1   14.23    1.22
   2 -11   1   15.96    1.08
   9   2   1   14.95    1.58
   1   8  -1    2.98    0.52
   8  -9  -1    3.65    0.71
   1   8  -1    3.91    0.47
  -9   1  -1    3.34    0.89
  -9   1  -1    4.26    0.87
   8  -9  -1    2.78    0.65
  -9   1  -1    3.25    0.53
   9  -1   1    3.55    0.46
   9  -1   1    3.71    0.83
  -8   9   1    3.18    0.62
   9  -1   1    3.80    0.93
  -1  -8   1    4.09    0.46
  -8   9   1    3.77    0.66
  -1  -8   1    3.45    0.56
  -9   4  -1   58.92    2.29
   4   5  -1   59.77    1.52
   5  -9  -1   57.47    2.04
  -9   4  -1   60.66    2.40
   5  -9  -1   60.19    2.46
  -9   4  -1   61.61    1.94
   5  -9  -1   57.32    2.01
  -4  -5   1   56.98    1.54
  -5   9   1   56.77    1.92
   9  -4   1   58.58    1.79
  -5   9   1   57.60    1.98
  -4  -5   1   61.92    2.20
  -5   9   1   59.76    2.60
   9  -4   1   62.20    2.30
   9  -4   1   57.24    2.33
  -4  -5   1   59.08    1.57
   2  -9  -1  108.33    2.90
   2  -9  -1  102.00    3.54
   7   2  -1  105.06    3.14
  -9   7  -1  106.44    3.35
  -9   7  -1  106.73    2.91
   2  -9  -1  107.50    2.97
   2  -9  -1  108.33    3.21
  -9   7  -1  108.65    3.43
   9  -7   1  107.88    3.38
  -2   9   1  107.72    3.64
  -7  -2   1  107.41    2.41
  -2   9   1  104.26    2.85
   9  -7   1  104.94    2.83
  -2   9   1  107.04    2.78
  -7  -2   1  106.02    3.09
  -1  -9  -1  335.67    7.71
  10  -1  -1  331.81    7.59
  -1  -9  -1  338.09    8.29
  -1  -9  -1  332.24    7.25
  -1  -9  -1  330.01    7.05
  -9  10  -1  331.15    7.41
   1   9   1  337.66    7.07
   9 -10   1  319.63    7.89
   1   9   1  337.83    7.58
 -10   1   1  334.96    7.42
   1   9   1  330.31    8.26
   9 -10   1  327.40    7.24
   1   9   1  324.22    6.87
   1   9   1  333.15    7.63
  -4  -9  -1  263.62    5.92
  -4  -9  -1  268.94    6.45
  -4  -9  -1  271.08    6.66
  -4  -9  -1  266.87    5.69
  13  -4  -1  256.94    6.42
  -4  -9  -1  260.06    7.16
  -9  13  -1  268.31    6.32
   4   9   1  268.47    5.63
   4   9   1  265.96    6.10
 -13   4   1  263.71    6.19
   4   9   1  263.46    7.23
   4   9   1  259.36    6.43
   9 -13   1  267.21    6.17
   4   9   1  264.17    5.47
  -7  -9  -1    8.96    0.67
  -9  16  -1    6.90    0.92
  -7  -9  -1   10.18    1.52
  16  -7  -1    6.70    0.95
  -7  -9  -1    8.73    0.80
  -7  -9  -1    9.50    1.23
  -7  -9  -1    8.76    1.01
   7   9   1    7.90    0.50
   7   9   1    7.31    0.97
   9 -16   1    9.91    1.08
   7   9   1    8.97    0.66
   7   9   1    8.44    0.45
   7   9   1    8.75    1.39
 -16   7   1   10.72    0.97
   9 -16   1    9.09    0.94
 -16   7   1    8.36    0.87
 -10  -9  -1    2.37    0.79
 -10  -9  -1    1.47    0.59
  -9  19  -1    2.08    0.67
  19 -10  -1    2.11    0.75
 -10  -9  -1    1.87    0.90
   9 -19   1    1.68    0.61
  10   9   1    1.46    0.89
   9 -19   1    1.34    0.62
  10   9   1    1.40    0.66
 -19  10   1    1.97    0.57
 -19  10   1    1.83    0.58
  16 -10  -1   47.12    2.18
  -6  16  -1   48.73    2.08
 -10  -6  -1   52.40    1.86
 -10  -6  -1   51.69    2.39
 -10  -6  -1   46.07    2.69
 -16  10   1   50.66    2.07
  10   6   1   46.65    2.15
 -16  10   1   51.74    2.04
   6 -16   1   50.93    1.97
  10   6   1   51.73    2.73
  -3  13  -1   16.16    1.26
 -10  -3  -1   16.70    1.43
 -10  -3  -1   14.86    1.64
 -10  -3  -1   14.39    0.99
  -3  13  -1   16.62    1.16
  13 -10  -1   12.51    1.21
  10   3   1   14.51    0.59
 -13  10   1   12.61    1.10
  10   3   1   15.45    1.62
   3 -13   1   16.72    1.12
  10   3   1   15.68    1.35
 -13  10   1   14.07    1.17
  10   3   1   15.15    0.73
 -10   0  -1   13.17    1.33
   0  10  -1   12.75    1.00
 -10   0  -1   10.95    1.46
 -10   0  -1   13.72    0.91
  10 -10  -1   13.50    1.15
   0  10  -1   13.55    1.01
  10 -10  -1   15.65    1.29
  10   0   1   12.00    1.26
 -10  10   1   14.13    1.16
  10   0   1   13.57    0.72
 -10  10   1   11.39    1.02
   0 -10   1   14.46    0.98
  10   0   1   11.57    1.51
 -10   3  -1  244.80    6.43
   7 -10  -1  250.38    5.85
   7 -10  -1  240.44    5.81
 -10   3  -1  247.33    6.08
   3   7  -1  244.23    5.13
 -10   3  -1  254.26    5.55
  10  -3   1  247.99    6.37
  -7  10   1  247.20    5.75
  -7  10   1  252.35    6.50
  -3  -7   1  250.69    5.18
  10  -3   1  252.27    6.13
  10  -3   1  246.09    5.33
  -3  -7   1  252.30    5.32
  -7  10   1  235.83    5.66
   4 -10  -1   15.26    1.03
 -10   6  -1   17.02    1.37
   6   4  -1   14.89    1.20
   4 -10  -1   15.03    1.14
   4 -10  -1   18.16    1.58
 -10   6  -1   16.04    0.98
 -10   6  -1   14.79    1.41
  10  -6   1   17.24    0.97
  -4  10   1   16.20    1.58
  -4  10   1   14.40    1.06
  -6  -4   1   17.17    1.21
  -6  -4   1   15.18    0.91
  -4  10   1   13.06    0.90
  10  -6   1   15.22    1.30
   1 -10  -1  384.17    9.09
   9   1  -1  364.45    8.29
   1 -10  -1  362.73    8.01
 -10   9  -1  371.48    8.11
   1 -10  -1  379.34    8.48
 -10   9  -1  361.62    8.68
   1 -10  -1  362.88    7.89
  -1  10   1  375.75    9.09
  10  -9   1  371.97    8.00
  -1  10   1  369.41    7.91
  10  -9   1  380.70    8.76
  -1  10   1  372.10    7.77
  -9  -1   1  374.28    8.18
  -2 -10  -1   60.14    2.06
  -2 -10  -1   63.70    1.92
  12  -2  -1   61.10    2.41
 -10  12  -1   61.65    2.28
  -2 -10  -1   62.82    2.55
  -2 -10  -1   61.98    3.01
   2  10   1   60.96    3.01
  10 -12   1   59.53    2.15
  10 -12   1   59.43    2.29
   2  10   1   59.52    1.87
   2  10   1   62.25    1.77
 -12   2   1   62.52    2.22
  10 -12   1   59.56    2.76
   2  10   1   61.92    2.41
  15  -5  -1  241.09    6.27
  -5 -10  -1  250.49    5.43
 -10  15  -1  253.87    6.18
  -5 -10  -1  258.59    6.29
  -5 -10  -1  252.22    7.06
  -5 -10  -1  254.29    6.54
  -5 -10  -1  253.83    5.72
  15  -5  -1  254.21    5.38
   5  10   1  255.19    5.22
  10 -15   1  254.62    6.03
 -15   5   1  257.38    6.04
   5  10   1  254.76    5.35
   5  10   1  242.82    6.25
   5  10   1  255.63    7.14
  10 -15   1  255.21    6.29
   5  10   1  251.80    5.76
  -8 -10  -1   11.05    1.65
  -8 -10  -1   10.46    0.84
  -8 -10  -1    9.60    1.30
  18  -8  -1    8.94    1.14
 -10  18  -1    7.68    0.99
  -8 -10  -1    9.84    0.62
  -8 -10  -1   10.14    1.09
   8  10   1   11.75    0.48
  10 -18   1   10.49    1.06
   8  10   1   11.39    1.64
   8  10   1   12.43    0.57
  10 -18   1    8.64    1.08
 -18   8   1    8.99    0.93
   8  10   1   10.50    1.15
   8  10   1   10.50    0.47
 -18   8   1    9.43    0.99
 -11 -10  -1    7.67    1.21
 -11 -10  -1    6.24    0.87
 -11 -10  -1    6.09    0.72
 -10  21  -1    5.97    0.96
  21 -11  -1    5.76    1.04
 -11 -10  -1    7.15    1.43
  10 -21   1    5.56    0.86
  11  10   1    7.42    1.49
  11  10   1    5.48    0.97
 -21  11   1    5.86    0.87
  10 -21   1    5.92    1.02
 -21  11   1    6.06    0.89
  -7  18  -1   42.11    1.93
 -11  -7  -1   45.75    2.30
  18 -11  -1   42.46    2.15
 -11  -7  -1   43.80    1.74
 -11  -7  -1   42.94    2.73
 -18  11   1   45.54    1.98
 -18  11   1   41.62    1.88
  11   7   1   43.43    2.61
   7 -18   1   47.72    2.14
  11   7   1   42.46    2.07
   7 -18   1   43.47    1.88
  -4  15  -1   25.80    1.54
  -4  15  -1   26.56    1.43
 -11  -4  -1   25.53    2.02
  15 -11  -1   26.05    1.66
 -11  -4  -1   23.00    1.19
 -11  -4  -1   25.91    1.71
  11   4   1   25.68    1.62
  11   4   1   26.65    0.72
 -15  11   1   25.56    1.48
  11   4   1   25.86    0.90
 -15  11   1   27.99    1.53
  11   4   1   25.27    1.97
   4 -15   1   25.04    1.35
  -1  12  -1    5.33    0.81
 -11  -1  -1    5.92    0.67
  -1  12  -1    4.55    0.74
 -11  -1  -1    5.83    1.19
  12 -11  -1    6.32    0.93
 -11  -1  -1    5.50    0.99
  12 -11  -1    6.45    1.00
 -12  11   1    5.81    0.86
  11   1   1    7.52    1.28
  11   1   1    5.32    0.47
  11   1   1    5.81    1.02
 -12  11   1    5.47    0.85
   1 -12   1    5.05    0.73
   9 -11  -1   15.38    1.27
 -11   2  -1   14.26    1.52
   2   9  -1   14.11    0.89
   2   9  -1   16.94    0.98
   9 -11  -1   16.95    1.35
 -11   2  -1   13.45    1.39
 -11   2  -1   15.76    1.01
  -2  -9   1   15.13    0.95
  11  -2   1   16.54    1.44
  -9  11   1   15.34    1.15
  -9  11   1   13.71    1.08
  11  -2   1   12.97    1.48
  -2  -9   1   14.80    0.97
  -9  11   1   14.80    1.62
  11  -2   1   14.86    0.82
 -11   5  -1   16.35    1.50
 -11   5  -1   19.17    1.58
   6 -11  -1   16.56    1.18
 -11   5  -1   17.52    1.10
   5   6  -1   17.05    0.90
   6 -11  -1   19.08    1.64
   6 -11  -1   17.42    1.24
  -5  -6   1   18.55    1.02
  -5  -6   1   18.19    0.71
  -5  -6   1   16.18    1.29
  -6  11   1   17.41    1.75
  -6  11   1   15.61    1.06
  -6  11   1   17.61    1.22
  11  -5   1   16.79    1.49
  11  -5   1   20.51    1.63
  11  -5   1   19.15    1.01
   3 -11  -1  607.60   12.46
   3 -11  -1  610.15   12.87
 -11   8  -1  601.48   13.17
 -11   8  -1  610.53   12.51
 -11   8  -1  617.19   13.16
   3 -11  -1  600.05   12.55
   8   3  -1  594.37   12.70
   3 -11  -1  629.63   13.53
  11  -8   1  592.33   13.09
  -3  11   1  623.91   12.35
  -3  11   1  600.44   13.58
  -3  11   1  603.56   12.42
  11  -8   1  624.85   12.57
  11  -8   1  597.77   12.34
  -8  -3   1  598.52   12.38
  -8  -3   1  601.27   12.64
   0 -11  -1  268.00    7.07
   0 -11  -1  264.51    6.54
  11   0  -1  254.28    6.28
   0 -11  -1  260.96    5.83
   0 -11  -1  259.71    6.00
 -11  11  -1  256.38    6.12
  11 -11   1  257.53    6.21
   0  11   1  263.62    5.82
  11 -11   1  269.08    6.06
   0  11   1  259.08    6.51
   0  11   1  264.71    5.70
  11 -11   1  261.34    6.79
 -11   0   1  269.13    6.16
   0  11   1  252.15    7.01
  -3 -11  -1   79.16    3.39
  -3 -11  -1   81.29    2.25
  14  -3  -1   78.26    2.80
 -11  14  -1   78.14    2.72
  -3 -11  -1   78.33    2.44
  -3 -11  -1   79.26    3.00
  -3 -11  -1   82.81    2.99
   3  11   1   78.40    2.18
   3  11   1   78.68    2.08
   3  11   1   72.46    3.35
   3  11   1   83.57    2.72
  11 -14   1   75.48    2.54
 -14   3   1   79.54    2.57
  11 -14   1   78.71    2.80
 -11  17  -1    5.49    0.90
  -6 -11  -1    5.85    0.62
  17  -6  -1    5.95    0.67
  -6 -11  -1    5.30    1.25
  -6 -11  -1    5.91    0.72
  17  -6  -1    4.80    0.86
  -6 -11  -1    6.08    1.07
  -6 -11  -1    6.17    0.98
 -17   6   1    6.01    0.87
   6  11   1    5.06    0.46
   6  11   1    5.34    0.48
   6  11   1    5.39    0.95
   6  11   1    5.81    1.33
   6  11   1    6.70    0.70
  11 -17   1    6.17    0.90
 -17   6   1    5.80    0.75
  11 -17   1    3.79    0.82
 -11  20  -1    1.02    0.64
  -9 -11  -1    1.49    0.64
  20  -9  -1    0.90    0.66
  -9 -11  -1    0.30    0.62
  -9 -11  -1    2.58    1.00
  -9 -11  -1    1.04    0.45
  20  -9  -1    1.16    0.53
  -9 -11  -1    1.57    0.33
  11 -20   1    0.16    0.55
   9  11   1    1.04    0.61
 -20   9   1    0.88    0.50
   9  11   1    1.04    0.93
  11 -20   1    2.13    0.65
 -20   9   1    1.38    0.54
 -11  23  -1    8.07    1.15
 -12 -11  -1    8.61    1.35
 -12 -11  -1    8.53    1.01
 -12 -11  -1    8.17    0.82
  23 -12  -1    7.88    1.18
  23 -12  -1    7.64    1.05
 -12 -11  -1    9.28    1.68
 -23  12   1    8.21    0.99
  11 -23   1    8.41    1.12
  12  11   1    7.21    1.48
  11 -23   1    7.81    1.12
  12  11   1    9.37    1.22
 -23  12   1    7.53    1.07
 -12  -8  -1    1.23    0.85
  -8  20  -1    2.05    0.81
 -12  -8  -1    1.65    0.75
  20 -12  -1    1.52    0.69
 -12  -8  -1    1.07    0.51
  -8  20  -1    2.11    0.69
 -20  12   1    1.60    0.61
   8 -20   1    1.18    0.56
  12   8   1    1.79    1.00
 -20  12   1    2.26    0.64
  12   8   1    2.46    0.70
  -5  17  -1    7.33    1.07
 -12  -5  -1    5.93    1.06
 -12  -5  -1    7.58    1.34
 -12  -5  -1    7.20    0.79
  17 -12  -1    9.19    1.18
  -5  17  -1    7.96    0.99
 -17  12   1    6.48    0.86
  12   5   1    6.58    0.99
  12   5   1    7.90    1.46
   5 -17   1    7.38    0.90
 -17  12   1    7.54    0.99
  14 -12  -1   20.26    1.50
 -12  -2  -1   25.05    2.06
  -2  14  -1   21.33    1.40
 -12  -2  -1   20.37    1.56
  14 -12  -1   21.63    1.40
 -12  -2  -1   19.99    1.06
  -2  14  -1   20.76    1.26
  12   2   1   23.05    1.89
  12   2   1   20.92    0.63
   2 -14   1   22.29    1.22
  12   2   1   21.35    0.79
  12   2   1   17.35    1.42
 -14  12   1   21.78    1.39
 -14  12   1   20.96    1.34
  11 -12  -1    6.64    0.97
  11 -12  -1    6.02    0.91
 -12   1  -1    6.57    1.07
 -12   1  -1    5.23    1.17
   1  11  -1    5.96    0.73
 -12   1  -1    7.26    0.75
   1  11  -1    6.38    0.80
 -11  12   1    7.54    0.92
 -11  12   1    6.63    0.88
  -1 -11   1    6.27    0.77
  -1 -11   1    7.46    0.79
  12  -1   1    6.84    0.56
  12  -1   1    6.09    0.62
  12  -1   1    8.92    1.44
  12  -1   1    5.99    1.04
 -12   4  -1  108.76    2.94
   8 -12  -1  105.21    3.22
 -12   4  -1  104.93    3.78
   4   8  -1  108.45    2.75
 -12   4  -1  108.83    3.49
   8 -12  -1  110.19    3.26
  -4  -8   1  108.73    2.81
  12  -4   1  107.44    3.48
  12  -4   1  111.29    2.75
  12  -4   1  110.06    2.90
  -4  -8   1  107.68    2.67
  -8  12   1  106.76    3.86
  -8  12   1  111.40    3.15
  12  -4   1  100.61    3.69
  -8  12   1  112.50    3.24
   7   5  -1  165.43    3.92
   5 -12  -1  165.51    4.24
 -12   7  -1  159.19    4.82
 -12   7  -1  162.43    4.70
   5 -12  -1  162.38    4.27
   5 -12  -1  166.07    4.98
 -12   7  -1  163.78    4.09
  12  -7   1  165.56    4.15
  -7  -5   1  161.40    4.31
  -5  12   1  165.71    4.16
  12  -7   1  165.79    4.71
  12  -7   1  162.22    3.94
  -5  12   1  158.61    4.06
  -5  12   1  158.13    4.99
  -7  -5   1  165.34    4.02
   2 -12  -1   69.79    2.64
  10   2  -1   63.92    2.50
   2 -12  -1   71.02    2.27
   2 -12  -1   68.54    3.05
 -12  10  -1   70.56    2.39
   2 -12  -1   70.93    2.42
  12 -10   1   67.54    2.22
 -10  -2   1   70.70    2.43
  12 -10   1   68.40    2.42
 -10  -2   1   67.93    2.43
  12 -10   1   69.21    2.87
  -2  12   1   67.88    2.18
  -2  12   1   70.09    2.14
  -2  12   1   65.78    3.11
 -10  -2   1   71.72    1.63
 -12  13  -1   17.17    1.23
  -1 -12  -1   15.81    1.16
  -1 -12  -1   17.92    1.05
  13  -1  -1   16.94    1.35
  -1 -12  -1   15.25    1.68
  -1 -12  -1   17.18    1.40
  12 -13   1   17.53    1.16
   1  12   1   14.20    0.93
   1  12   1   14.71    1.79
  12 -13   1   16.49    1.63
   1  12   1   20.41    1.61
  12 -13   1   16.77    1.33
 -13   1   1   17.67    1.19
   1  12   1   15.52    0.91
 -12  16  -1   27.81    1.54
  -4 -12  -1   25.24    1.76
  -4 -12  -1   30.24    2.12
  16  -4  -1   27.48    0.98
  16  -4  -1   25.94    1.65
  -4 -12  -1   27.96    1.82
  -4 -12  -1   26.53    1.16
  -4 -12  -1   24.41    1.30
   4  12   1   27.87    1.05
  12 -16   1   23.72    1.53
  12 -16   1   27.67    1.48
   4  12   1   26.58    1.08
   4  12   1   27.32    1.47
   4  12   1   25.86    2.19
 -16   4   1   25.84    1.42
  -7 -12  -1   25.94    1.85
  19  -7  -1   26.04    1.66
 -12  19  -1   24.44    1.60
  -7 -12  -1   27.42    1.31
  -7 -12  -1   27.78    1.09
  19  -7  -1   28.23    1.30
  -7 -12  -1   25.94    2.20
  -7 -12  -1   27.94    1.74
   7  12   1   31.14    2.38
   7  12   1   27.78    0.88
 -19   7   1   28.33    1.39
   7  12   1   26.56    1.04
 -19   7   1   26.55    1.47
  12 -19   1   24.87    1.67
  12 -19   1   26.52    1.57
   7  12   1   27.52    0.95
 -10 -12  -1    4.30    0.85
 -12  22  -1    2.25    0.71
  22 -10  -1    2.60    0.79
 -10 -12  -1    2.03    1.04
 -10 -12  -1    2.32    0.53
 -10 -12  -1    3.64    0.97
  22 -10  -1    1.79    0.63
  12 -22   1    3.67    0.84
  10  12   1    3.00    1.03
 -22  10   1    2.95    0.74
  12 -22   1    2.46    0.70
 -22  10   1    2.60    0.63
 -12  25  -1    6.14    1.04
 -13 -12  -1    6.67    1.20
 -13 -12  -1    5.97    1.70
 -13 -12  -1    7.19    0.83
 -12  25  -1    6.71    1.32
 -13 -12  -1    7.07    0.99
  25 -13  -1    6.94    1.08
  13  12   1    6.98    1.12
  12 -25   1    6.97    1.09
  12 -25   1    9.18    1.29
 -25  13   1    6.90    0.98
  13  12   1    5.52    1.35
 -25  13   1    5.83    1.02
 -13  -9  -1    0.11    0.47
  -9  22  -1    0.51    0.73
  -9  22  -1    0.44    0.52
  22 -13  -1   -0.37    0.57
 -13  -9  -1   -0.40    0.53
 -13  -9  -1   -2.01    0.68
   9 -22   1    0.71    0.61
 -22  13   1   -0.01    0.46
 -22  13   1    0.05    0.45
   9 -22   1    1.04    0.53
  13   9   1    0.20    0.51
  13   9   1   -1.16    0.69
  -6  19  -1   22.73    1.73
 -13  -6  -1   22.01    2.14
 -13  -6  -1   21.28    1.16
  19 -13  -1   22.35    1.58
  -6  19  -1   21.69    1.46
 -13  -6  -1   23.77    1.75
 -19  13   1   22.85    1.42
  13   6   1   21.86    1.55
   6 -19   1   21.38    1.51
 -19  13   1   20.91    1.40
   6 -19   1   23.13    1.36
  13   6   1   24.59    2.11
 -13  -3  -1   25.57    1.76
 -13  -3  -1   26.64    2.13
 -13  -3  -1   24.04    1.14
  16 -13  -1   23.95    1.50
  16 -13  -1   24.05    1.63
  -3  16  -1   25.85    1.65
  -3  16  -1   25.19    1.39
  13   3   1   22.60    1.55
  13   3   1   24.58    0.78
   3 -16   1   23.82    1.32
  13   3   1   23.82    1.96
 -16  13   1   27.46    1.56
 -16  13   1   25.75    1.50
 -13   0  -1    4.21    0.61
 -13   0  -1    5.04    1.29
   0  13  -1    5.43    0.84
 -13   0  -1    3.94    0.94
  13 -13  -1    5.36    0.91
   0  13  -1    5.22    0.72
  13 -13  -1    5.30    0.92
 -13  13   1    6.41    0.93
  13   0   1    5.05    0.44
   0 -13   1    3.49    0.69
   0 -13   1    4.96    0.69
  13   0   1    3.70    0.46
  13   0   1    5.01    1.13
  13   0   1    4.71    0.92
 -13  13   1    5.27    0.81
   3  10  -1   11.99    0.99
   3  10  -1   12.67    0.56
  10 -13  -1   13.37    1.20
 -13   3  -1   16.14    1.64
 -13   3  -1   15.01    1.40
  10 -13  -1   13.93    1.14
 -13   3  -1   13.15    0.97
  13  -3   1   13.70    0.87
  -3 -10   1   14.17    0.90
 -10  13   1   13.13    1.11
 -10  13   1   12.25    1.56
 -10  13   1   12.44    1.17
  13  -3   1   15.18    1.42
  13  -3   1   14.03    0.79
  -3 -10   1   13.47    1.03
  13  -3   1   14.80    1.68
 -13   6  -1   56.75    1.95
   7 -13  -1   57.29    2.17
   7 -13  -1   58.22    2.73
   7 -13  -1   56.07    2.20
   6   7  -1   55.80    1.84
 -13   6  -1   55.39    2.52
 -13   6  -1   58.30    2.70
  -7  13   1   55.44    2.05
  13  -6   1   57.09    2.53
  -7  13   1   61.69    2.88
  13  -6   1   57.57    1.86
  -7  13   1   59.78    2.14
  -6  -7   1   54.46    1.94
  -6  -7   1   56.52    2.29
  13  -6   1   56.42    1.97
   4 -13  -1   55.57    2.06
   4 -13  -1   60.18    2.20
 -13   9  -1   58.45    2.59
 -13   9  -1   57.06    2.14
   4 -13  -1   56.86    2.85
 -13   9  -1   52.76    2.58
   9   4  -1   57.42    2.31
  13  -9   1   64.39    2.23
  -9  -4   1   59.97    2.25
  -4  13   1   57.09    2.10
  -4  13   1   63.21    2.06
  13  -9   1   59.89    2.72
  -4  13   1   53.72    2.84
  -9  -4   1   61.34    2.19
  13  -9   1   59.73    2.03
   1 -13  -1  224.29    5.24
   1 -13  -1  221.61    5.40
 -13  12  -1  229.03    5.57
  12   1  -1  220.60    5.63
   1 -13  -1  219.24    6.40
   1 -13  -1  227.36    5.93
  13 -12   1  224.94    6.18
  13 -12   1  220.34    5.35
  -1  13   1  224.91    5.12
  -1  13   1  231.39    6.58
 -12  -1   1  222.98    5.41
  13 -12   1  218.11    5.55
 -12  -1   1  222.87    5.67
  -1  13   1  225.11    5.21
  15  -2  -1   25.34    1.60
  -2 -13  -1   28.10    1.25
  -2 -13  -1   25.85    1.35
  -2 -13  -1   30.15    1.89
 -13  15  -1   25.86    1.52
  -2 -13  -1   28.23    2.06
   2  13   1   26.45    2.08
   2  13   1   27.56    1.67
 -15   2   1   27.18    1.40
  13 -15   1   25.81    1.43
   2  13   1   27.35    1.20
   2  13   1   26.87    1.12
  13 -15   1   26.51    1.59
  -5 -13  -1    3.59    0.90
  18  -5  -1    3.87    0.86
  -5 -13  -1    3.76    0.63
  -5 -13  -1    3.64    0.53
 -13  18  -1    4.52    0.85
  -5 -13  -1    6.60    1.38
  -5 -13  -1    6.19    1.04
  18  -5  -1    4.56    0.55
  13 -18   1    4.54    0.92
 -18   5   1    4.99    0.83
  13 -18   1    4.34    0.94
   5  13   1    4.43    0.49
   5  13   1    4.86    0.52
   5  13   1    5.47    1.34
   5  13   1    4.94    0.75
  21  -8  -1   26.72    1.36
  -8 -13  -1   26.68    1.06
  21  -8  -1   26.09    1.70
  -8 -13  -1   27.03    1.31
  -8 -13  -1   22.64    2.17
  -8 -13  -1   27.24    1.93
 -13  21  -1   27.54    1.67
  -8 -13  -1   28.01    1.75
 -21   8   1   24.34    1.50
   8  13   1   26.45    2.15
  13 -21   1   27.02    1.64
 -21   8   1   27.28    1.41
  13 -21   1   26.84    1.74
 -11 -13  -1    1.09    0.47
 -13  24  -1    1.07    0.73
 -11 -13  -1    0.83    0.93
 -11 -13  -1    1.86    0.72
 -11 -13  -1    0.99    0.79
  24 -11  -1    0.97    0.61
  24 -11  -1    2.03    0.80
 -24  11   1    0.56    0.51
  13 -24   1   -0.25    0.44
  13 -24   1    1.25    0.69
 -24  11   1    0.67    0.47
  11  13   1    1.37    0.99
 -14 -13  -1    3.32    1.02
 -14 -13  -1    3.11    0.81
 -14 -13  -1    4.17    0.69
 -13  27  -1    3.85    0.95
 -14 -13  -1    3.31    1.22
 -13  27  -1    3.44    1.15
  27 -14  -1    3.18    0.88
  27 -14  -1    2.78    0.91
  14  13   1    4.80    1.47
 -27  14   1    2.38    0.76
 -27  14   1    4.08    0.93
  13 -27   1    2.74    0.86
  13 -27   1    1.92    0.76
 -10  24  -1    6.17    1.01
 -14 -10  -1    7.19    1.29
 -10  24  -1    7.10    1.32
  24 -14  -1    8.13    1.35
 -14 -10  -1    7.26    0.94
  14  10   1    9.06    1.69
 -24  14   1    6.08    0.93
 -24  14   1    6.10    1.02
  10 -24   1    7.58    1.05
  10 -24   1    5.19    0.97
  14  10   1    7.31    1.08
 -14  -7  -1   10.80    1.73
  -7  21  -1   10.49    1.44
  21 -14  -1   12.26    1.28
 -14  -7  -1   11.73    0.92
 -14  -7  -1   10.36    1.33
  -7  21  -1    9.59    1.13
  14   7   1    9.24    1.15
   7 -21   1   11.40    1.04
  14   7   1   12.73    1.76
   7 -21   1    9.19    1.17
 -21  14   1   13.19    1.22
 -21  14   1   10.16    1.03
 -14  -4  -1    0.14    0.35
  -4  18  -1    0.59    0.50
  18 -14  -1   -0.02    0.49
  18 -14  -1   -0.01    0.58
 -14  -4  -1    0.79    0.89
 -14  -4  -1    0.73    0.67
  -4  18  -1   -0.54    0.57
 -18  14   1    0.66    0.54
  14   4   1   -0.17    0.70
   4 -18   1    0.39    0.47
  14   4   1    0.65    0.18
  14   4   1    0.54    0.56
 -18  14   1   -0.16    0.47
  15 -14  -1   15.08    1.29
 -14  -1  -1   16.04    1.42
  -1  15  -1   17.96    1.33
  15 -14  -1   17.21    1.38
 -14  -1  -1   14.71    0.93
  -1  15  -1   16.01    1.14
 -14  -1  -1   16.26    1.93
  14   1   1   16.17    1.37
   1 -15   1   17.67    1.12
  14   1   1   15.40    0.73
  14   1   1   16.46    0.50
 -15  14   1   14.68    1.24
 -15  14   1   16.37    1.21
  14   1   1   17.67    1.72
 -14   2  -1    6.25    1.09
   2  12  -1    5.55    0.62
 -14   2  -1    4.62    1.16
   2  12  -1    5.55    0.80
  12 -14  -1    5.66    0.91
 -14   2  -1    6.47    0.72
  12 -14  -1    6.68    0.94
  -2 -12   1    5.49    0.67
 -12  14   1    7.04    0.94
  14  -2   1    5.44    1.16
  14  -2   1    5.38    0.60
  14  -2   1    6.01    0.54
  -2 -12   1    4.61    0.74
  14  -2   1    6.27    1.08
 -12  14   1    6.30    0.89
   9 -14  -1   15.25    1.33
 -14   5  -1   14.86    1.01
 -14   5  -1   15.83    1.74
   9 -14  -1   14.81    1.23
   5   9  -1   14.29    1.02
 -14   5  -1   13.92    1.43
  14  -5   1   14.50    0.89
  -9  14   1   16.83    1.75
  14  -5   1   16.25    1.06
  14  -5   1   13.05    1.50
  -5  -9   1   15.74    0.86
  -5  -9   1   15.59    1.10
  -9  14   1   14.69    1.16
  -9  14   1   15.45    1.12
  14  -5   1   16.67    1.53
   8   6  -1   99.77    2.94
 -14   8  -1  104.26    3.06
   6 -14  -1  105.94    3.18
 -14   8  -1  110.58    3.90
   6 -14  -1  105.56    3.22
   6 -14  -1   99.71    3.81
 -14   8  -1  104.45    3.61
  14  -8   1  109.99    3.11
  14  -8   1  104.24    3.62
  14  -8   1  109.78    2.94
  -6  14   1  109.11    3.10
  -8  -6   1  102.10    3.20
  -6  14   1  103.77    3.10
  -8  -6   1  105.50    3.08
  -6  14   1  105.66    4.10
  11   3  -1  125.94    3.72
 -14  11  -1  122.56    3.53
   3 -14  -1  127.94    3.47
   3 -14  -1  128.72    4.45
   3 -14  -1  123.91    3.58
  14 -11   1  124.24    3.45
 -11  -3   1  128.60    2.82
  14 -11   1  127.77    3.65
  -3  14   1  121.54    4.48
  14 -11   1  126.72    4.21
 -11  -3   1  126.99    3.69
  -3  14   1  120.97    3.39
  -3  14   1  123.30    3.34
 -11  -3   1  121.81    3.50
   0 -14  -1    1.24    0.72
   0 -14  -1    1.60    0.50
   0 -14  -1    1.31    0.56
   0 -14  -1    2.06    0.97
 -14  14  -1    0.59    0.52
  14   0  -1    1.64    0.75
   0  14   1    0.94    0.77
 -14   0   1    1.63    0.58
 -14   0   1   -0.13    0.59
   0  14   1    0.87    0.45
  14 -14   1    2.21    0.96
  14 -14   1    0.94    0.59
  14 -14   1    0.44    0.54
   0  14   1    0.88    0.43
   0  14   1    1.72    1.04
  -3 -14  -1   15.48    0.96
 -14  17  -1   14.77    1.22
  17  -3  -1   16.30    1.35
  -3 -14  -1   15.29    1.07
  17  -3  -1   16.34    0.62
  -3 -14  -1   14.26    1.45
  -3 -14  -1   12.30    1.75
   3  14   1   15.86    1.27
   3  14   1   15.22    1.89
   3  14   1   14.99    0.86
 -17   3   1   15.09    1.14
   3  14   1   15.62    0.89
  14 -17   1   14.07    1.24
  14 -17   1   15.34    1.36
  20  -6  -1    7.47    0.73
  -6 -14  -1    8.80    1.22
  20  -6  -1    9.25    1.24
  -6 -14  -1    9.62    0.73
  -6 -14  -1   10.11    1.37
  -6 -14  -1    7.01    1.36
 -14  20  -1    9.63    1.18
  -6 -14  -1    9.07    0.87
   6  14   1    7.67    0.61
   6  14   1   10.50    0.83
  14 -20   1    7.50    1.03
   6  14   1    6.70    1.42
 -20   6   1    9.66    0.88
  14 -20   1    7.43    1.09
   6  14   1    8.99    0.57
 -20   6   1    8.66    1.02
  -9 -14  -1    7.94    1.55
  23  -9  -1    8.25    1.23
  -9 -14  -1    5.93    1.16
  -9 -14  -1    6.05    1.06
  -9 -14  -1    8.17    0.85
  -9 -14  -1    8.07    0.64
  23  -9  -1    8.61    0.95
 -14  23  -1    9.08    1.20
  14 -23   1    7.39    1.11
 -23   9   1    9.06    0.97
 -23   9   1    6.28    0.93
  14 -23   1    8.42    1.22
   9  14   1    6.59    1.50
 -12 -14  -1    1.47    1.15
 -12 -14  -1    1.92    0.54
 -12 -14  -1    1.19    0.82
  26 -12  -1    1.93    0.74
  26 -12  -1    0.57    0.76
 -14  26  -1    1.17    0.75
 -12 -14  -1    0.87    0.69
 -26  12   1    0.31    0.57
 -26  12   1    0.99    0.60
  14 -26   1    0.85    0.63
  12  14   1    0.48    1.03
  14 -26   1    2.21    0.78
 -15 -14  -1   -0.01    0.46
 -15 -14  -1   -0.10    0.94
 -14  29  -1    0.53    0.71
 -14  29  -1   -0.15    0.87
 -15 -14  -1    0.21    0.65
 -15 -14  -1   -0.49    0.64
  29 -15  -1    0.15    0.65
 -29  15   1    1.29    0.65
  14 -29   1    0.30    0.59
 -29  15   1    0.00    0.48
  14 -29   1    1.77    0.86
  15  14   1   -0.73    0.81
 -15 -11  -1    5.33    0.88
  26 -15  -1    4.24    1.00
 -15 -11  -1    4.12    1.14
 -11  26  -1    5.67    1.07
 -15 -11  -1    5.23    1.44
  26 -15  -1    4.59    1.04
 -11  26  -1    5.13    1.28
  15  11   1    4.72    0.95
  15  11   1    5.83    1.47
 -26  15   1    5.44    0.97
 -26  15   1    6.09    1.01
  11 -26   1    4.82    1.08
  11 -26   1    5.87    1.00
  23 -15  -1    8.11    1.19
  -8  23  -1    9.72    1.38
  -8  23  -1    9.74    1.21
 -15  -8  -1   10.30    0.95
 -15  -8  -1   10.52    2.14
 -15  -8  -1   12.83    1.55
  15   8   1   10.62    1.18
   8 -23   1   10.86    1.06
 -23  15   1   10.25    1.12
   8 -23   1    7.56    1.11
 -23  15   1   11.52    1.15
  15   8   1    8.41    1.62
  -5  20  -1    6.94    0.97
  20 -15  -1    8.20    1.16
 -15  -5  -1    6.19    1.09
  -5  20  -1    7.54    1.14
 -15  -5  -1    5.04    1.35
 -15  -5  -1    6.55    0.73
  20 -15  -1    9.08    1.17
 -20  15   1    5.86    0.92
 -20  15   1    6.55    0.96
   5 -20   1    7.56    1.02
  15   5   1    9.80    1.59
   5 -20   1    9.03    1.02
  15   5   1    7.94    1.13
 -15  -2  -1    7.48    1.40
  -2  17  -1    7.52    0.88
 -15  -2  -1    7.26    1.16
  17 -15  -1    7.49    1.06
 -15  -2  -1    6.81    0.71
  -2  17  -1    7.36    1.06
  17 -15  -1    6.96    1.04
 -17  15   1    5.21    0.86
  15   2   1    9.39    1.19
 -17  15   1    8.20    1.10
  15   2   1    6.74    0.49
   2 -17   1    8.19    0.85
  15   2   1    8.36    1.38
  14 -15  -1   56.09    2.34
   1  14  -1   54.21    1.87
 -15   1  -1   55.68    1.82
   1  14  -1   54.27    2.14
 -15   1  -1   54.45    2.47
 -15   1  -1   55.34    2.89
  14 -15  -1   57.43    2.40
  -1 -14   1   55.81    1.91
  15  -1   1   56.68    1.67
 -14  15   1   55.84    2.23
 -14  15   1   55.90    2.27
  15  -1   1   51.84    2.77
  15  -1   1   53.13    2.38
  -1 -14   1   54.55    2.09
  15  -1   1   56.49    1.48
   4  11  -1   16.08    1.14
 -15   4  -1   18.34    1.76
  11 -15  -1   14.74    1.32
  11 -15  -1   14.98    1.24
 -15   4  -1   16.18    1.49
 -15   4  -1   15.46    0.98
 -11  15   1   16.21    1.25
  15  -4   1   17.67    0.90
  15  -4   1   17.37    1.00
  15  -4   1   16.30    1.62
  -4 -11   1   14.96    1.15
  15  -4   1   16.68    1.49
 -11  15   1   16.43    1.85
 -11  15   1   14.90    1.17
  -4 -11   1   16.48    0.93
 -15   7  -1    6.68    1.20
   8 -15  -1    9.77    1.11
 -15   7  -1    6.26    1.14
   8 -15  -1    6.41    0.87
 -15   7  -1    6.35    0.79
   7   8  -1    5.75    0.78
  15  -7   1    7.02    0.73
  -8  15   1    7.24    0.93
  15  -7   1    5.29    0.71
  15  -7   1    5.15    1.02
  -8  15   1    6.71    1.34
  -7  -8   1    6.52    0.98
  -8  15   1    5.87    0.82
  -7  -8   1    4.90    0.82
  10   5  -1   37.55    1.89
 -15  10  -1   39.11    1.77
 -15  10  -1   38.65    2.39
 -15  10  -1   39.65    2.26
   5 -15  -1   37.66    1.80
   5 -15  -1   41.66    2.44
   5 -15  -1   37.55    1.71
 -10  -5   1   37.43    1.77
  15 -10   1   38.60    1.61
  -5  15   1   40.01    1.74
  -5  15   1   38.91    1.67
 -10  -5   1   40.30    1.85
  -5  15   1   38.25    2.59
  15 -10   1   41.32    2.32
  15 -10   1   37.71    1.76
   2 -15  -1  101.93    4.00
 -15  13  -1  104.41    3.21
   2 -15  -1  101.11    3.00
   2 -15  -1  103.03    3.14
  13   2  -1   98.51    3.27
  -2  15   1  101.42    2.93
  -2  15   1   97.21    4.05
  15 -13   1  105.06    3.12
  -2  15   1  103.30    2.90
 -13  -2   1  101.64    3.38
 -13  -2   1  101.61    3.05
  15 -13   1  101.03    3.26
  15 -13   1  100.45    3.73
 -13  -2   1   98.51    2.32
  -1 -15  -1    5.37    1.33
  -1 -15  -1    6.05    0.73
 -15  16  -1    5.28    0.85
  16  -1  -1    4.11    0.86
  -1 -15  -1    7.94    1.24
  -1 -15  -1    4.69    0.73
  15 -16   1    4.58    0.89
   1  15   1    5.53    0.67
 -16   1   1    5.85    0.80
   1  15   1    5.57    1.33
   1  15   1    5.46    0.65
 -16   1   1    4.67    0.99
  15 -16   1    5.38    0.85
   1  15   1    4.93    0.97
  15 -16   1    7.41    1.35
  -4 -15  -1   62.91    2.24
  19  -4  -1   61.23    2.61
  19  -4  -1   62.98    1.73
  -4 -15  -1   62.86    2.02
  -4 -15  -1   64.71    3.35
  -4 -15  -1   66.95    2.92
 -15  19  -1   65.91    2.63
   4  15   1   63.25    3.34
  15 -19   1   60.46    2.60
   4  15   1   63.93    1.92
 -19   4   1   61.94    2.30
   4  15   1   62.83    1.87
  15 -19   1   61.24    2.45
   4  15   1   64.60    2.37
  -7 -15  -1   -0.26    0.39
 -15  22  -1    0.47    0.56
  -7 -15  -1   -0.42    0.60
  -7 -15  -1    0.91    0.97
  -7 -15  -1   -0.80    0.57
  22  -7  -1    0.12    0.40
  22  -7  -1   -0.21    0.53
  -7 -15  -1    0.27    0.33
  15 -22   1    0.09    0.53
   7  15   1    0.41    0.23
   7  15   1    0.24    0.86
  15 -22   1    0.53    0.56
   7  15   1    0.60    0.32
 -22   7   1    0.70    0.53
 -22   7   1    0.69    0.48
 -10 -15  -1    0.31    0.46
 -10 -15  -1    0.97    0.82
  25 -10  -1   -0.22    0.58
 -10 -15  -1    1.37    0.78
  25 -10  -1    0.38    0.55
 -10 -15  -1   -1.28    1.44
 -15  25  -1    0.03    0.60
 -10 -15  -1    0.62    0.33
  10  15   1    1.25    1.09
  15 -25   1    0.91    0.58
 -25  10   1    0.69    0.54
 -25  10   1    0.10    0.49
 -13 -15  -1    3.90    1.10
 -13 -15  -1    4.74    1.51
  28 -13  -1    3.35    1.02
 -13 -15  -1    4.15    0.96
 -15  28  -1    5.03    1.06
  28 -13  -1    6.22    1.06
 -13 -15  -1    3.43    0.68
  15 -28   1    5.04    0.99
 -28  13   1    4.49    0.87
  15 -28   1    6.08    1.10
  13  15   1    4.18    1.36
 -28  13   1    4.00    0.90
 -16 -15  -1    0.73    0.94
 -16 -15  -1   -0.27    1.10
 -16 -15  -1    1.28    0.61
 -16 -15  -1    1.41    0.77
  31 -16  -1    0.98    0.88
 -15  31  -1    0.88    0.82
  31 -16  -1    0.28    0.79
 -15  31  -1    2.36    1.20
  15 -31   1    1.20    0.78
 -31  16   1    2.08    0.83
  16  15   1    0.73    1.04
  15 -31   1    1.28    0.83
 -31  16   1    0.68    0.64
  28 -16  -1    9.56    1.31
 -16 -12  -1   10.11    1.55
 -12  28  -1    6.38    1.43
 -12  28  -1    9.73    1.35
 -16 -12  -1    8.98    1.84
 -16 -12  -1    9.29    1.15
  12 -28   1    9.17    1.29
 -28  16   1    9.05    1.19
  16  12   1    9.12    1.82
 -28  16   1    7.72    1.18
  12 -28   1   10.14    1.39
 -16  -9  -1   -0.88    0.88
 -16  -9  -1    0.58    0.79
 -16  -9  -1    0.94    0.54
  25 -16  -1    1.41    0.84
  -9  25  -1    2.14    0.96
  -9  25  -1    1.69    0.74
   9 -25   1    0.90    0.59
 -25  16   1    1.81    0.74
  16   9   1    0.11    0.83
  16   9   1    2.28    0.74
   9 -25   1    1.23    0.63
 -25  16   1    0.21    0.56
  22 -16  -1   42.55    2.34
 -16  -6  -1   39.76    1.59
  -6  22  -1   40.06    2.34
 -16  -6  -1   39.36    2.83
  22 -16  -1   39.07    2.09
  -6  22  -1   40.64    2.06
 -16  -6  -1   40.11    2.27
 -22  16   1   41.84    2.05
  16   6   1   37.41    2.05
   6 -22   1   40.46    2.08
   6 -22   1   38.81    1.88
 -22  16   1   41.57    2.10
  16   6   1   42.28    2.76
  -3  19  -1    0.63    0.50
 -16  -3  -1    1.06    0.40
 -16  -3  -1    1.16    0.67
  19 -16  -1   -0.32    0.50
  -3  19  -1    0.95    0.70
 -16  -3  -1    1.26    0.96
  19 -16  -1    1.09    0.65
  16   3   1    1.36    0.64
   3 -19   1    1.09    0.55
 -19  16   1    0.84    0.56
 -19  16   1    1.40    0.62
  16   3   1    0.91    0.25
  16   3   1    1.11    0.88
 -16   0  -1   33.77    2.42
 -16   0  -1   31.26    1.31
   0  16  -1   30.01    1.45
  16 -16  -1   31.01    1.81
  16 -16  -1   29.19    1.70
   0  16  -1   31.21    1.74
 -16   0  -1   30.63    1.87
 -16  16   1   30.34    1.72
 -16  16   1   29.92    1.68
  16   0   1   31.12    2.21
  16   0   1   33.62    1.91
   0 -16   1   31.02    1.63
   0 -16   1   31.14    1.44
  16   0   1   32.35    1.14
  13 -16  -1   12.84    1.27
 -16   3  -1   13.14    0.91
   3  13  -1   10.08    1.08
 -16   3  -1   13.49    1.79
 -16   3  -1   14.31    1.35
  13 -16  -1   11.24    1.14
 -13  16   1   10.76    1.06
  16  -3   1   12.79    0.73
  -3 -13   1   12.66    1.13
  -3 -13   1   14.00    0.92
  16  -3   1   12.74    1.63
  16  -3   1   12.00    0.83
  16  -3   1   14.12    1.42
 -13  16   1   11.54    1.14
 -16   6  -1   17.28    1.10
 -16   6  -1   19.86    1.63
  10 -16  -1   17.34    1.29
   6  10  -1   17.18    1.17
  10 -16  -1   18.02    1.33
 -16   6  -1   17.49    1.72
 -10  16   1   19.78    1.35
  16  -6   1   19.69    1.58
 -10  16   1   20.72    1.90
  -6 -10   1   18.32    1.25
  -6 -10   1   16.74    0.85
 -10  16   1   17.61    1.31
  16  -6   1   18.89    1.13
  16  -6   1   16.72    0.98
 -16   9  -1   10.55    1.44
 -16   9  -1    9.68    1.33
   9   7  -1    9.28    0.98
   7 -16  -1    8.35    1.37
 -16   9  -1   11.78    1.02
   7 -16  -1   10.95    1.03
   7 -16  -1   10.86    1.21
  -9  -7   1   10.23    1.07
  16  -9   1    9.70    1.32
  -9  -7   1   11.22    1.14
  -7  16   1   11.98    1.65
  16  -9   1    8.31    0.84
  16  -9   1   10.10    1.01
  -7  16   1    9.34    1.04
  -7  16   1   11.84    1.03
  12   4  -1  101.07    3.28
   4 -16  -1  106.02    4.10
   4 -16  -1  105.10    3.27
   4 -16  -1  101.16    3.12
 -16  12  -1  104.33    3.25
  -4  16   1  100.03    3.00
  16 -12   1  105.42    3.12
 -12  -4   1  108.57    2.61
 -12  -4   1  104.94    3.13
 -12  -4   1  105.39    3.47
  16 -12   1   99.91    3.80
  -4  16   1  106.63    4.25
  16 -12   1  108.37    3.34
  -4  16   1  104.28    3.08
  15   1  -1    6.27    1.00
 -16  15  -1    7.91    1.01
   1 -16  -1    8.75    1.51
   1 -16  -1    8.44    0.92
   1 -16  -1    7.24    1.06
   1 -16  -1    7.82    0.97
  16 -15   1    9.09    0.93
 -15  -1   1    8.04    0.89
  16 -15   1    7.91    1.38
  16 -15   1    7.28    0.97
  -1  16   1    7.50    1.25
  -1  16   1    7.58    0.80
  -1  16   1    9.52    1.58
  -1  16   1    6.99    0.77
 -15  -1   1    7.16    1.07
 -16  18  -1    5.05    0.88
  -2 -16  -1    4.01    0.93
  18  -2  -1    3.72    0.83
  -2 -16  -1    3.97    0.64
  -2 -16  -1    3.85    0.68
  -2 -16  -1    2.78    1.02
  16 -18   1    3.64    0.75
  16 -18   1    3.96    0.81
   2  16   1    4.99    0.96
   2  16   1    3.93    1.20
   2  16   1    4.02    0.58
 -18   2   1    4.00    0.71
   2  16   1    3.64    0.57
 -18   2   1    5.20    1.00
  21  -5  -1   22.85    1.70
  -5 -16  -1   28.93    2.33
  -5 -16  -1   23.97    1.89
  21  -5  -1   25.18    1.10
  -5 -16  -1   28.45    1.25
  -5 -16  -1   26.53    1.43
 -16  21  -1   28.21    1.73
   5  16   1   25.01    1.41
 -21   5   1   28.67    1.34
   5  16   1   28.05    1.10
 -21   5   1   25.94    1.46
  16 -21   1   27.97    1.82
  16 -21   1   27.10    1.67
   5  16   1   25.53    1.16
   5  16   1   25.66    2.30
  -8 -16  -1   57.67    3.37
  24  -8  -1   59.12    2.76
  -8 -16  -1   57.95    2.76
  -8 -16  -1   56.37    1.81
 -16  24  -1   59.52    2.70
  -8 -16  -1   59.26    2.18
  24  -8  -1   55.24    2.05
  -8 -16  -1   57.17    2.92
 -24   8   1   57.50    2.37
 -24   8   1   57.77    2.19
   8  16   1   58.77    3.34
  16 -24   1   56.68    2.55
  16 -24   1   54.03    3.10
 -11 -16  -1    2.69    1.20
  27 -11  -1    3.01    0.92
 -11 -16  -1    1.86    0.89
  27 -11  -1    2.83    0.76
 -16  27  -1    2.48    0.83
 -11 -16  -1    3.18    0.95
 -11 -16  -1    2.66    0.43
 -11 -16  -1    2.87    0.64
  11  16   1    3.05    1.17
 -27  11   1    2.85    0.80
 -27  11   1    4.85    0.86
  16 -27   1    3.61    0.93
  16 -27   1    4.35    1.02
 -16  30  -1    0.24    0.77
 -14 -16  -1    1.39    0.85
 -14 -16  -1   -0.57    0.90
 -14 -16  -1    1.67    0.62
 -16  30  -1    2.14    1.16
  30 -14  -1    2.06    0.84
 -14 -16  -1    2.20    1.07
 -30  14   1    2.27    0.75
  14  16   1    0.46    1.01
  16 -30   1    1.09    0.76
  16 -30   1    0.98    0.82
 -30  14   1    0.30    0.55
 -16  33  -1    2.04    0.98
 -17 -16  -1    1.20    0.87
  33 -17  -1    1.45    0.86
 -16  33  -1    2.63    1.36
  33 -17  -1    2.94    1.06
 -17 -16  -1    1.99    1.13
 -17 -16  -1    1.53    1.38
 -33  17   1    2.72    0.85
  16 -33   1    1.62    0.96
  16 -33   1    1.21    0.83
  17  16   1    3.12    1.46
 -33  17   1    3.54    0.98
 -13  30  -1    2.99    1.25
 -13  30  -1    1.20    0.82
 -17 -13  -1    1.04    0.89
 -17 -13  -1   -0.18    0.59
  30 -17  -1   -0.16    0.69
 -17 -13  -1    2.31    1.25
  30 -17  -1    0.73    0.83
 -30  17   1    1.55    0.80
  13 -30   1    1.27    0.72
  13 -30   1    0.70    0.74
 -30  17   1   -0.18    0.57
 -17 -10  -1    4.11    0.78
 -10  27  -1    2.99    0.89
 -10  27  -1    3.88    1.20
 -17 -10  -1    4.29    1.14
 -17 -10  -1    6.37    1.60
  27 -17  -1    4.42    1.21
  17  10   1    4.75    0.98
  17  10   1    3.11    1.27
  10 -27   1    3.98    0.84
 -27  17   1    3.80    0.95
 -27  17   1    4.66    0.94
  -7  24  -1    0.67    0.65
  24 -17  -1    1.02    0.72
 -17  -7  -1    0.23    0.72
  -7  24  -1   -0.67    0.69
 -17  -7  -1   -0.40    0.38
  24 -17  -1    0.32    0.64
 -17  -7  -1    0.75    1.01
   7 -24   1   -0.06    0.55
  17   7   1   -0.33    0.52
   7 -24   1    0.28    0.53
 -24  17   1    0.14    0.55
 -24  17   1    0.20    0.57
  17   7   1    1.19    1.05
  -4  21  -1   12.63    1.12
 -17  -4  -1    9.58    1.87
  21 -17  -1   13.70    1.49
 -17  -4  -1   14.10    1.47
 -17  -4  -1   11.39    0.87
  -4  21  -1   12.72    1.51
  21 -17  -1   10.70    1.41
   4 -21   1   12.62    1.10
 -21  17   1   11.52    1.18
 -21  17   1   13.00    1.27
  17   4   1   11.99    0.56
  17   4   1   10.59    1.68
   4 -21   1   11.73    1.15
  17   4   1   12.78    1.42
 -17  -1  -1   10.73    0.81
  -1  18  -1   10.97    1.25
  -1  18  -1   11.39    1.02
 -17  -1  -1   12.25    1.78
 -17  -1  -1   12.72    1.32
  18 -17  -1    8.44    1.14
   1 -18   1   14.22    1.01
  17   1   1   11.27    0.66
 -18  17   1   11.53    1.46
  17   1   1   13.40    1.26
   1 -18   1   11.50    1.15
 -18  17   1   10.66    1.11
  17   1   1   11.55    1.67
 -17   2  -1   10.71    1.34
 -17   2  -1    8.04    0.76
  15 -17  -1   10.70    1.30
   2  15  -1   10.78    1.12
  15 -17  -1    7.92    1.26
   2  15  -1   10.64    0.79
 -17   2  -1    8.93    1.45
  17  -2   1    7.64    1.35
  17  -2   1    8.54    1.16
 -15  17   1    8.33    1.03
  -2 -15   1    8.17    0.78
 -15  17   1    8.86    1.07
  -2 -15   1    8.32    1.01
  17  -2   1    8.50    0.71
  17  -2   1    8.95    0.55
 -17   5  -1   50.47    2.80
  12 -17  -1   48.77    2.22
   5  12  -1   50.95    2.06
 -17   5  -1   54.94    1.91
 -17   5  -1   51.18    2.42
  12 -17  -1   54.84    2.32
  -5 -12   1   51.24    1.67
  17  -5   1   48.56    2.71
  17  -5   1   54.50    1.70
  17  -5   1   51.53    1.85
 -12  17   1   53.29    2.19
  17  -5   1   52.43    2.44
 -12  17   1   49.75    2.13
 -12  17   1   54.67    2.87
  -5 -12   1   52.28    2.09
   8   9  -1   45.00    1.90
   9 -17  -1   47.50    2.15
 -17   8  -1   39.63    2.43
 -17   8  -1   46.25    1.85
   9 -17  -1   43.78    1.97
 -17   8  -1   42.74    2.29
  17  -8   1   44.68    1.81
  -9  17   1   43.58    1.92
  -9  17   1   42.31    1.95
  -9  17   1   44.68    2.70
  -8  -9   1   46.11    2.02
  17  -8   1   45.23    2.35
  17  -8   1   46.28    1.71
  -8  -9   1   45.69    2.07
  11   6  -1    6.96    0.95
   6 -17  -1    5.48    1.24
   6 -17  -1    8.08    0.89
 -17  11  -1    6.91    0.90
   6 -17  -1    7.45    0.98
 -17  11  -1    7.85    1.19
 -17  11  -1   11.24    1.61
  -6  17   1    8.00    0.86
  -6  17   1    7.40    0.94
  17 -11   1    7.32    0.87
 -11  -6   1    7.30    0.96
  17 -11   1    8.52    1.38
  17 -11   1    8.12    0.90
 -11  -6   1    7.96    1.07
  -6  17   1    7.56    1.45
 -11  -6   1    8.63    0.71
  14   3  -1   14.16    1.26
 -17  14  -1   14.69    1.19
   3 -17  -1   14.56    1.22
   3 -17  -1   13.45    1.11
   3 -17  -1   14.25    1.75
  17 -14   1   15.36    1.16
  -3  17   1   14.31    1.08
 -14  -3   1   12.15    1.37
  17 -14   1   14.72    1.26
 -14  -3   1   14.56    0.78
  17 -14   1   14.62    1.76
  -3  17   1   14.73    1.04
 -14  -3   1   13.89    1.08
  -3  17   1   12.48    1.70
  17   0  -1   28.04    1.75
   0 -17  -1   30.23    1.59
   0 -17  -1   32.34    2.30
   0 -17  -1   33.05    2.01
   0 -17  -1   29.39    1.47
 -17  17  -1   32.83    1.77
 -17   0   1   31.17    1.51
   0  17   1   27.00    1.34
   0  17   1   32.80    2.49
  17 -17   1   27.47    2.19
 -17   0   1   31.00    1.97
   0  17   1   28.49    1.36
  17 -17   1   32.68    1.79
  17 -17   1   32.52    1.68
   0  17   1   27.12    1.91
  -3 -17  -1    8.65    0.82
 -17  20  -1    7.64    1.04
  -3 -17  -1   10.40    1.66
  20  -3  -1    6.67    1.07
  20  -3  -1    8.43    0.52
  -3 -17  -1    8.32    0.96
  -3 -17  -1    5.66    1.08
 -20   3   1    6.25    1.15
   3  17   1    8.71    1.12
 -20   3   1    7.71    0.94
  17 -20   1    7.86    1.06
   3  17   1    7.08    0.68
  17 -20   1    8.18    1.06
   3  17   1    7.26    0.74
   3  17   1    7.28    1.43
  -6 -17  -1   28.44    2.48
  23  -6  -1   26.52    1.83
  23  -6  -1   24.79    1.22
 -17  23  -1   28.55    1.86
  -6 -17  -1   25.34    1.24
  -6 -17  -1   24.84    1.45
  -6 -17  -1   29.27    2.13
 -23   6   1   27.39    1.59
  17 -23   1   25.32    1.81
 -23   6   1   28.35    1.41
   6  17   1   23.72    2.32
  17 -23   1   26.68    1.70
   6  17   1   26.92    1.03
   6  17   1   27.35    1.31
  26  -9  -1   20.10    1.73
  -9 -17  -1   18.38    1.73
  -9 -17  -1   20.63    1.32
  -9 -17  -1   17.19    2.20
  -9 -17  -1   21.16    1.94
  -9 -17  -1   19.93    1.02
 -17  26  -1   19.95    1.68
  26  -9  -1   19.55    1.30
  17 -26   1   19.06    1.56
 -26   9   1   20.71    1.36
   9  17   1   21.28    2.59
  17 -26   1   19.83    1.66
 -26   9   1   18.11    1.38
 -17  29  -1    4.65    1.17
 -12 -17  -1    4.67    1.42
  29 -12  -1    4.00    1.03
 -12 -17  -1    5.99    1.20
  29 -12  -1    4.95    0.93
 -12 -17  -1    5.88    0.84
 -12 -17  -1    3.26    1.10
 -29  12   1    4.82    0.98
  17 -29   1    5.77    1.13
  17 -29   1    5.52    1.18
  12  17   1    5.31    1.51
 -29  12   1    5.25    0.90
 -17  32  -1   12.12    2.02
 -15 -17  -1   10.26    1.77
 -17  32  -1   12.27    1.59
  32 -15  -1    7.22    1.44
  32 -15  -1    9.80    1.36
 -15 -17  -1   11.29    1.48
 -15 -17  -1   11.49    2.16
 -15 -17  -1   11.16    1.12
  17 -32   1    9.69    1.44
  15  17   1   11.80    2.07
 -32  15   1   11.41    1.50
 -32  15   1    8.34    1.17
  17 -32   1    8.60    1.42
 -17  35  -1   -0.31    1.21
 -18 -17  -1    0.74    1.07
  35 -18  -1    0.58    0.95
 -18 -17  -1    2.47    1.37
 -17  35  -1    2.30    0.97
 -18 -17  -1    1.42    0.92
  35 -18  -1    0.83    0.94
  18  17   1    2.51    1.43
 -35  18   1    1.14    0.77
  17 -35   1    3.03    1.13
 -35  18   1    1.17    0.85
  17 -35   1    0.18    0.86
 -18 -14  -1    2.45    1.12
  32 -18  -1    3.04    1.12
  32 -18  -1    1.09    0.84
 -18 -14  -1    0.99    0.74
 -14  32  -1    1.34    1.23
 -14  32  -1    1.44    0.88
 -18 -14  -1    0.87    1.24
  14 -32   1    2.07    0.88
  18  14   1    1.17    1.16
 -32  18   1    1.73    0.86
 -32  18   1    0.95    0.75
  14 -32   1    4.07    1.01
 -11  29  -1    2.27    0.87
 -18 -11  -1    1.42    0.96
 -18 -11  -1    2.41    1.23
 -11  29  -1    3.51    1.25
 -18 -11  -1    3.79    0.81
  29 -18  -1    3.38    1.03
  29 -18  -1    2.92    1.04
 -29  18   1    3.88    0.94
 -29  18   1    2.85    0.83
  18  11   1    3.24    0.88
  11 -29   1    2.91    0.82
  11 -29   1    3.65    0.94
 -18  -8  -1    5.07    1.36
  -8  26  -1    3.18    1.11
 -18  -8  -1    4.60    0.73
 -18  -8  -1    4.70    1.16
  26 -18  -1    3.66    1.25
  -8  26  -1    3.66    0.90
   8 -26   1    3.98    0.88
  18   8   1    2.74    1.25
 -26  18   1    5.14    1.04
   8 -26   1    3.79    0.89
  18   8   1    3.49    0.85
 -26  18   1    3.58    0.85
 -18  -5  -1    1.83    0.51
 -18  -5  -1    3.09    0.95
  -5  23  -1    1.89    0.87
  23 -18  -1    1.51    0.77
  -5  23  -1    1.41    0.64
 -18  -5  -1    2.60    1.25
  23 -18  -1    0.74    0.68
   5 -23   1    1.28    0.59
  18   5   1    2.07    1.11
 -23  18   1    1.87    0.75
  18   5   1    2.62    0.80
 -23  18   1    1.80    0.73
   5 -23   1    0.88    0.65
  -2  20  -1    8.67    0.99
  20 -18  -1   10.45    1.37
 -18  -2  -1   10.49    0.84
  20 -18  -1   11.81    1.38
 -18  -2  -1    9.34    1.31
  -2  20  -1    9.70    1.29
 -20  18   1   11.27    1.23
  18   2   1    9.85    0.62
  18   2   1   11.56    1.26
   2 -20   1   10.11    1.07
   2 -20   1   10.41    0.99
 -20  18   1   10.82    1.12
  18   2   1    8.53    1.48
  17 -18  -1   10.03    1.23
 -18   1  -1    8.68    1.23
 -18   1  -1   11.16    1.73
  17 -18  -1    8.91    1.22
   1  17  -1    9.60    0.88
   1  17  -1   10.20    1.21
 -18   1  -1    9.70    0.81
 -17  18   1   10.59    1.08
  18  -1   1    9.80    1.52
  18  -1   1   11.03    0.73
  -1 -17   1    9.97    0.88
  18  -1   1   11.18    1.32
  -1 -17   1    8.36    1.05
  14 -18  -1    8.59    1.26
 -18   4  -1   10.05    1.55
 -18   4  -1    6.70    1.13
   4  14  -1    8.11    1.00
  14 -18  -1    9.27    1.20
 -18   4  -1    7.95    0.79
  -4 -14   1    8.05    0.79
 -14  18   1    7.59    1.02
  18  -4   1   10.20    1.29
  18  -4   1   10.45    0.68
  -4 -14   1    9.09    1.05
 -14  18   1    9.01    1.09
  18  -4   1    9.86    0.80
  18  -4   1    8.89    1.45
 -18   7  -1    8.98    0.89
  11 -18  -1   10.24    1.13
  11 -18  -1    6.66    1.15
 -18   7  -1    8.55    1.40
   7  11  -1    8.52    0.99
 -18   7  -1    7.29    1.20
  -7 -11   1    8.60    1.05
 -11  18   1    7.65    1.04
 -11  18   1   10.28    1.07
  18  -7   1    7.72    0.83
  18  -7   1    8.07    1.23
 -11  18   1    9.90    1.70
  18  -7   1    8.08    0.75
  -7 -11   1    8.46    0.63
   8 -18  -1   14.96    1.24
 -18  10  -1   12.60    1.51
   8 -18  -1   13.67    1.21
  10   8  -1   14.95    1.21
 -18  10  -1   14.63    1.76
   8 -18  -1   15.42    1.67
 -18  10  -1   15.58    1.16
  18 -10   1   15.24    1.07
 -10  -8   1   14.65    1.32
  -8  18   1   15.21    1.19
  -8  18   1   18.08    1.31
  18 -10   1   14.50    1.14
  18 -10   1   16.49    1.59
 -10  -8   1   13.88    1.21
  -8  18   1   13.51    1.83
 -18  13  -1   30.17    1.60
   5 -18  -1   32.31    1.59
  13   5  -1   27.99    1.65
   5 -18  -1   30.12    2.32
   5 -18  -1   27.64    1.61
 -13  -5   1   30.69    1.55
  18 -13   1   34.65    2.22
 -13  -5   1   28.59    1.80
  -5  18   1   30.60    2.49
  18 -13   1   30.21    1.52
 -13  -5   1   29.98    1.21
  -5  18   1   29.20    1.51
  18 -13   1   32.60    1.71
  -5  18   1   32.39    1.61
   2 -18  -1   13.11    1.05
  16   2  -1   14.01    1.29
   2 -18  -1   13.51    1.11
 -18  16  -1   14.80    1.30
   2 -18  -1   13.33    1.83
 -16  -2   1   13.20    1.43
  -2  18   1   12.05    0.98
  18 -16   1   12.94    1.70
 -16  -2   1   14.31    1.06
  -2  18   1   13.35    1.84
  -2  18   1   12.85    1.01
 -16  -2   1   13.68    0.75
  18 -16   1   14.85    1.25
  -1 -18  -1    8.11    1.58
  -1 -18  -1    6.97    1.24
  -1 -18  -1    8.93    0.89
  -1 -18  -1    8.77    1.04
 -18  19  -1    6.66    1.01
  19  -1  -1    8.05    1.11
 -19   1   1    9.09    0.93
  18 -19   1    7.77    1.01
   1  18   1    8.39    0.80
   1  18   1    7.52    1.17
  18 -19   1    8.94    1.17
   1  18   1    5.84    1.45
 -19   1   1    8.85    1.36
   1  18   1    8.02    0.81
  22  -4  -1    5.22    1.01
  -4 -18  -1    5.88    0.74
 -18  22  -1    6.17    1.02
  -4 -18  -1    6.49    0.88
  22  -4  -1    4.70    0.53
  -4 -18  -1    6.82    1.57
  -4 -18  -1    5.69    1.23
  18 -22   1    5.68    1.02
 -22   4   1    5.50    0.71
 -22   4   1    5.18    0.83
   4  18   1    5.47    0.63
 -22   4   1    4.89    1.21
   4  18   1    7.65    1.66
   4  18   1    5.84    0.75
   4  18   1    6.36    0.93
  18 -22   1    5.33    0.94
  25  -7  -1    6.53    0.79
  25  -7  -1    4.68    1.06
  -7 -18  -1    4.97    1.22
  -7 -18  -1    8.33    0.99
  -7 -18  -1    5.90    0.71
 -18  25  -1    6.08    1.15
   7  18   1    7.34    0.50
 -25   7   1    7.20    0.97
 -25   7   1    6.34    0.83
  18 -25   1    5.65    1.06
  18 -25   1    6.15    1.14
   7  18   1    6.84    0.60
   7  18   1    6.04    1.55
  28 -10  -1    0.94    0.61
 -10 -18  -1    0.13    0.80
 -10 -18  -1    0.64    0.83
 -18  28  -1    0.55    0.72
 -10 -18  -1    0.96    0.43
 -10 -18  -1    1.69    1.20
 -10 -18  -1    0.29    0.48
  18 -28   1    0.86    0.74
 -28  10   1    0.43    0.54
  18 -28   1    0.94    0.65
  10  18   1    0.45    0.98
 -28  10   1    0.26    0.54
 -13 -18  -1    0.98    1.08
  31 -13  -1   -0.36    0.58
 -13 -18  -1    0.23    0.79
 -13 -18  -1    0.12    0.47
 -18  31  -1    0.96    0.80
 -31  13   1   -0.21    0.52
  18 -31   1   -0.18    0.60
 -31  13   1   -0.75    0.46
  18 -31   1    0.60    0.72
 -18  34  -1    5.69    1.66
  34 -16  -1    5.51    1.15
 -16 -18  -1    2.63    1.25
 -16 -18  -1    5.43    1.29
 -18  34  -1    3.98    1.17
  34 -16  -1    1.66    0.96
 -16 -18  -1    5.04    0.90
 -16 -18  -1    3.80    1.70
  16  18   1    5.16    1.68
  18 -34   1    4.18    1.13
 -34  16   1    3.78    1.00
 -34  16   1    6.54    1.15
  18 -34   1    4.87    1.22
 -19 -18  -1    0.31    0.89
 -19 -18  -1   -0.66    1.00
 -18  37  -1   -0.19    0.86
 -18  37  -1    0.54    1.40
  37 -19  -1    1.37    0.97
  37 -19  -1   -0.05    0.87
 -19 -18  -1    2.97    1.65
 -37  19   1   -0.49    0.56
 -37  19   1    0.67    0.78
  19  18   1    0.81    1.32
  18 -37   1   -0.77    0.70
  18 -37   1    1.13    0.96
 -19 -15  -1   -0.04    0.69
 -19 -15  -1   -0.12    1.25
  34 -19  -1   -1.06    0.83
 -15  34  -1    0.12    1.18
 -15  34  -1    0.79    0.88
  34 -19  -1    0.36    0.92
 -19 -15  -1   -0.08    0.98
  15 -34   1   -0.53    0.60
 -34  19   1    1.23    0.79
  19  15   1   -1.06    0.89
 -34  19   1   -0.07    0.69
  15 -34   1    0.51    0.83
 -12  31  -1    0.26    0.76
 -19 -12  -1    0.15    1.08
 -12  31  -1    0.14    1.00
 -19 -12  -1    0.31    0.64
  31 -19  -1   -0.12    0.83
 -19 -12  -1   -0.61    0.86
  31 -19  -1   -0.71    0.74
  12 -31   1   -0.87    0.62
 -31  19   1    0.39    0.66
  19  12   1    0.26    1.04
 -31  19   1   -0.25    0.63
  12 -31   1   -0.52    0.63
 -19  -9  -1    4.19    1.46
  -9  28  -1    4.79    1.02
  28 -19  -1    6.63    1.36
 -19  -9  -1    6.19    1.26
  -9  28  -1    2.87    1.14
 -19  -9  -1    5.88    0.82
 -28  19   1    5.84    1.07
   9 -28   1    5.15    1.02
  19   9   1    6.47    1.97
  19   9   1    5.92    1.04
   9 -28   1    4.57    1.07
 -28  19   1    7.68    1.28
 -19  -6  -1    3.28    1.41
 -19  -6  -1    5.00    0.70
  -6  25  -1    5.31    0.98
  -6  25  -1    3.45    1.15
  25 -19  -1    7.16    1.20
 -19  -6  -1    4.95    1.13
  25 -19  -1    7.00    1.30
   6 -25   1    5.56    0.93
  19   6   1    7.37    1.11
  19   6   1    4.86    1.40
   6 -25   1    6.84    1.08
 -25  19   1    7.01    1.15
 -25  19   1    5.44    1.03
  -3  22  -1    7.05    0.99
 -19  -3  -1    5.41    1.12
  -3  22  -1    7.92    1.26
 -19  -3  -1    9.30    1.66
  22 -19  -1    7.35    1.23
  22 -19  -1    9.13    1.27
 -19  -3  -1    7.97    0.80
  19   3   1    7.63    0.58
  19   3   1    8.13    1.56
 -22  19   1    7.15    1.06
   3 -22   1    7.61    1.08
  19   3   1    6.17    1.05
 -22  19   1    7.58    1.11
  19 -19  -1    2.24    0.74
   0  19  -1    3.70    0.90
  19 -19  -1    2.79    0.79
 -19   0  -1    3.08    0.56
 -19   0  -1    2.35    1.64
 -19   0  -1    1.43    0.75
   0  19  -1    2.84    0.62
 -19  19   1    2.18    0.72
  19   0   1    1.85    0.92
   0 -19   1    2.80    0.61
 -19  19   1    2.71    0.78
   0 -19   1    2.30    0.77
  19   0   1    2.51    0.42
  19   0   1    3.68    0.89
 -19   3  -1   10.93    0.88
  16 -19  -1   11.82    1.17
 -19   3  -1   12.09    1.74
   3  16  -1   11.45    0.70
  16 -19  -1    8.88    1.20
 -19   3  -1   13.17    1.40
   3  16  -1   10.71    1.15
  -3 -16   1   11.82    0.89
  19  -3   1   11.14    0.81
  19  -3   1   10.97    1.33
  -3 -16   1   11.56    1.19
 -16  19   1   12.37    1.22
  19  -3   1   11.88    0.64
  19  -3   1   11.16    1.63
   6  13  -1    2.51    0.68
 -19   6  -1    2.33    0.99
  13 -19  -1    1.81    0.69
 -19   6  -1    1.42    0.52
  13 -19  -1    1.75    0.68
 -19   6  -1    1.61    0.84
  19  -6   1    1.73    0.82
  -6 -13   1    2.28    0.44
  19  -6   1    1.72    0.51
  19  -6   1    1.81    0.44
 -13  19   1    1.96    0.60
 -13  19   1    1.74    0.69
 -13  19   1    0.83    0.91
  -6 -13   1    1.14    0.64
 -19   9  -1    5.98    1.14
  10 -19  -1    3.10    0.73
  10 -19  -1    6.58    1.02
 -19   9  -1    5.32    0.76
 -19   9  -1    5.25    1.15
   9  10  -1    5.70    0.89
  19  -9   1    6.09    1.13
 -10  19   1    5.84    0.90
  19  -9   1    5.66    0.79
  19  -9   1    5.46    0.69
 -10  19   1    5.47    1.31
  -9 -10   1    5.70    0.93
 -10  19   1    5.57    0.87
  -9 -10   1    5.38    0.91
   7 -19  -1    4.19    0.83
   7 -19  -1    2.84    1.03
 -19  12  -1    2.78    1.10
 -19  12  -1    3.73    0.69
  12   7  -1    3.48    0.79
   7 -19  -1    2.26    0.78
  19 -12   1    3.98    0.71
 -12  -7   1    4.23    0.76
  -7  19   1    1.73    1.02
  19 -12   1    2.10    0.92
 -12  -7   1    3.20    0.56
 -12  -7   1    3.12    0.80
  19 -12   1    3.18    0.70
  -7  19   1    4.18    0.78
  -7  19   1    3.61    0.68
 -19  15  -1    7.55    0.98
   4 -19  -1    6.40    1.28
   4 -19  -1    8.20    1.06
   4 -19  -1    8.53    1.02
  15   4  -1    8.77    1.10
  -4  19   1    6.91    1.48
  19 -15   1    7.16    1.00
  -4  19   1    9.08    0.94
 -15  -4   1    7.15    0.69
 -15  -4   1    8.09    0.94
 -15  -4   1    7.90    1.17
  -4  19   1    8.68    0.92
  19 -15   1    8.15    1.02
  19 -15   1    7.91    1.29
 -19  18  -1  112.18    3.74
   1 -19  -1  111.06    3.35
  18   1  -1  118.00    3.76
   1 -19  -1  114.03    4.13
   1 -19  -1  112.93    4.57
   1 -19  -1  116.83    3.57
  19 -18   1  119.50    3.72
  19 -18   1  119.35    3.87
 -18  -1   1  113.93    2.67
  -1  19   1  114.68    3.31
  -1  19   1  113.19    4.64
 -18  -1   1  115.64    3.31
  19 -18   1  111.17    4.43
  -1  19   1  111.68    3.25
 -18  -1   1  113.44    4.16
  -1  19   1  116.16    4.15
  21  -2  -1   14.86    0.61
  -2 -19  -1   14.57    1.99
  -2 -19  -1   13.51    1.07
  21  -2  -1   14.59    1.40
 -19  21  -1   12.54    1.29
  -2 -19  -1   13.06    1.18
   2  19   1   13.57    0.93
   2  19   1   16.69    2.13
 -21   2   1   16.12    1.18
 -21   2   1   15.04    1.68
   2  19   1   14.18    1.41
  19 -21   1   14.79    1.30
   2  19   1   14.41    1.02
  19 -21   1   13.38    1.34
  -5 -19  -1   21.04    2.77
  24  -5  -1   27.40    1.92
  -5 -19  -1   25.84    1.53
  -5 -19  -1   24.94    1.31
  24  -5  -1   26.25    1.14
  -5 -19  -1   26.70    2.03
 -19  24  -1   27.84    1.91
 -24   5   1   26.14    1.33
   5  19   1   28.68    2.56
  19 -24   1   24.97    1.90
   5  19   1   24.31    1.43
 -24   5   1   22.89    2.11
   5  19   1   23.59    1.09
  19 -24   1   24.99    1.70
 -24   5   1   25.62    1.52
  -8 -19  -1    8.33    1.35
  27  -8  -1    7.74    0.90
  -8 -19  -1    8.93    1.80
 -19  27  -1    6.56    1.43
  27  -8  -1    5.64    1.12
  -8 -19  -1    6.63    0.95
  -8 -19  -1    9.06    0.84
  19 -27   1    6.27    1.14
 -27   8   1    7.90    1.04
 -27   8   1    9.18    1.02
 -27   8   1    5.92    1.46
   8  19   1    9.35    1.82
  19 -27   1    7.53    1.16
  30 -11  -1    0.64    0.59
 -11 -19  -1   -0.48    0.43
 -19  30  -1   -0.90    0.64
 -11 -19  -1   -0.10    0.36
  30 -11  -1   -0.35    0.65
 -11 -19  -1    1.15    0.97
  19 -30   1    0.80    0.63
 -30  11   1    0.73    0.59
  11  19   1   -0.29    0.90
  19 -30   1    1.07    0.84
 -30  11   1   -0.13    0.50
  33 -14  -1    3.27    0.93
 -14 -19  -1    0.83    1.37
 -14 -19  -1    1.66    0.68
  33 -14  -1    0.86    0.94
 -19  33  -1    1.28    1.26
 -14 -19  -1    1.39    1.10
 -19  33  -1    1.11    0.89
 -14 -19  -1    0.58    0.94
  14  19   1    1.12    1.34
  19 -33   1    1.81    0.88
 -33  14   1    2.41    0.80
  19 -33   1    1.45    0.91
 -33  14   1    1.86    0.76
  36 -17  -1    1.11    0.91
 -19  36  -1   -0.13    0.86
  36 -17  -1    1.92    1.12
 -17 -19  -1    1.32    1.01
 -17 -19  -1    0.53    0.70
 -17 -19  -1    1.59    1.53
 -19  36  -1    2.71    1.49
 -17 -19  -1    1.70    1.10
 -36  17   1    1.54    0.89
  19 -36   1    0.72    0.84
  17  19   1    0.40    1.09
  39 -20  -1    0.22    0.95
  39 -20  -1    0.25    0.97
 -20 -19  -1   -0.54    1.37
 -19  39  -1   -1.13    1.16
 -20 -19  -1    1.39    1.28
 -20 -19  -1    0.42    0.99
 -19  39  -1    0.54    0.83
 -39  20   1    0.54    0.75
  19 -39   1    2.03    1.05
  20  19   1   -2.44    1.01
 -39  20   1    2.27    0.92
  19 -39   1    0.92    0.90
  36 -20  -1   -0.36    0.87
 -20 -16  -1    0.08    1.11
 -16  36  -1    0.79    0.88
 -16  36  -1   -0.96    1.08
  36 -20  -1   -0.19    0.87
 -20 -16  -1   -2.01    1.13
 -20 -16  -1   -0.31    0.75
  20  16   1   -0.38    1.16
 -36  20   1   -0.52    0.65
  16 -36   1   -0.41    0.69
 -36  20   1   -1.91    0.57
  16 -36   1   -0.30    0.69
  33 -20  -1    3.15    1.12
  33 -20  -1    2.32    1.05
 -20 -13  -1    4.03    0.94
 -20 -13  -1    3.11    1.54
 -13  33  -1    4.18    1.13
 -13  33  -1    4.27    1.52
 -20 -13  -1    5.10    1.36
  20  13   1    3.84    1.51
  13 -33   1    6.02    1.29
 -33  20   1    4.22    1.12
 -33  20   1    4.32    1.03
  13 -33   1    2.36    0.88
 -10  30  -1    0.67    0.74
 -10  30  -1    0.77    0.99
 -20 -10  -1    2.47    1.33
 -20 -10  -1    0.87    1.00
  30 -20  -1    1.53    0.93
 -20 -10  -1    1.46    0.63
 -30  20   1    0.59    0.68
  20  10   1    1.21    0.69
  10 -30   1    1.04    0.73
 -30  20   1    1.43    0.87
  10 -30   1    2.54    0.89
  20  10   1    1.13    1.15
  27 -20  -1   10.49    1.56
  -7  27  -1    9.70    1.31
 -20  -7  -1    8.87    0.93
  -7  27  -1    9.49    1.56
  27 -20  -1   10.16    1.38
 -20  -7  -1   13.49    1.69
 -20  -7  -1    8.11    1.74
 -27  20   1    9.87    1.32
   7 -27   1    9.93    1.27
  20   7   1   10.77    1.22
 -27  20   1    7.40    1.22
   7 -27   1    9.89    1.35
  20   7   1   10.57    2.23
  24 -20  -1   15.22    1.69
  -4  24  -1   14.72    1.34
  24 -20  -1   15.36    1.60
 -20  -4  -1   15.15    1.02
  -4  24  -1   17.35    1.75
 -20  -4  -1   16.45    1.72
 -20  -4  -1   14.08    2.18
   4 -24   1   15.48    1.29
  20   4   1   16.47    1.49
  20   4   1   17.03    2.15
   4 -24   1   15.59    1.43
 -24  20   1   16.01    1.51
 -24  20   1   16.22    1.51
  20   4   1   13.59    0.72
  -1  21  -1    7.22    0.92
 -20  -1  -1    5.86    1.44
  21 -20  -1    6.08    1.22
  21 -20  -1    6.08    1.10
 -20  -1  -1    6.69    1.19
 -20  -1  -1    6.34    0.74
  -1  21  -1    6.41    1.14
   1 -21   1    6.05    0.94
   1 -21   1    7.24    1.13
 -21  20   1    6.22    1.01
   1 -21   1    6.55    0.91
  20   1   1    7.32    0.64
  20   1   1    7.19    1.14
 -21  20   1    7.86    1.18
  20   1   1    3.24    1.16
 -20   2  -1    1.20    0.44
 -20   2  -1    2.22    0.83
   2  18  -1    0.46    0.64
  18 -20  -1    2.21    0.72
   2  18  -1    1.94    0.49
  18 -20  -1    2.45    0.76
 -20   2  -1    1.84    1.02
  20  -2   1    1.93    1.06
 -18  20   1    1.27    0.63
  -2 -18   1    1.94    0.52
  -2 -18   1    2.75    0.82
  20  -2   1    1.88    0.46
  20  -2   1    1.95    0.82
 -18  20   1    2.23    0.74
  15 -20  -1    6.17    1.04
 -20   5  -1    8.31    0.84
 -20   5  -1    7.96    1.21
   5  15  -1    8.46    1.08
  15 -20  -1    7.37    1.13
  -5 -15   1    9.06    0.78
  20  -5   1    8.98    1.25
  -5 -15   1    8.12    1.06
 -15  20   1    8.80    1.59
 -15  20   1    9.91    1.05
  20  -5   1    6.59    0.61
  20  -5   1   10.09    0.85
 -20   8  -1   12.77    1.45
   8  12  -1   11.97    1.16
  12 -20  -1   13.89    1.25
 -20   8  -1   13.72    1.06
  12 -20  -1   14.72    1.27
 -20   8  -1   16.28    2.26
  20  -8   1   13.52    1.04
  20  -8   1   12.55    0.91
  -8 -12   1   13.23    0.73
 -12  20   1   15.33    2.03
  20  -8   1   13.04    1.52
 -12  20   1   12.66    1.15
 -12  20   1   15.19    1.27
  -8 -12   1   16.28    1.37
   9 -20  -1    4.28    0.80
   9 -20  -1    4.84    0.95
 -20  11  -1    5.84    0.86
  11   9  -1    4.49    0.84
 -20  11  -1    4.42    1.01
 -20  11  -1    4.27    1.29
  20 -11   1    5.24    1.07
 -11  -9   1    4.90    0.96
  -9  20   1    6.27    1.33
  20 -11   1    4.05    0.74
  -9  20   1    4.61    0.78
  -9  20   1    4.39    0.81
  20 -11   1    4.83    0.70
 -11  -9   1    3.54    0.75
  14   6  -1   32.22    1.85
 -20  14  -1   29.19    1.61
   6 -20  -1   26.42    1.55
   6 -20  -1   31.40    2.36
   6 -20  -1   28.48    1.84
  14   6  -1   28.67    1.66
 -14  -6   1   31.90    1.58
  -6  20   1   31.87    1.64
  20 -14   1   35.53    2.31
  20 -14   1   28.10    1.64
  20 -14   1   28.89    1.56
  -6  20   1   30.68    1.62
 -14  -6   1   29.29    1.31
 -14  -6   1   30.69    1.94
  -6  20   1   29.58    2.36
   3 -20  -1   27.48    2.20
   3 -20  -1   24.32    2.38
 -20  17  -1   27.92    1.68
  17   3  -1   25.87    1.66
   3 -20  -1   27.41    1.52
  20 -17   1   28.94    2.19
  -3  20   1   27.61    1.48
  -3  20   1   27.76    1.48
 -17  -3   1   26.81    1.13
  20 -17   1   27.15    1.60
  20 -17   1   27.92    1.71
 -17  -3   1   27.97    1.96
  -3  20   1   30.09    2.39
 -17  -3   1   28.73    1.45
  20   0  -1    9.65    1.25
 -20  20  -1   10.19    1.32
   0 -20  -1   11.35    1.00
   0 -20  -1   10.11    1.64
   0 -20  -1   11.15    1.14
   0 -20  -1    8.00    1.30
  20 -20   1   11.59    1.16
 -20   0   1   10.47    0.97
 -20   0   1   10.25    0.66
 -20   0   1   10.61    1.53
   0  20   1   11.12    1.87
  20 -20   1   10.79    1.67
  20 -20   1    9.85    1.30
   0  20   1   11.92    0.95
   0  20   1   11.18    1.46
   0  20   1   10.72    0.99
  -3 -20  -1    0.16    0.43
 -20  23  -1    0.30    0.66
  -3 -20  -1   -0.46    0.46
  -3 -20  -1   -0.21    1.11
  23  -3  -1    0.63    0.30
  23  -3  -1    2.09    0.79
  -3 -20  -1    0.60    0.77
   3  20   1   -0.29    0.40
   3  20   1    0.51    0.39
  20 -23   1   -0.07    0.54
   3  20   1    0.82    0.96
   3  20   1    0.46    0.65
 -23   3   1    0.25    0.50
  20 -23   1    0.52    0.67
  -6 -20  -1    3.90    0.68
  -6 -20  -1    4.66    1.19
  -6 -20  -1    4.34    1.33
  26  -6  -1    5.39    0.67
  -6 -20  -1    5.60    0.88
  26  -6  -1    3.66    1.01
  20 -26   1    4.31    0.88
 -26   6   1    3.50    1.22
   6  20   1    4.51    0.67
   6  20   1    2.71    1.25
 -26   6   1    5.04    0.77
 -26   6   1    3.92    0.81
  20 -26   1    4.03    0.99
   6  20   1    2.91    0.44
  -9 -20  -1    9.10    1.82
 -20  29  -1    8.57    1.33
  -9 -20  -1    7.18    0.79
  -9 -20  -1    8.60    1.78
  -9 -20  -1    7.75    1.04
  29  -9  -1    6.59    1.31
  29  -9  -1    7.86    0.96
 -29   9   1    6.57    0.95
  20 -29   1    7.46    1.26
  20 -29   1    8.77    1.34
   9  20   1   10.00    1.81
 -29   9   1    9.12    1.77
 -29   9   1    4.73    0.93
 -12 -20  -1    0.17    1.00
 -20  32  -1    0.91    0.84
 -12 -20  -1    0.45    0.54
 -12 -20  -1    0.46    1.20
  32 -12  -1    0.30    0.67
 -12 -20  -1    0.81    0.42
 -32  12   1    0.27    0.60
 -32  12   1    1.13    0.66
  20 -32   1    0.18    0.69
  20 -32   1    0.59    0.75
  12  20   1    2.38    1.25
 -20  35  -1    1.92    1.46
  35 -15  -1    0.70    0.80
 -20  35  -1    0.25    0.80
 -15 -20  -1    0.42    0.99
 -15 -20  -1    1.72    1.52
 -15 -20  -1   -0.63    0.98
  35 -15  -1   -1.12    0.84
 -15 -20  -1    0.15    0.61
 -35  15   1    0.98    0.79
  15  20   1    0.66    1.30
 -35  15   1    0.30    0.64
  20 -35   1    1.22    0.97
  20 -35   1   -0.23    0.71
 -20  38  -1    2.88    1.57
  38 -18  -1    0.34    0.93
 -20  38  -1    0.05    0.84
 -18 -20  -1    1.14    0.99
 -18 -20  -1    1.30    1.25
  38 -18  -1    1.51    1.00
 -18 -20  -1    1.33    1.47
 -18 -20  -1   -0.06    0.69
  18  20   1   -0.25    1.21
  20 -38   1    2.29    0.98
  20 -38   1    1.53    1.07
 -38  18   1    0.19    0.76
 -38  18   1    0.21    0.81
 -20  41  -1    1.34    1.07
  41 -21  -1   -0.45    0.91
 -20  41  -1    1.17    1.59
 -21 -20  -1    1.05    1.49
 -21 -20  -1    2.71    1.42
 -21 -20  -1    0.95    1.04
  20 -41   1    1.07    1.15
 -41  21   1    0.56    0.84
  21  20   1   -0.97    1.18
  20 -41   1   -0.13    0.95
 -41  21   1    0.51    0.77
 -17  38  -1    0.67    0.91
 -21 -17  -1    0.51    1.16
 -17  38  -1    1.19    1.40
  38 -21  -1    0.97    1.07
 -21 -17  -1   -1.46    1.31
 -21 -17  -1    0.72    0.94
  17 -38   1   -0.66    0.74
  21  17   1    1.13    1.35
  17 -38   1    1.54    1.06
 -38  21   1    1.03    0.87
 -38  21   1   -0.61    0.65
 -21 -14  -1   -0.26    0.67
 -14  35  -1   -0.11    0.75
 -21 -14  -1   -0.69    0.90
  35 -21  -1    0.38    0.86
 -21 -14  -1   -1.10    1.19
 -14  35  -1   -0.01    1.24
  21  14   1    0.54    1.23
 -35  21   1    0.14    0.77
 -35  21   1    0.74    0.82
  14 -35   1   -0.32    0.76
  14 -35   1   -0.15    0.72
 -21 -11  -1    5.40    0.90
 -11  32  -1    7.05    1.64
 -21 -11  -1    4.23    1.60
 -21 -11  -1    5.25    1.40
  32 -21  -1    4.63    1.30
 -11  32  -1    2.86    1.01
  32 -21  -1    2.91    1.32
 -32  21   1    5.61    1.18
 -32  21   1    5.89    1.15
  21  11   1    5.57    1.07
  21  11   1    6.47    1.76
  11 -32   1    6.00    1.20
  11 -32   1    4.30    1.06
 -21  -8  -1   11.45    2.10
  29 -21  -1    8.71    1.35
  -8  29  -1    7.03    1.21
 -21  -8  -1    8.68    1.49
  29 -21  -1    7.68    1.50
  -8  29  -1    5.88    1.45
 -21  -8  -1    8.31    0.95
   8 -29   1    7.21    1.17
  21   8   1    9.93    1.79
  21   8   1    8.91    1.28
 -29  21   1    8.28    1.32
   8 -29   1    9.70    1.33
  26 -21  -1   16.96    1.69
  -5  26  -1   17.34    1.43
 -21  -5  -1   13.85    1.04
 -21  -5  -1   22.13    2.70
  -5  26  -1   16.62    1.87
  26 -21  -1   17.22    1.60
 -21  -5  -1   17.70    1.80
 -26  21   1   14.82    1.46
  21   5   1   16.12    1.48
 -26  21   1   14.12    1.41
   5 -26   1   15.59    1.34
   5 -26   1   17.03    1.48
 -21  -2  -1   86.67    4.32
 -21  -2  -1   80.88    3.37
  23 -21  -1   83.89    3.32
  -2  23  -1   81.88    2.88
  23 -21  -1   81.06    3.49
 -21  -2  -1   79.98    2.46
  -2  23  -1   81.69    3.47
 -23  21   1   77.71    3.18
  21   2   1   80.95    4.08
  21   2   1   78.08    2.19
   2 -23   1   76.32    2.96
 -23  21   1   80.34    3.23
  21   2   1   79.17    3.17
   2 -23   1   79.38    3.17
  20 -21  -1    8.81    1.30
 -21   1  -1   10.39    0.89
   1  20  -1   11.25    0.98
 -21   1  -1   10.53    1.40
 -21   1  -1   10.04    1.81
   1  20  -1   11.61    1.42
  20 -21  -1   11.57    1.43
 -20  21   1    8.80    1.26
  -1 -20   1    9.29    1.25
 -20  21   1    9.74    1.30
  21  -1   1   12.03    1.44
  21  -1   1    9.58    1.63
  21  -1   1    9.85    0.80
  -1 -20   1   10.67    0.96
 -21   4  -1   13.21    1.91
  17 -21  -1   12.86    1.29
 -21   4  -1   12.92    0.97
  17 -21  -1   12.16    1.28
 -21   4  -1   12.79    1.34
   4  17  -1   11.91    1.35
  21  -4   1   12.01    0.68
  -4 -17   1   10.47    1.25
  21  -4   1   12.42    0.91
  -4 -17   1   13.03    0.93
  21  -4   1   12.72    1.43
  21  -4   1   11.36    1.74
 -17  21   1   12.23    1.20
 -17  21   1   11.31    1.31
 -21   7  -1    1.79    0.95
  14 -21  -1    1.25    0.66
   7  14  -1    1.02    0.60
 -21   7  -1    0.88    0.72
 -21   7  -1    1.48    0.53
  14 -21  -1    0.44    0.60
  21  -7   1    1.11    0.80
 -14  21   1    1.97    1.13
  -7 -14   1    2.06    0.73
  21  -7   1    1.20    0.49
 -14  21   1    1.34    0.56
  21  -7   1    1.32    0.43
 -14  21   1    1.52    0.80
  -7 -14   1    1.69    0.43
  11 -21  -1    4.65    0.92
 -21  10  -1    4.73    1.14
 -21  10  -1    4.16    0.73
  11 -21  -1    4.99    0.92
 -21  10  -1    6.38    1.16
  10  11  -1    5.93    0.96
  21 -10   1    5.02    1.05
  21 -10   1    4.53    0.80
 -11  21   1    3.15    1.26
 -11  21   1    5.74    0.90
 -10 -11   1    5.83    1.00
  21 -10   1    6.12    0.77
 -11  21   1    5.97    0.91
 -10 -11   1    5.70    0.92
   8 -21  -1   19.23    1.45
 -21  13  -1   16.60    1.27
   8 -21  -1   19.64    1.36
  13   8  -1   15.99    1.35
 -21  13  -1   17.59    1.82
   8 -21  -1   17.51    1.85
  21 -13   1   16.67    1.19
  -8  21   1   17.22    1.26
 -13  -8   1   17.14    1.10
  21 -13   1   21.12    1.42
  21 -13   1   15.61    1.69
  -8  21   1   17.06    1.30
 -13  -8   1   19.24    1.59
 -13  -8   1   16.14    1.24
  -8  21   1   15.89    2.02
 -21  16  -1   12.64    1.16
   5 -21  -1    9.89    1.24
   5 -21  -1   10.43    1.06
  16   5  -1   11.73    1.29
   5 -21  -1    7.42    1.47
  21 -16   1    9.43    0.98
  -5  21   1   10.15    1.01
  -5  21   1   11.78    1.10
 -16  -5   1   10.86    0.98
 -16  -5   1   12.38    0.88
  21 -16   1   10.95    1.59
 -16  -5   1   12.47    1.52
  21 -16   1    9.70    1.19
  -5  21   1   11.14    1.76
   2 -21  -1   36.60    1.77
   2 -21  -1   35.34    1.91
 -21  19  -1   35.51    2.00
   2 -21  -1   36.67    2.65
  19   2  -1   38.59    2.06
 -19  -2   1   36.63    1.33
  -2  21   1   38.35    2.77
 -19  -2   1   40.87    2.49
  -2  21   1   37.51    1.78
 -19  -2   1   34.45    1.60
  -2  21   1   40.45    1.76
  21 -19   1   43.30    3.26
  21 -19   1   41.62    2.06
  21 -19   1   36.31    2.03
  -1 -21  -1   34.46    3.18
 -21  22  -1   36.69    2.08
  -1 -21  -1   36.97    2.45
  -1 -21  -1   34.47    1.69
  22  -1  -1   38.99    2.17
 -22   1   1   34.28    1.67
  21 -22   1   31.84    2.31
 -22   1   1   41.76    2.61
   1  21   1   41.83    2.96
  21 -22   1   36.50    2.04
   1  21   1   37.44    1.70
   1  21   1   36.20    1.57
   1  21   1   35.04    2.15
 -22   1   1   35.99    1.20
  21 -22   1   34.96    2.63
  25  -4  -1    2.32    0.44
  -4 -21  -1    1.29    0.94
  -4 -21  -1    4.66    1.46
  -4 -21  -1    1.22    0.62
  -4 -21  -1    2.33    0.62
  25  -4  -1    1.51    0.81
   4  21   1    1.94    0.71
  21 -25   1    1.99    0.75
   4  21   1    1.80    1.08
 -25   4   1    1.49    1.02
 -25   4   1    1.36    0.62
   4  21   1    1.84    0.47
  21 -25   1    2.58    0.88
 -25   4   1    3.11    0.57
  -7 -21  -1    2.31    0.72
 -21  28  -1    2.01    0.86
  -7 -21  -1    3.82    1.39
  -7 -21  -1    3.71    1.16
  28  -7  -1    3.09    0.62
  28  -7  -1    2.10    0.94
  -7 -21  -1    2.13    0.59
   7  21   1    4.15    1.33
  21 -28   1    1.01    0.84
 -28   7   1    3.74    1.22
 -28   7   1    1.97    0.67
 -28   7   1    1.94    0.62
   7  21   1    2.80    0.38
  21 -28   1    3.47    0.92
  31 -10  -1    1.19    0.63
 -10 -21  -1   -0.28    1.03
 -21  31  -1    0.10    0.70
 -10 -21  -1   -0.79    0.49
 -10 -21  -1    0.24    0.87
 -10 -21  -1    0.73    0.47
  31 -10  -1   -1.56    0.61
 -31  10   1    1.23    1.05
  21 -31   1    0.48    0.78
  21 -31   1    1.15    0.75
 -31  10   1   -0.93    0.45
 -31  10   1   -0.12    0.51
 -13 -21  -1    1.83    0.43
 -21  34  -1    1.47    0.98
  34 -13  -1   -0.23    0.92
 -13 -21  -1    1.76    1.18
  34 -13  -1    1.23    0.79
 -13 -21  -1    0.54    0.61
 -13 -21  -1   -1.46    1.08
 -34  13   1    1.55    0.76
  21 -34   1   -0.23    0.80
 -34  13   1    0.89    0.70
  13  21   1    1.60    1.37
 -34  13   1    1.78    1.25
  21 -34   1    0.37    0.75
  37 -16  -1    1.55    0.94
 -21  37  -1    3.40    1.24
 -16 -21  -1    2.85    1.62
 -16 -21  -1    1.85    1.27
 -16 -21  -1    2.68    0.80
  37 -16  -1    3.20    1.25
 -16 -21  -1    2.30    1.16
 -21  37  -1    2.08    1.61
  21 -37   1    3.36    1.18
  21 -37   1    1.96    0.92
  16  21   1    2.60    1.58
 -37  16   1    1.59    0.89
 -19 -21  -1    0.08    1.11
 -19 -21  -1    0.00    1.01
 -19 -21  -1    0.05    1.34
  40 -19  -1   -1.17    0.68
 -21  40  -1    0.33    1.45
 -21  40  -1    1.04    1.06
 -40  19   1    0.05    0.76
  19  21   1   -0.18    1.26
 -40  19   1   -1.65    0.59
  21 -40   1   -0.66    0.79
  21 -40   1    1.45    1.07
 -22 -21  -1   -1.19    0.87
 -21  43  -1    0.09    1.03
 -22 -21  -1   -1.00    1.04
  43 -22  -1   -0.42    1.01
  43 -22  -1    0.54    1.00
 -21  43  -1    1.74    1.67
 -22 -21  -1   -0.05    1.37
  21 -43   1    0.54    0.93
 -43  22   1    0.39    0.94
  22  21   1   -1.18    1.18
 -43  22   1   -0.22    0.74
  40 -22  -1    1.23    1.17
 -22 -18  -1   -0.27    1.40
 -18  40  -1    2.04    1.66
 -22 -18  -1   -1.84    0.94
  40 -22  -1   -0.49    0.88
 -18  40  -1    2.97    1.17
 -22 -18  -1    2.59    1.14
  18 -40   1    0.26    0.92
 -40  22   1   -0.22    0.71
  22  18   1    0.88    1.40
 -40  22   1   -0.72    0.71
  18 -40   1    0.53    0.91
  37 -22  -1    1.21    1.15
 -22 -15  -1    0.87    1.16
 -22 -15  -1    1.77    0.87
 -22 -15  -1    0.55    1.35
 -15  37  -1    2.66    1.44
 -15  37  -1    0.56    0.91
  37 -22  -1   -0.31    0.93
 -37  22   1    0.31    0.73
  22  15   1    1.95    1.42
  15 -37   1    1.05    0.94
 -37  22   1    0.57    0.77
 -12  34  -1    2.24    0.97
 -22 -12  -1    1.67    1.45
  34 -22  -1    2.87    1.19
 -12  34  -1    2.64    1.45
 -22 -12  -1    1.35    1.04
 -22 -12  -1    4.34    0.92
  34 -22  -1    1.40    1.01
  12 -34   1    3.04    1.06
 -34  22   1    1.43    0.90
  22  12   1    4.69    1.68
  12 -34   1    2.51    0.95
 -34  22   1    2.03    0.96
  31 -22  -1    9.44    1.66
  -9  31  -1    9.88    1.43
 -22  -9  -1    8.68    1.02
 -22  -9  -1    9.49    1.94
  -9  31  -1    8.42    1.71
 -22  -9  -1    8.78    1.56
   9 -31   1    8.31    1.29
 -31  22   1    7.38    1.31
   9 -31   1    7.87    1.29
  22   9   1    8.83    1.81
 -31  22   1    6.85    1.26
  22   9   1    8.58    1.29
  -6  28  -1    3.92    0.91
 -22  -6  -1    2.92    1.24
  -6  28  -1    3.28    1.17
 -22  -6  -1    3.70    1.13
  28 -22  -1    2.15    0.89
  28 -22  -1    3.41    1.03
 -22  -6  -1    2.91    0.61
 -28  22   1    2.57    0.92
  22   6   1    2.64    1.35
 -28  22   1    5.65    1.14
  22   6   1    3.99    0.93
   6 -28   1    3.35    0.87
   6 -28   1    2.76    0.83
 -22  -3  -1    6.15    0.77
  25 -22  -1    4.37    1.09
 -22  -3  -1    5.28    1.18
  25 -22  -1    7.15    1.20
 -22  -3  -1    2.83    1.34
  -3  25  -1    5.63    0.96
  -3  25  -1    7.61    1.39
   3 -25   1    6.47    0.98
 -25  22   1    5.72    1.04
   3 -25   1    5.81    1.03
  22   3   1    5.73    1.06
  22   3   1    6.54    0.65
 -25  22   1    5.42    1.08
 -22   0  -1    5.29    1.56
   0  22  -1    5.27    1.16
 -22   0  -1    4.80    0.69
   0  22  -1    4.38    0.79
  22 -22  -1    4.20    1.12
  22 -22  -1    5.33    1.08
 -22   0  -1    5.30    1.13
  22   0   1    3.86    1.35
   0 -22   1    5.18    1.04
 -22  22   1    6.40    1.12
  22   0   1    4.90    1.05
   0 -22   1    5.14    0.94
 -22  22   1    5.37    1.04
   0 -22   1    4.08    0.79
  22   0   1    5.45    0.65
   3  19  -1    5.60    1.06
 -22   3  -1    5.94    1.53
 -22   3  -1    4.05    1.01
  19 -22  -1    4.11    1.02
  19 -22  -1    5.36    1.08
   3  19  -1    4.78    0.55
 -22   3  -1    4.92    0.72
   3  19  -1    4.94    0.59
 -19  22   1    5.70    1.01
  -3 -19   1    5.04    1.02
  22  -3   1    6.94    1.15
 -19  22   1    4.47    0.92
  -3 -19   1    4.95    0.72
  22  -3   1    5.30    0.69
  22  -3   1    4.30    1.25
 -22   6  -1    6.96    0.86
  16 -22  -1    6.41    1.14
   6  16  -1    7.45    1.07
 -22   6  -1    5.83    1.35
 -22   6  -1    8.30    1.26
  16 -22  -1    7.21    1.15
  -6 -16   1    7.43    1.14
  22  -6   1    7.77    0.70
 -16  22   1    7.47    1.64
 -16  22   1    5.95    0.96
 -16  22   1    7.24    1.07
  22  -6   1    6.14    1.15
  -6 -16   1    7.07    0.73
  22  -6   1    7.37    0.88
  13 -22  -1    6.98    1.08
 -22   9  -1    8.03    1.46
 -22   9  -1    8.39    1.32
   9  13  -1    7.37    1.05
 -22   9  -1    7.91    0.94
  13 -22  -1    5.73    1.03
  22  -9   1    8.19    1.30
  22  -9   1    6.34    0.75
 -13  22   1    7.13    1.02
  -9 -13   1    5.93    0.57
 -13  22   1    6.85    1.52
  22  -9   1    7.17    0.90
  -9 -13   1    7.20    1.11
 -13  22   1    7.17    1.07
 -22  12  -1    2.01    0.89
 -22  12  -1   -0.28    0.67
 -22  12  -1    0.56    0.49
  10 -22  -1    0.12    0.47
  12  10  -1    0.86    0.58
  10 -22  -1    1.01    0.59
 -10  22   1    0.31    0.47
 -12 -10   1    1.49    0.53
  22 -12   1    0.14    0.51
 -12 -10   1    1.87    0.77
  22 -12   1    0.93    0.80
 -12 -10   1    0.41    0.50
 -10  22   1    0.54    0.56
 -10  22   1    2.01    0.98
  22 -12   1    1.17    0.51
   7 -22  -1   13.58    1.90
   7 -22  -1   14.17    1.33
 -22  15  -1   13.58    1.18
  15   7  -1   13.76    1.37
   7 -22  -1   12.78    1.21
 -15  -7   1   15.07    1.03
  -7  22   1   12.97    1.95
 -15  -7   1   13.81    1.51
 -15  -7   1   12.99    1.10
  22 -15   1   13.63    1.27
  -7  22   1   13.65    1.20
  22 -15   1   12.51    1.67
  -7  22   1   15.94    1.21
  18   4  -1   53.17    2.38
   4 -22  -1   55.65    2.30
   4 -22  -1   53.63    3.24
   4 -22  -1   51.02    2.40
 -22  18  -1   58.24    2.50
 -18  -4   1   53.42    1.83
  -4  22   1   55.72    2.24
  -4  22   1   54.32    2.28
  22 -18   1   55.43    3.55
  22 -18   1   54.76    2.50
 -18  -4   1   56.28    2.09
 -18  -4   1   53.75    2.84
  -4  22   1   56.31    3.36
  22 -18   1   55.01    2.39
  21   1  -1   15.78    1.48
   1 -22  -1   17.02    1.72
   1 -22  -1   16.84    1.44
   1 -22  -1   16.89    1.24
 -22  21  -1   15.24    1.50
 -21  -1   1   16.92    1.19
 -21  -1   1   17.66    0.89
  -1  22   1   16.38    1.77
  -1  22   1   17.47    2.29
  -1  22   1   16.87    1.27
 -21  -1   1   16.38    1.78
  22 -21   1   15.76    1.36
  -1  22   1   16.16    1.17
  22 -21   1   15.69    2.00
  -2 -22  -1    7.11    1.05
 -22  24  -1    8.81    1.57
  -2 -22  -1    7.66    0.94
  -2 -22  -1    5.95    1.55
  24  -2  -1    9.63    1.32
  -2 -22  -1    7.00    1.60
  24  -2  -1    6.86    0.52
  22 -24   1    8.13    1.20
   2  22   1    7.44    1.18
 -24   2   1    5.98    1.31
   2  22   1    4.75    1.43
  22 -24   1    6.83    1.21
 -24   2   1    7.69    0.94
   2  22   1    7.33    0.83
  27  -5  -1    1.32    0.43
  -5 -22  -1    0.79    1.14
  -5 -22  -1    0.41    0.90
 -22  27  -1    1.49    0.82
  -5 -22  -1    1.69    0.58
  -5 -22  -1    0.93    1.05
  27  -5  -1    1.54    0.78
 -27   5   1    0.93    0.50
 -27   5   1    1.48    0.57
   5  22   1    1.62    0.43
 -27   5   1   -0.06    0.85
  22 -27   1    2.55    0.82
   5  22   1   -0.11    1.02
   5  22   1    1.80    0.63
  22 -27   1    0.97    0.78
  30  -8  -1    4.77    0.76
  -8 -22  -1    2.32    1.20
  30  -8  -1    2.65    1.01
 -22  30  -1    4.31    1.12
  -8 -22  -1    3.99    1.27
  -8 -22  -1    4.02    0.69
  22 -30   1    5.17    1.11
 -30   8   1    5.19    0.86
 -30   8   1    3.41    0.82
  22 -30   1    3.20    0.95
   8  22   1    3.56    1.61
 -30   8   1    4.17    1.37
 -11 -22  -1    0.59    0.90
 -22  33  -1    0.93    0.85
  33 -11  -1    0.07    0.63
 -11 -22  -1    1.54    1.34
 -11 -22  -1    0.53    0.47
 -33  11   1   -0.77    0.54
  11  22   1   -0.43    1.08
  22 -33   1   -0.48    0.74
 -33  11   1   -0.25    0.55
  22 -33   1    1.33    0.82
 -33  11   1   -0.68    0.83
 -14 -22  -1    1.45    1.16
  36 -14  -1    1.92    0.92
 -22  36  -1    1.29    1.08
 -14 -22  -1    1.05    1.40
  36 -14  -1    1.60    1.03
 -36  14   1    3.15    1.43
  22 -36   1    1.84    0.97
  14  22   1    1.38    1.37
  22 -36   1    1.04    0.95
 -36  14   1    2.41    0.94
 -36  14   1    1.08    0.79
 -17 -22  -1    0.66    1.17
  39 -17  -1   -0.25    0.94
 -22  39  -1    1.35    1.53
 -22  39  -1    1.32    1.17
 -17 -22  -1    2.15    1.54
  39 -17  -1    0.90    0.92
  22 -39   1    1.27    1.17
 -39  17   1    1.98    0.92
  17  22   1    0.32    1.32
 -39  17   1   -2.26    1.20
  22 -39   1    2.49    1.16
 -39  17   1   -0.27    0.75
 -20 -22  -1   -0.08    1.17
 -20 -22  -1    1.23    1.08
  42 -20  -1   -0.62    1.04
 -22  42  -1    0.61    1.11
  42 -20  -1    0.43    1.01
 -20 -22  -1   -0.69    1.61
 -22  42  -1    1.62    1.66
  22 -42   1    1.93    1.20
  20  22   1   -1.55    1.26
 -42  20   1    1.93    1.52
 -42  20   1   -1.55    0.63
 -42  20   1   -0.50    0.74
 -23 -22  -1    4.46    1.74
 -23 -22  -1    0.54    1.13
  45 -23  -1    0.03    1.08
  45 -23  -1    0.08    0.90
 -23 -22  -1    0.98    1.10
 -22  45  -1    1.31    1.10
 -22  45  -1   -0.23    1.49
  23  22   1    2.35    1.52
 -45  23   1   -0.17    0.83
 -45  23   1    0.81    0.82
  22 -45   1    1.43    1.08
 -23 -19  -1    1.24    1.26
 -19  42  -1   -2.33    1.19
 -23 -19  -1   -2.06    1.30
  42 -23  -1    0.71    1.12
  42 -23  -1    0.73    1.24
 -23 -19  -1    0.57    1.04
 -19  42  -1    1.30    1.05
  19 -42   1   -0.99    0.88
 -42  23   1    0.44    0.95
 -42  23   1    0.89    0.88
  19 -42   1    0.35    0.95
  23  19   1    0.58    1.34
 -23 -16  -1    0.61    0.85
  39 -23  -1    0.53    1.09
 -23 -16  -1    1.03    1.16
 -16  39  -1   -0.84    0.90
  39 -23  -1    2.13    1.22
 -23 -16  -1    2.11    1.56
 -16  39  -1    2.31    1.49
  16 -39   1    1.34    1.04
  23  16   1    0.39    1.46
 -39  23   1    0.95    0.84
  16 -39   1    1.68    1.03
 -13  36  -1    5.58    1.26
 -23 -13  -1    2.63    1.30
 -13  36  -1    1.76    1.41
  36 -23  -1    3.35    1.28
 -23 -13  -1    3.63    0.96
 -23 -13  -1    1.46    1.43
  13 -36   1    3.30    1.15
 -36  23   1    4.11    1.04
 -36  23   1    3.09    1.01
  23  13   1    3.19    1.51
  13 -36   1    3.98    1.14
 -23 -10  -1    0.88    1.48
  33 -23  -1    1.10    0.97
 -10  33  -1    1.04    1.22
  33 -23  -1    2.49    1.25
 -10  33  -1    3.14    1.08
 -23 -10  -1    1.96    1.15
 -23 -10  -1    2.70    0.74
  10 -33   1    2.28    0.90
  10 -33   1    1.11    0.78
  23  10   1    0.11    0.95
 -33  23   1    0.98    0.79
 -33  23   1    2.53    1.00
  23  10   1    1.37    0.81
  30 -23  -1    4.78    1.16
  -7  30  -1    4.81    1.02
 -23  -7  -1    2.85    1.40
  30 -23  -1    4.58    1.24
  -7  30  -1    2.03    1.20
 -23  -7  -1    4.52    1.20
 -23  -7  -1    4.20    0.75
  23   7   1    3.05    0.85
 -30  23   1    1.75    0.87
 -30  23   1    3.52    0.99
   7 -30   1    2.98    0.87
  23   7   1    1.20    1.09
   7 -30   1    3.29    0.90
 -23  -4  -1   11.13    2.01
  27 -23  -1   15.02    1.91
 -23  -4  -1   13.63    1.71
  27 -23  -1   13.94    1.69
 -23  -4  -1   11.54    0.99
  -4  27  -1   13.41    1.30
  -4  27  -1   11.01    1.73
  23   4   1   11.76    1.92
  23   4   1   14.94    1.46
 -27  23   1   14.88    1.54
   4 -27   1    9.46    1.25
   4 -27   1   14.84    1.31
 -27  23   1   14.48    1.54
  23   4   1   11.77    0.74
 -23  -1  -1    8.81    1.37
  24 -23  -1    7.26    1.19
 -23  -1  -1    7.31    1.67
  24 -23  -1    7.78    1.31
  -1  24  -1    8.80    1.42
 -23  -1  -1    6.96    0.81
  -1  24  -1    8.51    1.04
   1 -24   1    8.72    1.04
  23   1   1   10.09    1.78
  23   1   1    8.34    0.78
  23   1   1    8.65    1.30
 -24  23   1    8.02    1.21
 -24  23   1    6.30    1.15
   1 -24   1    6.52    1.07
   1 -24   1    8.61    1.27
 -23   2  -1   47.77    1.88
   2  21  -1   48.10    1.81
  21 -23  -1   47.32    2.53
 -23   2  -1   49.45    2.57
 -23   2  -1   53.66    3.43
  21 -23  -1   49.03    2.60
   2  21  -1   53.44    2.66
 -21  23   1   51.77    2.51
  -2 -21   1   48.78    2.01
 -21  23   1   46.74    2.45
  23  -2   1   48.62    1.78
  -2 -21   1   47.71    2.49
  23  -2   1   47.82    3.22
  23  -2   1   50.77    2.56
 -23   5  -1    3.69    0.99
  18 -23  -1    2.96    0.94
 -23   5  -1    3.02    0.66
 -23   5  -1    3.01    1.26
   5  18  -1    3.85    0.95
  18 -23  -1    3.66    1.05
  -5 -18   1    4.99    0.67
  23  -5   1    3.14    0.44
  -5 -18   1    3.12    0.90
 -18  23   1    3.74    0.85
 -18  23   1    2.58    0.77
  23  -5   1    3.52    0.64
  23  -5   1    2.98    0.94
 -23   8  -1    2.70    1.13
  15 -23  -1    2.73    0.83
 -23   8  -1    4.70    0.78
  15 -23  -1    4.39    0.94
   8  15  -1    2.96    0.79
 -23   8  -1    3.35    1.03
  23  -8   1    3.78    0.70
 -15  23   1    4.70    0.94
  23  -8   1    3.80    0.61
  -8 -15   1    3.10    0.50
  23  -8   1    4.20    1.08
 -15  23   1    3.05    1.27
 -15  23   1    3.78    0.86
  -8 -15   1    3.18    0.87
  12 -23  -1    1.35    0.62
  12 -23  -1    0.82    0.61
 -23  11  -1    0.94    0.54
 -23  11  -1    1.89    0.93
  11  12  -1    1.52    0.72
 -23  11  -1    1.58    0.87
  23 -11   1    1.73    0.51
 -12  23   1   -0.95    0.76
  23 -11   1    1.25    0.51
 -12  23   1    1.36    0.68
 -11 -12   1    2.57    0.72
 -12  23   1    2.06    0.72
 -11 -12   1    1.38    0.75
  23 -11   1    1.62    0.88
 -23  14  -1    6.51    1.35
   9 -23  -1    7.84    1.12
 -23  14  -1    9.00    1.16
  14   9  -1    6.71    1.07
   9 -23  -1    8.42    1.10
  -9  23   1    7.47    1.10
  -9  23   1   10.31    1.12
 -14  -9   1    6.13    1.14
 -14  -9   1    7.68    0.96
  -9  23   1   10.71    1.85
 -14  -9   1    7.59    0.86
  23 -14   1    6.91    0.91
  23 -14   1    7.78    1.42
  23 -14   1    6.44    0.99
  17   6  -1    7.41    1.06
 -23  17  -1    6.21    0.97
   6 -23  -1    7.02    1.03
   6 -23  -1    5.61    1.04
 -17  -6   1    7.13    0.89
  -6  23   1    5.02    0.87
  23 -17   1    6.77    1.01
  23 -17   1    7.36    1.42
 -17  -6   1    5.26    0.74
 -17  -6   1    5.64    1.20
  -6  23   1    6.12    0.94
  -6  23   1    6.67    1.59
  23 -17   1    5.41    0.96
   3 -23  -1   20.32    1.54
   3 -23  -1   16.59    2.12
  20   3  -1   17.28    1.48
   3 -23  -1   17.72    1.35
 -23  20  -1   17.92    1.48
  23 -20   1   18.04    1.48
  23 -20   1   15.84    2.05
 -20  -3   1   16.49    1.14
 -20  -3   1   16.26    1.86
  23 -20   1   15.66    1.71
  -3  23   1   18.32    1.33
  -3  23   1   16.71    2.23
 -20  -3   1   16.07    0.99
  -3  23   1   16.20    1.25
   0 -23  -1   14.97    2.18
   0 -23  -1   12.65    1.33
 -23  23  -1   13.41    1.42
  23   0  -1    9.13    1.31
   0 -23  -1   11.81    1.13
   0 -23  -1   14.99    1.65
   0  23   1   12.87    1.15
 -23   0   1   12.90    1.09
   0  23   1   12.93    1.09
   0  23   1   11.38    1.57
  23 -23   1   10.32    1.34
 -23   0   1   12.23    0.78
   0  23   1   11.42    1.96
  23 -23   1    9.04    1.24
  23 -23   1   10.68    1.74
  -3 -23  -1   15.14    1.20
  -3 -23  -1   14.36    2.13
  26  -3  -1   16.98    1.62
  26  -3  -1   14.65    0.75
  -3 -23  -1   13.33    1.79
 -23  26  -1   13.74    1.49
  -3 -23  -1   14.84    1.34
   3  23   1   16.99    2.38
 -26   3   1   12.84    1.12
 -26   3   1   14.91    0.99
  23 -26   1   15.07    1.48
  23 -26   1   17.59    1.68
 -26   3   1   19.59    2.09
   3  23   1   16.76    1.54
   3  23   1   14.31    1.02
  -6 -23  -1    4.46    0.91
  -6 -23  -1    4.64    0.80
  -6 -23  -1    2.99    1.20
  29  -6  -1    5.46    1.22
  29  -6  -1    5.31    0.68
  -6 -23  -1    5.14    1.56
 -23  29  -1    4.37    1.06
   6  23   1    5.10    0.69
  23 -29   1    4.51    1.13
 -29   6   1    4.80    0.85
  23 -29   1    3.29    0.91
 -29   6   1    6.51    1.49
   6  23   1    4.97    0.56
   6  23   1    5.26    1.57
 -29   6   1    5.86    0.85
  32  -9  -1   -0.13    0.87
 -23  32  -1    0.59    0.84
  -9 -23  -1    1.36    0.72
  -9 -23  -1    0.38    0.53
  -9 -23  -1    0.86    1.19
  -9 -23  -1    0.37    0.94
  32  -9  -1    2.04    0.67
 -32   9   1    1.00    0.63
  23 -32   1    2.90    1.03
 -32   9   1    0.90    0.62
  23 -32   1    2.09    0.94
   9  23   1    0.72    1.18
 -32   9   1    1.25    1.21
 -12 -23  -1   -0.61    0.55
 -12 -23  -1   -0.09    1.06
 -23  35  -1   -1.05    0.75
  35 -12  -1    1.00    0.74
  35 -12  -1   -0.38    0.84
 -12 -23  -1   -1.21    1.19
 -12 -23  -1    0.91    0.50
 -35  12   1    0.38    0.66
 -35  12   1   -0.31    1.10
  12  23   1   -1.10    1.14
 -35  12   1   -0.86    0.52
  23 -35   1    0.84    0.86
  38 -15  -1   -0.51    0.81
 -15 -23  -1    1.43    1.16
 -15 -23  -1    1.37    1.28
  38 -15  -1    2.93    1.28
 -23  38  -1    0.79    0.90
 -23  38  -1    1.64    1.40
 -15 -23  -1    0.28    0.63
  23 -38   1    0.93    1.04
 -38  15   1    0.44    1.22
  23 -38   1    0.23    0.90
  15  23   1   -0.14    1.24
 -38  15   1   -0.60    0.69
 -38  15   1   -0.42    0.78
 -18 -23  -1    0.03    1.20
  41 -18  -1    0.77    0.98
  41 -18  -1    0.58    1.13
 -18 -23  -1    1.56    1.64
 -23  41  -1    0.56    1.06
 -18 -23  -1    1.15    0.83
 -23  41  -1   -0.57    1.38
  23 -41   1   -0.02    0.87
 -41  18   1    1.01    0.87
 -41  18   1    2.55    1.61
  23 -41   1    1.21    0.98
 -41  18   1    1.30    0.85
  18  23   1    1.64    1.44
 -21 -23  -1    3.51    1.46
 -23  44  -1    1.09    1.65
 -21 -23  -1   -1.05    1.36
  44 -21  -1    1.30    1.25
 -23  44  -1    0.97    0.98
 -44  21   1   -0.10    0.74
  21  23   1   -0.05    1.30
  23 -44   1    0.12    0.87
 -44  21   1    1.77    1.04
  47 -24  -1    1.01    0.97
 -24 -23  -1    5.16    1.79
 -23  47  -1    0.66    1.31
 -23  47  -1    0.12    0.98
 -24 -23  -1   -0.03    1.18
 -24 -23  -1    2.92    1.10
  47 -24  -1   -0.15    1.06
  24  23   1    0.14    1.30
 -47  24   1   -0.07    0.71
 -47  24   1   -0.59    0.72
  23 -47   1    0.21    0.89
 -20  44  -1   -1.08    0.91
  44 -24  -1    1.43    1.10
  44 -24  -1   -1.07    0.89
 -24 -20  -1   -0.48    0.86
 -24 -20  -1    1.37    1.48
 -24 -20  -1   -0.32    0.98
 -20  44  -1    0.27    1.58
  24  20   1    2.34    1.64
  20 -44   1   -0.53    0.91
 -44  24   1   -1.13    0.64
  41 -24  -1    0.25    0.89
 -24 -17  -1    0.58    0.88
 -17  41  -1   -0.29    1.37
 -24 -17  -1   -0.40    1.25
 -24 -17  -1   -2.67    0.88
  41 -24  -1    1.44    1.20
 -41  24   1    1.91    1.06
  17 -41   1    1.24    1.04
  17 -41   1   -1.38    0.81
  24  17   1   -0.13    1.25
 -41  24   1    0.29    0.80
 -24 -14  -1   -1.19    1.23
 -24 -14  -1    0.85    1.16
 -14  38  -1   -0.33    0.82
  38 -24  -1   -0.48    0.98
 -14  38  -1   -1.44    1.23
 -24 -14  -1    0.14    0.80
  38 -24  -1   -0.94    1.04
 -38  24   1    1.02    0.89
 -38  24   1   -1.11    0.72
  14 -38   1    1.20    1.02
  14 -38   1    1.05    0.88
  24  14   1   -0.79    1.23
 -24 -11  -1    2.16    0.83
 -24 -11  -1    4.08    1.99
 -11  35  -1    3.69    1.30
  35 -24  -1    4.65    1.43
 -24 -11  -1    5.22    1.43
  35 -24  -1    4.81    1.36
 -35  24   1    4.79    1.22
  11 -35   1    2.80    1.09
  24  11   1    5.74    1.71
  11 -35   1    5.35    1.20
 -35  24   1    4.86    1.16
 -24  -8  -1    3.29    1.77
  32 -24  -1    3.66    1.14
  -8  32  -1    5.92    1.58
 -24  -8  -1    5.47    0.86
 -24  -8  -1    3.47    1.20
  -8  32  -1    4.09    1.06
  32 -24  -1    5.14    1.42
 -32  24   1    5.49    1.16
  24   8   1    4.05    1.49
 -32  24   1    4.81    1.11
   8 -32   1    5.33    1.14
  24   8   1    2.39    0.89
   8 -32   1    4.18    1.09
  -5  29  -1    0.26    0.90
  -5  29  -1    1.85    0.79
 -24  -5  -1    1.84    0.61
  29 -24  -1   -0.66    0.65
 -24  -5  -1    0.74    0.90
 -24  -5  -1   -0.20    1.07
  29 -24  -1    0.84    0.92
   5 -29   1    0.84    0.65
  24   5   1    2.00    1.11
  24   5   1    1.29    0.80
 -29  24   1    1.19    0.76
 -29  24   1    0.83    0.79
 -24  -2  -1    4.74    1.53
 -24  -2  -1    2.76    0.63
 -24  -2  -1    3.57    1.08
  -2  26  -1    2.02    0.72
  26 -24  -1    3.15    0.96
  26 -24  -1    2.31    0.98
  -2  26  -1    3.08    1.06
   2 -26   1    3.53    0.86
  24   2   1    2.74    1.18
 -26  24   1    3.72    0.92
  24   2   1    1.98    0.82
   2 -26   1    3.56    0.79
  24   2   1    3.58    0.57
 -26  24   1    2.97    0.91
 -24   1  -1   18.16    2.39
 -24   1  -1   16.03    1.68
   1  23  -1   18.22    1.23
   1  23  -1   17.12    1.75
 -24   1  -1   16.59    1.14
  23 -24  -1   18.07    1.75
  23 -24  -1   16.45    1.65
  24  -1   1   17.59    2.31
 -23  24   1   16.38    1.62
  -1 -23   1   18.56    1.47
  -1 -23   1   17.88    1.71
  24  -1   1   16.44    1.57
  24  -1   1   17.70    1.10
  -1 -23   1   18.61    1.31
   4  20  -1   21.48    1.72
 -24   4  -1   20.69    1.80
  20 -24  -1   23.42    1.88
  20 -24  -1   18.81    1.65
 -24   4  -1   19.48    2.17
 -24   4  -1   20.92    1.27
 -20  24   1   18.51    1.65
  -4 -20   1   19.80    1.22
  24  -4   1   20.85    1.26
  24  -4   1   18.94    1.70
 -20  24   1   22.46    1.69
  -4 -20   1   19.62    1.72
 -24   7  -1   60.62    2.94
 -24   7  -1   60.25    2.29
  17 -24  -1   60.79    2.82
   7  17  -1   61.10    2.71
 -24   7  -1   57.70    3.45
 -17  24   1   60.49    2.73
  24  -7   1   60.43    2.90
 -17  24   1   61.15    2.73
  -7 -17   1   63.22    2.82
  24  -7   1   61.75    2.30
  24  -7   1   62.76    1.98
 -17  24   1   61.40    3.53
  -7 -17   1   62.99    2.01
 -24  10  -1   34.54    1.73
  14 -24  -1   32.02    1.96
 -24  10  -1   30.99    2.57
  10  14  -1   31.72    1.90
  14 -24  -1   30.59    1.97
 -24  10  -1   28.81    2.15
 -14  24   1   32.74    2.69
  24 -10   1   33.85    1.73
 -10 -14   1   31.41    1.88
  24 -10   1   33.78    1.55
  24 -10   1   35.27    2.31
 -10 -14   1   31.69    1.18
 -10 -14   1   33.28    2.04
 -14  24   1   33.22    1.90
 -14  24   1   31.94    1.90
  11 -24  -1    8.33    1.22
  13  11  -1   10.59    1.29
 -24  13  -1   10.48    1.23
  11 -24  -1    9.18    1.22
 -24  13  -1   11.81    1.85
  24 -13   1    9.86    1.55
  24 -13   1    9.02    0.93
 -13 -11   1    9.69    1.01
 -13 -11   1   10.26    1.13
 -11  24   1    9.83    1.26
 -11  24   1    6.50    1.00
 -13 -11   1    9.51    1.35
  24 -13   1    8.79    1.11
 -11  24   1    9.30    1.74
   8 -24  -1   12.91    1.99
 -24  16  -1   11.01    1.30
   8 -24  -1   11.29    1.17
   8 -24  -1   10.29    1.30
  16   8  -1    8.96    1.28
  -8  24   1   12.34    2.06
 -16  -8   1   10.74    1.03
  -8  24   1   12.03    1.19
  24 -16   1    9.62    1.56
  24 -16   1    9.33    1.15
  24 -16   1   10.39    1.15
  -8  24   1    9.88    1.30
 -16  -8   1   11.12    1.00
 -16  -8   1   10.91    1.50
   5 -24  -1    1.43    0.75
   5 -24  -1    1.59    0.65
 -24  19  -1    1.10    0.61
   5 -24  -1    1.07    1.13
  19   5  -1    1.17    0.70
 -19  -5   1    1.42    0.54
 -19  -5   1    2.37    0.61
  24 -19   1    1.98    0.79
  24 -19   1    1.79    0.99
 -19  -5   1    2.27    1.00
  -5  24   1    1.63    0.64
  -5  24   1    1.69    1.22
  24 -19   1    2.72    0.79
  -5  24   1    1.74    0.69
 -24  22  -1   13.78    1.47
  22   2  -1   12.87    1.41
   2 -24  -1   14.85    1.25
   2 -24  -1   14.82    2.14
   2 -24  -1   14.01    1.38
  24 -22   1   14.76    1.94
  -2  24   1   16.42    1.20
  -2  24   1   14.01    2.09
  24 -22   1   13.72    1.39
  24 -22   1   13.16    1.41
 -22  -2   1   14.27    1.87
  -2  24   1   13.57    1.77
  -2  24   1   15.10    1.26
 -22  -2   1   13.76    0.92
 -22  -2   1   12.95    1.07
  -1 -24  -1    1.30    0.89
  -1 -24  -1    1.90    0.73
  -1 -24  -1    1.86    0.66
  -1 -24  -1    1.87    1.26
  25  -1  -1    1.83    0.84
 -24  25  -1    2.10    0.88
   1  24   1    1.80    1.22
 -25   1   1    2.24    0.61
  24 -25   1    1.50    1.23
  24 -25   1    3.24    0.87
  24 -25   1    2.44    0.83
 -25   1   1    1.92    1.09
   1  24   1    1.89    0.56
 -25   1   1    1.71    0.45
   1  24   1    1.95    0.96
 -24  28  -1    5.63    1.17
  28  -4  -1    2.44    0.97
  -4 -24  -1    4.79    1.34
  -4 -24  -1    4.69    0.84
  -4 -24  -1    8.90    1.89
  -4 -24  -1    5.70    0.98
  28  -4  -1    6.36    0.60
 -28   4   1    6.07    0.78
   4  24   1    4.63    0.66
   4  24   1    5.00    0.90
  24 -28   1    6.45    1.21
   4  24   1    4.73    1.54
 -28   4   1    7.12    0.97
 -28   4   1    4.94    1.34
  24 -28   1    3.36    1.01
  31  -7  -1    5.56    0.74
  -7 -24  -1    5.61    0.86
 -24  31  -1    3.04    1.05
  -7 -24  -1    4.97    0.95
  -7 -24  -1    5.21    1.60
  -7 -24  -1    3.73    1.22
  31  -7  -1    4.32    1.21
 -31   7   1    4.86    0.91
   7  24   1    4.35    1.58
  24 -31   1    3.89    1.14
  24 -31   1    4.67    1.16
 -31   7   1    6.36    1.56
 -31   7   1    3.68    0.78
 -10 -24  -1    1.87    1.41
  34 -10  -1    0.28    1.07
 -24  34  -1    1.36    0.97
 -10 -24  -1    0.62    0.64
 -10 -24  -1   -0.35    0.47
 -10 -24  -1   -0.12    0.94
  34 -10  -1   -0.45    0.62
  24 -34   1   -0.61    0.62
 -34  10   1    0.46    0.65
 -34  10   1    0.09    1.17
  24 -34   1   -0.19    0.82
 -34  10   1   -0.30    0.55
  10  24   1   -1.20    1.13
  37 -13  -1    0.70    0.75
 -13 -24  -1    1.97    0.56
 -13 -24  -1    3.58    1.71
 -13 -24  -1    0.51    1.15
 -24  37  -1   -0.20    0.94
  37 -13  -1    1.04    1.12
 -13 -24  -1    2.10    0.79
 -37  13   1   -0.46    0.93
  24 -37   1    1.99    1.00
  13  24   1    0.63    1.33
  24 -37   1   -0.09    0.92
 -37  13   1    2.73    0.93
 -37  13   1    0.45    0.73
 -16 -24  -1    1.06    0.80
 -24  40  -1    0.91    1.06
 -16 -24  -1   -0.32    1.39
 -24  40  -1   -0.61    1.33
 -16 -24  -1   -1.12    1.04
  40 -16  -1   -0.65    1.02
  40 -16  -1   -0.03    0.81
 -40  16   1   -0.12    0.68
  16  24   1   -1.23    1.28
  24 -40   1   -0.40    0.81
  24 -40   1   -0.30    0.87
 -40  16   1   -0.41    1.27
 -40  16   1   -0.14    0.74
  43 -19  -1   -0.16    1.10
  43 -19  -1    1.68    1.04
 -19 -24  -1    0.17    1.43
 -24  43  -1    0.41    1.66
 -19 -24  -1    1.83    1.41
 -24  43  -1    2.69    1.17
  24 -43   1    0.63    1.07
  19  24   1    0.17    1.29
 -43  19   1    3.51    1.65
 -43  19   1    0.58    0.87
 -43  19   1    1.56    0.88
  46 -22  -1    0.07    0.95
 -22 -24  -1    2.34    1.26
  46 -22  -1    0.90    0.97
 -22 -24  -1   -0.73    1.52
 -24  46  -1   -0.92    1.28
 -24  46  -1    1.02    1.03
  24 -46   1    1.73    1.07
 -46  22   1    0.18    0.83
  22  24   1    2.19    1.42
 -46  22   1    0.89    0.94
 -25 -24  -1   -3.27    1.16
 -24  49  -1   -0.98    0.79
 -25 -24  -1   -0.82    1.04
 -24  49  -1    0.30    1.34
  49 -25  -1   -0.43    0.97
  49 -25  -1    2.33    1.11
 -49  25   1   -0.32    0.86
  25  24   1    0.35    1.33
 -49  25   1    0.35    0.80
  46 -25  -1    0.36    1.10
  46 -25  -1   -1.73    0.85
 -21  46  -1   -0.23    0.93
 -25 -21  -1   -0.53    0.86
 -25 -21  -1   -0.77    1.00
 -21  46  -1    1.30    1.38
 -46  25   1   -0.71    0.70
 -46  25   1    0.79    0.90
  25  21   1    0.91    1.12
  21 -46   1    0.99    0.89
 -18  43  -1   -0.25    0.93
  43 -25  -1    0.33    1.27
 -25 -18  -1    0.25    0.90
 -25 -18  -1   -1.48    1.36
 -25 -18  -1    0.16    1.11
  43 -25  -1   -0.17    1.11
 -18  43  -1    1.64    1.55
 -43  25   1    0.47    0.94
  18 -43   1    0.60    0.92
  25  18   1    0.37    1.37
 -43  25   1    0.09    0.81
 -15  40  -1   -0.36    0.86
 -25 -15  -1    0.09    0.84
 -25 -15  -1   -0.30    1.09
 -15  40  -1    1.33    1.50
 -25 -15  -1    1.18    1.49
  40 -25  -1    0.17    1.12
  40 -25  -1    3.33    1.33
  15 -40   1    0.48    0.81
  15 -40   1    1.32    1.02
  25  15   1    1.78    1.43
 -40  25   1    1.29    0.96
  37 -25  -1    1.09    1.06
 -25 -12  -1    1.00    1.19
 -12  37  -1    1.76    1.48
  37 -25  -1    0.13    0.95
 -25 -12  -1   -0.28    1.28
 -25 -12  -1    1.05    0.73
 -12  37  -1   -0.25    0.90
  12 -37   1    0.16    0.86
  25  12   1    0.85    1.35
 -37  25   1    0.66    0.83
 -37  25   1   -0.04    0.73
  12 -37   1    1.91    0.87
 -25  -9  -1    1.05    0.60
 -25  -9  -1   -0.32    1.20
  -9  34  -1    0.02    1.26
  -9  34  -1   -0.26    0.76
 -25  -9  -1   -0.22    0.93
  34 -25  -1    0.53    1.07
   9 -34   1    0.02    0.73
  25   9   1   -0.22    0.63
 -34  25   1    0.11    0.77
 -34  25   1   -0.41    0.80
   9 -34   1    1.47    0.93
  25   9   1   -0.60    1.10
  -6  31  -1    4.90    1.46
  31 -25  -1    5.39    1.20
  -6  31  -1    2.13    0.87
 -25  -6  -1    4.48    1.50
 -25  -6  -1    4.75    1.29
 -25  -6  -1    4.07    0.74
  31 -25  -1    5.02    1.27
 -31  25   1    4.46    1.13
 -31  25   1    4.03    1.00
  25   6   1    5.86    1.13
   6 -31   1    4.59    1.09
   6 -31   1    4.28    0.96
  25   6   1    4.12    1.52
 -25  -3  -1    7.53    1.92
  -3  28  -1    7.22    1.14
 -25  -3  -1    7.93    1.44
  28 -25  -1    7.81    1.35
  -3  28  -1    9.55    1.62
 -25  -3  -1    7.78    0.91
  28 -25  -1    5.76    1.36
 -28  25   1    5.79    1.11
 -28  25   1    7.61    1.29
  25   3   1    7.30    1.64
   3 -28   1    7.98    1.17
  25   3   1    6.69    1.16
  25   3   1    7.01    0.75
   3 -28   1    6.01    1.10
 -25   0  -1    1.86    0.92
   0  25  -1    4.23    1.12
  25 -25  -1    4.56    1.10
 -25   0  -1    3.17    0.66
  25 -25  -1    4.72    1.13
 -25   0  -1    3.11    1.30
   0  25  -1    5.05    0.83
   0 -25   1    5.60    0.90
 -25  25   1    4.09    0.98
   0 -25   1    2.82    0.80
  25   0   1    5.07    1.52
  25   0   1    3.58    0.64
 -25  25   1    4.28    1.01
  25   0   1    4.15    0.99
   0 -25   1    4.37    1.10
 -25   3  -1    9.51    0.99
  22 -25  -1    9.06    1.35
  22 -25  -1    9.93    1.52
   3  22  -1   11.01    1.47
   3  22  -1    8.77    0.71
 -25   3  -1   10.37    1.48
   3  22  -1    9.95    0.76
 -25   3  -1    7.56    1.66
 -22  25   1    9.81    1.49
  25  -3   1   10.13    1.41
  -3 -22   1    8.67    1.11
  -3 -22   1    6.81    1.26
  25  -3   1    9.98    0.92
 -22  25   1    8.66    1.30
  -3 -22   1    9.12    0.98
  25  -3   1    7.95    1.66
   6  19  -1    3.94    0.99
  19 -25  -1    2.56    0.91
 -25   6  -1    5.82    1.20
 -25   6  -1    3.92    0.74
 -25   6  -1    1.75    1.17
  19 -25  -1    4.72    1.11
 -19  25   1    3.15    0.89
  25  -6   1    5.04    1.12
  -6 -19   1    4.55    0.69
 -19  25   1    5.83    1.05
  -6 -19   1    4.46    1.06
 -19  25   1    3.64    1.30
  25  -6   1    4.27    0.74
  25  -6   1    3.68    0.50
 -25   9  -1   11.43    1.08
   9  16  -1   12.42    1.41
 -25   9  -1   14.29    2.06
 -25   9  -1   10.48    1.49
  16 -25  -1   13.11    1.58
  25  -9   1   12.22    0.99
 -16  25   1   12.38    1.44
 -16  25   1   14.29    2.16
  -9 -16   1   12.41    0.85
  -9 -16   1   11.89    1.51
  25  -9   1   11.70    1.10
  25  -9   1   15.57    1.59
 -16  25   1   11.79    1.30
 -25  12  -1    8.14    1.40
  12  13  -1   10.21    1.30
 -25  12  -1    8.03    1.59
  13 -25  -1    7.74    1.19
  13 -25  -1    8.69    1.33
 -25  12  -1    7.89    1.07
  25 -12   1    7.72    1.38
 -12 -13   1    7.98    1.09
 -12 -13   1    6.98    0.99
  25 -12   1    8.73    0.95
 -13  25   1    6.59    1.06
 -13  25   1   10.80    1.36
  25 -12   1    7.24    1.02
 -12 -13   1    7.62    1.25
 -13  25   1    6.82    1.59
  15  10  -1    7.21    1.16
  10 -25  -1    6.78    1.10
  10 -25  -1    8.65    1.26
 -25  15  -1    8.22    1.58
 -25  15  -1    6.49    1.02
 -10  25   1    7.82    1.10
 -10  25   1    8.85    1.75
 -10  25   1    8.27    1.14
 -15 -10   1    7.13    1.34
 -15 -10   1    7.40    0.97
  25 -15   1    7.24    1.13
  25 -15   1    7.99    1.19
  25 -15   1    7.76    1.40
 -15 -10   1    7.82    0.99
 -25  18  -1   10.66    1.35
   7 -25  -1   11.81    1.47
   7 -25  -1   10.96    1.76
   7 -25  -1   11.97    1.28
  -7  25   1   10.80    1.17
  25 -18   1   12.97    1.29
  25 -18   1   12.49    1.82
  -7  25   1   11.66    2.00
 -18  -7   1   10.08    1.01
 -18  -7   1   11.02    1.04
 -18  -7   1   14.25    1.81
  25 -18   1    9.46    1.25
  21   4  -1   13.25    1.38
   4 -25  -1   10.95    1.85
   4 -25  -1   12.22    1.23
 -25  21  -1   12.39    1.47
   4 -25  -1   12.98    1.38
  25 -21   1   10.23    1.37
 -21  -4   1   13.31    1.75
  -4  25   1   10.91    1.10
 -21  -4   1   11.80    0.95
  -4  25   1   12.11    1.21
 -21  -4   1   12.09    1.01
  -4  25   1    9.55    1.85
  25 -21   1   10.16    1.26
  25 -21   1   10.51    1.77
 -25  24  -1    1.20    0.78
   1 -25  -1    1.21    0.62
   1 -25  -1    2.44    0.97
   1 -25  -1    1.74    1.32
   1 -25  -1    1.70    0.79
  24   1  -1    0.50    0.72
  -1  25   1    0.31    0.90
 -24  -1   1    1.16    0.45
 -24  -1   1    1.60    0.55
  -1  25   1    1.32    0.59
  25 -24   1    0.10    0.92
  -1  25   1    1.47    1.18
  -1  25   1    1.86    0.68
 -24  -1   1    1.95    1.04
  25 -24   1    1.55    0.85
  25 -24   1    1.62    0.74
  -2 -25  -1    1.52    1.01
  -2 -25  -1    0.47    1.15
 -25  27  -1    2.18    0.92
  27  -2  -1    2.28    0.36
  27  -2  -1    1.35    0.86
  -2 -25  -1    0.83    0.65
  -2 -25  -1    2.03    0.72
  25 -27   1    1.43    0.78
  25 -27   1    1.11    0.68
   2  25   1    3.88    1.43
   2  25   1    2.24    0.84
 -27   2   1    2.03    1.17
 -27   2   1    0.91    0.45
 -27   2   1    0.46    0.46
   2  25   1    1.95    0.57
  -5 -25  -1    2.73    0.72
  30  -5  -1    1.74    0.47
  30  -5  -1    0.49    0.85
  -5 -25  -1   -0.35    0.85
  -5 -25  -1    1.16    1.30
  -5 -25  -1    2.66    0.85
 -25  30  -1    0.84    0.88
   5  25   1    1.87    0.64
   5  25   1    1.40    0.47
 -30   5   1    1.33    0.64
 -30   5   1    2.36    0.65
  25 -30   1    1.66    0.83
   5  25   1    1.03    1.08
 -30   5   1    1.64    1.13
  25 -30   1    1.90    0.91
  33  -8  -1   -0.48    0.81
  -8 -25  -1    0.55    1.08
  -8 -25  -1    0.26    0.57
  -8 -25  -1    0.36    0.67
 -25  33  -1   -0.07    0.77
  33  -8  -1   -0.44    0.48
  -8 -25  -1    0.87    1.28
 -33   8   1   -0.15    0.61
 -33   8   1   -0.32    1.08
  25 -33   1    0.63    0.81
   8  25   1    1.64    1.34
  25 -33   1   -0.12    0.64
 -33   8   1    0.45    0.60
 -11 -25  -1    0.06    0.51
  36 -11  -1   -0.89    0.63
 -25  36  -1   -0.18    0.89
 -11 -25  -1    0.09    1.17
  36 -11  -1   -1.54    0.79
 -11 -25  -1    0.59    1.39
 -11 -25  -1   -0.83    0.57
  11  25   1   -0.16    1.26
  25 -36   1    0.29    0.91
 -36  11   1   -1.82    0.99
 -36  11   1    0.08    0.66
  25 -36   1    0.69    0.84
 -36  11   1   -0.13    0.68
 -25  39  -1    0.05    0.91
 -25  39  -1   -1.45    1.10
 -14 -25  -1    0.76    1.42
 -14 -25  -1    1.09    0.74
  39 -14  -1    0.42    1.15
  39 -14  -1    1.64    0.86
 -14 -25  -1   -0.39    1.14
 -39  14   1   -1.93    1.91
  14  25   1    1.22    1.54
 -39  14   1    1.08    0.81
  25 -39   1   -0.72    0.82
 -39  14   1   -0.13    0.74
  25 -39   1   -0.77    0.84
  42 -17  -1   -1.96    0.94
 -17 -25  -1    0.82    1.53
  42 -17  -1    0.88    0.88
 -25  42  -1    0.35    1.50
 -17 -25  -1   -0.03    0.70
 -25  42  -1   -0.83    0.98
 -17 -25  -1    0.22    1.16
 -42  17   1   -1.06    0.64
 -42  17   1   -1.61    0.62
  25 -42   1    0.66    1.01
  17  25   1    1.05    1.51
 -42  17   1   -0.52    1.10
 -20 -25  -1   -0.31    1.10
 -25  45  -1    0.77    1.02
 -25  45  -1    1.37    1.53
 -20 -25  -1   -2.24    1.13
  45 -20  -1    0.98    1.11
  25 -45   1    1.46    1.14
  20  25   1    0.98    1.32
 -45  20   1   -0.26    0.72
 -45  20   1    0.75    0.90
 -25  48  -1   -1.20    0.90
  48 -23  -1    0.87    0.96
  48 -23  -1    0.05    1.05
 -23 -25  -1   -1.18    1.29
 -23 -25  -1   -0.90    1.01
 -25  48  -1   -0.05    1.41
  23  25   1    2.51    1.38
  25 -48   1   -0.96    0.96
 -48  23   1    0.99    0.87
 -48  23   1   -0.59    0.80
  51 -26  -1    1.14    1.16
 -25  51  -1    1.96    1.65
 -26 -25  -1   -2.29    1.62
  51 -26  -1   -0.96    1.00
 -26 -25  -1   -1.72    0.99
 -25  51  -1   -0.30    0.87
 -51  26   1   -0.57    0.64
  25 -51   1   -0.72    0.92
  26  25   1   -0.24    1.13
 -26 -22  -1   -0.60    0.97
 -22  48  -1    1.34    1.00
 -26 -22  -1    1.26    1.55
  48 -26  -1   -0.13    0.92
  48 -26  -1    0.56    0.94
 -26 -22  -1   -1.84    0.79
 -22  48  -1   -1.08    1.18
  22 -48   1    1.00    1.06
  26  22   1   -1.13    1.14
 -48  26   1    0.92    0.86
 -48  26   1    0.24    0.87
  45 -26  -1    0.48    1.05
 -19  45  -1   -1.01    0.85
 -26 -19  -1    1.14    1.48
  45 -26  -1   -1.42    0.88
 -26 -19  -1   -0.54    1.08
 -19  45  -1    0.89    1.32
 -26 -19  -1    1.54    1.00
  26  19   1    2.02    1.45
 -45  26   1   -0.83    0.72
  19 -45   1    1.61    1.10
 -26 -16  -1   -0.85    0.78
  42 -26  -1   -1.54    0.99
 -16  42  -1    0.62    1.40
  42 -26  -1   -1.37    0.92
 -26 -16  -1   -1.10    1.01
 -16  42  -1   -0.89    0.84
 -26 -16  -1    0.51    1.06
 -42  26   1    1.02    0.85
  26  16   1    1.00    1.34
  16 -42   1   -0.24    0.82
 -42  26   1    1.18    0.88
  16 -42   1    0.13    0.91
 -26 -13  -1    1.78    1.56
 -13  39  -1    0.62    0.98
  39 -26  -1    0.15    1.15
 -13  39  -1    1.68    1.53
 -26 -13  -1    0.87    0.85
 -26 -13  -1    0.04    1.16
  39 -26  -1   -0.10    1.09
  13 -39   1    0.40    0.92
  26  13   1    0.68    1.34
 -39  26   1   -0.01    0.82
  13 -39   1    0.26    0.70
 -26 -10  -1    0.99    1.49
 -26 -10  -1    1.19    0.72
 -26 -10  -1    1.10    1.09
 -10  36  -1    0.84    1.53
  36 -26  -1   -0.16    0.91
  36 -26  -1    0.56    1.19
  10 -36   1    1.51    0.94
 -36  26   1   -0.15    0.83
  26  10   1   -0.76    1.14
  10 -36   1    0.53    0.76
  26  10   1    0.20    0.76
 -36  26   1   -0.28    0.70
 -26  -7  -1    4.49    1.84
  33 -26  -1    3.99    1.28
  -7  33  -1    5.57    1.63
  -7  33  -1    5.39    1.18
  33 -26  -1    3.58    1.19
 -26  -7  -1    4.06    1.32
 -26  -7  -1    5.10    0.85
   7 -33   1    6.26    1.17
  26   7   1    5.11    1.65
 -33  26   1    2.62    1.03
 -33  26   1    5.24    1.21
   7 -33   1    3.75    1.04
  26   7   1    5.77    1.37
 -26  -4  -1    0.62    0.52
  -4  30  -1    0.32    0.67
  30 -26  -1    0.05    0.80
  -4  30  -1   -0.07    0.95
 -26  -4  -1   -0.19    1.24
  30 -26  -1   -0.41    0.74
 -26  -4  -1    1.18    0.99
 -30  26   1    0.85    0.77
   4 -30   1   -0.59    0.59
  26   4   1    0.06    0.37
 -30  26   1    1.15    0.83
   4 -30   1   -0.41    0.68
  26   4   1   -0.01    0.64
  26   4   1    1.25    1.09
  27 -26  -1    6.79    1.45
 -26  -1  -1    8.50    1.45
  -1  27  -1    7.97    1.09
 -26  -1  -1   10.05    1.96
  27 -26  -1    7.30    1.33
  -1  27  -1    6.16    1.40
 -26  -1  -1    7.82    0.90
  26   1   1    9.50    1.35
 -27  26   1    7.06    1.22
  26   1   1    4.84    1.45
   1 -27   1    6.58    1.10
   1 -27   1    8.14    1.11
 -27  26   1    6.65    1.21
  26   1   1    7.41    0.84
   2  24  -1   14.17    1.83
 -26   2  -1   17.29    1.71
   2  24  -1   17.21    1.21
 -26   2  -1   17.06    2.35
  24 -26  -1   18.94    1.82
  24 -26  -1   14.46    1.83
   2  24  -1   13.97    1.04
 -26   2  -1   18.00    1.20
  26  -2   1   15.44    1.57
  -2 -24   1   16.81    1.67
  26  -2   1   16.01    1.15
 -24  26   1   16.90    1.56
  -2 -24   1   16.94    1.36
 -24  26   1   16.63    1.58
  26  -2   1   22.60    2.35
  21 -26  -1   11.31    1.55
 -26   5  -1   12.82    1.13
   5  21  -1   15.67    1.62
 -26   5  -1   14.82    1.62
 -26   5  -1   15.21    2.33
  26  -5   1   13.19    1.66
 -21  26   1   11.89    1.50
  -5 -21   1   11.45    0.98
  -5 -21   1   10.02    1.44
  26  -5   1   11.95    1.05
 -21  26   1   12.37    1.53
 -26   8  -1    1.97    0.93
 -26   8  -1    0.35    0.89
  18 -26  -1   -0.05    0.62
 -26   8  -1    1.61    0.60
  18 -26  -1    0.21    0.70
   8  18  -1   -0.52    0.61
  26  -8   1    0.09    0.70
  26  -8   1    0.87    0.45
 -18  26   1    1.02    0.72
  -8 -18   1    1.14    0.45
 -18  26   1    0.32    0.69
  26  -8   1    1.26    0.59
  -8 -18   1    1.13    0.76
 -18  26   1    0.90    1.13
  15 -26  -1   28.22    1.97
 -26  11  -1   24.38    2.39
 -26  11  -1   24.50    1.56
  15 -26  -1   26.73    2.19
  11  15  -1   25.08    1.82
 -26  11  -1   29.49    2.14
 -11 -15   1   25.69    1.07
 -15  26   1   26.90    1.81
 -11 -15   1   25.05    2.00
  26 -11   1   26.66    1.63
  26 -11   1   27.20    1.46
 -15  26   1   26.82    1.81
  26 -11   1   25.94    2.13
 -11 -15   1   28.18    1.79
 -26  14  -1    6.68    1.02
  14  12  -1    7.65    1.19
  12 -26  -1    8.90    1.37
 -26  14  -1    6.23    1.51
  12 -26  -1    7.55    1.17
 -12  26   1    5.52    0.97
 -14 -12   1    7.60    1.36
  26 -14   1    7.44    1.10
  26 -14   1    6.88    0.94
 -14 -12   1    6.88    0.99
 -12  26   1    9.72    1.97
 -14 -12   1    8.18    1.08
 -12  26   1    7.49    1.13
  26 -14   1    5.74    1.29
  17   9  -1    7.83    1.23
   9 -26  -1    8.64    1.25
 -26  17  -1    5.74    1.00
   9 -26  -1    5.24    1.02
  26 -17   1    7.48    1.20
 -17  -9   1    8.44    1.00
 -17  -9   1    7.50    0.94
 -17  -9   1    7.89    1.39
  -9  26   1    6.92    1.05
  -9  26   1    8.27    1.21
  -9  26   1    7.57    1.69
  26 -17   1    8.59    1.08
   6 -26  -1   10.41    1.78
  20   6  -1   14.02    1.39
   6 -26  -1   14.75    1.51
 -26  20  -1   14.89    1.42
   6 -26  -1   16.85    1.43
  -6  26   1   15.60    2.17
  26 -20   1   14.30    1.49
 -20  -6   1   12.80    1.76
  26 -20   1   12.77    1.89
  -6  26   1   12.81    1.22
 -20  -6   1   14.88    1.08
 -20  -6   1   14.26    1.13
  26 -20   1   16.86    1.45
   3 -26  -1    0.21    0.60
  23   3  -1   -0.76    0.53
   3 -26  -1    0.54    1.10
   3 -26  -1    0.32    0.55
 -26  23  -1    0.52    0.65
  -3  26   1    0.39    0.50
 -23  -3   1    1.19    0.55
 -23  -3   1    1.90    0.98
  26 -23   1    0.90    0.73
  -3  26   1   -1.66    0.82
 -23  -3   1    0.11    0.44
  26 -23   1    0.83    0.96
  26 -23   1    1.59    0.79
  -3  26   1    0.60    0.57
  26   0  -1    3.29    0.98
   0 -26  -1    3.12    1.37
   0 -26  -1    3.03    0.90
 -26  26  -1    2.88    0.92
   0 -26  -1    2.97    0.80
   0 -26  -1    2.09    0.99
 -26   0   1    3.23    1.18
  26 -26   1    2.22    0.84
   0  26   1    2.99    1.43
   0  26   1    2.97    0.66
   0  26   1    4.77    1.18
 -26   0   1    2.92    0.53
 -26   0   1    2.16    0.64
  26 -26   1    2.42    1.24
  26 -26   1    1.68    0.85
  29  -3  -1    3.44    1.10
  -3 -26  -1    1.74    1.08
  -3 -26  -1    2.88    0.84
  -3 -26  -1    0.18    1.16
  29  -3  -1    2.60    0.42
  -3 -26  -1    2.68    0.75
 -26  29  -1    3.21    1.09
   3  26   1    2.81    0.83
 -29   3   1    4.05    1.32
 -29   3   1    3.60    0.65
   3  26   1    3.23    0.65
  26 -29   1    1.55    0.87
   3  26   1    4.25    1.55
  26 -29   1    1.43    0.78
 -29   3   1    3.62    0.77
 -26  32  -1    0.60    0.90
  -6 -26  -1    1.07    0.62
  -6 -26  -1   -2.85    1.00
  -6 -26  -1    1.99    1.07
  32  -6  -1   -0.22    0.40
  32  -6  -1   -0.04    0.82
  -6 -26  -1   -0.32    0.63
   6  26   1    0.72    0.35
 -32   6   1    0.31    0.52
 -32   6   1    1.22    1.09
 -32   6   1    0.37    0.67
  26 -32   1    1.52    0.86
   6  26   1   -0.51    0.36
   6  26   1   -0.32    1.24
  26 -32   1   -0.11    0.66
  35  -9  -1    0.67    1.18
  -9 -26  -1    1.61    0.64
  -9 -26  -1    0.32    0.72
  -9 -26  -1    1.05    1.12
  35  -9  -1    1.35    0.62
 -26  35  -1    0.89    1.06
  -9 -26  -1    1.54    1.45
 -35   9   1   -0.43    0.54
  26 -35   1   -0.12    0.73
   9  26   1    2.54    1.47
 -35   9   1    0.94    1.26
  26 -35   1    0.00    0.85
 -35   9   1    0.55    0.69
 -26  38  -1   -0.14    1.01
  38 -12  -1   -0.60    0.97
 -12 -26  -1    1.83    1.36
 -12 -26  -1    0.64    0.54
 -12 -26  -1   -0.46    0.64
 -12 -26  -1   -2.61    1.15
  38 -12  -1    1.78    0.75
  26 -38   1    0.48    0.87
 -38  12   1    0.67    0.72
 -38  12   1    0.97    0.81
  26 -38   1    1.39    1.01
 -38  12   1    0.33    1.38
  12  26   1    1.45    1.48
 -15 -26  -1    1.83    0.86
 -26  41  -1    1.43    1.17
  41 -15  -1    0.13    0.81
 -15 -26  -1    2.28    1.66
 -26  41  -1    2.26    1.75
  41 -15  -1    0.89    1.28
 -15 -26  -1    2.13    1.39
  15  26   1    1.60    1.45
 -41  15   1    0.42    0.82
 -41  15   1    0.30    1.51
 -41  15   1    1.09    0.84
  26 -41   1    1.67    1.15
  44 -18  -1    0.24    0.83
 -26  44  -1    0.77    1.02
 -26  44  -1   -0.41    1.43
 -18 -26  -1    0.20    1.43
 -18 -26  -1    1.61    1.34
  44 -18  -1   -1.80    0.97
 -18 -26  -1    0.12    0.85
  26 -44   1    0.51    1.00
 -44  18   1   -0.18    0.65
 -44  18   1    0.85    0.83
  18  26   1    2.41    1.42
  47 -21  -1    0.55    1.08
  47 -21  -1    0.49    1.33
 -26  47  -1    2.02    1.03
 -26  47  -1    2.60    1.68
 -21 -26  -1   -0.47    1.18
  21  26   1   -1.46    1.10
 -47  21   1    0.39    0.86
  26 -47   1    1.26    1.07
 -47  21   1    1.33    0.89
 -26  50  -1   -0.67    0.98
 -26  50  -1   -1.06    1.23
  50 -24  -1    1.07    1.12
 -24 -26  -1    4.96    1.56
 -24 -26  -1    2.29    1.43
  50 -24  -1    0.95    1.18
 -50  24   1   -0.32    0.68
  26 -50   1    0.79    0.93
 -50  24   1    1.59    0.91
  24  26   1   -1.56    1.24
 -27 -26  -1    1.79    1.46
  53 -27  -1    1.57    1.20
 -27 -26  -1   -1.24    1.76
 -26  53  -1    0.58    1.50
 -26  53  -1   -1.40    0.75
  53 -27  -1    0.09    1.18
  26 -53   1   -0.14    0.91
  27  26   1    0.03    1.07
 -53  27   1   -0.70    0.82
 -27 -23  -1    3.56    1.74
 -27 -23  -1    0.66    1.02
 -27 -23  -1   -0.84    1.02
  50 -27  -1   -0.84    0.92
 -23  50  -1   -1.27    0.85
 -23  50  -1    2.44    1.56
 -50  27   1    0.32    0.94
  23 -50   1    1.48    1.02
  27  23   1    0.18    1.16
 -20  47  -1   -0.71    1.20
 -27 -20  -1   -2.37    0.86
  47 -27  -1    1.60    1.14
 -20  47  -1   -0.23    0.88
  47 -27  -1    0.33    0.95
 -27 -20  -1    0.58    1.03
 -27 -20  -1   -0.18    1.54
  20 -47   1    0.50    0.87
 -47  27   1   -1.04    0.68
  27  20   1    0.15    1.16
 -47  27   1   -1.60    0.70
 -17  44  -1    2.43    1.59
  44 -27  -1    0.14    1.20
 -27 -17  -1   -1.31    0.88
 -17  44  -1    0.06    0.91
 -27 -17  -1   -1.56    0.74
 -27 -17  -1    0.18    1.47
  44 -27  -1   -1.04    0.86
 -44  27   1   -0.35    0.78
  17 -44   1   -0.33    0.90
  27  17   1   -1.55    1.04
 -44  27   1    1.11    0.96
  41 -27  -1    2.22    1.36
 -27 -14  -1    1.29    0.86
  41 -27  -1   -0.58    0.97
 -27 -14  -1    1.52    1.48
 -14  41  -1   -1.05    1.18
 -14  41  -1    1.09    1.05
 -27 -14  -1    0.15    1.10
 -41  27   1    0.82    0.92
  14 -41   1    0.28    0.92
  14 -41   1    0.96    0.89
  27  14   1   -1.99    1.05
 -41  27   1    1.01    0.96
 -27 -11  -1   -1.58    0.92
  38 -27  -1    1.20    1.25
 -11  38  -1    1.08    1.39
  38 -27  -1   -1.03    0.99
 -27 -11  -1   -0.03    0.72
 -27 -11  -1   -0.37    1.52
 -11  38  -1   -0.11    0.82
  11 -38   1    0.69    0.90
 -38  27   1    0.37    0.81
  27  11   1   -0.97    1.10
 -27  -8  -1    1.40    1.50
  35 -27  -1    2.47    1.12
  35 -27  -1    1.35    1.03
 -27  -8  -1   -0.16    1.01
 -27  -8  -1    2.49    0.79
  -8  35  -1    2.02    1.38
  -8  35  -1    2.22    1.00
  27   8   1    1.62    1.50
   8 -35   1    1.44    0.96
   8 -35   1    1.55    0.86
 -35  27   1    0.85    0.95
 -35  27   1    1.37    0.89
  27   8   1    1.37    0.80
  32 -27  -1    0.52    0.89
 -27  -5  -1   -0.59    0.86
  32 -27  -1    0.63    0.75
 -27  -5  -1    1.26    1.39
  -5  32  -1    0.10    1.06
 -27  -5  -1    1.36    0.62
   5 -32   1    0.64    0.73
  27   5   1    1.67    1.21
   5 -32   1    0.38    0.70
 -32  27   1   -0.09    0.74
 -32  27   1    0.54    0.77
  27   5   1   -0.11    0.71
  -2  29  -1   -0.99    0.85
  29 -27  -1    1.31    0.90
 -27  -2  -1    0.61    1.24
 -27  -2  -1    0.89    0.98
  29 -27  -1    0.03    0.81
 -27  -2  -1    0.75    0.55
  -2  29  -1    0.28    0.63
  27   2   1    4.49    1.56
   2 -29   1   -0.33    0.61
   2 -29   1    1.75    0.74
  27   2   1    0.68    0.77
  27   2   1    0.72    0.49
 -29  27   1    0.11    0.76
 -29  27   1    0.49    0.73
 -27   1  -1    2.89    1.04
 -27   1  -1    2.71    0.66
   1  26  -1    1.14    0.56
 -27   1  -1    0.82    1.14
   1  26  -1    2.35    1.05
  26 -27  -1    1.48    0.84
  26 -27  -1    2.97    0.99
  27  -1   1    1.55    1.04
 -26  27   1    2.14    0.92
  27  -1   1    3.62    1.01
 -26  27   1    2.74    1.00
  27  -1   1    2.99    0.64
  -1 -26   1    2.45    1.02
  -1 -26   1    1.98    0.70
  -1 -26   1    1.37    0.73
  23 -27  -1    0.36    0.66
  23 -27  -1    0.64    0.70
 -27   4  -1    0.03    0.77
 -27   4  -1    0.26    1.06
 -27   4  -1    0.36    0.50
   4  23  -1   -0.39    0.72
  -4 -23   1    1.57    0.58
 -23  27   1    0.52    0.60
 -23  27   1    0.78    0.69
  27  -4   1    0.85    0.51
  -4 -23   1    1.01    0.85
  27  -4   1    0.54    0.82
  -4 -23   1    0.84    0.62
 -27   7  -1    0.37    0.86
   7  20  -1    0.98    0.81
  20 -27  -1    0.94    0.77
 -27   7  -1    0.68    0.53
 -27   7  -1    0.99    1.02
  20 -27  -1    0.71    0.74
 -20  27   1    0.06    0.67
  -7 -20   1    1.03    0.81
 -20  27   1    1.38    0.78
  27  -7   1    0.06    0.75
  27  -7   1    0.15    0.51
  27  -7   1    1.00    0.38
  -7 -20   1    1.80    0.52
 -20  27   1    0.10    1.16
  17 -27  -1    2.75    0.90
  17 -27  -1    4.81    1.05
 -27  10  -1    5.77    1.55
 -27  10  -1    4.01    1.09
  10  17  -1    3.15    0.90
 -27  10  -1    3.50    0.75
 -17  27   1    4.30    1.51
  27 -10   1    4.21    0.80
 -10 -17   1    1.36    0.84
  27 -10   1    4.79    1.15
  27 -10   1    2.79    0.59
 -10 -17   1    4.10    0.59
 -17  27   1    3.64    0.91
  14 -27  -1    0.04    0.58
 -27  13  -1    0.21    0.56
  14 -27  -1    0.18    0.64
 -27  13  -1   -0.09    0.84
  13  14  -1    0.25    0.65
 -14  27   1   -0.08    0.53
 -13 -14   1    0.15    0.55
 -13 -14   1    1.20    0.66
 -14  27   1   -0.17    0.57
  27 -13   1    0.48    0.55
  27 -13   1    1.30    0.55
 -13 -14   1    0.38    0.25
 -14  27   1   -0.03    1.22
  27 -13   1   -0.08    0.75
 -13 -14   1    1.43    0.85
 -27  16  -1    1.85    0.74
  11 -27  -1    1.92    0.85
 -27  16  -1    1.57    1.01
  16  11  -1    2.99    0.91
  11 -27  -1    3.87    0.93
 -11  27   1    2.33    1.48
 -16 -11   1    2.36    0.69
 -11  27   1    3.42    0.83
 -11  27   1    1.58    0.71
  27 -16   1    1.46    0.63
 -16 -11   1    1.14    0.86
 -16 -11   1    1.10    0.62
  27 -16   1    1.93    0.75
  27 -16   1    2.31    1.16
   8 -27  -1    0.01    0.65
  19   8  -1    1.55    0.87
   8 -27  -1    0.87    1.01
 -27  19  -1   -0.16    0.59
   8 -27  -1    0.16    0.52
  -8  27   1    0.92    1.20
  27 -19   1    0.40    0.52
  27 -19   1    0.89    0.68
  -8  27   1    0.71    0.57
  27 -19   1    0.10    0.97
 -19  -8   1    1.62    0.92
  -8  27   1    1.00    0.63
 -19  -8   1    1.18    0.61
 -19  -8   1    0.57    0.49
  22   5  -1    7.41    1.14
   5 -27  -1    6.94    1.10
   5 -27  -1    5.81    1.58
 -27  22  -1    8.34    1.29
   5 -27  -1    6.55    1.15
 -22  -5   1    3.74    0.71
  -5  27   1    4.59    0.86
 -22  -5   1    5.81    0.79
  -5  27   1    7.36    1.72
  -5  27   1    5.07    0.99
  27 -22   1    4.44    0.98
  27 -22   1    5.48    1.14
 -22  -5   1    6.16    1.58
  27 -22   1    5.20    1.44
   2 -27  -1    8.86    1.18
   2 -27  -1    8.05    1.73
   2 -27  -1    7.13    1.48
 -27  25  -1    7.56    1.22
   2 -27  -1    6.94    1.21
  25   2  -1    6.01    1.15
  -2  27   1    7.87    2.95
  27 -25   1    8.29    1.31
 -25  -2   1    8.18    0.86
  -2  27   1   10.36    1.27
 -25  -2   1    9.62    0.95
  -2  27   1    8.73    1.78
 -25  -2   1    7.42    1.55
  27 -25   1    9.53    1.34
  -2  27   1    6.31    0.96
  27 -25   1    9.27    1.85
  28  -1  -1   -0.15    0.74
 -27  28  -1   -0.44    0.64
  -1 -27  -1    1.19    0.72
  -1 -27  -1   -0.16    1.14
  -1 -27  -1    0.29    0.60
  -1 -27  -1    1.73    1.05
  27 -28   1    0.64    1.04
 -28   1   1    0.86    0.42
 -28   1   1    0.16    0.49
  27 -28   1    0.87    0.70
   1  27   1    1.29    1.23
   1  27   1   -0.37    0.79
   1  27   1   -0.11    0.46
  27 -28   1    0.49    0.71
 -28   1   1   -0.80    0.97
  -4 -27  -1    0.37    0.69
  31  -4  -1    0.87    0.87
  -4 -27  -1    0.15    1.26
  -4 -27  -1    1.86    0.71
  -4 -27  -1   -0.16    0.85
 -27  31  -1    1.41    0.91
  31  -4  -1    0.60    0.37
 -31   4   1    1.09    0.55
   4  27   1    0.62    0.48
  27 -31   1    1.22    0.81
 -31   4   1    1.87    1.29
  27 -31   1    0.76    0.84
   4  27   1    0.75    0.65
   4  27   1   -0.48    1.19
 -31   4   1   -0.68    0.48
 -27  34  -1   -0.72    0.85
  34  -7  -1    0.22    0.93
  34  -7  -1    1.15    0.50
  -7 -27  -1   -0.69    1.32
  -7 -27  -1    0.69    1.12
  -7 -27  -1   -0.72    0.50
  -7 -27  -1   -0.48    0.64
 -34   7   1   -0.69    1.02
   7  27   1    2.03    1.43
 -34   7   1    0.48    0.59
  27 -34   1    1.31    0.95
 -34   7   1    0.13    0.60
 -10 -27  -1   -0.14    0.52
 -10 -27  -1   -0.63    0.98
 -10 -27  -1    0.17    1.30
  37 -10  -1    2.11    1.15
 -10 -27  -1   -0.09    0.67
 -27  37  -1    0.33    1.00
  37 -10  -1    1.39    0.64
  10  27   1    2.86    1.64
 -37  10   1    0.08    1.28
 -37  10   1   -1.08    0.57
 -37  10   1    0.39    0.67
  27 -37   1    0.28    0.85
  27 -37   1   -1.39    0.69
 -13 -27  -1    0.49    1.28
 -13 -27  -1   -0.11    1.48
 -13 -27  -1    0.93    0.79
  40 -13  -1    0.14    1.08
  40 -13  -1    1.59    0.81
 -13 -27  -1    0.43    0.52
 -27  40  -1    3.85    1.35
  27 -40   1   -0.11    0.99
  27 -40   1    0.33    0.81
 -40  13   1    0.58    0.75
  13  27   1    0.69    1.42
 -40  13   1    0.12    0.73
 -40  13   1    1.07    1.28
  43 -16  -1    2.06    0.91
 -27  43  -1    1.67    1.23
  43 -16  -1   -0.30    1.12
 -16 -27  -1   -1.28    1.38
 -27  43  -1   -1.52    1.31
 -16 -27  -1   -0.03    1.14
 -16 -27  -1    1.36    0.84
 -43  16   1    0.52    1.49
  27 -43   1    0.82    1.13
 -43  16   1   -0.69    0.70
  16  27   1    0.53    1.46
 -43  16   1    0.14    0.76
  46 -19  -1    0.56    1.10
 -27  46  -1   -1.05    1.38
  46 -19  -1    1.78    0.96
 -19 -27  -1   -1.59    0.87
 -19 -27  -1   -0.69    1.39
 -27  46  -1    1.47    1.08
  19  27   1   -0.16    1.17
  27 -46   1    1.96    1.20
 -46  19   1   -0.78    0.68
 -46  19   1   -0.21    0.74
  49 -22  -1    0.41    1.06
 -22 -27  -1    1.17    1.43
 -27  49  -1   -0.54    1.40
 -22 -27  -1   -0.56    1.04
  49 -22  -1    2.60    1.21
 -27  49  -1    1.12    1.03
  22  27   1    1.01    1.36
 -49  22   1    0.81    0.95
  27 -49   1   -0.29    0.88
 -49  22   1   -0.63    0.63
 -27  52  -1    1.22    1.47
 -27  52  -1   -1.13    0.83
 -25 -27  -1   -1.12    1.54
  52 -25  -1   -0.38    1.01
 -25 -27  -1   -1.06    1.22
  52 -25  -1   -0.52    1.08
 -52  25   1    0.70    0.79
  25  27   1    1.35    1.43
  27 -52   1   -0.75    0.77
  52 -28  -1   -2.79    0.96
 -24  52  -1   -0.13    1.02
 -28 -24  -1    0.56    1.23
  52 -28  -1    1.71    1.38
 -28 -24  -1    2.57    1.77
 -24  52  -1   -1.72    1.09
  28  24   1    3.05    1.59
 -52  28   1    0.45    0.84
  24 -52   1   -0.39    0.95
 -28 -21  -1   -1.74    0.91
 -28 -21  -1   -0.54    0.93
 -21  49  -1   -1.44    0.91
  49 -28  -1    2.62    1.34
 -21  49  -1    0.67    1.49
  49 -28  -1    2.08    1.17
 -49  28   1   -1.48    0.66
  28  21   1   -1.37    1.12
  21 -49   1    0.69    0.95
 -28 -18  -1    0.29    1.38
 -28 -18  -1    0.28    1.05
 -18  46  -1    1.85    1.13
 -28 -18  -1   -0.25    0.90
 -18  46  -1    1.34    1.38
  46 -28  -1   -1.00    1.10
  46 -28  -1    0.78    1.10
 -46  28   1    1.29    0.86
 -46  28   1    1.65    0.95
  28  18   1    0.85    1.30
  18 -46   1    1.80    1.16
 -28 -15  -1    0.30    0.81
 -15  43  -1    0.28    0.99
  43 -28  -1    2.47    1.40
  43 -28  -1    1.71    1.36
 -28 -15  -1    1.71    1.36
 -28 -15  -1    0.87    1.22
 -15  43  -1    0.67    1.39
  15 -43   1   -0.62    0.86
 -43  28   1   -1.11    0.78
  28  15   1    2.59    1.40
 -43  28   1   -0.63    0.78
  15 -43   1   -1.47    0.71
 -28 -12  -1    3.02    0.95
 -28 -12  -1   -0.90    1.18
 -12  40  -1    1.19    1.47
 -28 -12  -1    1.66    1.42
  40 -28  -1    0.95    1.12
 -12  40  -1    0.93    1.04
  40 -28  -1    2.09    1.26
 -40  28   1    0.33    0.90
  28  12   1    1.91    1.39
  12 -40   1    1.43    0.90
 -40  28   1    1.27    0.92
  12 -40   1    0.77    1.00
  -9  37  -1    0.94    1.31
  37 -28  -1    0.49    1.05
  37 -28  -1    0.23    1.27
 -28  -9  -1    1.16    0.72
 -28  -9  -1   -0.45    1.00
 -28  -9  -1    0.36    1.47
  -9  37  -1    0.11    0.84
  28   9   1   -1.33    1.21
 -37  28   1    0.16    0.88
  28   9   1    1.51    0.89
   9 -37   1    0.87    0.84
   9 -37   1   -0.32    0.77
  34 -28  -1    0.41    1.06
 -28  -6  -1   -0.15    0.95
  34 -28  -1    0.79    0.92
 -28  -6  -1   -0.10    1.38
 -28  -6  -1    0.37    0.58
  -6  34  -1    0.49    0.83
  -6  34  -1    0.23    1.06
 -34  28   1    0.43    0.76
   6 -34   1    0.32    0.72
  28   6   1   -0.76    1.17
   6 -34   1    0.00    0.77
 -34  28   1   -0.73    0.68
  -3  31  -1    2.29    0.87
  31 -28  -1    3.70    1.19
 -28  -3  -1    3.32    1.23
  -3  31  -1    3.59    1.39
 -28  -3  -1    4.89    0.85
  31 -28  -1    1.82    1.05
 -28  -3  -1    4.29    1.73
   3 -31   1    0.95    0.79
   3 -31   1    2.63    0.84
  28   3   1    0.52    1.28
 -31  28   1    2.05    0.91
  28   3   1    3.40    0.65
 -31  28   1    3.00    1.08
  28   3   1    0.94    0.85
   0  28  -1    1.85    1.11
  28 -28  -1   -0.11    0.75
   0  28  -1    0.92    0.62
 -28   0  -1    0.54    0.53
  28 -28  -1    0.39    0.86
 -28   0  -1    1.05    1.27
 -28   0  -1    0.19    0.92
  28   0   1    1.62    0.58
   0 -28   1   -0.52    0.81
 -28  28   1    0.26    0.80
 -28  28   1    0.39    0.69
  28   0   1    1.32    0.81
  28   0   1    0.86    0.94
   0 -28   1    1.28    0.72
   0 -28   1    0.65    0.62
  25 -28  -1    0.37    0.76
   3  25  -1    2.07    0.42
 -28   3  -1    2.21    1.00
 -28   3  -1    1.33    1.13
 -28   3  -1    1.06    0.57
  25 -28  -1    0.06    0.80
   3  25  -1    2.52    1.08
  -3 -25   1    2.01    0.73
 -25  28   1   -0.10    0.66
  28  -3   1    1.49    0.85
 -25  28   1    2.04    0.92
  -3 -25   1    1.23    0.94
  -3 -25   1    1.35    0.60
  28  -3   1    2.09    0.64
  22 -28  -1    2.38    0.93
 -28   6  -1    1.39    0.98
 -28   6  -1    1.08    1.13
   6  22  -1    2.56    0.96
  22 -28  -1    1.71    0.87
 -28   6  -1    2.33    0.68
  28  -6   1    2.49    0.71
  -6 -22   1    1.20    0.61
  28  -6   1    2.19    1.00
 -22  28   1    1.00    0.76
 -22  28   1    3.13    0.95
  -6 -22   1    2.91    0.65
  -6 -22   1    2.33    1.01
 -28   9  -1    1.30    1.19
   9  19  -1    1.29    0.79
  19 -28  -1    0.55    0.73
 -28   9  -1    1.34    0.90
  19 -28  -1    1.14    0.80
 -28   9  -1    0.03    0.47
  28  -9   1    1.46    0.47
  28  -9   1   -0.97    0.66
  -9 -19   1    1.76    0.85
 -19  28   1   -0.81    0.92
 -19  28   1    0.06    0.53
 -19  28   1    0.62    0.69
  -9 -19   1    0.97    0.44
  28  -9   1    0.66    0.53
  16 -28  -1    0.06    0.67
  12  16  -1    0.77    0.69
 -28  12  -1    1.07    0.63
 -28  12  -1    1.14    0.97
 -28  12  -1    1.37    1.10
  16 -28  -1    0.29    0.74
  28 -12   1    0.91    0.57
  28 -12   1    0.62    0.83
 -16  28   1    1.91    0.74
 -12 -16   1   -0.53    0.75
  28 -12   1    0.75    0.58
 -12 -16   1    1.15    0.71
 -12 -16   1    1.74    0.41
 -12 -16   1    0.55    0.64
 -16  28   1    0.31    1.12
  13 -28  -1    1.74    0.84
 -28  15  -1    2.72    1.30
  15  13  -1    2.51    0.88
 -28  15  -1    1.35    0.72
  13 -28  -1    1.65    0.75
 -15 -13   1    2.06    0.72
  28 -15   1    0.53    0.65
 -15 -13   1    2.33    0.74
  28 -15   1    3.22    0.83
 -13  28   1    4.17    1.04
 -13  28   1    2.58    0.87
 -15 -13   1    1.08    0.92
 -13  28   1    2.27    1.28
  28 -15   1    3.67    1.14
  10 -28  -1    0.94    0.75
  10 -28  -1    0.50    0.68
 -28  18  -1    0.93    0.66
  18  10  -1    0.71    0.68
  28 -18   1    0.83    0.96
 -18 -10   1    2.42    0.63
 -18 -10   1    1.41    0.93
 -10  28   1    1.16    0.71
 -18 -10   1    0.37    0.56
 -10  28   1    0.48    0.65
  28 -18   1    0.56    0.60
  28 -18   1    0.71    0.63
 -10  28   1    1.58    1.45
   7 -28  -1    3.51    1.43
   7 -28  -1    3.88    0.92
   7 -28  -1    4.86    1.08
 -28  21  -1    4.24    1.09
  -7  28   1    5.09    1.03
 -21  -7   1    2.22    1.08
  28 -21   1    2.95    0.82
  -7  28   1    3.82    0.82
 -21  -7   1    3.99    0.70
  28 -21   1    3.77    1.40
  28 -21   1    3.49    0.92
 -21  -7   1    3.48    0.76
   4 -28  -1    0.43    0.72
 -28  24  -1   -0.24    0.56
  24   4  -1    0.37    0.67
   4 -28  -1    1.75    0.75
   4 -28  -1   -1.03    0.91
  28 -24   1    1.51    0.69
 -24  -4   1    2.02    0.92
  28 -24   1    0.01    0.70
  -4  28   1    2.60    0.73
 -24  -4   1    1.03    0.52
  -4  28   1   -0.09    0.61
 -24  -4   1    1.42    0.57
  28 -24   1    1.00    1.11
  -4  28   1    1.71    1.47
   1 -28  -1    4.03    1.04
   1 -28  -1    4.30    1.20
 -28  27  -1    2.53    0.93
   1 -28  -1    2.51    1.33
  27   1  -1    2.49    0.95
   1 -28  -1    4.56    0.95
 -27  -1   1    3.98    0.64
  28 -27   1    3.92    1.48
 -27  -1   1    1.36    1.18
  -1  28   1    2.02    1.23
  28 -27   1    2.79    0.90
  -1  28   1    4.17    0.82
  28 -27   1    6.31    1.33
 -27  -1   1    4.04    0.74
  -2 -28  -1    1.55    0.74
 -28  30  -1    3.80    1.17
  -2 -28  -1    1.13    1.33
  -2 -28  -1    2.80    0.92
  -2 -28  -1    2.90    1.30
  30  -2  -1    2.53    1.05
  28 -30   1    2.43    1.00
 -30   2   1    2.11    0.66
   2  28   1    1.62    1.38
 -30   2   1    1.43    0.52
   2  28   1    1.29    0.60
  28 -30   1    0.58    1.39
 -30   2   1   -0.25    0.88
  28 -30   1    0.71    0.83
   2  28   1    1.39    0.85
  33  -5  -1    2.09    0.45
  -5 -28  -1   -1.28    0.87
  -5 -28  -1    0.25    1.26
 -28  33  -1    0.51    0.81
  -5 -28  -1    1.15    0.71
  33  -5  -1    1.73    1.01
  -5 -28  -1    1.88    0.82
 -33   5   1    2.08    0.66
   5  28   1   -0.39    1.09
   5  28   1    1.49    0.63
  28 -33   1    2.11    1.11
 -33   5   1    0.19    1.14
  28 -33   1   -0.71    0.66
   5  28   1    1.12    0.46
 -28  36  -1    0.56    1.00
  -8 -28  -1    2.20    1.51
  36  -8  -1   -0.89    0.93
  36  -8  -1   -0.76    0.47
  -8 -28  -1    3.03    1.43
  -8 -28  -1    1.12    0.82
  -8 -28  -1    1.32    0.68
 -36   8   1    1.82    0.73
   8  28   1    0.58    1.40
  28 -36   1    0.52    0.96
 -36   8   1    0.73    0.73
 -36   8   1   -0.65    0.99
  28 -36   1    0.42    0.75
 -11 -28  -1    1.76    0.69
  39 -11  -1    1.92    0.72
 -11 -28  -1    1.55    1.34
 -11 -28  -1    1.45    0.89
 -28  39  -1    1.00    1.06
 -11 -28  -1    3.82    1.68
  39 -11  -1    0.88    1.10
  28 -39   1    1.71    1.17
  28 -39   1    2.91    1.16
 -39  11   1    1.57    0.83
  11  28   1    0.95    1.57
 -39  11   1    3.55    0.97
 -14 -28  -1    1.88    0.84
  42 -14  -1    2.64    0.88
 -28  42  -1    1.37    1.26
 -14 -28  -1    1.11    0.50
 -14 -28  -1    2.85    1.82
 -28  42  -1   -0.59    1.55
 -14 -28  -1    0.91    1.35
  42 -14  -1    2.22    1.34
  14  28   1    2.00    1.49
  28 -42   1   -0.45    0.91
 -42  14   1    2.67    1.45
 -42  14   1   -0.61    0.68
 -42  14   1   -0.04    0.68
  45 -17  -1    1.70    0.86
 -28  45  -1    1.60    1.67
 -17 -28  -1    0.36    1.43
 -28  45  -1    0.88    1.11
 -17 -28  -1    1.71    1.27
 -17 -28  -1    0.83    0.78
  17  28   1    1.57    1.47
  28 -45   1    1.93    1.33
 -45  17   1    1.96    0.83
 -45  17   1    2.04    0.91
 -20 -28  -1   -0.45    1.01
 -20 -28  -1    0.93    1.47
 -28  48  -1   -0.22    0.85
 -28  48  -1   -0.96    1.40
  48 -20  -1    1.98    1.26
  28 -48   1   -0.28    0.77
 -48  20   1   -1.47    0.75
 -48  20   1   -0.15    0.80
  20  28   1    0.73    1.27
 -23 -28  -1   -0.24    1.12
 -23 -28  -1   -1.99    1.45
  51 -23  -1   -1.22    0.97
 -28  51  -1    0.28    1.00
 -28  51  -1    0.92    1.61
  51 -23  -1   -1.46    0.89
 -51  23   1   -1.26    0.62
  23  28   1    0.01    1.39
  28 -51   1   -1.10    0.86
 -51  23   1   -0.79    0.78
 -29 -22  -1    0.39    1.25
 -29 -22  -1    2.25    1.81
 -22  51  -1    2.04    1.64
  51 -29  -1   -2.66    0.88
 -29 -22  -1    0.18    0.96
 -22  51  -1   -1.64    0.94
  51 -29  -1    0.39    1.18
 -51  29   1   -0.19    0.84
  29  22   1    0.13    1.28
  22 -51   1    0.47    0.90
 -29 -19  -1   -1.13    1.43
  48 -29  -1   -0.11    1.08
  48 -29  -1    0.16    1.04
 -29 -19  -1    0.26    0.89
 -19  48  -1   -0.45    1.30
 -19  48  -1    0.18    0.98
 -29 -19  -1    0.77    1.08
  29  19   1   -0.28    1.11
  19 -48   1   -0.01    0.83
 -48  29   1    0.32    0.67
 -29 -16  -1    0.35    0.81
 -29 -16  -1    0.71    1.02
 -29 -16  -1   -1.04    1.18
  45 -29  -1    1.17    1.21
 -16  45  -1   -0.13    0.92
 -16  45  -1    0.36    1.26
  45 -29  -1    0.69    0.97
  16 -45   1    0.28    0.86
  29  16   1    2.20    1.36
 -45  29   1   -1.19    0.69
 -29 -13  -1    1.41    1.29
  42 -29  -1    0.97    1.21
  42 -29  -1    0.93    1.19
 -29 -13  -1    0.43    0.79
 -29 -13  -1   -1.07    1.48
 -13  42  -1    0.44    0.89
 -13  42  -1   -1.61    1.26
 -42  29   1   -0.79    0.76
  13 -42   1   -0.31    0.72
  29  13   1   -1.32    1.08
  13 -42   1    1.22    1.03
 -42  29   1    1.37    0.93
 -10  39  -1   -1.13    1.08
 -10  39  -1   -0.03    0.85
 -29 -10  -1   -1.04    1.46
 -29 -10  -1   -1.08    0.95
  39 -29  -1    0.67    1.09
  39 -29  -1   -0.51    1.27
 -29 -10  -1   -0.05    0.70
  29  10   1   -0.70    1.16
  10 -39   1    0.45    0.88
 -39  29   1   -1.26    0.61
 -39  29   1    2.52    1.07
  10 -39   1    0.15    0.84
 -29  -7  -1    0.92    0.67
  36 -29  -1    1.09    1.12
 -29  -7  -1    3.02    1.28
 -29  -7  -1    2.75    1.64
  -7  36  -1    1.03    0.93
  -7  36  -1    3.01    1.79
  36 -29  -1    2.99    1.32
   7 -36   1    2.08    0.80
  29   7   1    2.20    0.90
  29   7   1    0.21    1.18
   7 -36   1    2.72    1.10
 -36  29   1    2.12    0.94
 -29  -4  -1    4.88    1.39
  33 -29  -1    1.34    1.05
 -29  -4  -1    5.20    1.85
  -4  33  -1    0.81    0.79
  33 -29  -1    4.01    1.40
  -4  33  -1    1.76    1.29
 -29  -4  -1    3.34    0.81
  29   4   1    3.50    1.57
  29   4   1    2.12    0.95
  29   4   1    3.34    0.57
 -33  29   1    1.76    0.92
 -33  29   1    1.79    0.92
   4 -33   1    3.90    1.05
   4 -33   1    3.84    1.03
 -29  -1  -1    7.79    1.50
  -1  30  -1    6.90    1.59
 -29  -1  -1    6.29    1.94
  -1  30  -1    6.11    1.02
 -29  -1  -1    6.65    0.95
  30 -29  -1    7.17    1.45
  30 -29  -1    6.42    1.45
 -30  29   1    7.38    1.35
   1 -30   1    6.59    1.12
  29   1   1    6.82    1.63
  29   1   1    7.64    0.96
   1 -30   1    7.26    1.21
  29   1   1    8.80    1.38
 -30  29   1    6.02    1.26
  27 -29  -1    4.92    1.29
   2  27  -1    5.47    0.82
 -29   2  -1    7.16    1.84
  27 -29  -1    6.10    1.40
   2  27  -1    5.22    1.29
 -29   2  -1    5.42    1.28
 -29   2  -1    6.34    0.91
   2  27  -1    6.44    0.77
 -27  29   1    5.98    1.22
 -27  29   1    5.74    1.18
  -2 -27   1    7.53    1.13
  29  -2   1    6.19    0.89
  -2 -27   1    5.06    0.94
  29  -2   1    6.64    1.23
  -2 -27   1    7.14    1.44
 -29   5  -1    4.74    1.24
  24 -29  -1    6.51    1.29
 -29   5  -1    7.21    1.86
   5  24  -1    6.06    1.28
  24 -29  -1    6.55    1.30
 -29   5  -1    7.55    1.01
 -24  29   1    5.36    1.12
  29  -5   1    5.13    1.17
  -5 -24   1    5.91    0.97
  -5 -24   1    6.09    1.31
 -24  29   1    6.31    1.25
  -5 -24   1    6.81    0.89
  29  -5   1    5.92    0.95
 -29   8  -1    0.46    0.88
 -29   8  -1    1.44    0.65
   8  21  -1    0.96    0.87
  21 -29  -1    1.29    0.79
  21 -29  -1    1.60    0.89
 -29   8  -1    1.55    1.25
 -21  29   1    2.45    0.85
  29  -8   1    2.73    1.01
 -21  29   1    1.54    0.74
  29  -8   1    1.47    0.64
 -21  29   1    1.27    1.20
  -8 -21   1    2.11    0.53
  18 -29  -1    5.75    1.15
 -29  11  -1    4.60    0.86
 -29  11  -1    6.76    1.35
  11  18  -1    3.20    0.99
 -29  11  -1    5.96    1.58
  18 -29  -1    4.68    1.07
  29 -11   1    6.12    1.02
 -11 -18   1    5.40    1.08
  29 -11   1    4.33    0.75
 -11 -18   1    4.30    0.61
  29 -11   1    5.97    1.33
 -11 -18   1    4.38    1.14
 -18  29   1    5.07    1.10
 -18  29   1    4.40    1.02
 -18  29   1    7.12    1.80
 -29  14  -1   21.31    1.60
 -29  14  -1   22.59    2.52
  15 -29  -1   21.07    1.76
  14  15  -1   21.83    1.80
  15 -29  -1   19.08    1.82
 -14 -15   1   21.48    1.57
  29 -14   1   19.05    1.54
 -14 -15   1   20.76    0.86
  29 -14   1   21.16    1.98
 -14 -15   1   19.65    1.94
 -15  29   1   17.28    2.47
 -14 -15   1   20.85    1.63
 -15  29   1   21.64    1.85
  29 -14   1   24.78    1.53
 -15  29   1   20.49    1.99
 -29  17  -1   15.04    1.41
  17  12  -1   13.97    1.55
  12 -29  -1   11.30    1.44
  12 -29  -1   14.04    1.51
 -29  17  -1   12.46    2.03
 -12  29   1   11.10    1.46
  29 -17   1   17.27    2.10
 -17 -12   1   13.40    1.32
 -17 -12   1   10.48    1.11
 -12  29   1   12.62    1.48
 -17 -12   1   13.32    1.82
 -12  29   1   10.71    2.12
  29 -17   1   13.43    1.25
  20   9  -1    1.28    0.87
 -29  20  -1    1.58    1.21
   9 -29  -1    1.42    0.93
   9 -29  -1    1.44    0.77
  29 -20   1    1.60    0.72
 -20  -9   1    1.28    0.54
  -9  29   1    0.79    0.63
  29 -20   1    1.96    0.78
 -20  -9   1    0.84    0.93
  -9  29   1    0.34    0.58
 -20  -9   1    2.01    0.71
  29 -20   1    2.09    1.12
  -9  29   1    4.12    1.58
   6 -29  -1    6.31    1.59
  23   6  -1    9.75    1.30
   6 -29  -1    9.23    1.43
   6 -29  -1    9.20    1.32
 -29  23  -1   10.76    1.47
 -23  -6   1    8.85    1.03
 -23  -6   1    8.44    1.65
  29 -23   1    8.93    1.26
  -6  29   1    9.34    1.30
 -23  -6   1    8.48    0.89
  -6  29   1    9.20    1.17
  29 -23   1   11.16    1.97
  -6  29   1   10.42    2.04
  29 -23   1    6.84    1.20
  26   3  -1    2.08    0.91
   3 -29  -1    1.56    1.23
   3 -29  -1    0.92    0.69
 -29  26  -1    2.57    0.91
   3 -29  -1    2.13    0.90
 -26  -3   1    1.85    1.14
  29 -26   1    1.38    1.21
 -26  -3   1    1.75    0.58
  -3  29   1    1.56    1.03
  -3  29   1    1.64    0.72
  29 -26   1    0.28    0.73
  -3  29   1   -0.09    1.10
 -26  -3   1    2.10    0.61
  29 -26   1    1.97    0.83
   0 -29  -1   -0.20    1.03
   0 -29  -1   -0.53    0.66
   0 -29  -1   -0.70    0.61
   0 -29  -1    1.75    1.09
 -29  29  -1   -0.91    0.62
  29   0  -1    0.65    0.86
 -29   0   1    1.36    0.58
  29 -29   1    0.59    0.74
   0  29   1    2.03    1.52
 -29   0   1    0.63    0.41
   0  29   1   -1.30    0.74
  29 -29   1   -1.15    0.98
 -29   0   1    0.81    1.09
  29 -29   1   -0.35    0.67
   0  29   1    0.83    0.58
 -29   0   1    0.66    0.47
  -3 -29  -1    3.68    1.02
 -29  32  -1    4.21    1.27
  -3 -29  -1    1.89    0.80
  -3 -29  -1    1.56    1.10
  32  -3  -1    2.14    1.04
  -3 -29  -1    3.40    1.67
   3  29   1    1.89    0.63
  29 -32   1    2.54    1.03
   3  29   1    1.73    0.83
 -32   3   1    3.28    0.80
   3  29   1    3.05    1.53
 -32   3   1    0.73    1.30
  29 -32   1    0.03    0.88
 -32   3   1    1.11    0.53
  35  -6  -1    1.48    0.48
  -6 -29  -1    0.83    1.25
  -6 -29  -1    0.72    0.82
  -6 -29  -1   -0.34    0.61
 -29  35  -1    1.54    0.98
  -6 -29  -1    2.08    1.60
  35  -6  -1   -0.66    0.84
 -35   6   1    0.08    0.56
 -35   6   1    1.21    0.72
   6  29   1   -1.93    1.08
  29 -35   1   -0.20    0.90
 -35   6   1    1.12    1.20
  29 -35   1    0.09    0.79
  -9 -29  -1    1.04    0.69
  -9 -29  -1    1.66    1.50
  38  -9  -1    1.27    1.13
  38  -9  -1    0.99    0.58
  -9 -29  -1   -0.38    1.13
  -9 -29  -1    1.09    0.81
 -29  38  -1    1.59    1.18
 -38   9   1    1.16    0.77
  29 -38   1    1.47    0.99
 -38   9   1    2.11    0.88
   9  29   1    2.09    1.66
 -38   9   1    3.20    1.56
  29 -38   1    1.79    1.11
 -12 -29  -1   -0.83    1.24
  41 -12  -1   -1.37    0.58
 -12 -29  -1    0.39    1.22
 -12 -29  -1    1.22    0.63
  41 -12  -1   -0.87    0.99
 -29  41  -1   -0.96    0.99
 -12 -29  -1    0.24    0.69
 -41  12   1   -1.36    0.51
 -41  12   1    0.16    0.68
  12  29   1    2.25    1.59
  29 -41   1    0.50    1.12
 -41  12   1   -0.07    1.31
 -15 -29  -1    0.40    0.78
 -29  44  -1    0.04    0.91
 -15 -29  -1   -0.17    1.21
 -29  44  -1    0.26    1.31
  44 -15  -1   -0.89    0.68
 -15 -29  -1    1.08    1.54
  44 -15  -1    0.14    1.21
 -44  15   1   -0.71    0.68
  15  29   1    0.49    1.16
 -44  15   1    0.65    0.73
 -44  15   1    2.89    1.82
  29 -44   1   -0.30    1.05
 -18 -29  -1   -0.13    0.84
 -18 -29  -1   -1.03    1.09
 -29  47  -1    0.76    1.52
 -18 -29  -1   -0.73    1.37
  47 -18  -1   -0.59    0.78
 -29  47  -1   -0.49    0.84
 -47  18   1    0.56    0.81
 -47  18   1    0.73    0.75
  18  29   1   -0.98    1.10
  29 -47   1    1.00    1.56
 -21 -29  -1    0.10    1.24
  50 -21  -1    0.69    1.21
 -21 -29  -1   -1.53    1.56
 -29  50  -1    0.91    1.54
 -29  50  -1   -1.03    0.70
 -50  21   1    0.87    0.89
 -50  21   1    1.97    0.82
  21  29   1    1.47    1.46
  29 -50   1   -0.40    0.92
 -24 -29  -1    1.14    1.58
 -29  53  -1   -2.36    1.45
 -29  53  -1   -0.52    1.01
 -24 -29  -1   -0.86    1.27
  53 -24  -1    1.56    1.09
  53 -24  -1    0.74    1.29
  24  29   1   -1.10    1.27
  29 -53   1    0.78    0.95
 -53  24   1   -0.25    0.72
  53 -30  -1   -0.54    1.09
 -30 -23  -1    1.04    1.04
  53 -30  -1    0.30    1.08
 -23  53  -1   -0.25    1.08
 -23  53  -1    1.70    1.49
 -30 -23  -1    0.81    1.12
  23 -53   1   -0.51    0.87
 -53  30   1   -1.15    0.80
  30  23   1   -1.68    1.30
 -20  50  -1    0.62    0.97
  50 -30  -1    0.65    1.16
 -30 -20  -1   -0.17    1.14
 -20  50  -1   -0.15    1.25
 -30 -20  -1    0.49    0.91
  50 -30  -1    0.80    1.14
 -30 -20  -1    4.68    1.99
  20 -50   1    0.73    1.17
  30  20   1   -0.34    1.09
 -50  30   1   -0.53    0.63
 -30 -17  -1    1.54    1.11
 -30 -17  -1    0.30    0.83
 -17  47  -1   -0.46    1.19
 -30 -17  -1    0.23    1.43
 -17  47  -1    1.24    1.08
  47 -30  -1    2.10    1.35
  47 -30  -1   -0.39    1.14
  17 -47   1   -0.03    0.92
 -47  30   1    1.36    0.92
  30  17   1   -0.83    1.02
  44 -30  -1    1.33    1.21
 -30 -14  -1   -0.97    1.36
  44 -30  -1    0.51    1.20
 -30 -14  -1    0.87    0.85
 -30 -14  -1   -1.13    0.94
 -14  44  -1   -0.14    0.83
 -14  44  -1    2.26    1.46
  30  14   1   -0.37    1.20
 -44  30   1   -0.72    0.60
  14 -44   1    1.31    1.03
 -44  30   1   -0.29    0.86
 -30 -11  -1    1.50    0.85
  41 -30  -1    0.45    1.15
 -30 -11  -1   -0.78    1.64
 -30 -11  -1    0.62    1.18
  41 -30  -1   -0.30    1.16
 -11  41  -1   -1.28    1.25
 -11  41  -1   -0.10    0.95
  11 -41   1   -0.04    0.91
  11 -41   1    1.42    0.97
 -41  30   1    0.69    0.89
  30  11   1    1.03    1.49
 -41  30   1   -1.02    0.75
  38 -30  -1    2.53    1.24
  38 -30  -1    0.46    1.31
  -8  38  -1    1.93    1.06
  38 -30  -1    3.17    1.56
 -30  -8  -1    5.23    2.21
 -30  -8  -1    2.76    1.30
 -30  -8  -1    2.42    0.85
  -8  38  -1    4.73    1.60
  30   8   1    2.89    0.99
  30   8   1    2.07    1.61
   8 -38   1    3.60    1.10
   8 -38   1    3.25    1.14
 -38  30   1    2.04    1.09
 -38  30   1    2.09    1.00
[truncated: 1,867,763 more chars]
