# Supplementary material for: Inflatable porous organic crystals
Source: Nat Mater. 2025 Nov 3;25(3):481–6. doi: 10.1038/s41563-025-02393-6 (PMC12960203; doi:10.1038/s41563-025-02393-6)
Supplement: Supplementary file 23 — (CCDC 2404640) Crystal structure of T1 at 10 bar of CH4. [file 41563_2025_2393_MOESM23_ESM.cif]

 
data_T1_M10
 
_audit_creation_method            'SHELXL-2019/3'
_shelx_SHELXL_version_number      '2019/3'
_chemical_name_systematic         ?
_chemical_name_common             ?
_chemical_melting_point           ?
_chemical_formula_moiety          'C42 H48 N6 O6, 1(C H4)'
_chemical_formula_sum
 'C43 H52 N6 O6' 
_chemical_formula_weight          748.90

loop_
 _atom_type_symbol
 _atom_type_description
 _atom_type_scat_dispersion_real
 _atom_type_scat_dispersion_imag
 _atom_type_scat_source
 'C'  'C'   0.0033   0.0016
 'International Tables Vol C Tables 4.2.6.8 and 6.1.1.4'
 'H'  'H'   0.0000   0.0000
 'International Tables Vol C Tables 4.2.6.8 and 6.1.1.4'
 'N'  'N'   0.0061   0.0033
 'International Tables Vol C Tables 4.2.6.8 and 6.1.1.4'
 'O'  'O'   0.0106   0.0060
 'International Tables Vol C Tables 4.2.6.8 and 6.1.1.4'
 
_space_group_crystal_system       trigonal
_space_group_IT_number            146
_space_group_name_H-M_alt         'R 3 :H'
_space_group_name_Hall            'R 3'
 
_shelx_space_group_comment
;
The symmetry employed for this shelxl refinement is uniquely defined
by the following loop, which should always be used as a source of
symmetry information in preference to the above space-group names.
They are only intended as comments.
;
 
loop_
 _space_group_symop_operation_xyz
 'x, y, z'
 '-y, x-y, z'
 '-x+y, -x, z'
 'x+2/3, y+1/3, z+1/3'
 '-y+2/3, x-y+1/3, z+1/3'
 '-x+y+2/3, -x+1/3, z+1/3'
 'x+1/3, y+2/3, z+2/3'
 '-y+1/3, x-y+2/3, z+2/3'
 '-x+y+1/3, -x+2/3, z+2/3'
 
_cell_length_a                    50.8720(13)
_cell_length_b                    50.8720(13)
_cell_length_c                    9.7345(4)
_cell_angle_alpha                 90
_cell_angle_beta                  90
_cell_angle_gamma                 120
_cell_volume                      21817.3(14)
_cell_formula_units_Z             18
_cell_measurement_temperature     300(2)
_cell_measurement_reflns_used     5823
_cell_measurement_theta_min       2.28
_cell_measurement_theta_max       12.851
 
_exptl_crystal_description        Rod
_exptl_crystal_colour             yellow
_exptl_crystal_density_meas       ?
_exptl_crystal_density_method     ?
_exptl_crystal_density_diffrn     1.026          
_exptl_crystal_F_000              7200
_exptl_transmission_factor_min    ?
_exptl_transmission_factor_max    ?
_exptl_crystal_size_max           0.391
_exptl_crystal_size_mid           0.090
_exptl_crystal_size_min           0.085
_exptl_absorpt_coefficient_mu     0.069
_shelx_estimated_absorpt_T_min    ?
_shelx_estimated_absorpt_T_max    ?
_exptl_absorpt_correction_type    'multi-scan'
_exptl_absorpt_correction_T_min   0.940
_exptl_absorpt_correction_T_max   1.000
_exptl_absorpt_process_details    'SADABS, 2016'
_exptl_absorpt_special_details    ?
_diffrn_ambient_temperature       300(2)
_diffrn_radiation_wavelength      0.71073
_diffrn_radiation_type            MoK\a
_diffrn_source 			  'microfocus sealed tube'
_diffrn_measurement_device 	  'four-circle diffractometer' 
_diffrn_measurement_device_type   'Bruker D8 Venture'
_diffrn_measurement_method 	  '\f and \w scans'
_diffrn_detector_area_resol_mean   ? 
_diffrn_standards_number 	   0
_diffrn_standards_interval_count   . 
_diffrn_standards_interval_time    . 
_diffrn_standards_decay_% 	   ?
_diffrn_reflns_number             77403
_diffrn_reflns_av_unetI/netI      0.1138
_diffrn_reflns_av_R_equivalents   0.1684
_diffrn_reflns_limit_h_min        -53
_diffrn_reflns_limit_h_max        53
_diffrn_reflns_limit_k_min        -52
_diffrn_reflns_limit_k_max        53
_diffrn_reflns_limit_l_min        -10
_diffrn_reflns_limit_l_max        10
_diffrn_reflns_theta_min          2.118
_diffrn_reflns_theta_max          22.002
_diffrn_reflns_theta_full         22.002
_diffrn_measured_fraction_theta_max   0.998
_diffrn_measured_fraction_theta_full  0.998
_diffrn_reflns_Laue_measured_fraction_max    0.998
_diffrn_reflns_Laue_measured_fraction_full   0.998
_diffrn_reflns_point_group_measured_fraction_max   0.997
_diffrn_reflns_point_group_measured_fraction_full  0.997
_reflns_number_total              11869
_reflns_number_gt                 4265
_reflns_threshold_expression      'I > 2\s(I)'
_reflns_Friedel_coverage          0.999
_reflns_Friedel_fraction_max      0.997
_reflns_Friedel_fraction_full     0.997
 
_reflns_special_details
;
 Reflections were merged by SHELXL according to the crystal
 class for the calculation of statistics and refinement.
 
 _reflns_Friedel_fraction is defined as the number of unique
 Friedel pairs measured divided by the number that would be
 possible theoretically, ignoring centric projections and
 systematic absences.
;
 
_computing_data_collection        'APEX4 (Bruker, 2021)'
_computing_cell_refinement        'SAINT V8.40A (Bruker, 2019)'
_computing_data_reduction         'SAINT V8.40A (Bruker, 2019)'
_computing_structure_solution     'SHELXD 2018/2 (Sheldrick, 2018)'
_computing_structure_refinement   'SHELXL-2018/3 (Sheldrick, 2018)'
_computing_molecular_graphics  'X-Seed (Barbour, 2020; Atwood & Barbour, 2003)'
_computing_publication_material   ?
_refine_special_details           
;
Formula was adjusted to include the CH4 guest molecules that cannot be modeled. 
Values of included CH4 are based on sorption data.
;
_refine_ls_structure_factor_coef  Fsqd
_refine_ls_matrix_type            full
_refine_ls_weighting_scheme       calc
_refine_ls_weighting_details
'w=1/[\s^2^(Fo^2^)+(0.1454P)^2^] where P=(Fo^2^+2Fc^2^)/3'
_atom_sites_solution_primary      'dual space'
_atom_sites_solution_secondary    difmap
_atom_sites_solution_hydrogens    geom
_refine_ls_hydrogen_treatment     constr
_refine_ls_extinction_method      none
_refine_ls_extinction_coef        .
_refine_ls_abs_structure_details
;
 Flack x determined using 1356 quotients [(I+)-(I-)]/[(I+)+(I-)]
 (Parsons, Flack and Wagner, Acta Cryst. B69 (2013) 249-259).
;
_refine_ls_abs_structure_Flack    -0.6(10)
_chemical_absolute_configuration  rm
_refine_ls_number_reflns          11869
_refine_ls_number_parameters      985
_refine_ls_number_restraints      1597
_refine_ls_R_factor_all           0.2428
_refine_ls_R_factor_gt            0.0938
_refine_ls_wR_factor_ref          0.3096
_refine_ls_wR_factor_gt           0.2178
_refine_ls_goodness_of_fit_ref    1.003
_refine_ls_restrained_S_all       0.949
_refine_ls_shift/su_max           0.000
_refine_ls_shift/su_mean          0.000
 
loop_
 _atom_site_label
 _atom_site_type_symbol
 _atom_site_fract_x
 _atom_site_fract_y
 _atom_site_fract_z
 _atom_site_U_iso_or_equiv
 _atom_site_adp_type
 _atom_site_occupancy
 _atom_site_site_symmetry_order  
 _atom_site_calc_flag
 _atom_site_refinement_flags_posn
 _atom_site_refinement_flags_adp
 _atom_site_refinement_flags_occupancy
 _atom_site_disorder_assembly
 _atom_site_disorder_group
O9B O 0.0946(3) -0.0809(2) -0.1821(12) 0.116(4) Uani 1 1 d . U . . .
H9B H 0.083397 -0.088226 -0.115396 0.175 Uiso 1 1 calc R U . . .
C6B C 0.1626(5) -0.0825(4) -0.281(2) 0.108(5) Uani 1 1 d . U . . .
O9C O 0.2516(3) 0.0267(3) -0.3184(15) 0.141(5) Uani 1 1 d . U . . .
H9C H 0.250788 0.012075 -0.358167 0.211 Uiso 1 1 calc R U . . .
N12D N 0.1700(3) 0.2295(4) -0.4040(16) 0.118(5) Uani 1 1 d . U . . .
N12F N 0.1992(3) 0.0799(3) -0.0760(17) 0.111(4) Uani 1 1 d . U . . .
C13C C 0.2818(4) 0.1019(4) 0.332(2) 0.100(5) Uani 1 1 d . U . . .
H13C H 0.273022 0.111893 0.278293 0.120 Uiso 1 1 calc R U . . .
C6F C 0.2219(5) 0.1193(4) 0.095(2) 0.099(5) Uani 1 1 d . U . . .
C18B C 0.2615(4) -0.0399(4) -0.454(2) 0.111(5) Uani 1 1 d . U . . .
H18B H 0.266756 -0.053404 -0.404487 0.133 Uiso 1 1 calc R U . . .
C7B C 0.1386(4) -0.0767(4) -0.2791(19) 0.101(5) Uani 1 1 d . U . . .
H7B H 0.136868 -0.065287 -0.349305 0.121 Uiso 1 1 calc R U . . .
N12B N 0.2076(4) -0.0736(3) -0.3994(18) 0.118(5) Uani 1 1 d . U . . .
N1F N 0.2863(4) 0.2076(4) 0.395(2) 0.131(5) Uani 1 1 d . U . . .
O9A O 0.1769(3) 0.0559(3) 0.3302(16) 0.147(5) Uani 1 1 d . U . . .
H9A H 0.194923 0.066035 0.350587 0.220 Uiso 1 1 calc R U . . .
N1A N 0.2309(4) 0.0670(4) 0.4053(16) 0.113(5) Uani 1 1 d . U . . .
N1D N 0.1559(3) 0.0798(4) -0.2645(16) 0.107(4) Uani 1 1 d . U . . .
C13F C 0.1729(5) 0.0523(4) -0.119(2) 0.116(5) Uani 1 1 d . U . . .
H13F H 0.155979 0.047933 -0.057282 0.139 Uiso 1 1 calc R U . . .
O9D O 0.1214(3) 0.1022(3) -0.2039(17) 0.165(6) Uani 1 1 d . U . . .
H9D H 0.127219 0.089811 -0.206804 0.248 Uiso 1 1 calc R U . . .
C18F C 0.1645(4) 0.0560(4) -0.264(2) 0.111(5) Uani 1 1 d . U . . .
H18F H 0.181644 0.061571 -0.326089 0.133 Uiso 1 1 calc R U . . .
N1C N 0.2622(3) -0.0171(3) -0.357(2) 0.112(5) Uani 1 1 d . U . . .
C8D C 0.1429(4) 0.1292(5) -0.2667(19) 0.112(6) Uani 1 1 d . U . . .
N12C N 0.2838(3) 0.0797(4) 0.2466(19) 0.113(4) Uani 1 1 d . U . . .
N1B N 0.0756(4) -0.1120(3) 0.0415(15) 0.114(5) Uani 1 1 d . U . . .
C3B C 0.1198(5) -0.1043(5) -0.071(2) 0.115(6) Uani 1 1 d . U . . .
N12E N 0.2870(4) 0.2636(4) 0.3462(19) 0.125(5) Uani 1 1 d . U . . .
C4F C 0.2716(5) 0.1618(5) 0.094(2) 0.128(6) Uani 1 1 d . U . . .
H4F H 0.290341 0.172595 0.050486 0.154 Uiso 1 1 calc R U . . .
C17B C 0.2835(4) -0.0246(4) -0.568(2) 0.122(6) Uani 1 1 d . U . . .
H17A H 0.303946 -0.014374 -0.531338 0.146 Uiso 1 1 calc R U . . .
H17B H 0.279793 -0.009353 -0.609064 0.146 Uiso 1 1 calc R U . . .
C11F C 0.1975(4) 0.0910(4) 0.038(2) 0.114(5) Uani 1 1 d . U . . .
H11F H 0.179567 0.080576 0.087599 0.137 Uiso 1 1 calc R U . . .
C18C C 0.2619(4) 0.0864(5) 0.452(2) 0.115(5) Uani 1 1 d . U . . .
H18C H 0.268975 0.073844 0.497740 0.138 Uiso 1 1 calc R U . . .
O10E O 0.3023(3) 0.2856(3) 0.0970(14) 0.140(4) Uani 1 1 d . U . . .
H10E H 0.304692 0.280773 0.174294 0.209 Uiso 1 1 calc R U . . .
C18A C 0.0545(4) -0.1229(5) 0.159(2) 0.132(6) Uani 1 1 d . U . . .
H18A H 0.060736 -0.133433 0.223983 0.159 Uiso 1 1 calc R U . . .
C6A C 0.1293(4) -0.0252(5) 0.2963(18) 0.107(5) Uani 1 1 d . U . . .
O10C O 0.2956(3) 0.0355(3) 0.2043(14) 0.142(5) Uani 1 1 d . U . . .
H10C H 0.297222 0.050619 0.241904 0.213 Uiso 1 1 calc R U . . .
C3C C 0.2704(4) 0.0067(4) -0.143(2) 0.106(5) Uani 1 1 d . U . . .
C11B C 0.1854(5) -0.0692(4) -0.387(2) 0.112(5) Uani 1 1 d . U . . .
H11B H 0.183536 -0.056646 -0.451197 0.134 Uiso 1 1 calc R U . . .
C13E C 0.2922(4) 0.2546(5) 0.481(2) 0.119(6) Uani 1 1 d . U . . .
H13E H 0.272710 0.242195 0.527559 0.143 Uiso 1 1 calc R U . . .
C5F C 0.2489(5) 0.1361(5) 0.028(2) 0.119(6) Uani 1 1 d . U . . .
O9F O 0.2361(4) 0.1605(3) 0.4137(17) 0.190(7) Uani 1 1 d . U . . .
H9F H 0.251255 0.175727 0.441938 0.285 Uiso 1 1 calc R U . . .
C11C C 0.2748(4) 0.0763(4) 0.119(2) 0.108(5) Uani 1 1 d . U . . .
H11C H 0.268237 0.089022 0.084248 0.130 Uiso 1 1 calc R U . . .
C6D C 0.1584(5) 0.1792(4) -0.3357(19) 0.105(5) Uani 1 1 d . U . . .
N12A N 0.0864(4) -0.0758(5) 0.2745(17) 0.135(6) Uani 1 1 d . U . . .
C3D C 0.1684(5) 0.1309(5) -0.322(2) 0.112(5) Uani 1 1 d . U . . .
C7D C 0.1381(4) 0.1529(5) -0.272(2) 0.115(6) Uani 1 1 d . U . . .
H7D H 0.120792 0.151413 -0.231454 0.138 Uiso 1 1 calc R U . . .
C11D C 0.1531(4) 0.2050(4) -0.3376(17) 0.101(5) Uani 1 1 d . U . . .
H11D H 0.136692 0.203559 -0.288444 0.121 Uiso 1 1 calc R U . . .
C3E C 0.2339(5) 0.2775(5) -0.066(3) 0.126(6) Uani 1 1 d . U . . .
O10F O 0.2546(3) 0.1273(3) -0.0920(15) 0.162(6) Uani 1 1 d . U . . .
H10F H 0.239810 0.111185 -0.115549 0.243 Uiso 1 1 calc R U . . .
C5E C 0.2721(5) 0.2775(5) 0.079(2) 0.120(6) Uani 1 1 d . U . . .
C13D C 0.1620(4) 0.2529(4) -0.404(2) 0.112(5) Uani 1 1 d . U . . .
H13D H 0.145334 0.247437 -0.339604 0.134 Uiso 1 1 calc R U . . .
C4C C 0.2820(4) 0.0106(5) -0.013(2) 0.112(5) Uani 1 1 d . U . . .
H4C H 0.289006 -0.002158 0.017643 0.135 Uiso 1 1 calc R U . . .
C18D C 0.1891(5) 0.2817(5) -0.358(3) 0.146(7) Uani 1 1 d . U . . .
H18D H 0.206115 0.286922 -0.421232 0.175 Uiso 1 1 calc R U . . .
C5C C 0.2837(5) 0.0328(5) 0.073(2) 0.121(6) Uani 1 1 d . U . . .
C7F C 0.2190(5) 0.1287(5) 0.226(2) 0.123(6) Uani 1 1 d . U . . .
H7F H 0.201310 0.116877 0.275086 0.147 Uiso 1 1 calc R U . . .
C6C C 0.2747(4) 0.0532(5) 0.030(2) 0.109(5) Uani 1 1 d . U . . .
C18E C 0.3082(5) 0.2370(5) 0.468(2) 0.131(6) Uani 1 1 d . U . . .
H18E H 0.326383 0.248456 0.411350 0.157 Uiso 1 1 calc R U . . .
C13B C 0.2283(5) -0.0587(5) -0.510(2) 0.117(5) Uani 1 1 d . U . . .
H13B H 0.222964 -0.044745 -0.554698 0.141 Uiso 1 1 calc R U . . .
N1E N 0.1977(4) 0.2777(4) -0.218(2) 0.139(6) Uani 1 1 d . U . . .
C8B C 0.1175(4) -0.0876(4) -0.176(2) 0.104(5) Uani 1 1 d . U . . .
C2C C 0.2699(4) -0.0156(4) -0.235(2) 0.110(5) Uani 1 1 d . U . . .
H2C H 0.275585 -0.029223 -0.202476 0.132 Uiso 1 1 calc R U . . .
C3A C 0.1892(5) 0.0172(5) 0.356(2) 0.121(6) Uani 1 1 d . U . . .
C8F C 0.2412(6) 0.1543(5) 0.282(2) 0.127(6) Uani 1 1 d . U . . .
C8C C 0.2615(5) 0.0279(5) -0.188(2) 0.115(5) Uani 1 1 d . U . . .
C7C C 0.2643(4) 0.0509(5) -0.101(2) 0.116(6) Uani 1 1 d . U . . .
H7C H 0.259032 0.064925 -0.132773 0.139 Uiso 1 1 calc R U . . .
O9E O 0.1837(3) 0.2569(4) 0.0289(18) 0.191(7) Uani 1 1 d . U . . .
H9E H 0.181144 0.262587 -0.046228 0.286 Uiso 1 1 calc R U . . .
C3F C 0.2680(6) 0.1721(6) 0.216(3) 0.134(7) Uani 1 1 d . U . . .
C6E C 0.2513(5) 0.2629(5) 0.186(2) 0.126(6) Uani 1 1 d . U . . .
O10B O 0.1869(3) -0.1058(4) -0.1727(17) 0.181(7) Uani 1 1 d . U . . .
H10B H 0.198502 -0.097395 -0.237122 0.271 Uiso 1 1 calc R U . . .
C13A C 0.0546(4) -0.0958(5) 0.233(2) 0.142(7) Uani 1 1 d . U . . .
H13A H 0.048165 -0.085092 0.169437 0.170 Uiso 1 1 calc R U . . .
C14D C 0.1519(5) 0.2556(5) -0.547(2) 0.143(6) Uani 1 1 d . U . . .
H14A H 0.133898 0.236711 -0.572741 0.172 Uiso 1 1 calc R U . . .
H14B H 0.167758 0.259656 -0.613137 0.172 Uiso 1 1 calc R U . . .
C2E C 0.2251(6) 0.2839(4) -0.201(2) 0.132(6) Uani 1 1 d . U . . .
H2E H 0.239159 0.292291 -0.271521 0.158 Uiso 1 1 calc R U . . .
C7E C 0.2215(5) 0.2563(6) 0.160(3) 0.160(8) Uani 1 1 d . U . . .
H7E H 0.206891 0.246406 0.228161 0.192 Uiso 1 1 calc R U . . .
C2F C 0.2908(5) 0.2003(5) 0.277(2) 0.133(7) Uani 1 1 d . U . . .
H2F H 0.308607 0.213001 0.229732 0.160 Uiso 1 1 calc R U . . .
O10A O 0.1410(4) -0.0651(4) 0.3316(18) 0.183(7) Uani 1 1 d . U . . .
H10A H 0.122879 -0.075611 0.313959 0.274 Uiso 1 1 calc R U . . .
C2D C 0.1736(5) 0.1052(5) -0.319(2) 0.127(6) Uani 1 1 d . U . . .
H2D H 0.191189 0.107632 -0.359610 0.153 Uiso 1 1 calc R U . . .
C14E C 0.3118(5) 0.2837(5) 0.566(2) 0.139(7) Uani 1 1 d . U . . .
H14C H 0.330563 0.296721 0.517139 0.167 Uiso 1 1 calc R U . . .
H14D H 0.301013 0.294777 0.577555 0.167 Uiso 1 1 calc R U . . .
C4E C 0.2629(5) 0.2844(4) -0.042(3) 0.131(6) Uani 1 1 d . U . . .
H4E H 0.277222 0.294223 -0.110502 0.157 Uiso 1 1 calc R U . . .
C4B C 0.1427(6) -0.1102(5) -0.071(2) 0.139(7) Uani 1 1 d . U . . .
H4B H 0.144547 -0.121326 0.000191 0.167 Uiso 1 1 calc R U . . .
C15C C 0.3131(5) 0.1474(5) 0.480(2) 0.145(7) Uani 1 1 d . U . . .
H15A H 0.305685 0.159592 0.436275 0.174 Uiso 1 1 calc R U . . .
H15B H 0.333715 0.160880 0.510680 0.174 Uiso 1 1 calc R U . . .
C8E C 0.2129(5) 0.2639(5) 0.041(3) 0.141(7) Uani 1 1 d . U . . .
C16B C 0.2808(5) -0.0474(5) -0.679(2) 0.142(7) Uani 1 1 d . U . . .
H16A H 0.295083 -0.036568 -0.752571 0.170 Uiso 1 1 calc R U . . .
H16B H 0.285846 -0.061762 -0.639918 0.170 Uiso 1 1 calc R U . . .
C14F C 0.1796(5) 0.0262(4) -0.112(2) 0.145(7) Uani 1 1 d . U . . .
H14E H 0.196803 0.030543 -0.169842 0.174 Uiso 1 1 calc R U . . .
H14F H 0.184523 0.023659 -0.018198 0.174 Uiso 1 1 calc R U . . .
C5B C 0.1636(5) -0.0999(5) -0.178(3) 0.132(6) Uani 1 1 d . U . . .
C5A C 0.1491(6) -0.0350(5) 0.326(2) 0.135(7) Uani 1 1 d . U . . .
C8A C 0.1689(5) 0.0266(6) 0.326(2) 0.119(6) Uani 1 1 d . U . . .
C11A C 0.0973(5) -0.0473(6) 0.263(2) 0.129(6) Uani 1 1 d . U . . .
H11A H 0.084705 -0.040142 0.231812 0.155 Uiso 1 1 calc R U . . .
C7A C 0.1390(5) 0.0054(5) 0.294(2) 0.125(6) Uani 1 1 d . U . . .
H7A H 0.125399 0.011899 0.271323 0.150 Uiso 1 1 calc R U . . .
C16F C 0.1426(5) -0.0003(5) -0.304(2) 0.151(7) Uani 1 1 d . U . . .
H16C H 0.124687 -0.019217 -0.329515 0.182 Uiso 1 1 calc R U . . .
H16D H 0.158798 0.003204 -0.367493 0.182 Uiso 1 1 calc R U . . .
C16C C 0.2932(5) 0.1306(6) 0.602(2) 0.148(7) Uani 1 1 d . U . . .
H16E H 0.301910 0.120304 0.651682 0.177 Uiso 1 1 calc R U . . .
H16F H 0.291965 0.144913 0.663590 0.177 Uiso 1 1 calc R U . . .
C2B C 0.0985(5) -0.1154(4) 0.034(2) 0.123(6) Uani 1 1 d . U . . .
H2B H 0.101390 -0.126170 0.104210 0.148 Uiso 1 1 calc R U . . .
C4A C 0.1794(5) -0.0138(6) 0.357(2) 0.144(7) Uani 1 1 d . U . . .
H4A H 0.192962 -0.020367 0.378854 0.173 Uiso 1 1 calc R U . . .
O10D O 0.2051(4) 0.2071(4) -0.449(3) 0.266(12) Uani 1 1 d . U . . .
H10D H 0.199597 0.219773 -0.446594 0.399 Uiso 1 1 calc R U . . .
C17F C 0.1359(5) 0.0258(4) -0.314(2) 0.135(6) Uani 1 1 d . U . . .
H17C H 0.118546 0.021369 -0.257038 0.162 Uiso 1 1 calc R U . . .
H17D H 0.131178 0.028031 -0.408051 0.162 Uiso 1 1 calc R U . . .
C14A C 0.0332(5) -0.1078(6) 0.355(2) 0.174(9) Uani 1 1 d . U . . .
H14G H 0.040652 -0.117025 0.419767 0.209 Uiso 1 1 calc R U . . .
H14H H 0.032783 -0.091099 0.400559 0.209 Uiso 1 1 calc R U . . .
C14B C 0.2270(5) -0.0812(5) -0.617(2) 0.149(7) Uani 1 1 d . U . . .
H14I H 0.206508 -0.092974 -0.652407 0.179 Uiso 1 1 calc R U . . .
H14J H 0.232496 -0.095053 -0.575012 0.179 Uiso 1 1 calc R U . . .
C2A C 0.2205(5) 0.0389(6) 0.3992(19) 0.126(7) Uani 1 1 d . U . . .
H2A H 0.233167 0.031295 0.423175 0.151 Uiso 1 1 calc R U . . .
C15F C 0.1519(6) -0.0025(5) -0.160(3) 0.162(8) Uani 1 1 d . U . . .
H15C H 0.156071 -0.019181 -0.154746 0.195 Uiso 1 1 calc R U . . .
H15D H 0.135180 -0.007180 -0.098005 0.195 Uiso 1 1 calc R U . . .
C11E C 0.2599(5) 0.2554(5) 0.316(2) 0.136(7) Uani 1 1 d . U . . .
H11E H 0.244782 0.244060 0.380016 0.163 Uiso 1 1 calc R U . . .
C17C C 0.2617(4) 0.1077(5) 0.552(2) 0.137(7) Uani 1 1 d . U . . .
H17E H 0.249454 0.096421 0.630502 0.164 Uiso 1 1 calc R U . . .
H17F H 0.252407 0.118369 0.510896 0.164 Uiso 1 1 calc R U . . .
C14C C 0.3129(5) 0.1249(5) 0.377(2) 0.133(6) Uani 1 1 d . U . . .
H14K H 0.324652 0.135845 0.296897 0.160 Uiso 1 1 calc R U . . .
H14L H 0.322636 0.114546 0.417681 0.160 Uiso 1 1 calc R U . . .
C16D C 0.1722(7) 0.3121(6) -0.499(3) 0.198(11) Uani 1 1 d . U . . .
H16G H 0.189065 0.318569 -0.561999 0.238 Uiso 1 1 calc R U . . .
H16H H 0.166389 0.327604 -0.497218 0.238 Uiso 1 1 calc R U . . .
C17A C 0.0214(5) -0.1451(6) 0.109(2) 0.201(11) Uani 1 1 d . U . . .
H17G H 0.015038 -0.134828 0.045044 0.241 Uiso 1 1 calc R U . . .
H17H H 0.020773 -0.162283 0.062379 0.241 Uiso 1 1 calc R U . . .
C5D C 0.1838(6) 0.1812(6) -0.389(3) 0.162(8) Uani 1 1 d . U . . .
C15B C 0.2491(5) -0.0642(5) -0.738(2) 0.151(8) Uani 1 1 d . U . . .
H15E H 0.247717 -0.078543 -0.806791 0.182 Uiso 1 1 calc R U . . .
H15F H 0.243996 -0.050064 -0.779795 0.182 Uiso 1 1 calc R U . . .
C17D C 0.1819(6) 0.3083(5) -0.354(3) 0.179(9) Uani 1 1 d . U . . .
H17I H 0.165774 0.303609 -0.288727 0.215 Uiso 1 1 calc R U . . .
H17J H 0.199798 0.326905 -0.325250 0.215 Uiso 1 1 calc R U . . .
C16A C 0.0002(6) -0.1562(8) 0.233(3) 0.238(15) Uani 1 1 d . U . . .
H16I H -0.020480 -0.169348 0.201854 0.286 Uiso 1 1 calc R U . . .
H16J H 0.005659 -0.167962 0.292696 0.286 Uiso 1 1 calc R U . . .
C15A C 0.0016(6) -0.1309(8) 0.311(3) 0.217(13) Uani 1 1 d . U . . .
H15G H -0.011074 -0.138863 0.392034 0.261 Uiso 1 1 calc R U . . .
H15H H -0.006636 -0.120938 0.255054 0.261 Uiso 1 1 calc R U . . .
C16E C 0.3353(6) 0.2578(6) 0.687(3) 0.173(8) Uani 1 1 d . U . . .
H16K H 0.354819 0.270227 0.643413 0.208 Uiso 1 1 calc R U . . .
H16L H 0.338733 0.252154 0.777517 0.208 Uiso 1 1 calc R U . . .
C4D C 0.1884(5) 0.1578(6) -0.376(3) 0.171(9) Uani 1 1 d . U . . .
H4D H 0.206775 0.160299 -0.406386 0.205 Uiso 1 1 calc R U . . .
C15E C 0.3188(6) 0.2760(6) 0.701(3) 0.168(8) Uani 1 1 d . U . . .
H15I H 0.300106 0.264213 0.751659 0.201 Uiso 1 1 calc R U . . .
H15J H 0.331472 0.294522 0.751606 0.201 Uiso 1 1 calc R U . . .
C15D C 0.1449(6) 0.2814(7) -0.548(3) 0.177(9) Uani 1 1 d . U . . .
H15K H 0.127588 0.276061 -0.488835 0.212 Uiso 1 1 calc R U . . .
H15L H 0.139330 0.283871 -0.640503 0.212 Uiso 1 1 calc R U . . .
C17E C 0.3170(5) 0.2301(6) 0.604(2) 0.164(8) Uani 1 1 d . U . . .
H17K H 0.298770 0.216417 0.654806 0.196 Uiso 1 1 calc R U . . .
H17L H 0.328552 0.219931 0.589617 0.196 Uiso 1 1 calc R U . . .
 
loop_
 _atom_site_aniso_label
 _atom_site_aniso_U_11
 _atom_site_aniso_U_22
 _atom_site_aniso_U_33
 _atom_site_aniso_U_23
 _atom_site_aniso_U_13
 _atom_site_aniso_U_12
O9B 0.117(9) 0.103(8) 0.125(10) 0.012(7) 0.018(7) 0.051(7)
C6B 0.115(13) 0.102(13) 0.115(14) 0.008(10) 0.007(11) 0.061(11)
O9C 0.213(14) 0.144(11) 0.116(10) -0.019(8) -0.033(10) 0.127(11)
N12D 0.106(11) 0.113(10) 0.131(12) 0.047(10) 0.033(9) 0.050(9)
N12F 0.126(12) 0.100(10) 0.115(12) -0.027(9) -0.013(9) 0.062(9)
C13C 0.090(11) 0.104(12) 0.104(12) 0.002(10) -0.020(10) 0.047(10)
C6F 0.116(13) 0.104(12) 0.087(12) -0.015(10) 0.000(10) 0.061(11)
C18B 0.105(12) 0.115(13) 0.130(13) -0.007(11) 0.003(11) 0.068(10)
C7B 0.115(13) 0.084(11) 0.104(13) -0.002(9) -0.001(10) 0.050(11)
N12B 0.104(11) 0.118(11) 0.138(13) 0.006(10) 0.019(10) 0.060(10)
N1F 0.128(12) 0.126(12) 0.133(14) -0.030(11) -0.030(11) 0.059(10)
O9A 0.113(10) 0.118(10) 0.201(14) 0.008(10) -0.022(9) 0.051(8)
N1A 0.102(11) 0.125(12) 0.105(11) 0.004(10) -0.009(9) 0.050(10)
N1D 0.111(11) 0.105(10) 0.112(11) -0.013(9) -0.012(9) 0.060(10)
C13F 0.131(14) 0.106(12) 0.121(14) -0.011(10) -0.003(11) 0.067(11)
O9D 0.141(11) 0.135(11) 0.241(16) 0.056(11) 0.077(11) 0.086(10)
C18F 0.115(13) 0.113(12) 0.117(14) -0.013(11) -0.009(10) 0.067(11)
N1C 0.128(12) 0.095(10) 0.128(12) 0.009(9) 0.024(10) 0.068(9)
C8D 0.103(13) 0.115(14) 0.120(14) 0.030(12) 0.030(11) 0.057(12)
N12C 0.113(11) 0.120(11) 0.112(12) -0.003(9) -0.007(9) 0.063(9)
N1B 0.102(11) 0.108(11) 0.093(10) 0.013(8) 0.025(9) 0.023(9)
C3B 0.100(13) 0.124(15) 0.118(15) 0.033(12) 0.022(11) 0.053(11)
N12E 0.086(10) 0.130(12) 0.139(14) -0.011(10) -0.010(10) 0.039(10)
C4F 0.111(13) 0.140(15) 0.125(15) -0.024(12) 0.001(12) 0.056(12)
C17B 0.112(13) 0.128(14) 0.135(15) 0.002(12) 0.022(11) 0.067(11)
C11F 0.123(14) 0.100(13) 0.131(15) -0.001(11) 0.007(12) 0.065(11)
C18C 0.101(12) 0.130(14) 0.105(14) -0.009(11) -0.021(10) 0.051(11)
O10E 0.089(8) 0.164(11) 0.158(12) 0.010(9) 0.013(8) 0.058(8)
C18A 0.092(12) 0.138(15) 0.124(15) 0.004(12) 0.008(11) 0.026(11)
C6A 0.094(12) 0.126(13) 0.093(12) 0.008(11) -0.002(10) 0.048(11)
O10C 0.170(12) 0.181(13) 0.113(10) 0.003(9) -0.022(9) 0.117(11)
C3C 0.115(13) 0.110(12) 0.108(13) 0.016(11) 0.010(11) 0.066(11)
C11B 0.106(13) 0.098(13) 0.121(14) 0.006(10) 0.007(11) 0.044(12)
C13E 0.090(12) 0.124(14) 0.137(15) -0.034(12) -0.008(11) 0.048(11)
C5F 0.120(14) 0.124(15) 0.107(14) -0.016(12) 0.013(12) 0.055(12)
O9F 0.189(15) 0.141(12) 0.165(13) -0.061(11) 0.043(11) 0.027(11)
C11C 0.113(13) 0.125(14) 0.101(13) 0.007(11) 0.001(11) 0.070(11)
C6D 0.109(13) 0.098(11) 0.116(14) 0.008(10) 0.019(11) 0.057(11)
N12A 0.130(13) 0.139(13) 0.104(12) 0.007(11) 0.007(10) 0.043(11)
C3D 0.118(13) 0.112(12) 0.124(14) 0.026(11) 0.040(11) 0.072(11)
C7D 0.097(12) 0.115(13) 0.146(16) 0.027(12) 0.021(11) 0.063(11)
C11D 0.091(11) 0.115(12) 0.096(12) 0.019(11) 0.022(10) 0.051(11)
C3E 0.087(12) 0.119(14) 0.154(16) 0.012(13) 0.000(12) 0.038(11)
O10F 0.131(11) 0.194(14) 0.127(11) -0.054(10) 0.016(9) 0.056(10)
C5E 0.074(12) 0.134(15) 0.141(16) 0.002(13) 0.005(12) 0.043(11)
C13D 0.109(13) 0.097(12) 0.122(14) 0.040(11) 0.015(10) 0.046(11)
C4C 0.135(14) 0.124(14) 0.100(13) 0.021(11) 0.011(12) 0.081(12)
C18D 0.144(16) 0.114(13) 0.190(18) 0.055(13) 0.016(13) 0.073(12)
C5C 0.138(15) 0.156(17) 0.089(13) 0.017(12) 0.001(12) 0.087(13)
C7F 0.125(14) 0.122(14) 0.099(13) -0.005(11) 0.034(11) 0.045(11)
C6C 0.123(13) 0.126(14) 0.104(13) 0.010(11) 0.002(11) 0.081(11)
C18E 0.108(13) 0.130(14) 0.153(16) -0.036(12) -0.023(12) 0.058(12)
C13B 0.115(13) 0.127(14) 0.136(15) 0.001(12) 0.007(11) 0.080(11)
N1E 0.123(13) 0.125(13) 0.164(15) 0.016(11) -0.016(12) 0.059(11)
C8B 0.098(13) 0.101(13) 0.120(15) -0.019(11) 0.002(11) 0.054(11)
C2C 0.136(14) 0.110(13) 0.103(13) 0.010(12) 0.012(13) 0.076(12)
C3A 0.120(14) 0.103(12) 0.117(14) 0.023(11) -0.015(12) 0.039(11)
C8F 0.154(17) 0.113(15) 0.106(15) -0.041(12) 0.005(13) 0.061(13)
C8C 0.141(14) 0.140(15) 0.098(14) 0.015(12) 0.002(12) 0.095(13)
C7C 0.165(16) 0.132(14) 0.094(12) 0.014(11) -0.003(12) 0.106(13)
O9E 0.082(9) 0.257(18) 0.195(15) 0.043(13) -0.005(9) 0.056(10)
C3F 0.124(15) 0.139(16) 0.126(16) -0.032(13) -0.010(12) 0.056(13)
C6E 0.090(12) 0.135(15) 0.124(15) -0.006(13) 0.003(11) 0.035(11)
O10B 0.159(13) 0.216(16) 0.209(16) 0.096(12) 0.054(11) 0.125(12)
C13A 0.087(12) 0.155(16) 0.131(16) -0.010(13) 0.028(12) 0.021(11)
C14D 0.149(16) 0.175(17) 0.136(16) 0.056(13) 0.033(12) 0.103(14)
C2E 0.126(16) 0.093(13) 0.154(16) 0.023(12) 0.001(13) 0.038(13)
C7E 0.079(12) 0.21(2) 0.142(17) 0.014(16) 0.002(12) 0.031(13)
C2F 0.133(15) 0.144(16) 0.120(16) -0.030(12) -0.007(14) 0.068(13)
O10A 0.162(13) 0.125(11) 0.244(18) 0.007(12) -0.061(12) 0.059(10)
C2D 0.145(16) 0.115(13) 0.131(16) -0.005(13) 0.025(13) 0.072(14)
C14E 0.138(15) 0.146(16) 0.147(17) -0.046(14) -0.024(14) 0.081(13)
C4E 0.094(13) 0.132(15) 0.150(16) 0.027(14) 0.018(12) 0.044(12)
C4B 0.145(17) 0.133(15) 0.147(17) 0.041(13) 0.032(13) 0.076(14)
C15C 0.108(14) 0.149(17) 0.147(19) -0.022(14) -0.034(13) 0.041(12)
C8E 0.088(14) 0.177(19) 0.131(17) -0.007(15) -0.011(12) 0.045(13)
C16B 0.129(15) 0.130(16) 0.157(17) -0.022(14) 0.020(14) 0.058(13)
C14F 0.181(18) 0.100(13) 0.158(18) -0.020(12) -0.033(14) 0.073(13)
C5B 0.140(16) 0.135(15) 0.158(18) 0.044(13) 0.032(13) 0.097(14)
C5A 0.131(16) 0.112(14) 0.152(18) 0.021(13) -0.017(14) 0.054(13)
C8A 0.112(14) 0.114(14) 0.122(15) 0.007(12) -0.010(12) 0.050(12)
C11A 0.129(15) 0.141(15) 0.100(14) 0.018(14) 0.011(12) 0.054(13)
C7A 0.132(15) 0.119(13) 0.125(15) 0.005(13) -0.022(13) 0.064(12)
C16F 0.189(19) 0.119(14) 0.152(18) -0.031(14) -0.021(15) 0.082(14)
C16C 0.118(16) 0.182(19) 0.133(17) -0.031(14) -0.022(13) 0.068(15)
C2B 0.113(15) 0.112(14) 0.138(16) 0.006(11) 0.005(12) 0.052(13)
C4A 0.126(14) 0.141(14) 0.157(17) 0.034(15) -0.023(14) 0.062(13)
O10D 0.219(17) 0.168(14) 0.43(3) 0.146(18) 0.22(2) 0.111(14)
C17F 0.150(16) 0.114(13) 0.150(16) -0.031(12) -0.017(13) 0.073(13)
C14A 0.140(16) 0.21(2) 0.118(16) 0.020(14) 0.053(14) 0.041(15)
C14B 0.137(15) 0.128(15) 0.161(18) -0.021(14) 0.015(13) 0.050(13)
C2A 0.114(14) 0.146(15) 0.100(14) 0.002(14) -0.031(11) 0.052(13)
C15F 0.22(2) 0.120(14) 0.161(19) -0.023(15) -0.016(18) 0.097(15)
C11E 0.103(14) 0.142(16) 0.128(16) -0.003(13) 0.007(12) 0.035(13)
C17C 0.105(13) 0.147(16) 0.123(14) -0.011(12) -0.017(11) 0.036(12)
C14C 0.128(15) 0.132(15) 0.125(15) -0.010(12) -0.004(12) 0.054(12)
C16D 0.21(2) 0.170(18) 0.25(3) 0.095(19) 0.01(2) 0.126(18)
C17A 0.128(16) 0.19(2) 0.149(19) -0.010(15) 0.029(15) -0.023(15)
C5D 0.137(16) 0.126(16) 0.24(2) 0.069(16) 0.095(15) 0.078(14)
C15B 0.136(17) 0.162(18) 0.143(17) -0.029(14) 0.012(14) 0.064(15)
C17D 0.175(19) 0.117(14) 0.25(2) 0.039(15) -0.011(17) 0.079(14)
C16A 0.146(18) 0.24(3) 0.16(2) -0.01(2) 0.051(18) -0.03(2)
C15A 0.129(17) 0.26(3) 0.14(2) 0.020(19) 0.064(17) 0.00(2)
C16E 0.17(2) 0.19(2) 0.18(2) -0.051(17) -0.063(16) 0.103(17)
C4D 0.153(17) 0.139(16) 0.25(2) 0.076(17) 0.103(16) 0.092(15)
C15E 0.18(2) 0.171(19) 0.159(19) -0.058(16) -0.042(16) 0.093(16)
C15D 0.16(2) 0.21(2) 0.17(2) 0.067(18) 0.019(15) 0.101(18)
C17E 0.167(18) 0.166(18) 0.159(19) -0.046(15) -0.065(15) 0.084(15)
 
_geom_special_details
;
 All esds (except the esd in the dihedral angle between two l.s. planes)
 are estimated using the full covariance matrix.  The cell esds are taken
 into account individually in the estimation of esds in distances, angles
 and torsion angles; correlations between esds in cell parameters are only
 used when they are defined by crystal symmetry.  An approximate (isotropic)
 treatment of cell esds is used for estimating esds involving l.s. planes.
;
 
loop_
 _geom_bond_atom_site_label_1
 _geom_bond_atom_site_label_2
 _geom_bond_distance
 _geom_bond_site_symmetry_2
 _geom_bond_publ_flag
O9B C8B 1.371(19) . ?
O9B H9B 0.8200 . ?
C6B C5B 1.35(2) . ?
C6B C7B 1.39(2) . ?
C6B C11B 1.45(2) . ?
O9C C8C 1.36(2) . ?
O9C H9C 0.8200 . ?
N12D C11D 1.278(19) . ?
N12D C13D 1.44(2) . ?
N12F C11F 1.26(2) . ?
N12F C13F 1.43(2) . ?
C13C N12C 1.44(2) . ?
C13C C14C 1.49(2) . ?
C13C C18C 1.49(2) . ?
C13C H13C 0.9800 . ?
C6F C5F 1.37(2) . ?
C6F C7F 1.39(2) . ?
C6F C11F 1.46(2) . ?
C18B N1C 1.48(2) . ?
C18B C17B 1.49(2) . ?
C18B C13B 1.56(2) . ?
C18B H18B 0.9800 . ?
C7B C8B 1.37(2) . ?
C7B H7B 0.9300 . ?
N12B C11B 1.26(2) . ?
N12B C13B 1.43(2) . ?
N1F C2F 1.26(2) . ?
N1F C18E 1.52(2) . ?
O9A C8A 1.34(2) . ?
O9A H9A 0.8200 . ?
N1A C2A 1.26(2) . ?
N1A C18C 1.46(2) . ?
N1D C2D 1.26(2) . ?
N1D C18F 1.48(2) . ?
C13F C18F 1.51(2) . ?
C13F C14F 1.53(2) . ?
C13F H13F 0.9800 . ?
O9D C8D 1.40(2) . ?
O9D H9D 0.8200 . ?
C18F C17F 1.57(2) . ?
C18F H18F 0.9800 . ?
N1C C2C 1.24(2) . ?
C8D C7D 1.35(2) . ?
C8D C3D 1.37(2) . ?
N12C C11C 1.30(2) . ?
N1B C2B 1.27(2) . ?
N1B C18A 1.47(2) . ?
C3B C4B 1.34(2) . ?
C3B C8B 1.37(2) . ?
C3B C2B 1.39(3) . ?
N12E C11E 1.26(2) . ?
N12E C13E 1.46(2) . ?
C4F C3F 1.35(3) . ?
C4F C5F 1.39(2) . ?
C4F H4F 0.9300 . ?
C17B C16B 1.54(2) . ?
C17B H17A 0.9700 . ?
C17B H17B 0.9700 . ?
C11F H11F 0.9300 . ?
C18C C17C 1.46(2) . ?
C18C H18C 0.9800 . ?
O10E C5E 1.39(2) . ?
O10E H10E 0.8200 . ?
C18A C13A 1.55(3) . ?
C18A C17A 1.56(3) . ?
C18A H18A 0.9800 . ?
C6A C5A 1.36(3) . ?
C6A C7A 1.38(2) . ?
C6A C11A 1.48(3) . ?
O10C C5C 1.39(2) . ?
O10C H10C 0.8200 . ?
C3C C4C 1.37(2) . ?
C3C C8C 1.43(2) . ?
C3C C2C 1.44(2) . ?
C11B H11B 0.9300 . ?
C13E C18E 1.49(2) . ?
C13E C14E 1.55(2) . ?
C13E H13E 0.9800 . ?
C5F O10F 1.34(2) . ?
O9F C8F 1.37(2) . ?
O9F H9F 0.8200 . ?
C11C C6C 1.46(2) . ?
C11C H11C 0.9300 . ?
C6D C5D 1.35(2) . ?
C6D C7D 1.36(2) . ?
C6D C11D 1.47(2) . ?
N12A C11A 1.27(2) . ?
N12A C13A 1.47(2) . ?
C3D C4D 1.34(2) . ?
C3D C2D 1.46(3) . ?
C7D H7D 0.9300 . ?
C11D H11D 0.9300 . ?
C3E C4E 1.35(2) . ?
C3E C8E 1.41(3) . ?
C3E C2E 1.47(3) . ?
O10F H10F 0.8200 . ?
C5E C4E 1.38(3) . ?
C5E C6E 1.40(3) . ?
C13D C18D 1.49(3) . ?
C13D C14D 1.51(3) . ?
C13D H13D 0.9800 . ?
C4C C5C 1.38(3) . ?
C4C H4C 0.9300 . ?
C18D N1E 1.48(3) . ?
C18D C17D 1.57(3) . ?
C18D H18D 0.9800 . ?
C5C C6C 1.39(2) . ?
C7F C8F 1.34(2) . ?
C7F H7F 0.9300 . ?
C6C C7C 1.36(2) . ?
C18E C17E 1.50(3) . ?
C18E H18E 0.9800 . ?
C13B C14B 1.52(2) . ?
C13B H13B 0.9800 . ?
N1E C2E 1.28(2) . ?
C2C H2C 0.9300 . ?
C3A C8A 1.37(3) . ?
C3A C4A 1.40(2) . ?
C3A C2A 1.47(3) . ?
C8F C3F 1.36(3) . ?
C8C C7C 1.39(2) . ?
C7C H7C 0.9300 . ?
O9E C8E 1.35(2) . ?
O9E H9E 0.8200 . ?
C3F C2F 1.45(3) . ?
C6E C7E 1.41(3) . ?
C6E C11E 1.45(3) . ?
O10B C5B 1.36(2) . ?
O10B H10B 0.8200 . ?
C13A C14A 1.52(3) . ?
C13A H13A 0.9800 . ?
C14D C15D 1.52(3) . ?
C14D H14A 0.9700 . ?
C14D H14B 0.9700 . ?
C2E H2E 0.9300 . ?
C7E C8E 1.36(3) . ?
C7E H7E 0.9300 . ?
C2F H2F 0.9300 . ?
O10A C5A 1.37(2) . ?
O10A H10A 0.8200 . ?
C2D H2D 0.9300 . ?
C14E C15E 1.46(3) . ?
C14E H14C 0.9700 . ?
C14E H14D 0.9700 . ?
C4E H4E 0.9300 . ?
C4B C5B 1.39(3) . ?
C4B H4B 0.9300 . ?
C15C C14C 1.52(3) . ?
C15C C16C 1.52(3) . ?
C15C H15A 0.9700 . ?
C15C H15B 0.9700 . ?
C16B C15B 1.51(3) . ?
C16B H16A 0.9700 . ?
C16B H16B 0.9700 . ?
C14F C15F 1.51(3) . ?
C14F H14E 0.9700 . ?
C14F H14F 0.9700 . ?
C5A C4A 1.40(3) . ?
C8A C7A 1.39(3) . ?
C11A H11A 0.9300 . ?
C7A H7A 0.9300 . ?
C16F C15F 1.51(3) . ?
C16F C17F 1.53(2) . ?
C16F H16C 0.9700 . ?
C16F H16D 0.9700 . ?
C16C C17C 1.51(2) . ?
C16C H16E 0.9700 . ?
C16C H16F 0.9700 . ?
C2B H2B 0.9300 . ?
C4A H4A 0.9300 . ?
O10D C5D 1.35(2) . ?
O10D H10D 0.8200 . ?
C17F H17C 0.9700 . ?
C17F H17D 0.9700 . ?
C14A C15A 1.50(3) . ?
C14A H14G 0.9700 . ?
C14A H14H 0.9700 . ?
C14B C15B 1.55(3) . ?
C14B H14I 0.9700 . ?
C14B H14J 0.9700 . ?
C2A H2A 0.9300 . ?
C15F H15C 0.9700 . ?
C15F H15D 0.9700 . ?
C11E H11E 0.9300 . ?
C17C H17E 0.9700 . ?
C17C H17F 0.9700 . ?
C14C H14K 0.9700 . ?
C14C H14L 0.9700 . ?
C16D C17D 1.54(3) . ?
C16D C15D 1.56(3) . ?
C16D H16G 0.9700 . ?
C16D H16H 0.9700 . ?
C17A C16A 1.53(3) . ?
C17A H17G 0.9700 . ?
C17A H17H 0.9700 . ?
C5D C4D 1.33(3) . ?
C15B H15E 0.9700 . ?
C15B H15F 0.9700 . ?
C17D H17I 0.9700 . ?
C17D H17J 0.9700 . ?
C16A C15A 1.46(4) . ?
C16A H16I 0.9700 . ?
C16A H16J 0.9700 . ?
C15A H15G 0.9700 . ?
C15A H15H 0.9700 . ?
C16E C17E 1.48(3) . ?
C16E C15E 1.54(3) . ?
C16E H16K 0.9700 . ?
C16E H16L 0.9700 . ?
C4D H4D 0.9300 . ?
C15E H15I 0.9700 . ?
C15E H15J 0.9700 . ?
C15D H15K 0.9700 . ?
C15D H15L 0.9700 . ?
C17E H17K 0.9700 . ?
C17E H17L 0.9700 . ?
 
loop_
 _geom_angle_atom_site_label_1
 _geom_angle_atom_site_label_2
 _geom_angle_atom_site_label_3
 _geom_angle
 _geom_angle_site_symmetry_1
 _geom_angle_site_symmetry_3
 _geom_angle_publ_flag
C8B O9B H9B 109.5 . . ?
C5B C6B C7B 117.0(19) . . ?
C5B C6B C11B 123(2) . . ?
C7B C6B C11B 119.5(19) . . ?
C8C O9C H9C 109.5 . . ?
C11D N12D C13D 118.3(16) . . ?
C11F N12F C13F 117.0(18) . . ?
N12C C13C C14C 108.8(16) . . ?
N12C C13C C18C 109.6(16) . . ?
C14C C13C C18C 110.9(16) . . ?
N12C C13C H13C 109.2 . . ?
C14C C13C H13C 109.2 . . ?
C18C C13C H13C 109.2 . . ?
C5F C6F C7F 117.8(19) . . ?
C5F C6F C11F 121.8(18) . . ?
C7F C6F C11F 120.2(19) . . ?
N1C C18B C17B 110.4(16) . . ?
N1C C18B C13B 107.5(14) . . ?
C17B C18B C13B 110.7(17) . . ?
N1C C18B H18B 109.4 . . ?
C17B C18B H18B 109.4 . . ?
C13B C18B H18B 109.4 . . ?
C8B C7B C6B 121.0(19) . . ?
C8B C7B H7B 119.5 . . ?
C6B C7B H7B 119.5 . . ?
C11B N12B C13B 117.6(18) . . ?
C2F N1F C18E 124(2) . . ?
C8A O9A H9A 109.5 . . ?
C2A N1A C18C 119.0(18) . . ?
C2D N1D C18F 119.2(17) . . ?
N12F C13F C18F 109.5(16) . . ?
N12F C13F C14F 109.6(17) . . ?
C18F C13F C14F 110.5(16) . . ?
N12F C13F H13F 109.1 . . ?
C18F C13F H13F 109.1 . . ?
C14F C13F H13F 109.1 . . ?
C8D O9D H9D 109.5 . . ?
N1D C18F C13F 108.9(15) . . ?
N1D C18F C17F 107.0(15) . . ?
C13F C18F C17F 110.3(17) . . ?
N1D C18F H18F 110.2 . . ?
C13F C18F H18F 110.2 . . ?
C17F C18F H18F 110.2 . . ?
C2C N1C C18B 122.8(17) . . ?
C7D C8D C3D 121.4(18) . . ?
C7D C8D O9D 119.5(18) . . ?
C3D C8D O9D 119.0(18) . . ?
C11C N12C C13C 119.7(16) . . ?
C2B N1B C18A 122.8(19) . . ?
C4B C3B C8B 119(2) . . ?
C4B C3B C2B 120(2) . . ?
C8B C3B C2B 121(2) . . ?
C11E N12E C13E 116.5(19) . . ?
C3F C4F C5F 124(2) . . ?
C3F C4F H4F 118.0 . . ?
C5F C4F H4F 118.0 . . ?
C18B C17B C16B 111.8(16) . . ?
C18B C17B H17A 109.3 . . ?
C16B C17B H17A 109.3 . . ?
C18B C17B H17B 109.3 . . ?
C16B C17B H17B 109.3 . . ?
H17A C17B H17B 107.9 . . ?
N12F C11F C6F 124.0(19) . . ?
N12F C11F H11F 118.0 . . ?
C6F C11F H11F 118.0 . . ?
N1A C18C C17C 107.8(17) . . ?
N1A C18C C13C 109.2(15) . . ?
C17C C18C C13C 112.8(19) . . ?
N1A C18C H18C 109.0 . . ?
C17C C18C H18C 109.0 . . ?
C13C C18C H18C 109.0 . . ?
C5E O10E H10E 109.5 . . ?
N1B C18A C13A 110.4(16) . . ?
N1B C18A C17A 110.4(17) . . ?
C13A C18A C17A 108(2) . . ?
N1B C18A H18A 109.3 . . ?
C13A C18A H18A 109.3 . . ?
C17A C18A H18A 109.3 . . ?
C5A C6A C7A 121(2) . . ?
C5A C6A C11A 120(2) . . ?
C7A C6A C11A 119(2) . . ?
C5C O10C H10C 109.5 . . ?
C4C C3C C8C 116.8(19) . . ?
C4C C3C C2C 121.7(19) . . ?
C8C C3C C2C 121.2(19) . . ?
N12B C11B C6B 124(2) . . ?
N12B C11B H11B 117.9 . . ?
C6B C11B H11B 117.9 . . ?
N12E C13E C18E 110.6(18) . . ?
N12E C13E C14E 108.2(18) . . ?
C18E C13E C14E 109.8(16) . . ?
N12E C13E H13E 109.4 . . ?
C18E C13E H13E 109.4 . . ?
C14E C13E H13E 109.4 . . ?
O10F C5F C6F 121.8(19) . . ?
O10F C5F C4F 120(2) . . ?
C6F C5F C4F 118(2) . . ?
C8F O9F H9F 109.5 . . ?
N12C C11C C6C 122.5(18) . . ?
N12C C11C H11C 118.8 . . ?
C6C C11C H11C 118.8 . . ?
C5D C6D C7D 118.7(19) . . ?
C5D C6D C11D 121.8(19) . . ?
C7D C6D C11D 119.4(18) . . ?
C11A N12A C13A 118(2) . . ?
C4D C3D C8D 115.3(19) . . ?
C4D C3D C2D 123(2) . . ?
C8D C3D C2D 121.7(19) . . ?
C8D C7D C6D 120.3(18) . . ?
C8D C7D H7D 119.9 . . ?
C6D C7D H7D 119.9 . . ?
N12D C11D C6D 122.6(17) . . ?
N12D C11D H11D 118.7 . . ?
C6D C11D H11D 118.7 . . ?
C4E C3E C8E 117(2) . . ?
C4E C3E C2E 121(2) . . ?
C8E C3E C2E 122(2) . . ?
C5F O10F H10F 109.5 . . ?
C4E C5E O10E 120(2) . . ?
C4E C5E C6E 120(2) . . ?
O10E C5E C6E 120(2) . . ?
N12D C13D C18D 107.9(16) . . ?
N12D C13D C14D 109.2(18) . . ?
C18D C13D C14D 112.1(17) . . ?
N12D C13D H13D 109.2 . . ?
C18D C13D H13D 109.2 . . ?
C14D C13D H13D 109.2 . . ?
C3C C4C C5C 121.7(19) . . ?
C3C C4C H4C 119.2 . . ?
C5C C4C H4C 119.2 . . ?
N1E C18D C13D 109.5(17) . . ?
N1E C18D C17D 108(2) . . ?
C13D C18D C17D 110.8(19) . . ?
N1E C18D H18D 109.6 . . ?
C13D C18D H18D 109.6 . . ?
C17D C18D H18D 109.6 . . ?
C4C C5C C6C 121(2) . . ?
C4C C5C O10C 119(2) . . ?
C6C C5C O10C 120(2) . . ?
C8F C7F C6F 122(2) . . ?
C8F C7F H7F 119.1 . . ?
C6F C7F H7F 119.1 . . ?
C7C C6C C5C 118.6(19) . . ?
C7C C6C C11C 118.2(19) . . ?
C5C C6C C11C 123(2) . . ?
C13E C18E C17E 112(2) . . ?
C13E C18E N1F 106.3(16) . . ?
C17E C18E N1F 110.0(18) . . ?
C13E C18E H18E 109.3 . . ?
C17E C18E H18E 109.3 . . ?
N1F C18E H18E 109.3 . . ?
N12B C13B C14B 111.9(17) . . ?
N12B C13B C18B 110.0(17) . . ?
C14B C13B C18B 109.3(16) . . ?
N12B C13B H13B 108.5 . . ?
C14B C13B H13B 108.5 . . ?
C18B C13B H13B 108.5 . . ?
C2E N1E C18D 117(2) . . ?
C3B C8B O9B 122(2) . . ?
C3B C8B C7B 120.5(19) . . ?
O9B C8B C7B 117(2) . . ?
N1C C2C C3C 121.8(19) . . ?
N1C C2C H2C 119.1 . . ?
C3C C2C H2C 119.1 . . ?
C8A C3A C4A 119(2) . . ?
C8A C3A C2A 122(2) . . ?
C4A C3A C2A 119(2) . . ?
C7F C8F C3F 122(2) . . ?
C7F C8F O9F 116(2) . . ?
C3F C8F O9F 122(2) . . ?
O9C C8C C7C 119.1(18) . . ?
O9C C8C C3C 120.1(19) . . ?
C7C C8C C3C 120.7(19) . . ?
C6C C7C C8C 120.8(18) . . ?
C6C C7C H7C 119.6 . . ?
C8C C7C H7C 119.6 . . ?
C8E O9E H9E 109.5 . . ?
C4F C3F C8F 116(2) . . ?
C4F C3F C2F 123(2) . . ?
C8F C3F C2F 120(2) . . ?
C5E C6E C7E 116(2) . . ?
C5E C6E C11E 123(2) . . ?
C7E C6E C11E 121(2) . . ?
C5B O10B H10B 109.5 . . ?
N12A C13A C14A 112.4(18) . . ?
N12A C13A C18A 104.7(18) . . ?
C14A C13A C18A 108.7(19) . . ?
N12A C13A H13A 110.3 . . ?
C14A C13A H13A 110.3 . . ?
C18A C13A H13A 110.3 . . ?
C13D C14D C15D 109(2) . . ?
C13D C14D H14A 109.9 . . ?
C15D C14D H14A 109.9 . . ?
C13D C14D H14B 109.9 . . ?
C15D C14D H14B 109.9 . . ?
H14A C14D H14B 108.3 . . ?
N1E C2E C3E 119(2) . . ?
N1E C2E H2E 120.7 . . ?
C3E C2E H2E 120.7 . . ?
C8E C7E C6E 123(2) . . ?
C8E C7E H7E 118.5 . . ?
C6E C7E H7E 118.5 . . ?
N1F C2F C3F 119(2) . . ?
N1F C2F H2F 120.3 . . ?
C3F C2F H2F 120.3 . . ?
C5A O10A H10A 109.5 . . ?
N1D C2D C3D 125(2) . . ?
N1D C2D H2D 117.6 . . ?
C3D C2D H2D 117.6 . . ?
C15E C14E C13E 110(2) . . ?
C15E C14E H14C 109.6 . . ?
C13E C14E H14C 109.6 . . ?
C15E C14E H14D 109.6 . . ?
C13E C14E H14D 109.6 . . ?
H14C C14E H14D 108.1 . . ?
C3E C4E C5E 123(2) . . ?
C3E C4E H4E 118.3 . . ?
C5E C4E H4E 118.3 . . ?
C3B C4B C5B 120(2) . . ?
C3B C4B H4B 119.9 . . ?
C5B C4B H4B 119.9 . . ?
C14C C15C C16C 109.9(19) . . ?
C14C C15C H15A 109.7 . . ?
C16C C15C H15A 109.7 . . ?
C14C C15C H15B 109.7 . . ?
C16C C15C H15B 109.7 . . ?
H15A C15C H15B 108.2 . . ?
O9E C8E C7E 118(2) . . ?
O9E C8E C3E 122(2) . . ?
C7E C8E C3E 120(2) . . ?
C15B C16B C17B 111.1(17) . . ?
C15B C16B H16A 109.4 . . ?
C17B C16B H16A 109.4 . . ?
C15B C16B H16B 109.4 . . ?
C17B C16B H16B 109.4 . . ?
H16A C16B H16B 108.0 . . ?
C15F C14F C13F 108.8(18) . . ?
C15F C14F H14E 109.9 . . ?
C13F C14F H14E 109.9 . . ?
C15F C14F H14F 109.9 . . ?
C13F C14F H14F 109.9 . . ?
H14E C14F H14F 108.3 . . ?
C6B C5B O10B 120(2) . . ?
C6B C5B C4B 122(2) . . ?
O10B C5B C4B 118(2) . . ?
C6A C5A O10A 124(2) . . ?
C6A C5A C4A 119(2) . . ?
O10A C5A C4A 117(2) . . ?
O9A C8A C3A 121(2) . . ?
O9A C8A C7A 118(2) . . ?
C3A C8A C7A 120(2) . . ?
N12A C11A C6A 122(2) . . ?
N12A C11A H11A 119.0 . . ?
C6A C11A H11A 119.0 . . ?
C6A C7A C8A 120(2) . . ?
C6A C7A H7A 119.8 . . ?
C8A C7A H7A 119.8 . . ?
C15F C16F C17F 109.7(18) . . ?
C15F C16F H16C 109.7 . . ?
C17F C16F H16C 109.7 . . ?
C15F C16F H16D 109.7 . . ?
C17F C16F H16D 109.7 . . ?
H16C C16F H16D 108.2 . . ?
C17C C16C C15C 109.7(18) . . ?
C17C C16C H16E 109.7 . . ?
C15C C16C H16E 109.7 . . ?
C17C C16C H16F 109.7 . . ?
C15C C16C H16F 109.7 . . ?
H16E C16C H16F 108.2 . . ?
N1B C2B C3B 125(2) . . ?
N1B C2B H2B 117.7 . . ?
C3B C2B H2B 117.7 . . ?
C3A C4A C5A 120(2) . . ?
C3A C4A H4A 119.9 . . ?
C5A C4A H4A 119.9 . . ?
C5D O10D H10D 109.5 . . ?
C16F C17F C18F 109.4(17) . . ?
C16F C17F H17C 109.8 . . ?
C18F C17F H17C 109.8 . . ?
C16F C17F H17D 109.8 . . ?
C18F C17F H17D 109.8 . . ?
H17C C17F H17D 108.2 . . ?
C15A C14A C13A 111.4(19) . . ?
C15A C14A H14G 109.4 . . ?
C13A C14A H14G 109.4 . . ?
C15A C14A H14H 109.4 . . ?
C13A C14A H14H 109.4 . . ?
H14G C14A H14H 108.0 . . ?
C13B C14B C15B 110.5(18) . . ?
C13B C14B H14I 109.6 . . ?
C15B C14B H14I 109.6 . . ?
C13B C14B H14J 109.6 . . ?
C15B C14B H14J 109.6 . . ?
H14I C14B H14J 108.1 . . ?
N1A C2A C3A 123(2) . . ?
N1A C2A H2A 118.4 . . ?
C3A C2A H2A 118.4 . . ?
C16F C15F C14F 113(2) . . ?
C16F C15F H15C 109.0 . . ?
C14F C15F H15C 109.0 . . ?
C16F C15F H15D 109.0 . . ?
C14F C15F H15D 109.0 . . ?
H15C C15F H15D 107.8 . . ?
N12E C11E C6E 122(2) . . ?
N12E C11E H11E 118.8 . . ?
C6E C11E H11E 118.8 . . ?
C18C C17C C16C 112.8(18) . . ?
C18C C17C H17E 109.0 . . ?
C16C C17C H17E 109.0 . . ?
C18C C17C H17F 109.0 . . ?
C16C C17C H17F 109.0 . . ?
H17E C17C H17F 107.8 . . ?
C13C C14C C15C 113.1(18) . . ?
C13C C14C H14K 109.0 . . ?
C15C C14C H14K 109.0 . . ?
C13C C14C H14L 109.0 . . ?
C15C C14C H14L 109.0 . . ?
H14K C14C H14L 107.8 . . ?
C17D C16D C15D 110(2) . . ?
C17D C16D H16G 109.7 . . ?
C15D C16D H16G 109.7 . . ?
C17D C16D H16H 109.7 . . ?
C15D C16D H16H 109.7 . . ?
H16G C16D H16H 108.2 . . ?
C16A C17A C18A 109(2) . . ?
C16A C17A H17G 109.8 . . ?
C18A C17A H17G 109.8 . . ?
C16A C17A H17H 109.8 . . ?
C18A C17A H17H 109.8 . . ?
H17G C17A H17H 108.3 . . ?
C4D C5D C6D 119(2) . . ?
C4D C5D O10D 120(2) . . ?
C6D C5D O10D 121(2) . . ?
C16B C15B C14B 107.7(19) . . ?
C16B C15B H15E 110.2 . . ?
C14B C15B H15E 110.2 . . ?
C16B C15B H15F 110.2 . . ?
C14B C15B H15F 110.2 . . ?
H15E C15B H15F 108.5 . . ?
C16D C17D C18D 108(2) . . ?
C16D C17D H17I 110.0 . . ?
C18D C17D H17I 110.0 . . ?
C16D C17D H17J 110.0 . . ?
C18D C17D H17J 110.0 . . ?
H17I C17D H17J 108.4 . . ?
C15A C16A C17A 112(3) . . ?
C15A C16A H16I 109.3 . . ?
C17A C16A H16I 109.3 . . ?
C15A C16A H16J 109.3 . . ?
C17A C16A H16J 109.3 . . ?
H16I C16A H16J 107.9 . . ?
C16A C15A C14A 113(3) . . ?
C16A C15A H15G 108.9 . . ?
C14A C15A H15G 108.9 . . ?
C16A C15A H15H 108.9 . . ?
C14A C15A H15H 108.9 . . ?
H15G C15A H15H 107.7 . . ?
C17E C16E C15E 110.4(19) . . ?
C17E C16E H16K 109.6 . . ?
C15E C16E H16K 109.6 . . ?
C17E C16E H16L 109.6 . . ?
C15E C16E H16L 109.6 . . ?
H16K C16E H16L 108.1 . . ?
C5D C4D C3D 125(2) . . ?
C5D C4D H4D 117.5 . . ?
C3D C4D H4D 117.5 . . ?
C14E C15E C16E 111(2) . . ?
C14E C15E H15I 109.4 . . ?
C16E C15E H15I 109.4 . . ?
C14E C15E H15J 109.4 . . ?
C16E C15E H15J 109.4 . . ?
H15I C15E H15J 108.0 . . ?
C14D C15D C16D 113(2) . . ?
C14D C15D H15K 109.0 . . ?
C16D C15D H15K 109.0 . . ?
C14D C15D H15L 109.0 . . ?
C16D C15D H15L 109.0 . . ?
H15K C15D H15L 107.8 . . ?
C16E C17E C18E 112(2) . . ?
C16E C17E H17K 109.1 . . ?
C18E C17E H17K 109.1 . . ?
C16E C17E H17L 109.1 . . ?
C18E C17E H17L 109.1 . . ?
H17K C17E H17L 107.9 . . ?
 
loop_
 _geom_torsion_atom_site_label_1
 _geom_torsion_atom_site_label_2
 _geom_torsion_atom_site_label_3
 _geom_torsion_atom_site_label_4
 _geom_torsion
 _geom_torsion_site_symmetry_1
 _geom_torsion_site_symmetry_2
 _geom_torsion_site_symmetry_3
 _geom_torsion_site_symmetry_4
 _geom_torsion_publ_flag
C5B C6B C7B C8B 2(3) . . . . ?
C11B C6B C7B C8B -176.6(16) . . . . ?
C11F N12F C13F C18F 128.3(17) . . . . ?
C11F N12F C13F C14F -110.4(19) . . . . ?
C2D N1D C18F C13F 108(2) . . . . ?
C2D N1D C18F C17F -132.6(19) . . . . ?
N12F C13F C18F N1D -64(2) . . . . ?
C14F C13F C18F N1D 175.6(16) . . . . ?
N12F C13F C18F C17F 179.2(14) . . . . ?
C14F C13F C18F C17F 58(2) . . . . ?
C17B C18B N1C C2C -117(2) . . . . ?
C13B C18B N1C C2C 122(2) . . . . ?
C14C C13C N12C C11C -118.2(18) . . . . ?
C18C C13C N12C C11C 120.4(18) . . . . ?
N1C C18B C17B C16B -173.5(16) . . . . ?
C13B C18B C17B C16B -55(2) . . . . ?
C13F N12F C11F C6F -178.8(16) . . . . ?
C5F C6F C11F N12F 0(3) . . . . ?
C7F C6F C11F N12F -175.0(18) . . . . ?
C2A N1A C18C C17C -134(2) . . . . ?
C2A N1A C18C C13C 103(2) . . . . ?
N12C C13C C18C N1A -67(2) . . . . ?
C14C C13C C18C N1A 172.7(16) . . . . ?
N12C C13C C18C C17C 173.0(16) . . . . ?
C14C C13C C18C C17C 53(2) . . . . ?
C2B N1B C18A C13A 118(2) . . . . ?
C2B N1B C18A C17A -123(2) . . . . ?
C13B N12B C11B C6B -179.6(17) . . . . ?
C5B C6B C11B N12B 3(3) . . . . ?
C7B C6B C11B N12B -178.4(18) . . . . ?
C11E N12E C13E C18E 123(2) . . . . ?
C11E N12E C13E C14E -116.5(19) . . . . ?
C7F C6F C5F O10F 173.9(18) . . . . ?
C11F C6F C5F O10F -1(3) . . . . ?
C7F C6F C5F C4F -1(3) . . . . ?
C11F C6F C5F C4F -176.5(17) . . . . ?
C3F C4F C5F O10F -179(2) . . . . ?
C3F C4F C5F C6F -4(3) . . . . ?
C13C N12C C11C C6C -176.8(16) . . . . ?
C7D C8D C3D C4D 2(3) . . . . ?
O9D C8D C3D C4D -178(2) . . . . ?
C7D C8D C3D C2D -179.0(19) . . . . ?
O9D C8D C3D C2D 1(3) . . . . ?
C3D C8D C7D C6D 2(3) . . . . ?
O9D C8D C7D C6D -178.3(17) . . . . ?
C5D C6D C7D C8D -3(3) . . . . ?
C11D C6D C7D C8D -178.7(17) . . . . ?
C13D N12D C11D C6D 177.2(17) . . . . ?
C5D C6D C11D N12D 9(3) . . . . ?
C7D C6D C11D N12D -174.8(18) . . . . ?
C11D N12D C13D C18D 127(2) . . . . ?
C11D N12D C13D C14D -111.3(19) . . . . ?
C8C C3C C4C C5C 3(3) . . . . ?
C2C C3C C4C C5C 177.2(18) . . . . ?
N12D C13D C18D N1E -61(2) . . . . ?
C14D C13D C18D N1E 179.2(17) . . . . ?
N12D C13D C18D C17D -179.1(18) . . . . ?
C14D C13D C18D C17D 61(3) . . . . ?
C3C C4C C5C C6C -3(3) . . . . ?
C3C C4C C5C O10C 179.7(17) . . . . ?
C5F C6F C7F C8F 4(3) . . . . ?
C11F C6F C7F C8F 179.3(18) . . . . ?
C4C C5C C6C C7C 0(3) . . . . ?
O10C C5C C6C C7C 177.3(17) . . . . ?
C4C C5C C6C C11C 177.2(18) . . . . ?
O10C C5C C6C C11C -5(3) . . . . ?
N12C C11C C6C C7C 178.5(18) . . . . ?
N12C C11C C6C C5C 1(3) . . . . ?
N12E C13E C18E C17E 173.9(17) . . . . ?
C14E C13E C18E C17E 55(3) . . . . ?
N12E C13E C18E N1F -66(2) . . . . ?
C14E C13E C18E N1F 175.0(18) . . . . ?
C2F N1F C18E C13E 115(2) . . . . ?
C2F N1F C18E C17E -123(2) . . . . ?
C11B N12B C13B C14B -113(2) . . . . ?
C11B N12B C13B C18B 125.7(18) . . . . ?
N1C C18B C13B N12B -60.3(19) . . . . ?
C17B C18B C13B N12B 179.0(15) . . . . ?
N1C C18B C13B C14B 176.5(16) . . . . ?
C17B C18B C13B C14B 56(2) . . . . ?
C13D C18D N1E C2E 126(2) . . . . ?
C17D C18D N1E C2E -114(2) . . . . ?
C4B C3B C8B O9B 179.5(18) . . . . ?
C2B C3B C8B O9B 0(3) . . . . ?
C4B C3B C8B C7B -1(3) . . . . ?
C2B C3B C8B C7B -179.9(17) . . . . ?
C6B C7B C8B C3B 0(3) . . . . ?
C6B C7B C8B O9B -179.9(14) . . . . ?
C18B N1C C2C C3C -179.9(15) . . . . ?
C4C C3C C2C N1C -172.8(19) . . . . ?
C8C C3C C2C N1C 1(3) . . . . ?
C6F C7F C8F C3F -2(3) . . . . ?
C6F C7F C8F O9F -177.5(18) . . . . ?
C4C C3C C8C O9C 175.6(17) . . . . ?
C2C C3C C8C O9C 2(3) . . . . ?
C4C C3C C8C C7C -1(3) . . . . ?
C2C C3C C8C C7C -174.8(18) . . . . ?
C5C C6C C7C C8C 3(3) . . . . ?
C11C C6C C7C C8C -174.9(17) . . . . ?
O9C C8C C7C C6C -178.5(18) . . . . ?
C3C C8C C7C C6C -2(3) . . . . ?
C5F C4F C3F C8F 5(3) . . . . ?
C5F C4F C3F C2F -174(2) . . . . ?
C7F C8F C3F C4F -3(3) . . . . ?
O9F C8F C3F C4F 173(2) . . . . ?
C7F C8F C3F C2F 177(2) . . . . ?
O9F C8F C3F C2F -8(3) . . . . ?
C4E C5E C6E C7E -1(3) . . . . ?
O10E C5E C6E C7E 178.1(19) . . . . ?
C4E C5E C6E C11E -179(2) . . . . ?
O10E C5E C6E C11E 0(3) . . . . ?
C11A N12A C13A C14A -102(2) . . . . ?
C11A N12A C13A C18A 140(2) . . . . ?
N1B C18A C13A N12A -58(2) . . . . ?
C17A C18A C13A N12A -179.2(18) . . . . ?
N1B C18A C13A C14A -178.7(17) . . . . ?
C17A C18A C13A C14A 60(2) . . . . ?
N12D C13D C14D C15D -177.4(16) . . . . ?
C18D C13D C14D C15D -58(2) . . . . ?
C18D N1E C2E C3E -174.1(18) . . . . ?
C4E C3E C2E N1E -178(2) . . . . ?
C8E C3E C2E N1E 2(3) . . . . ?
C5E C6E C7E C8E -1(3) . . . . ?
C11E C6E C7E C8E 178(2) . . . . ?
C18E N1F C2F C3F -178.6(18) . . . . ?
C4F C3F C2F N1F -177(2) . . . . ?
C8F C3F C2F N1F 4(3) . . . . ?
C18F N1D C2D C3D -177.7(18) . . . . ?
C4D C3D C2D N1D 177(2) . . . . ?
C8D C3D C2D N1D -1(3) . . . . ?
N12E C13E C14E C15E -177.7(18) . . . . ?
C18E C13E C14E C15E -57(3) . . . . ?
C8E C3E C4E C5E 3(3) . . . . ?
C2E C3E C4E C5E -176(2) . . . . ?
O10E C5E C4E C3E -179.2(19) . . . . ?
C6E C5E C4E C3E 0(3) . . . . ?
C8B C3B C4B C5B -1(3) . . . . ?
C2B C3B C4B C5B 178(2) . . . . ?
C6E C7E C8E O9E -179(2) . . . . ?
C6E C7E C8E C3E 3(4) . . . . ?
C4E C3E C8E O9E 178(2) . . . . ?
C2E C3E C8E O9E -2(3) . . . . ?
C4E C3E C8E C7E -4(3) . . . . ?
C2E C3E C8E C7E 175(2) . . . . ?
C18B C17B C16B C15B 58(2) . . . . ?
N12F C13F C14F C15F -179.0(19) . . . . ?
C18F C13F C14F C15F -58(2) . . . . ?
C7B C6B C5B O10B -178.7(18) . . . . ?
C11B C6B C5B O10B -1(3) . . . . ?
C7B C6B C5B C4B -3(3) . . . . ?
C11B C6B C5B C4B 174.7(19) . . . . ?
C3B C4B C5B C6B 3(3) . . . . ?
C3B C4B C5B O10B 178(2) . . . . ?
C7A C6A C5A O10A 179(2) . . . . ?
C11A C6A C5A O10A -3(3) . . . . ?
C7A C6A C5A C4A 1(3) . . . . ?
C11A C6A C5A C4A 179.9(19) . . . . ?
C4A C3A C8A O9A 176.7(19) . . . . ?
C2A C3A C8A O9A 2(3) . . . . ?
C4A C3A C8A C7A -1(3) . . . . ?
C2A C3A C8A C7A -175.8(19) . . . . ?
C13A N12A C11A C6A -177.6(16) . . . . ?
C5A C6A C11A N12A 8(3) . . . . ?
C7A C6A C11A N12A -174(2) . . . . ?
C5A C6A C7A C8A -2(3) . . . . ?
C11A C6A C7A C8A 179.7(17) . . . . ?
O9A C8A C7A C6A -176.3(18) . . . . ?
C3A C8A C7A C6A 2(3) . . . . ?
C14C C15C C16C C17C -55(2) . . . . ?
C18A N1B C2B C3B -176.6(18) . . . . ?
C4B C3B C2B N1B -177(2) . . . . ?
C8B C3B C2B N1B 2(3) . . . . ?
C8A C3A C4A C5A 1(3) . . . . ?
C2A C3A C4A C5A 176(2) . . . . ?
C6A C5A C4A C3A -1(3) . . . . ?
O10A C5A C4A C3A -179(2) . . . . ?
C15F C16F C17F C18F 56(2) . . . . ?
N1D C18F C17F C16F -175.4(17) . . . . ?
C13F C18F C17F C16F -57(2) . . . . ?
N12A C13A C14A C15A -173(2) . . . . ?
C18A C13A C14A C15A -58(3) . . . . ?
N12B C13B C14B C15B 178.4(17) . . . . ?
C18B C13B C14B C15B -59(2) . . . . ?
C18C N1A C2A C3A 178.6(17) . . . . ?
C8A C3A C2A N1A -3(3) . . . . ?
C4A C3A C2A N1A -178(2) . . . . ?
C17F C16F C15F C14F -59(3) . . . . ?
C13F C14F C15F C16F 59(3) . . . . ?
C13E N12E C11E C6E 179.7(19) . . . . ?
C5E C6E C11E N12E 6(3) . . . . ?
C7E C6E C11E N12E -173(2) . . . . ?
N1A C18C C17C C16C -176.0(18) . . . . ?
C13C C18C C17C C16C -55(2) . . . . ?
C15C C16C C17C C18C 56(3) . . . . ?
N12C C13C C14C C15C -173.8(17) . . . . ?
C18C C13C C14C C15C -53(2) . . . . ?
C16C C15C C14C C13C 55(2) . . . . ?
N1B C18A C17A C16A 180(3) . . . . ?
C13A C18A C17A C16A -60(3) . . . . ?
C7D C6D C5D C4D -1(4) . . . . ?
C11D C6D C5D C4D 176(2) . . . . ?
C7D C6D C5D O10D -178(2) . . . . ?
C11D C6D C5D O10D -2(4) . . . . ?
C17B C16B C15B C14B -59(2) . . . . ?
C13B C14B C15B C16B 62(2) . . . . ?
C15D C16D C17D C18D 56(3) . . . . ?
N1E C18D C17D C16D -179(2) . . . . ?
C13D C18D C17D C16D -59(3) . . . . ?
C18A C17A C16A C15A 57(4) . . . . ?
C17A C16A C15A C14A -54(4) . . . . ?
C13A C14A C15A C16A 55(4) . . . . ?
C6D C5D C4D C3D 5(5) . . . . ?
O10D C5D C4D C3D -178(3) . . . . ?
C8D C3D C4D C5D -6(4) . . . . ?
C2D C3D C4D C5D 176(3) . . . . ?
C13E C14E C15E C16E 58(3) . . . . ?
C17E C16E C15E C14E -57(3) . . . . ?
C13D C14D C15D C16D 56(3) . . . . ?
C17D C16D C15D C14D -57(3) . . . . ?
C15E C16E C17E C18E 54(3) . . . . ?
C13E C18E C17E C16E -55(3) . . . . ?
N1F C18E C17E C16E -173.1(19) . . . . ?
 
loop_
 _geom_hbond_atom_site_label_D 
 _geom_hbond_atom_site_label_H 
 _geom_hbond_atom_site_label_A 
 _geom_hbond_distance_DH 
 _geom_hbond_distance_HA 
 _geom_hbond_distance_DA 
 _geom_hbond_angle_DHA 
 _geom_hbond_site_symmetry_A 
 _geom_hbond_publ_flag
O9B H9B N1B  0.82 1.86 2.579(18) 144.9 . yes
O9C H9C N1C  0.82 1.85 2.569(18) 146.4 . yes
O9A H9A N1A  0.82 1.88 2.62(2) 148.2 . yes
O9D H9D N1D  0.82 1.86 2.595(19) 149.0 . yes
C11F H11F O9A  0.93 2.65 3.25(3) 122.8 . yes
O10E H10E N12E  0.82 1.89 2.62(2) 147.3 . yes
O10C H10C N12C  0.82 1.92 2.64(2) 146.2 . yes
O9F H9F N1F  0.82 1.77 2.49(2) 145.0 . yes
O10F H10F N12F  0.82 1.91 2.64(2) 147.6 . yes
O9E H9E N1E  0.82 1.86 2.58(3) 146.2 . yes
O10B H10B N12B  0.82 1.90 2.63(2) 148.3 . yes
O10A H10A N12A  0.82 1.89 2.61(2) 145.7 . yes
O10D H10D N12D  0.82 1.85 2.59(2) 149.0 . yes
C11E H11E O10D  0.93 2.57 3.49(3) 172.0 1_556 yes
C14C H14K O10B  0.97 2.64 3.45(3) 140.3 6 yes
C4D H4D O9F  0.93 2.30 3.13(3) 148.6 1_554 yes
C11D H11D O9B  0.93 2.67 3.54(2) 155.9 2 yes
 
_refine_diff_density_max    0.630
_refine_diff_density_min   -0.227
_refine_diff_density_rms    0.058

_shelx_res_file
;
TITL TI_10bar_CH4 in R3
    C:\Users\leighl\DOCUME~1\Drafts\INFLAT~1\Methane\10-COP~1\TI_10bar_CH4_T.res
    created by SHELXL-2019/3 at 09:53:09 on 05-Dec-2024
CELL 0.71073 50.8720 50.8720 9.7345 90.000 90.000 120.000
ZERR 18.0000 0.0013 0.0013 0.0004 0.000 0.000 0.000
LATT -3
SYMM -Y, X-Y, Z
SYMM -X+Y, -X, Z
SFAC C H N O
UNIT 774 936 108 108
BOND
SIMU 0.04
RIGU 0.04
flat 0.1 C3A C8A O9A H9A
flat 0.1 C6A C5A O10A H10A
flat 0.1 C3B C8B O9B H9B
flat 0.1 C6B C5B O10B H10B
flat 0.1 C3C C8C O9C H9C
flat 0.1 C6C C5C O10C H10C
flat 0.1 C3D C8D O9D H9D
flat 0.1 C6D C5D O10D H10D
flat 0.1 C3e C8e O9e H9e
flat 0.1 C6e C5e O10e H10e
flat 0.1 C3F C8F O9F H9F
flat 0.1 C6F C5F O10F H10F
BOND $H
CONF
EQIV $1 X,Y,1+Z
EQIV $2 2/3-X+Y,1/3-X,1/3+Z
EQIV $3 X,Y,Z-1
EQIV $4 -Y,X-Y,Z
HTAB O9B N1B
HTAB O9C N1C
HTAB O9A N1A
HTAB O9D N1D
HTAB C11F O9A
HTAB O10E N12E
HTAB O10C N12C
HTAB O9F N1F
HTAB O10F N12F
HTAB O9E N1E
HTAB O10B N12B
HTAB O10A N12A
HTAB O10D N12D
HTAB C11E O10D_$1
HTAB C14C O10B_$2
HTAB C4D O9F_$3
HTAB C11D O9B_$4
OMIT -16 25 -2
ACTA
FMAP 2 1 53
PLAN 20 0 0
HTAB 2.0
LIST 4 1
TEMP 27
L.S. 10
WGHT    0.145400
FVAR       0.03954
O9B   4    0.094577   -0.080903   -0.182131    11.00000    0.11660    0.10290 =
         0.12485    0.01167    0.01830    0.05123
AFIX  87
H9B   2    0.083397   -0.088226   -0.115396    11.00000   -1.50000
AFIX   0
C6B   1    0.162574   -0.082496   -0.280678    11.00000    0.11501    0.10246 =
         0.11539    0.00798    0.00678    0.06082
O9C   4    0.251625    0.026685   -0.318406    11.00000    0.21285    0.14370 =
         0.11640   -0.01928   -0.03307    0.12705
AFIX  87
H9C   2    0.250788    0.012075   -0.358167    11.00000   -1.50000
AFIX   0
N12D  3    0.169997    0.229478   -0.403984    11.00000    0.10567    0.11270 =
         0.13131    0.04704    0.03304    0.05034
N12F  3    0.199172    0.079890   -0.075952    11.00000    0.12585    0.09959 =
         0.11512   -0.02731   -0.01316    0.06222
C13C  1    0.281797    0.101850    0.331876    11.00000    0.09038    0.10442 =
         0.10361    0.00211   -0.02008    0.04682
AFIX  13
H13C  2    0.273022    0.111893    0.278293    11.00000   -1.20000
AFIX   0
C6F   1    0.221929    0.119299    0.095087    11.00000    0.11606    0.10370 =
         0.08673   -0.01457    0.00042    0.06102
C18B  1    0.261465   -0.039871   -0.453608    11.00000    0.10486    0.11496 =
         0.12987   -0.00669    0.00283    0.06840
AFIX  13
H18B  2    0.266756   -0.053404   -0.404487    11.00000   -1.20000
AFIX   0
C7B   1    0.138615   -0.076718   -0.279094    11.00000    0.11487    0.08367 =
         0.10372   -0.00183   -0.00140    0.04962
AFIX  43
H7B   2    0.136868   -0.065287   -0.349305    11.00000   -1.20000
AFIX   0
N12B  3    0.207580   -0.073638   -0.399384    11.00000    0.10394    0.11762 =
         0.13769    0.00588    0.01915    0.05962
N1F   3    0.286281    0.207643    0.394809    11.00000    0.12762    0.12639 =
         0.13294   -0.03046   -0.03016    0.05854
O9A   4    0.176916    0.055866    0.330161    11.00000    0.11336    0.11769 =
         0.20106    0.00834   -0.02197    0.05128
AFIX  87
H9A   2    0.194923    0.066035    0.350587    11.00000   -1.50000
AFIX   0
N1A   3    0.230917    0.067011    0.405350    11.00000    0.10186    0.12455 =
         0.10488    0.00424   -0.00926    0.04988
N1D   3    0.155906    0.079792   -0.264532    11.00000    0.11143    0.10527 =
         0.11209   -0.01322   -0.01198    0.05959
C13F  1    0.172925    0.052306   -0.118879    11.00000    0.13119    0.10627 =
         0.12103   -0.01069   -0.00279    0.06702
AFIX  13
H13F  2    0.155979    0.047933   -0.057282    11.00000   -1.20000
AFIX   0
O9D   4    0.121369    0.102178   -0.203918    11.00000    0.14106    0.13548 =
         0.24147    0.05634    0.07702    0.08623
AFIX  87
H9D   2    0.127219    0.089811   -0.206804    11.00000   -1.50000
AFIX   0
C18F  1    0.164494    0.055994   -0.263924    11.00000    0.11549    0.11284 =
         0.11739   -0.01255   -0.00930    0.06650
AFIX  13
H18F  2    0.181644    0.061571   -0.326089    11.00000   -1.20000
AFIX   0
N1C   3    0.262187   -0.017149   -0.357167    11.00000    0.12834    0.09516 =
         0.12808    0.00925    0.02404    0.06827
C8D   1    0.142890    0.129209   -0.266666    11.00000    0.10347    0.11492 =
         0.12024    0.03027    0.02967    0.05664
N12C  3    0.283765    0.079719    0.246626    11.00000    0.11271    0.12049 =
         0.11218   -0.00326   -0.00711    0.06329
N1B   3    0.075562   -0.112034    0.041529    11.00000    0.10179    0.10780 =
         0.09341    0.01312    0.02508    0.02338
C3B   1    0.119753   -0.104266   -0.070967    11.00000    0.09983    0.12431 =
         0.11810    0.03333    0.02169    0.05291
N12E  3    0.286966    0.263633    0.346238    11.00000    0.08588    0.12984 =
         0.13921   -0.01128   -0.00961    0.03911
C4F   1    0.271592    0.161823    0.093770    11.00000    0.11063    0.14042 =
         0.12458   -0.02389    0.00099    0.05578
AFIX  43
H4F   2    0.290341    0.172595    0.050486    11.00000   -1.20000
AFIX   0
C17B  1    0.283470   -0.024591   -0.567965    11.00000    0.11168    0.12768 =
         0.13530    0.00228    0.02190    0.06715
AFIX  23
H17A  2    0.303946   -0.014374   -0.531338    11.00000   -1.20000
H17B  2    0.279793   -0.009353   -0.609064    11.00000   -1.20000
AFIX   0
C11F  1    0.197466    0.091010    0.037554    11.00000    0.12333    0.10041 =
         0.13073   -0.00149    0.00665    0.06459
AFIX  43
H11F  2    0.179567    0.080576    0.087599    11.00000   -1.20000
AFIX   0
C18C  1    0.261936    0.086416    0.452482    11.00000    0.10062    0.13041 =
         0.10527   -0.00948   -0.02127    0.05134
AFIX  13
H18C  2    0.268975    0.073844    0.497740    11.00000   -1.20000
AFIX   0
O10E  4    0.302299    0.285618    0.096951    11.00000    0.08890    0.16379 =
         0.15825    0.00967    0.01333    0.05750
AFIX  87
H10E  2    0.304692    0.280773    0.174294    11.00000   -1.50000
AFIX   0
C18A  1    0.054472   -0.122880    0.159053    11.00000    0.09203    0.13809 =
         0.12396    0.00399    0.00778    0.02561
AFIX  13
H18A  2    0.060736   -0.133433    0.223983    11.00000   -1.20000
AFIX   0
C6A   1    0.129346   -0.025187    0.296338    11.00000    0.09395    0.12561 =
         0.09322    0.00835   -0.00205    0.04844
O10C  4    0.295623    0.035464    0.204280    11.00000    0.16986    0.18144 =
         0.11273    0.00347   -0.02213    0.11661
AFIX  87
H10C  2    0.297222    0.050619    0.241904    11.00000   -1.50000
AFIX   0
C3C   1    0.270412    0.006711   -0.143042    11.00000    0.11484    0.10997 =
         0.10753    0.01556    0.01011    0.06610
C11B  1    0.185373   -0.069234   -0.387355    11.00000    0.10631    0.09836 =
         0.12121    0.00594    0.00746    0.04408
AFIX  43
H11B  2    0.183536   -0.056646   -0.451197    11.00000   -1.20000
AFIX   0
C13E  1    0.292206    0.254634    0.481173    11.00000    0.09017    0.12352 =
         0.13697   -0.03382   -0.00780    0.04775
AFIX  13
H13E  2    0.272710    0.242195    0.527559    11.00000   -1.20000
AFIX   0
C5F   1    0.248896    0.136081    0.028177    11.00000    0.11975    0.12368 =
         0.10687   -0.01637    0.01295    0.05531
O9F   4    0.236110    0.160502    0.413683    11.00000    0.18915    0.14143 =
         0.16508   -0.06140    0.04265    0.02702
AFIX  87
H9F   2    0.251255    0.175727    0.441938    11.00000   -1.50000
AFIX   0
C11C  1    0.274825    0.076305    0.119420    11.00000    0.11281    0.12478 =
         0.10051    0.00746    0.00074    0.07002
AFIX  43
H11C  2    0.268237    0.089022    0.084248    11.00000   -1.20000
AFIX   0
C6D   1    0.158445    0.179170   -0.335681    11.00000    0.10885    0.09751 =
         0.11597    0.00756    0.01899    0.05743
N12A  3    0.086373   -0.075842    0.274531    11.00000    0.12954    0.13930 =
         0.10358    0.00744    0.00685    0.04274
C3D   1    0.168441    0.130903   -0.321933    11.00000    0.11811    0.11221 =
         0.12414    0.02556    0.04007    0.07189
C7D   1    0.138077    0.152933   -0.271733    11.00000    0.09691    0.11457 =
         0.14582    0.02679    0.02129    0.06275
AFIX  43
H7D   2    0.120792    0.151413   -0.231454    11.00000   -1.20000
AFIX   0
C11D  1    0.153065    0.205049   -0.337556    11.00000    0.09075    0.11501 =
         0.09590    0.01868    0.02160    0.05060
AFIX  43
H11D  2    0.136692    0.203559   -0.288444    11.00000   -1.20000
AFIX   0
C3E   1    0.233938    0.277541   -0.066079    11.00000    0.08737    0.11936 =
         0.15405    0.01208    0.00005    0.03831
O10F  4    0.254622    0.127253   -0.092031    11.00000    0.13077    0.19426 =
         0.12691   -0.05373    0.01629    0.05550
AFIX  87
H10F  2    0.239810    0.111185   -0.115549    11.00000   -1.50000
AFIX   0
C5E   1    0.272118    0.277503    0.079229    11.00000    0.07405    0.13384 =
         0.14093    0.00189    0.00549    0.04344
C13D  1    0.162030    0.252863   -0.404348    11.00000    0.10883    0.09723 =
         0.12170    0.04029    0.01508    0.04570
AFIX  13
H13D  2    0.145334    0.247437   -0.339604    11.00000   -1.20000
AFIX   0
C4C   1    0.282033    0.010564   -0.013271    11.00000    0.13484    0.12397 =
         0.09998    0.02095    0.01123    0.08127
AFIX  43
H4C   2    0.289006   -0.002158    0.017643    11.00000   -1.20000
AFIX   0
C18D  1    0.189147    0.281673   -0.358371    11.00000    0.14405    0.11432 =
         0.19026    0.05480    0.01635    0.07263
AFIX  13
H18D  2    0.206115    0.286922   -0.421232    11.00000   -1.20000
AFIX   0
C5C   1    0.283678    0.032843    0.072984    11.00000    0.13755    0.15578 =
         0.08879    0.01706    0.00070    0.08695
C7F   1    0.219042    0.128680    0.225580    11.00000    0.12500    0.12249 =
         0.09892   -0.00510    0.03434    0.04522
AFIX  43
H7F   2    0.201310    0.116877    0.275086    11.00000   -1.20000
AFIX   0
C6C   1    0.274743    0.053242    0.029696    11.00000    0.12334    0.12617 =
         0.10408    0.00960    0.00218    0.08133
C18E  1    0.308165    0.237026    0.467832    11.00000    0.10841    0.12959 =
         0.15317   -0.03608   -0.02314    0.05789
AFIX  13
H18E  2    0.326383    0.248456    0.411350    11.00000   -1.20000
AFIX   0
C13B  1    0.228348   -0.058694   -0.510212    11.00000    0.11505    0.12722 =
         0.13581    0.00127    0.00685    0.08045
AFIX  13
H13B  2    0.222964   -0.044745   -0.554698    11.00000   -1.20000
AFIX   0
N1E   3    0.197690    0.277734   -0.217878    11.00000    0.12274    0.12478 =
         0.16410    0.01616   -0.01605    0.05896
C8B   1    0.117505   -0.087613   -0.175596    11.00000    0.09784    0.10066 =
         0.11973   -0.01879    0.00151    0.05435
C2C   1    0.269933   -0.015582   -0.235156    11.00000    0.13610    0.11029 =
         0.10300    0.00976    0.01201    0.07626
AFIX  43
H2C   2    0.275585   -0.029223   -0.202476    11.00000   -1.20000
AFIX   0
C3A   1    0.189215    0.017208    0.356027    11.00000    0.12009    0.10317 =
         0.11717    0.02337   -0.01531    0.03918
C8F   1    0.241184    0.154341    0.282066    11.00000    0.15395    0.11287 =
         0.10577   -0.04149    0.00504    0.06070
C8C   1    0.261456    0.027865   -0.187844    11.00000    0.14128    0.13960 =
         0.09822    0.01535    0.00182    0.09518
C7C   1    0.264313    0.050941   -0.101017    11.00000    0.16463    0.13206 =
         0.09357    0.01373   -0.00258    0.10624
AFIX  43
H7C   2    0.259032    0.064925   -0.132773    11.00000   -1.20000
AFIX   0
O9E   4    0.183661    0.256877    0.028870    11.00000    0.08217    0.25724 =
         0.19467    0.04314   -0.00478    0.05583
AFIX  87
H9E   2    0.181144    0.262587   -0.046228    11.00000   -1.50000
AFIX   0
C3F   1    0.268000    0.172072    0.216419    11.00000    0.12399    0.13888 =
         0.12599   -0.03165   -0.00959    0.05621
C6E   1    0.251342    0.262854    0.185838    11.00000    0.08993    0.13524 =
         0.12379   -0.00613    0.00325    0.03482
O10B  4    0.186903   -0.105838   -0.172708    11.00000    0.15875    0.21622 =
         0.20874    0.09576    0.05446    0.12504
AFIX  87
H10B  2    0.198502   -0.097395   -0.237122    11.00000   -1.50000
AFIX   0
C13A  1    0.054573   -0.095781    0.232859    11.00000    0.08685    0.15535 =
         0.13066   -0.00953    0.02797    0.02116
AFIX  13
H13A  2    0.048165   -0.085092    0.169437    11.00000   -1.20000
AFIX   0
C14D  1    0.151863    0.255575   -0.547214    11.00000    0.14857    0.17453 =
         0.13642    0.05568    0.03293    0.10338
AFIX  23
H14A  2    0.133898    0.236711   -0.572741    11.00000   -1.20000
H14B  2    0.167758    0.259656   -0.613137    11.00000   -1.20000
AFIX   0
C2E   1    0.225091    0.283927   -0.200632    11.00000    0.12564    0.09258 =
         0.15423    0.02278    0.00093    0.03786
AFIX  43
H2E   2    0.239159    0.292291   -0.271521    11.00000   -1.20000
AFIX   0
C7E   1    0.221467    0.256338    0.160452    11.00000    0.07852    0.20666 =
         0.14197    0.01367    0.00226    0.03130
AFIX  43
H7E   2    0.206891    0.246406    0.228161    11.00000   -1.20000
AFIX   0
C2F   1    0.290797    0.200343    0.277115    11.00000    0.13333    0.14432 =
         0.11973   -0.02985   -0.00737    0.06766
AFIX  43
H2F   2    0.308607    0.213001    0.229732    11.00000   -1.20000
AFIX   0
O10A  4    0.140997   -0.065069    0.331614    11.00000    0.16187    0.12534 =
         0.24418    0.00674   -0.06105    0.05904
AFIX  87
H10A  2    0.122879   -0.075611    0.313959    11.00000   -1.50000
AFIX   0
C2D   1    0.173574    0.105163   -0.318692    11.00000    0.14520    0.11528 =
         0.13120   -0.00538    0.02457    0.07242
AFIX  43
H2D   2    0.191189    0.107632   -0.359610    11.00000   -1.20000
AFIX   0
C14E  1    0.311832    0.283728    0.565961    11.00000    0.13819    0.14594 =
         0.14688   -0.04620   -0.02359    0.08075
AFIX  23
H14C  2    0.330563    0.296721    0.517139    11.00000   -1.20000
H14D  2    0.301013    0.294777    0.577555    11.00000   -1.20000
AFIX   0
C4E   1    0.262854    0.284380   -0.041904    11.00000    0.09383    0.13249 =
         0.15011    0.02731    0.01827    0.04369
AFIX  43
H4E   2    0.277222    0.294223   -0.110502    11.00000   -1.20000
AFIX   0
C4B   1    0.142685   -0.110237   -0.071294    11.00000    0.14534    0.13330 =
         0.14749    0.04132    0.03233    0.07648
AFIX  43
H4B   2    0.144547   -0.121326    0.000191    11.00000   -1.20000
AFIX   0
C15C  1    0.313113    0.147398    0.479714    11.00000    0.10834    0.14853 =
         0.14698   -0.02176   -0.03446    0.04059
AFIX  23
H15A  2    0.305685    0.159592    0.436275    11.00000   -1.20000
H15B  2    0.333715    0.160880    0.510680    11.00000   -1.20000
AFIX   0
C8E   1    0.212946    0.263905    0.041418    11.00000    0.08769    0.17697 =
         0.13106   -0.00696   -0.01141    0.04504
C16B  1    0.280757   -0.047356   -0.679312    11.00000    0.12855    0.13010 =
         0.15703   -0.02205    0.02040    0.05759
AFIX  23
H16A  2    0.295083   -0.036568   -0.752571    11.00000   -1.20000
H16B  2    0.285846   -0.061762   -0.639918    11.00000   -1.20000
AFIX   0
C14F  1    0.179587    0.026155   -0.111778    11.00000    0.18138    0.09961 =
         0.15776   -0.02036   -0.03290    0.07284
AFIX  23
H14E  2    0.196803    0.030543   -0.169842    11.00000   -1.20000
H14F  2    0.184523    0.023659   -0.018198    11.00000   -1.20000
AFIX   0
C5B   1    0.163583   -0.099909   -0.177948    11.00000    0.14011    0.13503 =
         0.15784    0.04376    0.03219    0.09671
C5A   1    0.149089   -0.035048    0.325747    11.00000    0.13118    0.11223 =
         0.15153    0.02087   -0.01745    0.05411
C8A   1    0.168891    0.026552    0.325913    11.00000    0.11231    0.11366 =
         0.12163    0.00693   -0.01019    0.05014
C11A  1    0.097261   -0.047325    0.262622    11.00000    0.12873    0.14128 =
         0.09999    0.01792    0.01060    0.05377
AFIX  43
H11A  2    0.084705   -0.040142    0.231812    11.00000   -1.20000
AFIX   0
C7A   1    0.138975    0.005388    0.294152    11.00000    0.13180    0.11862 =
         0.12542    0.00494   -0.02248    0.06393
AFIX  43
H7A   2    0.125399    0.011899    0.271323    11.00000   -1.20000
AFIX   0
C16F  1    0.142628   -0.000310   -0.304221    11.00000    0.18943    0.11922 =
         0.15162   -0.03054   -0.02125    0.08195
AFIX  23
H16C  2    0.124687   -0.019217   -0.329515    11.00000   -1.20000
H16D  2    0.158798    0.003204   -0.367493    11.00000   -1.20000
AFIX   0
C16C  1    0.293159    0.130590    0.601779    11.00000    0.11846    0.18204 =
         0.13315   -0.03120   -0.02220    0.06761
AFIX  23
H16E  2    0.301910    0.120304    0.651682    11.00000   -1.20000
H16F  2    0.291965    0.144913    0.663590    11.00000   -1.20000
AFIX   0
C2B   1    0.098542   -0.115422    0.034108    11.00000    0.11334    0.11167 =
         0.13841    0.00585    0.00533    0.05200
AFIX  43
H2B   2    0.101390   -0.126170    0.104210    11.00000   -1.20000
AFIX   0
C4A   1    0.179394   -0.013774    0.357186    11.00000    0.12637    0.14137 =
         0.15690    0.03374   -0.02316    0.06191
AFIX  43
H4A   2    0.192962   -0.020367    0.378854    11.00000   -1.20000
AFIX   0
O10D  4    0.205092    0.207126   -0.448952    11.00000    0.21949    0.16788 =
         0.42919    0.14565    0.22408    0.11117
AFIX  87
H10D  2    0.199597    0.219773   -0.446594    11.00000   -1.50000
AFIX   0
C17F  1    0.135937    0.025756   -0.313849    11.00000    0.15033    0.11377 =
         0.14981   -0.03143   -0.01688    0.07283
AFIX  23
H17C  2    0.118546    0.021369   -0.257038    11.00000   -1.20000
H17D  2    0.131178    0.028031   -0.408051    11.00000   -1.20000
AFIX   0
C14A  1    0.033205   -0.107817    0.354757    11.00000    0.13957    0.20517 =
         0.11762    0.02003    0.05306    0.04099
AFIX  23
H14G  2    0.040652   -0.117025    0.419767    11.00000   -1.20000
H14H  2    0.032783   -0.091099    0.400559    11.00000   -1.20000
AFIX   0
C14B  1    0.227039   -0.081177   -0.617316    11.00000    0.13674    0.12773 =
         0.16148   -0.02101    0.01493    0.04977
AFIX  23
H14I  2    0.206508   -0.092974   -0.652407    11.00000   -1.20000
H14J  2    0.232496   -0.095053   -0.575012    11.00000   -1.20000
AFIX   0
C2A   1    0.220503    0.038854    0.399240    11.00000    0.11383    0.14628 =
         0.10035    0.00196   -0.03099    0.05237
AFIX  43
H2A   2    0.233167    0.031295    0.423175    11.00000   -1.20000
AFIX   0
C15F  1    0.151931   -0.002547   -0.159643    11.00000    0.22181    0.12030 =
         0.16061   -0.02337   -0.01623    0.09703
AFIX  23
H15C  2    0.156071   -0.019181   -0.154746    11.00000   -1.20000
H15D  2    0.135180   -0.007180   -0.098005    11.00000   -1.20000
AFIX   0
C11E  1    0.259903    0.255378    0.316312    11.00000    0.10275    0.14197 =
         0.12839   -0.00268    0.00675    0.03468
AFIX  43
H11E  2    0.244782    0.244060    0.380016    11.00000   -1.20000
AFIX   0
C17C  1    0.261742    0.107689    0.552273    11.00000    0.10525    0.14674 =
         0.12264   -0.01118   -0.01660    0.03590
AFIX  23
H17E  2    0.249454    0.096421    0.630502    11.00000   -1.20000
H17F  2    0.252407    0.118369    0.510896    11.00000   -1.20000
AFIX   0
C14C  1    0.312881    0.124866    0.376790    11.00000    0.12802    0.13161 =
         0.12511   -0.01023   -0.00384    0.05421
AFIX  23
H14K  2    0.324652    0.135845    0.296897    11.00000   -1.20000
H14L  2    0.322636    0.114546    0.417681    11.00000   -1.20000
AFIX   0
C16D  1    0.172205    0.312124   -0.498761    11.00000    0.21382    0.16955 =
         0.25147    0.09534    0.01178    0.12623
AFIX  23
H16G  2    0.189065    0.318569   -0.561999    11.00000   -1.20000
H16H  2    0.166389    0.327604   -0.497218    11.00000   -1.20000
AFIX   0
C17A  1    0.021449   -0.145120    0.109167    11.00000    0.12770    0.18867 =
         0.14926   -0.00994    0.02898   -0.02329
AFIX  23
H17G  2    0.015038   -0.134828    0.045044    11.00000   -1.20000
H17H  2    0.020773   -0.162283    0.062379    11.00000   -1.20000
AFIX   0
C5D   1    0.183841    0.181195   -0.388549    11.00000    0.13669    0.12649 =
         0.23987    0.06931    0.09460    0.07786
C15B  1    0.249115   -0.064192   -0.737517    11.00000    0.13565    0.16169 =
         0.14325   -0.02944    0.01212    0.06423
AFIX  23
H15E  2    0.247717   -0.078543   -0.806791    11.00000   -1.20000
H15F  2    0.243996   -0.050064   -0.779795    11.00000   -1.20000
AFIX   0
C17D  1    0.181945    0.308263   -0.353933    11.00000    0.17508    0.11744 =
         0.25338    0.03861   -0.01102    0.07915
AFIX  23
H17I  2    0.165774    0.303609   -0.288727    11.00000   -1.20000
H17J  2    0.199798    0.326905   -0.325250    11.00000   -1.20000
AFIX   0
C16A  1    0.000168   -0.156185    0.233098    11.00000    0.14630    0.24179 =
         0.15595   -0.00846    0.05061   -0.03113
AFIX  23
H16I  2   -0.020480   -0.169348    0.201854    11.00000   -1.20000
H16J  2    0.005659   -0.167962    0.292696    11.00000   -1.20000
AFIX   0
C15A  1    0.001596   -0.130900    0.310988    11.00000    0.12871    0.25636 =
         0.13798    0.02043    0.06391   -0.00065
AFIX  23
H15G  2   -0.011074   -0.138863    0.392034    11.00000   -1.20000
H15H  2   -0.006636   -0.120938    0.255054    11.00000   -1.20000
AFIX   0
C16E  1    0.335256    0.257782    0.686965    11.00000    0.16978    0.18791 =
         0.18034   -0.05087   -0.06257    0.10324
AFIX  23
H16K  2    0.354819    0.270227    0.643413    11.00000   -1.20000
H16L  2    0.338733    0.252154    0.777517    11.00000   -1.20000
AFIX   0
C4D   1    0.188350    0.157800   -0.375674    11.00000    0.15295    0.13933 =
         0.24546    0.07632    0.10272    0.09215
AFIX  43
H4D   2    0.206775    0.160299   -0.406386    11.00000   -1.20000
AFIX   0
C15E  1    0.318797    0.276027    0.700601    11.00000    0.17954    0.17108 =
         0.15941   -0.05778   -0.04203    0.09301
AFIX  23
H15I  2    0.300106    0.264213    0.751659    11.00000   -1.20000
H15J  2    0.331472    0.294522    0.751606    11.00000   -1.20000
AFIX   0
C15D  1    0.144873    0.281384   -0.548066    11.00000    0.15566    0.21386 =
         0.17314    0.06729    0.01853    0.10120
AFIX  23
H15K  2    0.127588    0.276061   -0.488835    11.00000   -1.20000
H15L  2    0.139330    0.283871   -0.640503    11.00000   -1.20000
AFIX   0
C17E  1    0.316982    0.230126    0.604239    11.00000    0.16730    0.16560 =
         0.15888   -0.04604   -0.06534    0.08417
AFIX  23
H17K  2    0.298770    0.216417    0.654806    11.00000   -1.20000
H17L  2    0.328552    0.219931    0.589617    11.00000   -1.20000
AFIX   0
HKLF 4


REM  TI_10bar_CH4 in R3
REM wR2 = 0.3096, GooF = S = 1.003, Restrained GooF = 0.949 for all data
REM R1 = 0.0938 for 4265 Fo > 4sig(Fo) and 0.2428 for all 11869 data
REM 985 parameters refined using 1597 restraints

END

WGHT      0.1454      0.0000

REM Instructions for potential hydrogen bonds
HTAB O9B N1B
HTAB O9C N1C
HTAB O9A N1A
HTAB O9D N1D
HTAB C11F O9A
HTAB O10E N12E
HTAB O10C N12C
HTAB O9F N1F
HTAB O10F N12F
HTAB O9E N1E
HTAB O10B N12B
HTAB O10A N12A
HTAB O10D N12D
HTAB C11E O10D_$1
HTAB C14C O10B_$2
HTAB C4D O9F_$3

REM Highest difference peak  0.630,  deepest hole -0.227,  1-sigma level  0.058
Q1    1  -0.0362 -0.2307 -0.0637  11.00000  0.05    0.63
Q2    1   0.1972 -0.0378 -0.9358  11.00000  0.05    0.62
Q3    1   0.2363  0.1960 -0.0753  11.00000  0.05    0.59
Q4    1   0.2927  0.2216  0.9329  11.00000  0.05    0.30
Q5    1   0.0421 -0.0437 -0.2548  11.00000  0.05    0.23
Q6    1   0.0462 -0.0380 -0.0923  11.00000  0.05    0.23
Q7    1   0.0880  0.0411  0.1035  11.00000  0.05    0.22
Q8    1  -0.0457 -0.0923  0.1615  11.00000  0.05    0.22
Q9    1   0.0610 -0.0087 -0.0001  11.00000  0.05    0.18
Q10   1   0.0875  0.0436  0.2245  11.00000  0.05    0.18
Q11   1   0.2186 -0.0768 -0.8978  11.00000  0.05    0.16
Q12   1   0.0110 -0.0586  0.0051  11.00000  0.05    0.16
Q13   1  -0.0369 -0.0851  0.3456  11.00000  0.05    0.16
Q14   1  -0.0366 -0.0840  0.4036  11.00000  0.05    0.16
Q15   1   0.0633  0.0665 -0.0158  11.00000  0.05    0.16
Q16   1   0.0738  0.0183 -0.0016  11.00000  0.05    0.15
Q17   1   0.0651  0.0200  0.2259  11.00000  0.05    0.15
Q18   1   0.0435  0.0561 -0.1833  11.00000  0.05    0.15
Q19   1   0.0288 -0.0433  0.0331  11.00000  0.05    0.14
Q20   1  -0.0438 -0.0955  0.3405  11.00000  0.05    0.14
;
_shelx_res_checksum   15439

_shelx_hkl_file
;
  -5   1   0   33.75    1.23
   5  -1   0   35.96    1.02
  -1  -4   0   30.27    1.08
   5  -1   0   34.35    1.07
   6  -6   0   26.66    0.81
   6  -6   0   26.03    1.21
  -6   0   0   23.99    1.17
   6   0   0   24.68    1.03
   6   0   0   25.04    0.95
   0  -6   0   24.62    0.96
   6   0   0   26.13    1.24
   0  -6   0   25.29    0.88
   5   2   0  127.52    2.80
   5   2   0  126.57    2.66
   2  -7   0  123.53    2.29
   2  -7   0  121.40    2.67
  -7   5   0  124.06    3.17
   5   2   0  124.73    2.81
   7  -5   0  118.31    2.42
  -2   7   0  106.84    2.57
   7  -5   0  120.85    3.14
  -5  -2   0  124.47    2.75
  -5  -2   0  123.46    2.76
  -5  -2   0  122.75    2.82
   2   5   0   27.18    1.02
  -7   2   0   26.04    1.34
  -7   2   0   25.70    0.93
   2   5   0   23.16    0.94
   7  -2   0   26.42    0.97
  -2  -5   0   27.25    0.83
  -2  -5   0   26.66    1.00
   7  -2   0   26.96    1.35
   7  -2   0   25.27    1.02
  -2  -5   0   26.54    1.00
  -8   7   0  384.53    6.33
   1  -8   0  389.31    6.50
  -8   7   0  396.01    7.48
   7   1   0  383.69    7.24
   7   1   0  389.17    7.06
   7   1   0  381.20    6.79
   1  -8   0  390.43    6.85
  -1   8   0  393.13    6.80
  -7  -1   0  377.97    7.01
   8  -7   0  400.29    7.50
   8  -7   0  382.70    6.48
  -1   8   0  400.81    6.64
  -7  -1   0  394.94    7.20
   4  -8   0    1.63    0.22
  -8   4   0    1.93    0.64
   4   4   0    2.05    0.41
   4   4   0    2.06    0.47
   4  -8   0    1.10    0.41
  -8   4   0    1.21    0.27
   4   4   0    1.51    0.36
  -4  -4   0    1.94    0.43
  -4  -4   0    1.61    0.37
   8  -4   0    2.08    0.69
   8  -4   0    1.11    0.30
  -4  -4   0    2.29    0.46
  -4   8   0    1.64    0.25
  -4   8   0    1.72    0.46
   7  -8   0  214.48    3.84
   7  -8   0  215.68    4.37
  -8   1   0  207.22    4.67
  -8   1   0  220.05    4.18
   1   7   0  217.94    3.66
   1   7   0  220.71    4.19
   1   7   0  218.91    4.14
  -1  -7   0  215.01    4.10
  -7   8   0  213.32    4.54
  -1  -7   0  212.23    4.19
   8  -1   0  222.17    4.89
   8  -1   0  209.61    4.37
   8  -1   0  216.81    4.22
  -7   8   0  220.34    3.69
   6   3   0   34.30    1.46
  -9   6   0   33.89    1.84
  -9   6   0   34.58    1.13
   3  -9   0   35.39    1.42
   3  -9   0   35.49    1.02
   6   3   0   35.40    1.31
   6   3   0   36.87    1.46
   9  -6   0   34.72    1.19
  -3   9   0   35.87    1.40
  -6  -3   0   36.65    1.45
  -6  -3   0   34.91    1.40
  -3   9   0   34.35    1.16
  -6  -3   0   36.74    1.55
   9  -6   0   30.21    1.79
  -9   3   0   40.61    1.35
  -9   3   0   40.17    1.96
   3   6   0   40.57    1.48
   3   6   0   45.23    1.33
   3   6   0   41.48    1.46
  -3  -6   0   41.68    1.47
  -6   9   0   43.24    1.11
  -3  -6   0   39.53    1.22
   9  -3   0   42.50    1.52
   9  -3   0   43.18    2.05
  -6   9   0   40.99    1.68
   9  -3   0   41.80    1.42
  -3  -6   0   42.99    1.50
   9  -9   0  382.97    7.60
  -9   0   0  409.24    7.75
   0   9   0  402.15    7.04
   9  -9   0  396.44    6.72
   0   9   0  401.39    6.99
   9   0   0  409.42    7.88
   0  -9   0  402.70    6.90
   0  -9   0  395.00    7.13
  -9   9   0  399.40    7.83
   9   0   0  387.16    7.09
  -9   9   0  394.12    6.47
   9   0   0  388.89    7.35
   2 -10   0   19.80    0.88
   2 -10   0   18.51    1.16
   8   2   0   17.99    1.19
   8   2   0   17.98    1.46
   8   2   0   17.89    1.09
 -10   8   0   17.77    0.86
 -10   8   0   19.92    1.76
  -8  -2   0   20.08    1.23
  -8  -2   0   15.20    1.32
  10  -8   0   17.25    1.80
  -2  10   0   18.11    0.98
  -2  10   0   16.45    1.15
  10  -8   0   16.98    0.95
   5   5   0  174.23    3.66
 -10   5   0  174.74    4.54
   5   5   0  178.90    3.90
   5   5   0  177.74    3.85
 -10   5   0  175.12    3.49
   5 -10   0  179.09    3.95
   5 -10   0  171.36    3.03
  -5  10   0  166.56    3.89
  -5  -5   0  175.98    3.83
  -5  -5   0  173.16    3.85
  -5  10   0  169.51    3.21
  10  -5   0  167.56    4.54
  10  -5   0  172.88    3.58
  10  -5   0  169.73    3.66
  -5  -5   0  171.64    3.60
   2   8   0  327.17    5.60
 -10   2   0  323.91    6.03
 -10   2   0  320.84    6.84
   2   8   0  327.64    6.01
   8 -10   0  331.45    5.62
   2   8   0  330.96    6.16
  -2  -8   0  333.88    6.09
  -2  -8   0  335.35    6.15
  -8  10   0  326.85    6.39
  -8  10   0  329.36    5.39
  10  -2   0  320.10    6.30
  10  -2   0  327.25    6.10
  10  -2   0  337.22    7.11
 -11  10   0   47.81    1.41
   1 -11   0   46.07    1.59
  10   1   0   45.96    1.84
  10   1   0   47.04    2.47
  10   1   0   46.84    2.00
 -11  10   0   47.04    2.67
   1 -11   0   47.87    1.95
  11 -10   0   46.17    1.61
 -10  -1   0   43.95    2.18
  -1  11   0   50.00    1.78
  -1  11   0   47.77    1.85
  11 -10   0   50.73    2.61
 -11   7   0   71.95    3.03
 -11   7   0   73.31    1.94
   4 -11   0   68.18    2.31
   7   4   0   74.83    2.23
   4 -11   0   73.05    1.71
   7   4   0   70.79    2.40
   7   4   0   69.76    2.37
  -4  11   0   74.73    2.36
  -7  -4   0   76.57    2.53
  -7  -4   0   75.52    2.42
  11  -7   0   74.35    2.05
  11  -7   0   70.89    3.03
  -4  11   0   72.67    1.91
  -7  -4   0   72.96    2.32
 -11   4   0   40.01    2.35
   4   7   0   39.68    1.70
   7 -11   0   36.31    1.08
   4   7   0   39.30    1.50
 -11   4   0   39.35    1.48
   4   7   0   38.82    1.68
  -4  -7   0   41.07    1.68
  11  -4   0   38.26    2.26
  -7  11   0   41.82    1.23
  -7  11   0   39.72    1.89
  -4  -7   0   43.19    1.44
  -4  -7   0   39.43    1.70
  11  -4   0   40.16    1.57
  11  -4   0   42.05    1.70
   1  10   0  111.63    2.89
   1  10   0  109.67    2.29
  10 -11   0  113.53    3.33
   1  10   0  112.72    2.95
 -11   1   0  114.33    3.62
  10 -11   0  113.51    2.64
  11  -1   0  108.48    2.92
 -10  11   0  111.75    2.31
  11  -1   0  111.12    3.18
  11  -1   0  113.17    3.72
 -10  11   0  115.37    3.61
  -1 -10   0  112.51    2.82
  -1 -10   0  116.85    3.03
   3 -12   0  591.95   10.29
 -12   9   0  579.29    9.59
   9   3   0  580.84   10.16
   9   3   0  590.10   10.74
   9   3   0  569.47   10.46
   3 -12   0  588.47    9.51
 -12   9   0  590.36   11.39
  -9  -3   0  596.00   10.52
  -9  -3   0  597.46   10.54
  12  -9   0  582.47   11.37
  -9  -3   0  569.01   10.60
  12  -9   0  578.41    9.82
  -3  12   0  587.35    9.76
  -3  12   0  580.52   10.18
   6   6   0   22.63    1.56
 -12   6   0   23.82    1.21
   6   6   0   24.65    1.50
   6   6   0   25.21    1.54
 -12   6   0   22.74    2.04
   6 -12   0   25.93    0.89
   6   6   0   22.45    1.24
   6 -12   0   23.01    1.63
  12  -6   0   24.66    1.36
  12  -6   0   24.51    1.30
  -6  -6   0   22.96    1.37
  -6  12   0   23.90    1.27
  -6  -6   0   24.11    1.40
  -6  12   0   26.04    1.15
  12  -6   0   27.55    2.24
  -6  12   0   23.06    1.57
  -6  -6   0   24.02    1.52
   3   9   0   15.17    1.07
   9 -12   0   16.13    0.97
   9 -12   0   17.81    1.04
   3   9   0   14.44    1.26
 -12   3   0   18.27    1.20
   3   9   0   16.08    1.29
 -12   3   0   12.64    1.53
  12  -3   0   16.45    1.15
  -3  -9   0   16.15    1.21
  -9  12   0   17.29    1.66
  -3  -9   0   17.93    1.22
  -3  -9   0   14.43    1.29
  12  -3   0   19.31    2.03
  -9  12   0   15.43    0.82
  12  -3   0   15.70    1.34
   0  12   0   30.97    1.63
   0  12   0   31.20    1.62
  12 -12   0   33.27    1.51
  12 -12   0   35.35    2.39
 -12   0   0   30.15    2.18
 -12  12   0   33.44    1.16
   0 -12   0   32.57    1.49
  12   0   0   30.72    1.87
  12   0   0   32.25    2.45
  12   0   0   30.31    1.61
   0 -12   0   34.64    1.82
 -12  12   0   32.20    2.50
  11   2   0   23.53    2.11
   2 -13   0   26.18    1.60
 -13  11   0   22.02    2.28
 -13  11   0   21.95    1.07
   2 -13   0   22.90    1.20
  11   2   0   19.92    1.37
  11   2   0   20.86    1.56
  -2  13   0   23.54    1.54
  -2  13   0   23.33    1.38
 -11  -2   0   23.45    1.89
  13 -11   0   22.28    1.35
  13 -11   0   25.38    2.43
   8   5   0   15.20    1.34
 -13   8   0   15.76    1.87
   5 -13   0   16.66    0.86
 -13   8   0   15.40    1.02
   5 -13   0   17.75    1.50
   8   5   0   17.28    1.65
   8   5   0   16.81    1.30
  -8  -5   0   15.53    1.42
  13  -8   0   15.30    1.21
  13  -8   0   16.90    2.07
  -8  -5   0   16.17    1.48
  -5  13   0   16.54    1.12
  -8  -5   0   16.91    1.35
  -5  13   0   16.19    1.45
  13  -8   0   15.52    1.15
 -13   5   0    9.14    0.94
 -13   5   0    7.08    1.52
   5   8   0   10.95    1.21
   5   8   0   11.30    1.10
   5   8   0   11.89    1.21
  -8  13   0    9.82    0.87
  13  -5   0    8.95    1.04
  -5  -8   0    9.80    1.07
  -8  13   0   12.24    1.40
  -8  13   0    9.16    0.82
  13  -5   0   11.01    1.11
  -5  -8   0   10.57    1.17
  13  -5   0   10.74    1.86
  -5  -8   0    8.69    0.92
 -13   2   0   97.66    3.62
   2  11   0   98.46    2.76
  11 -13   0   96.08    2.97
  11 -13   0   93.64    2.45
   2  11   0   97.91    2.88
   2  11   0   96.11    2.33
 -11  13   0   96.93    2.10
  13  -2   0   97.48    3.76
  13  -2   0   98.14    3.10
 -11  13   0   97.84    3.45
  13  -2   0   95.42    2.86
  -2 -11   0   97.67    2.77
  -2 -11   0   97.68    2.94
  13   1   0   82.62    3.02
 -14  13   0   84.52    2.09
 -14  13   0   84.77    3.66
  13   1   0   82.45    2.74
   1 -14   0   81.61    2.39
   1 -14   0   82.58    2.79
  13   1   0   84.01    3.49
  14 -13   0   81.61    2.45
  -1  14   0   81.60    2.65
  -1  14   0   86.08    2.64
 -13  -1   0   88.15    3.30
  14 -13   0   84.38    3.51
 -14  10   0  103.85    2.56
  10   4   0  100.03    3.42
   4 -14   0  101.88    3.11
   4 -14   0  100.08    2.38
  10   4   0  101.52    2.96
 -14  10   0   99.55    3.94
  10   4   0   94.70    3.14
 -10  -4   0  103.66    3.17
  14 -10   0   96.92    2.75
  -4  14   0   97.96    3.04
 -10  -4   0   97.79    3.37
  -4  14   0  103.19    2.66
 -10  -4   0  100.03    3.17
  14 -10   0  103.29    4.17
   7   7   0    8.26    1.08
   7   7   0   14.96    1.51
   7   7   0   12.70    1.29
   7   7   0   10.68    1.06
 -14   7   0    9.45    1.64
   7 -14   0   10.49    0.70
 -14   7   0    8.67    0.92
  -7  14   0   10.84    1.32
  -7  -7   0   10.59    1.09
  14  -7   0   11.84    1.15
  14  -7   0    9.13    1.02
  -7  -7   0   12.08    1.29
  14  -7   0   12.94    2.00
  -7  14   0   11.85    1.02
  -7  14   0   11.93    1.50
  -7  -7   0    9.62    1.24
  10 -14   0    1.26    0.55
   4  10   0    0.68    0.76
 -14   4   0   -0.77    0.98
 -14   4   0    0.89    0.56
   4  10   0    0.77    0.59
  10 -14   0    1.92    0.52
   4  10   0    1.25    0.71
  -4 -10   0    0.52    0.77
 -10  14   0    0.96    0.43
 -10  14   0    1.40    0.97
 -10  14   0    1.49    0.93
  14  -4   0    0.86    0.68
  -4 -10   0    1.06    0.62
  14  -4   0    0.54    1.32
  14  -4   0    1.12    0.63
  -4 -10   0    1.64    0.52
 -14   1   0   94.98    3.64
   1  13   0   96.86    2.94
   1  13   0   95.12    2.83
  13 -14   0   96.17    2.60
   1  13   0   92.20    2.18
  13 -14   0   97.06    3.34
  14  -1   0   94.51    2.96
 -13  14   0   93.30    3.67
  -1 -13   0   96.19    3.02
  -1 -13   0   92.87    2.75
 -13  14   0   94.03    2.13
  14  -1   0   95.01    3.87
  14  -1   0   95.89    3.20
  12   3   0    0.38    0.57
 -15  12   0    1.93    1.32
 -15  12   0    0.86    0.44
   3 -15   0    1.86    0.52
   3 -15   0    1.84    0.81
  12   3   0    0.76    0.71
  12   3   0    1.37    1.13
 -12  -3   0    0.71    0.90
 -12  -3   0    2.16    1.11
  15 -12   0    0.64    0.58
  -3  15   0    1.62    0.73
  -3  15   0    1.19    0.61
  15 -12   0    2.74    1.38
   6 -15   0    2.08    0.95
 -15   9   0    2.73    0.64
   6 -15   0    2.93    0.47
   9   6   0    3.30    0.98
 -15   9   0    2.40    1.28
   9   6   0    1.54    0.63
   9   6   0    2.11    0.74
  -9  -6   0    1.67    0.71
  15  -9   0    1.56    1.25
  15  -9   0    2.23    0.71
  -6  15   0    2.18    0.64
  -9  -6   0    3.41    0.95
  15  -9   0    2.73    0.71
  -9  -6   0    2.62    0.99
  -6  15   0    3.27    0.91
 -15   6   0   39.77    1.73
   6   9   0   36.13    1.97
 -15   6   0   39.62    2.77
   6   9   0   40.19    1.73
   6   9   0   40.62    2.04
   6   9   0   41.81    1.85
   9 -15   0   41.67    1.17
  -9  15   0   38.82    1.35
  -6  -9   0   41.77    1.95
  15  -6   0   37.82    1.88
  15  -6   0   41.58    1.79
  -9  15   0   38.81    2.16
  -9  15   0   39.84    1.39
  -6  -9   0   38.45    1.69
  15  -6   0   37.24    2.93
  -6  -9   0   39.33    1.94
   3  12   0    7.45    0.83
  12 -15   0    7.61    0.83
   3  12   0    5.23    0.91
   3  12   0    6.71    1.02
  12 -15   0    6.07    0.81
 -15   3   0    5.72    1.40
  -3 -12   0    6.82    1.05
  15  -3   0    6.86    1.14
  15  -3   0    7.16    1.03
 -12  15   0    6.10    0.62
  15  -3   0    8.73    1.62
  -3 -12   0    7.73    1.00
 -12  15   0    7.25    1.32
  15 -15   0   15.82    1.80
   0  15   0   11.71    1.26
 -15   0   0   10.35    1.40
   0  15   0   13.78    0.76
  15 -15   0   13.16    1.20
   0  15   0   12.65    1.22
 -15  15   0   12.12    1.77
  15   0   0   15.27    1.52
  15   0   0   14.60    1.96
   0 -15   0   13.80    1.36
 -15  15   0   14.70    0.83
   0 -15   0   13.98    1.14
  15   0   0   13.87    1.26
  14   2   0   14.15    1.41
  14   2   0   12.64    1.25
 -16  14   0   14.70    1.98
 -16  14   0   15.71    0.95
  14   2   0   11.37    1.64
   2 -16   0   15.34    1.45
   2 -16   0   16.75    1.11
  16 -14   0   15.77    1.24
 -14  -2   0   11.81    1.47
  -2  16   0   16.65    1.36
  16 -14   0   16.16    2.02
  -2  16   0   15.77    1.26
 -16  11   0    9.98    1.85
   5 -16   0    7.48    1.17
   5 -16   0    8.76    0.78
  11   5   0    8.03    1.04
  11   5   0   10.01    1.39
  11   5   0    8.93    1.23
 -16  11   0    9.70    0.86
  16 -11   0    9.57    1.00
  16 -11   0   11.12    1.16
  16 -11   0   10.25    1.79
  -5  16   0   10.88    1.30
 -11  -5   0    9.19    1.31
 -11  -5   0    7.30    1.12
  -5  16   0   10.53    1.06
   8   8   0   21.85    1.65
 -16   8   0   18.39    2.11
 -16   8   0   19.41    1.24
   8   8   0   18.68    1.31
   8   8   0   20.77    1.67
   8   8   0   19.63    1.49
   8 -16   0   20.41    0.84
  16  -8   0   20.77    2.40
  -8  -8   0   20.57    1.46
  -8  16   0   19.32    1.19
  -8  -8   0   23.10    1.62
  16  -8   0   19.58    1.37
  16  -8   0   20.76    1.41
  -8  16   0   20.07    1.15
  -8  16   0   19.34    1.61
  -8  -8   0   22.66    1.67
 -16   5   0   33.29    2.59
  11 -16   0   32.85    1.29
   5  11   0   38.21    1.89
  11 -16   0   34.34    1.22
   5  11   0   32.36    1.60
   5  11   0   34.36    1.59
   5  11   0   36.81    1.94
 -11  16   0   35.46    2.00
 -11  16   0   34.35    1.16
 -11  16   0   33.59    2.13
  16  -5   0   34.00    1.72
  16  -5   0   31.48    1.84
  -5 -11   0   34.35    1.78
  -5 -11   0   34.32    1.84
  16  -5   0   32.52    2.74
  -5 -11   0   34.46    1.39
  14 -16   0    9.48    1.28
   2  14   0    9.78    1.18
  14 -16   0   10.27    1.05
 -16   2   0   10.22    1.56
   2  14   0   10.18    0.90
   2  14   0   10.71    1.17
 -14  16   0   10.62    1.62
  16  -2   0    9.68    1.20
  16  -2   0   12.82    1.20
  -2 -14   0    9.68    1.20
  -2 -14   0   10.37    1.12
 -14  16   0   10.63    0.70
  16  -2   0    9.86    1.64
 -17  16   0    2.68    1.29
  16   1   0    4.41    0.88
   1 -17   0    4.65    0.77
 -17  16   0    4.32    0.60
  16   1   0    4.69    1.02
   1 -17   0    5.59    1.08
  16   1   0    3.84    1.36
  17 -16   0    2.68    0.76
  17 -16   0    4.48    1.30
  -1  17   0    4.14    0.82
 -16  -1   0    4.71    1.18
  -1  17   0    5.17    0.96
  13   4   0   48.24    2.42
   4 -17   0   44.55    2.19
 -17  13   0   46.15    1.65
   4 -17   0   47.10    1.65
 -17  13   0   43.05    2.98
  13   4   0   47.89    2.11
  13   4   0   46.33    2.65
  17 -13   0   47.62    1.85
 -13  -4   0   46.57    2.58
 -13  -4   0   44.67    2.35
  17 -13   0   43.56    1.90
  -4  17   0   49.27    2.20
  17 -13   0   36.29    2.95
  -4  17   0   45.12    1.91
  10   7   0   12.12    1.41
 -17  10   0   11.23    0.97
   7 -17   0    9.65    1.29
  10   7   0   11.97    1.15
  10   7   0    9.35    1.21
   7 -17   0   11.36    0.75
 -17  10   0   10.35    1.68
 -10  -7   0   11.37    1.36
  17 -10   0   11.48    1.15
  -7  17   0   12.19    1.38
 -10  -7   0   12.98    1.40
  -7  17   0   10.82    1.05
 -10  -7   0   13.66    1.55
  17 -10   0   10.93    1.13
  17 -10   0   13.17    2.10
   7  10   0    8.63    1.09
 -17   7   0   12.05    1.04
   7  10   0    7.16    1.03
   7  10   0   12.01    1.37
   7  10   0   10.53    1.05
  10 -17   0    9.38    0.62
 -17   7   0    9.41    1.60
 -10  17   0    9.46    0.92
 -10  17   0    9.86    0.86
  -7 -10   0   10.57    1.28
 -10  17   0   10.47    1.40
  17  -7   0    7.49    1.04
  17  -7   0    9.20    1.12
  -7 -10   0    8.11    0.99
  -7 -10   0   12.06    1.33
  17  -7   0   10.47    1.94
   4  13   0   14.47    1.27
 -17   4   0   11.14    1.66
  13 -17   0   13.68    1.01
   4  13   0   14.22    1.37
  13 -17   0   13.55    1.03
   4  13   0   11.63    1.06
  -4 -13   0   12.78    1.19
 -13  17   0   14.56    0.77
 -13  17   0   14.21    1.67
  17  -4   0   12.09    1.19
  17  -4   0   10.83    1.32
  17  -4   0   13.61    2.08
  -4 -13   0   14.17    1.43
   1  16   0    8.22    0.80
   1  16   0    6.04    0.97
  16 -17   0    6.21    0.94
   1  16   0    7.59    1.06
 -17   1   0    8.51    1.51
  16 -17   0    4.28    1.18
 -16  17   0    5.14    1.42
  17  -1   0    4.13    1.46
 -16  17   0    6.10    0.63
  17  -1   0    6.04    1.10
  -1 -16   0    8.25    1.15
  -1 -16   0    8.21    1.02
  17  -1   0    5.23    0.95
  15   3   0    8.88    1.64
   3 -18   0    7.31    1.15
 -18  15   0   10.16    0.86
   3 -18   0    8.61    0.90
  15   3   0    6.65    1.03
 -18  15   0    9.23    1.83
  15   3   0    8.87    1.32
  -3  18   0    9.87    1.13
  -3  18   0   10.91    1.26
  18 -15   0    7.91    0.88
  18 -15   0    6.85    0.98
  18 -15   0    8.60    1.71
 -15  -3   0   10.44    1.49
 -15  -3   0   10.46    1.61
 -18  12   0    2.71    0.60
   6 -18   0    2.16    0.89
   6 -18   0    1.62    0.45
  12   6   0    1.40    0.95
  12   6   0    1.93    0.83
  12   6   0    1.74    0.70
 -18  12   0    1.16    1.23
  -6  18   0    1.68    0.82
  18 -12   0    1.51    0.65
  -6  18   0    1.61    0.66
 -12  -6   0    1.16    0.91
  18 -12   0    0.97    0.62
 -12  -6   0    1.46    0.83
  18 -12   0    1.07    1.33
   9   9   0    0.33    0.75
 -18   9   0    0.33    1.15
   9   9   0   -0.26    0.64
   9   9   0   -0.21    0.78
 -18   9   0    0.17    0.50
   9 -18   0    0.03    0.29
   9   9   0    0.08    0.56
  -9  18   0    0.21    0.77
  -9  -9   0    0.52    0.66
  -9  -9   0    0.07    0.75
  18  -9   0    0.62    0.57
  18  -9   0   -0.06    0.57
  -9  -9   0    0.32    0.54
  -9  18   0   -0.08    0.50
  18  -9   0    2.01    1.35
  -9  18   0    0.14    0.46
   6  12   0    2.02    0.68
 -18   6   0    3.83    1.37
   6  12   0    2.95    0.85
   6  12   0    2.11    0.80
   6  12   0    1.48    0.70
  12 -18   0    3.23    0.47
  18  -6   0    1.56    0.66
 -12  18   0    1.17    0.89
  -6 -12   0    2.85    0.93
 -12  18   0    2.59    0.95
  18  -6   0    1.93    1.37
 -12  18   0    3.32    0.49
  -6 -12   0    2.16    0.62
  -6 -12   0    4.27    0.89
  18  -6   0    1.61    0.76
   3  15   0    4.12    0.70
  15 -18   0    6.84    0.88
  15 -18   0    6.13    0.82
   3  15   0    5.24    0.91
 -18   3   0    4.00    1.31
   3  15   0    5.32    0.98
  18  -3   0    4.14    0.93
  18  -3   0    3.42    0.83
  -3 -15   0    4.57    0.99
  -3 -15   0    3.60    0.77
 -15  18   0    6.80    1.40
 -15  18   0    3.93    0.48
  18 -18   0    4.59    1.32
 -18   0   0    4.10    1.23
  18 -18   0    5.36    0.92
   0  18   0    4.35    0.93
   0  18   0    5.37    0.62
   0  18   0    4.89    0.94
 -18  18   0    4.38    0.58
  18   0   0    4.30    0.97
 -18  18   0    3.63    1.39
  18   0   0    3.52    1.40
  18   0   0    4.60    0.99
   0 -18   0    4.71    0.82
   0 -18   0    5.57    1.04
  17   2   0    2.53    0.82
   2 -19   0    1.57    0.80
   2 -19   0    2.40    0.62
  17   2   0    2.71    0.84
  17   2   0    1.78    1.21
 -19  17   0    0.85    1.16
 -19  17   0    2.00    0.50
  19 -17   0    0.88    0.50
  19 -17   0    1.20    1.18
 -17  -2   0    3.67    1.17
  -2  19   0    3.52    0.92
  19 -17   0    1.59    0.73
 -17  -2   0    2.86    1.13
  -2  19   0    3.24    0.82
   5 -19   0    4.88    0.67
 -19  14   0    4.82    1.50
  14   5   0    4.68    1.03
  14   5   0    5.69    0.97
  14   5   0    6.04    1.32
 -19  14   0    5.00    0.74
   5 -19   0    4.83    1.06
 -14  -5   0    3.97    1.14
 -14  -5   0    6.35    1.24
  -5  19   0    7.43    1.13
  -5  19   0    5.79    0.90
  19 -14   0    5.90    0.99
  19 -14   0    4.80    0.78
  19 -14   0    6.13    1.66
 -19  11   0   15.64    2.16
  11   8   0   12.13    1.54
 -19  11   0   10.93    1.01
  11   8   0   13.47    1.40
   8 -19   0   12.37    0.75
  11   8   0   12.94    1.39
   8 -19   0   10.30    1.43
  19 -11   0   13.58    1.18
  -8  19   0   10.51    1.05
 -11  -8   0   12.39    1.56
 -11  -8   0   12.88    1.39
  19 -11   0   13.51    1.23
  -8  19   0   13.02    1.47
   8  11   0    7.07    1.01
  11 -19   0    7.90    0.53
 -19   8   0    8.69    1.62
   8  11   0    6.97    1.18
   8  11   0    9.68    1.18
   8  11   0    9.22    1.25
  -8 -11   0    8.65    1.04
  -8 -11   0    6.97    1.16
  -8 -11   0   10.68    1.34
  19  -8   0    6.88    0.99
 -11  19   0    7.79    1.31
  19  -8   0    9.19    1.21
 -11  19   0    8.13    0.82
  19  -8   0    6.76    1.69
 -19   5   0    7.17    1.56
   5  14   0    8.76    1.01
   5  14   0    8.16    1.03
   5  14   0   10.16    1.23
  14 -19   0    7.92    0.83
   5  14   0    8.16    1.20
  14 -19   0    8.20    0.80
 -14  19   0    8.80    1.43
  19  -5   0    9.64    1.27
  19  -5   0    7.01    1.04
  -5 -14   0    8.49    1.24
 -14  19   0    9.24    1.46
  19  -5   0    9.31    1.75
 -14  19   0    8.67    0.63
  -5 -14   0   11.32    1.33
  17 -19   0   10.16    1.11
   2  17   0    9.66    1.29
   2  17   0    9.11    1.16
   2  17   0    9.68    0.93
  17 -19   0   10.24    1.36
 -19   2   0   11.27    1.78
  19  -2   0   10.67    1.41
  19  -2   0    9.41    1.90
 -17  19   0    9.06    1.66
  -2 -17   0    9.00    1.30
  19  -2   0   11.08    1.42
  -2 -17   0   12.34    1.16
 -17  19   0   10.18    0.70
  19   1   0    5.72    1.43
   1 -20   0    7.41    1.24
 -20  19   0    5.22    0.66
  19   1   0    7.37    1.40
   1 -20   0    8.17    1.02
  19   1   0    6.35    1.10
 -20  19   0    6.51    1.63
  20 -19   0    6.02    0.75
  -1  20   0    7.30    1.15
  -1  20   0    8.00    1.16
 -19  -1   0    5.23    1.34
  20 -19   0    5.92    1.02
  -1  20   0    6.41    0.65
  20 -19   0    6.57    1.54
   4 -20   0   62.19    2.10
  16   4   0   65.07    2.70
   4 -20   0   59.81    2.70
  16   4   0   61.15    3.36
  16   4   0   67.01    3.04
 -20  16   0   59.56    3.55
 -20  16   0   61.57    2.04
  -4  20   0   64.13    2.51
  -4  20   0   61.22    2.65
 -16  -4   0   67.07    3.25
 -16  -4   0   65.69    3.06
  20 -16   0   62.18    3.53
  20 -16   0   59.95    2.43
  20 -16   0   66.31    2.25
 -20  13   0   13.29    1.10
   7 -20   0   12.35    0.85
  13   7   0   17.01    1.67
  13   7   0   13.10    1.68
  13   7   0   12.10    1.24
 -20  13   0    7.89    1.79
   7 -20   0   10.93    1.43
  20 -13   0   13.07    1.22
 -13  -7   0   11.39    1.46
 -13  -7   0   14.05    1.49
  20 -13   0   12.73    2.15
  -7  20   0   10.77    1.42
  -7  20   0   15.20    1.24
  20 -13   0   12.77    1.28
 -20  10   0    6.34    0.92
  10  10   0    6.99    1.19
  10  10   0    6.90    1.04
 -20  10   0    6.21    1.53
  10  10   0    5.96    1.13
  10 -20   0    4.85    0.51
 -10  20   0    6.11    0.81
 -10 -10   0    7.09    1.24
  20 -10   0    6.01    1.01
 -10  20   0    5.93    1.17
 -10 -10   0    5.14    1.18
  20 -10   0    2.98    1.66
 -10  20   0    8.00    0.86
  20 -10   0    5.94    1.01
 -10 -10   0    6.42    1.01
   7  13   0    0.89    0.61
 -20   7   0    2.71    1.18
  13 -20   0    1.26    0.34
   7  13   0    0.07    0.58
   7  13   0   -0.17    0.71
   7  13   0   -0.04    0.64
 -13  20   0    2.12    0.93
  20  -7   0    1.85    0.76
  -7 -13   0    0.42    0.51
 -13  20   0    2.30    0.46
  20  -7   0    1.20    1.25
  20  -7   0    0.94    0.68
  -7 -13   0    0.82    0.56
 -13  20   0    0.68    0.81
  -7 -13   0    0.87    0.77
   4  16   0   11.30    1.33
   4  16   0    9.39    1.10
  16 -20   0   10.79    1.00
 -20   4   0    7.72    1.64
   4  16   0    8.53    1.20
  16 -20   0    9.89    1.02
   4  16   0    9.34    1.01
  -4 -16   0    8.17    1.29
  -4 -16   0    8.93    1.17
 -16  20   0    9.30    0.64
  20  -4   0   10.37    1.91
  20  -4   0    8.98    1.28
  20  -4   0    9.23    1.22
 -16  20   0    7.11    1.47
  19 -20   0    3.55    1.13
 -20   1   0    6.31    1.45
   1  19   0    3.28    0.87
  19 -20   0    4.97    0.91
   1  19   0    5.21    1.07
   1  19   0    4.16    0.69
  20  -1   0    4.72    1.59
  -1 -19   0    3.59    0.99
  -1 -19   0    4.85    0.88
  20  -1   0    5.70    1.06
  20  -1   0    4.78    1.07
 -19  20   0    5.05    1.52
 -19  20   0    6.12    0.65
 -21  18   0   27.50    2.86
  18   3   0   29.15    2.60
 -21  18   0   23.44    1.24
  18   3   0   26.13    2.07
   3 -21   0   25.30    1.44
  18   3   0   25.26    1.81
   3 -21   0   26.27    1.91
  -3  21   0   23.82    1.76
 -18  -3   0   28.98    2.41
  21 -18   0   23.01    1.64
  21 -18   0   25.71    2.61
  -3  21   0   24.05    1.73
 -18  -3   0   23.72    2.17
  21 -18   0   26.97    1.44
 -21  15   0   25.06    1.36
  15   6   0   25.19    1.75
   6 -21   0   26.83    1.29
 -21  15   0   26.85    2.69
   6 -21   0   27.54    1.95
  15   6   0   26.35    1.97
  -6  21   0   26.89    1.84
  21 -15   0   24.68    2.71
  21 -15   0   22.62    1.61
  21 -15   0   25.70    1.53
 -15  -6   0   26.04    2.18
 -15  -6   0   24.57    1.95
  -6  21   0   24.84    1.57
  12   9   0   29.66    1.79
 -21  12   0   33.27    2.90
 -21  12   0   31.66    1.61
  12   9   0   32.38    2.12
   9 -21   0   31.15    1.14
   9 -21   0   29.57    2.08
  12   9   0   30.20    2.08
  -9  21   0   31.02    2.07
  21 -12   0   31.32    1.82
  21 -12   0   31.92    1.87
  -9  21   0   29.49    1.58
 -12  -9   0   28.20    2.03
 -12  -9   0   31.42    1.96
  12 -21   0    7.00    0.52
   9  12   0    6.72    1.15
 -21   9   0    6.39    1.56
   9  12   0    7.78    1.15
   9  12   0    8.59    1.34
   9  12   0    6.85    1.03
  -9 -12   0    7.79    1.02
  21  -9   0    7.32    1.12
 -12  21   0    7.94    0.81
 -12  21   0    7.73    1.40
  21  -9   0    4.36    0.97
  21  -9   0    4.75    1.73
  -9 -12   0    6.59    1.23
  -9 -12   0   11.38    2.16
   6  15   0    4.77    0.88
   6  15   0    4.53    1.01
  15 -21   0    2.91    0.53
   6  15   0    5.07    1.03
 -21   6   0    5.49    1.51
   6  15   0    5.98    1.00
  21  -6   0    4.07    0.96
 -15  21   0    3.63    1.17
  -6 -15   0    4.49    0.94
  -6 -15   0    3.68    1.00
 -15  21   0    5.35    1.23
  21  -6   0    4.44    1.52
 -15  21   0    3.51    0.46
  21  -6   0    5.20    1.11
   3  18   0    2.57    0.67
  18 -21   0    2.08    0.74
  18 -21   0    2.94    0.76
   3  18   0    2.15    0.67
   3  18   0    3.05    0.93
 -21   3   0    3.22    1.28
   3  18   0    1.86    0.77
  -3 -18   0    3.02    0.84
  -3 -18   0    1.17    0.84
  21  -3   0    1.38    1.23
  21  -3   0    1.17    0.80
 -18  21   0    2.53    0.44
 -18  21   0    1.87    1.23
  21  -3   0    3.10    0.87
  21 -21   0   13.22    1.41
  21 -21   0   12.23    0.96
   0  21   0   13.16    1.42
   0  21   0   12.17    1.51
 -21   0   0   12.45    1.90
   0  21   0   11.81    1.09
   0  21   0   11.09    0.95
  21 -21   0   13.30    1.86
  21   0   0   13.13    2.13
 -21  21   0   11.16    1.98
   0 -21   0   12.80    1.29
  21   0   0   11.88    1.59
  21   0   0   10.63    1.48
 -21  21   0   10.29    0.84
   0 -21   0   12.29    1.54
 -22  20   0   33.58    1.45
   2 -22   0   31.60    1.74
  20   2   0   32.77    2.80
   2 -22   0   31.96    2.10
  20   2   0   32.31    2.28
  20   2   0   29.42    2.04
 -22  20   0   31.68    3.04
 -20  -2   0   31.33    2.57
  22 -20   0   29.40    2.74
 -20  -2   0   34.40    2.66
  22 -20   0   31.42    1.53
  -2  22   0   32.46    2.05
  -2  22   0   30.65    2.00
  22 -20   0   30.93    1.95
 -22  17   0   24.22    2.74
  17   5   0   22.43    1.71
   5 -22   0   22.17    1.29
  17   5   0   24.18    2.05
  17   5   0   22.66    2.35
   5 -22   0   19.09    1.81
 -22  17   0   24.57    1.31
 -17  -5   0   18.66    2.19
  22 -17   0   20.23    2.51
  -5  22   0   21.47    1.72
  22 -17   0   22.29    1.67
 -17  -5   0   20.31    2.09
  22 -17   0   23.15    1.45
  -5  22   0   23.29    1.66
  14   8   0    7.60    1.60
  14   8   0    9.54    1.48
 -22  14   0    9.39    1.05
 -22  14   0    7.96    1.90
   8 -22   0   12.39    1.54
  14   8   0    8.91    1.27
   8 -22   0   10.41    0.81
  22 -14   0    6.51    1.00
 -14  -8   0    6.42    1.36
  -8  22   0    9.84    1.10
 -14  -8   0    5.07    1.09
  -8  22   0    7.23    1.29
  22 -14   0    8.17    1.20
  11  11   0    5.39    1.09
  11 -22   0    5.47    0.51
 -22  11   0    3.76    1.44
  11  11   0    4.14    0.91
  11  11   0    6.09    1.14
  22 -11   0    0.90    1.48
  22 -11   0    5.22    1.01
 -11  22   0    3.64    0.70
 -11 -11   0    7.31    1.13
 -11  22   0    5.48    0.79
 -11 -11   0    3.69    1.08
 -11  22   0    6.93    1.31
  22 -11   0    3.93    0.92
   8  14   0   14.12    1.42
   8  14   0   13.51    1.62
   8  14   0   16.32    1.59
   8  14   0   17.20    1.35
 -22   8   0   13.97    2.13
  22  -8   0   12.85    2.24
  -8 -14   0   15.67    1.22
  22  -8   0   15.02    1.39
 -14  22   0   13.99    0.79
  -8 -14   0   15.57    1.45
  22  -8   0   17.07    1.59
  -8 -14   0   14.77    1.55
 -14  22   0   16.41    1.67
 -14  22   0   16.14    1.90
   5  17   0   13.10    1.53
   5  17   0   12.79    1.22
   5  17   0   14.01    1.51
 -22   5   0   12.03    1.90
  17 -22   0   14.04    1.02
  17 -22   0   10.12    1.01
   5  17   0   13.00    1.25
  22  -5   0   15.30    2.32
  -5 -17   0   14.60    1.43
  -5 -17   0   13.31    1.58
 -17  22   0   13.33    1.84
  22  -5   0   10.74    1.41
  22  -5   0   13.00    1.51
 -17  22   0   11.70    1.75
 -17  22   0   11.66    0.67
   2  20   0    9.71    1.03
 -22   2   0    5.99    1.54
   2  20   0   11.50    1.36
  20 -22   0    9.51    0.79
  20 -22   0    9.11    1.16
   2  20   0   10.90    1.24
   2  20   0   10.56    1.50
  -2 -20   0   11.71    1.34
  -2 -20   0   10.21    1.45
 -20  22   0   10.20    1.89
  22  -2   0   10.40    1.45
  22  -2   0    9.04    1.51
  22  -2   0    9.42    2.00
 -20  22   0    8.94    0.71
  22   1   0   18.74    2.61
 -23  22   0   16.55    2.50
 -23  22   0   19.70    1.14
  22   1   0   19.74    1.92
   1 -23   0   19.02    1.51
  22   1   0   19.14    1.79
   1 -23   0   15.50    1.80
  -1  23   0   20.19    1.14
  -1  23   0   18.10    1.62
 -22  -1   0   23.41    2.45
  23 -22   0   20.95    1.28
  -1  23   0   18.51    1.81
  23 -22   0   18.85    2.35
 -22  -1   0   16.76    2.22
  -1  23   0   20.74    1.37
  23 -22   0   15.93    1.66
  19   4   0   17.70    1.70
 -23  19   0   19.04    2.48
   4 -23   0   19.69    1.33
 -23  19   0   19.93    1.22
  19   4   0   17.27    2.24
   4 -23   0   15.23    1.76
  19   4   0   19.74    1.98
  23 -19   0   18.90    1.34
  -4  23   0   17.09    1.61
  -4  23   0   18.88    1.69
 -19  -4   0   14.13    1.80
 -19  -4   0   14.76    1.98
  23 -19   0   15.30    1.54
  23 -19   0   16.03    2.38
   7 -23   0   36.43    1.51
 -23  16   0   36.98    1.71
   7 -23   0   36.06    2.27
  16   7   0   33.90    2.60
 -23  16   0   35.72    3.12
  16   7   0   37.70    2.18
  16   7   0   37.05    2.42
  23 -16   0   36.79    1.91
  23 -16   0   35.26    2.09
 -16  -7   0   31.85    2.34
  -7  23   0   33.74    1.90
  -7  23   0   37.02    2.22
 -16  -7   0   40.64    2.46
  13  10   0   59.60    2.66
 -23  13   0   51.59    3.55
  10 -23   0   54.33    1.57
  13  10   0   62.31    2.95
  13  10   0   50.11    2.82
  23 -13   0   51.73    2.49
  23 -13   0   54.60    2.45
 -10  23   0   55.09    2.11
 -13 -10   0   50.64    2.76
  23 -13   0   59.46    3.85
 -10  23   0   52.34    2.11
 -13 -10   0   51.44    2.48
 -10  23   0   50.19    2.70
 -23  10   0   10.39    1.98
  10  13   0   14.99    1.39
  13 -23   0   13.61    0.61
  10  13   0   13.73    1.60
  10  13   0   13.30    1.66
  10  13   0   14.87    1.57
 -13  23   0   15.91    1.88
 -13  23   0   13.32    0.96
 -10 -13   0   15.31    1.74
 -10 -13   0   12.69    1.30
  23 -10   0   11.34    1.40
  23 -10   0   11.83    2.16
  23 -10   0   13.48    1.56
   7  16   0   13.69    1.63
   7  16   0   17.85    1.66
   7  16   0   16.36    1.46
   7  16   0   16.26    1.42
 -23   7   0   15.21    2.21
 -16  23   0   14.64    1.96
  -7 -16   0   17.68    1.77
  23  -7   0   16.19    1.54
  -7 -16   0   17.12    0.94
 -16  23   0   20.14    2.04
  -7 -16   0   19.08    1.68
  23  -7   0   19.42    2.52
  23  -7   0   12.87    1.55
   4  19   0   10.45    1.48
   4  19   0   13.10    1.30
   4  19   0   10.85    1.40
 -23   4   0   12.76    2.06
   4  19   0   13.04    1.23
  19 -23   0   11.45    1.13
  19 -23   0   11.81    1.21
 -19  23   0   12.21    1.93
 -19  23   0   10.04    0.69
  23  -4   0   10.77    1.45
  23  -4   0   12.67    2.23
  23  -4   0   13.37    1.72
  -4 -19   0   10.41    1.46
   1  22   0   19.82    1.69
  22 -23   0   19.36    1.12
 -23   1   0   16.54    2.15
   1  22   0   20.91    1.46
  22 -23   0   18.83    1.64
   1  22   0   22.25    1.35
  22 -23   0   18.66    2.09
   1  22   0   20.65    1.90
  23  -1   0   21.47    1.99
  -1 -22   0   22.94    1.96
  23  -1   0   17.59    1.74
 -22  23   0   16.38    2.39
  -1 -22   0   18.36    1.53
 -22  23   0   20.57    1.07
  23  -1   0   21.14    2.70
   3 -24   0    4.16    1.12
   3 -24   0    6.65    1.03
  21   3   0    4.10    1.63
  21   3   0    3.17    1.15
  21   3   0    4.84    1.18
 -24  21   0    3.22    0.69
 -24  21   0    5.03    1.80
 -21  -3   0    5.59    1.46
  24 -21   0    4.48    0.80
  24 -21   0    4.36    1.61
  -3  24   0    4.43    1.08
  -3  24   0    3.74    1.09
  24 -21   0    5.38    1.12
 -21  -3   0    5.17    1.63
   6 -24   0   59.55    2.13
   6 -24   0   68.98    3.09
 -24  18   0   61.66    3.91
 -24  18   0   59.33    2.22
  18   6   0   62.16    3.59
  18   6   0   61.69    3.16
 -18  -6   0   66.81    3.19
  24 -18   0   60.48    2.73
  -6  24   0   64.08    2.68
  24 -18   0   60.69    2.44
 -18  -6   0   61.40    3.40
  -6  24   0   60.94    2.87
  15   9   0   20.71    2.01
   9 -24   0   16.13    1.00
 -24  15   0   17.57    2.51
  15   9   0   17.20    1.61
  15   9   0   15.64    1.91
   9 -24   0   18.07    1.81
  24 -15   0   18.54    1.51
  24 -15   0   18.68    1.60
  -9  24   0   18.18    1.42
  -9  24   0   17.67    1.80
 -15  -9   0   12.84    1.59
  24 -15   0   12.77    2.35
 -15  -9   0   20.31    2.04
  12  12   0    1.08    0.92
  12  12   0    1.05    0.70
 -24  12   0   -1.11    1.05
  12  12   0    1.20    0.91
  12 -24   0    0.68    0.31
 -12 -12   0    0.63    0.69
  24 -12   0    0.28    1.36
 -12  24   0    0.58    0.54
 -12 -12   0   -0.08    0.78
 -12  24   0    1.20    0.57
  24 -12   0   -0.02    0.67
  24 -12   0   -0.38    0.57
 -12  24   0   -0.47    0.72
   9  15   0   94.46    3.26
   9  15   0   94.23    3.30
   9  15   0   90.90    3.72
   9  15   0   87.07    3.37
 -24   9   0   88.74    4.47
  -9 -15   0   88.25    3.55
 -15  24   0   87.30    2.04
 -15  24   0   89.21    3.87
  24  -9   0   89.29    3.50
  -9 -15   0   90.77    2.77
 -15  24   0   90.29    3.39
  24  -9   0   85.05    3.36
  24  -9   0   88.43    4.88
   6  18   0   10.80    1.44
   6  18   0   11.11    1.29
   6  18   0   12.75    1.35
  18 -24   0   12.05    1.05
   6  18   0    8.09    1.34
  18 -24   0   10.72    0.88
 -24   6   0    7.66    1.71
 -18  24   0    7.16    1.80
 -18  24   0   10.78    0.64
 -18  24   0   14.18    1.96
  24  -6   0    9.73    2.06
  -6 -18   0   13.96    1.66
  24  -6   0   10.53    1.55
  24  -6   0   11.03    1.47
  -6 -18   0   10.57    1.51
   3  21   0    8.79    1.50
   3  21   0    7.92    1.14
  21 -24   0    8.27    0.74
 -24   3   0    9.88    1.85
  21 -24   0    9.82    1.18
   3  21   0   10.34    1.15
  21 -24   0   11.32    1.26
   3  21   0    8.14    1.28
  24  -3   0    9.79    2.17
  -3 -21   0    8.23    1.46
  24  -3   0    9.75    1.68
  24  -3   0    7.97    1.47
  -3 -21   0    7.45    1.43
 -21  24   0    8.63    1.84
 -21  24   0    6.86    0.65
   0  24   0   12.85    1.70
   0  24   0   12.60    1.51
  24 -24   0   15.91    2.12
  24 -24   0   12.88    1.05
  24 -24   0   13.20    1.55
   0  24   0   11.63    1.08
   0  24   0   11.69    1.19
 -24   0   0   13.29    2.05
 -24  24   0   12.69    0.95
  24   0   0    9.06    1.83
   0 -24   0   11.19    1.64
   0 -24   0   12.31    1.41
  24   0   0   12.50    2.26
  24   0   0   13.19    1.77
 -24  24   0   12.23    2.24
 -25  23   0    4.24    0.70
   2 -25   0    3.26    1.12
  23   2   0    3.93    1.08
  23   2   0    5.55    1.78
 -25  23   0    4.84    1.86
   2 -25   0    6.54    1.10
 -23  -2   0    2.49    1.40
  25 -23   0    8.39    1.36
  -2  25   0    5.06    0.87
  25 -23   0    4.41    0.81
 -23  -2   0    6.10    1.62
  -2  25   0    7.54    1.31
  25 -23   0    5.93    1.72
  -2  25   0    6.52    0.75
  -2  25   0    3.79    1.13
 -25  20   0    2.50    0.66
  20   5   0    1.90    1.38
   5 -25   0    2.55    1.05
   5 -25   0    1.45    0.64
  20   5   0    2.11    0.97
  20   5   0    1.47    0.91
 -25  20   0    2.70    1.69
  25 -20   0    1.67    0.87
  -5  25   0    2.53    0.94
 -20  -5   0    3.19    1.29
  25 -20   0    2.83    0.78
 -20  -5   0    0.74    1.18
  -5  25   0    1.50    0.87
   8 -25   0   17.36    1.83
 -25  17   0   14.21    2.33
  17   8   0   17.66    2.22
  17   8   0   17.93    1.91
  17   8   0   14.11    1.90
   8 -25   0   16.94    1.11
  -8  25   0   17.07    1.78
  25 -17   0   10.59    2.31
  -8  25   0   16.89    1.57
 -17  -8   0   18.25    2.04
 -17  -8   0   15.98    2.04
  25 -17   0   16.64    1.64
  25 -17   0   16.38    1.51
  11 -25   0    6.83    0.69
  14  11   0    7.70    1.30
  14  11   0    6.69    1.44
 -25  14   0    5.96    1.74
  14  11   0    6.11    1.33
 -14 -11   0    6.14    1.44
 -11  25   0    5.93    0.92
  25 -14   0    5.67    1.05
 -11  25   0    6.10    1.31
 -11  25   0    3.83    0.90
 -14 -11   0    5.51    1.18
  25 -14   0    4.02    1.08
  25 -14   0    8.80    2.18
  11  14   0   27.58    1.86
  11  14   0   21.33    2.01
 -25  11   0   18.73    2.42
  14 -25   0   22.22    0.76
  11  14   0   23.84    2.06
  11  14   0   26.26    2.05
 -14  25   0   22.69    1.18
 -14  25   0   23.18    2.22
  25 -11   0   25.70    3.20
  25 -11   0   23.54    1.89
 -11 -14   0   28.61    2.23
 -11 -14   0   25.41    1.69
  25 -11   0   22.00    1.84
 -25   8   0   44.90    3.25
   8  17   0   43.87    2.45
   8  17   0   41.23    2.18
   8  17   0   42.87    2.58
   8  17   0   40.81    2.21
 -17  25   0   46.50    3.65
  25  -8   0   48.13    2.52
 -17  25   0   43.15    2.75
  25  -8   0   41.98    2.56
  25  -8   0   39.91    3.45
  -8 -17   0   39.61    2.52
  -8 -17   0   43.41    1.52
 -17  25   0   42.14    1.17
   5  20   0    7.29    1.07
  20 -25   0    6.04    0.92
 -25   5   0    7.15    1.80
   5  20   0    8.94    1.49
   5  20   0    8.26    1.27
  20 -25   0    7.00    0.58
  20 -25   0    6.70    0.87
   5  20   0    5.69    1.02
  25  -5   0    6.60    1.35
  -5 -20   0    7.05    1.35
  25  -5   0   11.63    2.30
 -20  25   0    7.94    0.60
 -20  25   0    7.79    1.79
 -20  25   0    6.95    1.68
   2  23   0   18.25    2.04
  23 -25   0   14.12    1.50
  23 -25   0   16.88    1.03
 -25   2   0   16.24    2.32
   2  23   0   15.26    1.57
   2  23   0   12.72    1.20
  25  -2   0   13.82    1.99
  25  -2   0   16.22    1.98
 -23  25   0   17.17    0.94
  25  -2   0   14.98    2.53
 -23  25   0   15.56    2.33
  -2 -23   0   17.15    1.93
  25   1   0    3.20    1.17
   1 -26   0    5.66    1.31
  25   1   0    2.77    1.64
  25   1   0    3.89    1.15
 -26  25   0    3.81    1.78
  -1  26   0    2.89    1.06
  26 -25   0    4.89    1.20
  26 -25   0    4.94    0.82
 -25  -1   0    3.44    1.83
  -1  26   0    4.00    0.88
  26 -25   0    4.85    1.65
  -1  26   0    5.19    1.18
  -1  26   0    6.40    0.86
   4 -26   0    1.01    0.96
  22   4   0    1.59    0.98
  22   4   0    1.95    1.51
   4 -26   0    2.59    0.76
 -26  22   0    4.14    1.82
  22   4   0    5.43    1.24
 -22  -4   0    2.48    1.46
  -4  26   0    3.92    1.07
  26 -22   0    4.22    1.14
  26 -22   0    2.95    0.79
  -4  26   0    5.73    1.24
  -4  26   0    3.32    0.73
 -22  -4   0    2.39    1.29
  19   7   0    2.16    1.38
 -26  19   0    1.48    1.49
  19   7   0    1.34    0.87
   7 -26   0    1.05    0.96
   7 -26   0    1.03    0.57
  19   7   0    3.05    0.98
  26 -19   0   -0.26    1.50
  26 -19   0    1.50    0.77
  -7  26   0    3.82    1.14
  26 -19   0    3.52    1.02
  -7  26   0    3.42    0.96
 -19  -7   0    1.84    1.27
 -19  -7   0    1.64    1.12
  10 -26   0   11.04    0.87
  16  10   0    9.25    1.67
  16  10   0    9.51    1.42
 -26  16   0   11.00    2.35
  16  10   0   10.53    1.76
  10 -26   0   10.95    1.64
  26 -16   0    9.02    2.23
 -16 -10   0   10.89    1.75
 -16 -10   0   11.51    1.62
 -10  26   0    9.10    1.54
  26 -16   0    8.81    1.28
  26 -16   0    9.18    1.43
 -10  26   0    9.80    1.24
  13  13   0   18.11    2.18
 -26  13   0   18.08    2.61
  13  13   0   18.79    1.75
  13 -26   0   18.77    0.84
  13  13   0   18.51    2.15
 -13  26   0   23.85    2.14
 -13  26   0   19.04    1.29
 -13 -13   0   16.60    1.93
  26 -13   0   21.23    2.92
  26 -13   0   18.96    1.82
  26 -13   0   17.31    1.68
 -13 -13   0   19.29    1.72
 -13  26   0   18.56    1.29
 -26  10   0   21.43    2.75
  10  16   0   21.61    1.71
  10  16   0   25.31    1.99
  10  16   0   24.72    2.18
  10  16   0   26.67    2.27
  26 -10   0   19.71    3.00
  26 -10   0   24.69    1.96
 -16  26   0   28.08    2.45
 -10 -16   0   23.70    1.56
 -16  26   0   23.32    0.95
 -10 -16   0   23.87    2.15
 -16  26   0   21.64    2.03
  26 -10   0   24.26    2.02
   7  19   0    2.22    0.90
 -26   7   0    1.18    1.40
   7  19   0    0.75    0.83
   7  19   0    0.37    0.87
   7  19   0    1.53    0.74
  26  -7   0    3.36    1.74
 -19  26   0    1.75    1.25
 -19  26   0    1.17    0.31
 -19  26   0    0.89    1.22
  -7 -19   0    1.24    0.88
  26  -7   0    1.76    0.98
  26  -7   0    1.37    1.07
   4  22   0    0.63    0.87
  22 -26   0    1.15    0.79
   4  22   0    0.01    0.80
  22 -26   0    0.25    0.37
   4  22   0    1.85    0.72
  22 -26   0    1.77    0.72
   4  22   0    1.69    0.74
 -22  26   0    1.37    0.39
  -4 -22   0    0.87    0.96
  26  -4   0    0.24    0.88
 -22  26   0    0.06    1.40
  26  -4   0    1.53    0.87
  26  -4   0   -2.17    1.34
 -26   1   0   17.04    2.47
   1  25   0   17.41    1.79
  25 -26   0   18.80    2.16
   1  25   0   16.06    1.39
   1  25   0   16.02    1.32
  25 -26   0   18.00    1.16
   1  25   0   21.38    2.09
  25 -26   0   17.47    1.75
 -25  26   0   17.73    2.56
  26  -1   0   21.33    2.25
  26  -1   0   16.09    2.68
  26  -1   0   13.90    1.80
  -1 -25   0   13.58    1.80
 -25  26   0   18.35    1.06
  24   3   0    5.87    1.33
  24   3   0    5.90    1.58
  24   3   0    9.35    2.15
   3 -27   0    6.78    1.45
 -27  24   0    5.05    1.94
 -24  -3   0    3.47    1.39
  27 -24   0    7.60    1.00
  -3  27   0    6.68    0.98
  -3  27   0    7.56    0.79
  -3  27   0    6.47    1.31
  -3  27   0    5.77    1.28
 -24  -3   0    7.64    1.95
  27 -24   0    9.16    1.48
  27 -24   0    7.86    2.11
  21   6   0   20.21    1.89
   6 -27   0   20.68    1.45
   6 -27   0   15.03    1.92
  21   6   0   16.37    2.07
  21   6   0   19.01    2.48
 -27  21   0   17.40    2.73
 -21  -6   0   15.41    2.17
  -6  27   0   20.36    1.25
  27 -21   0   20.69    1.90
  -6  27   0   17.44    1.75
  -6  27   0   19.70    1.84
  27 -21   0   21.05    2.95
 -21  -6   0   22.83    2.35
  27 -21   0   18.33    1.52
  18   9   0   12.59    2.06
  18   9   0   10.33    1.66
 -27  18   0   11.05    2.27
   9 -27   0   14.10    1.80
  18   9   0    8.07    1.39
   9 -27   0   11.29    0.98
  -9  27   0   11.77    1.42
  -9  27   0   13.50    1.75
  27 -18   0    8.09    1.20
 -18  -9   0   12.81    1.98
  27 -18   0   12.44    1.61
 -18  -9   0   10.19    1.55
  27 -18   0    9.99    2.42
  12 -27   0    4.72    0.59
  15  12   0    5.78    1.43
 -27  15   0    7.88    1.96
  15  12   0    4.60    1.30
  15  12   0    4.36    1.13
  27 -15   0    5.96    2.06
  27 -15   0    4.51    1.06
 -12  27   0    5.59    0.92
 -12  27   0    3.05    1.14
 -15 -12   0    5.48    1.40
 -15 -12   0    5.33    1.21
 -12  27   0    2.49    0.84
  27 -15   0    4.56    1.10
 -27  12   0    7.70    2.01
  12  15   0    6.22    1.42
  27 -12   0    5.90    1.20
 -15  27   0    5.42    0.73
  27 -12   0    4.71    1.95
  27 -12   0    4.41    1.12
 -15  27   0    2.76    1.27
 -12 -15   0    3.73    0.96
 -12 -15   0    4.89    1.34
   9  18   0    9.07    1.50
   9  18   0    7.74    1.34
   9  18   0    7.28    1.19
   9  18   0    7.70    1.41
  27  -9   0    3.40    1.77
 -18  27   0    8.51    1.65
 -18  27   0    9.53    1.85
  -9 -18   0    7.82    1.49
  -9 -18   0    8.59    0.89
  27  -9   0    5.87    1.31
  27  -9   0    8.23    1.41
   6  21   0    2.69    0.88
  21 -27   0    1.85    0.55
   6  21   0    4.01    1.01
  21 -27   0    2.79    0.40
   6  21   0    2.25    1.05
   6  21   0    3.05    1.10
  21 -27   0    3.20    0.73
 -27   6   0    1.52    1.44
 -21  27   0    2.54    0.40
 -21  27   0    2.90    1.49
  -6 -21   0    3.11    1.14
  27  -6   0    2.05    0.93
 -21  27   0    2.68    1.31
  27  -6   0    1.78    1.04
  27  -6   0    3.74    1.85
  24 -27   0    5.42    1.01
   3  24   0    2.00    0.78
   3  24   0    2.53    1.03
  24 -27   0    2.22    0.93
   3  24   0    1.67    0.75
  24 -27   0    3.95    0.59
   3  24   0    2.62    1.10
 -27   3   0    4.12    1.59
  27  -3   0    2.29    1.19
  27  -3   0    3.85    1.87
 -24  27   0    3.46    1.65
 -24  27   0    4.09    0.58
  27  -3   0    3.80    1.17
  -3 -24   0    3.15    1.17
   0  27   0    1.34    0.97
 -27   0   0    1.01    1.35
  27 -27   0    1.89    1.35
   0  27   0    0.75    0.66
  27 -27   0    1.43    1.02
 -27   0   0    2.70    1.75
  27 -27   0    1.61    0.61
   0  27   0    2.23    1.02
   0  27   0    2.02    0.78
   0 -27   0    1.49    1.05
  27   0   0    1.29    1.03
  27   0   0    3.90    1.89
 -27  27   0    3.39    1.80
  27   0   0    3.97    1.34
  26   2   0    4.28    1.95
   2 -28   0    2.33    1.17
  26   2   0    3.27    1.17
 -28  26   0    3.97    1.97
  26   2   0    1.37    1.01
  -2  28   0    3.02    0.81
  28 -26   0    3.09    1.18
 -26  -2   0    2.54    1.35
  -2  28   0    3.80    1.20
  28 -26   0    3.81    1.65
 -26  -2   0    2.23    1.60
  -2  28   0    2.67    0.69
  28 -26   0    2.96    0.74
  -2  28   0    3.79    1.15
 -28  23   0    8.79    2.15
  23   5   0    8.24    2.10
   5 -28   0    3.11    1.15
  23   5   0    8.39    1.63
 -23  -5   0    6.04    1.78
  -5  28   0    7.15    0.97
  28 -23   0    6.46    1.04
  -5  28   0    6.48    1.35
 -23  -5   0    8.29    1.66
  28 -23   0    6.47    2.01
  28 -23   0    7.04    1.35
  -5  28   0    5.15    1.24
 -28  20   0    5.87    2.12
   8 -28   0    3.37    1.23
  20   8   0    4.03    1.52
  20   8   0    3.36    1.10
  20   8   0    1.47    1.03
   8 -28   0    2.44    0.68
  -8  28   0    2.49    1.02
  28 -20   0    4.04    1.89
  28 -20   0    3.04    0.89
 -20  -8   0    2.68    1.19
  -8  28   0    3.30    1.01
  28 -20   0    2.60    1.10
 -20  -8   0    2.30    1.40
  17  11   0   18.42    2.29
 -28  17   0   12.17    2.30
  17  11   0   11.63    1.56
  11 -28   0   15.17    1.01
 -11  28   0   16.28    1.99
 -17 -11   0   17.76    2.21
 -11  28   0   13.95    1.45
  28 -17   0   13.54    2.48
  28 -17   0   15.82    1.85
  28 -17   0   15.32    1.54
 -11  28   0   17.07    1.56
 -17 -11   0   15.50    1.87
  14  14   0    3.89    1.04
  14  14   0    3.39    1.25
  14  14   0    3.22    1.26
 -14  28   0    1.81    1.16
 -14 -14   0    5.19    1.35
  28 -14   0    4.84    1.26
 -14 -14   0    1.83    0.95
  28 -14   0    3.00    1.02
  28 -14   0    6.03    2.03
 -14  28   0    3.91    0.75
 -14  28   0    4.32    0.79
 -28  11   0   13.65    2.45
  11  17   0    9.97    1.59
  11  17   0   10.60    1.97
  11  17   0   10.39    1.65
  11  17   0   12.13    2.42
 -17  28   0   11.79    0.66
  28 -11   0   11.52    2.40
 -17  28   0   14.15    1.81
 -17  28   0    8.72    1.73
  28 -11   0   10.28    1.52
 -11 -17   0   12.03    1.78
 -11 -17   0   10.75    1.22
  28 -11   0   12.98    1.67
 -28   8   0    6.76    1.85
   8  20   0   11.76    1.69
   8  20   0   12.52    1.53
   8  20   0   11.75    1.75
   8  20   0   11.92    1.51
  28  -8   0   10.50    1.60
  28  -8   0   10.53    1.59
 -20  28   0   11.31    0.54
  -8 -20   0   12.87    1.80
 -20  28   0   11.65    1.91
  28  -8   0   11.38    2.51
 -20  28   0   11.04    1.91
   5  23   0    3.13    0.90
  23 -28   0    2.49    0.44
  23 -28   0    2.65    0.79
   5  23   0    2.79    1.07
   5  23   0    4.09    1.24
  23 -28   0    3.29    0.75
 -28   5   0    1.76    1.37
   5  23   0    3.89    0.99
 -23  28   0   -0.11    1.42
  28  -5   0    2.13    1.04
 -23  28   0    2.60    0.43
 -23  28   0    1.58    1.40
  28  -5   0    3.34    1.19
  -5 -23   0    0.95    0.96
  28  -5   0    2.28    1.73
  26 -28   0    3.25    1.03
   2  26   0    2.48    0.82
   2  26   0    1.37    1.07
 -28   2   0    0.13    1.46
  26 -28   0    3.85    1.04
  26 -28   0    2.11    0.57
   2  26   0    2.00    0.95
   2  26   0    1.02    0.73
  28  -2   0    1.60    1.77
  28  -2   0    0.74    1.05
 -26  28   0    2.40    1.67
  28  -2   0    0.74    0.92
  -2 -26   0    1.60    1.07
  28   1   0    1.82    1.03
   1 -29   0    2.69    1.23
  28   1   0    0.79    1.03
 -29  28   0    3.61    2.08
  28   1   0    2.07    1.94
  -1  29   0    1.00    0.75
  -1  29   0    2.02    1.13
 -28  -1   0    3.21    1.59
  29 -28   0    2.01    0.71
  -1  29   0    1.73    1.06
  29 -28   0    2.34    1.52
 -28  -1   0    3.69    1.84
  -1  29   0    2.44    0.79
  29 -28   0    3.03    1.21
  25   4   0   -0.46    0.91
  25   4   0    0.12    1.54
 -29  25   0   -0.96    1.49
   4 -29   0   -0.34    0.87
  25   4   0    0.03    0.84
  -4  29   0    0.74    0.56
  -4  29   0    0.45    0.90
  29 -25   0   -0.57    0.91
 -25  -4   0    0.11    1.38
  29 -25   0   -2.24    1.37
  29 -25   0    0.13    0.56
  -4  29   0    0.58    0.93
  -4  29   0   -0.23    0.49
  22   7   0    4.90    1.74
   7 -29   0    5.98    1.43
  22   7   0    3.20    1.17
 -29  22   0   -0.05    1.60
  22   7   0    5.17    1.25
  29 -22   0    4.70    0.99
  -7  29   0    3.13    1.09
  -7  29   0    3.66    1.06
  29 -22   0    4.82    1.20
  -7  29   0    2.90    0.70
 -22  -7   0    3.38    1.45
  29 -22   0    2.40    1.83
 -22  -7   0    4.27    1.45
  19  10   0   -0.63    0.76
  10 -29   0   -0.30    0.92
  19  10   0   -0.06    1.15
  19  10   0   -0.26    0.76
  29 -19   0   -2.17    1.50
  29 -19   0   -0.33    0.64
  29 -19   0    1.06    1.00
 -19 -10   0    1.33    1.25
 -10  29   0   -1.18    0.79
 -10  29   0   -0.22    0.68
 -19 -10   0    0.50    0.97
  16  13   0    9.66    1.48
  16  13   0    5.96    1.56
 -29  16   0    8.12    2.15
  16  13   0   11.49    1.90
  29 -16   0    6.99    2.27
 -13  29   0    8.99    1.10
 -13  29   0    9.87    1.19
 -13  29   0   11.97    1.79
 -16 -13   0    7.22    1.58
 -16 -13   0    5.48    1.26
  29 -16   0    8.74    1.43
  29 -16   0    8.08    1.37
  13  16   0   31.61    2.20
  13  16   0   38.99    2.63
 -29  13   0   32.27    3.35
  13  16   0   28.37    2.53
 -13 -16   0   36.09    2.57
 -16  29   0   33.42    1.34
  29 -13   0   38.37    2.47
 -16  29   0   37.45    2.82
 -13 -16   0   36.02    2.13
  29 -13   0   36.74    2.53
  10  19   0    0.42    0.70
  10  19   0    0.17    0.87
 -29  10   0   -0.11    1.41
  10  19   0    0.42    0.80
  10  19   0    1.15    1.13
  29 -10   0    0.83    0.98
  29 -10   0    0.70    0.84
 -19  29   0   -0.98    1.03
 -19  29   0   -0.78    0.96
  29 -10   0   -3.07    1.39
 -10 -19   0    1.28    1.03
 -10 -19   0    0.09    0.48
   7  22   0    1.22    0.86
   7  22   0    2.13    1.08
   7  22   0    1.88    1.05
   7  22   0    2.48    1.00
 -29   7   0    0.97    1.48
 -22  29   0    1.35    1.38
 -22  29   0    1.22    1.34
  29  -7   0    0.97    0.90
 -22  29   0    1.52    0.32
  29  -7   0    1.34    1.04
  -7 -22   0    2.30    1.21
  29  -7   0   -1.40    1.38
  25 -29   0    1.66    0.79
   4  25   0    2.05    1.09
  25 -29   0    0.30    0.73
   4  25   0    1.09    0.77
   4  25   0    1.26    1.05
   4  25   0    0.63    0.74
 -29   4   0    1.48    1.57
  25 -29   0    1.21    0.45
 -25  29   0   -0.78    1.39
 -25  29   0    1.49    1.50
  29  -4   0   -1.47    1.47
  29  -4   0    1.26    0.96
  -4 -25   0    0.82    1.04
  29  -4   0    1.13    1.05
   1  28   0    5.34    1.28
   1  28   0    4.96    0.98
 -29   1   0    8.05    2.18
 -29   1   0    4.66    1.73
   1  28   0    3.95    1.01
  28 -29   0    3.69    0.73
   1  28   0    5.48    1.42
  28 -29   0    7.74    1.37
 -28  29   0    5.07    2.04
  29  -1   0    7.47    2.37
  -1 -28   0    6.28    1.49
  29  -1   0    4.38    1.49
  29  -1   0    6.13    1.56
 -30  27   0    1.26    1.86
   3 -30   0    3.14    1.22
  27   3   0    1.54    1.10
  27   3   0    1.91    1.92
  27   3   0    0.74    1.01
  -3  30   0    2.50    1.08
  -3  30   0    2.07    0.70
  -3  30   0    1.46    1.10
 -27  -3   0   -0.72    1.41
 -27  -3   0    1.56    1.41
  30 -27   0    5.87    1.93
  -3  30   0    1.78    0.75
  30 -27   0    1.70    1.14
  30 -27   0    1.81    0.75
   6 -30   0   -0.88    0.99
  24   6   0    1.42    1.13
  24   6   0    1.11    1.58
  24   6   0    0.56    0.96
  30 -24   0    0.89    1.01
  -6  30   0    1.80    1.02
  -6  30   0    1.87    1.01
  30 -24   0   -1.56    1.45
  30 -24   0   -0.35    0.59
  -6  30   0    0.72    0.55
 -24  -6   0   -0.40    1.10
 -24  -6   0    2.16    1.49
  21   9   0    1.16    0.97
  21   9   0    0.49    1.29
   9 -30   0    2.06    1.13
  21   9   0   -0.01    0.78
 -30  21   0   -0.05    1.65
 -21  -9   0   -0.62    1.19
  30 -21   0   -0.16    0.94
  -9  30   0    1.69    0.96
  30 -21   0    1.29    0.81
  30 -21   0    1.62    1.82
 -21  -9   0   -0.49    0.99
  -9  30   0    0.83    0.96
  -9  30   0    1.14    0.51
  18  12   0    3.29    1.08
  18  12   0    4.55    1.46
 -30  18   0    3.92    1.92
  18  12   0    3.39    1.52
 -12  30   0    7.15    1.14
  30 -18   0    5.41    1.34
  30 -18   0    4.09    1.07
 -18 -12   0    5.37    1.56
 -12  30   0    5.03    1.36
 -12  30   0    3.85    1.03
  30 -18   0    5.66    2.07
 -18 -12   0    3.22    1.19
  15  15   0    6.25    1.57
  15  15   0    6.51    1.28
 -30  15   0    9.98    2.33
  15  15   0    6.74    1.51
  30 -15   0    5.49    1.24
  30 -15   0    6.91    2.21
 -15  30   0    8.10    0.93
 -15 -15   0    7.46    1.33
 -15  30   0    8.18    0.97
  30 -15   0    6.53    1.41
 -15 -15   0    7.62    1.61
 -15  30   0    8.90    1.91
  12  18   0    0.80    1.17
  12  18   0    1.54    0.85
 -30  12   0    1.68    1.67
  12  18   0    1.32    1.03
 -12 -18   0    1.32    1.08
 -12 -18   0    2.23    0.80
  30 -12   0    0.18    1.73
  30 -12   0    0.52    0.94
  30 -12   0    1.84    1.01
 -18  30   0   -0.30    0.99
 -18  30   0    0.90    1.20
   9  21   0    0.22    1.04
   9  21   0    1.72    0.91
 -30   9   0    0.95    1.47
   9  21   0   -0.88    0.88
   9  21   0    1.33    0.92
 -21  30   0    2.62    1.37
  -9 -21   0   -0.37    0.99
 -21  30   0    0.67    1.29
  30  -9   0   -3.56    1.32
  30  -9   0    0.20    0.99
  30  -9   0   -1.21    0.82
  24 -30   0    0.53    0.64
   6  24   0    0.67    0.76
 -30   6   0    1.42    1.36
   6  24   0    0.86    1.06
 -24  30   0    2.30    1.63
  30  -6   0    1.50    0.97
  -6 -24   0    0.91    0.97
 -24  30   0    0.95    1.30
  30  -6   0    0.70    0.91
  30  -6   0   -2.36    1.12
   3  27   0    6.36    1.23
   3  27   0    7.46    1.66
   3  27   0    6.99    1.16
  27 -30   0    6.80    1.21
 -30   3   0    2.90    1.74
   3  27   0    4.27    1.37
  27 -30   0    7.11    0.78
  27 -30   0    5.49    1.19
  30  -3   0    7.31    1.61
 -27  30   0    5.04    2.02
  30  -3   0    6.15    1.54
  30  -3   0   11.72    2.64
  -3 -27   0    7.96    1.57
  30 -30   0    3.49    0.77
   0  30   0    6.12    1.06
 -30   0   0    6.42    2.17
 -30   0   0    4.97    1.90
   0  30   0    2.18    0.92
  30 -30   0    5.44    1.38
   0  30   0    0.76    1.24
  30   0   0    0.27    1.97
  30   0   0    3.72    1.52
  30   0   0    2.04    1.19
   0 -30   0    6.10    1.52
 -30  30   0    0.95    2.05
 -31  29   0    5.07    2.38
  29   2   0    3.35    1.50
   2 -31   0    6.19    1.57
  29   2   0    3.20    1.39
  29   2   0    6.50    2.36
  -2  31   0    4.27    1.41
  31 -29   0    4.87    0.95
 -29  -2   0    8.12    2.20
  -2  31   0    3.45    0.86
  31 -29   0    4.20    1.32
 -29  -2   0    2.05    1.58
  -2  31   0    5.74    1.10
  -2  31   0    4.04    1.48
 -31  26   0   -0.48    1.63
  26   5   0    3.46    2.00
  26   5   0    1.76    1.11
  26   5   0    1.26    1.24
   5 -31   0    1.94    1.22
  31 -26   0    0.90    1.16
  -5  31   0    1.88    0.74
  -5  31   0    2.65    1.18
  31 -26   0    2.68    1.93
  31 -26   0    2.29    0.84
 -26  -5   0    3.55    1.66
  -5  31   0    1.27    1.05
 -26  -5   0    3.78    1.56
 -31  23   0    1.58    1.88
  23   8   0    1.71    1.56
  23   8   0    1.35    1.11
  23   8   0    0.67    0.96
   8 -31   0    0.03    1.03
 -23  -8   0    4.07    1.89
  31 -23   0    0.71    1.69
  31 -23   0    2.13    0.84
 -23  -8   0   -1.52    0.97
  31 -23   0    0.60    1.11
  -8  31   0    1.30    0.56
  -8  31   0    1.42    0.97
  -8  31   0    2.19    1.08
  20  11   0    2.22    1.54
 -31  20   0    1.12    1.70
  20  11   0    3.34    1.21
  20  11   0    3.51    1.27
 -20 -11   0    3.10    1.26
  31 -20   0    2.53    0.96
  31 -20   0    0.55    1.01
 -11  31   0    2.38    0.58
 -20 -11   0    3.49    1.46
 -11  31   0    2.70    1.15
  31 -20   0    2.15    1.89
 -11  31   0    5.00    1.20
 -31  17   0   17.18    2.92
  17  14   0   19.06    2.47
  17  14   0   13.66    1.99
  17  14   0   14.90    1.84
 -14  31   0   14.61    2.80
  31 -17   0   18.09    3.07
 -17 -14   0   15.88    1.87
 -14  31   0   18.67    1.53
  31 -17   0   17.78    2.08
  31 -17   0   18.87    1.86
 -14  31   0   16.72    1.47
 -17 -14   0   17.88    2.26
  14  17   0    3.92    1.11
 -31  14   0    5.28    1.98
  14  17   0    3.41    1.35
  14  17   0    3.13    1.21
  31 -14   0    1.81    1.82
 -17  31   0    4.93    1.38
  31 -14   0    3.91    1.13
 -14 -17   0    3.55    1.00
 -14 -17   0    3.51    1.40
 -17  31   0    4.15    0.59
 -17  31   0    3.47    1.18
  31 -14   0    5.37    1.42
  11  20   0    2.87    0.96
 -31  11   0    0.14    1.55
  11  20   0    1.72    1.12
  11  20   0    1.64    1.20
  31 -11   0   -1.23    1.81
 -11 -20   0    2.14    0.62
 -20  31   0    1.22    1.41
 -20  31   0    4.18    1.44
 -11 -20   0    2.54    1.29
  31 -11   0    0.99    0.95
   8  23   0   -0.57    0.81
   8  23   0   -0.21    0.72
 -31   8   0    0.90    1.38
   8  23   0   -0.65    0.93
   8  23   0   -1.43    0.81
  -8 -23   0   -0.27    0.97
  31  -8   0   -1.65    0.76
 -23  31   0    0.65    1.44
  31  -8   0    0.00    0.93
  31  -8   0   -0.35    1.57
 -23  31   0    1.58    1.33
  26 -31   0    0.72    0.73
   5  26   0   -0.09    1.06
   5  26   0    0.38    0.81
   5  26   0    0.53    0.78
  26 -31   0   -0.01    0.33
  26 -31   0    0.10    0.61
   5  26   0    0.49    1.04
 -31   5   0    0.53    1.59
 -26  31   0   -0.51    1.19
  31  -5   0   -0.33    0.89
  31  -5   0   -0.39    0.83
  -5 -26   0    0.62    1.07
 -26  31   0   -3.24    1.27
  31  -5   0   -1.58    1.61
  29 -31   0    0.12    0.94
 -31   2   0    0.21    1.55
   2  29   0    0.00    1.55
  29 -31   0   -0.23    0.90
   2  29   0    0.97    0.85
  29 -31   0    0.29    0.52
   2  29   0    0.24    0.74
 -31   2   0    2.07    1.73
   2  29   0    3.01    1.35
  -2 -29   0    1.13    1.15
 -29  31   0    0.91    1.82
  31  -2   0    2.48    1.22
  31  -2   0    0.09    1.11
  31  -2   0    2.81    2.16
 -32  31   0    2.60    2.16
  31   1   0    1.76    3.52
  31   1   0   -0.41    0.96
  31   1   0   -0.61    1.16
   1 -32   0    1.13    1.16
 -31  -1   0   -0.75    1.63
  32 -31   0    0.30    0.60
  -1  32   0    0.05    0.70
 -31  -1   0    0.41    1.49
  -1  32   0    0.79    0.79
  32 -31   0    0.11    1.46
  -1  32   0    1.63    1.10
  32 -31   0    0.10    1.15
  -1  32   0   -0.10    1.11
 -32  28   0   -0.91    1.87
  28   4   0    2.29    1.18
  28   4   0    2.81    2.17
   4 -32   0    5.00    1.52
  28   4   0    1.16    1.20
 -28  -4   0    3.69    1.89
  32 -28   0    1.87    0.86
  32 -28   0    3.04    1.36
  -4  32   0    3.19    0.79
  -4  32   0    3.39    1.42
  32 -28   0    1.21    1.89
 -28  -4   0    0.76    1.44
  -4  32   0    2.30    1.42
  -4  32   0    2.99    0.88
  25   7   0    9.32    2.46
  25   7   0    5.05    1.47
 -32  25   0    6.74    2.41
   7 -32   0    6.71    1.55
  25   7   0    4.44    1.36
 -25  -7   0    5.65    2.00
 -25  -7   0    6.65    1.93
  -7  32   0    5.61    0.94
  -7  32   0    5.93    1.46
  32 -25   0    3.60    1.39
  32 -25   0    7.13    1.22
  -7  32   0    7.57    1.58
  32 -25   0    5.63    2.15
  22  10   0    0.81    1.04
  22  10   0   -1.17    1.38
  10 -32   0    1.17    1.17
  22  10   0   -1.64    0.71
 -32  22   0   -1.93    1.59
  32 -22   0    1.25    1.76
  32 -22   0    0.16    0.73
  32 -22   0   -0.05    1.02
 -10  32   0    0.29    0.47
 -10  32   0    0.98    0.97
 -10  32   0    0.35    0.96
 -22 -10   0   -0.57    1.07
 -32  19   0    1.43    1.73
  19  13   0    0.59    0.88
  19  13   0   -0.73    1.06
  19  13   0    1.33    1.38
  32 -19   0    0.52    1.88
 -13  32   0    1.49    0.45
 -13  32   0    0.09    0.81
 -13  32   0    1.03    0.82
 -19 -13   0    0.25    1.25
 -13  32   0   -0.32    0.99
 -19 -13   0    1.09    1.08
  32 -19   0    0.36    0.79
  32 -19   0    1.11    1.02
  16  16   0   -0.09    1.13
 -32  16   0    1.32    1.68
  16  16   0    1.67    1.05
  16  16   0   -0.35    1.07
 -16  32   0    1.67    0.66
  32 -16   0    1.02    0.94
  32 -16   0    4.02    2.04
 -16 -16   0    0.64    1.19
 -16 -16   0   -0.36    0.83
 -16  32   0    2.36    1.23
  32 -16   0    0.86    0.95
  13  19   0    4.45    1.35
 -32  13   0    0.28    1.48
  13  19   0    2.36    1.00
  13  19   0    3.66    1.24
 -13 -19   0    3.38    0.90
  32 -13   0    3.17    1.24
  32 -13   0    4.98    2.25
 -19  32   0    3.76    1.42
 -19  32   0    3.33    1.50
 -13 -19   0    3.33    1.34
 -32  10   0    1.50    1.53
  10  22   0    2.42    1.30
  10  22   0    0.79    0.92
  10  22   0    3.13    1.29
  10  22   0    0.38    0.92
  32 -10   0    0.65    0.98
 -10 -22   0    1.83    1.25
  32 -10   0    1.16    1.10
 -22  32   0    2.03    1.44
 -22  32   0    2.82    1.61
  32 -10   0    5.11    2.17
 -32   7   0    5.90    2.03
   7  25   0    3.45    1.32
   7  25   0    4.60    1.20
   7  25   0    2.61    1.35
   7  25   0    2.62    0.96
  32  -7   0    4.48    2.36
 -25  32   0    2.90    1.72
  32  -7   0    3.41    1.41
 -25  32   0    4.66    1.97
  -7 -25   0    4.95    1.42
  32  -7   0    4.22    1.45
  28 -32   0    0.26    0.43
   4  28   0    0.45    0.81
  28 -32   0    0.26    0.76
   4  28   0    0.57    1.08
  28 -32   0    1.10    0.90
   4  28   0    0.53    0.84
   4  28   0    0.86    1.17
 -32   4   0    1.34    1.66
  -4 -28   0   -2.02    0.89
 -28  32   0   -0.24    1.51
  32  -4   0    2.60    2.18
 -28  32   0    0.36    1.69
  32  -4   0    0.73    1.08
  32  -4   0   -0.75    0.85
   1  31   0    5.17    1.39
 -32   1   0    1.54    1.74
   1  31   0    1.07    1.32
  31 -32   0    0.26    1.11
   1  31   0    2.70    0.94
  31 -32   0   -0.29    0.97
  31 -32   0    1.22    0.64
 -32   1   0    3.05    1.84
  -1 -31   0    1.16    1.24
  32  -1   0    1.65    1.35
  32  -1   0    1.21    1.21
 -33  30   0    3.00    2.20
  30   3   0    1.12    1.08
  30   3   0    2.85    1.37
  30   3   0    1.15    2.17
   3 -33   0   -0.21    1.12
  -3  33   0    2.93    1.29
  -3  33   0    1.04    0.73
  -3  33   0    2.36    0.90
  33 -30   0    0.94    0.76
 -30  -3   0    0.85    1.69
  -3  33   0    2.23    1.35
 -30  -3   0   -0.26    1.41
  33 -30   0    1.54    1.82
  33 -30   0    0.77    1.27
  27   6   0    0.88    1.37
 -33  27   0    0.90    1.95
   6 -33   0    1.29    1.22
  27   6   0    0.27    1.01
  27   6   0   -1.24    1.77
  -6  33   0    0.19    1.10
  33 -27   0    1.32    1.21
 -27  -6   0    1.11    1.38
 -27  -6   0    0.10    1.52
  33 -27   0    0.84    1.98
  33 -27   0    0.84    0.81
  -6  33   0    1.30    0.73
   9 -33   0    0.45    1.12
  24   9   0    0.51    1.09
  24   9   0    1.83    1.08
  24   9   0    0.21    1.64
 -33  24   0   -1.03    1.80
 -24  -9   0   -0.13    1.17
  33 -24   0   -2.07    0.92
  -9  33   0   -0.15    0.53
  33 -24   0    0.67    0.83
  33 -24   0    1.12    1.85
 -24  -9   0   -0.09    1.21
  -9  33   0    0.27    1.02
 -33  21   0   -0.07    1.79
  21  12   0    0.65    1.50
  21  12   0    1.57    1.02
  21  12   0   -0.34    1.03
  33 -21   0    1.78    2.02
 -12  33   0   -0.10    0.88
  33 -21   0    2.45    1.29
 -12  33   0    1.08    0.51
 -21 -12   0    1.89    1.21
 -12  33   0    0.69    1.08
  33 -21   0    1.02    0.92
 -21 -12   0   -0.61    1.31
 -12  33   0    2.25    1.03
 -33  18   0    3.40    2.08
  18  15   0   -0.26    0.96
  18  15   0    2.10    1.49
  18  15   0    1.43    1.06
  33 -18   0    2.62    1.39
 -15  33   0    3.10    0.94
 -15  33   0    3.70    0.90
  33 -18   0    1.58    1.97
 -18 -15   0    2.22    1.10
 -18 -15   0    3.33    1.44
 -15  33   0    2.56    0.48
  33 -18   0    1.13    0.97
 -15  33   0    2.51    1.35
  15  18   0    1.71    1.28
  15  18   0    2.73    1.18
  15  18   0    1.75    1.33
 -33  15   0    1.09    1.72
 -15 -18   0    1.08    1.19
  33 -15   0    0.05    1.98
  33 -15   0   -0.66    0.95
 -18  33   0    0.28    1.17
  33 -15   0    2.14    1.12
 -18  33   0    3.79    1.29
 -15 -18   0    2.22    1.00
  12  21   0    0.88    1.05
  12  21   0    1.80    1.32
  12  21   0    1.85    0.96
 -33  12   0    1.29    1.75
  33 -12   0    0.04    0.98
 -12 -21   0    0.36    0.52
 -21  33   0    0.04    1.36
  33 -12   0    4.75    2.13
 -21  33   0   -0.11    1.16
 -12 -21   0    1.87    1.30
  33 -12   0    0.34    1.06
 -33   9   0    0.55    1.61
   9  24   0    1.83    1.09
   9  24   0    0.60    1.16
   9  24   0   -0.16    1.03
   9  24   0    0.65    0.92
 -24  33   0    1.85    1.45
  33  -9   0    1.54    1.93
  33  -9   0   -0.21    0.89
  -9 -24   0   -0.89    1.03
 -24  33   0    0.88    1.60
  33  -9   0    0.99    1.05
   6  27   0   -0.72    1.08
  27 -33   0    1.64    0.72
   6  27   0    1.16    1.02
   6  27   0   -0.19    0.81
 -33   6   0    2.08    1.84
  33  -6   0    0.82    2.07
 -27  33   0    1.80    1.57
 -27  33   0    0.46    1.70
  33  -6   0    1.79    1.29
  -6 -27   0   -0.35    1.04
  33  -6   0   -0.94    0.92
  30 -33   0   -2.16    0.77
  30 -33   0    0.07    0.92
 -33   3   0   -0.11    1.64
   3  30   0    0.54    0.84
   3  30   0    1.07    0.87
 -33   3   0    0.18    1.68
   3  30   0    1.83    1.28
   3  30   0    1.15    1.30
  30 -33   0    0.43    0.49
  33  -3   0    0.04    1.06
 -30  33   0   -0.82    1.57
  -3 -30   0    1.78    1.22
 -30  33   0   -1.18    1.84
  33  -3   0    1.35    2.04
  33  -3   0    0.82    1.13
   0  33   0    1.74    1.41
  33 -33   0    0.62    1.06
  33 -33   0    0.73    0.66
   0  33   0    1.01    1.05
   0  33   0    2.62    0.96
  33 -33   0    0.86    1.18
   0  33   0    1.01    0.95
 -33   0   0   -0.44    1.46
 -33   0   0    5.63    2.39
   0 -33   0    1.66    1.23
  33   0   0   -2.80    2.08
 -33  33   0    1.35    2.11
  33   0   0    3.59    1.69
  33   0   0    2.09    1.30
  32   2   0    0.76    1.27
  32   2   0    2.12    2.27
 -34  32   0    0.31    2.17
  32   2   0   -0.23    1.24
   2 -34   0    0.40    1.20
  34 -32   0    3.59    1.37
  -2  34   0   -0.54    0.72
  34 -32   0    0.11    0.67
  -2  34   0    2.18    1.19
 -32  -2   0   -1.49    1.56
  -2  34   0    0.21    0.79
  -2  34   0    0.47    1.27
 -32  -2   0    1.90    1.62
  34 -32   0   -0.21    1.47
  29   5   0    3.16    2.29
  29   5   0    1.86    1.24
  29   5   0    0.64    1.23
   5 -34   0   -0.31    1.21
 -34  29   0    4.32    2.30
  34 -29   0    1.81    0.85
 -29  -5   0    0.64    1.61
  -5  34   0    2.31    0.73
  34 -29   0    1.60    1.33
  -5  34   0    3.13    0.91
  34 -29   0   -0.16    1.76
 -29  -5   0    2.77    1.61
  -5  34   0    1.88    1.29
  -5  34   0    2.49    1.31
 -34  26   0    2.07    2.10
  26   8   0    1.63    1.31
   8 -34   0    0.89    1.16
  26   8   0    1.97    1.85
  26   8   0    2.82    1.29
  -8  34   0    2.83    1.32
  34 -26   0    0.46    1.20
  -8  34   0    3.25    0.79
 -26  -8   0    2.27    1.57
  34 -26   0    1.87    0.96
 -26  -8   0    1.30    1.65
  34 -26   0    1.56    2.10
  -8  34   0    2.24    1.42
  23  11   0    0.87    1.20
  23  11   0    1.18    1.03
 -34  23   0    0.07    1.77
  23  11   0   -0.97    1.46
 -23 -11   0   -0.73    1.17
 -11  34   0    1.00    1.07
  34 -23   0    0.68    1.93
 -23 -11   0    0.50    1.42
  34 -23   0    2.11    1.32
  34 -23   0    1.31    0.96
 -11  34   0    1.71    0.62
 -11  34   0    0.33    1.10
  20  14   0    6.05    1.75
  20  14   0    6.04    1.86
 -34  20   0    2.76    1.96
  20  14   0    6.45    1.56
 -20 -14   0    6.42    1.81
 -20 -14   0    9.47    1.71
 -14  34   0    7.32    1.74
 -14  34   0    6.44    0.71
 -14  34   0    5.89    1.16
  34 -20   0    3.42    2.22
  34 -20   0    4.35    1.24
 -14  34   0    6.71    1.24
  17  17   0    1.50    1.41
  17  17   0    2.40    1.38
 -34  17   0    0.89    1.61
  17  17   0    0.94    1.07
  34 -17   0    0.58    0.99
 -17 -17   0    0.86    1.02
 -17 -17   0    2.15    1.44
 -17  34   0    0.94    0.33
 -17  34   0    1.58    0.67
  34 -17   0   -0.22    1.95
  34 -17   0    0.14    0.94
 -17  34   0   -1.24    1.06
 -34  14   0    2.32    1.83
  14  20   0    0.57    1.08
  14  20   0   -1.11    1.08
  14  20   0    0.67    0.93
 -20  34   0    1.42    1.36
  34 -14   0   -2.05    1.71
 -20  34   0   -2.60    0.95
 -14 -20   0    0.78    0.74
  34 -14   0   -0.43    0.96
  34 -14   0    0.55    1.02
 -14 -20   0    0.65    1.25
  11  23   0    0.58    1.20
 -34  11   0   -0.48    1.40
  11  23   0    1.82    1.21
  11  23   0    0.83    0.94
  11  23   0    0.95    1.24
  34 -11   0    0.73    1.19
  34 -11   0    2.22    1.15
 -11 -23   0    1.16    1.30
 -23  34   0   -0.65    1.50
 -23  34   0    0.73    1.42
  34 -11   0    0.70    2.06
 -34   8   0    1.65    1.76
   8  26   0    3.73    1.21
   8  26   0    3.31    1.50
   8  26   0    1.07    0.97
   8  26   0    1.04    1.26
 -26  34   0    2.36    1.97
  34  -8   0    1.12    1.15
  34  -8   0    1.68    1.17
  34  -8   0    3.82    2.50
 -26  34   0    1.01    1.44
  -8 -26   0    0.90    1.26
  29 -34   0    0.42    0.42
   5  29   0   -0.74    0.75
   5  29   0   -0.71    1.08
 -34   5   0    0.29    1.68
   5  29   0    2.35    1.59
  29 -34   0    0.81    0.65
  29 -34   0   -0.39    0.77
   5  29   0   -0.63    0.83
  34  -5   0    0.17    2.27
 -29  34   0   -0.84    1.62
 -29  34   0    0.02    1.58
  34  -5   0    0.53    1.17
  -5 -29   0    1.35    1.16
  34  -5   0    0.82    1.28
   2  32   0    1.01    1.10
   2  32   0    0.48    1.29
 -34   2   0   -0.56    1.79
   2  32   0    0.36    0.81
   2  32   0   -0.01    0.81
  32 -34   0   -0.35    0.54
  32 -34   0    1.07    1.05
 -34   2   0    1.41    1.78
  32 -34   0    0.09    0.98
 -32  34   0   -2.38    1.89
  34  -2   0   -0.42    1.19
  34  -2   0    1.84    1.35
  34  -2   0   -3.49    1.50
  -2 -32   0    0.97    1.20
   1 -35   0    1.29    1.37
  34   1   0   -0.34    1.32
  34   1   0    1.35    1.19
 -35  34   0    3.53    2.37
  34   1   0    3.15    2.43
  -1  35   0   -1.28    1.23
  -1  35   0    0.43    0.85
  35 -34   0    0.92    0.75
 -34  -1   0   -0.18    1.63
  -1  35   0   -0.10    0.80
  -1  35   0   -0.31    1.02
 -34  -1   0   -1.26    1.45
  35 -34   0    0.85    1.25
 -35  31   0    1.25    2.05
  31   4   0    0.62    2.29
  31   4   0    0.45    1.32
   4 -35   0    1.23    1.30
  31   4   0   -0.54    0.99
  -4  35   0   -1.39    1.15
 -31  -4   0    0.83    1.92
  -4  35   0    1.55    0.88
 -31  -4   0    5.71    1.81
  35 -31   0    1.00    0.81
  35 -31   0    3.40    1.52
  35 -31   0    2.97    2.00
  -4  35   0    1.36    1.18
 -35  28   0   -0.69    2.04
  28   7   0   -0.56    1.82
  28   7   0    3.74    1.40
  28   7   0    1.21    1.40
   7 -35   0   -1.92    1.01
  -7  35   0    0.00    1.14
 -28  -7   0    2.14    1.76
  35 -28   0    0.74    0.82
  35 -28   0   -1.05    1.89
  -7  35   0    0.09    1.17
  35 -28   0    0.27    1.26
 -28  -7   0    1.54    1.58
  -7  35   0    1.49    0.73
 -35  25   0    5.69    2.51
  25  10   0    6.43    2.32
  25  10   0    5.25    1.45
  10 -35   0    6.80    1.74
  25  10   0    7.06    1.78
 -25 -10   0    4.48    2.60
 -25 -10   0    2.80    1.84
  35 -25   0    4.89    1.25
 -10  35   0    4.19    1.37
  35 -25   0    4.84    1.56
  35 -25   0    3.99    2.31
 -10  35   0    7.41    1.53
 -10  35   0    7.24    0.99
 -35  22   0    1.13    1.84
  22  13   0    1.40    1.05
  22  13   0   -0.02    1.63
  22  13   0   -0.45    1.14
 -13  35   0    0.05    1.07
 -13  35   0    0.63    0.49
 -22 -13   0    0.06    1.14
 -13  35   0    0.99    1.03
  35 -22   0    0.36    1.36
  35 -22   0   -2.15    1.85
  35 -22   0    0.74    0.97
 -13  35   0    0.89    1.03
 -22 -13   0    0.14    1.36
  19  16   0    2.20    1.47
  19  16   0    0.07    1.42
 -35  19   0   -2.11    1.63
  19  16   0    1.19    1.05
  35 -19   0   -0.16    1.16
 -16  35   0   -0.09    0.34
 -19 -16   0    1.47    1.48
 -16  35   0    1.69    1.28
 -16  35   0    0.33    0.79
 -19 -16   0   -0.24    1.03
  35 -19   0    0.00    2.18
  35 -19   0   -1.16    0.81
 -16  35   0    1.56    0.77
 -35  16   0    0.85    2.01
  16  19   0   -1.00    0.83
  16  19   0    3.27    1.49
  16  19   0    0.41    1.20
 -19  35   0    2.58    1.34
 -19  35   0    0.92    1.32
  35 -16   0    1.18    1.08
 -16 -19   0    1.67    0.99
  35 -16   0    2.22    1.21
  35 -16   0    0.28    2.04
 -16 -19   0   -0.61    1.12
  13  22   0    1.28    1.26
 -35  13   0    0.22    1.71
  13  22   0    1.48    1.38
  13  22   0    0.14    0.81
  35 -13   0    1.52    1.10
  35 -13   0    2.22    2.30
  35 -13   0    0.63    1.18
 -13 -22   0    1.62    1.34
 -13 -22   0    1.61    0.54
 -22  35   0    2.71    1.71
 -22  35   0    1.18    1.26
 -35  10   0    3.70    2.01
  10  25   0    2.05    1.40
  10  25   0   -0.23    1.19
  10  25   0    2.02    1.25
  10  25   0    2.65    1.16
 -25  35   0    2.80    1.64
  35 -10   0    3.62    2.70
  35 -10   0   -0.43    1.08
 -25  35   0    5.27    2.10
 -10 -25   0    0.87    1.38
  35 -10   0    5.08    1.56
   7  28   0   -0.91    0.99
   7  28   0   -0.11    1.17
 -35   7   0    2.31    1.86
   7  28   0   -0.24    0.76
   7  28   0    1.00    1.25
  35  -7   0   -0.85    1.03
 -28  35   0   -1.45    1.29
  35  -7   0    1.81    2.17
 -28  35   0    4.49    2.11
  -7 -28   0    2.14    1.41
  35  -7   0    0.93    1.21
   4  31   0    1.30    1.18
  31 -35   0    1.04    0.82
   4  31   0    1.99    1.00
   4  31   0    0.39    1.35
 -35   4   0    3.47    1.99
   4  31   0    1.78    1.07
 -35   4   0   -0.89    1.59
  31 -35   0    2.46    0.58
  31 -35   0    0.77    0.88
 -31  35   0    1.91    2.34
  -4 -31   0    4.55    1.51
  35  -4   0    2.24    2.07
 -31  35   0    1.58    1.76
  35  -4   0    0.64    1.43
  35  -4   0    0.26    1.17
  34 -35   0    0.16    1.13
   1  34   0    1.11    1.65
  34 -35   0    1.76    0.70
 -35   1   0    2.28    1.95
   1  34   0    2.12    0.96
   1  34   0    0.40    0.81
   1  34   0    0.68    1.15
 -35   1   0    1.80    1.86
  34 -35   0    0.79    1.10
  35  -1   0    1.55    1.31
  35  -1   0   -0.14    2.21
 -34  35   0    0.83    2.20
  35  -1   0    2.00    1.58
  -1 -34   0    0.11    1.28
  33   3   0    0.19    1.08
  33   3   0    3.45    2.44
   3 -36   0    3.20    1.49
  33   3   0    0.03    1.44
 -36  33   0    1.40    2.09
  36 -33   0   -0.44    1.18
  36 -33   0   -1.10    0.63
  -3  36   0   -0.89    1.16
  -3  36   0    1.16    1.16
  -3  36   0   -0.30    0.78
  36 -33   0   -0.34    1.49
  -3  36   0   -0.13    0.78
 -33  -3   0   -1.56    1.28
 -33  -3   0    1.68    2.04
  30   6   0   -0.55    1.17
 -36  30   0    2.36    2.32
   6 -36   0   -0.39    1.16
  30   6   0    4.27    2.20
  30   6   0   -0.73    0.97
  36 -30   0   -1.51    1.15
  -6  36   0    0.54    1.28
 -30  -6   0    0.10    1.78
  36 -30   0   -0.06    1.76
  -6  36   0   -1.67    0.56
  36 -30   0    1.73    0.91
 -30  -6   0    0.37    1.50
  -6  36   0    0.42    1.20
  -6  36   0    0.27    0.71
  27   9   0    0.77    1.25
  27   9   0    0.89    1.17
  27   9   0    0.67    1.94
   9 -36   0    0.28    1.19
 -36  27   0    1.65    2.19
  36 -27   0   -0.22    0.83
  -9  36   0   -0.54    1.15
  -9  36   0   -0.04    1.20
 -27  -9   0    0.41    1.69
  36 -27   0   -0.67    1.94
 -27  -9   0    2.40    1.49
  36 -27   0    0.97    1.25
  -9  36   0    1.09    0.68
  24  12   0   -0.18    1.18
  24  12   0    1.14    1.71
  24  12   0   -0.34    0.85
 -36  24   0   -0.18    1.92
 -12  36   0    0.54    1.20
  36 -24   0    0.82    0.93
  36 -24   0   -3.75    1.55
 -12  36   0    0.25    0.50
 -12  36   0    0.90    1.13
 -24 -12   0    1.38    1.62
  36 -24   0   -0.41    1.17
 -24 -12   0    0.92    1.28
 -12  36   0    0.38    1.00
  21  15   0    4.65    1.95
  21  15   0    3.10    1.29
  21  15   0    1.28    1.31
 -36  21   0    3.98    2.32
  36 -21   0    2.90    1.15
 -21 -15   0    1.23    1.24
 -15  36   0    3.48    1.10
 -21 -15   0    2.42    1.54
 -15  36   0    3.26    0.60
 -15  36   0    2.06    1.36
  36 -21   0    0.71    2.21
 -15  36   0    0.60    0.90
  36 -21   0    3.94    1.62
  18  18   0    2.15    1.20
 -36  18   0    1.38    2.09
  18  18   0    4.06    1.73
  18  18   0    2.56    1.44
  36 -18   0    3.97    1.50
 -18 -18   0    1.84    1.44
 -18 -18   0    1.87    1.13
  36 -18   0    2.85    1.25
  36 -18   0    1.92    2.24
 -18  36   0    3.08    0.40
 -18  36   0    3.43    1.55
  15  21   0    1.62    1.36
  15  21   0    0.36    1.31
  15  21   0   -0.40    0.90
 -36  15   0    0.61    1.81
 -21  36   0   -0.75    1.34
  36 -15   0   -0.96    1.12
  36 -15   0    0.17    1.06
  36 -15   0    0.51    2.21
 -15 -21   0    0.39    0.80
 -15 -21   0    3.73    1.48
 -21  36   0    2.99    1.47
  12  24   0    0.72    1.08
  12  24   0   -0.02    0.82
  12  24   0   -0.76    1.15
 -36  12   0    0.81    1.74
  36 -12   0   -0.60    1.13
 -24  36   0   -1.14    1.46
  36 -12   0    0.57    1.18
 -24  36   0    1.81    1.64
 -12 -24   0    0.83    1.28
   9  27   0   -1.50    0.97
   9  27   0    0.80    1.29
   9  27   0    0.28    0.96
   9  27   0   -0.13    1.21
 -36   9   0    0.75    1.90
 -27  36   0   -2.66    1.36
  36  -9   0   -1.24    1.09
  36  -9   0    1.06    2.21
  36  -9   0    1.23    1.20
  -9 -27   0   -0.47    1.18
 -27  36   0    0.10    1.81
   6  30   0    0.93    1.22
   6  30   0   -0.52    0.82
 -36   6   0    3.37    1.92
   6  30   0    1.88    1.39
   6  30   0   -0.21    1.12
  36  -6   0    1.72    1.36
  -6 -30   0   -0.72    1.12
 -30  36   0   -0.23    1.58
  36  -6   0    2.25    2.24
  36  -6   0   -0.35    1.19
 -30  36   0    0.83    1.94
 -36   3   0    0.69    1.99
 -36   3   0    0.26    1.64
   3  33   0    0.55    1.39
   3  33   0    0.27    1.13
   3  33   0    2.00    1.07
  33 -36   0   -0.10    0.54
   3  33   0    0.94    0.93
  33 -36   0    0.65    0.92
  33 -36   0    1.82    0.98
  36  -3   0    0.54    1.27
 -33  36   0    1.72    1.88
  36  -3   0   -0.01    2.15
 -33  36   0   -3.97    1.84
  -3 -33   0    0.16    1.33
  36  -3   0    0.33    1.25
   0  36   0    0.39    0.95
  36 -36   0   -0.16    0.66
  36 -36   0   -1.04    1.15
  36 -36   0   -0.37    1.13
   0  36   0   -0.62    0.82
   0  36   0    0.17    1.13
 -36   0   0    0.39    2.10
 -36   0   0    1.52    1.83
 -36  36   0    3.29    2.35
  36   0   0   -0.64    1.13
  36   0   0    2.15    1.64
  36   0   0    0.16    2.36
   0 -36   0    0.23    1.34
  35   2   0    1.00    1.50
   2 -37   0    0.13    2.23
 -37  35   0    2.37    2.17
  35   2   0    1.96    1.54
  35   2   0    1.25    2.47
  -2  37   0    0.94    1.06
  37 -35   0   -1.25    0.64
 -35  -2   0   -0.48    1.99
  -2  37   0    2.95    1.56
  37 -35   0    0.67    1.44
  -2  37   0    0.01    0.89
 -35  -2   0   -1.90    1.38
  -2  37   0   -0.16    0.84
  32   5   0    2.16    1.71
 -37  32   0    0.97    2.20
  32   5   0    5.24    2.52
   5 -37   0    3.07    1.57
  32   5   0    2.50    1.35
  -5  37   0    1.43    0.90
  -5  37   0    0.25    1.17
  37 -32   0    2.41    1.53
  -5  37   0    3.16    0.90
  -5  37   0   -1.63    1.20
  37 -32   0   -0.90    1.83
  37 -32   0    0.40    0.81
 -32  -5   0    0.34    1.56
 -32  -5   0    3.45    1.94
  29   8   0    3.33    1.75
  29   8   0    1.92    2.32
  29   8   0    0.84    1.13
   8 -37   0    2.38    1.46
 -37  29   0   -0.49    1.99
  37 -29   0    1.24    1.42
 -29  -8   0    1.45    1.54
  -8  37   0   -0.34    1.21
  -8  37   0    0.90    1.16
 -29  -8   0    1.50    1.90
  -8  37   0    1.35    0.76
  37 -29   0    1.08    0.91
  37 -29   0    4.38    2.33
  26  11   0   -0.10    1.90
 -37  26   0    0.00    1.98
  26  11   0    5.11    1.53
  26  11   0    5.77    1.76
  37 -26   0    4.27    1.64
 -26 -11   0    3.36    1.65
 -11  37   0    4.78    0.86
 -11  37   0    4.64    1.45
  37 -26   0    3.42    1.19
 -26 -11   0    3.44    1.97
 -11  37   0    3.00    1.40
  37 -26   0    1.50    2.18
  23  14   0    1.45    1.80
 -37  23   0    0.28    2.07
  23  14   0    2.81    1.37
  23  14   0    2.61    1.25
  37 -23   0    0.82    1.21
 -23 -14   0    3.63    1.73
 -23 -14   0   -0.10    1.17
 -14  37   0    3.84    1.49
 -14  37   0    1.38    1.00
 -14  37   0    0.69    1.05
 -14  37   0    2.09    0.61
  37 -23   0    2.29    2.39
  37 -23   0    0.57    1.02
  20  17   0    1.08    1.46
  20  17   0    2.06    1.70
  20  17   0    0.07    0.95
 -37  20   0    1.73    2.18
 -17  37   0    0.09    0.68
  37 -20   0    2.35    1.38
 -20 -17   0    2.08    1.52
  37 -20   0    1.76    2.41
 -17  37   0    1.10    0.76
 -20 -17   0    0.13    1.12
 -17  37   0    3.30    1.53
 -17  37   0    0.99    0.42
  37 -20   0    1.40    1.12
  17  20   0    0.84    1.21
 -37  17   0    1.83    2.01
  17  20   0    0.93    1.38
  17  20   0    0.07    1.00
 -20  37   0    4.30    1.54
  37 -17   0    5.46    2.86
 -17 -20   0    4.14    1.66
  37 -17   0    2.91    1.31
  37 -17   0    1.00    1.26
 -17 -20   0    3.08    1.08
 -20  37   0   -0.27    1.24
  14  23   0    2.81    1.57
  14  23   0    3.20    1.55
 -37  14   0    4.96    2.15
  14  23   0    1.52    1.02
  37 -14   0    2.13    1.33
  37 -14   0    3.26    2.76
 -14 -23   0    4.00    1.70
 -23  37   0    2.56    1.77
  37 -14   0    1.95    1.38
 -23  37   0    1.97    1.78
  11  26   0    0.47    1.39
 -37  11   0   -0.14    1.55
  11  26   0   -0.48    1.12
  11  26   0    0.50    1.44
  11  26   0    1.08    1.02
  37 -11   0   -0.39    1.19
 -11 -26   0    1.11    1.41
 -26  37   0    2.85    1.97
  37 -11   0    0.02    1.14
 -26  37   0   -0.88    1.53
  37 -11   0   -2.22    2.07
 -37   8   0   -0.50    1.92
   8  29   0    3.68    1.66
   8  29   0    2.69    1.48
   8  29   0    1.21    1.08
   8  29   0    0.49    1.08
 -29  37   0    3.78    1.89
  37  -8   0    0.79    1.26
  -8 -29   0    0.79    1.41
 -29  37   0    3.92    2.19
  37  -8   0    2.67    1.51
  37  -8   0    0.96    2.34
 -37   5   0   -0.49    1.55
   5  32   0    4.34    1.55
  32 -37   0    0.17    0.78
   5  32   0   -0.93    0.77
 -37   5   0    0.43    1.82
   5  32   0    1.40    1.38
   5  32   0    1.12    1.13
  37  -5   0    0.42    1.39
  37  -5   0   -1.05    1.12
  -5 -32   0   -0.98    1.16
  37  -5   0   -2.09    1.92
 -32  37   0   -2.09    1.37
 -32  37   0    1.59    2.30
  35 -37   0    0.61    0.62
  35 -37   0   -1.30    0.98
 -37   2   0   -1.11    1.79
   2  35   0   -2.03    1.33
  35 -37   0    2.31    1.17
   2  35   0    1.08    1.00
 -37   2   0    1.93    1.95
   2  35   0    0.61    0.96
   2  35   0   -1.75    1.07
  -2 -35   0    0.45    1.24
 -35  37   0    2.39    2.35
  37  -2   0   -0.71    1.32
  37  -2   0   -0.90    1.30
 -35  37   0   -2.11    1.58
  37  -2   0   -1.38    2.10
  37   1   0    0.37    1.52
  37   1   0    1.85    1.59
 -38  37   0   -0.68    2.00
   1 -38   0    2.48    1.41
  38 -37   0    0.24    1.28
  38 -37   0    2.46    1.38
  -1  38   0    1.08    0.91
  -1  38   0    1.48    1.67
  -1  38   0    0.71    0.88
 -37  -1   0    0.50    1.79
  38 -37   0    1.54    0.86
  -1  38   0    1.32    1.27
 -37  -1   0    0.65    1.92
   4 -38   0    0.68    2.85
  34   4   0    1.48    1.40
  34   4   0    0.46    1.52
 -38  34   0    2.46    2.30
  34   4   0    1.67    2.26
  -4  38   0   -2.11    1.21
  38 -34   0    0.45    1.38
  -4  38   0    1.33    1.24
  38 -34   0    1.08    0.89
 -34  -4   0   -1.46    1.59
  -4  38   0    0.12    0.89
  -4  38   0    2.36    0.94
  38 -34   0    0.19    1.65
 -34  -4   0    0.96    1.81
   7 -38   0    0.70    1.35
  31   7   0    0.78    1.36
  31   7   0    0.84    1.20
 -38  31   0    1.29    2.33
  31   7   0    1.38    2.26
  38 -31   0   -0.35    1.34
  -7  38   0    1.60    0.85
  -7  38   0    0.16    0.73
  38 -31   0    0.83    1.98
  -7  38   0   -0.14    1.18
 -31  -7   0    3.56    1.80
  -7  38   0    0.45    1.25
  38 -31   0    0.34    0.83
 -31  -7   0   -1.84    1.38
  28  10   0    0.63    1.18
  28  10   0   -0.17    1.89
  10 -38   0    2.98    1.52
 -38  28   0   -0.51    1.88
  28  10   0    3.46    1.64
  38 -28   0    3.10    2.28
 -28 -10   0    1.22    1.47
 -10  38   0    0.50    1.16
  38 -28   0    1.47    1.02
  38 -28   0    0.39    1.27
 -10  38   0    0.80    1.26
 -28 -10   0   -1.69    1.29
 -10  38   0    1.55    0.73
 -38  25   0    3.19    2.26
  25  13   0    0.85    1.46
  25  13   0    0.99    1.80
  25  13   0    0.28    1.11
  38 -25   0    2.42    1.49
  38 -25   0    1.66    2.39
 -13  38   0    2.71    1.43
 -13  38   0    2.78    1.19
 -25 -13   0   -1.75    1.32
  38 -25   0    0.56    1.02
 -13  38   0    0.79    1.09
 -13  38   0   -0.55    0.50
  22  16   0    4.40    2.02
  22  16   0    5.21    1.75
  22  16   0    3.15    1.46
 -38  22   0    5.51    2.54
 -22 -16   0    3.53    1.70
 -16  38   0    2.32    1.04
 -22 -16   0    4.40    1.51
  38 -22   0    7.46    2.93
 -16  38   0    4.29    0.65
  38 -22   0    1.51    1.48
 -16  38   0    3.68    1.03
  38 -22   0    5.79    1.52
 -16  38   0    6.68    1.72
 -38  19   0    0.36    2.13
  19  19   0    1.56    1.13
  19  19   0    1.42    1.31
  19  19   0    0.70    1.59
 -19 -19   0    0.56    1.07
 -19  38   0   -2.08    1.05
  38 -19   0    1.54    1.44
 -19 -19   0   -0.76    1.36
  38 -19   0    1.10    2.28
 -19  38   0    1.10    1.37
  38 -19   0    0.31    1.06
  16  22   0    0.82    1.45
  16  22   0    1.91    1.53
  16  22   0    0.40    1.11
 -38  16   0    2.09    2.05
  38 -16   0    0.48    2.10
  38 -16   0    0.27    1.15
 -16 -22   0    0.88    1.42
 -22  38   0    2.13    1.61
  38 -16   0    2.23    1.46
 -22  38   0    0.44    1.57
 -16 -22   0   -0.27    0.78
  13  25   0    1.17    1.32
  13  25   0    3.58    1.23
 -38  13   0    1.17    1.86
  13  25   0    2.27    1.63
 -25  38   0    1.54    1.66
  38 -13   0    2.77    1.49
  38 -13   0    3.36    2.34
 -13 -25   0    2.67    1.59
 -25  38   0    6.50    2.06
  38 -13   0    3.04    1.53
  10  28   0    2.37    1.55
  10  28   0    1.99    1.28
  10  28   0    0.03    1.28
  10  28   0    2.26    1.17
 -38  10   0   -0.34    1.72
  38 -10   0   -2.88    1.73
 -10 -28   0    0.86    1.33
 -28  38   0    0.94    1.62
  38 -10   0    1.31    1.24
  38 -10   0    3.51    1.63
 -28  38   0    4.19    2.09
 -38   7   0    0.88    1.99
   7  31   0    3.51    1.28
   7  31   0    2.48    1.14
   7  31   0    3.10    1.47
   7  31   0    5.18    1.81
  38  -7   0    2.40    1.47
 -31  38   0    2.54    1.91
  38  -7   0    0.99    2.55
  38  -7   0    2.22    1.42
  -7 -31   0    2.88    1.53
 -31  38   0    2.23    2.13
 -38   4   0    0.84    2.17
   4  34   0    0.89    0.99
  34 -38   0    0.72    0.92
  34 -38   0    0.75    0.53
   4  34   0    1.47    1.16
   4  34   0   -1.31    1.12
   4  34   0    1.56    1.45
 -38   4   0    3.28    1.93
 -34  38   0    2.61    2.39
  -4 -34   0    1.00    1.31
  38  -4   0    0.23    1.27
 -34  38   0    4.82    2.49
  38  -4   0    0.08    1.21
   1  37   0   -1.54    0.87
   1  37   0   -1.36    1.26
  37 -38   0    0.58    0.67
   1  37   0   -0.13    0.79
 -38   1   0   -1.56    1.46
  37 -38   0    1.57    1.23
  37 -38   0    0.80    1.08
 -38   1   0   -1.27    2.07
   1  37   0    0.40    1.27
  38  -1   0   -0.50    1.17
 -37  38   0   -1.93    1.63
 -37  38   0   -1.40    2.04
  38  -1   0   -1.95    1.33
  -1 -37   0    0.18    1.18
 -39  36   0    5.17    2.58
  36   3   0    1.70    1.49
   3 -39   0    2.52    1.38
  36   3   0   -0.27    1.44
  39 -36   0    4.73    1.67
 -36  -3   0    0.42    1.64
 -36  -3   0    1.76    1.86
  39 -36   0    0.91    0.84
  39 -36   0    0.57    1.66
  -3  39   0    0.67    1.14
  -3  39   0    1.49    0.94
  -3  39   0    0.83    0.88
  -3  39   0   -0.27    1.51
  33   6   0    0.86    1.63
 -39  33   0    2.61    2.40
  33   6   0    1.00    2.21
   6 -39   0    2.19    1.49
  33   6   0   -0.45    1.14
 -33  -6   0    0.74    1.63
  -6  39   0    0.30    1.24
  -6  39   0    1.38    1.49
  -6  39   0    0.47    0.76
 -33  -6   0    1.08    2.09
  39 -33   0    2.07    1.03
  -6  39   0   -0.34    0.75
  39 -33   0   -1.33    1.76
  39 -33   0    0.31    1.40
  30   9   0    1.54    1.36
   9 -39   0    2.26    1.49
 -39  30   0    5.05    2.59
  30   9   0    6.19    2.59
  30   9   0    3.78    1.87
  -9  39   0    3.36    1.44
  -9  39   0    2.74    1.54
  39 -30   0    3.99    2.38
  39 -30   0    2.96    1.55
  39 -30   0    2.08    1.11
 -30  -9   0    3.06    1.80
  -9  39   0    3.55    0.95
 -30  -9   0    0.89    1.56
  27  12   0    0.49    1.26
  27  12   0    0.07    1.36
 -39  27   0    1.26    2.20
  27  12   0    1.60    2.47
 -12  39   0    1.14    0.68
  39 -27   0   -1.71    2.10
 -12  39   0   -0.88    1.04
 -27 -12   0    1.66    1.69
 -27 -12   0   -0.13    1.34
 -12  39   0    0.24    1.08
  39 -27   0    0.38    1.03
 -12  39   0    1.89    1.27
  39 -27   0   -1.59    1.26
 -39  24   0    2.51    2.27
  24  15   0    2.44    1.59
  24  15   0    0.94    1.34
  24  15   0   -1.18    1.56
 -15  39   0    0.93    1.01
 -24 -15   0   -1.10    1.26
  39 -24   0   -1.80    0.92
  39 -24   0    0.26    2.24
 -24 -15   0    1.69    1.34
 -15  39   0   -0.10    0.97
 -15  39   0   -0.39    1.21
 -15  39   0   -0.37    0.48
  39 -24   0    2.04    1.51
  21  18   0    0.29    1.15
  21  18   0   -2.81    1.33
  21  18   0   -1.34    1.13
 -39  21   0    1.04    2.14
  39 -21   0   -3.04    1.93
  39 -21   0   -0.56    1.01
 -21 -18   0    0.40    1.41
 -18  39   0    0.60    0.40
 -21 -18   0   -0.19    1.09
  39 -21   0    0.96    1.32
 -18  39   0    1.13    0.67
 -18  39   0    0.78    1.37
  18  21   0    2.55    1.74
  18  21   0    1.60    1.11
  18  21   0   -0.37    1.34
 -39  18   0    2.99    2.17
  39 -18   0    0.04    2.26
 -21  39   0    0.04    1.41
 -18 -21   0    1.24    1.58
 -18 -21   0   -0.23    0.89
  39 -18   0    0.44    1.40
  39 -18   0    1.52    1.28
 -21  39   0    1.39    1.51
  15  24   0    4.01    1.67
  15  24   0    1.02    1.38
  15  24   0    1.91    1.15
 -39  15   0    0.22    1.95
 -24  39   0   -1.90    1.38
 -24  39   0   -1.02    1.35
  39 -15   0   -0.88    1.22
  39 -15   0    0.93    1.30
 -15 -24   0    1.10    1.44
  39 -15   0   -1.97    2.26
  12  27   0    1.28    1.57
  12  27   0    2.75    1.32
  12  27   0    2.24    1.30
 -39  12   0    2.59    2.02
  39 -12   0    2.90    1.65
 -27  39   0    0.44    1.67
 -27  39   0   -0.13    1.86
  39 -12   0    1.26    2.47
 -12 -27   0    1.77    1.58
  39 -12   0    4.83    1.55
 -39   9   0   -1.91    1.45
   9  30   0   -3.00    0.94
   9  30   0   -0.25    1.25
   9  30   0    0.19    1.27
   9  30   0    0.29    1.00
  -9 -30   0    0.92    1.44
  39  -9   0    2.66    2.56
 -30  39   0   -1.84    1.53
  39  -9   0   -0.76    1.23
 -30  39   0    2.58    2.08
  39  -9   0    0.29    1.32
   6  33   0    1.22    1.19
   6  33   0   -0.87    0.87
   6  33   0   -0.15    1.34
   6  33   0    2.71    1.44
 -39   6   0   -1.37    1.80
 -39   6   0    0.24    1.91
  39  -6   0    0.79    1.40
  -6 -33   0   -0.42    1.23
 -33  39   0    1.65    1.92
  39  -6   0    1.54    1.40
 -33  39   0   -0.69    2.00
   3  36   0   -0.78    0.97
   3  36   0    0.25    1.26
   3  36   0    1.09    1.50
  36 -39   0   -0.87    0.79
  36 -39   0   -1.89    0.81
  36 -39   0    0.00    0.56
   3  36   0    0.03    0.86
 -39   3   0    0.32    1.79
 -39   3   0   -0.75    1.80
  39  -3   0    0.59    1.22
  -3 -36   0   -2.39    0.97
 -36  39   0   -0.33    1.61
 -36  39   0    1.52    2.37
  39  -3   0    0.01    1.29
  39 -39   0    3.72    0.93
 -39   0   0    3.77    2.01
   0  39   0    4.40    1.43
   0  39   0    1.92    1.60
  39 -39   0    1.59    1.20
   0  39   0    3.41    1.11
 -39   0   0    1.65    2.01
  39 -39   0    2.22    1.30
   0  39   0    0.86    0.97
  39   0   0    4.03    1.99
 -39  39   0    0.51    1.91
 -39  39   0    3.28    2.25
   0 -39   0    4.48    1.57
  39   0   0    6.12    1.81
   2 -40   0    0.57    1.24
  38   2   0    3.09    1.64
 -40  38   0    3.30    2.42
  38   2   0   -0.12    1.42
  40 -38   0    0.77    0.79
 -38  -2   0   -2.05    1.41
  -2  40   0    0.50    0.94
 -38  -2   0   -1.55    1.81
  40 -38   0   -0.61    1.18
  -2  40   0   -1.86    1.26
  40 -38   0   -0.67    1.19
  -2  40   0   -0.29    0.99
  -2  40   0    0.20    0.82
  35   5   0    0.11    1.18
 -40  35   0   -2.43    2.02
   5 -40   0    0.00    1.22
  35   5   0    1.86    1.65
 -35  -5   0   -1.30    1.68
  40 -35   0    0.82    0.92
  40 -35   0    1.39    1.58
 -35  -5   0    1.72    1.83
  -5  40   0    0.07    1.36
  40 -35   0    0.84    1.74
  -5  40   0    1.14    1.20
  -5  40   0    0.38    0.91
  -5  40   0    0.02    0.81
 -40  32   0   -0.75    2.06
  32   8   0    3.10    1.57
   8 -40   0    3.86    1.62
  32   8   0    2.44    1.66
  32   8   0    5.78    2.48
  -8  40   0    5.34    1.58
  40 -32   0    2.23    2.26
  40 -32   0    2.46    1.11
 -32  -8   0    2.00    1.93
  40 -32   0    1.90    1.53
  -8  40   0    1.38    0.92
 -32  -8   0    0.41    1.63
  -8  40   0    2.46    1.48
  -8  40   0    2.57    0.88
  29  11   0    2.74    1.56
 -40  29   0    0.60    2.24
  29  11   0    1.42    2.28
  29  11   0    1.79    1.56
 -11  40   0    1.85    0.77
 -29 -11   0    3.93    2.09
 -11  40   0   -0.61    1.17
  40 -29   0    4.18    2.49
 -11  40   0   -1.53    1.17
 -29 -11   0    1.12    1.62
  40 -29   0    0.78    1.49
  40 -29   0    2.39    1.12
  26  14   0   -1.16    2.17
  26  14   0    0.31    1.50
  26  14   0    1.97    1.32
 -40  26   0    3.72    2.48
  40 -26   0   -1.86    1.19
 -26 -14   0   -0.25    1.29
 -14  40   0    2.52    1.21
 -14  40   0    0.07    1.23
 -14  40   0    1.02    1.06
  40 -26   0    4.47    2.61
 -26 -14   0    0.16    1.58
 -14  40   0    2.33    0.68
  23  17   0   -1.25    1.67
  23  17   0    0.75    1.23
 -40  23   0    2.26    2.34
  23  17   0    1.95    1.42
 -17  40   0    1.16    0.83
 -17  40   0    0.89    0.51
  40 -23   0   -2.13    1.10
 -23 -17   0    1.70    1.66
 -17  40   0    1.03    1.37
 -17  40   0    0.33    0.86
  40 -23   0    1.34    1.27
 -23 -17   0   -1.76    1.03
  40 -23   0   -0.58    2.02
  20  20   0   -0.33    1.43
 -40  20   0   -1.39    1.94
  20  20   0   -0.11    0.97
  20  20   0   -0.32    1.52
 -20  40   0    0.00    1.24
  40 -20   0   -0.52    1.01
  40 -20   0   -0.25    1.29
 -20 -20   0    1.21    1.11
 -20  40   0    0.58    1.37
  40 -20   0   -4.13    1.88
 -20 -20   0    1.26    1.49
  17  23   0    1.99    1.30
 -40  17   0    1.16    2.01
  17  23   0    1.29    1.64
  17  23   0    1.92    1.64
  40 -17   0    2.58    2.90
  40 -17   0    1.25    1.31
 -23  40   0    0.84    1.45
 -17 -23   0    0.89    1.57
  40 -17   0    2.62    1.44
 -17 -23   0    0.62    0.84
 -23  40   0    0.85    1.52
  14  26   0    0.38    1.44
  14  26   0    4.82    1.73
  14  26   0    4.56    1.37
 -40  14   0    3.78    2.27
  40 -14   0    4.76    2.99
 -14 -26   0    5.10    1.89
  40 -14   0    6.14    1.79
  40 -14   0    2.15    1.61
 -26  40   0    5.30    2.13
 -26  40   0    5.13    2.10
  11  29   0   -1.09    1.23
  11  29   0    3.26    1.46
  11  29   0    1.59    1.21
 -40  11   0    1.27    2.09
 -11 -29   0   -0.90    1.30
 -29  40   0   -1.21    1.80
  40 -11   0    2.15    1.48
 -29  40   0    0.68    1.81
  40 -11   0    3.62    2.64
  40 -11   0    1.93    1.49
   8  32   0    1.51    1.38
   8  32   0    0.14    1.16
   8  32   0    0.66    1.08
 -40   8   0    2.06    2.06
   8  32   0    0.20    1.37
 -32  40   0    4.20    3.06
  40  -8   0   -0.61    1.29
  -8 -32   0    3.86    1.66
  40  -8   0    1.98    1.58
 -32  40   0   -0.71    1.61
   5  35   0    1.07    1.10
   5  35   0    1.06    1.04
   5  35   0    1.49    1.52
 -40   5   0    0.84    2.01
 -40   5   0    1.43    1.88
   5  35   0    0.74    1.30
 -35  40   0    4.24    2.62
 -35  40   0    0.87    1.91
  40  -5   0    3.09    1.77
  -5 -35   0    0.19    1.37
  40  -5   0    1.59    1.50
   2  38   0    0.05    1.36
   2  38   0   -1.17    1.02
  38 -40   0    0.10    0.94
   2  38   0    1.78    1.15
 -40   2   0   -0.03    2.10
  38 -40   0    0.81    0.99
   2  38   0    0.53    0.89
 -40   2   0    2.77    1.99
  38 -40   0   -0.63    0.53
  40  -2   0   -2.58    0.88
 -38  40   0   -2.22    1.86
  -2 -38   0    0.93    1.23
  40  -2   0   -0.18    1.31
   1 -41   0   -1.42    1.13
 -41  40   0    2.46    2.20
  40   1   0   -1.07    1.32
  -1  41   0    0.86    0.92
  41 -40   0    0.30    0.71
  -1  41   0    1.45    0.98
  -1  41   0    2.66    1.29
 -40  -1   0    3.65    1.97
 -40  -1   0    2.94    1.90
  41 -40   0   -0.80    1.14
  -1  41   0    2.29    1.52
  41 -40   0    1.42    1.18
  37   4   0    3.33    1.62
  37   4   0    1.06    1.23
   4 -41   0    2.48    1.38
 -41  37   0    1.28    2.17
  -4  41   0   -0.57    1.19
  -4  41   0   -0.53    0.98
  41 -37   0   -1.15    1.54
  -4  41   0    1.62    0.87
  -4  41   0    0.18    0.84
  41 -37   0   -0.01    1.36
 -37  -4   0    1.55    1.74
 -37  -4   0   -0.90    1.74
  41 -37   0   -0.33    0.75
  34   7   0   -0.15    1.37
   7 -41   0    2.05    1.37
  34   7   0    1.09    1.26
 -41  34   0    0.37    2.32
 -34  -7   0   -1.08    1.43
 -34  -7   0   -0.16    1.66
  41 -34   0    4.88    2.29
  41 -34   0    1.26    1.57
  -7  41   0    3.26    1.00
  41 -34   0   -0.16    0.84
  -7  41   0    0.96    0.81
  -7  41   0    0.79    1.33
  -7  41   0   -0.20    1.22
  31  10   0    0.89    1.62
  31  10   0    2.00    1.50
  31  10   0   -2.74    1.89
  10 -41   0    2.52    1.51
 -41  31   0    0.19    2.19
  41 -31   0    1.44    2.33
 -10  41   0    0.34    0.71
 -31 -10   0    0.15    1.36
 -31 -10   0    0.45    1.78
  41 -31   0    0.90    0.98
 -10  41   0    1.67    1.32
 -10  41   0    0.52    1.24
 -41  28   0   -1.17    2.11
  28  13   0    2.44    2.14
  28  13   0    0.66    1.19
  28  13   0   -0.21    1.46
  41 -28   0   -0.06    1.38
  41 -28   0    1.84    1.37
 -13  41   0   -0.43    1.05
 -28 -13   0    1.10    1.43
 -28 -13   0    1.21    1.58
 -13  41   0    0.38    1.22
 -13  41   0    0.63    0.64
 -13  41   0    0.66    1.27
  41 -28   0   -0.68    2.24
 -41  25   0   -1.78    1.80
  25  16   0    0.88    1.62
  25  16   0    0.97    1.21
  41 -25   0    4.83    1.76
 -16  41   0    3.93    1.58
  41 -25   0    0.83    1.09
 -25 -16   0    0.52    1.52
 -16  41   0    0.94    0.57
 -25 -16   0    1.10    1.30
 -16  41   0    0.14    0.96
  41 -25   0    4.69    2.84
 -16  41   0   -0.96    0.85
  22  19   0    0.27    1.15
  22  19   0    0.54    1.73
 -41  22   0   -0.15    2.24
  22  19   0    1.52    1.43
 -22 -19   0   -1.17    1.00
 -19  41   0    1.16    1.41
  41 -22   0   -0.40    2.19
  41 -22   0    0.73    1.12
  41 -22   0   -0.99    1.30
 -22 -19   0   -0.08    1.46
  19  22   0    1.84    1.85
 -41  19   0   -1.33    2.00
  19  22   0    0.22    1.45
  19  22   0    0.22    1.01
  41 -19   0    2.47    1.69
 -22  41   0    2.57    1.61
 -19 -22   0   -0.90    1.39
  41 -19   0    0.14    1.13
 -19 -22   0    2.70    1.10
  41 -19   0    5.13    2.91
 -22  41   0   -0.31    1.39
  16  25   0    1.59    1.67
  16  25   0    0.89    1.09
  16  25   0    2.54    1.70
 -41  16   0    2.43    2.31
 -25  41   0    0.77    1.75
  41 -16   0    1.83    1.55
 -25  41   0    2.62    1.66
  41 -16   0    0.06    2.24
 -16 -25   0   -0.45    1.52
  41 -16   0    2.80    1.57
 -41  13   0    4.85    2.25
  13  28   0    1.41    1.28
  13  28   0    0.72    1.50
  13  28   0    4.92    1.70
  41 -13   0   -1.16    1.18
  41 -13   0   -1.28    1.31
 -28  41   0    5.88    2.20
 -28  41   0    1.51    1.86
  41 -13   0   -2.14    2.13
 -13 -28   0    2.49    1.88
  10  31   0    0.78    0.96
  10  31   0    0.41    1.47
  10  31   0    0.67    1.32
  10  31   0   -0.04    1.45
 -41  10   0    0.93    1.98
  41 -10   0    0.99    1.50
 -31  41   0   -1.09    1.54
 -10 -31   0    2.67    1.64
  41 -10   0    1.34    1.41
 -31  41   0    3.42    2.23
 -41   7   0   -0.68    1.79
   7  34   0    1.33    1.09
   7  34   0    0.29    1.31
   7  34   0    0.58    1.16
   7  34   0    1.49    1.42
 -41   7   0   -1.79    2.10
  41  -7   0    1.42    1.45
  -7 -34   0    2.81    1.49
  41  -7   0   -0.19    1.42
 -34  41   0   -0.22    1.87
 -34  41   0    1.26    2.03
   4  37   0   -0.12    1.07
 -41   4   0   -0.73    1.80
   4  37   0   -1.28    1.15
   4  37   0   -0.90    0.87
  37 -41   0    0.43    0.74
   4  37   0   -1.59    1.25
 -41   4   0    0.58    1.75
  41  -4   0   -0.77    1.05
 -37  41   0    0.92    2.17
 -37  41   0    4.31    1.94
  -4 -37   0   -0.04    1.09
  41  -4   0    0.83    1.61
  40 -41   0    0.55    0.93
   1  40   0    1.54    1.59
   1  40   0    2.96    1.31
  40 -41   0    0.36    0.62
 -41   1   0    0.49    1.66
 -41   1   0    0.84    2.07
   1  40   0    1.91    1.07
   1  40   0   -0.32    0.95
  40 -41   0    1.50    1.12
 -40  41   0   -1.13    1.85
  41  -1   0   -0.83    1.38
 -40  41   0   -0.92    1.84
  41  -1   0    1.20    1.55
  -1 -40   0    0.79    1.40
 -42  39   0   -2.90    1.67
   3 -42   0   -0.38    1.21
  39   3   0    0.99    1.37
  42 -39   0   -0.38    1.19
  -3  42   0    2.75    0.93
  42 -39   0   -0.79    1.17
 -39  -3   0    2.00    1.70
 -39  -3   0    0.09    1.44
  -3  42   0    1.24    1.15
  -3  42   0   -0.41    0.72
  42 -39   0    1.45    0.82
  -3  42   0    1.46    1.47
  36   6   0    1.84    1.28
 -42  36   0   -0.39    2.11
  36   6   0    0.57    1.48
   6 -42   0    0.67    1.29
 -36  -6   0    0.33    1.54
  42 -36   0    0.99    1.72
 -36  -6   0    0.55    1.88
  42 -36   0    1.12    0.89
  -6  42   0    1.42    1.10
  -6  42   0    0.25    0.85
  42 -36   0   -0.24    1.38
  -6  42   0    1.95    1.49
 -42  33   0   -0.34    2.07
  33   9   0    0.93    1.35
   9 -42   0   -3.05    1.04
  33   9   0   -1.45    1.14
  -9  42   0   -1.43    1.17
 -33  -9   0    1.75    2.01
 -33  -9   0   -0.27    1.48
  -9  42   0    2.86    1.44
  42 -33   0    3.12    2.07
  -9  42   0    0.10    0.74
  42 -33   0    0.89    1.03
  -9  42   0   -0.90    0.72
  30  12   0    2.30    1.53
 -42  30   0    1.14    2.22
  30  12   0    0.10    1.17
  30  12   0    2.57    2.38
 -12  42   0    1.61    1.24
 -12  42   0    0.06    1.26
  42 -30   0   -0.01    1.00
 -30 -12   0    0.80    1.77
 -12  42   0    1.18    1.27
  42 -30   0    1.30    1.59
 -12  42   0    1.86    0.72
 -30 -12   0    1.84    1.53
  42 -30   0   -1.65    1.88
  27  15   0    0.78    1.26
  27  15   0    3.36    2.12
  27  15   0    1.61    1.63
 -42  27   0   -1.08    2.06
 -27 -15   0   -2.57    1.25
 -27 -15   0   -1.42    1.09
 -15  42   0    2.08    1.14
 -15  42   0    0.39    1.25
 -15  42   0    2.37    1.25
 -15  42   0    0.87    0.62
  42 -27   0    2.63    2.49
  42 -27   0    1.12    1.45
  42 -27   0    2.07    1.20
 -42  24   0    2.26    2.29
  24  18   0    1.84    1.83
  24  18   0    2.91    1.45
  42 -24   0    5.65    3.04
 -18  42   0    1.23    0.77
 -24 -18   0    4.38    1.52
  42 -24   0    0.21    1.41
 -18  42   0    1.63    1.44
 -18  42   0    1.40    0.54
 -24 -18   0    3.29    1.85
  42 -24   0    2.69    1.33
  21  21   0    3.11    1.95
 -42  21   0    3.10    2.39
  21  21   0    1.98    1.45
  21  21   0    1.63    1.69
 -21 -21   0    0.93    1.13
  42 -21   0    1.07    1.25
 -21  42   0    0.01    1.45
 -21 -21   0    4.02    1.74
  42 -21   0   -0.39    1.43
  42 -21   0   -3.98    2.13
  18  24   0    0.18    1.56
  18  24   0   -1.49    1.18
  18  24   0    1.04    1.30
 -42  18   0    1.86    2.17
 -24  42   0   -0.58    1.21
  42 -18   0   -0.26    2.65
  42 -18   0    2.87    1.72
 -18 -24   0    0.35    0.76
 -18 -24   0   -1.07    1.34
 -24  42   0   -1.85    1.49
  42 -18   0    2.32    1.45
  15  27   0    1.05    1.73
 -42  15   0    2.62    2.31
  15  27   0    0.76    1.14
  15  27   0    4.51    1.75
  42 -15   0    4.19    1.83
 -27  42   0   -0.06    1.46
  42 -15   0   -0.44    1.28
 -27  42   0   -2.18    1.62
 -15 -27   0    1.63    1.67
  42 -15   0   -0.76    2.48
 -42  12   0   -1.61    1.85
  12  30   0    0.91    1.31
  12  30   0    2.01    1.65
  12  30   0    1.23    1.18
  42 -12   0    1.11    1.51
 -30  42   0    1.38    2.00
  42 -12   0   -0.67    1.33
 -30  42   0   -0.66    1.56
   9  33   0    1.76    1.29
 -42   9   0    1.91    2.02
   9  33   0    0.84    1.44
   9  33   0    0.33    1.00
   9  33   0   -0.14    1.29
 -33  42   0    1.32    1.91
 -33  42   0    2.23    2.11
  42  -9   0    1.10    1.32
  42  -9   0    1.12    1.33
  -9 -33   0   -0.79    1.18
   6  36   0    1.73    1.04
   6  36   0   -1.10    1.13
   6  36   0    0.73    1.20
 -42   6   0    2.04    1.90
 -42   6   0   -0.43    1.65
   6  36   0   -0.19    0.95
 -36  42   0   -0.53    1.56
  42  -6   0   -0.78    0.99
 -36  42   0   -0.14    1.99
  -6 -36   0   -1.59    1.13
  42  -6   0    1.92    1.42
   3  39   0    0.97    1.18
   3  39   0    2.96    1.63
   3  39   0    0.03    0.94
 -42   3   0    3.30    2.40
 -42   3   0    1.25    1.81
   3  39   0   -0.81    1.04
  39 -42   0    1.34    0.84
 -39  42   0   -3.43    1.74
  -3 -39   0    0.50    1.29
  42  -3   0    0.21    1.28
 -39  42   0   -0.73    1.49
  42  -3   0    2.62    1.43
 -42   0   0    1.70    1.88
   0  42   0   -0.09    0.93
  42 -42   0   -0.57    0.58
   0  42   0    1.89    1.26
   0  42   0   -0.20    0.79
 -42   0   0   -3.09    1.19
  42 -42   0    1.62    1.10
   0  42   0   -0.72    1.15
  42 -42   0    1.10    1.11
  42   0   0    3.67    1.85
   0 -42   0   -0.90    1.19
 -42  42   0    0.41    2.11
  42   0   0   -0.60    1.12
 -43  41   0   -0.46    2.04
  41   2   0   -1.62    1.28
  41   2   0   -0.49    1.20
   2 -43   0    0.58    1.32
  43 -41   0    0.57    0.68
  -2  43   0   -0.58    0.82
  -2  43   0   -0.50    1.34
  -2  43   0    1.30    0.90
 -41  -2   0    1.38    1.83
  43 -41   0    1.66    1.27
  43 -41   0    0.27    1.15
  -2  43   0    0.94    1.19
 -41  -2   0   -2.69    1.23
  38   5   0    2.17    1.61
   5 -43   0    2.13    1.37
  38   5   0    1.68    1.77
 -43  38   0   -1.31    1.80
 -38  -5   0    0.85    1.78
  43 -38   0    0.28    1.40
  -5  43   0    1.18    0.86
  -5  43   0    0.19    0.82
 -38  -5   0    0.07    1.62
  -5  43   0   -2.36    1.00
  43 -38   0    0.67    0.85
  -5  43   0    1.47    1.19
  43 -38   0    3.00    1.88
  35   8   0   -0.78    1.13
  35   8   0   -0.21    1.32
   8 -43   0   -0.02    1.29
 -43  35   0    2.69    2.37
 -35  -8   0   -0.63    1.44
 -35  -8   0    1.54    1.83
  -8  43   0   -1.34    0.72
  -8  43   0    1.01    1.24
  -8  43   0   -0.74    0.60
  43 -35   0    1.13    1.89
  -8  43   0   -0.53    1.29
  43 -35   0   -0.82    1.39
  43 -35   0   -0.44    0.82
 -43  32   0    1.70    2.26
  32  11   0   -0.15    1.40
  32  11   0   -0.79    1.13
 -11  43   0    1.70    1.39
 -32 -11   0   -0.02    1.81
  43 -32   0    0.16    1.02
  43 -32   0   -0.75    1.30
 -32 -11   0    1.34    1.49
 -11  43   0    1.13    0.72
 -11  43   0    0.90    1.21
  29  14   0    1.75    1.65
  29  14   0   -0.50    1.71
  29  14   0    0.12    1.25
 -43  29   0   -3.03    1.93
 -14  43   0    0.52    1.08
  43 -29   0   -1.24    1.34
 -29 -14   0   -0.72    1.30
 -14  43   0   -0.41    0.58
 -14  43   0   -0.36    1.04
  43 -29   0   -0.44    2.21
 -29 -14   0   -2.80    1.38
  43 -29   0    1.80    1.13
 -14  43   0   -1.68    1.03
 -43  26   0    0.60    2.17
  26  17   0   -0.01    1.23
  26  17   0   -0.19    1.77
  26  17   0   -0.30    1.59
 -26 -17   0   -1.43    1.87
 -26 -17   0    0.80    1.60
  43 -26   0    0.28    1.08
 -17  43   0    0.55    0.89
 -17  43   0    0.37    0.51
  43 -26   0   -3.44    2.07
 -17  43   0    0.85    1.38
 -17  43   0    1.25    0.87
  43 -26   0   -0.56    1.31
 -43  23   0    1.20    2.26
  23  20   0    0.82    1.21
  23  20   0    1.17    1.46
 -20  43   0    0.03    1.29
  43 -23   0    2.43    2.74
 -23 -20   0   -0.34    1.49
  43 -23   0    0.14    1.12
 -23 -20   0   -1.28    1.04
 -20  43   0    0.17    1.24
  43 -23   0    0.13    1.38
  20  23   0    2.31    1.63
  20  23   0    1.11    1.21
 -43  20   0    0.44    1.99
  20  23   0   -0.54    1.56
  43 -20   0    1.07    2.46
  43 -20   0    1.65    1.30
  43 -20   0    0.36    1.50
 -23  43   0    0.72    1.37
 -23  43   0   -0.43    1.50
 -20 -23   0   -1.80    1.24
 -20 -23   0    0.45    0.96
  17  26   0    2.12    1.57
  17  26   0   -0.04    1.50
  17  26   0    2.28    1.39
 -43  17   0    0.48    1.93
 -26  43   0    4.43    1.82
 -17 -26   0   -0.24    1.34
  43 -17   0    2.95    1.60
  43 -17   0    0.79    1.40
 -26  43   0    3.22    1.94
  14  29   0    0.70    1.18
 -43  14   0    1.85    2.04
  14  29   0    3.09    1.70
  14  29   0    1.88    1.82
 -29  43   0    0.60    1.77
  43 -14   0    1.32    1.46
  43 -14   0    2.94    1.48
 -14 -29   0    0.58    1.45
 -29  43   0    0.35    1.87
  11  32   0    1.06    1.27
 -43  11   0    1.18    2.11
  11  32   0    1.55    1.64
  11  32   0    2.36    1.22
  43 -11   0    0.85    1.43
  43 -11   0   -1.27    1.07
 -32  43   0   -0.50    1.66
   8  35   0   -0.31    1.21
 -43   8   0    0.43    1.77
   8  35   0    0.18    0.95
   8  35   0    0.72    1.44
 -43   8   0   -2.81    1.67
   8  35   0   -1.05    1.03
  43  -8   0   -0.18    1.21
  -8 -35   0    0.59    1.18
 -35  43   0    1.40    1.93
 -35  43   0   -3.40    1.65
  43  -8   0    1.37    1.41
   5  38   0   -0.22    1.43
 -43   5   0   -2.11    1.45
   5  38   0   -0.20    1.19
   5  38   0    1.02    1.04
 -43   5   0    0.31    1.91
   5  38   0   -0.28    0.92
 -38  43   0    1.48    2.08
 -38  43   0   -0.06    1.69
  -5 -38   0    3.67    1.41
  43  -5   0   -1.33    1.29
  43  -5   0   -0.68    1.07
 -43   2   0    3.36    2.56
 -43   2   0    0.11    1.65
  41 -43   0    0.38    0.84
   2  41   0    3.58    1.20
   2  41   0    2.22    1.34
   2  41   0   -0.92    0.87
   2  41   0    1.25    1.52
  41 -43   0    0.30    0.54
  -2 -41   0    0.81    1.23
 -41  43   0   -4.82    1.68
  43  -2   0    1.46    1.18
  43  -2   0   -1.14    1.26
  43   1   0    0.66    1.10
 -44  43   0    0.01    2.15
   1 -44   0    0.41    1.25
  43   1   0   -2.98    1.12
  -1  44   0    0.92    1.47
  44 -43   0   -2.91    0.97
  -1  44   0   -0.90    0.87
  44 -43   0   -0.24    0.99
  -1  44   0   -0.33    1.15
 -43  -1   0    1.66    1.83
  44 -43   0   -0.68    0.67
 -43  -1   0    0.90    1.87
  -1  44   0   -1.53    0.71
   4 -44   0    1.63    1.32
  40   4   0    1.68    1.43
 -44  40   0    1.58    1.97
 -40  -4   0    1.62    1.87
 -40  -4   0   -2.04    1.61
  44 -40   0   -0.58    0.76
  -4  44   0    0.62    1.28
  -4  44   0   -0.17    0.77
  -4  44   0    0.78    0.93
  44 -40   0   -0.03    1.25
  -4  44   0    0.55    1.18
   7 -44   0    0.53    1.21
  37   7   0    0.25    1.22
  37   7   0    0.97    1.43
 -44  37   0   -2.77    1.53
 -37  -7   0   -1.81    1.43
  -7  44   0   -0.48    0.77
  -7  44   0    0.48    1.21
  44 -37   0   -1.06    0.67
 -37  -7   0   -0.47    1.43
  -7  44   0   -1.40    1.00
  44 -37   0   -1.65    1.48
  44 -37   0    0.13    1.32
  34  10   0    0.13    1.21
  34  10   0   -0.45    1.19
 -44  34   0   -2.26    1.69
 -10  44   0    1.06    0.76
  44 -34   0   -1.29    0.76
 -34 -10   0   -0.03    1.40
 -10  44   0   -0.65    0.78
  44 -34   0   -0.44    1.31
 -10  44   0    0.71    1.24
  44 -34   0    3.23    2.21
 -34 -10   0    1.94    1.98
 -10  44   0    0.02    1.22
 -44  31   0   -0.67    2.04
  31  13   0    1.58    1.48
  31  13   0    0.27    1.32
  44 -31   0    3.69    2.09
 -31 -13   0    1.20    1.72
  44 -31   0    1.50    1.47
 -13  44   0    1.75    0.75
 -31 -13   0   -1.14    1.40
  44 -31   0   -0.82    0.99
 -13  44   0   -0.90    1.20
 -13  44   0   -0.96    1.04
 -13  44   0    0.78    1.14
  28  16   0    0.41    1.94
 -44  28   0    2.68    2.19
  28  16   0    0.93    1.21
  28  16   0    1.77    1.79
 -28 -16   0    3.35    1.75
 -16  44   0   -2.20    1.12
 -16  44   0    1.15    0.57
  44 -28   0    2.37    1.26
  44 -28   0    4.70    2.54
 -16  44   0    0.46    1.00
 -28 -16   0    0.51    1.32
 -16  44   0   -0.57    0.86
  44 -28   0    0.85    1.52
  25  19   0    0.27    1.21
  25  19   0   -2.22    1.75
 -44  25   0    1.74    2.16
  25  19   0    1.06    1.69
  44 -25   0    1.34    2.48
  44 -25   0    0.51    1.12
  44 -25   0   -0.23    1.30
 -19  44   0    1.39    1.32
 -25 -19   0   -0.26    1.12
 -25 -19   0   -1.57    1.31
  22  22   0   -1.45    1.46
  22  22   0   -0.21    1.02
 -44  22   0   -2.60    1.93
 -22 -22   0    0.79    1.59
  44 -22   0   -0.18    1.45
  44 -22   0   -0.29    1.12
 -22  44   0    1.36    1.60
 -22  44   0    0.64    1.41
 -22 -22   0    0.65    1.11
  44 -22   0    3.41    2.52
  19  25   0   -0.63    1.54
  19  25   0   -0.18    1.25
  19  25   0    0.99    1.59
 -44  19   0    1.26    2.20
  44 -19   0   -2.85    1.24
 -25  44   0   -1.14    1.61
 -19 -25   0    0.91    1.43
 -25  44   0    2.93    1.83
  44 -19   0   -1.56    1.09
 -19 -25   0    0.84    0.65
  16  28   0    1.42    1.55
  16  28   0   -0.38    0.98
 -44  16   0   -2.43    1.56
  16  28   0    0.40    1.57
  44 -16   0    0.94    1.29
 -28  44   0    3.98    1.71
 -16 -28   0    0.81    1.48
  44 -16   0    0.40    1.30
 -28  44   0    1.48    1.87
 -44  13   0    0.94    2.02
  13  31   0    0.36    1.08
  13  31   0   -0.84    1.29
  13  31   0    1.28    1.42
  44 -13   0    0.78    1.50
 -13 -31   0    1.52    1.52
  44 -13   0   -0.20    1.28
 -31  44   0    0.01    1.75
 -31  44   0   -0.50    1.58
  10  34   0   -2.14    1.22
  10  34   0    1.59    1.12
 -44  10   0   -0.90    1.62
  10  34   0    1.52    1.26
 -34  44   0   -2.52    1.43
 -34  44   0    0.02    1.69
  44 -10   0    1.16    1.53
 -10 -34   0    1.62    1.63
  44 -10   0   -0.26    1.32
 -44   7   0   -1.40    1.60
 -44   7   0   -0.08    1.60
   7  37   0    0.39    0.99
   7  37   0    0.29    1.27
   7  37   0    1.06    1.34
   7  37   0    1.35    1.12
  -7 -37   0    0.03    1.44
 -37  44   0   -0.47    1.68
  44  -7   0    0.32    1.22
 -37  44   0    1.51    2.05
  44  -7   0    1.94    1.61
 -44   4   0    2.49    2.34
   4  40   0    0.33    1.39
   4  40   0   -1.37    1.15
 -44   4   0    0.97    1.61
   4  40   0    1.34    0.99
   4  40   0    0.28    1.04
  44  -4   0    2.09    1.77
  44  -4   0    1.91    1.57
 -40  44   0   -3.00    1.63
  -4 -40   0   -0.16    1.04
   1  43   0   -2.01    0.85
  43 -44   0    0.56    0.63
 -44   1   0    1.17    1.72
 -44   1   0    0.23    2.02
   1  43   0    2.81    1.61
   1  43   0   -1.29    0.86
  43 -44   0   -1.26    0.79
   1  43   0   -2.18    1.03
  43 -44   0    0.52    0.95
  -1 -43   0    0.57    1.27
  44  -1   0   -1.51    1.30
 -43  44   0    0.57    2.15
  44  -1   0   -0.36    1.09
  42   3   0    0.32    1.36
   3 -45   0   -2.71    1.13
 -45  42   0   -1.30    2.07
  42   3   0   -0.18    1.18
  -3  45   0    1.02    1.10
 -42  -3   0   -1.38    1.52
  -3  45   0   -1.24    0.73
  45 -42   0    3.03    1.26
  -3  45   0   -1.67    1.09
  45 -42   0    1.32    0.75
  45 -42   0   -0.04    1.25
 -42  -3   0    3.36    2.20
  -3  45   0   -2.07    1.10
   6 -45   0    1.59    1.27
 -45  39   0    0.20    1.95
  39   6   0   -0.38    1.36
  39   6   0   -0.18    1.14
  -6  45   0    0.88    0.89
 -39  -6   0   -1.87    1.26
  -6  45   0    2.34    1.26
 -39  -6   0    4.21    1.91
  45 -39   0    4.62    2.13
  -6  45   0   -1.11    0.78
  45 -39   0   -0.91    1.27
  -6  45   0   -1.15    1.10
  45 -39   0    0.15    0.80
   9 -45   0    0.03    1.26
 -45  36   0    1.43    2.05
  36   9   0    0.25    1.52
  36   9   0    1.26    1.33
 -36  -9   0    1.94    1.98
  -9  45   0    1.11    1.39
  -9  45   0    0.91    0.78
  45 -36   0    2.05    2.13
  -9  45   0    2.55    1.33
 -36  -9   0    1.93    1.62
  45 -36   0    1.76    1.00
  45 -36   0    0.23    1.56
  -9  45   0    1.43    0.80
  33  12   0   -0.61    1.41
 -45  33   0   -1.12    2.03
 -33 -12   0    0.72    1.31
 -12  45   0    0.96    0.76
  45 -33   0    3.40    2.41
 -12  45   0    0.30    1.24
  45 -33   0   -0.06    1.43
  45 -33   0    1.69    1.16
 -12  45   0    0.45    1.14
 -33 -12   0   -1.60    1.56
 -12  45   0    2.89    1.30
  30  15   0   -1.80    1.34
  30  15   0   -0.60    1.15
 -45  30   0    1.21    2.06
  45 -30   0    2.51    1.23
 -15  45   0   -0.26    1.27
 -15  45   0    0.21    1.11
 -30 -15   0    0.67    1.55
 -15  45   0    0.05    0.55
 -30 -15   0    0.46    1.32
  45 -30   0   -0.15    1.33
  45 -30   0    3.04    2.43
 -15  45   0    0.89    1.04
  27  18   0    2.27    1.79
  27  18   0    1.53    1.30
  27  18   0    0.99    2.00
 -45  27   0    1.40    2.11
  45 -27   0    2.80    1.71
 -18  45   0    2.01    0.86
  45 -27   0    3.77    2.69
  45 -27   0    1.91    1.24
 -18  45   0    1.72    0.60
 -27 -18   0   -0.21    1.52
 -18  45   0    5.12    1.58
  24  21   0    1.25    1.43
 -45  24   0   -1.28    1.92
  24  21   0   -0.23    0.91
  24  21   0   -3.15    1.53
  45 -24   0    0.02    1.27
 -21  45   0   -2.23    1.16
  45 -24   0    1.56    2.37
 -24 -21   0    0.36    1.51
 -21  45   0   -0.25    1.17
 -24 -21   0    0.48    1.13
  45 -24   0    1.81    1.26
  21  24   0    0.69    1.25
  21  24   0    1.04    1.41
 -45  21   0   -0.57    1.76
 -21 -24   0   -2.72    1.24
  45 -21   0    2.92    1.82
 -24  45   0    1.39    1.38
 -21 -24   0    1.03    0.95
  45 -21   0    1.83    1.40
 -24  45   0    0.07    1.41
  18  27   0    2.92    1.80
  18  27   0   -0.94    0.96
 -45  18   0   -0.47    1.97
  18  27   0    2.15    1.58
  45 -18   0    0.58    1.62
 -18 -27   0    1.57    1.53
  45 -18   0    1.70    1.45
 -27  45   0   -2.21    1.45
 -27  45   0   -1.89    1.20
  15  30   0    3.73    1.64
 -45  15   0    1.41    2.00
  15  30   0   -0.84    1.16
  15  30   0    0.01    0.95
 -15 -30   0   -1.32    1.22
  45 -15   0    1.36    1.44
  45 -15   0   -0.52    1.22
 -30  45   0   -2.37    1.38
 -30  45   0    2.14    1.87
 -45  12   0    0.18    2.01
  12  33   0    3.01    1.41
  12  33   0    2.58    1.58
  12  33   0   -1.06    0.95
 -33  45   0    5.57    2.07
  45 -12   0    0.85    1.39
 -33  45   0    0.07    1.52
  45 -12   0    3.14    1.73
 -12 -33   0    0.80    1.40
 -45   9   0    1.49    1.79
 -45   9   0    1.45    2.21
   9  36   0   -1.29    0.83
   9  36   0    0.79    1.24
   9  36   0   -1.03    1.33
 -36  45   0    1.80    1.82
  45  -9   0    1.79    1.47
 -36  45   0    2.34    1.62
  45  -9   0   -0.14    1.29
  -9 -36   0   -0.15    1.25
 -45   6   0    2.57    2.17
   6  39   0    1.51    1.13
 -45   6   0    0.99    1.85
   6  39   0    0.81    1.47
  45  -6   0   -0.84    1.11
 -39  45   0   -0.75    1.75
 -39  45   0   -2.11    1.60
  45  -6   0    2.61    1.80
   3  42   0    1.28    1.33
 -45   3   0   -2.01    1.65
   3  42   0   -1.26    0.83
   3  42   0    0.07    1.05
  45  -3   0    0.73    1.39
  45  -3   0    3.43    1.83
 -42  45   0    1.80    2.23
  45 -45   0   -0.46    0.99
 -45   0   0    1.21    2.00
  45 -45   0    2.30    1.04
   0  45   0   -0.32    1.48
   0  45   0    2.28    1.34
 -45   0   0   -0.85    1.58
  45 -45   0   -0.27    0.69
   0  45   0    0.79    0.98
  45   0   0    0.11    1.42
   0 -45   0   -0.82    1.83
 -45  45   0    2.79    2.39
  45   0   0   -1.24    1.41
   2 -46   0    0.51    1.22
  44   2   0    2.81    1.81
 -46  44   0   -0.29    2.13
  44   2   0   -0.63    1.09
  -2  46   0   -0.36    0.95
  -2  46   0    1.73    1.33
  46 -44   0    1.26    1.23
  -2  46   0   -0.95    0.91
 -44  -2   0   -2.64    1.58
  46 -44   0    0.76    1.10
  -2  46   0    1.73    1.45
  46 -44   0   -0.34    0.75
 -44  -2   0   -1.48    1.74
   5 -46   0    0.68    1.19
  41   5   0   -0.59    1.26
  41   5   0   -0.54    1.21
 -46  41   0    2.15    2.23
  -5  46   0    0.09    0.90
  -5  46   0    0.15    1.27
  46 -41   0   -1.54    1.18
  -5  46   0   -0.53    1.15
  46 -41   0    1.18    1.32
  46 -41   0    2.61    0.94
 -41  -5   0   -1.94    1.50
 -41  -5   0   -0.95    1.45
  -5  46   0    1.11    0.96
  38   8   0   -1.14    1.05
 -46  38   0    2.30    2.04
  38   8   0    1.64    1.43
   8 -46   0    2.30    1.40
  46 -38   0   -3.65    1.60
  -8  46   0    1.86    1.20
 -38  -8   0   -0.79    1.47
 -38  -8   0    1.09    1.83
  46 -38   0    1.51    0.93
  35  11   0   -1.86    0.88
 -46  35   0   -1.15    1.97
  35  11   0   -0.35    1.47
 -11  46   0   -0.25    1.36
 -35 -11   0   -2.90    1.10
  46 -35   0   -0.31    1.24
 -11  46   0   -0.88    0.66
 -11  46   0    1.32    0.82
 -35 -11   0    0.89    1.68
  46 -35   0    0.05    2.07
 -46  32   0    0.91    1.90
  32  14   0    2.99    1.63
  46 -32   0    0.08    1.41
  46 -32   0    1.99    1.17
 -14  46   0    0.56    0.62
 -32 -14   0    0.16    1.28
  46 -32   0    4.12    2.34
 -14  46   0    0.40    1.19
 -32 -14   0    0.53    1.62
 -14  46   0   -0.11    1.07
 -14  46   0   -0.74    1.03
 -46  29   0   -0.01    1.89
  29  17   0   -0.95    1.01
  29  17   0   -0.05    1.46
 -17  46   0   -1.12    0.80
  46 -29   0    1.41    2.19
 -29 -17   0   -1.22    1.44
 -29 -17   0    1.35    1.21
 -17  46   0    0.80    0.60
  46 -29   0    0.98    1.09
 -17  46   0   -0.49    0.87
 -17  46   0   -1.70    1.09
  46 -29   0    0.46    1.34
 -46  26   0   -3.23    1.57
  26  20   0   -0.74    0.94
  26  20   0   -0.05    1.50
  26  20   0    1.31    1.84
 -26 -20   0   -1.34    1.32
  46 -26   0   -0.20    1.38
  46 -26   0   -0.23    1.09
 -26 -20   0    1.47    1.24
  46 -26   0   -3.89    2.16
 -20  46   0   -0.69    1.28
  23  23   0   -0.37    1.34
  23  23   0   -1.55    1.67
 -46  23   0    2.72    2.17
  23  23   0   -0.51    0.92
 -23  46   0    3.37    1.56
 -23 -23   0    2.23    1.04
 -23 -23   0   -1.97    1.19
  46 -23   0    1.14    1.24
  46 -23   0    0.75    1.31
 -23  46   0    0.98    1.49
  20  26   0    4.08    2.00
  20  26   0    0.16    1.18
 -46  20   0    1.72    2.10
  46 -20   0   -0.42    1.27
 -20 -26   0    2.85    1.58
 -26  46   0   -0.94    1.47
 -26  46   0   -0.65    1.28
  46 -20   0    2.35    1.67
 -46  17   0    5.85    2.15
  17  29   0   -1.95    1.10
  17  29   0    2.38    1.67
  17  29   0    1.29    1.17
 -17 -29   0    2.74    1.69
 -29  46   0    2.10    1.69
  46 -17   0    1.13    1.40
  46 -17   0    0.44    1.56
 -29  46   0    2.02    1.79
  14  32   0   -2.03    1.01
 -46  14   0    3.62    2.08
  14  32   0   -1.98    1.17
  14  32   0    0.14    0.95
  46 -14   0    2.88    1.55
 -32  46   0    0.76    2.79
  46 -14   0    3.05    1.57
 -14 -32   0    0.37    1.32
  11  35   0   -2.23    1.10
 -46  11   0    2.44    1.92
  11  35   0   -0.74    1.22
  11  35   0    1.06    1.11
 -11 -35   0    4.60    1.69
 -35  46   0   -3.78    1.50
  46 -11   0   -2.31    1.23
 -35  46   0    3.24    1.91
  46 -11   0    0.21    1.27
   8  38   0   -2.07    1.03
 -46   8   0   -0.02    2.03
   8  38   0    0.96    1.09
   8  38   0   -1.77    1.20
   8  38   0    0.25    1.46
 -38  46   0   -3.93    1.37
  46  -8   0    0.81    1.39
  46  -8   0    1.29    1.56
 -38  46   0    0.51    1.86
  -8 -38   0   -0.51    1.32
   5  41   0   -0.50    1.02
   5  41   0   -0.19    1.51
 -46   5   0   -0.33    1.80
   5  41   0    1.21    1.12
   5  41   0   -1.47    1.19
 -41  46   0    0.56    2.19
  46  -5   0   -0.99    1.32
  -5 -41   0   -0.07    1.31
  46  -5   0    3.50    1.82
   2  44   0   -0.13    1.41
 -46   2   0    0.50    1.85
   2  44   0    2.84    1.33
   2  44   0   -1.58    0.80
  44 -46   0    0.26    0.68
 -46   2   0    2.31    2.00
 -44  46   0   -0.60    2.05
  46  -2   0   -0.10    1.30
  46  -2   0    0.67    1.29
  43   4   0    1.12    1.37
   4 -47   0   -0.70    1.15
 -47  43   0    0.16    2.02
  43   4   0   -1.82    1.02
  -4  47   0   -1.00    1.19
 -43  -4   0   -2.31    1.35
  -4  47   0    0.79    1.53
  -4  47   0   -0.75    0.86
  47 -43   0    1.39    0.83
  47 -43   0   -1.84    1.24
 -43  -4   0   -1.10    1.73
 -47  40   0   -1.55    1.75
  40   7   0   -0.12    1.13
  40   7   0   -0.58    1.02
   7 -47   0    0.32    1.16
  -7  47   0    0.81    0.86
  47 -40   0   -1.97    1.27
  -7  47   0   -0.16    0.85
  -7  47   0   -1.16    1.33
  47 -40   0   -0.17    0.86
 -40  -7   0   -1.52    1.44
  47 -40   0   -2.58    1.76
  -7  47   0   -1.36    1.04
 -40  -7   0    1.56    1.93
  37  10   0   -1.92    1.07
 -47  37   0   -3.97    1.64
  37  10   0   -0.98    1.34
  47 -37   0   -2.80    1.56
 -37 -10   0    0.94    1.42
 -10  47   0    1.92    0.91
 -37 -10   0   -0.35    1.76
 -10  47   0    2.20    0.83
  47 -37   0    1.51    1.52
  47 -37   0   -1.33    0.86
 -10  47   0   -0.40    1.35
 -10  47   0    1.32    1.37
  34  13   0   -1.77    1.94
 -47  34   0    0.11    2.02
  34  13   0   -1.04    1.03
 -13  47   0   -0.79    1.25
  47 -34   0    0.35    3.34
  47 -34   0    1.05    1.01
 -13  47   0    0.11    1.31
  47 -34   0    0.01    1.52
 -34 -13   0   -0.46    1.54
 -34 -13   0    1.41    1.41
 -13  47   0   -0.38    1.09
 -13  47   0   -0.09    0.62
 -47  31   0   -1.46    1.67
  31  16   0    2.10    1.56
  31  16   0   -1.89    1.30
  47 -31   0    1.74    1.17
  47 -31   0   -0.01    1.27
 -16  47   0    0.28    1.23
 -16  47   0   -0.05    1.02
 -31 -16   0    2.17    1.42
 -16  47   0    1.32    0.69
 -31 -16   0   -0.70    1.41
  47 -31   0    1.50    2.27
 -16  47   0   -0.55    0.92
  28  19   0    2.50    1.56
  28  19   0   -1.58    1.40
 -47  28   0    1.13    1.90
  47 -28   0   -1.37    1.14
 -19  47   0    2.57    1.41
  47 -28   0    3.11    1.38
 -28 -19   0    0.09    1.21
 -28 -19   0   -1.61    1.34
  47 -28   0    5.10    2.68
  25  22   0   -1.82    1.28
  25  22   0    1.64    1.80
  25  22   0    1.32    1.26
 -47  25   0    0.11    1.97
 -25 -22   0   -0.12    1.39
 -22  47   0   -2.96    1.08
 -25 -22   0   -1.21    0.96
 -22  47   0    0.71    1.38
  47 -25   0    0.80    1.37
  47 -25   0   -1.91    0.91
  22  25   0   -0.42    1.09
 -47  22   0    0.53    2.04
  22  25   0    0.88    1.56
  22  25   0   -0.03    1.63
  47 -22   0    2.41    1.64
  47 -22   0    2.45    1.43
 -22 -25   0    1.12    0.84
 -22 -25   0    1.58    1.56
 -25  47   0   -2.39    1.09
 -25  47   0    2.28    1.60
  19  28   0    0.65    1.55
 -47  19   0   -0.33    1.48
  19  28   0    2.23    1.25
 -28  47   0    1.78    1.54
 -19 -28   0   -2.75    1.23
  47 -19   0    1.15    1.63
 -28  47   0    0.22    1.43
  47 -19   0    0.73    1.36
  16  31   0    1.06    1.35
  16  31   0    0.22    1.46
  16  31   0    1.50    1.11
 -47  16   0    1.68    1.93
  47 -16   0   -0.17    1.33
 -31  47   0    2.42    1.86
  47 -16   0   -1.86    1.21
 -31  47   0    0.22    1.84
 -16 -31   0    1.80    1.46
  13  34   0    0.72    1.03
  13  34   0    0.45    1.35
  13  34   0   -0.34    1.42
  47 -13   0   -1.22    1.00
  47 -13   0   -0.50    1.39
 -34  47   0   -1.85    1.56
 -34  47   0   -1.74    1.59
 -13 -34   0    0.36    1.36
  10  37   0    4.39    1.40
 -47  10   0    1.75    2.33
  10  37   0    1.67    1.68
 -47  10   0   -0.58    2.01
  10  37   0   -0.68    0.89
  47 -10   0    1.89    1.73
 -10 -37   0    2.51    1.49
 -37  47   0   -0.61    1.85
  47 -10   0   -0.43    1.12
 -37  47   0   -1.68    1.71
   7  40   0    0.16    1.08
   7  40   0   -0.10    1.29
 -47   7   0    2.04    1.82
 -47   7   0    2.92    2.17
   7  40   0   -1.29    1.21
   7  40   0   -2.30    1.10
  -7 -40   0   -0.48    1.22
  47  -7   0    0.22    1.18
 -40  47   0    2.44    1.98
  47  -7   0   -1.57    1.35
   4  43   0   -0.81    1.14
 -47   4   0    2.57    2.14
   4  43   0   -1.85    1.33
   4  43   0   -1.21    1.13
   4  43   0    1.97    1.09
 -47   4   0   -0.88    1.73
  -4 -43   0   -0.89    1.21
  47  -4   0    2.40    1.89
 -43  47   0   -3.36    1.69
  47  -4   0   -2.13    1.16
   6 -48   0   -0.69    1.25
  42   6   0   -0.70    1.34
 -48  42   0   -0.37    1.83
  42   6   0    0.36    1.25
  -6  48   0    0.45    0.86
 -42  -6   0   -0.07    1.54
  48 -42   0    0.59    1.36
  48 -42   0   -1.10    1.28
  -6  48   0    1.85    1.01
  -6  48   0    0.14    1.46
  -6  48   0   -0.77    1.19
  48 -42   0   -0.71    0.75
  39   9   0   -1.93    0.90
  39   9   0    1.40    1.45
 -48  39   0    1.09    2.25
  -9  48   0    1.53    1.33
  -9  48   0   -0.33    1.16
  -9  48   0    1.25    0.90
 -39  -9   0   -2.95    1.68
  48 -39   0    1.04    1.89
  48 -39   0    1.16    0.96
 -39  -9   0    0.43    1.57
 -48  36   0   -2.33    1.71
  36  12   0   -1.44    1.43
  36  12   0    0.98    1.50
  48 -36   0    2.55    1.69
 -12  48   0   -0.35    0.67
 -12  48   0    0.40    1.41
  48 -36   0    2.36    1.15
 -36 -12   0    2.42    1.57
 -12  48   0    2.94    1.41
 -36 -12   0    3.09    1.96
 -12  48   0   -1.65    1.15
 -12  48   0    0.21    0.78
  33  15   0   -3.85    1.73
  33  15   0   -1.23    1.15
 -48  33   0    0.11    1.98
 -15  48   0    1.62    1.27
 -33 -15   0    0.36    1.48
 -33 -15   0    0.30    1.21
  48 -33   0   -0.32    2.24
 -15  48   0    2.88    1.17
 -15  48   0   -0.98    0.61
 -15  48   0    0.27    1.26
  48 -33   0    0.70    0.99
  48 -33   0    2.27    1.66
 -48  30   0    0.66    2.06
  30  18   0   -0.59    1.25
  30  18   0    2.72    1.54
 -30 -18   0   -1.29    1.30
 -18  48   0    0.37    0.57
 -30 -18   0    2.27    1.36
  48 -30   0    0.94    1.04
 -18  48   0   -0.15    0.74
  48 -30   0    3.37    1.74
  48 -30   0   -3.56    2.11
 -18  48   0    0.70    1.19
 -48  27   0   -0.90    1.86
  27  21   0   -0.32    1.28
 -27 -21   0   -2.56    1.05
 -27 -21   0   -0.97    1.01
 -21  48   0   -1.04    1.20
  48 -27   0   -1.55    1.32
  48 -27   0    0.23    1.09
 -21  48   0    1.95    1.27
  24  24   0    1.44    1.18
  24  24   0    6.52    2.07
  24  24   0    1.14    1.43
 -48  24   0   -0.85    1.86
 -24 -24   0    0.71    0.93
 -24 -24   0    2.35    1.53
  48 -24   0    1.80    1.37
  48 -24   0    0.12    1.31
 -24  48   0    0.71    1.49
 -24  48   0    0.00    1.36
  21  27   0    0.46    1.58
 -48  21   0   -1.43    1.91
  21  27   0    0.28    1.44
  21  27   0   -0.13    0.96
 -27  48   0   -0.76    1.35
  48 -21   0   -1.44    1.13
 -21 -27   0   -2.81    1.10
  48 -21   0   -0.57    1.15
 -27  48   0   -2.73    1.50
  18  30   0    1.21    1.37
  18  30   0    0.74    1.05
  48 -18   0   -1.15    1.12
 -30  48   0    2.97    1.57
 -30  48   0   -2.03    1.62
  48 -18   0   -0.64    1.45
 -18 -30   0   -0.97    1.34
  15  33   0   -2.53    1.14
 -48  15   0   -3.45    1.31
  15  33   0   -0.08    1.41
  15  33   0   -0.95    0.71
 -33  48   0    0.57    1.81
 -15 -33   0    1.41    1.32
 -33  48   0   -1.62    1.42
  48 -15   0   -0.47    1.31
  48 -15   0    2.36    1.58
 -48  12   0    0.35    1.88
  12  36   0    0.18    1.06
  12  36   0    1.44    1.47
 -48  12   0    2.60    2.12
  12  36   0   -0.88    1.55
  48 -12   0    0.45    1.22
  48 -12   0    0.74    1.44
 -36  48   0    3.53    2.09
 -12 -36   0   -0.37    1.33
 -36  48   0    0.15    1.59
 -48   9   0    1.41    2.17
   9  39   0    0.43    1.11
   9  39   0   -0.76    1.15
 -48   9   0    1.91    2.03
   9  39   0    2.06    1.65
  48  -9   0   -2.29    1.38
 -39  48   0    0.52    1.95
  48  -9   0    0.43    1.52
  -9 -39   0    2.95    1.64
   6  42   0   -1.07    1.32
 -48   6   0   -2.79    1.51
   6  42   0   -0.72    1.04
   6  42   0    1.24    1.26
   6  42   0   -0.66    1.51
 -48   6   0    1.32    2.30
  -6 -42   0    0.87    1.29
  48  -6   0    1.43    1.36
  48  -6   0    4.03    1.99
 -42  48   0    0.77    1.97
  41   8   0   -0.14    1.13
 -49  41   0   -1.64    2.03
  41   8   0   -1.67    1.20
 -41  -8   0    0.20    1.50
  49 -41   0    1.70    2.06
  49 -41   0   -0.93    0.89
  -8  49   0   -0.29    1.22
  49 -41   0   -2.18    1.43
  -8  49   0   -1.56    0.70
  -8  49   0    1.18    0.88
 -41  -8   0    0.51    2.21
  -8  49   0   -0.87    1.38
  38  11   0   -0.95    1.35
  38  11   0   -0.51    1.25
 -49  38   0    0.64    2.00
  49 -38   0    1.71    2.12
 -11  49   0   -0.74    0.72
 -11  49   0    0.06    1.25
 -11  49   0   -1.34    1.27
 -11  49   0    0.17    0.85
  49 -38   0    1.36    1.60
 -38 -11   0    1.45    1.44
 -11  49   0    0.74    1.34
 -38 -11   0    2.55    1.94
  49 -38   0   -0.41    0.97
  35  14   0    0.81    1.60
 -49  35   0    0.94    1.89
  35  14   0   -0.41    1.21
 -35 -14   0    2.35    1.64
  49 -35   0   -0.71    1.48
 -14  49   0   -2.55    1.08
 -14  49   0   -0.22    1.06
  49 -35   0    0.34    1.08
 -14  49   0   -0.24    1.24
 -14  49   0   -0.72    0.68
 -35 -14   0   -0.07    1.42
  49 -35   0   -2.35    2.01
 -49  32   0    4.48    2.33
  32  17   0   -1.06    1.03
  32  17   0   -0.77    1.34
 -17  49   0   -1.03    1.24
 -32 -17   0   -2.00    1.13
 -17  49   0   -0.01    0.95
  49 -32   0   -0.90    1.49
 -17  49   0    0.07    0.94
  49 -32   0    1.37    1.19
 -32 -17   0   -1.05    1.51
 -17  49   0   -0.07    0.63
  49 -32   0    0.45    2.86
  29  20   0    0.37    1.55
  29  20   0   -0.47    1.26
 -29 -20   0   -1.03    1.11
 -29 -20   0   -2.55    1.27
 -20  49   0    2.20    1.56
  49 -29   0   -1.42    1.42
  49 -29   0    2.03    1.21
  26  23   0    1.56    1.38
  26  23   0   -0.25    1.51
 -26 -23   0   -0.33    1.02
 -23  49   0    1.75    1.45
  49 -26   0   -0.26    1.35
  49 -26   0    2.66    1.48
 -23  49   0   -0.02    1.31
 -26 -23   0   -0.64    1.31
 -49  23   0    4.11    2.67
  23  26   0   -0.74    1.18
  23  26   0   -2.41    1.39
  23  26   0    5.71    1.99
 -23 -26   0   -2.03    1.19
 -26  49   0    2.61    1.71
  49 -23   0    0.59    1.29
 -26  49   0    0.24    1.34
 -23 -26   0   -0.10    0.68
  49 -23   0   -1.16    1.29
 -49  20   0   -1.37    1.62
  20  29   0   -1.32    1.12
  20  29   0   -0.18    1.45
  20  29   0   -0.12    1.01
  49 -20   0    0.71    1.32
 -29  49   0   -0.15    1.38
  49 -20   0   -1.31    1.37
 -29  49   0    2.81    2.00
 -20 -29   0   -0.20    1.39
  17  32   0    1.24    1.48
  17  32   0    0.43    1.01
 -49  17   0    0.24    1.95
  49 -17   0    0.54    1.46
 -17 -32   0    3.37    1.56
 -32  49   0   -3.65    1.98
  49 -17   0   -0.34    1.26
 -32  49   0   -1.12    1.71
  14  35   0    1.62    1.55
  14  35   0    0.12    1.15
  14  35   0   -0.28    1.43
 -49  14   0   -0.69    1.73
  49 -14   0   -1.45    1.17
 -14 -35   0   -0.94    1.31
 -35  49   0   -0.47    1.65
 -35  49   0    0.08    1.75
  11  38   0   -2.83    1.19
  11  38   0    0.73    1.21
 -49  11   0    3.83    2.33
 -49  11   0    0.48    1.83
  11  38   0    0.58    1.51
  49 -11   0   -0.46    1.23
 -11 -38   0   -0.41    1.29
 -38  49   0    0.92    1.87
 -49   8   0   -0.45    2.06
   8  41   0   -2.29    1.14
   8  41   0   -0.23    1.56
 -49   8   0    0.87    1.94
   8  41   0    1.16    1.13
  -8 -41   0    0.53    1.38
  49  -8   0    3.04    1.60
  49  -8   0   -0.09    1.35
 -41  49   0    2.87    2.17
  40  10   0   -1.36    0.98
  40  10   0    1.24    1.70
 -40 -10   0   -0.55    1.40
 -10  50   0    1.71    1.19
 -10  50   0   -0.33    0.90
 -10  50   0    0.85    1.61
 -40 -10   0    2.58    1.98
  50 -40   0    4.50    1.98
  37  13   0    2.37    2.05
 -50  37   0    1.05    2.99
  37  13   0   -0.49    1.19
  50 -37   0    2.23    1.19
 -13  50   0    1.17    0.82
 -37 -13   0    1.59    1.97
 -13  50   0   -1.72    1.26
 -13  50   0   -1.29    1.22
 -13  50   0    4.11    1.36
  50 -37   0   -1.86    2.07
 -13  50   0    0.81    0.76
 -37 -13   0   -0.65    1.34
  50 -37   0    0.48    1.52
 -50  34   0    4.54    2.55
  34  16   0   -1.54    1.30
  34  16   0    0.00    1.26
 -16  50   0    0.75    0.99
  50 -34   0    2.21    1.20
  50 -34   0   -1.56    2.18
 -34 -16   0    0.08    1.43
 -16  50   0    0.14    1.09
 -34 -16   0   -2.82    1.33
 -16  50   0   -0.91    1.21
  50 -34   0   -1.37    1.43
 -16  50   0    0.08    0.66
  31  19   0   -0.36    1.48
  31  19   0    1.04    1.32
 -50  31   0    2.41    2.21
  50 -31   0    1.63    1.22
 -31 -19   0   -0.30    1.29
  50 -31   0   -0.90    1.51
 -19  50   0    4.74    1.60
 -31 -19   0   -1.85    1.51
 -50  28   0   -0.70    2.06
  28  22   0    0.24    1.07
 -22  50   0    1.57    1.47
  50 -28   0    1.67    1.33
 -22  50   0    1.98    1.60
  50 -28   0   -0.63    1.36
 -28 -22   0   -0.10    1.22
 -28 -22   0    1.73    1.63
  25  25   0    2.77    1.41
  25  25   0   -1.51    1.53
 -50  25   0   -1.50    1.53
  50 -25   0   -0.37    1.19
 -25  50   0   -1.28    1.40
 -25 -25   0   -0.06    1.31
 -25 -25   0    0.86    0.94
 -25  50   0    3.92    1.65
  50 -25   0    2.29    1.74
  22  28   0    2.21    1.55
 -50  22   0    2.92    2.13
  22  28   0   -0.20    1.74
 -22 -28   0   -0.90    1.45
  50 -22   0   -0.04    1.56
 -28  50   0   -0.99    1.45
 -28  50   0    2.10    1.58
  50 -22   0   -1.30    1.14
  19  31   0   -1.09    0.92
  19  31   0   -1.71    1.27
  19  31   0    3.31    1.64
 -50  19   0   -0.44    1.97
 -31  50   0   -1.53    1.76
  50 -19   0    0.21    1.42
  50 -19   0   -1.48    1.22
 -19 -31   0    0.53    1.47
 -31  50   0   -2.09    1.40
  16  34   0    0.10    1.47
 -50  16   0    1.87    2.20
  16  34   0    1.33    1.23
 -16 -34   0   -0.39    1.26
 -34  50   0    1.36    1.31
  50 -16   0    2.50    1.69
 -34  50   0    1.34    1.84
  13  37   0   -0.35    1.42
 -50  13   0   -0.48    1.69
  13  37   0   -1.10    0.95
 -50  13   0    2.99    2.29
  13  37   0    0.47    1.66
 -13 -37   0    3.61    1.59
 -37  50   0    1.12    1.69
  50 -13   0    0.50    1.37
 -37  50   0    6.45    2.41
  10  40   0    0.80    1.07
 -50  10   0    2.93    2.51
  10  40   0   -0.34    1.52
  10  40   0    4.43    1.60
 -50  10   0    0.00    1.79
  50 -10   0   -1.43    1.08
 -10 -40   0   -0.69    1.33
  50 -10   0   -1.32    1.01
 -40  50   0    0.50    1.95
  39  12   0    1.12    1.57
 -51  39   0   -1.27    1.77
 -12  51   0    2.31    1.38
  51 -39   0    6.23    2.65
 -39 -12   0   -1.23    1.36
  51 -39   0    3.27    1.61
 -12  51   0   -0.93    0.82
 -39 -12   0   -1.15    1.42
 -12  51   0   -1.11    1.50
 -12  51   0    1.20    0.85
 -12  51   0    0.01    1.46
  51 -39   0    1.31    1.04
  36  15   0    2.10    1.66
  36  15   0   -1.86    1.19
 -51  36   0   -4.48    1.73
 -15  51   0    0.70    0.71
 -15  51   0    1.53    1.46
  51 -36   0   -2.42    2.31
 -15  51   0   -0.60    0.83
 -36 -15   0    0.49    1.37
 -15  51   0    1.96    1.20
 -15  51   0    0.19    1.36
 -36 -15   0    0.98    1.76
  51 -36   0   -0.20    1.13
  51 -36   0   -0.33    1.62
  33  18   0    0.10    1.66
  33  18   0    0.77    1.37
 -51  33   0   -1.24    1.82
  51 -33   0   -2.82    1.42
 -33 -18   0   -0.16    1.42
 -18  51   0   -0.25    1.41
 -18  51   0   -1.04    0.76
  51 -33   0    1.45    1.23
 -33 -18   0   -0.45    1.59
 -18  51   0   -0.33    0.58
  30  21   0    2.23    1.39
  30  21   0   -1.40    1.17
 -51  30   0   -1.60    2.17
 -30 -21   0   -1.26    1.17
 -21  51   0   -2.81    1.19
 -30 -21   0   -0.12    1.38
  51 -30   0    1.54    1.63
 -21  51   0   -0.77    1.17
  51 -30   0    0.97    1.20
  27  24   0   -0.20    1.06
  27  24   0   -0.07    1.67
 -51  27   0    3.64    2.35
  51 -27   0    1.75    1.62
 -24  51   0    1.14    1.29
 -27 -24   0   -1.85    0.88
 -27 -24   0    0.29    1.40
  51 -27   0    0.93    1.19
 -24  51   0    0.96    1.50
  24  27   0   -0.71    1.12
 -51  24   0    1.14    2.08
  24  27   0    2.31    2.02
  51 -24   0   -1.37    1.25
 -24 -27   0   -2.30    1.32
  51 -24   0    0.83    1.38
 -27  51   0    0.12    1.66
 -27  51   0    0.01    1.58
  21  30   0    0.56    1.24
 -51  21   0   -1.15    1.70
  21  30   0    2.16    1.62
  21  30   0   -0.52    1.76
 -30  51   0   -1.20    1.42
  51 -21   0   -0.77    1.25
  51 -21   0    0.08    1.66
 -21 -30   0   -1.60    1.36
 -30  51   0    2.74    1.61
 -51  18   0   -0.16    1.76
  18  33   0   -3.58    1.41
  18  33   0   -0.54    0.94
  18  33   0    1.37    1.69
  51 -18   0   -1.02    1.20
 -33  51   0    0.14    1.47
 -33  51   0   -1.79    1.62
 -18 -33   0    1.17    1.35
 -51  15   0    2.83    2.34
  15  36   0   -0.98    1.62
  15  36   0    1.76    1.42
 -36  51   0   -4.13    1.41
 -15 -36   0   -0.56    1.35
  51 -15   0    2.05    1.69
 -36  51   0   -0.84    1.81
 -51  12   0    2.00    2.05
  12  39   0    1.97    1.49
 -51  12   0    0.90    1.77
  12  39   0    2.23    1.73
  51 -12   0   -0.38    1.37
  51 -12   0   -0.08    1.37
 -12 -39   0   -1.58    1.24
 -39  51   0    1.54    2.00
  35  17   0   -1.03    1.40
 -52  35   0   -0.84    1.79
  35  17   0   -0.47    1.52
  52 -35   0    2.76    1.89
 -35 -17   0    1.10    1.91
  52 -35   0   -0.09    1.08
 -17  52   0    1.07    1.09
 -35 -17   0    3.06    1.72
 -17  52   0    0.59    1.39
 -17  52   0    0.49    0.66
 -17  52   0   -1.72    0.86
  32  20   0    0.28    1.34
  32  20   0   -2.24    0.95
 -52  32   0    3.01    2.28
 -32 -20   0   -2.94    1.30
 -20  52   0    1.30    1.38
  52 -32   0   -0.46    1.04
 -32 -20   0   -0.27    1.27
  52 -32   0    0.19    1.40
  29  23   0   -1.42    1.34
  29  23   0    0.88    1.41
 -52  29   0   -0.78    2.06
  52 -29   0   -0.47    1.04
 -23  52   0   -0.01    1.41
 -29 -23   0   -3.49    1.39
  52 -29   0    1.10    1.72
 -23  52   0   -1.70    1.25
 -29 -23   0    1.79    1.17
 -52  26   0    1.07    2.19
  26  26   0    2.18    2.00
  26  26   0    2.74    1.59
  52 -26   0    0.03    1.26
 -26  52   0    0.04    1.58
 -26 -26   0    1.00    1.73
  52 -26   0   -0.24    1.55
 -26 -26   0   -0.66    0.85
 -26  52   0   -0.92    1.24
  23  29   0   -1.05    2.44
  23  29   0   -0.13    1.10
 -52  23   0   -2.19    1.83
 -23 -29   0    0.10    1.62
 -29  52   0   -0.51    1.68
  52 -23   0    0.63    1.45
  52 -23   0    0.18    1.59
  20  32   0   -1.69    1.17
 -52  20   0   -0.62    2.06
  20  32   0   -1.36    1.74
  20  32   0   -1.30    0.82
 -32  52   0   -0.56    1.51
 -20 -32   0   -0.29    1.50
 -32  52   0    1.24    1.99
  52 -20   0   -0.02    1.25
  17  35   0    0.61    1.71
 -52  17   0   -2.49    1.79
  17  35   0   -1.11    1.07
  17  35   0    3.16    1.74
  52 -17   0   -0.52    1.32
  52 -17   0    2.94    2.06
 -17 -35   0    0.56    1.50
 -35  52   0    2.22    1.76
 -35  52   0   -2.04    1.69
 -53  31   0    2.94    2.34
  31  22   0   -1.11    1.03
  31  22   0    1.53    1.79
 -22  53   0   -0.10    1.32
  53 -31   0   -1.19    1.55
  53 -31   0    0.88    1.18
 -31 -22   0    0.93    1.80
 -31 -22   0    1.42    1.65
 -22  53   0    3.08    1.39
 -53  28   0   -0.27    2.11
  28  25   0    0.51    1.71
  28  25   0    0.97    1.40
  53 -28   0   -1.03    1.56
 -28 -25   0   -0.30    1.04
 -25  53   0   -0.92    1.40
  53 -28   0    3.09    1.59
 -28 -25   0    1.60    1.62
 -25  53   0   -1.12    1.43
 -53  25   0   -0.30    1.63
  25  28   0    0.26    1.17
  25  28   0    0.88    1.30
 -25 -28   0    3.05    1.86
 -28  53   0    3.83    1.90
  53 -25   0   -1.19    1.20
 -28  53   0   -1.53    1.76
  53 -25   0    1.58    1.68
 -53  22   0    1.28    2.25
  22  31   0   -0.06    1.10
  22  31   0   -0.52    1.40
 -31  53   0   -2.85    1.54
  53 -22   0    1.20    1.84
 -22 -31   0   -0.93    1.58
  53 -22   0    2.21    1.53
 -31  53   0   -1.56    2.61
   0  -1   1    3.83    0.57
   1   0   1    2.37    0.50
   0  -1   1    3.53    0.61
  -1   0  -1    6.10    0.72
  -1   0  -1    5.47    0.71
   0   1  -1    3.64    0.63
   0   1  -1    3.92    0.60
   3  -1   1   13.69    1.01
  -1  -2   1   11.41    0.77
   3  -1   1   15.29    1.02
  -1  -2   1   12.94    0.93
   2  -3  -1   12.30    0.66
  -3   1  -1   13.95    0.87
   2  -3  -1   14.86    0.96
   2  -3  -1   13.62    0.63
   1   2  -1   10.46    0.72
   1   2  -1   12.59    0.83
  -3   1  -1   13.27    1.04
   2  -3  -1   12.12    0.81
  -3   1  -1   14.56    0.95
   1   2  -1   10.68    0.90
   2  -2   1   28.29    1.40
   2  -2   1   32.94    1.48
   0  -2  -1   32.14    1.34
   2   0  -1   29.07    1.15
  -2   2  -1   32.42    1.30
   0  -2  -1   31.95    1.32
   0  -2  -1   33.70    1.12
  -2   2  -1   27.91    1.21
   2   0  -1   32.37    1.43
   2   0  -1   31.21    1.18
   0  -2  -1   31.80    1.37
   0  -2  -1   32.52    1.03
   5  -2   1    3.68    0.69
  -3   5   1    4.12    0.57
  -2  -3   1    4.30    0.68
  -3   5   1    2.60    0.46
  -2  -3   1    5.40    0.77
  -2  -3   1    3.45    0.55
   5  -2   1    3.41    0.76
   2   3  -1    3.80    0.61
   2   3  -1    4.32    0.60
   3  -5  -1    4.95    0.65
  -5   2  -1    4.29    0.67
  -5   2  -1    4.94    0.72
   3  -5  -1    4.19    0.42
  -5   2  -1    4.57    0.87
   3  -5  -1    4.42    0.58
   3  -5  -1    4.72    0.43
   2   3  -1    4.43    0.66
   1  -3   1  184.93    4.16
   1  -3   1  169.33    3.87
   1  -3   1  186.99    4.17
   1  -3   1  178.84    3.71
   3  -2  -1  182.09    3.93
   3  -2  -1  179.22    3.53
  -2  -1  -1  183.47    3.95
   3  -2  -1  175.68    3.47
  -2  -1  -1  182.11    4.03
  -2  -1  -1  176.76    3.64
  -1   3  -1  174.73    3.86
   3  -2  -1  178.01    3.89
  -2  -1  -1  176.53    3.52
   4  -3   1  125.38    3.42
  -3  -1   1  130.34    3.22
   4  -3   1  128.67    3.36
  -3  -1   1  129.56    2.99
  -3  -1   1  130.63    3.04
   4  -3   1  122.71    3.13
   4  -3   1  132.78    3.34
   1  -4  -1  129.54    2.95
   1  -4  -1  121.13    3.11
  -4   3  -1  120.11    3.17
   3   1  -1  129.40    2.95
   1  -4  -1  122.47    2.32
   1  -4  -1  128.99    2.47
   3   1  -1  127.49    3.24
   3   1  -1  128.70    2.99
  -4   3  -1  126.68    3.43
  -4   3  -1  127.34    3.16
  -3  -4   1  386.66    7.36
  -4   7   1  375.42    6.68
  -4   7   1  379.65    6.77
   7  -3   1  386.25    8.05
  -3  -4   1  374.62    7.06
   7  -3   1  372.84    7.44
  -3  -4   1  376.83    7.33
  -4   7   1  381.92    6.47
   3   4  -1  378.88    7.49
   4  -7  -1  378.06    6.23
   4  -7  -1  391.98    6.66
  -7   3  -1  391.49    7.37
   3   4  -1  391.78    7.29
  -7   3  -1  392.33    8.07
   4  -7  -1  394.29    6.78
   3   4  -1  381.81    7.07
   4   0   1  167.99    4.18
   0  -4   1  179.36    4.01
   0  -4   1  177.96    4.07
   0  -4   1  175.25    3.71
   4   0   1  173.20    4.02
   4  -4  -1  174.29    3.77
   0   4  -1  172.43    4.13
   4  -4  -1  175.30    3.74
   0   4  -1  177.97    3.96
   4  -4  -1  173.51    3.39
   4  -4  -1  168.74    3.39
  -4   0  -1  173.67    3.92
  -4   0  -1  173.04    4.19
   0   4  -1  177.27    3.77
   3  -4   1  135.79    3.45
   1   3   1  117.32    3.07
   3  -4   1  136.32    3.33
  -4   1   1  128.12    3.16
   3  -4   1  132.24    3.39
  -4   1   1  133.78    3.00
  -4   1   1  129.62    2.96
  -3   4  -1  129.27    3.26
  -1  -3  -1  137.03    2.59
   4  -1  -1  131.40    2.98
  -1  -3  -1  131.78    3.03
  -1  -3  -1  136.47    3.11
   4  -1  -1  133.67    2.96
   4  -1  -1  135.30    3.26
  -1  -3  -1  129.51    2.75
  -4  -2   1   29.82    1.33
   6  -4   1   30.37    1.59
  -4  -2   1   30.70    1.47
  -2   6   1   29.00    1.08
  -2   6   1   28.17    0.74
  -4  -2   1   31.72    1.44
  -2   6   1   32.01    1.28
   6  -4   1   29.72    1.79
   4   2  -1   31.04    1.56
   4   2  -1   30.10    1.41
  -6   4  -1   29.04    1.54
   4   2  -1   32.13    1.38
  -6   4  -1   30.45    1.80
  -6   4  -1   32.65    1.53
   2  -6  -1   30.79    1.22
  -4  -5   1   41.04    1.88
   9  -4   1   41.21    2.57
  -4  -5   1   40.00    1.78
  -5   9   1   39.73    1.39
   9  -4   1   39.94    2.03
  -5   9   1   42.97    1.51
  -4  -5   1   36.97    1.92
  -9   4  -1   43.18    1.93
  -9   4  -1   39.81    2.41
   4   5  -1   41.91    1.96
   4   5  -1   41.70    1.80
   4   5  -1   37.96    1.98
   5  -9  -1   41.24    1.33
   6  -1   1  551.18    9.83
  -5   6   1  539.16    8.91
  -1  -5   1  542.90    9.39
   6  -1   1  545.23   10.29
  -1  -5   1  544.24    9.75
  -5   6   1  529.00    8.93
  -5   6   1  549.52    9.15
  -1  -5   1  546.71    9.78
  -6   1  -1  561.17   10.30
   1   5  -1  542.50    9.38
   5  -6  -1  549.68    9.26
   1   5  -1  534.96    9.86
   5  -6  -1  548.03    8.87
  -6   1  -1  547.24    9.65
   1   5  -1  548.28    9.71
   5  -6  -1  549.54    9.17
   3   2   1   89.48    2.52
  -5   3   1   90.39    2.27
   2  -5   1   88.63    2.61
  -5   3   1   87.83    2.26
   2  -5   1   92.05    2.74
   2  -5   1   86.86    2.66
   3   2   1   82.43    2.56
  -5   3   1   89.50    2.40
  -2   5  -1   88.41    2.61
   5  -3  -1   86.55    2.43
  -2   5  -1   87.27    2.65
  -3  -2  -1   87.47    2.44
   5  -3  -1   92.03    2.32
  -3  -2  -1   87.47    2.54
   5  -3  -1   89.07    2.26
  -2   5  -1   92.71    2.78
   0   5   1  296.28    5.64
  -5   0   1  302.23    5.85
  -5   0   1  299.56    5.72
   5  -5   1  303.55    6.19
  -5   0   1  292.46    5.71
   5  -5   1  291.29    6.07
   5  -5   1  295.52    6.09
   0  -5  -1  286.46    5.32
   5   0  -1  305.14    6.01
  -5   5  -1  303.17    6.16
   5   0  -1  296.58    5.66
   0  -5  -1  297.82    5.52
   5   0  -1  293.77    5.73
  -5   5  -1  303.58    6.10
  -5   5  -1  294.75    6.02
   0  -5  -1  297.79    4.90
  -5   5  -1  289.99    6.28
  -3   8   1  193.94    3.34
  -3   8   1  197.17    3.18
  -5  -3   1  194.15    4.48
  -3   8   1  198.29    3.94
  -5  -3   1  195.41    4.52
  -5  -3   1  196.13    4.37
   8  -5   1  197.30    4.71
   8  -5   1  188.10    5.10
  -8   5  -1  192.87    4.48
   5   3  -1  190.84    4.39
   5   3  -1  191.39    4.29
   3  -8  -1  195.58    3.77
  -8   5  -1  201.57    5.28
   5   3  -1  187.64    4.57
  -5  -6   1   64.60    2.52
  -6  11   1   65.95    1.91
  -5  -6   1   69.79    2.67
  11  -5   1   71.57    3.60
  -5  -6   1   66.72    2.47
  -6  11   1   65.94    1.62
  11  -5   1   63.73    2.65
  -6  11   1   68.04    1.82
 -11   5  -1   66.70    3.50
   5   6  -1   65.91    2.51
   5   6  -1   67.68    2.84
 -11   5  -1   69.06    2.55
   6 -11  -1   70.91    1.64
   5   6  -1   66.93    2.44
   8  -2   1   29.00    2.14
  -6   8   1   27.30    1.17
   8  -2   1   25.57    1.56
  -2  -6   1   27.39    1.56
  -2  -6   1   26.95    1.37
  -2  -6   1   24.53    1.45
  -6   8   1   28.40    1.17
   6  -8  -1   28.00    1.14
   2   6  -1   26.75    1.60
   2   6  -1   28.30    1.41
   6  -8  -1   26.93    1.16
   2   6  -1   27.85    1.53
  -8   2  -1   27.30    1.89
   6  -8  -1   23.72    1.22
  -8   2  -1   26.40    1.45
  -6   5   1   41.83    1.46
  -6   5   1   41.19    1.48
   5   1   1   42.50    1.76
  -6   5   1   40.94    1.44
   5   1   1   39.13    1.92
   1  -6   1   39.00    1.77
   1  -6   1   40.00    1.78
   6  -5  -1   40.67    1.55
  -1   6  -1   43.45    1.86
  -1   6  -1   39.22    1.75
  -5  -1  -1   39.71    1.61
  -5  -1  -1   42.44    1.93
  -1   6  -1   38.45    1.50
   6  -5  -1   43.45    1.48
   2   4   1  334.66    6.41
  -6   2   1  342.62    6.34
  -6   2   1  354.36    6.49
   4  -6   1  346.62    6.83
  -6   2   1  331.79    6.37
   4  -6   1  333.50    6.79
   4  -6   1  345.25    6.86
   2   4   1  336.73    6.33
  -2  -4  -1  342.03    5.96
  -4   6  -1  345.63    6.79
  -2  -4  -1  340.03    6.13
   6  -2  -1  346.35    6.37
  -2  -4  -1  341.16    6.29
  -4   6  -1  344.87    6.84
   6  -2  -1  343.12    6.56
  -4   6  -1  340.44    6.81
   6  -2  -1  334.35    6.39
  -1   7   1   39.06    0.97
   7  -6   1   39.37    2.11
  -1   7   1   41.12    1.14
   7  -6   1   39.88    1.92
  -6  -1   1   38.86    1.71
  -1   7   1   39.43    1.49
  -6  -1   1   39.26    1.75
  -6  -1   1   40.61    1.71
   6   1  -1   38.12    1.68
   1  -7  -1   40.46    1.38
  -7   6  -1   40.43    2.16
   6   1  -1   41.01    1.79
  -7   6  -1   38.27    1.78
   6   1  -1   39.36    1.64
  -7   6  -1   41.24    1.91
  -6  -4   1   25.90    1.72
  10  -6   1   26.47    2.45
  10  -6   1   25.18    1.84
  -6  -4   1   24.46    1.61
  -4  10   1   28.09    1.29
  -6  -4   1   26.29    1.69
   6   4  -1   21.21    1.66
   6   4  -1   22.96    1.58
   4 -10  -1   24.19    1.02
 -10   6  -1   24.13    1.54
   6   4  -1   25.68    1.59
 -10   6  -1   28.74    2.53
  13  -6   1   81.87    3.14
  13  -6   1   73.84    3.97
  -7  13   1   76.38    1.98
  -6  -7   1   75.26    2.74
  -6  -7   1   78.71    2.91
  -7  13   1   75.52    1.85
  -6  -7   1   72.47    3.02
   6   7  -1   75.27    2.75
   6   7  -1   76.68    2.89
   6   7  -1   80.85    3.15
 -13   6  -1   75.97    3.89
 -13   6  -1   73.10    2.64
   7 -13  -1   79.56    1.54
  -7  10   1  334.10    6.02
  -3  -7   1  339.53    6.92
  -3  -7   1  337.57    7.06
  -7  10   1  340.83    5.86
  -3  -7   1  333.29    6.57
   3   7  -1  327.70    7.07
 -10   3  -1  339.83    6.80
   7 -10  -1  337.36    5.82
 -10   3  -1  334.33    7.79
   7 -10  -1  346.07    7.33
   3   7  -1  358.21    7.06
   3   7  -1  346.00    6.65
   7   0   1    8.55    1.01
   0  -7   1    8.36    1.02
   7   0   1   11.75    1.46
   0  -7   1    9.58    0.87
  -7   7   1    9.72    0.89
   0  -7   1    8.87    1.11
  -7   7   1    9.34    0.78
   7  -7  -1    9.38    0.86
  -7   0  -1    7.32    1.21
   7  -7  -1    8.58    0.91
   0   7  -1    7.78    0.97
   0   7  -1    8.57    0.91
   0   7  -1   10.16    1.13
  -7   0  -1    9.82    0.97
   3  -7   1   58.20    2.20
  -7   4   1   63.74    1.96
   3  -7   1   61.55    2.31
  -7   4   1   58.74    2.00
   4   3   1   58.51    2.10
  -7   4   1   61.83    1.98
   4   3   1   60.81    2.20
   3  -7   1   64.53    2.33
  -3   7  -1   65.66    2.36
  -4  -3  -1   62.81    2.01
  -3   7  -1   60.68    2.31
  -4  -3  -1   60.71    2.11
   7  -4  -1   59.35    1.96
   7  -4  -1   57.27    1.98
  -3   7  -1   62.94    2.28
   1   6   1  947.46   14.53
  -7   1   1  908.03   15.24
   6  -7   1  962.63   15.82
  -7   1   1  912.81   15.38
   6  -7   1  916.56   15.79
   6  -7   1  944.99   15.74
   1   6   1  941.32   15.12
   1   6   1  934.36   14.67
  -1  -6  -1  932.37   14.89
  -1  -6  -1  924.38   14.14
   7  -1  -1  911.12   15.46
   7  -1  -1  925.16   15.41
   7  -1  -1  920.63   15.28
  -1  -6  -1  948.28   14.16
  -6   7  -1  924.31   15.56
  -6   7  -1  930.28   16.00
  -6   7  -1  946.11   15.68
  -6   7  -1  918.90   15.81
  -7  -2   1  111.35    3.28
  -7  -2   1  108.28    3.14
  -2   9   1  106.48    2.68
   9  -7   1  108.14    3.83
   9  -7   1  110.26    3.43
  -7  -2   1  105.48    3.10
   7   2  -1  112.44    3.37
  -9   7  -1  103.45    3.86
   2  -9  -1  108.50    2.45
   7   2  -1  105.17    3.08
  -9   7  -1  106.08    3.18
   7   2  -1  113.80    3.30
  -7  -5   1  263.27    6.08
  -7  -5   1  266.93    5.79
  -7  -5   1  258.22    5.86
  -5  12   1  268.14    4.89
  12  -7   1  263.66    6.15
  12  -7   1  264.47    7.10
 -12   7  -1  262.85    7.12
   7   5  -1  259.49    6.13
   7   5  -1  255.80    5.73
 -12   7  -1  261.31    5.77
   7   5  -1  259.41    5.93
   5 -12  -1  263.68    4.48
  15  -7   1   14.80    2.23
  -7  -8   1   13.06    1.43
  15  -7   1   12.37    1.59
  -8  15   1   12.60    0.84
  -8  15   1   12.64    0.73
  -7  -8   1   15.21    1.67
  -7  -8   1   13.25    1.32
 -15   7  -1   16.57    2.29
   7   8  -1   11.77    1.51
 -15   7  -1    9.65    1.18
   7   8  -1   11.32    1.30
   7   8  -1   12.78    1.55
  -8  12   1  106.38    2.73
  -4  -8   1  104.75    3.53
  -4  -8   1  104.27    3.31
  -4  -8   1  110.82    3.14
  12  -4   1  109.19    4.36
  -8  12   1  104.67    2.25
   8 -12  -1  104.77    2.15
 -12   4  -1  106.62    3.29
   4   8  -1  105.20    3.16
   4   8  -1  102.08    3.56
   4   8  -1  107.79    3.41
   9  -1   1    6.68    1.56
  -8   9   1    8.74    0.99
  -1  -8   1    7.79    0.94
  -1  -8   1    9.32    1.11
  -8   9   1    8.70    0.79
   9  -1   1    7.33    1.14
  -1  -8   1    6.65    1.03
   1   8  -1    6.57    1.12
  -9   1  -1    8.96    1.57
   1   8  -1    8.52    1.03
   8  -9  -1    7.26    0.82
   8  -9  -1    7.46    0.96
   1   8  -1    7.70    1.24
  -9   1  -1    7.09    0.98
   2  -8   1   57.49    2.20
   6   2   1   56.54    2.12
   2  -8   1   53.78    2.21
  -8   6   1   53.02    1.90
  -8   6   1   55.10    1.75
   6   2   1   56.24    2.41
   8  -6  -1   52.13    1.93
   8  -6  -1   55.90    1.89
  -6  -2  -1   55.07    2.31
  -2   8  -1   51.62    2.21
  -6  -2  -1   56.24    1.97
  -2   8  -1   52.29    2.24
   3   5   1  283.63    5.46
  -8   3   1  267.90    5.67
  -8   3   1  268.80    5.57
   5  -8   1  264.55    5.99
   5  -8   1  272.39    5.88
   3   5   1  282.85    5.58
  -8   3   1  271.61    5.44
   5  -8   1  280.26    5.91
  -3  -5  -1  279.89    5.36
  -3  -5  -1  265.50    5.01
  -3  -5  -1  274.51    5.08
  -5   8  -1  278.37    5.89
  -5   8  -1  272.27    6.02
   8  -3  -1  275.64    5.60
  -5   8  -1  274.06    5.88
   8  -3  -1  272.92    5.63
   0   8   1  247.69    5.04
  -8   0   1  252.21    5.48
   8  -8   1  250.51    5.68
   0   8   1  256.51    4.27
  -8   0   1  250.69    5.41
  -8   0   1  256.48    5.59
   8  -8   1  255.27    6.04
   8  -8   1  257.19    5.75
   0   8   1  254.20    4.24
  -8   8  -1  248.43    5.52
  -8   8  -1  257.12    5.97
  -8   8  -1  255.90    6.22
   8   0  -1  259.73    5.65
   8   0  -1  258.75    5.51
   8   0  -1  253.99    5.61
   0  -8  -1  259.53    4.84
  11  -8   1  501.41    9.78
  -3  11   1  513.14    8.05
  -8  -3   1  500.64    9.52
  -8  -3   1  520.67    9.59
  -8  -3   1  516.69    9.85
  11  -8   1  508.97   10.71
  -3  11   1  509.88    8.68
   8   3  -1  518.50    9.90
   8   3  -1  512.02    9.51
 -11   8  -1  513.27   10.79
   3 -11  -1  508.74    8.30
 -11   8  -1  515.36    9.53
   8   3  -1  496.43    9.66
  -8  -6   1  111.47    3.52
  -6  14   1  113.66    2.56
  -8  -6   1  105.49    3.39
  14  -8   1  106.89    4.64
  -6  14   1  114.79    2.78
  14  -8   1  113.68    3.76
  -8  -6   1  115.62    3.79
   8   6  -1  115.02    3.49
   6 -14  -1  110.72    2.12
 -14   8  -1  108.99    3.37
   8   6  -1  110.59    3.67
 -14   8  -1  111.42    4.63
   8   6  -1  110.04    3.73
  17  -8   1   61.66    3.84
  -8  -9   1   53.95    2.43
  17  -8   1   56.88    2.68
  -8  -9   1   55.90    2.48
  -8  -9   1   53.23    2.70
   8   9  -1   51.13    2.65
 -17   8  -1   50.05    3.52
 -17   8  -1   54.74    2.29
   8   9  -1   49.94    2.43
   8   9  -1   53.80    2.55
  -5  -9   1   12.40    1.59
  -5  -9   1   13.24    1.46
  -5  -9   1   12.95    1.37
  14  -5   1   13.97    2.25
  -9  14   1   11.69    1.20
  14  -5   1   15.48    1.72
   5   9  -1   13.29    1.35
 -14   5  -1   15.20    2.10
   5   9  -1   17.20    1.74
 -14   5  -1   11.98    1.26
   5   9  -1   13.27    1.54
  -2  -9   1   21.72    1.83
  -2  -9   1   21.17    1.47
  11  -2   1   22.28    1.86
  11  -2   1   17.50    2.15
  -9  11   1   20.23    0.95
  -9  11   1   22.54    1.58
  -2  -9   1   23.78    1.74
   9 -11  -1   22.68    1.53
   2   9  -1   20.05    1.51
   9 -11  -1   19.95    1.42
   2   9  -1   19.55    1.66
   2   9  -1   19.94    1.70
 -11   2  -1   20.88    2.25
 -11   2  -1   20.48    1.58
   8   1   1  150.57    4.53
  -9   8   1  152.78    3.74
   1  -9   1  156.58    4.03
   8   1   1  157.00    4.07
  -9   8   1  153.86    3.26
   1  -9   1  159.19    4.25
   9  -8  -1  155.10    3.50
   9  -8  -1  156.84    3.85
  -1   9  -1  156.93    3.60
  -1   9  -1  152.13    4.19
  -8  -1  -1  158.03    3.88
  -8  -1  -1  154.69    4.42
  -1   9  -1  153.11    4.13
   4  -9   1   24.76    1.72
  -9   5   1   24.18    1.52
   5   4   1   25.67    1.73
   5   4   1   24.31    1.42
   4  -9   1   22.89    1.61
  -9   5   1   20.73    1.44
  -9   5   1   24.00    1.27
  -4   9  -1   21.58    1.54
  -4   9  -1   21.90    1.62
  -5  -4  -1   25.61    1.32
  -4   9  -1   22.97    1.62
  -5  -4  -1   22.68    1.47
   9  -5  -1   24.21    1.57
   9  -5  -1   24.04    1.38
   7  -9   1  953.74   16.66
  -9   2   1  972.76   16.39
   7  -9   1  979.58   16.43
  -9   2   1  976.08   16.02
   7  -9   1  959.72   16.39
  -9   2   1  962.15   16.15
   2   7   1 1000.00   15.38
   2   7   1  978.74   15.84
   9  -2  -1  968.34   16.17
  -2  -7  -1  984.87   15.58
  -7   9  -1  985.53   16.36
   9  -2  -1  960.20   16.21
  -2  -7  -1  979.67   14.83
  -2  -7  -1  963.62   14.80
   9  -2  -1  973.82   16.42
  -7   9  -1  964.23   16.36
  -7   9  -1  947.97   16.69
  -1  10   1  695.81   11.38
  -9  -1   1  679.50   12.09
  10  -9   1  659.76   12.24
  -9  -1   1  662.22   12.18
  10  -9   1  700.45   13.00
  -9  -1   1  658.10   11.92
   9   1  -1  701.64   12.38
 -10   9  -1  688.45   12.06
 -10   9  -1  643.75   12.96
 -10   9  -1  701.72   12.85
   9   1  -1  683.17   12.26
   1 -10  -1  680.59   10.98
   9   1  -1  683.14   12.06
  -4  13   1   24.66    1.30
  -4  13   1   24.94    1.12
  13  -9   1   30.22    2.76
  -9  -4   1   23.06    1.89
  13  -9   1   23.82    2.04
  -9  -4   1   26.57    1.84
  -9  -4   1   26.84    1.88
   9   4  -1   30.49    2.04
 -13   9  -1   26.77    1.77
   4 -13  -1   26.64    0.99
   9   4  -1   30.39    1.99
 -13   9  -1   22.18    2.57
   9   4  -1   28.60    1.98
  16  -9   1   27.82    2.10
  16  -9   1   21.38    2.48
  -7  16   1   26.89    1.43
  -9  -7   1   29.38    1.83
  -7  16   1   25.38    1.13
  -7  16   1   27.35    0.92
  -9  -7   1   26.32    1.88
  -9  -7   1   27.64    2.09
 -16   9  -1   27.06    1.73
 -16   9  -1   28.22    2.79
   9   7  -1   26.48    2.02
   9   7  -1   28.80    1.98
   9   7  -1   27.67    1.88
  -9 -10   1    1.40    0.82
  19  -9   1    0.13    0.76
  -9 -10   1    0.84    0.90
  -9 -10   1    0.26    0.66
 -10  19   1    0.75    0.67
 -19   9  -1   -0.28    0.48
 -19   9  -1    0.09    1.31
   9  10  -1    0.63    0.74
   9  10  -1    0.20    0.70
   9  10  -1   -0.60    0.82
  -6 -10   1   13.40    1.43
  16  -6   1   12.83    1.56
  -6 -10   1   11.59    1.48
 -10  16   1   11.08    1.18
  -6 -10   1    9.13    1.19
  16  -6   1   16.95    2.46
 -16   6  -1   12.72    2.05
 -16   6  -1   12.38    1.24
   6  10  -1   11.78    1.46
   6  10  -1   11.78    1.52
   6  10  -1   10.15    1.25
  -3 -10   1   16.27    1.56
  -3 -10   1   16.15    1.38
 -10  13   1   16.84    1.51
  13  -3   1   13.91    2.04
  -3 -10   1   15.80    1.79
 -10  13   1   15.15    0.71
  13  -3   1   13.04    1.49
  10 -13  -1   17.67    1.01
 -13   3  -1   14.78    2.10
   3  10  -1   15.49    1.68
 -13   3  -1   15.93    1.36
   3  10  -1   16.45    1.70
   3  10  -1   13.69    1.44
  10 -13  -1   16.39    1.07
  10   0   1    7.54    1.60
 -10  10   1    8.11    1.16
   0 -10   1    9.08    1.40
  10   0   1    8.20    1.21
 -10  10   1    9.80    0.84
   0 -10   1    8.76    1.16
   0  10  -1   12.43    1.46
 -10   0  -1    7.43    1.03
   0  10  -1    9.38    1.40
 -10   0  -1    9.52    1.64
  10 -10  -1   11.75    1.34
   0  10  -1   10.93    1.14
  10 -10  -1    9.07    0.91
 -10   7   1   80.29    2.75
   3 -10   1   86.37    3.09
   3 -10   1   86.41    2.87
 -10   7   1   83.84    2.33
   7   3   1   80.86    2.81
   7   3   1   85.36    3.26
  -7  -3  -1   86.83    2.60
  -7  -3  -1   80.38    2.91
  10  -7  -1   83.33    2.88
  -3  10  -1   86.62    3.06
  10  -7  -1   83.03    2.50
  -3  10  -1   83.70    3.05
   6 -10   1   51.83    2.34
 -10   4   1   49.99    2.25
 -10   4   1   51.71    2.28
   4   6   1   49.88    2.00
 -10   4   1   51.34    1.95
   6 -10   1   52.54    2.40
   4   6   1   48.33    2.10
   6 -10   1   52.35    2.51
  -6  10  -1   50.18    2.51
  -4  -6  -1   48.51    1.80
  10  -4  -1   48.52    2.25
  10  -4  -1   49.81    2.08
  -6  10  -1   48.96    2.31
  -4  -6  -1   52.17    1.75
  -6  10  -1   48.21    2.34
   1   9   1  372.66    7.00
   9 -10   1  370.05    7.68
 -10   1   1  385.08    7.42
   9 -10   1  361.26    7.68
   1   9   1  378.64    6.17
 -10   1   1  360.60    7.64
 -10   1   1  380.86    7.63
  10  -1  -1  369.59    7.54
  -9  10  -1  376.53    8.25
  -1  -9  -1  377.31    6.00
  -1  -9  -1  380.28    6.70
  -9  10  -1  376.10    7.52
  10  -1  -1  384.69    7.88
  -9  10  -1  375.90    8.14
  10  -1  -1  369.15    7.50
 -10  -2   1   78.59    2.85
  -2  12   1   80.72    2.36
 -10  -2   1   90.29    3.30
 -10  -2   1   83.88    3.08
  12 -10   1   82.64    3.21
  12 -10   1   86.91    3.84
  -2  12   1   81.18    1.72
  10   2  -1   79.38    3.02
  10   2  -1   84.32    3.29
  10   2  -1   82.33    3.19
   2 -12  -1   83.85    2.07
 -12  10  -1   81.82    2.90
 -12  10  -1   87.21    3.97
  15 -10   1   36.91    2.96
  -5  15   1   30.13    1.33
  -5  15   1   29.78    1.30
  15 -10   1   33.42    2.18
 -10  -5   1   27.43    1.93
 -10  -5   1   28.46    1.81
 -10  -5   1   30.27    2.19
 -15  10  -1   32.44    2.97
 -15  10  -1   29.34    1.72
  10   5  -1   35.34    2.29
   5 -15  -1   31.05    1.02
  10   5  -1   30.80    2.01
  10   5  -1   32.70    2.12
 -10  -8   1   19.62    2.02
 -10  -8   1   18.15    1.66
  -8  18   1   16.98    1.32
  18 -10   1   15.76    2.22
 -10  -8   1   18.67    1.64
  -8  18   1   18.28    0.76
  18 -10   1   16.02    1.64
  -8  18   1   19.18    0.97
 -18  10  -1   17.70    1.46
  10   8  -1   21.28    1.91
  10   8  -1   21.25    1.80
 -18  10  -1   19.73    2.51
  10   8  -1   21.01    1.98
 -10 -11   1    6.06    1.29
 -10 -11   1    7.22    1.20
  21 -10   1    3.17    1.52
 -10 -11   1    5.14    1.09
 -11  21   1    5.36    1.04
  21 -10   1    5.15    1.16
  10  11  -1    4.48    1.10
  10  11  -1    6.62    1.30
 -21  10  -1    4.50    0.88
  10  11  -1    4.48    1.17
 -21  10  -1    5.52    1.72
 -11  18   1   18.56    1.33
  -7 -11   1   19.44    1.56
  18  -7   1   18.06    1.80
  -7 -11   1   18.67    1.85
  18  -7   1   19.80    2.64
  -7 -11   1   18.68    1.55
   7  11  -1   20.39    1.82
 -18   7  -1   12.82    2.05
   7  11  -1   19.66    1.77
 -18   7  -1   18.32    1.44
   7  11  -1   19.87    1.61
  -4 -11   1   28.61    1.65
  -4 -11   1   28.65    2.10
 -11  15   1   26.57    1.74
  15  -4   1   28.16    1.94
  -4 -11   1   29.08    1.80
  15  -4   1   27.72    2.86
   4  11  -1   33.07    2.10
   4  11  -1   27.14    1.93
 -15   4  -1   31.83    1.75
   4  11  -1   30.03    1.74
 -15   4  -1   30.32    2.59
  -1 -11   1   24.67    1.71
 -11  12   1   23.99    1.76
  12  -1   1   25.36    2.53
  -1 -11   1   25.61    1.93
 -11  12   1   24.73    0.99
  12  -1   1   29.60    1.89
 -12   1  -1   25.34    1.60
   1  11  -1   23.41    1.59
  11 -12  -1   23.05    1.27
   1  11  -1   25.02    1.78
 -12   1  -1   21.29    2.28
  11 -12  -1   22.85    1.84
   1  11  -1   26.00    1.99
   9   2   1   23.05    1.68
   2 -11   1   21.32    1.89
   9   2   1   24.62    2.34
   2 -11   1   20.87    1.74
 -11   9   1   20.21    1.81
 -11   9   1   20.83    1.12
  11  -9  -1   22.51    2.03
  -2  11  -1   19.45    1.82
  -2  11  -1   22.52    1.86
  -9  -2  -1   20.05    1.42
  -9  -2  -1   20.93    2.05
  11  -9  -1   20.01    1.32
 -11   6   1   59.44    2.06
   6   5   1   58.92    2.28
   6   5   1   63.45    2.64
   5 -11   1   64.90    2.74
   5 -11   1   63.99    2.57
 -11   6   1   58.95    2.55
  -5  11  -1   58.46    2.56
  11  -6  -1   55.68    2.19
  11  -6  -1   60.52    2.68
  -6  -5  -1   56.98    2.09
  -5  11  -1   61.65    2.65
  -5  11  -1   66.10    2.72
  -6  -5  -1   60.48    2.28
 -11   3   1   82.08    2.66
 -11   3   1   83.94    3.05
   3   8   1   83.01    2.38
   8 -11   1   85.35    3.11
   8 -11   1   87.33    3.06
   3   8   1   84.42    2.59
   8 -11   1   80.69    3.18
 -11   3   1   84.87    3.14
  -3  -8  -1   82.63    2.09
  -3  -8  -1   84.33    2.40
  -8  11  -1   85.29    3.06
  11  -3  -1   84.26    3.14
  11  -3  -1   87.12    2.92
  -8  11  -1   91.12    3.46
  -8  11  -1   86.18    3.05
  -3  -8  -1   81.69    1.93
 -11   0   1  274.20    6.15
  11 -11   1  284.74    7.00
 -11   0   1  294.99    6.66
 -11   0   1  287.64    6.44
  11 -11   1  276.66    6.49
   0  11   1  299.52    5.73
   0  11   1  296.26    4.77
  11   0  -1  286.64    6.69
  11   0  -1  289.01    6.54
  11   0  -1  289.05    6.47
 -11  11  -1  291.19    6.29
   0 -11  -1  295.97    5.40
 -11  11  -1  302.29    7.38
 -11  11  -1  277.09    6.91
   0 -11  -1  288.98    4.84
  14 -11   1  221.27    6.57
 -11  -3   1  227.61    5.82
  -3  14   1  227.68    4.61
  -3  14   1  233.53    4.20
 -11  -3   1  230.09    5.58
 -11  -3   1  233.00    5.65
  14 -11   1  230.66    5.77
  11   3  -1  229.78    5.66
 -14  11  -1  240.44    6.93
  11   3  -1  234.87    5.89
  11   3  -1  226.50    5.77
 -14  11  -1  226.24    5.30
   3 -14  -1  226.96    4.25
  17 -11   1    7.71    1.89
  -6  17   1    8.70    0.94
  -6  17   1   11.07    0.90
  -6  17   1    9.22    0.71
  17 -11   1   10.69    1.50
 -11  -6   1    6.64    1.10
 -11  -6   1   11.59    1.59
 -11  -6   1    8.31    1.25
 -17  11  -1    7.69    1.78
  11   6  -1    9.32    1.37
  11   6  -1    9.40    1.45
 -17  11  -1    9.17    1.14
  11   6  -1    7.10    1.20
  -9  20   1    2.89    0.40
 -11  -9   1    4.01    1.08
  -9  20   1    4.05    0.87
  20 -11   1    5.10    1.26
  -9  20   1    3.65    0.53
  20 -11   1    2.82    1.87
 -11  -9   1    4.43    0.98
 -11  -9   1    3.11    1.04
  11   9  -1    3.36    1.01
  11   9  -1    4.06    1.18
 -20  11  -1    3.89    0.93
 -20  11  -1    2.34    1.57
  11   9  -1    3.44    1.10
 -11 -12   1    5.79    1.18
  23 -11   1    5.54    1.34
 -12  23   1    5.40    1.09
 -11 -12   1    4.44    1.08
 -11 -12   1    5.19    1.21
  23 -11   1    6.55    1.83
  11  12  -1    4.03    1.11
 -23  11  -1    4.42    0.96
 -23  11  -1    4.09    1.77
  11  12  -1    2.83    1.10
  11  12  -1    3.84    1.22
  20  -8   1   16.50    1.70
  -8 -12   1   12.26    1.67
  20  -8   1   15.17    2.50
  -8 -12   1   12.20    1.60
 -12  20   1   14.11    1.24
  -8 -12   1   14.26    1.45
   8  12  -1   15.89    1.67
   8  12  -1   11.68    1.52
 -20   8  -1   13.74    2.26
   8  12  -1   14.76    1.47
 -20   8  -1   16.24    1.46
  -5 -12   1   44.81    2.20
 -12  17   1   46.45    2.11
  -5 -12   1   44.23    2.04
  17  -5   1   47.11    2.47
  -5 -12   1   47.85    2.62
  17  -5   1   43.93    3.24
   5  12  -1   45.40    2.14
   5  12  -1   47.22    2.36
 -17   5  -1   46.84    2.16
   5  12  -1   45.40    2.54
 -17   5  -1   46.92    3.08
 -12  14   1    9.74    0.60
  14  -2   1   10.03    1.82
  -2 -12   1    8.60    1.35
  14  -2   1    9.53    1.35
 -12  14   1   11.82    1.37
  -2 -12   1   11.00    1.30
  -2 -12   1   11.00    1.05
 -14   2  -1    7.71    1.75
   2  12  -1    8.78    1.30
   2  12  -1   12.62    1.54
  12 -14  -1    7.96    0.86
  12 -14  -1    9.62    1.18
   2  12  -1    9.49    1.18
 -14   2  -1    8.95    1.12
   1 -12   1   11.39    1.32
   1 -12   1   11.10    1.52
  11   1   1   12.21    1.40
  11   1   1   15.38    2.14
 -12  11   1   13.95    0.93
 -12  11   1   11.78    1.40
  -1  12  -1   11.05    1.48
  12 -11  -1   14.32    1.64
  -1  12  -1   13.07    1.47
 -11  -1  -1    7.64    1.48
 -11  -1  -1   13.72    1.28
  12 -11  -1   13.44    1.15
  -1  12  -1   14.77    1.34
 -12   8   1   12.45    1.04
 -12   8   1   12.03    1.48
   8   4   1   10.72    1.26
   4 -12   1   12.83    1.41
   8   4   1   14.96    1.78
   4 -12   1    9.65    1.40
  12  -8  -1   12.85    1.29
  -8  -4  -1   13.14    1.46
  -4  12  -1    9.91    1.42
  12  -8  -1   11.92    1.51
  -4  12  -1   16.51    1.77
  -4  12  -1   10.74    1.41
  -8  -4  -1   11.97    1.16
   7 -12   1  452.52    8.82
 -12   5   1  447.77    8.36
 -12   5   1  443.85    8.93
   7 -12   1  455.11    8.91
   7 -12   1  452.37    9.33
   5   7   1  458.32    8.60
   5   7   1  454.89    8.41
  12  -5  -1  456.08    9.07
  12  -5  -1  444.30    8.61
  -7  12  -1  455.91    8.86
  -5  -7  -1  457.14    7.87
  -5  -7  -1  471.09    8.29
  -7  12  -1  463.45    8.97
  -7  12  -1  462.02    9.44
  10 -12   1  141.42    4.16
   2  10   1  143.41    3.64
 -12   2   1  149.65    3.96
 -12   2   1  140.72    4.34
  10 -12   1  145.45    4.24
 -12   2   1  145.37    4.19
   2  10   1  146.41    3.02
  -2 -10  -1  147.68    3.37
  12  -2  -1  147.39    4.36
 -10  12  -1  145.19    4.69
 -10  12  -1  147.46    4.07
  -2 -10  -1  146.19    2.93
 -10  12  -1  146.47    4.61
  12  -2  -1  147.76    4.14
  -1  13   1  175.07    3.97
  -1  13   1  177.90    3.23
 -12  -1   1  186.39    4.75
  13 -12   1  177.07    5.47
  13 -12   1  179.20    4.90
 -12  -1   1  186.69    5.11
 -12  -1   1  178.94    4.86
 -13  12  -1  174.86    4.50
  12   1  -1  184.85    4.98
 -13  12  -1  176.02    5.67
   1 -13  -1  186.78    3.73
  12   1  -1  181.14    4.93
  12   1  -1  183.42    5.14
 -12  -4   1  117.03    3.83
 -12  -4   1  116.22    4.05
  16 -12   1  113.34    3.86
  16 -12   1  111.74    4.69
  -4  16   1  114.87    2.67
 -12  -4   1  110.71    3.65
  -4  16   1  113.61    2.68
  -4  16   1  114.67    2.82
  12   4  -1  111.31    3.92
  12   4  -1  107.97    3.89
  12   4  -1  118.46    3.83
 -16  12  -1  112.77    4.84
 -16  12  -1  107.67    3.36
  -7  19   1    6.36    0.92
  19 -12   1    5.88    1.75
  19 -12   1    7.89    1.45
  -7  19   1    5.78    0.69
  -7  19   1    6.46    0.63
 -12  -7   1    4.55    1.09
 -12  -7   1    6.05    1.14
 -12  -7   1    5.17    1.25
  12   7  -1    5.63    1.17
  12   7  -1    6.23    1.26
  12   7  -1    6.06    1.30
 -19  12  -1    4.00    1.54
 -19  12  -1    5.45    0.97
 -12 -10   1    1.60    0.74
 -12 -10   1    1.31    1.01
 -10  22   1    0.60    0.65
  22 -12   1    3.17    1.20
 -12 -10   1    0.88    0.85
 -10  22   1   -0.18    0.37
 -10  22   1    1.10    0.53
  22 -12   1    2.36    1.56
  12  10  -1    0.04    0.86
 -22  12  -1    0.93    0.65
  12  10  -1    1.13    1.05
  12  10  -1    1.15    0.98
 -22  12  -1    1.45    1.63
 -13  25   1   10.62    1.45
  25 -12   1   12.47    1.93
 -12 -13   1   12.02    1.51
 -12 -13   1   11.31    1.60
 -12 -13   1   11.51    1.79
  25 -12   1   12.27    2.63
  12  13  -1    9.94    1.70
 -25  12  -1    9.24    2.18
  12  13  -1   12.00    1.68
 -25  12  -1   12.06    1.49
  12  13  -1   11.87    1.84
  -9 -13   1    5.05    1.08
  -9 -13   1    3.53    1.16
  -9 -13   1    3.58    0.96
  22  -9   1    2.72    1.72
 -13  22   1    3.47    0.82
  22  -9   1    4.40    1.22
 -13  22   1    5.09    1.09
 -22   9  -1    3.39    0.91
 -22   9  -1    0.60    1.45
   9  13  -1    4.66    1.15
   9  13  -1    3.63    1.17
   9  13  -1    2.83    1.05
  -6 -13   1    1.82    0.97
  -6 -13   1    2.88    0.81
  -6 -13   1    2.29    0.78
  19  -6   1    2.38    1.54
  19  -6   1    3.52    1.10
 -13  19   1    3.09    0.90
   6  13  -1    3.41    1.03
 -19   6  -1    5.30    1.58
   6  13  -1    1.68    0.95
 -19   6  -1    2.14    0.78
   6  13  -1    3.18    0.88
  -3 -13   1   14.18    1.65
 -13  16   1   15.63    1.63
  -3 -13   1   15.66    1.47
  16  -3   1   16.90    2.33
  16  -3   1   16.63    1.74
  -3 -13   1   15.73    1.20
  13 -16  -1   17.97    1.06
  13 -16  -1   15.74    0.57
   3  13  -1   15.42    1.50
 -16   3  -1   14.01    2.03
 -16   3  -1   16.60    1.40
   3  13  -1   16.43    1.45
   3  13  -1   17.41    1.76
  13 -16  -1   16.52    1.17
  13   0   1    5.48    1.10
   0 -13   1    7.34    1.36
 -13  13   1    4.14    1.14
 -13  13   1    5.78    0.60
  13   0   1    7.90    1.76
   0 -13   1    7.22    1.12
   0  13  -1    6.74    1.29
   0  13  -1    6.71    1.20
 -13   0  -1    5.21    0.98
  13 -13  -1    5.67    0.77
  13 -13  -1    6.65    1.25
   0  13  -1    6.34    0.98
 -13   0  -1    7.32    1.57
   3 -13   1   35.99    1.97
 -13  10   1   36.11    2.19
  10   3   1   32.57    1.95
   3 -13   1   35.55    2.28
 -13  10   1   35.55    1.48
  10   3   1   30.71    2.52
 -10  -3  -1   37.16    1.83
 -10  -3  -1   34.99    2.34
  13 -10  -1   33.67    2.29
  13 -10  -1   33.90    1.68
  -3  13  -1   37.12    2.29
  -3  13  -1   32.97    2.10
   7   6   1   25.06    2.07
 -13   7   1   21.12    1.41
   6 -13   1   24.88    1.99
   7   6   1   22.43    1.62
   6 -13   1   24.89    1.78
 -13   7   1   23.78    2.04
  -7  -6  -1   24.30    1.67
  13  -7  -1   22.66    2.14
  -7  -6  -1   23.88    1.41
  -6  13  -1   23.70    2.03
  -6  13  -1   20.14    1.90
  -6  13  -1   22.59    1.93
  13  -7  -1   22.80    1.56
   4   9   1  359.99    7.04
 -13   4   1  355.53    7.09
 -13   4   1  341.40    7.74
   9 -13   1  346.73    7.34
   4   9   1  364.76    6.64
   9 -13   1  350.82    7.40
 -13   4   1  344.04    7.51
   9 -13   1  357.38    8.00
  -9  13  -1  348.34    7.36
  13  -4  -1  337.93    7.22
  -9  13  -1  349.31    7.30
  -4  -9  -1  360.89    6.70
  -4  -9  -1  350.76    6.01
  -4  -9  -1  350.80    5.87
  -4  -9  -1  350.32    6.24
  -9  13  -1  344.05    7.91
  13  -4  -1  343.84    7.67
 -13   1   1   54.27    2.71
   1  12   1   54.04    1.36
 -13   1   1   53.83    2.39
   1  12   1   56.47    2.11
  12 -13   1   55.59    2.65
   1  12   1   57.93    1.56
 -13   1   1   52.72    2.66
  12 -13   1   56.84    2.70
 -12  13  -1   57.65    3.29
  13  -1  -1   52.10    2.49
  -1 -12  -1   56.84    1.62
  -1 -12  -1   55.15    1.83
  13  -1  -1   50.98    2.70
 -12  13  -1   56.91    2.40
 -12  13  -1   53.60    2.81
  15 -13   1  100.40    3.67
 -13  -2   1  105.19    3.70
 -13  -2   1  102.79    3.81
  -2  15   1  109.67    2.36
 -13  -2   1  106.93    3.55
  -2  15   1  106.82    2.84
  -2  15   1  106.54    2.78
  15 -13   1  108.47    4.40
 -15  13  -1  114.18    4.68
  13   2  -1  110.93    3.81
   2 -15  -1  102.97    2.51
  13   2  -1  108.08    3.76
 -15  13  -1  107.33    3.29
   2 -15  -1  108.11    2.49
  -5  18   1   24.56    1.26
 -13  -5   1   30.10    2.24
  18 -13   1   26.23    2.05
 -13  -5   1   24.58    2.18
 -13  -5   1   23.28    1.94
  -5  18   1   22.54    1.22
  18 -13   1   26.55    2.84
  -5  18   1   24.33    1.15
 -18  13  -1   20.52    2.55
  13   5  -1   23.35    1.94
  13   5  -1   22.35    1.99
 -18  13  -1   24.31    1.61
  13   5  -1   20.54    1.84
  21 -13   1   13.60    1.76
  21 -13   1   13.18    2.27
  -8  21   1   14.25    0.86
 -13  -8   1   14.54    1.70
 -13  -8   1   15.30    1.58
  -8  21   1   14.62    1.28
  -8  21   1   13.89    0.94
 -13  -8   1   12.36    1.66
  13   8  -1   12.00    1.61
 -21  13  -1   13.67    2.32
 -21  13  -1   15.21    1.36
  13   8  -1   13.05    1.88
  24 -13   1   14.08    2.67
 -11  24   1   12.68    1.44
 -13 -11   1   10.21    1.74
 -11  24   1   13.45    0.77
 -13 -11   1   11.68    1.57
 -13 -11   1   12.69    1.70
  24 -13   1   12.26    1.85
 -24  13  -1   14.57    2.56
  13  11  -1   12.37    1.76
 -24  13  -1   13.77    1.52
  13  11  -1   13.96    1.95
  13  11  -1   11.36    1.83
  27 -13   1    0.01    0.88
 -13 -14   1    0.61    0.74
 -14  27   1    0.70    0.58
  27 -13   1   -1.24    1.48
 -14  27   1    1.59    0.96
 -13 -14   1   -0.98    0.76
 -13 -14   1    1.28    1.15
  13  14  -1    2.90    1.34
  13  14  -1    1.33    1.03
  13  14  -1    1.69    1.10
  24 -10   1   45.38    3.94
 -14  24   1   48.19    2.56
  24 -10   1   42.30    2.72
 -10 -14   1   44.68    2.54
 -10 -14   1   48.85    2.46
 -14  24   1   47.59    2.06
 -10 -14   1   43.74    2.70
 -24  10  -1   45.25    3.78
  10  14  -1   48.25    2.56
  10  14  -1   43.96    2.72
 -24  10  -1   42.76    2.32
  10  14  -1   41.97    2.76
  21  -7   1    1.50    0.94
 -14  21   1    2.46    0.89
  -7 -14   1    3.78    0.96
  -7 -14   1    2.51    1.02
  -7 -14   1    2.95    0.87
  21  -7   1   -0.17    1.30
 -21   7  -1    7.11    1.84
   7  14  -1    3.03    1.08
   7  14  -1    1.22    0.80
   7  14  -1    3.03    1.00
 -21   7  -1    1.51    0.69
  -4 -14   1    8.48    1.44
  18  -4   1    8.58    1.87
  18  -4   1   11.00    1.52
  -4 -14   1   10.48    1.12
  -4 -14   1   10.29    1.30
 -14  18   1    8.25    1.31
   4  14  -1    8.78    1.36
 -18   4  -1    9.85    1.85
   4  14  -1    8.46    1.48
 -18   4  -1    9.79    1.24
   4  14  -1    8.05    1.13
  15  -1   1   50.83    3.43
 -14  15   1   49.88    2.55
  15  -1   1   55.21    2.62
  -1 -14   1   52.99    2.35
 -14  15   1   52.96    1.45
  -1 -14   1   55.78    2.76
  14 -15  -1   55.08    2.52
  14 -15  -1   53.84    1.36
   1  14  -1   53.19    2.52
 -15   1  -1   56.67    2.35
   1  14  -1   53.42    2.69
   1  14  -1   55.38    2.18
 -15   1  -1   54.59    3.17
  14 -15  -1   51.94    1.74
  12   2   1   29.28    1.90
  12   2   1   31.00    2.68
 -14  12   1   33.98    2.23
   2 -14   1   30.63    1.90
   2 -14   1   33.00    2.25
 -14  12   1   31.73    1.30
  -2  14  -1   32.60    1.61
 -12  -2  -1   29.01    1.66
  14 -12  -1   32.64    2.38
  -2  14  -1   32.86    2.11
 -12  -2  -1   31.39    2.30
  14 -12  -1   31.86    1.55
  -2  14  -1   31.85    2.10
   9   5   1   30.06    1.81
 -14   9   1   25.60    1.40
   9   5   1   24.66    2.20
 -14   9   1   25.63    2.02
   5 -14   1   27.77    1.81
   5 -14   1   27.87    2.17
  -5  14  -1   26.19    1.87
  -9  -5  -1   28.12    1.82
  14  -9  -1   26.71    2.27
  -5  14  -1   31.43    2.09
  14  -9  -1   28.57    1.63
  -9  -5  -1   27.82    1.59
  -5  14  -1   30.26    2.19
   8 -14   1   84.98    3.07
   8 -14   1   90.95    3.18
 -14   6   1   86.18    2.76
   6   8   1   91.34    2.99
   8 -14   1   90.98    3.56
   6   8   1   91.27    3.00
 -14   6   1   84.00    3.25
  -8  14  -1   84.21    3.18
  -6  -8  -1   88.60    2.68
  -8  14  -1   86.62    3.13
  -6  -8  -1   86.39    2.44
  -8  14  -1   87.60    3.55
  14  -6  -1   87.58    2.97
  14  -6  -1   91.39    3.57
  -6  -8  -1   88.29    2.59
   3  11   1  116.09    2.80
 -14   3   1  124.09    4.12
   3  11   1  118.21    3.30
 -14   3   1  122.22    3.58
 -14   3   1  119.57    3.98
  11 -14   1  116.39    3.74
  11 -14   1  119.51    3.74
  -3 -11  -1  118.07    2.73
  -3 -11  -1  120.62    3.07
 -11  14  -1  122.07    4.24
 -11  14  -1  122.27    3.64
  14  -3  -1  116.61    3.72
  14  -3  -1  117.19    4.05
 -11  14  -1  121.73    4.30
   0  14   1    0.39    0.52
 -14   0   1    0.48    0.97
  14 -14   1   -0.02    1.04
   0  14   1    0.41    0.40
  14 -14   1    0.13    0.92
 -14   0   1    0.62    0.69
 -14   0   1    0.20    0.83
   0  14   1    0.39    0.53
   0 -14  -1   -0.65    0.39
 -14  14  -1    0.41    1.26
 -14  14  -1    1.42    1.19
   0 -14  -1    1.13    0.46
  14   0  -1    0.28    0.94
 -14  14  -1   -0.18    0.68
  14   0  -1   -1.45    0.56
  -3  17   1   21.03    1.19
 -14  -3   1   20.55    2.04
  17 -14   1   16.98    2.26
  -3  17   1   20.43    1.07
  -3  17   1   20.60    1.24
 -14  -3   1   16.58    1.79
  17 -14   1   17.45    1.80
 -14  -3   1   22.44    2.84
  14   3  -1   18.31    1.94
 -17  14  -1   20.52    1.52
  14   3  -1   21.73    1.88
   3 -17  -1   21.10    1.15
 -17  14  -1   22.63    2.74
  -6  20   1   42.78    1.60
  -6  20   1   43.00    1.77
  -6  20   1   40.68    1.51
  20 -14   1   36.22    2.40
 -14  -6   1   39.00    2.53
 -14  -6   1   38.30    2.37
  20 -14   1   40.48    3.31
 -14  -6   1   42.69    2.34
  14   6  -1   44.27    2.62
 -20  14  -1   38.53    3.32
 -20  14  -1   41.30    2.04
  14   6  -1   46.09    4.07
  14   6  -1   34.51    2.49
 -14  -9   1    8.25    1.33
 -14  -9   1    7.01    1.30
  -9  23   1   10.64    1.27
 -14  -9   1    9.80    1.67
  23 -14   1   10.71    1.67
  -9  23   1    9.78    0.86
  23 -14   1   11.01    2.23
  -9  23   1    9.90    0.80
 -23  14  -1   10.27    1.27
 -23  14  -1   10.15    2.18
  14   9  -1    9.77    1.61
  14   9  -1   10.61    1.61
  14   9  -1    8.85    1.61
 -14 -12   1    8.34    1.44
  26 -14   1   12.72    2.00
 -12  26   1   12.60    1.54
 -14 -12   1   12.59    1.65
 -14 -12   1    9.99    1.69
  26 -14   1   14.62    2.75
  14  12  -1   12.17    1.75
 -26  14  -1   10.60    2.50
  14  12  -1   11.27    1.93
 -26  14  -1    7.88    1.24
  14  12  -1   11.78    1.87
 -14 -15   1   24.35    2.17
 -14 -15   1   24.05    2.22
 -14 -15   1   29.73    2.73
  29 -14   1   25.02    3.60
 -15  29   1   23.68    1.49
 -15  29   1   25.29    2.14
  29 -14   1   20.64    2.86
 -29  14  -1   27.36    2.00
  14  15  -1   28.64    2.41
 -29  14  -1   22.92    3.19
  14  15  -1   19.86    2.52
  14  15  -1   23.01    2.57
  26 -11   1   21.26    2.38
 -11 -15   1   26.54    2.01
 -11 -15   1   23.96    2.32
 -15  26   1   22.42    1.68
 -11 -15   1   23.71    2.06
  26 -11   1   22.41    3.08
 -15  26   1   22.57    2.01
  11  15  -1   22.22    2.09
  11  15  -1   23.78    2.44
 -26  11  -1   27.15    3.33
 -26  11  -1   21.17    1.68
  11  15  -1   24.94    2.25
  23  -8   1    6.41    1.33
 -15  23   1    6.08    1.14
  23  -8   1    4.94    1.91
  -8 -15   1    5.40    1.04
  -8 -15   1    4.24    1.29
  -8 -15   1    7.68    1.21
 -23   8  -1    3.27    1.49
   8  15  -1    2.96    0.97
 -23   8  -1    5.95    1.12
   8  15  -1    5.41    1.27
  -5 -15   1    8.29    1.43
  -5 -15   1    8.33    1.02
  20  -5   1    7.92    1.42
  20  -5   1    8.10    1.78
  -5 -15   1   10.62    1.36
 -15  20   1    9.10    1.33
   5  15  -1    9.75    1.60
 -20   5  -1    8.16    1.14
   5  15  -1    9.60    1.48
   5  15  -1   11.05    1.32
 -20   5  -1    6.48    1.64
 -15  17   1   19.78    1.85
  -2 -15   1   19.90    1.54
  -2 -15   1   13.05    1.64
  17  -2   1   18.76    1.78
   2  15  -1   17.07    1.62
 -17   2  -1   16.27    2.14
 -17   2  -1   19.26    1.48
  15 -17  -1   19.03    0.75
   2  15  -1   20.41    1.85
  15 -17  -1   19.48    1.60
  15 -17  -1   16.67    1.01
   2  15  -1   16.91    1.43
 -15  14   1   13.20    1.59
   1 -15   1   10.00    1.51
  14   1   1   17.03    2.11
   1 -15   1   16.29    1.39
  14   1   1    9.94    1.32
 -15  14   1   13.28    0.87
  15 -14  -1   12.82    1.64
  -1  15  -1   14.83    1.67
 -14  -1  -1   13.63    1.28
  -1  15  -1   12.06    1.21
 -14  -1  -1   14.29    1.78
  15 -14  -1   13.04    1.06
  -1  15  -1   15.40    1.69
  15 -14  -1   13.91    0.79
  11   4   1   33.61    1.97
 -15  11   1   34.00    1.51
 -15  11   1   31.38    2.24
  11   4   1   36.04    2.53
   4 -15   1   33.70    2.26
   4 -15   1   34.37    1.91
  -4  15  -1   33.79    2.14
  15 -11  -1   37.30    2.56
  -4  15  -1   31.15    2.16
 -11  -4  -1   32.69    1.82
 -11  -4  -1   34.55    2.16
  15 -11  -1   34.83    1.67
 -15   8   1   47.80    2.64
 -15   8   1   47.73    1.96
   8   7   1   49.11    2.42
   7 -15   1   46.52    2.70
   8   7   1   46.97    2.20
   7 -15   1   45.79    2.23
  -7  15  -1   50.14    2.50
  15  -8  -1   46.68    2.10
  15  -8  -1   50.21    2.76
  -7  15  -1   51.34    2.48
  -8  -7  -1   47.17    1.98
  -7  15  -1   49.05    2.65
  -8  -7  -1   47.96    2.04
  10 -15   1  287.76    7.05
  10 -15   1  286.53    6.37
   5  10   1  281.46    5.68
 -15   5   1  261.02    6.53
 -15   5   1  267.54    5.96
   5  10   1  282.32    6.04
  10 -15   1  275.60    6.27
 -10  15  -1  275.71    6.28
  -5 -10  -1  272.42    5.04
  -5 -10  -1  275.89    5.38
  15  -5  -1  277.20    6.90
  -5 -10  -1  279.38    4.94
  15  -5  -1  264.39    6.24
  -5 -10  -1  284.89    5.71
 -10  15  -1  272.98    6.21
 -10  15  -1  274.47    6.90
   2  13   1   35.14    1.25
 -15   2   1   34.49    1.91
  13 -15   1   29.87    2.08
   2  13   1   34.46    1.72
 -15   2   1   35.41    2.34
 -15   2   1   34.54    2.34
  13 -15   1   33.96    2.15
 -13  15  -1   32.13    2.50
 -13  15  -1   36.15    2.70
  -2 -13  -1   33.86    1.39
  15  -2  -1   31.93    2.37
 -13  15  -1   35.18    1.98
  -2 -13  -1   35.77    1.53
  15  -2  -1   38.97    2.18
 -15  -1   1   12.99    1.63
  16 -15   1   13.66    1.65
  -1  16   1   11.86    0.82
  -1  16   1   14.46    1.10
 -15  -1   1   13.99    1.47
  16 -15   1   13.38    1.97
 -15  -1   1    9.09    1.50
  -1  16   1   11.58    1.08
  15   1  -1   10.64    1.40
 -16  15  -1   11.95    2.01
   1 -16  -1   13.18    0.96
 -16  15  -1   10.29    1.25
  15   1  -1   13.93    1.86
 -15  -4   1    2.33    0.97
  -4  19   1    2.16    0.56
  -4  19   1    1.99    0.59
  19 -15   1    2.61    1.08
  -4  19   1    3.34    0.61
 -15  -4   1    0.63    0.67
  19 -15   1    0.18    1.24
 -15  -4   1    3.72    1.14
  15   4  -1    3.63    1.22
 -19  15  -1    1.37    0.71
   4 -19  -1    1.89    0.61
 -19  15  -1    2.11    1.48
  15   4  -1    2.00    0.90
  22 -15   1    5.73    1.37
 -15  -7   1    6.07    1.27
 -15  -7   1    7.49    1.48
 -15  -7   1    5.58    1.25
  22 -15   1    5.37    1.90
  -7  22   1    8.44    0.86
  -7  22   1    8.39    1.04
  -7  22   1    5.92    0.72
 -22  15  -1    6.29    1.88
 -22  15  -1    8.93    1.19
  15   7  -1    7.92    1.47
  15   7  -1    8.14    1.53
  15   7  -1    8.10    1.48
  25 -15   1   10.46    2.35
 -10  25   1   12.60    0.92
 -10  25   1   13.84    1.46
  25 -15   1   10.74    1.77
 -15 -10   1    7.81    1.42
 -10  25   1   10.78    0.90
 -15 -10   1    9.66    1.49
 -15 -10   1   12.80    1.84
  15  10  -1    9.42    1.67
  15  10  -1   11.12    1.72
 -25  15  -1    8.90    2.35
 -25  15  -1    8.54    1.22
  15  10  -1    9.93    1.79
 -13  28   1    6.11    1.25
 -15 -13   1    7.85    1.70
 -15 -13   1    5.23    1.31
 -15 -13   1    6.93    1.34
  28 -15   1    4.35    1.52
  28 -15   1    7.33    2.27
 -28  15  -1    4.71    2.05
  15  13  -1    5.39    1.39
 -28  15  -1    5.63    1.13
  15  13  -1    5.89    1.54
 -16  31   1    7.25    1.10
 -15 -16   1   10.97    1.77
  31 -15   1    6.93    2.62
 -16  31   1    6.04    1.42
 -15 -16   1    6.48    1.74
  31 -15   1    3.99    1.50
 -15 -16   1    7.62    1.53
 -31  15  -1    3.81    2.10
  15  16  -1    6.97    1.56
  15  16  -1    7.18    1.82
 -31  15  -1    6.89    1.26
  15  16  -1    6.48    1.78
 -16  28   1   -0.83    0.78
  28 -12   1   -1.81    1.22
 -12 -16   1    1.42    1.15
 -16  28   1   -0.59    0.84
 -12 -16   1   -1.09    0.73
 -12 -16   1   -0.04    0.75
  12  16  -1    0.55    0.94
 -28  12  -1    1.14    0.78
  12  16  -1   -0.77    0.92
  12  16  -1   -1.68    0.82
 -28  12  -1   -2.45    1.18
  -9 -16   1   17.47    2.15
  -9 -16   1   19.94    1.68
  25  -9   1   19.93    3.14
 -16  25   1   22.81    1.92
 -16  25   1   25.09    2.10
  25  -9   1   24.91    2.19
  -9 -16   1   25.72    2.01
   9  16  -1   21.99    2.19
 -25   9  -1   23.86    3.10
   9  16  -1   22.68    1.94
 -25   9  -1   24.75    1.79
   9  16  -1   25.68    2.20
  -6 -16   1   12.28    1.23
  -6 -16   1   16.00    1.58
  -6 -16   1   18.87    1.98
  22  -6   1   11.26    1.67
 -16  22   1   15.44    1.67
  22  -6   1   20.76    2.83
 -22   6  -1   15.53    1.47
   6  16  -1   14.87    1.93
 -22   6  -1   14.74    2.27
   6  16  -1   16.29    1.58
   6  16  -1   14.11    1.67
  19  -3   1    9.42    1.37
  -3 -16   1    7.75    1.14
  -3 -16   1    6.77    1.37
 -16  19   1    8.36    1.43
  19  -3   1    8.38    1.97
 -19   3  -1   10.84    1.83
   3  16  -1    7.39    1.32
  16 -19  -1    7.20    0.56
  16 -19  -1    7.52    0.91
   3  16  -1    8.38    1.32
 -19   3  -1    8.03    1.17
   3  16  -1    7.94    1.12
   0 -16   1   39.17    2.46
  16   0   1   35.96    2.98
   0 -16   1   37.56    2.01
 -16  16   1   38.08    2.39
  16   0   1   34.76    2.18
  16 -16  -1   37.68    2.36
   0  16  -1   36.20    1.81
  16 -16  -1   34.97    1.20
  16 -16  -1   36.51    1.49
   0  16  -1   33.95    2.19
   0  16  -1   33.42    2.25
 -16   0  -1   36.05    1.96
 -16   0  -1   38.11    2.68
 -16  13   1   21.22    1.18
   3 -16   1   24.07    1.65
 -16  13   1   24.99    2.14
  13   3   1   25.84    2.45
   3 -16   1   22.68    1.93
  13   3   1   21.77    1.72
  16 -13  -1   22.06    1.07
  16 -13  -1   23.35    2.23
 -13  -3  -1   21.41    2.01
  -3  16  -1   22.62    1.81
  16 -13  -1   24.33    1.40
 -13  -3  -1   22.64    1.55
  -3  16  -1   23.75    1.95
   6 -16   1   43.77    2.14
 -16  10   1   47.05    2.63
  10   6   1   47.52    2.31
  10   6   1   47.36    2.64
 -16  10   1   41.69    1.79
   6 -16   1   41.31    2.55
  -6  16  -1   46.26    2.39
  16 -10  -1   44.11    2.71
  -6  16  -1   43.55    2.38
  16 -10  -1   50.29    2.11
  -6  16  -1   44.07    2.58
 -10  -6  -1   48.81    2.26
 -10  -6  -1   45.91    2.02
   7   9   1   31.82    1.90
 -16   7   1   33.09    2.35
   9 -16   1   32.19    1.99
   7   9   1   34.04    1.97
 -16   7   1   35.85    1.82
   9 -16   1   33.77    2.39
  16  -7  -1   32.32    1.92
  16  -7  -1   31.44    2.46
  -9  16  -1   33.54    2.09
  -9  16  -1   31.04    2.20
  -9  16  -1   34.60    2.05
  -7  -9  -1   33.63    1.66
  -7  -9  -1   35.88    1.60
  -7  -9  -1   32.95    1.77
   4  12   1   35.43    1.76
 -16   4   1   31.53    2.32
 -16   4   1   35.76    1.95
 -16   4   1   34.20    2.37
  12 -16   1   33.18    2.13
  12 -16   1   37.88    2.17
   4  12   1   34.35    1.58
  -4 -12  -1   36.00    1.61
  16  -4  -1   32.14    2.45
 -12  16  -1   33.41    2.35
 -12  16  -1   33.82    2.01
 -12  16  -1   37.83    2.56
  16  -4  -1   29.88    1.94
  -4 -12  -1   35.24    1.49
  15 -16   1    4.96    1.18
 -16   1   1    5.80    1.09
 -16   1   1    5.37    1.34
   1  15   1    5.39    0.82
 -16   1   1    3.30    1.13
   1  15   1    5.94    0.69
  15 -16   1    4.30    1.12
   1  15   1    4.91    0.85
   1  15   1    5.39    0.50
  -1 -15  -1    5.46    0.74
 -15  16  -1    6.26    1.51
  16  -1  -1    4.81    1.26
 -15  16  -1    5.08    0.98
  16  -1  -1    4.02    1.09
 -15  16  -1    3.91    1.45
  -2  18   1   16.96    1.19
 -16  -2   1   16.15    1.94
 -16  -2   1   14.50    1.87
  -2  18   1   15.68    1.00
 -16  -2   1   18.65    1.69
  18 -16   1   14.96    2.14
  -2  18   1   18.61    1.25
  18 -16   1   16.49    1.82
   2 -18  -1   16.86    1.13
  16   2  -1   15.79    1.85
  16   2  -1   20.96    1.98
 -18  16  -1   21.50    2.68
 -18  16  -1   19.77    1.49
  -5  21   1   18.51    1.16
  21 -16   1   16.72    1.93
 -16  -5   1   20.15    1.79
  21 -16   1   17.02    2.46
  -5  21   1   20.09    1.23
 -16  -5   1   19.68    1.96
  -5  21   1   17.47    1.23
 -16  -5   1   19.30    1.95
  16   5  -1   17.83    2.01
 -21  16  -1   18.73    1.50
  16   5  -1   17.57    1.89
 -21  16  -1   15.52    2.38
  -8  24   1   15.68    1.07
 -16  -8   1   15.52    2.01
  24 -16   1   19.57    2.06
  -8  24   1   16.88    1.45
  -8  24   1   16.43    1.13
  24 -16   1   17.55    2.71
 -16  -8   1   16.66    1.79
 -16  -8   1   13.79    1.85
 -24  16  -1   15.82    1.43
  16   8  -1   16.27    2.05
  16   8  -1   13.70    1.86
 -24  16  -1   14.39    2.48
  27 -16   1    2.27    1.79
  27 -16   1    3.05    1.27
 -16 -11   1    0.98    1.00
 -11  27   1    2.33    0.87
 -11  27   1    2.36    0.59
 -16 -11   1    1.78    1.31
 -11  27   1    1.17    0.52
 -16 -11   1    2.44    1.07
  16  11  -1    4.47    1.48
 -27  16  -1    4.73    1.02
  16  11  -1    2.10    1.13
  16  11  -1    1.33    1.10
 -27  16  -1    0.86    1.74
 -14  30   1   10.18    1.54
  30 -16   1   10.16    2.12
 -16 -14   1    8.72    1.56
  30 -16   1    8.43    2.56
 -16 -14   1    8.57    1.57
 -16 -14   1    8.29    1.87
  16  14  -1    7.52    1.76
 -30  16  -1    9.31    2.33
  16  14  -1    9.09    1.80
 -30  16  -1    8.35    1.37
  16  14  -1   11.75    2.06
  33 -16   1    2.87    1.41
 -16 -17   1    2.06    1.66
  33 -16   1    0.94    1.50
 -16 -17   1    1.39    1.13
 -17  33   1    1.85    1.00
 -17  33   1   -0.41    0.94
  33 -16   1    0.33    2.16
 -16 -17   1    0.48    0.95
  16  17  -1   -0.43    0.95
 -33  16  -1   -2.06    1.70
 -33  16  -1    0.84    0.91
  16  17  -1    2.08    1.33
  16  17  -1   -1.17    1.05
  16  17  -1   -0.47    0.86
  30 -13   1    2.67    2.03
 -13 -17   1    0.35    0.88
  30 -13   1   -1.39    0.82
 -17  30   1   -1.10    0.87
 -13 -17   1    0.63    0.87
 -17  30   1    0.70    0.90
  30 -13   1    0.66    0.80
 -13 -17   1    1.18    1.19
  13  17  -1    1.41    1.16
 -30  13  -1   -0.88    0.66
  13  17  -1   -0.83    0.86
  13  17  -1   -0.13    1.13
 -30  13  -1   -1.66    1.51
 -10 -17   1    2.87    0.97
 -17  27   1    1.84    1.07
 -10 -17   1    2.92    1.01
  27 -10   1    2.63    2.01
 -17  27   1    1.40    0.98
 -10 -17   1    2.28    1.21
 -27  10  -1    1.57    1.74
  10  17  -1    1.70    1.11
  10  17  -1    0.29    1.01
 -27  10  -1    2.46    0.90
  10  17  -1    1.66    0.99
  24  -7   1   45.94    3.96
  -7 -17   1   46.95    2.12
  -7 -17   1   44.86    2.93
  -7 -17   1   52.77    2.70
  24  -7   1   43.99    2.92
 -17  24   1   51.14    2.70
 -24   7  -1   51.35    2.52
   7  17  -1   48.42    2.48
   7  17  -1   54.10    3.28
 -24   7  -1   51.32    3.71
   7  17  -1   46.78    2.93
  21  -4   1   17.93    2.57
  21  -4   1   17.79    1.78
 -17  21   1   14.13    1.72
  -4 -17   1   15.65    1.86
   4  17  -1   13.58    1.38
   4  17  -1   14.55    1.87
 -21   4  -1   15.43    1.45
 -21   4  -1   16.34    2.27
   4  17  -1   21.59    1.85
  -1 -17   1    7.97    1.15
  -1 -17   1    4.80    1.24
  18  -1   1    7.33    1.93
  18  -1   1    6.82    1.30
 -17  18   1    5.12    1.27
   1  17  -1    7.76    1.09
 -18   1  -1    5.56    1.50
  17 -18  -1    6.58    0.77
 -18   1  -1    6.72    1.26
   1  17  -1    6.02    1.23
  17 -18  -1    6.12    1.19
   1  17  -1    8.63    1.44
  17 -18  -1    5.64    0.60
  15   2   1   11.67    1.51
  15   2   1   12.78    2.06
   2 -17   1   14.13    1.37
 -17  15   1   12.13    1.65
   2 -17   1   13.72    1.76
 -15  -2  -1   10.43    1.61
  -2  17  -1   11.42    1.48
  -2  17  -1   11.64    1.16
  -2  17  -1   12.33    1.58
  17 -15  -1   16.50    1.91
  17 -15  -1   10.74    1.02
 -15  -2  -1   13.95    1.29
  17 -15  -1   12.40    0.83
   5 -17   1   12.73    1.29
   5 -17   1    8.91    1.52
 -17  12   1    9.44    1.51
  12   5   1   12.44    1.77
  12   5   1   10.54    1.33
 -17  12   1   10.77    1.01
 -12  -5  -1   11.68    1.31
  -5  17  -1   11.58    1.56
  -5  17  -1    9.65    1.42
  17 -12  -1   11.67    1.79
  17 -12  -1   10.31    1.12
 -12  -5  -1    9.24    1.34
  17 -12  -1   10.16    0.89
   9   8   1   46.91    2.48
 -17   9   1   40.20    1.89
   9   8   1   43.65    2.14
   8 -17   1   39.61    2.44
 -17   9   1   40.39    2.48
   8 -17   1   41.28    2.09
  -8  17  -1   41.90    2.29
  17  -9  -1   38.15    2.02
  -9  -8  -1   42.75    1.95
  -8  17  -1   41.81    2.30
  -9  -8  -1   43.75    2.01
  -9  -8  -1   40.78    2.03
  17  -9  -1   42.95    2.82
  -8  17  -1   44.45    2.61
 -17   6   1   10.94    1.61
 -17   6   1   11.92    1.25
  11 -17   1   10.68    1.42
   6  11   1    8.14    1.08
   6  11   1   10.88    1.20
  11 -17   1    8.79    1.25
  11 -17   1    9.95    1.56
  -6 -11  -1    8.14    0.81
  -6 -11  -1    8.81    0.99
 -11  17  -1   10.67    1.67
  -6 -11  -1   10.20    1.12
 -11  17  -1    9.92    1.35
  17  -6  -1    7.37    1.16
 -11  17  -1    9.33    1.33
  17  -6  -1   10.73    1.75
   3  14   1   18.79    1.44
 -17   3   1   23.13    2.24
 -17   3   1   21.42    2.08
  14 -17   1   20.76    1.80
 -17   3   1   22.62    1.63
   3  14   1   22.17    1.48
  14 -17   1   20.74    1.83
   3  14   1   23.50    1.20
  17  -3  -1   26.22    2.71
 -14  17  -1   21.41    2.20
  -3 -14  -1   22.47    1.29
  -3 -14  -1   23.56    1.34
 -14  17  -1   23.64    1.69
 -14  17  -1   23.01    2.35
  17  -3  -1   24.76    1.94
  17 -17   1   33.36    2.64
 -17   0   1   32.84    2.11
 -17   0   1   34.41    2.39
 -17   0   1   35.16    2.48
   0  17   1   35.55    1.72
  17 -17   1   30.49    2.23
   0  17   1   35.05    1.75
   0  17   1   33.88    1.35
 -17  17  -1   31.12    2.84
   0 -17  -1   31.80    1.48
  17   0  -1   34.02    2.60
  17   0  -1   32.97    2.24
 -17  17  -1   35.44    1.90
  -3  20   1   23.77    1.39
 -17  -3   1   23.62    1.94
  20 -17   1   26.63    2.14
 -17  -3   1   21.79    2.38
  -3  20   1   23.46    1.37
  20 -17   1   22.77    2.62
 -17  -3   1   24.96    2.17
  -3  20   1   24.60    1.27
  17   3  -1   26.50    2.38
 -20  17  -1   21.85    2.80
  17   3  -1   21.05    2.00
 -20  17  -1   25.94    1.60
   3 -20  -1   25.75    1.41
  23 -17   1    0.78    1.03
 -17  -6   1   -1.08    0.81
  -6  23   1    0.67    0.50
  -6  23   1    1.29    0.57
 -17  -6   1    0.61    1.13
  -6  23   1    1.55    0.66
  23 -17   1    1.59    1.43
 -17  -6   1    0.44    0.76
 -23  17  -1    1.10    0.66
 -23  17  -1    1.57    1.47
  17   6  -1    0.23    1.07
  17   6  -1    0.61    0.84
 -17  -9   1    3.71    1.34
  -9  26   1    5.24    1.03
  26 -17   1    4.49    1.90
  -9  26   1    4.70    0.74
  -9  26   1    5.05    0.78
  26 -17   1    3.91    1.30
 -17  -9   1    6.58    1.42
 -17  -9   1    5.53    1.29
  17   9  -1    2.60    1.16
 -26  17  -1    6.55    2.22
 -26  17  -1    6.07    1.10
  17   9  -1    7.94    1.70
 -12  29   1   10.92    0.99
 -17 -12   1    8.52    1.57
 -12  29   1    9.94    0.89
 -12  29   1    8.85    1.37
 -17 -12   1   10.03    1.93
  29 -17   1    8.65    2.39
  29 -17   1   10.82    1.94
 -17 -12   1    9.61    1.62
 -29  17  -1    4.70    2.02
  17  12  -1   12.13    2.07
 -29  17  -1    9.08    1.38
  17  12  -1   10.10    1.72
 -17 -15   1    1.67    1.21
  32 -17   1    2.46    2.02
 -17 -15   1    3.73    1.50
 -17 -15   1    2.77    1.14
 -15  32   1    5.98    1.33
  32 -17   1    3.09    1.13
  32 -17   1    6.10    1.78
 -32  17  -1    2.46    1.97
  17  15  -1    3.93    1.62
  17  15  -1    3.28    1.45
  17  15  -1    0.43    0.94
  17  15  -1    5.61    1.71
 -32  17  -1    4.20    1.05
 -17 -18   1    0.76    1.01
 -17 -18   1    0.65    1.10
 -17 -18   1   -1.35    1.17
  35 -17   1   -2.80    1.92
  35 -17   1    2.50    1.48
 -18  35   1    3.79    1.19
  35 -17   1    1.08    1.11
  17  18  -1    1.15    1.10
  17  18  -1   -0.90    1.23
  17  18  -1    2.07    1.47
 -35  17  -1   -0.65    0.73
  17  18  -1    1.41    1.46
 -35  17  -1    1.48    1.95
  32 -14   1    2.79    1.36
  32 -14   1    0.93    1.21
 -18  32   1    3.99    1.17
 -18  32   1    5.60    1.53
 -14 -18   1    3.62    1.18
 -14 -18   1    3.70    1.53
  32 -14   1    1.83    2.19
 -14 -18   1    1.61    1.04
  14  18  -1    0.16    1.11
  14  18  -1    3.94    1.49
 -32  14  -1    1.99    1.01
 -32  14  -1    4.36    1.92
  14  18  -1    2.57    1.33
  29 -11   1    5.30    1.35
 -11 -18   1    2.57    1.35
  29 -11   1    3.19    1.37
 -18  29   1    4.92    1.23
  29 -11   1    3.94    2.04
 -18  29   1    1.32    1.09
 -11 -18   1    4.28    1.18
 -11 -18   1    2.00    0.99
  11  18  -1    5.10    1.34
  11  18  -1    6.62    1.66
  11  18  -1    2.81    1.30
 -29  11  -1    3.71    0.96
 -29  11  -1    0.52    1.42
  -8 -18   1    2.03    0.78
  26  -8   1    1.71    1.65
  -8 -18   1    1.11    0.74
 -18  26   1    0.65    1.02
  -8 -18   1    0.66    1.09
 -26   8  -1    1.62    0.83
   8  18  -1    2.83    1.15
   8  18  -1    0.83    0.95
   8  18  -1    2.67    1.02
 -26   8  -1    2.15    1.89
  23  -5   1    3.13    1.06
  -5 -18   1    2.27    0.88
  23  -5   1    0.36    1.29
  -5 -18   1    3.92    1.24
 -18  23   1    2.53    1.16
   5  18  -1    0.44    0.89
   5  18  -1    1.76    0.99
   5  18  -1    1.58    0.85
 -23   5  -1    3.49    1.63
 -23   5  -1    4.18    0.98
 -18  20   1    1.45    1.09
  -2 -18   1    1.09    0.97
  20  -2   1    1.93    1.55
  -2 -18   1    3.21    0.85
  20  -2   1    1.93    0.97
 -20   2  -1    1.31    0.69
  18 -20  -1    2.82    0.57
   2  18  -1    2.63    1.00
   2  18  -1    1.17    0.72
   2  18  -1    1.05    0.85
 -20   2  -1    1.09    1.27
  18 -20  -1    1.06    0.43
  18 -20  -1    2.41    0.91
 -18  17   1    7.09    1.43
  17   1   1    9.02    1.75
  17   1   1   11.45    1.56
   1 -18   1    7.35    1.41
   1 -18   1   10.69    1.26
 -17  -1  -1    8.01    1.58
  18 -17  -1    9.43    1.58
  -1  18  -1   11.57    1.52
  -1  18  -1    8.32    1.46
  18 -17  -1   10.55    0.98
  -1  18  -1   10.30    1.19
  18 -17  -1    9.31    0.75
 -18  14   1    1.65    1.07
  14   4   1    1.95    0.90
   4 -18   1    2.16    1.03
   4 -18   1    2.03    0.76
  14   4   1    2.50    1.30
 -18  14   1    3.23    0.65
  18 -14  -1    3.10    1.26
  18 -14  -1    1.65    0.49
  -4  18  -1    2.09    0.95
 -14  -4  -1    1.25    0.98
 -14  -4  -1    2.01    0.70
  18 -14  -1    2.41    0.66
  -4  18  -1    2.17    0.98
   7 -18   1   68.84    2.64
  11   7   1   70.65    3.21
   7 -18   1   66.56    3.22
 -18  11   1   67.69    2.42
  11   7   1   70.69    2.84
 -18  11   1   66.81    3.20
 -11  -7  -1   70.58    2.62
  -7  18  -1   69.32    2.92
  -7  18  -1   69.10    3.21
 -11  -7  -1   75.31    2.82
  18 -11  -1   63.98    2.16
  18 -11  -1   67.98    2.63
  18 -11  -1   74.34    3.54
  -7  18  -1   67.38    2.93
 -18   8   1    8.30    1.48
   8  10   1    8.08    1.21
 -18   8   1   11.35    1.19
   8  10   1   10.90    1.40
   8  10   1   10.78    1.30
  10 -18   1   10.32    1.72
  10 -18   1    9.81    1.26
 -10  18  -1   11.64    1.65
  18  -8  -1    7.22    1.08
 -10  18  -1   11.86    1.44
  -8 -10  -1    8.77    0.97
  18  -8  -1    9.14    1.65
  -8 -10  -1    7.38    1.06
 -10  18  -1    9.40    1.32
  -8 -10  -1    9.95    1.14
  13 -18   1    1.62    0.94
  13 -18   1    1.48    0.88
 -18   5   1    0.63    0.91
   5  13   1    1.45    0.72
   5  13   1    0.55    0.61
   5  13   1    1.05    0.63
 -18   5   1    0.91    0.68
  18  -5  -1    2.35    0.88
  -5 -13  -1    0.91    0.56
  -5 -13  -1    1.42    0.64
 -13  18  -1    2.09    1.15
 -13  18  -1    1.68    0.87
 -13  18  -1    0.32    0.97
 -18   2   1   18.26    1.66
   2  16   1   16.85    1.33
   2  16   1   14.47    0.90
   2  16   1   16.42    1.31
   2  16   1   14.81    1.07
 -18   2   1   17.10    1.92
  16 -18   1   15.12    1.71
 -18   2   1   13.82    1.85
  16 -18   1   20.40    1.79
 -16  18  -1   14.63    2.05
  -2 -16  -1   15.81    1.14
  18  -2  -1   16.70    2.05
  18  -2  -1   17.93    1.82
 -16  18  -1   16.54    1.46
 -16  18  -1   14.40    2.35
 -18  -1   1  106.05    4.19
 -18  -1   1  113.80    4.41
  -1  19   1  109.04    3.17
  -1  19   1  110.57    2.70
  19 -18   1  107.12    4.57
  -1  19   1  115.24    3.29
  19 -18   1  110.89    4.04
 -18  -1   1  109.73    3.96
 -19  18  -1  113.24    3.42
 -19  18  -1  106.96    5.04
  18   1  -1  116.89    4.57
   1 -19  -1  106.81    2.93
  18   1  -1  116.75    4.33
 -18  -4   1   79.89    3.77
 -18  -4   1   75.58    3.43
 -18  -4   1   70.84    3.44
  -4  22   1   80.58    2.56
  -4  22   1   76.68    2.39
  22 -18   1   84.14    4.51
  -4  22   1   73.87    2.51
  22 -18   1   74.67    3.47
   4 -22  -1   77.60    2.55
 -22  18  -1   76.90    4.54
 -22  18  -1   76.26    2.82
  18   4  -1   76.43    3.66
  18   4  -1   72.15    3.71
  25 -18   1   11.34    1.77
  -7  25   1    8.28    0.93
 -18  -7   1   10.42    1.85
 -18  -7   1    9.47    1.58
  -7  25   1    8.31    0.95
  25 -18   1    8.53    2.09
  -7  25   1    8.32    1.11
 -18  -7   1    4.78    1.35
 -25  18  -1   12.19    2.46
  18   7  -1    5.32    1.55
  18   7  -1    8.75    1.66
 -25  18  -1    8.01    1.20
 -18 -10   1   -1.19    0.68
  28 -18   1    0.02    1.07
  28 -18   1   -0.10    1.51
 -18 -10   1    0.08    0.93
 -10  28   1   -0.14    0.47
 -10  28   1    0.39    0.72
 -10  28   1   -0.97    0.48
 -18 -10   1    0.78    1.03
  18  10  -1   -1.77    0.85
 -28  18  -1   -0.44    0.58
  18  10  -1   -0.38    1.05
 -18 -13   1    1.02    0.90
 -13  31   1    0.99    0.58
 -13  31   1    2.42    0.57
 -13  31   1    1.45    0.97
 -18 -13   1   -1.17    0.94
  31 -18   1    2.26    1.23
  31 -18   1   -0.35    1.85
 -18 -13   1   -0.85    1.01
  18  13  -1    0.90    0.91
 -31  18  -1    2.77    2.00
  18  13  -1    1.45    1.25
  18  13  -1   -0.19    1.20
 -31  18  -1    1.15    0.85
 -18 -16   1    1.73    1.52
 -16  34   1    1.40    1.15
  34 -18   1    2.43    1.58
 -18 -16   1    0.24    1.00
 -18 -16   1    4.12    1.34
  34 -18   1   -2.79    1.82
 -34  18  -1    1.61    2.00
  18  16  -1    0.61    0.96
  18  16  -1   -0.85    1.18
 -34  18  -1    1.63    0.98
  18  16  -1    1.30    1.38
  37 -18   1    0.07    1.32
 -18 -19   1    3.58    1.35
 -18 -19   1    2.64    1.50
 -18 -19   1    2.62    1.65
 -19  37   1    1.79    1.20
  37 -18   1    1.21    2.36
 -19  37   1    2.91    1.35
  37 -18   1    5.51    1.54
  18  19  -1    2.97    1.57
 -37  18  -1    3.25    2.42
 -37  18  -1    2.61    1.21
  18  19  -1    2.29    1.18
  18  19  -1    4.00    1.86
  34 -15   1   -1.69    1.88
 -15 -19   1    0.66    1.02
 -19  34   1    0.75    1.17
  34 -15   1   -0.43    1.01
  34 -15   1    0.51    1.19
 -19  34   1   -0.73    1.08
 -15 -19   1    1.01    1.02
  15  19  -1    1.80    1.04
 -34  15  -1   -0.07    0.82
 -34  15  -1    1.39    2.06
  15  19  -1    0.91    1.40
  15  19  -1    1.34    1.48
  15  19  -1   -1.38    0.90
 -12 -19   1    1.67    0.99
  31 -12   1    3.09    1.15
 -12 -19   1    2.26    1.11
 -12 -19   1    2.07    1.32
  31 -12   1    1.68    2.10
  31 -12   1    1.10    1.20
 -19  31   1    3.24    1.25
 -31  12  -1    2.59    0.93
  12  19  -1    1.42    1.28
  12  19  -1    0.57    1.17
 -31  12  -1    2.73    1.81
  12  19  -1    2.89    1.26
  -9 -19   1    1.00    1.11
  -9 -19   1    1.74    0.84
 -19  28   1    1.20    1.21
  28  -9   1   -0.06    1.58
  -9 -19   1    0.66    0.67
 -19  28   1    2.49    1.20
  28  -9   1    1.95    1.25
  28  -9   1   -0.39    0.70
   9  19  -1    0.78    0.92
   9  19  -1    0.80    1.05
   9  19  -1    3.07    1.33
 -28   9  -1    0.18    1.52
 -28   9  -1   -0.65    0.58
  -6 -19   1    3.60    1.06
  -6 -19   1    5.94    1.52
 -19  25   1    4.95    1.33
  25  -6   1    2.94    1.66
  25  -6   1    2.50    1.30
 -25   6  -1    6.15    1.85
   6  19  -1    7.28    1.66
   6  19  -1    5.38    1.33
 -25   6  -1    5.49    1.14
   6  19  -1    4.90    1.12
  -3 -19   1    3.52    1.24
  -3 -19   1    3.82    0.97
 -19  22   1    2.98    1.24
  22  -3   1    6.18    2.12
  22  -3   1    0.34    0.90
  19 -22  -1    2.61    0.58
   3  19  -1    3.43    0.88
 -22   3  -1    2.61    0.92
   3  19  -1    0.90    0.88
  19 -22  -1    1.71    0.74
   3  19  -1    3.14    1.07
  19 -22  -1    3.57    0.57
 -22   3  -1    0.63    1.25
   0 -19   1    1.59    0.73
  19   0   1    1.70    0.95
   0 -19   1    2.70    1.04
 -19  19   1    0.96    1.08
  19   0   1    1.76    1.49
  19 -19  -1    1.58    0.46
  19 -19  -1    3.26    1.13
  19 -19  -1    1.56    0.56
   0  19  -1    1.30    0.87
 -19   0  -1    2.40    0.78
   0  19  -1    1.97    1.00
 -19   0  -1    0.72    1.07
   0  19  -1    1.05    0.71
 -19  16   1    0.16    0.96
   3 -19   1    0.18    0.59
  16   3   1    0.45    0.68
  16   3   1    1.84    1.57
   3 -19   1    0.32    0.82
  -3  19  -1    0.13    0.82
 -16  -3  -1    2.33    1.07
  -3  19  -1    0.75    0.60
  19 -16  -1   -0.17    0.45
  19 -16  -1    0.69    0.41
  -3  19  -1    0.77    0.82
  19 -16  -1   -0.21    1.01
  13   6   1   15.14    1.50
  13   6   1   16.44    2.12
 -19  13   1   11.64    1.72
   6 -19   1   14.57    1.39
 -19  13   1   15.14    1.20
   6 -19   1   14.11    1.75
  -6  19  -1   20.78    1.84
 -13  -6  -1   12.29    1.53
  19 -13  -1   16.42    1.11
  19 -13  -1   17.26    2.14
  19 -13  -1   15.76    1.33
 -13  -6  -1   13.69    1.30
  -6  19  -1   14.99    1.66
  10   9   1    2.79    0.80
  10   9   1    2.81    0.85
   9 -19   1    2.31    0.78
   9 -19   1    3.24    1.22
 -19  10   1    4.12    1.30
  10   9   1    2.73    1.03
 -19  10   1    3.11    0.75
  19 -10  -1    2.76    0.85
 -10  -9  -1    2.93    0.91
  19 -10  -1    3.59    1.38
  19 -10  -1    3.57    0.74
  -9  19  -1    3.80    1.06
 -10  -9  -1    3.72    0.79
  -9  19  -1    3.36    1.00
 -10  -9  -1    2.70    0.77
  -9  19  -1    4.98    1.27
   7  12   1   34.55    1.99
  12 -19   1   31.72    1.97
   7  12   1   28.94    1.77
  12 -19   1   28.42    1.87
 -19   7   1   28.54    2.24
 -19   7   1   31.12    1.87
   7  12   1   28.44    1.78
  19  -7  -1   28.47    1.95
  -7 -12  -1   33.20    1.35
  -7 -12  -1   33.44    1.73
  -7 -12  -1   34.66    1.76
  19  -7  -1   32.79    3.38
 -12  19  -1   34.30    2.52
 -12  19  -1   30.88    2.01
 -12  19  -1   34.75    2.11
  15 -19   1   58.86    2.71
 -19   4   1   53.45    3.03
   4  15   1   61.82    2.02
   4  15   1   57.51    2.44
 -19   4   1   60.87    3.33
   4  15   1   59.32    2.42
  15 -19   1   57.15    2.67
  19  -4  -1   56.72    2.81
  -4 -15  -1   58.54    2.11
 -15  19  -1   54.96    3.11
 -15  19  -1   55.17    3.24
  19  -4  -1   59.76    3.22
 -15  19  -1   54.97    2.41
 -19   1   1   15.20    1.55
 -19   1   1    9.55    1.63
   1  18   1   13.63    1.26
   1  18   1   11.94    0.73
   1  18   1   11.99    1.01
 -19   1   1   17.42    2.23
  18 -19   1   12.41    1.64
  18 -19   1   14.87    1.69
   1  18   1   14.11    1.25
 -18  19  -1   11.04    1.26
 -18  19  -1   13.49    2.18
 -18  19  -1   11.98    1.88
  19  -1  -1   13.22    1.94
  -1 -18  -1   13.54    1.14
  19  -1  -1   11.52    1.60
  -2  21   1   22.80    1.47
 -19  -2   1   19.28    1.79
  -2  21   1   21.24    1.41
 -19  -2   1   19.24    2.06
 -19  -2   1   22.82    2.24
  -2  21   1   19.59    1.19
  21 -19   1   19.12    2.01
  21 -19   1   23.22    2.69
  19   2  -1   22.02    2.18
 -21  19  -1   17.47    2.62
  19   2  -1   18.86    2.19
 -21  19  -1   19.40    1.48
   2 -21  -1   20.64    1.40
  24 -19   1    1.15    1.51
  -5  24   1    3.28    0.73
 -19  -5   1    3.41    1.03
  -5  24   1    3.48    0.79
  24 -19   1    1.36    1.07
  -5  24   1    3.00    0.74
 -19  -5   1    3.23    1.40
 -19  -5   1    4.11    1.31
   5 -24  -1    1.17    0.74
  19   5  -1    1.66    1.30
  19   5  -1    2.04    1.23
 -24  19  -1    1.00    1.66
 -24  19  -1    2.24    0.78
 -19  -8   1    2.28    0.93
  -8  27   1    2.38    0.71
 -19  -8   1    3.20    1.34
  27 -19   1    4.44    1.39
  -8  27   1    4.28    0.97
  27 -19   1    1.54    1.70
  -8  27   1    3.00    0.70
 -19  -8   1    1.33    1.15
 -27  19  -1    2.13    0.82
 -27  19  -1    3.16    1.92
  19   8  -1    3.02    1.33
  19   8  -1    5.76    1.49
 -19 -11   1    1.07    1.08
 -19 -11   1   -0.33    1.06
  30 -19   1    0.58    1.64
  30 -19   1   -0.74    1.00
 -11  30   1   -0.07    0.79
 -11  30   1    0.25    0.52
 -19 -11   1    0.81    0.87
 -11  30   1    0.38    0.61
  19  11  -1   -0.28    1.01
 -30  19  -1    1.12    1.90
  19  11  -1   -1.11    0.80
  19  11  -1   -0.80    0.65
 -30  19  -1   -0.35    0.62
  33 -19   1    0.92    2.27
  33 -19   1    3.35    1.65
 -14  33   1    6.16    1.37
 -19 -14   1    4.62    1.42
  33 -19   1    2.63    1.15
 -19 -14   1    1.87    1.50
 -19 -14   1    4.95    1.48
  19  14  -1    7.03    1.53
 -33  19  -1    1.10    2.04
 -33  19  -1    3.85    1.10
  19  14  -1    6.09    1.72
  19  14  -1    4.93    1.76
 -19 -17   1   -0.34    1.00
 -19 -17   1    1.01    1.20
  36 -19   1   -4.66    1.93
  36 -19   1    1.52    1.57
 -19 -17   1    2.86    1.67
  36 -19   1    0.12    1.04
 -17  36   1    3.67    0.98
 -36  19  -1    0.86    0.93
  19  17  -1    1.58    1.44
  19  17  -1    2.27    1.64
 -36  19  -1   -0.65    1.94
  19  17  -1    0.24    0.94
 -20  39   1    4.86    1.47
 -20  39   1    5.13    1.65
  39 -19   1    5.06    1.99
 -19 -20   1    4.03    1.42
  39 -19   1    9.05    3.06
 -19 -20   1    2.31    1.65
  39 -19   1    5.22    1.61
  19  20  -1    2.47    1.28
 -39  19  -1    4.53    2.42
  19  20  -1    3.92    1.89
  19  20  -1    4.27    1.99
  36 -16   1   -0.45    1.91
 -20  36   1   -1.77    1.00
 -16 -20   1   -0.26    0.97
  36 -16   1   -0.30    1.19
 -16 -20   1   -1.13    1.35
  36 -16   1    0.60    1.07
 -16 -20   1   -0.78    1.03
 -20  36   1    2.89    1.32
  16  20  -1   -1.37    1.23
 -36  16  -1    0.41    0.96
  16  20  -1   -0.21    0.80
  16  20  -1   -0.50    1.21
  16  20  -1    0.31    1.31
 -36  16  -1    0.83    2.07
 -13 -20   1    1.45    0.97
 -13 -20   1    0.15    1.31
  33 -13   1    0.38    2.16
 -20  33   1    0.60    1.16
 -13 -20   1    0.69    0.97
  33 -13   1   -0.85    0.89
 -20  33   1    2.70    1.29
  33 -13   1   -2.12    0.99
  13  20  -1    0.14    1.22
 -33  13  -1    1.00    0.81
  13  20  -1    0.09    1.26
  13  20  -1   -1.62    0.89
 -33  13  -1    0.59    1.89
  30 -10   1    4.13    2.29
 -10 -20   1    2.09    0.84
 -10 -20   1    3.48    1.48
  30 -10   1    2.97    1.17
 -20  30   1    2.43    1.32
 -10 -20   1    6.16    1.35
 -20  30   1    2.83    1.31
  30 -10   1    4.67    1.57
 -30  10  -1    4.68    2.11
  10  20  -1    3.89    1.41
  10  20  -1    4.03    1.23
 -30  10  -1    3.79    1.05
  27  -7   1    1.65    1.07
  -7 -20   1   -0.07    0.62
  27  -7   1   -0.01    1.63
  27  -7   1    1.25    1.02
 -20  27   1   -0.69    1.04
  -7 -20   1    0.87    1.10
 -27   7  -1    0.96    0.78
   7  20  -1    1.03    1.10
   7  20  -1    1.52    1.05
 -27   7  -1    3.08    1.71
   7  20  -1    0.57    0.89
 -20  24   1   28.28    2.51
  -4 -20   1   32.02    2.13
  24  -4   1   31.91    2.35
  24  -4   1   33.38    2.86
  24  -4   1   30.11    3.59
  -4 -20   1   30.10    2.49
   4  20  -1   29.00    1.99
   4  20  -1   25.38    2.47
   4  20  -1   33.07    2.65
 -24   4  -1   29.06    3.00
 -24   4  -1   30.55    2.07
  21  -1   1    9.99    1.57
  21  -1   1   12.92    2.31
 -20  21   1   10.47    1.71
  -1 -20   1   11.68    1.40
  -1 -20   1    9.39    1.61
 -21   1  -1   11.21    1.44
  20 -21  -1   11.76    1.60
 -21   1  -1    8.96    1.82
  20 -21  -1    9.68    0.87
   1  20  -1   12.68    1.63
   1  20  -1   10.66    1.68
   1  20  -1   12.23    1.35
  20 -21  -1   11.97    1.00
 -20  18   1   13.19    1.80
   2 -20   1   16.03    1.95
   2 -20   1   17.79    1.50
  18   2   1   17.50    2.47
  18   2   1   16.57    1.73
 -18  -2  -1   15.48    1.99
 -18  -2  -1   15.01    1.42
  -2  20  -1   14.76    1.76
  20 -18  -1   16.53    1.20
  -2  20  -1   12.32    1.65
  20 -18  -1   14.96    0.99
  -2  20  -1   17.89    1.38
  20 -18  -1   15.42    1.99
 -20  15   1    8.15    1.56
  15   5   1    6.39    1.11
   5 -20   1    7.11    1.07
   5 -20   1    5.06    1.34
  15   5   1    8.56    2.89
  15   5   1    8.60    1.33
  -5  20  -1    4.88    1.22
 -15  -5  -1    5.55    1.17
  20 -15  -1    6.76    0.82
  -5  20  -1    4.16    1.14
  20 -15  -1    5.40    1.44
  20 -15  -1    7.70    1.00
 -15  -5  -1    7.49    1.36
   8 -20   1    3.18    0.84
  12   8   1    2.64    0.93
  12   8   1    3.16    1.17
   8 -20   1    2.15    1.09
  12   8   1    4.54    0.95
 -20  12   1    3.66    1.29
 -20  12   1    4.03    0.81
  20 -12  -1    3.59    1.39
 -12  -8  -1    2.92    0.81
  -8  20  -1    3.52    1.03
 -12  -8  -1    1.50    0.96
  20 -12  -1    2.25    0.80
  20 -12  -1    2.56    0.65
  -8  20  -1    3.46    1.06
  -8  20  -1    2.28    1.02
 -12  -8  -1    2.58    0.87
   9  11   1   -0.54    0.74
  11 -20   1    1.58    0.78
 -20   9   1    0.71    0.60
   9  11   1    1.11    0.74
  11 -20   1    1.13    0.89
 -20   9   1    1.04    1.06
   9  11   1    1.35    0.77
 -11  20  -1    0.13    0.89
  20  -9  -1    0.52    0.54
  -9 -11  -1    0.63    0.69
 -11  20  -1    1.88    0.83
  20  -9  -1    0.43    1.44
  -9 -11  -1    0.01    0.56
 -11  20  -1   -0.18    0.76
  20  -9  -1    0.26    0.58
  -9 -11  -1   -0.29    0.51
 -20   6   1   13.69    1.84
 -20   6   1   13.18    1.90
  14 -20   1   10.52    1.40
  14 -20   1   12.58    1.41
   6  14   1   12.50    1.33
   6  14   1   14.40    1.33
   6  14   1   11.39    1.31
  -6 -14  -1   12.44    1.21
  20  -6  -1   11.85    1.84
  20  -6  -1   11.85    1.16
  20  -6  -1   11.55    1.44
 -14  20  -1   10.80    1.76
 -14  20  -1   11.64    1.40
 -14  20  -1   10.97    1.67
  17 -20   1    6.86    1.28
  17 -20   1    5.38    1.21
   3  17   1    3.92    0.85
 -20   3   1    5.37    1.45
   3  17   1    4.45    0.80
 -20   3   1    4.96    1.33
   3  17   1    2.93    0.83
   3  17   1    4.64    0.68
 -20   3   1    5.42    1.16
  -3 -17  -1    4.99    0.86
  20  -3  -1    4.90    1.15
 -17  20  -1    4.05    1.41
 -17  20  -1    3.55    1.40
  20  -3  -1    3.89    1.38
 -17  20  -1    6.51    1.09
  20 -20   1   23.49    2.44
 -20   0   1   21.58    2.49
   0  20   1   22.98    1.57
  20 -20   1   22.21    2.08
 -20   0   1   21.91    2.22
   0  20   1   20.71    1.24
   0  20   1   21.26    1.46
 -20   0   1   22.24    1.94
 -20  20  -1   21.59    1.60
 -20  20  -1   20.74    2.53
 -20  20  -1   18.93    2.52
   0 -20  -1   22.33    1.45
  20   0  -1   22.73    2.54
  20   0  -1   19.63    2.19
  23 -20   1   12.92    1.85
  -3  23   1   13.46    1.24
  23 -20   1   12.12    2.29
 -20  -3   1   15.10    1.98
 -20  -3   1   11.91    1.92
  -3  23   1   14.24    1.17
  -3  23   1   15.70    1.34
 -20  -3   1   14.60    1.84
  20   3  -1   11.23    1.73
  20   3  -1   13.04    2.10
 -23  20  -1   14.88    2.53
   3 -23  -1   12.28    1.31
 -23  20  -1   13.54    1.36
 -20  -6   1   17.73    1.85
  26 -20   1   11.17    2.35
  -6  26   1   14.20    1.24
  -6  26   1   16.13    1.31
 -20  -6   1   15.32    2.18
  -6  26   1   14.78    1.32
  26 -20   1   13.84    2.01
 -20  -6   1   14.69    2.04
  20   6  -1   12.19    1.91
  20   6  -1   11.92    1.55
 -26  20  -1   16.71    1.48
 -26  20  -1   10.35    2.30
 -20  -9   1    1.35    1.16
  -9  29   1    1.61    0.67
  29 -20   1    1.56    1.80
  29 -20   1    1.17    1.26
 -20  -9   1    1.90    1.08
  -9  29   1    1.36    0.83
 -20  -9   1    1.36    1.37
  -9  29   1    1.55    0.68
  20   9  -1    0.84    1.04
  20   9  -1    2.27    1.38
  20   9  -1    2.47    0.97
 -29  20  -1    0.41    0.76
 -29  20  -1    2.79    2.05
  32 -20   1    2.87    1.45
 -12  32   1    3.01    0.82
 -20 -12   1    1.70    1.18
 -20 -12   1    1.94    1.10
 -12  32   1    2.52    1.05
  32 -20   1    4.71    2.13
 -12  32   1    3.60    0.73
 -20 -12   1    2.58    1.36
 -32  20  -1    2.61    0.93
  20  12  -1    0.80    1.42
 -32  20  -1    2.77    2.13
  20  12  -1    2.74    1.32
  20  12  -1    2.71    1.07
 -20 -15   1    2.27    1.17
 -20 -15   1    0.70    1.46
 -15  35   1   -0.05    1.10
  35 -20   1   -0.15    2.26
 -20 -15   1    1.05    1.23
  35 -20   1    0.20    1.35
 -35  20  -1   -1.76    1.99
 -35  20  -1    1.62    0.96
  20  15  -1    0.75    1.45
  20  15  -1    0.14    0.91
  20  15  -1   -0.09    1.18
 -20 -18   1    3.45    1.41
 -20 -18   1    4.52    1.53
 -18  38   1    3.41    1.35
 -20 -18   1    4.41    1.93
  38 -20   1    4.00    1.83
 -18  38   1    4.00    1.16
  38 -20   1    0.62    2.54
  38 -20   1    2.11    1.26
  20  18  -1    2.76    1.62
 -38  20  -1    1.39    1.00
 -38  20  -1    1.86    2.33
  20  18  -1    0.76    1.30
  20  18  -1    2.15    1.36
  41 -20   1    4.59    2.11
  41 -20   1    4.38    3.09
 -20 -21   1    3.16    1.40
 -21  41   1    1.07    1.34
  41 -20   1    1.72    1.28
 -20 -21   1    2.90    1.80
 -21  41   1    0.51    1.25
 -41  20  -1    5.82    2.91
  20  21  -1    0.94    1.64
  20  21  -1    2.61    1.86
  20  21  -1    1.51    1.34
 -17 -21   1   -0.07    1.04
 -21  38   1   -0.06    1.23
 -17 -21   1   -1.08    1.75
 -17 -21   1    1.98    1.65
  38 -17   1    1.39    1.22
  38 -17   1   -0.56    2.34
 -21  38   1    1.67    1.28
  38 -17   1   -1.25    1.42
  17  21  -1   -0.06    1.45
  17  21  -1    1.74    1.54
 -38  17  -1   -0.24    2.07
  17  21  -1    0.18    1.06
  17  21  -1    0.58    1.53
  35 -14   1    2.96    2.39
 -21  35   1   -0.93    1.21
 -14 -21   1   -1.90    0.79
 -14 -21   1    0.45    1.12
  35 -14   1    1.30    1.10
  35 -14   1    1.31    1.55
 -21  35   1    0.40    1.32
  14  21  -1   -0.13    0.88
 -35  14  -1    0.68    0.90
  14  21  -1   -1.19    1.06
 -35  14  -1    1.03    2.05
  14  21  -1   -1.81    1.09
  14  21  -1   -0.03    1.11
 -21  32   1   -0.35    1.23
  32 -11   1    0.18    1.00
 -11 -21   1    1.00    0.92
 -11 -21   1    3.85    1.54
 -21  32   1    1.39    1.22
 -11 -21   1   -0.46    0.72
  32 -11   1    0.67    1.91
  32 -11   1    1.04    1.37
 -32  11  -1   -0.07    0.82
  11  21  -1    0.54    1.16
  11  21  -1    0.94    1.08
 -32  11  -1    0.47    1.78
  11  21  -1    0.55    1.23
  29  -8   1    2.32    1.24
  29  -8   1    2.46    1.17
  -8 -21   1    3.76    1.09
  -8 -21   1    3.90    1.41
 -21  29   1    1.68    1.27
  29  -8   1    0.89    1.88
 -29   8  -1    5.07    1.91
   8  21  -1    4.53    1.40
 -29   8  -1    1.83    0.92
   8  21  -1    2.19    1.10
   8  21  -1    2.37    1.31
 -21  26   1   18.93    2.24
  26  -5   1   17.93    2.06
  -5 -21   1   14.97    2.11
  -5 -21   1   19.30    1.78
  26  -5   1   12.47    2.67
  26  -5   1   17.83    2.17
 -26   5  -1   13.48    1.64
   5  21  -1   17.60    1.68
   5  21  -1   17.21    2.18
   5  21  -1   18.52    2.05
 -21  23   1   44.81    2.98
  23  -2   1   48.58    2.98
  -2 -21   1   44.15    2.41
  23  -2   1   43.35    3.81
  23  -2   1   47.16    2.87
  -2 -21   1   40.73    2.93
   2  21  -1   45.51    2.32
  21 -23  -1   45.98    1.67
 -23   2  -1   43.06    3.30
   2  21  -1   43.38    3.27
 -23   2  -1   46.87    2.54
  21 -23  -1   45.74    1.64
   2  21  -1   42.17    2.86
  21 -23  -1   44.25    2.41
   1 -21   1    2.49    1.11
  20   1   1    4.44    1.22
 -21  20   1    4.58    1.43
  20   1   1    4.05    1.80
   1 -21   1    5.75    1.05
  20   1   1    4.54    1.22
 -20  -1  -1    4.24    1.38
  21 -20  -1    4.29    1.37
  -1  21  -1    4.16    1.19
 -20  -1  -1    4.24    1.00
  21 -20  -1    5.84    0.76
  21 -20  -1    5.26    0.83
  -1  21  -1    7.74    1.48
  -1  21  -1    5.86    1.01
 -21  17   1    9.34    1.73
  17   4   1    9.95    1.55
   4 -21   1    7.84    1.47
  17   4   1    8.33    1.32
  17   4   1    8.48    1.77
   4 -21   1   11.91    1.32
  21 -17  -1   11.87    1.96
  21 -17  -1   11.10    0.95
  21 -17  -1   11.82    1.17
 -17  -4  -1   11.93    1.43
 -17  -4  -1   11.11    1.63
  -4  21  -1    9.97    1.50
  -4  21  -1   13.79    1.81
   7 -21   1    6.82    1.40
  14   7   1    6.48    1.54
  14   7   1    6.49    1.19
 -21  14   1    6.43    1.51
   7 -21   1    9.82    1.18
  14   7   1    6.56    1.18
 -14  -7  -1    9.96    1.32
  -7  21  -1    6.80    1.31
  21 -14  -1    8.77    1.13
  -7  21  -1    8.64    1.46
  21 -14  -1    8.63    1.82
 -14  -7  -1    6.67    1.28
  21 -14  -1    7.91    0.94
  11  10   1    3.88    1.14
 -21  11   1    2.64    1.25
  10 -21   1    4.12    1.27
  11  10   1    3.83    0.97
  10 -21   1    4.87    0.93
  11  10   1    2.20    0.88
 -21  11   1    1.43    0.66
 -11 -10  -1    4.03    0.87
  21 -11  -1    3.53    1.40
 -11 -10  -1    3.45    0.84
  21 -11  -1    2.69    0.72
 -11 -10  -1    1.78    0.90
 -10  21  -1    2.69    0.95
 -10  21  -1    3.48    1.13
  21 -11  -1    3.26    0.91
 -10  21  -1    3.43    1.01
 -21   8   1   19.40    2.17
 -21   8   1   18.88    1.57
   8  13   1   22.60    1.71
   8  13   1   20.41    1.69
   8  13   1   18.49    1.67
  13 -21   1   22.43    1.68
 -13  21  -1   21.53    1.74
 -13  21  -1   18.39    1.65
  21  -8  -1   20.46    1.42
  -8 -13  -1   20.37    1.49
 -13  21  -1   21.30    2.10
  21  -8  -1   22.47    2.27
  -8 -13  -1   20.62    1.18
  21  -8  -1   19.88    1.71
   5  16   1   30.97    1.93
 -21   5   1   33.13    2.12
   5  16   1   30.03    1.61
  16 -21   1   28.96    2.00
 -21   5   1   26.69    2.40
  16 -21   1   25.08    1.94
 -21   5   1   29.86    2.48
   5  16   1   28.02    1.74
  21  -5  -1   27.19    2.52
  21  -5  -1   30.76    1.86
 -16  21  -1   31.63    2.73
  -5 -16  -1   28.53    1.58
  21  -5  -1   30.63    2.17
 -16  21  -1   27.86    1.83
 -16  21  -1   32.06    2.50
   2  19   1   16.82    1.41
 -21   2   1   21.44    2.48
  19 -21   1   19.32    1.87
   2  19   1   16.57    1.48
 -21   2   1   17.32    2.07
 -21   2   1   18.47    1.78
   2  19   1   15.98    1.01
  19 -21   1   19.23    1.87
   2  19   1   17.12    1.25
  21  -2  -1   14.91    1.83
 -19  21  -1   17.68    1.47
  21  -2  -1   16.04    1.49
 -19  21  -1   18.72    2.45
 -19  21  -1   22.00    2.60
  21  -2  -1   17.18    2.20
  -2 -19  -1   15.76    1.32
  -1  22   1   28.06    1.69
  22 -21   1   27.48    2.77
 -21  -1   1   28.50    2.70
  22 -21   1   26.23    2.27
  -1  22   1   29.06    1.79
  -1  22   1   28.02    1.43
 -21  -1   1   23.40    2.41
 -21  -1   1   24.22    2.02
  21   1  -1   25.41    2.69
   1 -22  -1   28.74    1.65
  21   1  -1   29.88    2.53
 -22  21  -1   30.44    1.78
 -22  21  -1   28.96    3.37
  -4  25   1   11.74    1.20
 -21  -4   1   11.94    1.66
  -4  25   1   13.94    1.32
  25 -21   1    9.34    2.17
 -21  -4   1   14.42    2.13
  25 -21   1   12.64    1.91
  -4  25   1   12.99    1.27
 -21  -4   1   17.48    2.18
  21   4  -1   14.01    2.22
   4 -25  -1   14.96    1.41
  21   4  -1   12.76    1.63
 -25  21  -1   16.19    2.79
  21   4  -1   11.34    2.29
 -25  21  -1   14.36    1.40
  -7  28   1    3.49    0.83
 -21  -7   1    3.46    1.76
  -7  28   1    3.70    0.80
  -7  28   1    2.80    0.88
  28 -21   1    0.82    1.26
  28 -21   1    5.62    2.15
 -21  -7   1    3.85    1.17
 -21  -7   1    5.81    1.55
 -28  21  -1    3.92    2.01
  21   7  -1    4.71    1.20
 -28  21  -1    2.63    0.86
  21   7  -1    5.32    1.59
  21   7  -1    3.52    1.52
 -21 -10   1    0.59    0.84
  31 -21   1    1.01    1.39
 -10  31   1    1.58    0.89
 -10  31   1    2.00    0.79
 -21 -10   1    1.97    1.46
 -21 -10   1    0.10    1.06
  31 -21   1    0.41    1.81
 -10  31   1    1.43    0.66
 -31  21  -1    1.62    2.00
  21  10  -1   -0.33    0.82
  21  10  -1    0.77    1.11
 -31  21  -1   -0.82    0.61
  21  10  -1   -0.64    1.20
 -21 -13   1    3.05    1.67
  34 -21   1    1.74    2.15
  34 -21   1    2.55    1.61
 -21 -13   1    3.29    1.43
 -13  34   1    2.70    0.72
 -13  34   1    2.55    0.83
  34 -21   1    3.96    1.25
 -21 -13   1    0.88    1.09
 -13  34   1    1.57    1.02
  21  13  -1    2.08    1.60
  21  13  -1    1.12    1.04
  21  13  -1    6.25    1.77
 -34  21  -1    3.83    2.38
 -34  21  -1    5.74    1.23
 -21 -16   1   -0.49    1.03
 -16  37   1    1.59    1.22
  37 -21   1    1.39    1.12
 -21 -16   1    1.93    1.37
  37 -21   1    2.24    1.67
  37 -21   1    0.11    2.48
 -21 -16   1    2.81    1.88
  21  16  -1    1.97    1.52
  21  16  -1    2.83    1.33
 -37  21  -1    1.66    2.22
  21  16  -1    3.69    1.81
 -37  21  -1    0.70    0.97
 -21 -19   1    3.09    1.48
 -19  40   1   -1.09    0.99
  40 -21   1    2.66    1.91
 -19  40   1   -0.84    1.19
  40 -21   1    1.11    1.24
  40 -21   1    1.36    2.46
 -21 -19   1    2.51    1.71
  21  19  -1    1.14    1.12
 -40  21  -1    0.32    2.29
  21  19  -1    0.19    1.57
  21  19  -1    2.37    1.61
 -22  43   1   -0.06    1.20
 -21 -22   1    0.36    1.69
 -21 -22   1    0.01    1.14
  43 -21   1   -0.55    2.56
 -22  43   1   -0.02    1.11
  43 -21   1    0.20    1.53
  43 -21   1   -0.17    1.16
 -43  21  -1    0.86    2.11
  21  22  -1   -0.40    0.90
  21  22  -1    1.14    1.70
  40 -18   1    1.15    1.24
 -18 -22   1    1.75    1.24
  40 -18   1    6.45    3.01
 -18 -22   1   -0.60    1.54
  40 -18   1    2.38    1.81
 -22  40   1   -1.38    1.25
 -22  40   1    1.04    1.27
  18  22  -1   -0.07    1.46
  18  22  -1   -0.25    0.96
 -40  18  -1    2.00    2.37
  18  22  -1    1.10    1.73
 -22  37   1    1.85    1.43
 -15 -22   1    4.64    1.44
 -22  37   1    2.14    1.43
  37 -15   1    2.79    1.26
 -15 -22   1    2.84    1.74
 -15 -22   1    4.74    1.20
  37 -15   1    2.29    1.44
  37 -15   1    1.73    2.30
  15  22  -1   -0.27    1.54
  15  22  -1    2.74    1.19
  15  22  -1    5.09    1.63
 -37  15  -1    2.48    2.24
  15  22  -1    1.65    1.69
 -22  34   1    3.94    1.50
 -12 -22   1    3.79    1.24
 -12 -22   1    0.53    1.41
 -12 -22   1    2.43    0.89
  34 -12   1    2.36    1.24
 -22  34   1    2.43    1.48
  34 -12   1    1.52    1.38
  34 -12   1    1.97    2.15
  12  22  -1    0.13    1.31
 -34  12  -1    2.37    1.02
 -34  12  -1    2.10    2.04
  12  22  -1    0.59    1.11
  12  22  -1   -0.49    1.19
  31  -9   1    0.65    1.25
 -22  31   1    1.54    1.31
  -9 -22   1    1.18    1.02
  -9 -22   1    1.55    1.39
  31  -9   1    3.19    1.16
  31  -9   1    3.88    2.19
 -22  31   1    3.33    1.38
   9  22  -1    3.39    1.22
   9  22  -1    2.26    1.26
 -31   9  -1    2.36    1.68
   9  22  -1    2.92    1.46
 -31   9  -1    3.28    1.06
  28  -6   1    1.50    1.05
  28  -6   1    1.51    1.00
  28  -6   1    0.93    1.74
  -6 -22   1    1.62    0.88
  -6 -22   1    3.10    1.21
 -22  28   1    2.63    1.43
   6  22  -1    2.03    1.25
   6  22  -1    2.01    1.08
 -28   6  -1    2.88    1.06
   6  22  -1    2.51    0.97
 -28   6  -1    3.78    1.92
  25  -3   1   13.57    1.89
  25  -3   1   17.05    2.99
  -3 -22   1   15.44    1.61
  -3 -22   1   16.25    2.16
  25  -3   1   13.79    1.81
 -22  25   1   18.01    2.30
   3  22  -1   17.55    2.02
   3  22  -1   14.22    1.63
 -25   3  -1   16.00    1.64
   3  22  -1   17.53    2.21
  22 -25  -1   19.01    1.12
 -25   3  -1   13.10    2.25
  22 -25  -1   15.29    0.98
  22   0   1    3.70    1.81
  22   0   1    3.69    1.17
   0 -22   1    4.95    1.39
  22   0   1    3.83    1.33
   0 -22   1    3.27    0.95
 -22  22   1    2.48    1.45
   0  22  -1    4.32    1.27
 -22   0  -1    2.93    1.44
  22 -22  -1    3.65    0.75
  22 -22  -1    4.65    1.39
   0  22  -1    4.59    1.32
  22 -22  -1    4.32    0.74
 -22   0  -1    4.84    1.09
   0  22  -1    5.24    1.03
  19   3   1   14.04    1.75
  19   3   1   12.19    2.16
   3 -22   1   13.36    1.33
 -22  19   1   12.39    1.91
   3 -22   1   12.18    1.79
  19   3   1   14.19    1.81
 -19  -3  -1   16.27    1.53
  22 -19  -1   14.86    1.11
 -19  -3  -1   12.00    1.84
  -3  22  -1   17.73    2.03
  22 -19  -1   13.97    1.26
  22 -19  -1   14.54    2.12
  -3  22  -1   14.01    1.76
  -3  22  -1   15.64    1.34
   6 -22   1   32.96    2.56
 -22  16   1   39.68    2.85
  16   6   1   37.12    2.96
   6 -22   1   38.15    2.01
  16   6   1   38.49    2.48
  16   6   1   38.81    2.45
  -6  22  -1   36.88    2.42
  22 -16  -1   39.27    3.10
  -6  22  -1   37.73    2.56
 -16  -6  -1   43.32    2.31
  22 -16  -1   39.30    1.75
 -16  -6  -1   38.87    2.43
  22 -16  -1   39.07    2.02
 -22  13   1   -2.52    0.83
   9 -22   1   -0.19    0.54
   9 -22   1   -0.46    0.80
  13   9   1   -0.25    0.71
  13   9   1    0.35    0.72
  13   9   1    0.42    1.02
 -13  -9  -1    0.04    0.83
  -9  22  -1    1.24    0.90
  -9  22  -1    0.17    0.78
  -9  22  -1    0.08    0.86
 -13  -9  -1    0.64    0.59
 -13  -9  -1    0.50    0.73
  22 -13  -1    0.53    0.53
  22 -13  -1    0.28    0.63
  22 -13  -1   -1.39    1.01
  10  12   1    4.12    0.99
  12 -22   1    6.17    1.05
 -22  10   1    2.68    1.31
  10  12   1    5.68    1.12
 -22  10   1    3.77    0.91
  10  12   1    5.80    1.23
  12 -22   1    2.57    1.15
 -10 -12  -1    5.36    0.87
 -12  22  -1    4.95    1.31
 -10 -12  -1    4.22    0.99
  22 -10  -1    2.42    1.33
  22 -10  -1    2.78    0.86
  22 -10  -1    6.56    1.04
 -12  22  -1    4.61    1.04
 -12  22  -1    2.64    0.97
 -22   7   1    2.61    1.22
 -22   7   1    3.52    0.95
   7  15   1    2.23    0.81
   7  15   1    1.53    0.79
   7  15   1    1.79    0.80
  15 -22   1    0.90    0.85
  15 -22   1    1.71    0.84
  22  -7  -1    0.93    0.63
 -15  22  -1    2.79    0.94
 -15  22  -1    0.93    1.04
  -7 -15  -1    1.18    0.70
  22  -7  -1    1.00    1.24
 -15  22  -1    1.67    1.12
  22  -7  -1    1.28    0.75
   4  18   1    5.41    0.85
 -22   4   1    3.53    1.33
  18 -22   1    7.54    1.35
  18 -22   1    3.59    1.08
   4  18   1    6.45    1.11
 -22   4   1    3.79    0.98
 -22   4   1    5.02    1.44
   4  18   1    4.42    0.95
 -18  22  -1    7.57    1.16
  22  -4  -1    4.78    1.16
  -4 -18  -1    6.27    1.01
 -18  22  -1    6.80    1.74
  22  -4  -1    7.51    1.73
 -18  22  -1    4.48    1.41
  22  -4  -1    5.44    1.03
 -22   1   1   34.05    2.35
   1  21   1   35.38    1.96
 -22   1   1   27.51    2.61
 -22   1   1   33.36    2.60
   1  21   1   31.26    1.89
  21 -22   1   32.87    2.46
   1  21   1   31.03    1.23
  21 -22   1   28.11    2.29
   1  21   1   33.67    1.64
  -1 -21  -1   32.26    1.76
  22  -1  -1   36.28    3.09
 -21  22  -1   34.29    1.88
  22  -1  -1   38.66    2.68
  22  -1  -1   30.40    2.38
 -21  22  -1   31.38    3.15
 -21  22  -1   30.90    2.95
  -2  24   1   14.39    1.21
 -22  -2   1   16.11    2.34
  24 -22   1   11.23    1.78
  -2  24   1   13.55    1.31
 -22  -2   1   15.81    2.15
  24 -22   1   16.06    2.49
 -22  -2   1   13.31    1.72
  -2  24   1   16.73    1.48
  22   2  -1   12.03    2.21
 -24  22  -1   12.57    2.52
 -24  22  -1   15.19    1.39
  22   2  -1   11.89    1.82
   2 -24  -1   15.07    1.41
  22   2  -1   11.96    1.55
  27 -22   1    9.61    1.80
 -22  -5   1    9.10    1.64
  -5  27   1    9.38    1.15
  -5  27   1   10.33    1.28
  -5  27   1    9.94    1.20
 -22  -5   1    8.90    1.54
  27 -22   1    9.93    2.30
 -27  22  -1   10.13    2.35
   5 -27  -1   10.06    1.28
  22   5  -1   10.34    1.85
  22   5  -1   11.13    2.11
 -27  22  -1   10.27    1.31
  22   5  -1    9.63    1.55
  30 -22   1    0.37    1.74
 -22  -8   1    1.39    1.21
  -8  30   1    0.33    0.60
 -22  -8   1   -0.36    1.20
  30 -22   1    0.82    1.26
 -22  -8   1   -0.35    0.84
  -8  30   1    0.94    0.72
  -8  30   1    1.07    0.73
 -30  22  -1   -0.51    0.92
  22   8  -1   -1.65    1.05
 -30  22  -1   -0.80    1.76
  22   8  -1   -0.11    0.75
  22   8  -1   -0.22    1.05
  33 -22   1   -0.13    1.92
 -22 -11   1    1.58    1.35
 -22 -11   1   -0.52    1.13
  33 -22   1    0.02    1.40
 -11  33   1    0.55    0.77
 -11  33   1    1.57    1.00
 -22 -11   1    0.37    1.02
 -11  33   1    0.82    0.67
 -33  22  -1   -2.44    1.81
 -33  22  -1   -0.02    0.73
  22  11  -1   -0.61    0.86
  22  11  -1    1.61    1.31
  22  11  -1    0.35    1.37
 -14  36   1    2.73    0.79
 -14  36   1    2.06    1.18
 -14  36   1    3.82    0.77
 -22 -14   1    2.75    2.13
 -14  36   1    2.14    0.79
  36 -22   1    2.06    1.59
 -22 -14   1    2.73    1.55
 -22 -14   1    2.97    1.72
  36 -22   1    2.86    2.35
  36 -22   1    2.83    1.43
  22  14  -1    4.00    1.78
 -36  22  -1    2.38    1.05
  22  14  -1    2.96    1.84
 -36  22  -1    3.29    2.27
  22  14  -1    3.09    1.33
 -22 -17   1    0.43    1.67
  39 -22   1    2.69    1.74
  39 -22   1    6.35    3.29
  39 -22   1    1.86    1.20
 -22 -17   1    1.37    1.47
 -17  39   1    1.59    1.32
  22  17  -1   -0.15    1.39
 -39  22  -1   -0.10    1.00
  22  17  -1    2.72    1.79
 -39  22  -1    0.25    2.22
  22  17  -1    0.59    1.12
  42 -22   1    0.17    1.74
 -20  42   1    5.53    1.76
  42 -22   1    4.21    2.88
 -22 -20   1    1.08    1.76
  42 -22   1    3.89    1.48
 -20  42   1    6.80    1.45
 -22 -20   1    3.52    1.45
  22  20  -1    1.67    1.37
  22  20  -1    2.41    1.73
 -42  22  -1    5.95    2.83
 -23  45   1    0.87    1.24
  45 -22   1    0.51    1.67
 -22 -23   1   -1.95    1.52
 -23  45   1   -0.73    1.29
  45 -22   1   -0.47    1.01
 -22 -23   1    0.51    1.17
  22  23  -1   -0.35    1.54
 -45  22  -1    0.13    2.10
  22  23  -1   -0.78    1.38
  22  23  -1   -1.59    0.75
  42 -19   1    2.02    1.91
  42 -19   1   -1.10    1.09
 -23  42   1    0.26    1.44
 -19 -23   1    0.45    1.21
 -23  42   1    1.00    1.28
 -19 -23   1    3.75    1.94
  42 -19   1   -0.81    2.61
 -42  19  -1    1.05    2.30
  19  23  -1    4.45    2.00
  19  23  -1    0.75    1.68
  19  23  -1    1.91    1.28
 -16 -23   1    2.93    1.78
 -23  39   1   -1.49    1.37
  39 -16   1    2.54    1.41
 -16 -23   1    3.49    1.38
 -23  39   1    0.64    1.52
  39 -16   1   -1.07    2.33
  39 -16   1    0.48    1.56
  16  23  -1    2.19    1.18
  16  23  -1    1.70    1.56
  16  23  -1    0.57    1.64
 -39  16  -1   -1.72    2.04
  16  23  -1    2.01    1.78
 -23  36   1    2.70    1.59
  36 -13   1   -1.14    1.41
 -13 -23   1   -0.31    1.43
 -23  36   1   -1.63    1.32
 -13 -23   1    1.32    0.86
 -13 -23   1    0.95    1.17
  36 -13   1    0.29    1.05
  13  23  -1    0.91    0.96
  13  23  -1    0.50    1.39
  13  23  -1    0.18    1.22
 -36  13  -1    0.26    2.10
  13  23  -1    0.05    1.36
  33 -10   1    1.33    1.84
 -10 -23   1   -0.02    1.28
 -23  33   1   -0.16    1.33
  33 -10   1    2.31    1.39
 -23  33   1    0.29    1.30
  33 -10   1    0.03    1.01
 -10 -23   1    1.47    0.91
  10  23  -1   -0.02    1.23
  10  23  -1    2.21    1.32
 -33  10  -1    2.54    1.12
  10  23  -1    0.37    1.07
 -33  10  -1    2.09    1.96
  30  -7   1   -1.98    0.93
  30  -7   1   -1.82    1.53
  -7 -23   1   -0.51    0.72
  -7 -23   1   -1.11    1.00
 -23  30   1   -0.71    1.25
  30  -7   1    0.90    1.00
   7  23  -1    0.63    1.10
 -30   7  -1   -0.50    0.65
   7  23  -1    1.38    1.05
   7  23  -1    0.20    1.06
 -30   7  -1    3.18    1.87
  27  -4   1    1.87    1.69
 -23  27   1    1.02    1.36
  27  -4   1    1.50    1.00
  27  -4   1    2.56    1.21
  -4 -23   1    2.08    0.95
  -4 -23   1    1.94    1.25
 -27   4  -1    2.05    1.52
   4  23  -1    2.14    1.20
 -27   4  -1    1.88    0.90
   4  23  -1    3.39    1.06
   4  23  -1    3.36    1.33
  -1 -23   1   18.61    1.69
  24  -1   1   18.71    2.59
 -23  24   1   20.06    2.40
  24  -1   1   16.38    2.10
  24  -1   1   18.47    2.94
  -1 -23   1   19.14    2.30
   1  23  -1   16.89    2.12
  23 -24  -1   19.98    2.06
   1  23  -1   17.65    1.90
 -24   1  -1   17.54    2.47
  23 -24  -1   19.01    1.28
 -24   1  -1   16.32    1.67
  23 -24  -1   19.11    1.24
   1  23  -1   16.47    1.62
  21   2   1   82.66    3.77
  21   2   1   80.00    4.64
 -23  21   1   83.65    4.09
   2 -23   1   88.72    4.01
   2 -23   1   88.14    3.24
  21   2   1   82.78    3.75
  23 -21  -1   89.22    4.15
  23 -21  -1   84.94    2.73
 -21  -2  -1   86.81    4.16
  -2  23  -1   84.13    2.94
  -2  23  -1   87.47    3.92
  23 -21  -1   91.75    2.68
  -2  23  -1   86.66    3.81
 -21  -2  -1   82.19    3.41
 -23  18   1    4.89    1.53
  18   5   1    8.06    1.66
  18   5   1    5.99    1.73
   5 -23   1    6.40    1.49
  18   5   1    5.68    1.20
   5 -23   1    7.71    1.16
  23 -18  -1    7.30    1.04
  -5  23  -1    8.39    1.55
 -18  -5  -1    8.49    1.31
  -5  23  -1    9.23    1.58
  23 -18  -1    7.90    0.97
  23 -18  -1    7.84    1.90
 -18  -5  -1    4.86    1.33
   8 -23   1   15.89    1.37
  15   8   1   12.85    1.71
  15   8   1   20.65    2.38
 -23  15   1   12.75    2.01
   8 -23   1   16.65    2.13
  15   8   1   13.30    1.67
  23 -15  -1   10.80    2.06
  23 -15  -1   18.07    1.59
  -8  23  -1   17.16    1.99
 -15  -8  -1   14.05    1.44
 -15  -8  -1   15.68    1.87
 -15  -8  -1   13.47    1.68
  -8  23  -1   17.71    1.93
  23 -15  -1   15.56    1.26
  -8  23  -1   10.65    1.55
  11 -23   1    9.61    1.18
  12  11   1    8.35    1.30
 -23  12   1    6.76    1.60
  12  11   1    8.55    1.32
  12  11   1    8.60    1.50
  11 -23   1    9.05    1.65
 -11  23  -1    8.79    1.55
  23 -12  -1    7.23    1.77
 -12 -11  -1    6.93    1.24
 -11  23  -1    6.90    1.25
 -11  23  -1    9.00    1.37
  23 -12  -1    6.61    1.03
  23 -12  -1    8.84    1.26
 -12 -11  -1    6.16    1.07
 -23   9   1    9.34    1.31
   9  14   1   10.54    1.41
   9  14   1   11.31    1.49
  14 -23   1   10.90    1.30
 -23   9   1   10.01    1.74
   9  14   1   11.31    1.45
  -9 -14  -1   10.42    1.34
  -9 -14  -1   10.75    0.98
 -14  23  -1   12.30    1.47
 -14  23  -1   11.46    1.43
 -14  23  -1    9.86    1.67
  23  -9  -1   14.26    2.30
  23  -9  -1   10.11    1.23
  23  -9  -1    9.73    1.37
  17 -23   1   43.63    2.39
  17 -23   1   45.89    2.52
 -23   6   1   41.46    2.50
   6  17   1   45.20    2.35
 -23   6   1   45.15    3.07
   6  17   1   46.42    2.12
   6  17   1   43.01    2.37
  23  -6  -1   41.77    2.18
  -6 -17  -1   46.16    2.13
 -17  23  -1   45.31    3.14
 -17  23  -1   43.10    2.21
 -17  23  -1   45.68    3.21
  23  -6  -1   50.40    2.82
  23  -6  -1   47.56    3.42
 -23   3   1    2.31    1.30
   3  20   1    1.68    0.76
  20 -23   1    3.81    1.16
 -23   3   1    1.31    1.24
 -23   3   1    2.68    1.00
  20 -23   1    1.48    1.03
   3  20   1    1.63    0.73
   3  20   1    3.56    0.89
   3  20   1    1.80    0.62
  23  -3  -1    2.00    1.06
 -20  23  -1    0.69    1.37
  23  -3  -1   -1.47    1.20
  -3 -20  -1    0.95    0.71
 -20  23  -1    2.51    0.82
 -20  23  -1    2.84    1.40
  23  -3  -1    2.13    0.86
   0  23   1    9.58    0.72
   0  23   1    8.18    1.22
 -23   0   1   14.14    2.07
   0  23   1    9.60    1.25
  23 -23   1    9.41    1.69
 -23   0   1    7.72    1.77
  23 -23   1   10.15    1.67
   0  23   1   10.13    1.11
 -23   0   1    8.68    1.55
   0 -23  -1   11.04    1.25
  23   0  -1    8.54    1.64
 -23  23  -1    8.49    1.10
  23   0  -1   10.41    2.08
 -23  23  -1   11.50    2.23
 -23  23  -1    6.85    2.06
  23   0  -1    8.11    1.36
  -3  26   1    2.08    0.75
  -3  26   1    2.17    0.72
  26 -23   1    0.69    1.47
  26 -23   1    1.07    1.16
 -23  -3   1    0.57    0.91
 -23  -3   1    0.15    1.13
  -3  26   1    3.88    0.93
 -26  23  -1    1.89    0.74
  23   3  -1    1.80    0.90
  23   3  -1    1.19    1.19
  23   3  -1    2.01    1.43
   3 -26  -1    1.95    0.86
 -26  23  -1    3.30    1.94
  -6  29   1   13.35    1.31
  -6  29   1   14.97    1.47
  29 -23   1   14.43    2.23
 -23  -6   1   14.74    2.08
 -23  -6   1   13.27    2.17
 -23  -6   1   12.74    2.07
  -6  29   1   14.90    1.46
  29 -23   1   11.22    2.44
  23   6  -1   17.11    2.61
   6 -29  -1   14.06    1.55
 -29  23  -1   11.74    1.40
 -29  23  -1   14.10    3.18
  23   6  -1   13.13    1.75
  23   6  -1   14.48    2.16
  32 -23   1    0.50    1.34
 -23  -9   1   -0.08    1.39
  -9  32   1    1.39    0.85
  32 -23   1    2.91    2.13
 -23  -9   1   -0.19    1.23
 -23  -9   1   -0.74    0.67
  -9  32   1   -1.01    0.59
  -9  32   1    1.13    0.78
 -32  23  -1    0.38    1.92
  23   9  -1   -0.31    0.75
 -32  23  -1   -0.34    0.62
  23   9  -1    0.59    1.37
  23   9  -1   -0.45    0.99
  35 -23   1    2.95    2.30
 -12  35   1    0.42    0.97
 -23 -12   1    1.65    1.52
  35 -23   1   -0.59    1.48
  35 -23   1   -0.17    0.87
 -12  35   1    0.09    0.70
 -12  35   1    0.89    0.82
 -23 -12   1    2.81    1.68
  23  12  -1   -0.23    0.95
  23  12  -1    1.99    1.77
 -35  23  -1    0.96    0.89
 -35  23  -1   -2.50    1.87
  23  12  -1    2.02    1.50
 -23 -15   1    1.56    1.49
  38 -23   1    0.62    1.11
 -15  38   1   -0.50    0.53
 -23 -15   1   -0.31    1.55
 -15  38   1    0.45    1.09
 -15  38   1    1.30    0.59
  38 -23   1    0.50    1.41
  38 -23   1    5.49    2.53
 -38  23  -1    1.55    2.30
 -38  23  -1   -1.29    0.71
  23  15  -1    0.23    1.36
  23  15  -1    1.33    1.74
  23  15  -1    1.73    1.19
 -23 -18   1   -2.84    1.35
 -23 -18   1   -0.85    1.24
  41 -23   1    0.25    2.30
  41 -23   1    2.01    1.79
 -18  41   1    3.13    1.47
  41 -23   1    1.53    1.25
 -18  41   1    0.76    0.96
  23  18  -1   -1.52    0.96
  23  18  -1    0.03    1.49
 -41  23  -1    2.23    2.58
  44 -23   1    0.98    2.66
 -23 -21   1    3.01    1.49
 -23 -21   1    2.67    1.77
 -21  44   1    3.10    1.56
  44 -23   1    1.44    1.33
  44 -23   1   -1.01    1.51
 -21  44   1    2.40    1.28
 -44  23  -1   -1.61    2.14
  23  21  -1    1.62    1.80
  23  21  -1    3.59    1.42
  23  21  -1    1.21    1.55
 -24  47   1    0.36    1.25
 -24  47   1    0.68    1.46
 -23 -24   1   -1.04    1.02
  47 -23   1   -1.40    1.56
 -23 -24   1   -1.98    1.29
  47 -23   1    0.27    1.16
  23  24  -1   -0.37    1.59
  23  24  -1   -0.11    1.13
 -47  23  -1    1.50    2.09
  23  24  -1    2.31    1.59
  44 -20   1    0.10    1.49
  44 -20   1   -1.60    1.05
 -24  44   1   -1.14    1.21
 -20 -24   1    0.03    1.04
 -20 -24   1   -1.16    1.32
 -24  44   1   -2.90    1.18
 -44  20  -1   -0.69    1.88
  20  24  -1    0.64    1.60
  20  24  -1    1.93    1.32
  41 -17   1    4.27    1.61
 -24  41   1    2.70    1.57
  41 -17   1    2.75    1.93
  41 -17   1   -1.57    2.49
 -24  41   1    2.30    1.60
 -17 -24   1   -0.25    0.88
 -17 -24   1    2.14    1.83
  17  24  -1    1.49    1.16
  17  24  -1    1.34    1.63
 -41  17  -1    2.32    2.40
  17  24  -1    1.69    1.77
  38 -14   1   11.03    2.35
 -14 -24   1    5.87    1.59
 -24  38   1   11.11    2.26
 -14 -24   1    8.24    2.19
  38 -14   1    7.68    3.12
  38 -14   1    8.97    2.03
 -14 -24   1    8.63    1.18
 -24  38   1    8.79    1.95
  14  24  -1    6.53    1.99
  14  24  -1    8.71    1.67
 -38  14  -1    5.67    2.41
  14  24  -1    9.51    2.40
  14  24  -1    8.51    1.90
  35 -11   1   -0.43    1.21
 -24  35   1   -0.12    1.40
  35 -11   1    0.90    1.07
 -24  35   1    1.78    1.47
 -11 -24   1    2.19    1.57
 -11 -24   1    2.26    1.20
  11  24  -1    1.74    1.41
  11  24  -1    0.40    1.11
  11  24  -1    1.81    1.50
 -35  11  -1    1.33    2.02
  -8 -24   1   -1.23    1.07
  32  -8   1   -0.75    0.81
  32  -8   1    0.10    2.05
  -8 -24   1    0.57    0.98
  32  -8   1    1.16    1.32
 -24  32   1    1.53    1.34
 -24  32   1    1.85    1.46
 -32   8  -1    0.33    1.59
 -32   8  -1   -0.75    0.68
   8  24  -1    0.31    1.01
   8  24  -1    0.45    1.14
   8  24  -1    1.04    1.36
  29  -5   1    6.81    2.21
  29  -5   1    8.54    1.73
  29  -5   1    9.17    1.78
  -5 -24   1    7.42    1.48
 -24  29   1    5.95    1.78
  -5 -24   1    8.64    1.82
   5  24  -1    8.45    1.37
 -29   5  -1    7.26    2.00
   5  24  -1    7.67    1.85
 -29   5  -1    5.69    1.26
   5  24  -1    6.79    1.50
  -2 -24   1   16.71    2.27
 -24  26   1   13.13    2.11
  26  -2   1   13.13    2.03
  26  -2   1   16.45    2.11
  -2 -24   1   16.09    1.81
  26  -2   1   16.89    3.11
  24 -26  -1   15.48    1.65
 -26   2  -1   13.33    2.21
  24 -26  -1   15.66    1.13
   2  24  -1   18.03    1.67
   2  24  -1   14.33    2.19
 -26   2  -1   16.82    1.72
  24 -26  -1   15.80    1.22
   2  24  -1   18.51    1.99
 -24  23   1    9.38    1.92
  23   1   1    6.99    1.50
  23   1   1    9.86    2.21
   1 -24   1    8.18    1.69
 -23  -1  -1    8.37    1.37
  -1  24  -1    9.03    1.90
  24 -23  -1   10.40    1.81
  24 -23  -1    8.83    1.03
  -1  24  -1    8.94    1.23
 -23  -1  -1    7.26    1.77
  24 -23  -1    7.44    0.97
  -1  24  -1    7.89    1.62
  20   4   1   10.06    2.18
 -24  20   1    9.41    1.89
  20   4   1   11.60    1.78
  20   4   1   12.36    1.73
   4 -24   1   13.41    1.89
   4 -24   1   12.95    1.45
  24 -20  -1   12.82    1.17
 -20  -4  -1   11.55    1.47
  -4  24  -1   10.14    1.67
 -20  -4  -1   10.27    1.78
  -4  24  -1   13.74    1.83
  24 -20  -1   11.32    1.28
  -4  24  -1   13.12    1.32
  24 -20  -1   11.93    2.13
  17   7   1    1.71    1.39
   7 -24   1    0.63    0.64
   7 -24   1    0.33    0.94
 -24  17   1   -0.45    1.16
  17   7   1    0.69    0.82
 -17  -7  -1    1.47    0.86
  24 -17  -1    1.60    0.65
 -17  -7  -1    0.21    0.93
  24 -17  -1    0.99    1.39
  -7  24  -1    1.25    0.97
  -7  24  -1    0.47    1.00
  24 -17  -1    1.44    0.78
  14  10   1    3.49    1.66
 -24  14   1    6.83    1.71
  10 -24   1    4.81    1.38
  10 -24   1    6.06    1.00
  14  10   1    2.56    1.06
  14  10   1    5.09    1.21
 -10  24  -1    4.20    1.33
 -10  24  -1    6.63    1.31
 -14 -10  -1    5.43    1.25
  24 -14  -1    4.62    0.98
 -14 -10  -1    3.29    0.96
  24 -14  -1    4.82    0.88
 -10  24  -1    4.44    1.14
  24 -14  -1    6.80    1.92
 -24  11   1    2.97    1.29
  11  13   1    4.84    1.28
  13 -24   1    3.80    0.92
  13 -24   1    2.95    1.33
  11  13   1    3.26    0.98
  11  13   1    2.52    1.00
 -13  24  -1    6.21    1.18
  24 -11  -1    3.60    0.92
 -13  24  -1    3.93    1.10
  24 -11  -1    2.47    0.93
 -11 -13  -1    3.46    0.81
 -13  24  -1    5.40    1.44
 -11 -13  -1    3.30    1.01
  24 -11  -1    5.76    1.73
 -24   8   1   62.49    2.92
   8  16   1   61.78    2.78
   8  16   1   58.75    2.66
   8  16   1   65.75    2.98
 -24   8   1   60.80    3.57
  16 -24   1   62.12    2.70
 -16  24  -1   58.67    3.53
  -8 -16  -1   59.92    2.58
 -16  24  -1   66.33    3.52
 -16  24  -1   60.98    2.67
  24  -8  -1   60.15    3.91
  24  -8  -1   65.16    2.76
  24  -8  -1   60.52    3.07
   5  19   1   32.46    2.04
   5  19   1   33.75    2.15
 -24   5   1   27.98    2.75
 -24   5   1   31.24    2.79
  19 -24   1   29.27    2.18
  19 -24   1   32.47    2.22
   5  19   1   30.66    1.71
 -24   5   1   27.79    2.19
  24  -5  -1   32.78    2.04
  24  -5  -1   29.62    2.98
 -19  24  -1   32.95    2.90
 -19  24  -1   35.98    3.18
  -5 -19  -1   33.61    1.92
 -19  24  -1   30.91    1.86
  24  -5  -1   27.12    2.22
   2  22   1    9.14    0.96
  22 -24   1    9.36    1.64
   2  22   1   10.28    1.38
 -24   2   1   10.01    1.66
   2  22   1   11.65    1.23
   2  22   1   10.29    1.34
 -24   2   1    9.33    2.03
  22 -24   1    9.39    1.57
 -24   2   1    9.66    1.83
 -22  24  -1    6.61    1.99
 -22  24  -1    8.89    1.20
 -22  24  -1   12.69    2.21
  24  -2  -1    6.72    1.80
  24  -2  -1    9.61    1.59
  24  -2  -1    8.05    1.29
  -2 -22  -1   11.91    1.32
  -1  25   1    3.16    0.87
 -24  -1   1    3.92    1.71
  -1  25   1    5.29    1.05
 -24  -1   1    2.26    1.61
 -24  -1   1    4.56    1.26
  25 -24   1    2.69    1.33
  25 -24   1    2.79    1.59
  -1  25   1    2.48    0.76
 -25  24  -1    1.80    0.74
 -25  24  -1    2.46    1.83
  24   1  -1    3.61    1.02
   1 -25  -1    3.09    0.88
  24   1  -1    3.71    1.34
  24   1  -1    4.57    1.75
  -4  28   1    0.64    0.64
 -24  -4   1   -0.33    1.32
  -4  28   1    0.66    0.71
  28 -24   1   -1.01    1.12
  -4  28   1   -0.86    0.58
 -24  -4   1    0.47    0.83
  28 -24   1    1.09    1.57
  24   4  -1   -0.67    0.62
   4 -28  -1   -0.94    0.68
 -28  24  -1    0.48    0.59
  24   4  -1    2.18    1.46
 -28  24  -1    1.51    1.78
  24   4  -1   -0.82    1.00
  -7  31   1    0.59    0.70
 -24  -7   1   -0.03    1.25
  -7  31   1    0.45    0.77
  31 -24   1   -1.68    1.54
  -7  31   1    0.10    0.74
 -24  -7   1   -0.93    1.10
 -24  -7   1    0.52    0.99
  31 -24   1    1.08    1.38
 -31  24  -1    1.02    2.06
  24   7  -1    2.85    1.47
  24   7  -1    0.08    0.79
  24   7  -1   -0.10    1.35
  34 -24   1    1.69    1.62
  34 -24   1    3.61    2.42
 -24 -10   1   -0.30    0.94
 -10  34   1    2.69    1.05
 -10  34   1    0.79    0.78
 -24 -10   1    1.77    1.47
 -10  34   1    2.24    0.95
 -24 -10   1    2.70    1.80
  24  10  -1    1.81    1.21
  24  10  -1   -0.23    1.06
  24  10  -1   -0.78    1.45
 -34  24  -1    0.07    1.98
 -34  24  -1    1.42    0.86
 -13  37   1    1.07    0.84
  37 -24   1    2.93    2.40
  37 -24   1    0.28    1.46
 -24 -13   1    0.51    1.57
  37 -24   1    2.07    1.13
 -13  37   1    1.15    0.76
 -24 -13   1   -1.72    1.43
  24  13  -1    1.49    1.17
  24  13  -1   -0.31    1.35
 -37  24  -1   -0.03    2.23
 -37  24  -1    0.39    0.83
  24  13  -1    3.29    1.89
 -24 -16   1    3.40    2.01
 -16  40   1    0.44    1.63
  40 -24   1    1.51    1.22
  40 -24   1   -1.75    3.73
  40 -24   1    0.95    1.67
 -40  24  -1    3.37    1.28
 -40  24  -1    4.41    2.66
  24  16  -1    1.18    1.50
  24  16  -1   -0.01    1.14
  43 -24   1    1.50    1.74
 -19  43   1   -0.71    0.99
 -24 -19   1    0.20    1.32
  43 -24   1    0.95    2.38
 -24 -19   1    1.43    1.80
  43 -24   1    0.21    1.09
 -19  43   1    3.27    1.40
  24  19  -1   -0.77    1.11
  24  19  -1    2.58    1.88
 -43  24  -1    3.70    2.63
  24  19  -1    0.32    1.43
  46 -24   1   -1.48    0.84
 -24 -22   1   -1.44    1.30
 -22  46   1    1.03    1.17
 -24 -22   1    0.74    1.15
 -22  46   1    0.78    1.23
  46 -24   1    0.65    1.62
  24  22  -1   -0.98    1.31
  24  22  -1    0.68    1.03
  24  22  -1   -2.28    1.31
 -46  24  -1    1.24    2.13
  49 -24   1   -2.10    1.24
  49 -24   1   -0.05    1.14
 -25  49   1    2.47    1.49
 -24 -25   1   -1.37    1.46
 -24 -25   1    0.13    1.05
 -25  49   1   -0.36    1.30
  24  25  -1   -1.10    1.13
 -49  24  -1    2.96    2.43
  24  25  -1    1.82    1.27
  46 -21   1    2.49    1.37
 -21 -25   1    0.59    0.98
 -25  46   1    0.04    1.14
  46 -21   1    2.45    1.75
 -25  46   1    0.62    1.41
 -21 -25   1   -0.77    1.33
  21  25  -1    0.74    1.05
  21  25  -1   -2.98    1.32
 -46  21  -1    2.19    2.24
  21  25  -1    4.61    2.10
 -25  43   1    2.44    1.63
  43 -18   1    1.74    1.50
 -18 -25   1    2.46    1.09
 -25  43   1   -0.11    1.55
  43 -18   1    1.80    1.78
 -18 -25   1    1.93    1.69
  18  25  -1    1.76    1.66
 -43  18  -1   -0.91    2.10
  18  25  -1    1.68    1.80
  18  25  -1    0.06    1.32
 -15 -25   1    0.70    0.76
 -25  40   1    1.83    1.47
 -15 -25   1   -1.09    1.51
  40 -15   1   -0.95    2.28
  40 -15   1    0.71    1.21
  40 -15   1    3.12    1.90
 -15 -25   1    0.65    1.20
 -25  40   1   -2.04    1.42
  15  25  -1   -1.29    1.08
  15  25  -1   -1.99    1.33
  15  25  -1    0.49    1.03
  15  25  -1   -0.77    1.42
 -40  15  -1    1.18    2.11
 -25  37   1    1.37    1.56
 -12 -25   1    1.03    1.15
 -25  37   1    1.54    1.55
  37 -12   1   -0.24    2.16
  37 -12   1    0.67    1.45
 -12 -25   1    2.39    1.63
  37 -12   1    0.07    1.19
 -37  12  -1   -3.30    1.65
  12  25  -1   -0.87    0.79
  12  25  -1   -1.41    1.35
  12  25  -1    0.32    1.54
  12  25  -1    0.88    1.28
  -9 -25   1    0.63    0.95
 -25  34   1    2.74    1.71
  34  -9   1    1.38    1.25
 -25  34   1    3.01    1.44
  -9 -25   1    0.16    1.25
  34  -9   1   -0.78    2.28
  34  -9   1    1.75    1.43
   9  25  -1    1.71    1.39
   9  25  -1    2.35    1.24
   9  25  -1    2.51    1.61
 -34   9  -1    1.79    2.07
 -25  31   1    4.71    1.71
  31  -6   1    5.03    1.50
  -6 -25   1    6.65    1.39
  31  -6   1    6.70    2.56
  31  -6   1    5.67    1.66
  -6 -25   1    3.19    1.61
 -31   6  -1    2.83    1.02
   6  25  -1    5.02    1.47
 -31   6  -1    1.74    1.71
   6  25  -1    6.73    1.63
   6  25  -1    6.99    1.93
  28  -3   1    2.15    1.24
  -3 -25   1    2.81    1.34
  28  -3   1   -0.27    0.92
  28  -3   1    1.30    1.95
  -3 -25   1    1.87    0.92
 -25  28   1    2.50    1.53
 -28   3  -1    3.22    1.76
   3  25  -1    1.13    0.84
  25 -28  -1    1.51    0.64
  25 -28  -1    1.12    0.52
   3  25  -1    2.00    1.28
 -28   3  -1    0.59    0.80
   3  25  -1    2.14    1.15
   0 -25   1    5.97    1.15
  25   0   1    4.88    1.46
  25   0   1    5.71    2.16
  25   0   1    5.58    1.31
   0 -25   1    4.68    1.50
 -25  25   1    4.35    1.63
   0  25  -1    6.29    1.19
   0  25  -1    2.07    1.27
 -25   0  -1    7.88    2.32
   0  25  -1    4.28    1.25
  25 -25  -1    4.39    0.81
  25 -25  -1    6.44    0.97
  25 -25  -1    4.57    1.44
 -25   0  -1    6.20    1.25
  22   3   1    8.85    1.63
   3 -25   1    7.70    1.16
  22   3   1    9.59    2.30
  22   3   1    7.29    1.66
   3 -25   1    5.88    1.50
 -25  22   1    7.71    1.82
  25 -22  -1    8.61    1.14
 -22  -3  -1    6.71    1.22
  25 -22  -1    6.87    0.99
  25 -22  -1   11.39    2.13
  -3  25  -1    9.07    1.21
  -3  25  -1   11.46    1.83
  -3  25  -1    8.43    1.85
 -22  -3  -1    7.59    1.77
 -25  19   1   11.72    2.01
   6 -25   1   10.76    1.27
  19   6   1   10.23    1.67
   6 -25   1    9.55    1.74
  19   6   1   10.35    1.72
  19   6   1   10.98    2.15
  25 -19  -1   11.87    1.22
  25 -19  -1   12.45    2.80
  -6  25  -1    9.27    1.59
  25 -19  -1    9.26    1.23
 -19  -6  -1   12.88    1.81
   9 -25   1    0.02    0.98
  16   9   1    2.84    1.39
 -25  16   1    3.88    1.60
   9 -25   1    1.68    0.73
  16   9   1    2.33    1.00
  25 -16  -1    3.68    1.62
  25 -16  -1    3.17    0.92
  -9  25  -1    2.45    1.06
 -16  -9  -1    1.62    0.95
  -9  25  -1    0.75    0.92
  25 -16  -1    2.08    0.66
 -16  -9  -1    2.01    1.14
  13  12   1    4.70    1.23
 -25  13   1    7.78    1.81
  13  12   1    6.50    1.23
  12 -25   1    5.18    0.93
  12 -25   1    4.59    1.51
  13  12   1    7.58    2.53
 -12  25  -1    5.87    1.24
  25 -13  -1    5.33    1.14
  25 -13  -1    6.34    1.94
 -13 -12  -1    7.22    1.37
 -12  25  -1    6.12    1.28
  25 -13  -1    6.12    1.03
 -12  25  -1    8.35    1.55
 -13 -12  -1    7.08    1.11
  15 -25   1    3.75    0.93
  10  15   1    2.39    0.95
  10  15   1    2.40    0.99
  10  15   1    3.93    1.11
 -25  10   1    1.37    1.32
 -15  25  -1    2.93    0.97
 -15  25  -1    1.86    0.97
 -15  25  -1    1.97    1.24
 -10 -15  -1    0.00    0.80
  25 -10  -1    1.82    0.83
  25 -10  -1    2.06    1.47
  25 -10  -1    2.43    1.03
 -10 -15  -1    0.68    0.60
 -25   7   1    2.21    1.43
  18 -25   1    2.67    1.07
 -25   7   1    3.82    1.02
   7  18   1    4.59    1.05
   7  18   1    3.66    0.98
  18 -25   1    3.39    1.03
   7  18   1    4.85    1.05
  25  -7  -1    1.72    0.82
  25  -7  -1    2.55    1.39
 -18  25  -1    4.29    1.51
  -7 -18  -1    5.46    1.05
 -18  25  -1    2.58    1.45
 -18  25  -1    3.77    1.01
  25  -7  -1    4.83    1.28
  21 -25   1    2.12    1.04
   4  21   1    3.16    0.92
 -25   4   1    2.09    1.41
   4  21   1    4.13    0.83
 -25   4   1    6.10    2.02
   4  21   1    5.37    1.12
   4  21   1    4.74    1.05
  21 -25   1    1.64    1.08
 -25   4   1    4.26    1.16
  25  -4  -1    3.20    1.01
  -4 -21  -1    3.85    0.93
 -21  25  -1    4.46    1.52
  25  -4  -1    3.20    1.49
  25  -4  -1    2.84    1.10
 -21  25  -1    1.34    1.51
 -21  25  -1    4.34    0.97
   1  24   1    3.11    0.64
   1  24   1    3.22    0.95
   1  24   1    5.10    0.96
 -25   1   1    6.57    1.88
 -25   1   1    2.97    1.42
   1  24   1    3.87    1.01
  24 -25   1    3.64    1.31
  24 -25   1    4.05    1.39
 -25   1   1    5.74    1.38
  25  -1  -1    3.16    1.72
  25  -1  -1    4.87    1.44
 -24  25  -1    4.07    1.51
  -1 -24  -1    4.38    1.03
  25  -1  -1    3.48    1.06
 -24  25  -1    3.42    1.90
 -24  25  -1    4.03    0.88
  27 -25   1    7.62    1.63
  -2  27   1    7.29    1.15
 -25  -2   1    5.46    1.72
  27 -25   1    7.93    2.01
  -2  27   1    7.05    1.02
  -2  27   1   11.51    1.44
 -25  -2   1   10.67    1.79
 -25  -2   1   10.45    1.95
 -27  25  -1    2.07    1.88
   2 -27  -1    6.85    1.18
  25   2  -1    8.44    1.53
  25   2  -1    9.72    2.21
  25   2  -1    5.34    1.56
 -27  25  -1    5.70    1.00
  -5  30   1    7.01    1.12
  30 -25   1    5.41    2.05
 -25  -5   1    2.74    1.51
  -5  30   1    5.39    1.17
  -5  30   1    4.61    0.98
 -25  -5   1    4.49    1.63
  30 -25   1    8.18    1.83
 -25  -5   1    7.84    1.64
 -30  25  -1    0.51    1.92
  25   5  -1    5.15    1.30
  25   5  -1    4.19    1.82
  25   5  -1    6.52    1.72
 -30  25  -1    5.38    1.00
   5 -30  -1    5.65    1.17
 -25  -8   1    3.17    1.54
  -8  33   1    3.70    0.95
 -25  -8   1    4.77    1.94
  33 -25   1    2.91    2.26
  33 -25   1    2.92    1.64
  -8  33   1    3.05    1.04
  -8  33   1    2.73    0.98
  25   8  -1    1.93    1.16
  25   8  -1    3.72    1.71
 -33  25  -1    4.52    0.99
  25   8  -1    4.13    1.69
 -33  25  -1    5.48    2.56
  36 -25   1    3.68    1.71
 -11  36   1    3.17    0.92
 -25 -11   1    4.16    1.91
  36 -25   1    2.80    1.16
 -11  36   1    3.11    1.12
 -11  36   1    3.86    1.13
 -25 -11   1    5.42    1.76
  36 -25   1    2.23    2.25
 -36  25  -1    4.66    2.68
  25  11  -1    4.01    1.43
 -36  25  -1    2.39    1.00
  25  11  -1    1.35    1.52
  25  11  -1    3.70    1.87
  39 -25   1   -2.11    2.24
 -25 -14   1    0.05    1.37
 -14  39   1    0.23    0.69
 -25 -14   1    0.21    1.63
 -14  39   1    1.51    1.17
 -14  39   1   -0.81    0.73
  39 -25   1   -0.73    0.90
  39 -25   1    0.17    1.66
 -14  39   1    0.26    0.75
 -39  25  -1    0.19    0.94
 -39  25  -1   -1.85    2.13
  25  14  -1    1.25    1.29
  25  14  -1    0.78    1.58
 -17  42   1    1.68    1.31
  42 -25   1    6.74    3.12
 -25 -17   1    2.61    1.52
  42 -25   1    3.65    1.91
  42 -25   1    1.83    1.21
 -25 -17   1   -1.39    1.63
  25  17  -1    2.39    1.75
  25  17  -1    1.00    1.30
  25  17  -1    0.77    1.86
 -42  25  -1   -1.12    2.10
 -20  45   1   -0.71    0.96
 -25 -20   1   -0.10    1.53
 -25 -20   1    1.55    1.46
  45 -25   1    4.68    2.66
  45 -25   1    1.67    1.24
  45 -25   1   -1.50    1.40
 -20  45   1    2.32    1.30
  25  20  -1   -1.08    1.67
 -45  25  -1    2.80    2.50
  25  20  -1    1.11    1.73
  25  20  -1    0.66    1.16
 -23  48   1    1.16    1.22
  48 -25   1   -0.35    1.58
 -25 -23   1   -1.92    0.97
 -23  48   1   -0.43    1.30
  48 -25   1    1.00    1.22
 -25 -23   1    0.27    1.73
  25  23  -1   -1.08    1.28
 -48  25  -1    1.57    2.28
  25  23  -1    1.75    2.56
  51 -25   1   -3.40    1.36
 -26  51   1   -0.06    1.34
 -26  51   1    0.50    1.40
 -25 -26   1    1.68    1.87
  51 -25   1   -1.31    1.11
 -25 -26   1    0.38    1.05
  25  26  -1    0.29    1.18
 -51  25  -1    1.91    2.22
  25  26  -1    3.06    1.78
  48 -22   1    0.84    1.28
 -22 -26   1   -2.63    1.46
 -26  48   1   -1.64    1.10
 -22 -26   1   -0.20    0.80
  48 -22   1   -2.06    1.47
 -26  48   1    2.94    1.54
  22  26  -1    0.29    0.98
  22  26  -1   -0.84    1.37
  22  26  -1    0.41    1.23
 -19 -26   1    0.11    0.80
  45 -19   1   -0.57    1.09
 -19 -26   1   -1.15    1.31
 -26  45   1   -1.61    1.29
 -26  45   1   -2.28    1.12
  45 -19   1   -1.71    1.29
  19  26  -1    0.87    1.07
 -45  19  -1   -2.35    1.84
  19  26  -1   -2.32    0.99
  42 -16   1    1.64    1.48
  42 -16   1    3.03    4.69
 -16 -26   1    2.31    0.76
  42 -16   1    1.85    1.70
 -26  42   1    3.75    1.94
 -26  42   1    0.20    1.59
 -16 -26   1    2.81    1.81
  16  26  -1   -0.40    1.45
 -42  16  -1    0.56    1.94
  16  26  -1    1.93    1.42
  16  26  -1    4.03    1.66
  16  26  -1    0.33    1.76
 -13 -26   1    7.75    2.17
 -26  39   1    2.40    1.71
  39 -13   1    1.65    1.26
  39 -13   1    4.95    2.97
 -26  39   1   -0.93    1.40
  39 -13   1    4.20    1.95
  13  26  -1    3.25    1.78
  13  26  -1    3.66    1.57
  13  26  -1    5.28    2.08
  13  26  -1    1.89    1.15
 -39  13  -1    3.52    2.51
 -26  36   1    4.91    1.85
  36 -10   1    1.88    1.40
  36 -10   1    3.71    1.69
 -10 -26   1    1.45    1.16
  36 -10   1   -0.03    2.24
 -26  36   1    0.18    1.62
 -10 -26   1    2.38    2.83
  10  26  -1    2.50    1.19
  10  26  -1    4.62    1.54
  10  26  -1    5.72    1.76
  10  26  -1    1.06    1.50
 -36  10  -1    0.36    1.82
  33  -7   1    0.76    1.08
  33  -7   1   -0.93    1.13
  33  -7   1    1.10    1.98
 -26  33   1   -1.55    1.44
  -7 -26   1    1.85    1.00
  -7 -26   1    0.30    1.33
   7  26  -1    0.31    1.03
   7  26  -1    0.77    1.40
   7  26  -1    1.60    1.27
 -33   7  -1    2.13    1.84
  -4 -26   1    2.77    1.46
 -26  30   1    4.22    1.82
  30  -4   1    3.45    1.42
  30  -4   1    8.70    1.97
  -4 -26   1    4.69    1.25
  30  -4   1    6.25    2.23
   4  26  -1    6.93    1.75
   4  26  -1    5.70    1.43
 -30   4  -1    7.64    2.10
   4  26  -1    4.30    1.19
  27  -1   1    4.10    1.41
  -1 -26   1    3.95    1.42
 -26  27   1    2.47    1.60
  27  -1   1    4.58    2.24
  27  -1   1    2.78    1.21
  -1 -26   1    4.23    1.08
   1  26  -1    2.00    1.11
   1  26  -1    4.71    1.47
  26 -27  -1    2.68    1.32
   1  26  -1    2.47    0.99
 -27   1  -1    2.44    1.65
  26 -27  -1    3.37    0.74
  26 -27  -1    4.26    0.90
   2 -26   1    5.74    1.11
  24   2   1    3.54    1.21
  24   2   1    7.81    2.20
   2 -26   1    2.04    1.21
  24   2   1    4.68    1.32
 -26  24   1    2.93    1.58
  -2  26  -1    7.68    1.21
  26 -24  -1    3.95    0.88
 -24  -2  -1    5.37    1.72
  -2  26  -1    4.74    1.42
  26 -24  -1    4.88    1.72
  -2  26  -1    3.21    1.35
  26 -24  -1    4.60    0.92
   5 -26   1   19.36    1.59
   5 -26   1   18.89    2.34
  21   5   1   13.95    1.89
  21   5   1   17.18    2.13
 -26  21   1   19.64    2.59
  21   5   1   21.85    2.90
  -5  26  -1   20.54    2.18
 -21  -5  -1   17.77    2.18
  -5  26  -1   21.50    2.22
  26 -21  -1   18.39    1.45
  26 -21  -1   20.92    1.63
   8 -26   1   10.85    1.28
  18   8   1    7.20    1.43
  18   8   1    5.47    1.25
 -26  18   1   10.99    2.03
  18   8   1   14.83    2.37
   8 -26   1    8.24    1.76
  26 -18  -1    8.29    1.10
 -18  -8  -1    7.45    1.44
  26 -18  -1    7.59    1.99
 -18  -8  -1    9.66    1.71
  -8  26  -1    6.78    1.56
  -8  26  -1    8.15    1.50
  26 -18  -1    8.65    1.30
  11 -26   1    7.18    1.64
 -26  15   1    4.92    1.66
  15  11   1    8.34    1.43
  15  11   1    8.07    1.49
  15  11   1    9.63    1.83
  11 -26   1    9.94    1.21
  26 -15  -1    7.60    1.14
  26 -15  -1   11.43    2.45
 -15 -11  -1    9.01    1.34
 -11  26  -1   11.48    1.67
 -11  26  -1    8.33    1.48
 -15 -11  -1    8.64    1.52
  26 -15  -1    7.46    1.25
 -11  26  -1    8.81    1.77
  12  14   1    2.43    1.05
  14 -26   1    1.13    0.71
 -26  12   1    2.48    1.41
  12  14   1    3.64    1.14
  12  14   1    3.08    1.22
 -12 -14  -1    2.65    1.02
 -14  26  -1    2.16    1.03
 -14  26  -1    1.35    1.15
 -12 -14  -1    2.48    0.82
  26 -12  -1    1.47    0.91
  26 -12  -1    3.66    1.58
 -14  26  -1    2.48    0.96
  26 -12  -1    1.49    0.79
   9  17   1   28.05    2.12
 -26   9   1   28.57    2.88
  17 -26   1   28.04    1.87
   9  17   1   27.43    2.11
   9  17   1   26.31    1.97
  26  -9  -1   32.30    3.52
 -17  26  -1   30.01    2.68
 -17  26  -1   25.69    2.61
 -17  26  -1   29.79    1.96
  26  -9  -1   26.13    2.27
  26  -9  -1   26.22    1.93
  -9 -17  -1   27.69    1.93
  20 -26   1    4.66    1.22
   6  20   1    4.51    0.99
  20 -26   1    5.57    1.21
   6  20   1    4.79    1.16
   6  20   1    3.32    0.94
 -20  26  -1    3.65    1.52
  26  -6  -1    5.99    1.49
 -20  26  -1    4.91    1.00
  26  -6  -1    2.48    0.92
 -20  26  -1    2.09    1.55
  -6 -20  -1    6.11    1.15
  26  -6  -1    3.13    1.69
 -26   3   1   20.03    2.58
  23 -26   1   19.64    2.16
 -26   3   1   18.66    2.64
   3  23   1   22.83    1.37
   3  23   1   21.85    1.60
  23 -26   1   18.88    2.03
   3  23   1   22.76    1.93
   3  23   1   21.57    1.80
 -26   3   1   19.55    2.01
 -23  26  -1   22.77    2.96
  -3 -23  -1   21.96    1.74
  26  -3  -1   18.50    2.64
  26  -3  -1   19.23    1.79
 -23  26  -1   18.09    2.47
 -23  26  -1   23.16    1.59
  26 -26   1   -0.07    1.09
   0  26   1    0.96    0.73
   0  26   1    1.10    0.77
  26 -26   1    0.22    1.16
 -26   0   1    1.95    1.02
   0  26   1    1.24    0.51
   0  26   1    0.55    0.80
 -26   0   1    1.07    1.36
 -26   0   1    0.25    1.22
 -26  26  -1   -1.08    1.25
  26   0  -1    0.95    0.85
 -26  26  -1    0.45    0.63
   0 -26  -1    0.90    0.79
 -26  26  -1    3.55    1.96
  26   0  -1    0.58    1.03
  26   0  -1   -0.17    1.42
  -3  29   1   -0.09    0.68
 -26  -3   1   -1.35    1.19
  -3  29   1    0.02    0.78
  29 -26   1   -0.45    1.16
  29 -26   1   -0.03    1.40
 -26  -3   1    0.59    1.19
  -3  29   1    0.85    0.73
   3 -29  -1    1.29    0.91
  26   3  -1   -0.15    1.01
  26   3  -1    0.73    0.86
 -29  26  -1   -0.58    0.54
  26   3  -1    0.33    1.63
  -6  32   1    1.45    0.85
  32 -26   1    4.51    1.70
 -26  -6   1    1.17    1.46
 -26  -6   1    1.78    1.55
  32 -26   1    0.83    1.80
  -6  32   1    2.80    1.05
  -6  32   1    1.92    0.91
   6 -32  -1    3.64    1.14
 -32  26  -1    2.19    2.20
  26   6  -1    1.22    1.03
  26   6  -1    2.59    1.37
  26   6  -1    1.15    1.65
  -9  35   1   -1.02    0.68
 -26  -9   1   -0.06    1.43
  -9  35   1    0.10    0.98
  35 -26   1    0.48    2.06
  35 -26   1    2.92    1.71
  35 -26   1   -0.70    0.83
 -26  -9   1    1.06    1.42
  -9  35   1    3.01    1.09
 -35  26  -1    1.97    2.26
  26   9  -1    2.77    1.59
  26   9  -1    0.17    1.67
 -35  26  -1    1.10    0.88
  26   9  -1    0.59    1.04
 -12  38   1    1.60    0.98
  38 -26   1    0.07    1.64
 -12  38   1    1.02    0.78
 -26 -12   1   -2.53    1.40
  38 -26   1    0.83    2.39
 -12  38   1    0.84    1.02
 -26 -12   1    1.71    1.53
  38 -26   1    1.74    1.09
  26  12  -1    2.07    1.23
 -38  26  -1    0.76    0.83
  26  12  -1   -0.82    1.41
 -38  26  -1    2.97    2.28
 -15  41   1    1.62    0.74
  41 -26   1    0.24    1.54
 -26 -15   1    0.37    1.43
 -26 -15   1    1.17    1.77
 -15  41   1    0.64    0.73
 -15  41   1   -1.43    0.62
  41 -26   1    0.13    1.03
  26  15  -1    0.46    1.29
  26  15  -1   -2.69    1.61
 -41  26  -1    1.49    2.52
  26  15  -1   -0.12    1.62
  44 -26   1    0.91    2.44
  44 -26   1   -0.26    1.09
 -18  44   1    0.03    1.09
 -26 -18   1   -1.07    1.39
  44 -26   1   -0.77    1.57
 -26 -18   1   -0.46    1.21
 -44  26  -1   -1.68    2.11
  26  18  -1   -0.34    1.08
  26  18  -1    1.32    1.63
  26  18  -1   -2.09    1.49
 -26 -21   1    0.75    1.53
  47 -26   1    0.17    1.30
 -26 -21   1   -1.83    1.66
 -21  47   1    0.60    1.10
 -21  47   1   -0.83    0.96
  47 -26   1   -0.49    0.97
  26  21  -1    0.83    1.59
  26  21  -1    0.62    1.05
 -47  26  -1   -1.25    1.88
  26  21  -1   -2.21    1.52
  50 -26   1    2.37    2.03
 -24  50   1    1.75    1.39
  50 -26   1    1.14    1.26
 -26 -24   1    2.30    2.01
 -26 -24   1    0.64    1.18
 -24  50   1   -1.10    1.18
 -50  26  -1   -0.03    2.22
  26  24  -1   -0.82    1.08
  53 -26   1    0.02    1.55
 -27  53   1    1.70    1.44
 -27  53   1    1.51    1.38
  53 -26   1   -0.19    1.24
 -26 -27   1   -0.64    1.74
 -26 -27   1   -0.83    0.90
  26  27  -1    0.12    1.24
 -53  26  -1   -2.70    2.00
  26  27  -1   -2.14    1.64
 -27  50   1    1.26    1.33
 -23 -27   1    0.70    0.84
  50 -23   1    0.84    1.39
 -23 -27   1    2.70    1.97
 -27  50   1    1.74    1.57
  50 -23   1   -0.36    1.62
  23  27  -1    1.24    1.46
 -50  23  -1   -0.99    1.98
  23  27  -1    0.28    1.63
  47 -20   1    1.01    1.35
 -20 -27   1    1.11    1.56
 -27  47   1   -1.51    1.22
 -27  47   1    2.94    1.50
 -20 -27   1    1.32    0.75
  47 -20   1    0.05    1.58
  20  27  -1   -1.02    1.33
 -47  20  -1    1.93    1.95
  20  27  -1    0.66    1.52
  20  27  -1   -1.67    0.94
 -27  44   1    1.10    1.49
  44 -17   1   -0.47    1.62
  44 -17   1    0.21    1.26
 -27  44   1    2.85    1.55
 -17 -27   1   -1.46    1.35
  17  27  -1   -0.42    0.98
  17  27  -1    1.12    1.74
 -44  17  -1   -0.50    1.74
  17  27  -1    4.39    1.69
 -27  41   1   12.13    2.45
 -27  41   1    6.73    2.13
 -14 -27   1   13.65    2.68
  41 -14   1    8.76    2.20
  41 -14   1    7.49    2.13
  41 -14   1   10.56    3.90
 -41  14  -1   10.28    3.03
  14  27  -1    7.06    2.07
  14  27  -1    7.86    1.96
  14  27  -1    6.47    2.28
  14  27  -1   10.91    1.99
 -11 -27   1    1.84    1.21
 -27  38   1    2.44    1.73
 -27  38   1    1.79    1.62
 -11 -27   1    0.68    1.55
  38 -11   1    0.26    1.12
  38 -11   1    1.46    1.71
  38 -11   1    1.05    2.76
  11  27  -1    1.35    1.03
  11  27  -1    1.51    1.26
 -38  11  -1   -1.15    1.98
  11  27  -1    4.97    1.90
  11  27  -1    0.88    1.35
  35  -8   1    0.86    1.38
  -8 -27   1    4.04    1.32
  35  -8   1    1.02    2.54
 -27  35   1    2.03    1.74
  -8 -27   1   -0.44    1.39
  35  -8   1    0.43    1.13
 -27  35   1   -0.45    1.31
   8  27  -1    3.18    1.66
   8  27  -1    4.57    1.64
 -35   8  -1    1.44    1.96
   8  27  -1    4.95    1.45
  32  -5   1    2.12    1.34
  -5 -27   1    3.71    1.61
  -5 -27   1    0.95    0.93
 -27  32   1    1.28    1.69
  32  -5   1    1.97    2.08
  32  -5   1    2.46    1.42
   5  27  -1    5.71    2.99
 -32   5  -1    0.42    1.58
   5  27  -1    1.39    1.24
   5  27  -1    2.83    1.35
  29  -2   1    7.94    1.81
 -27  29   1    7.08    1.98
  -2 -27   1    5.75    1.68
  29  -2   1    5.07    2.41
  -2 -27   1    6.94    1.35
  29  -2   1    5.36    1.55
   2  27  -1    8.46    1.38
   2  27  -1    6.98    1.61
   2  27  -1    8.06    1.88
  27 -29  -1    6.48    0.87
 -29   2  -1    8.14    2.14
  27 -29  -1    7.20    1.01
   1 -27   1    9.80    1.39
 -27  26   1   13.43    2.27
  26   1   1   11.14    2.50
   1 -27   1    7.87    1.80
  26   1   1    7.36    1.54
  26   1   1    7.43    1.62
  27 -26  -1   11.40    1.97
  -1  27  -1   12.84    2.05
  -1  27  -1   11.44    1.46
  27 -26  -1    9.74    1.16
  -1  27  -1   10.51    1.81
 -26  -1  -1   10.76    2.06
  27 -26  -1    9.85    1.23
  23   4   1   10.66    2.30
   4 -27   1   10.04    1.84
  23   4   1    8.72    1.62
 -27  23   1    8.87    1.96
  23   4   1    9.98    1.76
   4 -27   1    8.64    1.27
  -4  27  -1    8.65    1.66
  -4  27  -1   10.34    1.34
  27 -23  -1   10.73    1.32
 -23  -4  -1   11.44    2.00
  27 -23  -1   11.26    2.43
  27 -23  -1   12.79    1.30
  -4  27  -1    9.89    1.79
   7 -27   1   12.60    1.97
   7 -27   1   12.89    1.36
 -27  20   1   15.66    2.38
  20   7   1    9.31    1.61
  20   7   1   16.16    2.48
  20   7   1   14.12    1.94
 -20  -7  -1   12.01    1.99
  -7  27  -1    9.22    1.70
 -20  -7  -1   10.75    1.74
  27 -20  -1   10.21    2.22
  27 -20  -1   15.12    1.55
  27 -20  -1   12.45    1.31
  -7  27  -1   12.14    1.76
 -27  17   1    5.10    1.71
  10 -27   1    3.23    0.85
  10 -27   1    3.88    1.34
  17  10   1    2.94    1.05
  17  10   1    4.10    1.52
  17  10   1    4.73    1.24
  27 -17  -1    4.95    1.08
 -10  27  -1    4.51    1.38
  27 -17  -1    4.62    1.83
 -10  27  -1    5.83    1.44
 -10  27  -1    1.98    1.06
 -17 -10  -1    3.20    1.08
  27 -17  -1    3.16    0.83
 -17 -10  -1    3.68    1.32
  14  13   1    1.57    1.24
 -27  14   1    2.93    1.57
  13 -27   1    2.81    0.81
  14  13   1    4.27    1.17
  13 -27   1    3.88    1.38
  14  13   1    2.20    1.05
 -13  27  -1    3.18    1.10
 -14 -13  -1    4.01    1.00
 -13  27  -1    5.42    1.49
 -14 -13  -1    4.83    1.23
  27 -14  -1    6.33    1.12
  27 -14  -1    8.95    2.16
  27 -14  -1    1.79    0.91
 -13  27  -1    3.96    1.19
  16 -27   1    5.59    1.01
  11  16   1    5.03    1.31
  11  16   1    2.85    1.01
  11  16   1    3.05    0.98
  27 -11  -1    3.68    1.03
  27 -11  -1    2.88    1.54
 -16  27  -1    4.18    1.10
 -11 -16  -1    3.88    0.79
  27 -11  -1    4.00    1.23
 -16  27  -1    5.59    1.47
 -11 -16  -1    2.91    1.01
   8  19   1    4.69    1.08
   8  19   1    6.97    1.23
  19 -27   1    6.47    1.23
  19 -27   1    4.60    1.11
   8  19   1    5.18    1.17
 -27   8   1    6.49    1.79
 -19  27  -1    4.04    1.67
 -19  27  -1    5.17    1.05
  27  -8  -1    4.77    1.36
  27  -8  -1    4.73    1.88
  -8 -19  -1    5.98    1.19
 -19  27  -1    5.78    1.67
   5  22   1    0.12    0.75
   5  22   1    1.53    0.76
   5  22   1    0.35    0.79
 -27   5   1    0.94    1.30
  22 -27   1    0.36    0.94
 -27   5   1   -0.35    1.15
  22 -27   1   -0.06    0.90
 -22  27  -1    0.27    1.51
 -22  27  -1   -0.14    1.21
  -5 -22  -1    0.09    0.70
 -22  27  -1    1.55    0.78
  27  -5  -1    0.72    0.79
  27  -5  -1    3.29    1.71
 -27   2   1    1.22    1.41
   2  25   1    1.66    0.83
   2  25   1    4.17    0.80
   2  25   1    3.19    0.97
 -27   2   1    2.13    1.30
  25 -27   1    0.80    1.12
   2  25   1    2.43    0.97
  25 -27   1    3.12    1.23
 -25  27  -1    3.25    0.83
  27  -2  -1   -0.58    1.50
  27  -2  -1    0.57    0.83
 -25  27  -1    3.51    1.94
 -25  27  -1    3.11    1.44
  -2 -25  -1    1.65    0.88
  27  -2  -1    1.08    1.17
 -27  -1   1    3.71    1.66
  -1  28   1    4.22    0.99
 -27  -1   1    3.60    1.53
  -1  28   1    2.95    0.97
  -1  28   1    3.87    1.14
  -1  28   1    4.72    0.66
  28 -27   1    2.86    1.45
  28 -27   1    5.23    1.47
  27   1  -1    5.05    1.53
 -28  27  -1    2.51    0.81
  27   1  -1    3.13    1.78
 -28  27  -1    2.94    2.11
  27   1  -1    3.96    1.21
   1 -28  -1    3.19    1.01
  -4  31   1    0.95    0.90
  31 -27   1   -1.03    1.43
  -4  31   1    0.09    0.73
 -27  -4   1    1.64    1.55
 -27  -4   1   -1.02    1.18
  31 -27   1   -0.04    1.33
  -4  31   1   -0.61    0.77
   4 -31  -1    1.88    0.98
 -31  27  -1    0.17    1.93
  27   4  -1   -0.67    1.42
 -31  27  -1    0.48    0.65
  27   4  -1   -0.02    0.83
  27   4  -1    2.62    1.49
  34 -27   1    0.85    1.97
  -7  34   1    0.06    0.78
  34 -27   1   -0.78    1.36
  -7  34   1    1.03    0.93
  -7  34   1    0.38    0.97
 -27  -7   1    0.63    1.46
 -27  -7   1    0.58    1.60
  27   7  -1    1.22    1.67
  27   7  -1    0.40    1.34
  27   7  -1    0.08    0.96
 -34  27  -1    0.75    0.82
 -34  27  -1   -0.22    2.16
 -10  37   1    1.28    1.03
 -10  37   1    1.99    0.91
 -27 -10   1    1.46    1.57
 -10  37   1    0.43    1.00
 -27 -10   1    2.27    1.95
  37 -27   1   -2.00    1.98
  37 -27   1    1.43    1.06
  37 -27   1    2.92    1.77
  27  10  -1    0.10    0.95
  27  10  -1    2.17    1.45
  27  10  -1    4.77    2.63
 -37  27  -1    2.18    0.98
 -37  27  -1   -1.78    2.25
  40 -27   1    0.71    1.03
  40 -27   1    7.00    2.75
 -27 -13   1    2.07    1.86
 -27 -13   1   -0.36    1.42
 -13  40   1    1.70    1.11
 -13  40   1    0.54    0.79
 -13  40   1    0.73    0.96
  40 -27   1    1.23    1.70
 -40  27  -1    1.09    0.97
  27  13  -1    0.22    1.73
  27  13  -1   -2.15    1.73
 -40  27  -1   -1.62    2.19
  27  13  -1    1.22    1.23
 -27 -16   1    0.11    1.37
  43 -27   1   -1.46    1.55
  43 -27   1    1.24    1.09
 -27 -16   1   -1.42    1.56
  43 -27   1   -3.46    2.03
 -16  43   1    0.21    1.11
  27  16  -1   -1.01    1.87
 -43  27  -1   -0.84    2.09
  27  16  -1   -0.36    1.56
  27  16  -1    0.40    1.14
  46 -27   1   -0.11    1.71
 -19  46   1   -1.43    0.99
  46 -27   1   -0.58    0.92
  46 -27   1   -0.49    1.95
 -27 -19   1    0.89    1.28
 -27 -19   1   -1.71    1.33
 -19  46   1   -0.36    0.84
 -46  27  -1    1.21    2.44
  27  19  -1    1.22    1.84
  27  19  -1    0.52    1.09
  27  19  -1   -0.72    1.43
 -27 -22   1   -0.57    1.51
 -22  49   1    2.57    1.44
  49 -27   1    2.06    1.91
  49 -27   1    2.61    1.29
 -22  49   1   -1.25    1.10
 -49  27  -1    1.68    2.26
  27  22  -1    1.02    1.37
  27  22  -1    1.89    1.44
  52 -27   1   -1.32    1.05
  52 -27   1    0.07    1.66
 -27 -25   1   -0.02    1.13
 -25  52   1    1.65    1.27
 -27 -25   1    0.22    1.87
 -25  52   1    3.56    1.48
  27  25  -1   -0.18    1.02
  27  25  -1   -0.54    1.64
 -52  27  -1   -3.08    1.86
  52 -24   1   -0.26    1.32
 -24 -28   1   -0.07    0.77
 -28  52   1    1.61    1.48
 -28  52   1   -0.62    1.39
  52 -24   1    2.03    1.98
  24  28  -1    0.52    1.09
 -52  24  -1    0.45    2.26
  24  28  -1   -0.03    1.77
 -21 -28   1   -0.33    1.43
  49 -21   1    0.41    1.60
 -28  49   1    1.94    1.49
  49 -21   1    0.42    1.19
 -28  49   1    2.03    1.46
 -49  21  -1   -2.03    1.47
  21  28  -1    1.74    1.94
  21  28  -1   -0.17    1.14
  21  28  -1   -0.80    1.48
  46 -18   1    1.67    1.41
  46 -18   1   -2.47    1.34
 -28  46   1    3.27    1.58
 -18 -28   1   -0.10    1.61
 -28  46   1    0.22    1.18
 -46  18  -1    2.69    2.12
  18  28  -1    0.09    0.95
  18  28  -1    1.46    1.73
 -15 -28   1   -0.97    1.48
  43 -15   1   -1.44    1.50
 -28  43   1    0.38    1.50
 -28  43   1    1.92    1.69
  43 -15   1   -0.96    1.15
  15  28  -1   -1.52    1.25
 -43  15  -1   -1.57    1.88
  15  28  -1    0.63    1.78
  15  28  -1    0.45    1.47
  15  28  -1    1.75    1.32
  40 -12   1    1.66    1.71
 -28  40   1    4.86    2.07
  40 -12   1    2.47    1.63
 -12 -28   1    8.37    2.23
  40 -12   1    3.03    2.87
 -12 -28   1    3.42    1.68
 -28  40   1    0.76    1.60
  12  28  -1    2.09    1.88
  12  28  -1    4.89    1.91
  12  28  -1    4.49    1.61
 -40  12  -1    2.76    2.28
  12  28  -1    5.09    1.46
 -28  37   1    1.09    1.47
  -9 -28   1    0.62    1.07
  37  -9   1    1.44    2.49
  37  -9   1    0.79    1.47
  -9 -28   1    0.48    1.77
 -28  37   1    0.48    1.74
  37  -9   1    0.54    1.21
   9  28  -1    0.97    0.92
 -37   9  -1   -1.34    1.90
   9  28  -1    0.74    1.12
   9  28  -1    0.64    1.45
   9  28  -1    0.87    1.35
 -28  34   1    6.30    2.08
  34  -6   1    5.09    2.57
  34  -6   1   -0.42    1.28
  34  -6   1    2.98    1.54
  -6 -28   1    2.51    1.11
  -6 -28   1    0.66    1.45
   6  28  -1    2.57    1.23
   6  28  -1    0.65    1.48
   6  28  -1    2.98    1.36
 -34   6  -1    0.93    1.78
  31  -3   1    1.77    2.22
  -3 -28   1   -1.91    0.66
 -28  31   1    0.70    1.63
  31  -3   1   -0.71    0.99
  -3 -28   1    1.87    1.37
  31  -3   1    0.15    1.20
   3  28  -1    0.19    0.97
   3  28  -1    0.18    1.37
 -31   3  -1    3.35    1.79
  28 -31  -1    0.69    0.67
   3  28  -1    0.03    1.07
   0 -28   1   -0.65    1.12
  28   0   1   -1.50    1.74
  28   0   1   -0.66    0.93
   0 -28   1   -0.01    0.68
 -28  28   1    0.88    1.52
  28   0   1    0.33    1.16
 -28   0  -1   -0.53    1.35
   0  28  -1   -0.58    1.10
  28 -28  -1    0.72    0.63
  28 -28  -1    0.75    0.81
   0  28  -1    1.17    0.88
  28 -28  -1   -1.04    1.10
   0  28  -1    2.27    1.25
  25   3   1   10.75    1.86
 -28  25   1   15.52    2.46
   3 -28   1    9.59    1.37
  25   3   1   14.34    2.74
  25   3   1   15.68    2.15
   3 -28   1   13.44    2.13
  28 -25  -1   18.19    2.55
  -3  28  -1   13.36    2.04
  -3  28  -1   12.68    1.46
  28 -25  -1   12.98    1.40
  -3  28  -1   14.26    2.00
  28 -25  -1   11.83    1.33
  22   6   1    6.07    2.01
   6 -28   1    1.79    1.25
  22   6   1    2.19    1.08
  22   6   1    5.09    1.38
 -28  22   1    3.78    1.71
   6 -28   1    4.45    0.94
  28 -22  -1    3.09    0.92
  28 -22  -1    5.18    1.94
 -22  -6  -1    5.16    1.54
  -6  28  -1    2.93    1.21
 -22  -6  -1    2.82    1.51
  28 -22  -1    3.72    0.92
  -6  28  -1    2.56    1.31
  19   9   1    6.23    1.41
 -28  19   1    6.09    1.79
  19   9   1    9.82    2.09
  19   9   1    7.81    1.63
   9 -28   1    9.60    1.20
   9 -28   1    8.09    1.73
  28 -19  -1    8.20    1.33
  -9  28  -1   10.61    1.68
  28 -19  -1    6.02    1.05
  -9  28  -1    9.28    1.59
  -9  28  -1    8.57    1.76
 -19  -9  -1   10.42    1.87
  28 -19  -1   10.23    2.25
 -19  -9  -1    7.05    1.44
  16  12   1   14.36    2.34
  16  12   1   13.13    1.79
  12 -28   1   13.58    1.30
  16  12   1   13.49    2.07
 -28  16   1   12.81    2.74
  12 -28   1   10.30    1.87
 -12  28  -1   12.27    2.06
 -16 -12  -1   15.71    1.95
  28 -16  -1   11.04    1.51
  28 -16  -1   12.16    1.43
 -16 -12  -1   13.71    1.67
 -12  28  -1   13.00    1.71
  28 -16  -1   14.69    2.65
 -12  28  -1    9.79    1.60
 -28  13   1   -0.53    1.22
  13  15   1    3.10    1.32
  13  15   1    5.99    1.30
  13  15   1    4.57    1.23
  15 -28   1    4.28    0.93
 -15  28  -1    2.89    1.03
  28 -13  -1    3.73    1.11
 -13 -15  -1    2.60    0.84
  28 -13  -1    2.90    0.94
  28 -13  -1    6.00    1.99
 -13 -15  -1    3.52    1.18
 -15  28  -1    5.00    1.20
 -15  28  -1    5.11    1.49
 -28  10   1   -0.38    1.23
  10  18   1    0.14    0.89
  18 -28   1    1.24    0.79
  10  18   1    0.61    0.73
 -18  28  -1    1.56    0.85
 -18  28  -1   -1.25    1.02
  28 -10  -1    3.68    1.70
 -10 -18  -1    1.58    0.92
  28 -10  -1    1.23    1.00
 -18  28  -1   -0.23    1.15
  21 -28   1    3.16    1.06
   7  21   1    0.69    0.86
 -28   7   1    2.52    1.50
 -28   7   1    6.53    1.76
  21 -28   1    1.31    1.04
   7  21   1    2.63    0.95
   7  21   1    2.49    1.01
  28  -7  -1    2.41    1.27
  -7 -21  -1    1.06    0.90
  28  -7  -1    3.81    1.06
 -21  28  -1    0.04    1.42
 -21  28  -1    1.75    0.81
  28  -7  -1    2.79    1.61
 -21  28  -1    3.15    1.42
 -28   4   1    7.80    2.01
  24 -28   1    5.92    1.34
   4  24   1    8.00    1.35
 -28   4   1    9.42    1.88
  24 -28   1    6.13    1.42
   4  24   1    7.84    1.09
   4  24   1    6.78    1.30
   4  24   1    8.11    1.24
 -24  28  -1    8.29    2.04
  28  -4  -1    8.38    2.23
 -24  28  -1    5.55    2.08
  28  -4  -1   10.31    1.85
  -4 -24  -1    7.47    1.25
  28  -4  -1    6.73    1.37
 -24  28  -1    9.82    1.18
   1  27   1    3.36    0.96
   1  27   1    3.34    0.72
 -28   1   1    6.14    1.80
  27 -28   1    2.00    1.31
 -28   1   1    3.24    1.61
  27 -28   1    3.18    1.33
   1  27   1    2.23    1.02
   1  27   1    2.80    1.06
 -27  28  -1    2.68    2.06
  28  -1  -1    2.12    1.80
 -27  28  -1    4.27    0.89
  -1 -27  -1    3.92    1.06
  28  -1  -1    3.30    1.28
  28  -1  -1    0.84    1.01
 -27  28  -1    2.82    1.70
  -2  30   1   -1.13    0.74
 -28  -2   1    0.95    1.48
  -2  30   1    0.86    0.81
  -2  30   1   -0.07    0.75
  30 -28   1    0.85    1.60
 -28  -2   1    0.58    1.42
  30 -28   1    0.04    1.33
 -30  28  -1    0.70    1.95
   2 -30  -1    2.21    0.98
  28   2  -1   -0.38    0.97
 -30  28  -1    1.27    0.74
  28   2  -1   -0.29    1.51
  28   2  -1   -0.63    1.04
 -28  -5   1    0.49    1.72
  33 -28   1    4.21    1.67
  -5  33   1    3.23    1.01
  -5  33   1    3.00    1.16
  33 -28   1    6.45    2.40
 -28  -5   1    2.17    1.58
  -5  33   1    3.23    1.07
  28   5  -1    3.92    2.08
 -33  28  -1    3.02    2.28
   5 -33  -1    1.76    1.08
  28   5  -1    2.88    1.55
  28   5  -1    2.09    1.24
  -8  36   1    0.46    0.97
 -28  -8   1    2.80    1.67
  36 -28   1   -0.72    0.76
  -8  36   1    0.41    0.98
  36 -28   1   -0.60    1.95
 -28  -8   1    1.66    1.80
  36 -28   1    0.24    1.53
  -8  36   1    0.02    0.79
 -36  28  -1   -1.47    2.11
 -36  28  -1    0.22    0.79
  28   8  -1   -0.11    2.15
  28   8  -1   -0.36    0.90
  28   8  -1   -0.78    1.41
  39 -28   1    1.74    1.76
 -11  39   1    0.75    1.09
 -11  39   1    0.05    1.00
  39 -28   1    2.35    1.11
 -28 -11   1   -0.17    1.66
 -28 -11   1   -1.05    1.41
 -11  39   1   -0.04    0.81
  39 -28   1    1.46    2.40
  28  11  -1    1.69    2.13
 -39  28  -1   -0.02    2.19
  28  11  -1    1.45    1.53
  28  11  -1    1.76    1.27
 -39  28  -1    1.89    0.96
 -14  42   1   -0.51    0.72
  42 -28   1    1.53    1.14
 -28 -14   1    2.87    1.94
 -14  42   1    0.83    0.94
 -28 -14   1    0.74    1.50
  42 -28   1    2.62    1.89
 -14  42   1    0.89    0.94
  28  14  -1   -2.65    1.75
  28  14  -1    0.86    1.60
 -42  28  -1   -1.45    2.31
  28  14  -1    1.75    1.34
  45 -28   1    1.45    1.68
  45 -28   1    2.44    1.26
 -28 -17   1   -0.46    1.51
  45 -28   1    4.40    2.59
 -17  45   1    1.31    1.19
 -28 -17   1   -0.25    1.29
  28  17  -1    0.94    1.19
 -45  28  -1    0.39    2.08
  28  17  -1   -0.29    1.30
  28  17  -1   -0.98    1.85
  48 -28   1    1.29    1.21
 -28 -20   1    1.76    1.32
  48 -28   1   -2.17    1.35
 -20  48   1    0.52    1.10
 -28 -20   1    0.14    1.74
 -20  48   1   -1.56    0.90
  28  20  -1    1.66    1.28
 -48  28  -1    1.36    2.26
  28  20  -1   -0.43    1.13
  51 -28   1    1.85    1.24
 -23  51   1   -2.04    1.04
  51 -28   1   -0.98    1.72
 -28 -23   1   -1.15    1.63
 -23  51   1   -2.00    1.20
 -51  28  -1    3.16    2.38
  28  23  -1   -1.84    1.43
  28  23  -1   -0.06    1.16
 -22 -29   1    0.89    1.88
  51 -22   1   -1.90    1.13
  51 -22   1   -0.92    1.72
 -29  51   1   -0.14    1.31
  22  29  -1    0.61    2.08
  22  29  -1    0.13    1.30
 -51  22  -1   -1.62    1.65
 -19 -29   1    0.93    1.44
 -29  48   1    3.22    1.38
  48 -19   1   -0.83    1.18
 -29  48   1    1.43    1.54
  48 -19   1   -1.24    1.58
 -48  19  -1   -5.87    2.39
  19  29  -1    1.63    1.23
  19  29  -1    0.98    1.70
  19  29  -1   -1.13    1.39
  45 -16   1   -0.58    1.19
 -29  45   1   -1.54    1.56
  45 -16   1   -0.11    1.50
 -16 -29   1   -1.46    1.33
 -29  45   1    0.46    1.49
  16  29  -1   -0.84    0.86
  16  29  -1   -0.82    1.23
 -45  16  -1    1.99    2.02
  16  29  -1    1.70    1.77
 -29  42   1    0.44    1.58
 -13 -29   1   -0.65    1.43
  42 -13   1    0.67    1.41
  42 -13   1    0.08    1.44
 -29  42   1   -1.90    1.57
  13  29  -1    2.52    1.39
  13  29  -1    1.92    1.43
 -42  13  -1    0.61    2.26
  13  29  -1   -0.20    1.50
  13  29  -1   -0.04    1.55
 -29  39   1    2.31    1.76
 -10 -29   1    1.76    1.19
  39 -10   1    3.62    2.49
 -10 -29   1    3.44    1.79
  39 -10   1    3.18    1.64
  39 -10   1    3.18    1.99
 -29  39   1    4.84    2.11
  10  29  -1    2.30    1.68
  10  29  -1    3.52    1.68
 -39  10  -1   -1.23    1.90
  10  29  -1    2.63    1.23
  10  29  -1    0.89    1.30
  -7 -29   1    2.58    1.25
  36  -7   1    2.78    1.47
  -7 -29   1    1.92    1.67
 -29  36   1   -0.68    1.67
  36  -7   1    2.43    2.09
 -29  36   1    7.18    2.19
  36  -7   1    6.37    1.90
   7  29  -1    3.70    1.35
   7  29  -1    1.69    1.62
   7  29  -1    3.10    1.12
 -36   7  -1    1.39    1.89
   7  29  -1    6.86    1.81
  -4 -29   1    0.41    1.32
 -29  33   1    0.75    1.65
  33  -4   1   -0.33    2.23
  33  -4   1   -0.97    1.10
  33  -4   1    0.69    1.41
  -4 -29   1    1.93    1.09
 -33   4  -1   -0.81    1.62
   4  29  -1   -1.15    1.41
   4  29  -1    0.95    1.22
   4  29  -1    1.98    1.16
  30  -1   1    8.76    1.85
  -1 -29   1    7.32    1.94
  30  -1   1    5.83    2.81
  -1 -29   1    6.98    1.38
  30  -1   1    8.68    1.93
 -29  30   1    6.70    2.10
   1  29  -1    6.76    1.60
   1  29  -1   11.44    2.29
  29 -30  -1    7.51    1.20
 -30   1  -1    8.39    2.11
  29 -30  -1    8.26    1.06
  29 -30  -1    8.97    1.59
   1  29  -1    9.21    1.42
  27   2   1   -0.34    0.88
   2 -29   1   -0.21    0.68
  27   2   1   -1.96    1.56
 -29  27   1    0.90    1.52
  27   2   1    2.18    1.32
   2 -29   1   -1.62    1.01
  29 -27  -1    1.38    0.85
  29 -27  -1    1.24    0.71
  29 -27  -1   -0.23    1.31
  -2  29  -1    0.33    1.04
  -2  29  -1   -0.50    0.77
 -27  -2  -1   -0.20    1.49
  -2  29  -1   -0.27    1.18
  24   5   1    5.56    1.97
 -29  24   1    4.46    1.82
   5 -29   1    3.71    1.42
   5 -29   1    3.51    1.12
  24   5   1    4.12    1.39
  24   5   1    4.74    1.45
  -5  29  -1    5.38    1.53
  29 -24  -1    6.27    2.06
  -5  29  -1    8.60    1.73
  29 -24  -1    5.32    1.06
  29 -24  -1    6.15    1.13
  -5  29  -1    5.40    1.06
 -24  -5  -1    3.69    1.52
 -29  21   1    6.60    1.92
  21   8   1    9.24    1.70
   8 -29   1    9.13    1.23
   8 -29   1    7.39    1.76
  21   8   1   10.37    2.31
  21   8   1    7.98    1.58
  29 -21  -1    9.26    1.34
 -21  -8  -1   10.54    1.97
  -8  29  -1   10.17    1.87
  29 -21  -1    9.33    2.31
 -21  -8  -1    9.88    1.69
  29 -21  -1   10.09    1.31
  -8  29  -1   12.30    1.88
  18  11   1    2.19    1.11
  11 -29   1    2.07    0.74
  18  11   1    0.31    0.86
  11 -29   1    1.82    1.20
  18  11   1    4.18    1.62
 -29  18   1    2.28    1.71
 -18 -11  -1    2.46    1.10
  29 -18  -1    0.53    1.54
  29 -18  -1    1.83    0.78
  29 -18  -1    0.37    0.81
 -11  29  -1    1.63    1.24
 -18 -11  -1    0.97    1.10
 -11  29  -1    0.53    0.97
 -11  29  -1   -0.67    0.89
  15  14   1    1.44    1.03
  14 -29   1    2.71    0.77
 -29  15   1    2.46    1.41
  15  14   1    3.47    1.42
  14 -29   1    2.64    1.44
  29 -15  -1    0.20    1.67
 -15 -14  -1    0.98    1.02
  29 -15  -1    3.15    0.95
  29 -15  -1    1.27    0.93
 -14  29  -1    1.30    1.04
 -14  29  -1    1.10    0.98
 -15 -14  -1    0.84    0.83
 -14  29  -1    2.38    1.22
 -29  12   1    4.91    1.69
  12  17   1    2.28    1.32
  12  17   1    4.74    1.30
  17 -29   1    3.31    0.88
  12  17   1    3.47    1.14
 -17  29  -1    3.92    1.42
 -12 -17  -1    5.77    1.27
  29 -12  -1    1.85    1.74
  29 -12  -1    5.14    1.34
  29 -12  -1    3.92    1.07
 -12 -17  -1    3.64    0.80
 -17  29  -1    3.82    1.09
   9  20   1   14.19    1.69
 -29   9   1   10.56    2.06
   9  20   1    9.50    1.51
  20 -29   1   11.00    1.42
  29  -9  -1   10.88    2.50
  29  -9  -1    7.38    1.57
 -20  29  -1   10.58    1.34
 -20  29  -1    6.55    1.72
  29  -9  -1    9.35    1.42
  -9 -20  -1   11.30    1.54
 -20  29  -1   13.10    2.21
   6  23   1    2.74    0.93
   6  23   1    4.85    1.22
  23 -29   1    3.14    1.17
   6  23   1    6.77    1.36
 -29   6   1    3.84    1.44
  23 -29   1    2.35    1.05
 -29   6   1    2.78    1.65
 -23  29  -1    6.26    2.00
 -23  29  -1    6.12    1.83
  29  -6  -1    2.96    1.81
  29  -6  -1    4.71    1.14
  -6 -23  -1    4.02    1.11
  29  -6  -1    4.95    1.40
 -23  29  -1    5.16    1.01
   3  26   1    1.20    0.75
 -29   3   1    3.91    1.71
   3  26   1    4.27    1.25
 -29   3   1    3.42    1.89
   3  26   1    3.12    1.10
   3  26   1    5.84    1.13
  26 -29   1    3.07    1.26
  26 -29   1    3.23    1.32
  29  -3  -1    4.51    1.53
  29  -3  -1    2.31    1.14
  29  -3  -1    2.03    1.57
  -3 -26  -1    4.46    1.08
 -26  29  -1    2.96    0.83
 -26  29  -1    1.46    1.86
 -26  29  -1    6.43    2.00
   0  29   1    0.28    0.77
 -29   0   1   -0.83    1.31
   0  29   1    0.60    0.58
   0  29   1    2.14    1.04
   0  29   1   -0.55    0.75
  29 -29   1   -0.37    1.21
 -29   0   1   -1.89    1.13
  29 -29   1   -0.66    1.08
  29   0  -1   -1.01    0.98
 -29  29  -1    2.75    2.50
 -29  29  -1   -1.76    1.21
 -29  29  -1   -0.01    0.62
  29   0  -1   -1.05    0.74
   0 -29  -1   -0.55    0.77
  29   0  -1    2.19    2.00
 -29  -3   1    1.68    1.80
  32 -29   1    2.17    1.83
  -3  32   1    2.54    0.96
  -3  32   1    1.92    1.09
  -3  32   1    2.07    0.99
 -29  -3   1    0.79    1.49
  32 -29   1    3.88    1.68
  29   3  -1    2.50    1.19
 -32  29  -1    1.67    0.82
 -32  29  -1   -2.50    1.80
  29   3  -1    0.07    1.76
   3 -32  -1   -0.40    0.91
  35 -29   1    3.44    1.76
  -6  35   1    2.03    0.94
 -29  -6   1   -1.67    1.31
  -6  35   1    2.68    1.22
  -6  35   1    2.82    1.08
  35 -29   1   -1.33    2.05
 -29  -6   1    3.66    2.03
  29   6  -1    3.06    1.30
  29   6  -1    3.10    2.13
   6 -35  -1   -0.62    0.96
  29   6  -1    3.50    1.63
 -35  29  -1    2.01    0.92
 -35  29  -1    1.32    2.46
 -29  -9   1    6.03    1.85
  -9  38   1    8.80    1.38
  38 -29   1    7.43    2.11
  38 -29   1   14.62    3.36
  38 -29   1    8.22    1.52
  -9  38   1    7.57    1.52
  -9  38   1    9.62    1.53
 -29  -9   1    5.79    2.21
  29   9  -1    6.22    2.11
 -38  29  -1    5.58    1.17
  29   9  -1    4.55    1.55
  29   9  -1    8.12    2.61
 -38  29  -1   11.43    3.37
  41 -29   1    3.42    1.34
 -29 -12   1    7.46    2.09
 -12  41   1    5.24    1.33
 -12  41   1    5.10    1.11
  41 -29   1    7.58    2.98
 -29 -12   1    2.37    1.92
 -12  41   1    4.03    1.30
  41 -29   1    9.67    2.41
  29  12  -1    3.39    2.24
  29  12  -1    4.51    1.59
 -41  29  -1    5.87    2.96
  29  12  -1    5.59    2.29
  44 -29   1   -0.98    1.65
 -15  44   1    3.47    1.00
  44 -29   1    4.74    1.45
 -29 -15   1    0.06    1.45
 -29 -15   1    5.17    2.23
 -15  44   1    2.24    0.86
  44 -29   1    5.80    2.79
 -15  44   1    0.48    0.74
 -15  44   1   -0.40    0.97
 -44  29  -1    1.68    2.28
  29  15  -1    1.17    1.28
  29  15  -1   -1.64    1.88
  29  15  -1    1.79    1.67
  47 -29   1   -1.09    1.87
 -29 -18   1    0.21    1.20
  47 -29   1    1.33    1.67
 -29 -18   1   -1.60    1.33
  47 -29   1    0.20    0.94
  29  18  -1    2.86    1.82
  29  18  -1   -1.49    1.02
 -47  29  -1    5.50    2.54
 -29 -21   1   -0.70    1.69
  50 -29   1   -1.58    1.42
 -21  50   1    0.88    1.05
 -29 -21   1   -0.03    1.23
  50 -29   1    0.41    1.12
 -21  50   1   -0.05    1.13
 -50  29  -1   -0.42    1.88
  29  21  -1    0.74    1.70
  29  21  -1   -0.22    1.05
 -24  53   1    0.19    1.20
 -24  53   1    1.18    1.35
  53 -29   1   -2.51    1.65
 -29 -24   1   -0.13    1.75
 -29 -24   1    0.81    2.00
  53 -29   1   -1.08    1.04
 -53  29  -1    1.00    2.15
  29  24  -1   -1.48    1.26
  29  24  -1    0.94    1.21
 -23 -30   1   -3.85    1.58
 -30  53   1    1.65    1.43
  53 -23   1    2.11    1.55
 -30  53   1    0.14    1.52
  23  30  -1   -0.56    1.57
 -53  23  -1   -1.86    1.72
  23  30  -1    0.56    1.08
  50 -20   1   -0.18    1.41
 -20 -30   1   -0.82    1.43
  50 -20   1    0.89    1.25
 -30  50   1    1.37    1.18
 -30  50   1    2.92    1.64
  20  30  -1    0.08    1.22
  20  30  -1    0.05    1.50
 -50  20  -1    0.54    2.14
  20  30  -1    2.77    1.98
 -30  47   1   -2.01    1.24
 -17 -30   1    1.43    1.46
  47 -17   1   -1.84    1.02
  47 -17   1    0.16    1.56
 -30  47   1    1.52    1.48
  17  30  -1   -0.09    1.36
  17  30  -1    0.31    2.18
 -47  17  -1    2.56    2.13
  17  30  -1   -1.71    0.87
 -14 -30   1    0.83    1.70
 -30  44   1    6.95    2.19
 -30  44   1    8.26    2.15
  44 -14   1    3.60    2.07
  44 -14   1    2.29    1.44
  14  30  -1    3.15    1.58
  14  30  -1    0.06    1.53
  14  30  -1   -0.89    1.11
  14  30  -1    4.47    1.83
 -44  14  -1    2.24    2.32
  41 -11   1    3.64    1.88
  41 -11   1    0.19    1.33
 -30  41   1   -2.61    1.33
 -11 -30   1    0.88    1.53
 -30  41   1    2.00    1.89
  11  30  -1   -0.28    1.68
  11  30  -1   -0.35    1.25
 -41  11  -1    2.58    2.29
  11  30  -1   -1.53    1.43
  11  30  -1    1.61    1.07
 -30  38   1    1.22    1.82
  38  -8   1    0.97    1.26
  -8 -30   1   -1.75    0.90
  38  -8   1    2.33    1.70
 -30  38   1   -2.10    1.56
  -8 -30   1    1.38    1.55
  38  -8   1   -0.15    2.26
   8  30  -1    0.18    1.13
 -38   8  -1   -0.78    1.84
   8  30  -1    1.46    1.42
   8  30  -1    0.88    1.08
   8  30  -1    1.31    1.59
  -5 -30   1    0.38    1.33
 -30  35   1    0.43    1.74
  35  -5   1   -0.50    1.15
  -5 -30   1    0.56    0.95
  35  -5   1   -0.98    1.82
  35  -5   1   -1.29    1.12
   5  30  -1    1.62    1.12
   5  30  -1    1.34    1.24
 -35   5  -1   -0.52    1.87
   5  30  -1    0.25    1.48
  -2 -30   1    1.39    1.50
  32  -2   1    2.61    1.42
 -30  32   1    3.07    2.04
  -2 -30   1    1.58    1.14
  32  -2   1    1.75    1.44
   2  30  -1    0.38    1.41
  30 -32  -1    3.10    0.74
 -32   2  -1    2.26    1.85
   2  30  -1    1.07    1.20
  30 -32  -1    1.00    0.82
   2  30  -1    0.35    1.04
   1 -30   1    4.41    1.55
   1 -30   1    5.18    1.25
  29   1   1    5.40    1.47
  29   1   1    5.35    1.62
  29   1   1    3.48    2.33
 -30  29   1    7.80    2.10
 -29  -1  -1    6.09    1.98
  30 -29  -1    6.46    1.02
  -1  30  -1    2.24    1.35
  -1  30  -1    4.62    1.24
  30 -29  -1    2.62    1.60
  30 -29  -1    5.25    1.13
  -1  30  -1    5.63    1.84
 -30  26   1    2.48    1.72
  26   4   1    3.84    2.10
  26   4   1   -0.71    0.85
   4 -30   1    0.44    0.76
   4 -30   1    2.97    1.43
  26   4   1    1.90    1.16
  -4  30  -1    1.39    1.18
  30 -26  -1    0.21    0.71
  -4  30  -1    0.99    0.90
  30 -26  -1    1.77    0.89
  30 -26  -1    4.85    1.82
 -26  -4  -1    2.21    1.51
  -4  30  -1   -0.08    1.19
  23   7   1    3.29    1.33
   7 -30   1    2.18    0.81
  23   7   1    2.40    1.16
  23   7   1    2.83    1.74
   7 -30   1    0.88    1.25
 -23  -7  -1    3.80    1.63
  -7  30  -1    2.06    1.20
  30 -23  -1    0.92    1.72
  -7  30  -1    1.30    1.17
  30 -23  -1    1.04    0.82
 -23  -7  -1    0.15    1.20
  30 -23  -1    2.01    0.87
  20  10   1    0.77    0.99
  10 -30   1    1.34    0.75
 -30  20   1    1.68    1.60
  10 -30   1    0.47    1.16
  20  10   1    0.97    0.98
  20  10   1    2.17    1.62
  30 -20  -1    0.88    0.80
 -10  30  -1    2.10    1.30
 -10  30  -1    1.37    1.10
 -20 -10  -1    0.90    1.20
  30 -20  -1    1.90    0.94
 -10  30  -1   -0.30    0.90
 -20 -10  -1    2.42    1.11
  30 -20  -1    0.85    1.67
 -30  17   1    4.03    1.73
  17  13   1    3.17    1.14
  13 -30   1    1.40    0.70
  17  13   1    1.56    1.39
  13 -30   1    0.73    1.18
  17  13   1   -0.41    0.87
  30 -17  -1    2.77    1.72
 -17 -13  -1    0.12    1.07
 -13  30  -1    1.75    1.06
 -13  30  -1    1.52    0.98
  30 -17  -1    1.36    0.83
 -13  30  -1    1.74    1.25
 -17 -13  -1   -0.59    0.79
  30 -17  -1    0.52    0.89
  14  16   1   -0.41    0.76
  14  16   1    1.12    0.95
 -30  14   1    0.99    1.37
  14  16   1    1.78    1.28
  16 -30   1    1.60    0.73
 -14 -16  -1    2.28    1.13
 -16  30  -1    1.62    1.00
 -14 -16  -1    2.83    0.89
 -16  30  -1    3.44    1.13
 -16  30  -1    3.19    1.36
  30 -14  -1    2.64    1.09
  30 -14  -1    3.39    1.00
  30 -14  -1   -0.08    1.62
  19 -30   1    0.63    0.70
  11  19   1    0.36    0.85
  11  19   1   -0.53    0.63
 -30  11   1    0.12    1.38
 -11 -19  -1   -0.27    0.78
  30 -11  -1    0.08    0.77
 -19  30  -1    0.90    1.31
 -19  30  -1   -0.79    1.02
 -19  30  -1    0.07    0.81
  30 -11  -1   -0.24    0.85
  30 -11  -1    2.92    1.99
   8  22   1    3.20    1.12
  22 -30   1    3.79    1.12
  22 -30   1    4.86    1.18
   8  22   1    3.91    1.21
 -30   8   1    5.62    1.75
   8  22   1    3.93    1.23
  30  -8  -1    3.47    1.21
 -22  30  -1    5.31    1.84
  30  -8  -1    3.75    1.17
  30  -8  -1    5.52    2.13
  -8 -22  -1    4.58    1.21
 -22  30  -1    3.59    1.86
 -22  30  -1    4.09    1.00
   5  25   1    1.90    1.08
   5  25   1    2.59    0.94
 -30   5   1   -0.25    1.38
   5  25   1    2.45    1.03
 -30   5   1    0.86    1.56
  25 -30   1    3.29    1.18
  25 -30   1    0.35    1.02
  30  -5  -1    2.23    1.23
 -25  30  -1    2.10    1.44
  30  -5  -1    3.90    1.81
  30  -5  -1    2.65    1.05
 -25  30  -1    2.06    0.81
  -5 -25  -1    1.99    1.07
 -25  30  -1    1.16    1.84
 -30   2   1    3.57    1.58
  28 -30   1    5.26    1.57
 -30   2   1    3.01    1.90
   2  28   1    3.49    0.84
   2  28   1    3.23    1.17
   2  28   1    0.91    0.89
  28 -30   1    5.80    1.57
   2  28   1    2.54    1.05
  30  -2  -1    2.41    1.37
  30  -2  -1    1.63    1.82
  30  -2  -1    1.31    1.08
 -28  30  -1    3.98    1.65
 -28  30  -1    7.39    2.57
 -28  30  -1    5.24    0.96
  -2 -28  -1    2.51    1.06
  31 -30   1   -1.00    1.28
  -1  31   1    1.61    0.62
  -1  31   1    0.37    0.84
  -1  31   1   -0.58    0.94
  -1  31   1    0.71    0.88
 -30  -1   1    4.07    1.74
 -30  -1   1    1.12    1.61
   1 -31  -1   -1.61    0.79
  30   1  -1   -1.20    1.02
  30   1  -1    3.28    2.20
  30   1  -1    0.55    1.13
 -31  30  -1   -0.19    1.95
 -31  30  -1    0.13    1.72
 -31  30  -1    0.50    0.69
  -4  34   1    3.23    1.13
  34 -30   1    3.07    1.71
 -30  -4   1    5.20    1.91
 -30  -4   1    1.62    1.91
  -4  34   1    1.34    1.13
  34 -30   1    4.92    2.08
  -4  34   1    3.27    0.97
 -34  30  -1    3.37    2.55
  30   4  -1    2.73    2.04
  30   4  -1    2.65    1.31
 -34  30  -1    2.02    0.92
  30   4  -1    4.39    1.73
   4 -34  -1    4.63    1.25
  37 -30   1    0.79    0.94
  -7  37   1    1.12    0.95
  -7  37   1    1.72    1.00
 -30  -7   1    5.10    2.00
  -7  37   1    0.94    1.16
 -30  -7   1    1.64    1.77
  37 -30   1   -0.46    1.50
  37 -30   1   -0.42    2.07
 -37  30  -1    2.18    2.65
  30   7  -1    2.91    1.98
  30   7  -1    5.91    2.08
 -37  30  -1    3.12    1.04
  30   7  -1    0.52    1.16
 -30 -10   1    0.52    1.58
  40 -30   1    0.63    2.29
 -10  40   1    2.38    1.18
  40 -30   1    0.74    1.68
  40 -30   1    2.16    1.16
 -10  40   1    3.08    1.11
 -10  40   1    5.32    1.40
 -30 -10   1   -0.28    1.91
  30  10  -1    1.43    1.58
  30  10  -1    0.29    2.05
  30  10  -1    1.69    1.36
 -40  30  -1    1.93    1.01
 -40  30  -1    1.23    2.49
 -30 -13   1    0.30    1.37
 -13  43   1    0.29    0.81
 -13  43   1   -2.09    1.54
 -30 -13   1   -1.36    1.68
 -13  43   1   -0.85    0.91
  43 -30   1   -0.37    0.92
  43 -30   1    1.71    1.85
  30  13  -1   -0.29    1.96
 -43  30  -1    2.50    2.51
  30  13  -1    0.21    1.81
  30  13  -1    2.79    1.42
 -30 -16   1    4.12    1.86
 -30 -16   1    3.64    1.59
  46 -30   1    2.54    2.00
 -16  46   1    1.48    1.17
  46 -30   1    0.24    2.23
  46 -30   1    2.88    1.31
  30  16  -1    0.44    1.52
 -46  30  -1    0.37    2.24
 -30 -19   1   -0.95    1.56
  49 -30   1   -1.29    0.95
 -19  49   1    1.05    1.20
  49 -30   1   -2.68    1.51
 -19  49   1    0.99    0.83
 -30 -19   1   -0.60    1.21
  30  19  -1   -0.45    1.05
  30  19  -1    1.79    1.82
 -22  52   1    0.14    1.20
  52 -30   1    0.19    1.13
 -30 -22   1    0.14    1.15
  52 -30   1    1.03    1.75
 -30 -22   1    0.55    1.89
 -22  52   1    2.25    1.20
 -52  30  -1   -0.67    2.21
  30  22  -1   -1.79    1.02
  52 -21   1    2.06    1.55
 -21 -31   1    0.83    1.67
 -31  52   1   -0.42    1.64
 -31  52   1   -3.48    1.22
  21  31  -1   -0.52    1.14
  21  31  -1    2.40    1.94
 -52  21  -1    1.17    2.18
  49 -18   1   -0.71    1.33
 -31  49   1   -1.72    1.21
  49 -18   1    0.22    1.16
 -31  49   1   -3.27    1.46
 -18 -31   1   -0.89    1.33
  18  31  -1   -2.25    1.38
  18  31  -1    0.00    1.64
 -49  18  -1    0.23    2.01
  18  31  -1    1.54    1.22
 -31  46   1    1.47    1.69
 -15 -31   1    3.53    1.71
  46 -15   1    1.41    1.44
 -31  46   1    2.61    1.46
  46 -15   1    1.73    1.73
  15  31  -1    0.67    1.55
 -46  15  -1   -2.22    1.70
  15  31  -1   -0.24    1.49
  15  31  -1    0.33    1.01
  15  31  -1    1.63    1.39
 -12 -31   1   -1.27    1.33
 -31  43   1    2.36    1.66
 -31  43   1   -0.99    1.63
  43 -12   1   -0.62    1.06
  43 -12   1    1.11    1.50
 -43  12  -1    1.14    2.12
  12  31  -1    0.79    1.55
  12  31  -1   -0.82    1.31
  12  31  -1    0.48    1.28
  12  31  -1    1.53    1.08
 -31  40   1    1.06    1.96
  40  -9   1   -0.18    1.73
  -9 -31   1   -1.02    1.50
  40  -9   1    0.83    1.21
 -31  40   1    3.20    1.93
  -9 -31   1    1.68    1.34
 -40   9  -1    1.90    2.10
   9  31  -1   -1.91    1.23
   9  31  -1    1.03    1.60
   9  31  -1    1.76    1.21
   9  31  -1    1.27    1.48
 -31  37   1    1.33    1.77
  -6 -31   1    1.62    1.08
  37  -6   1    0.29    1.32
  37  -6   1    1.60    1.66
 -31  37   1   -0.17    1.73
  37  -6   1    2.70    2.53
   6  31  -1   -1.52    0.78
 -37   6  -1   -0.17    1.91
   6  31  -1    0.24    1.36
   6  31  -1   -0.11    1.03
   6  31  -1    3.23    1.84
 -31  34   1    1.71    1.84
  34  -3   1    3.03    1.45
  34  -3   1   -1.14    2.25
  -3 -31   1    0.30    1.39
  34  -3   1    4.11    1.70
  -3 -31   1    3.38    1.15
   3  31  -1    2.50    1.22
  31 -34  -1    2.33    0.69
   3  31  -1    3.05    1.82
   3  31  -1    4.69    1.50
 -34   3  -1   -0.57    1.68
  31   0   1    1.47    1.34
   0 -31   1    0.54    0.85
   0 -31   1    2.89    1.62
  31   0   1    0.45    2.27
 -31  31   1    1.95    2.34
  31   0   1   -0.71    1.30
 -31   0  -1   -1.40    1.47
  31 -31  -1    2.21    1.29
   0  31  -1    2.96    1.34
  31 -31  -1    2.03    1.02
   0  31  -1    1.33    1.52
   0  31  -1    1.96    1.04
  31 -31  -1    0.56    0.74
   3 -31   1    3.05    1.02
  28   3   1    0.46    1.17
  28   3   1    4.02    2.04
 -31  28   1    2.13    2.91
   3 -31   1    0.67    1.30
  28   3   1    1.95    1.21
 -28  -3  -1    3.93    1.73
  31 -28  -1    3.73    1.06
  31 -28  -1    2.96    0.91
  -3  31  -1    3.71    1.13
  -3  31  -1    1.93    1.27
  -3  31  -1    3.08    1.52
  25   6   1    2.53    1.26
 -31  25   1    5.44    2.00
   6 -31   1    3.44    1.50
  25   6   1    2.48    1.28
  25   6   1    2.84    1.94
 -25  -6  -1    2.87    1.66
  31 -25  -1    1.36    0.96
  -6  31  -1    3.49    0.99
  31 -25  -1    3.21    1.91
  -6  31  -1    2.06    1.23
  -6  31  -1    2.85    1.46
  31 -25  -1    2.22    0.96
  22   9   1    1.61    1.77
  22   9   1    3.92    1.39
  22   9   1    4.37    1.35
   9 -31   1    6.08    1.68
   9 -31   1    3.06    0.88
 -31  22   1    7.16    2.07
 -22  -9  -1    1.84    1.33
 -22  -9  -1    5.18    1.70
  -9  31  -1    6.01    1.55
  31 -22  -1    6.02    2.14
  -9  31  -1    5.62    1.53
  31 -22  -1    3.40    1.11
  31 -22  -1    3.53    1.02
 -31  19   1   -0.96    1.43
  19  12   1    0.79    0.99
  12 -31   1   -0.10    0.60
  19  12   1    0.02    0.91
  19  12   1   -0.43    1.35
  12 -31   1   -0.08    1.18
 -19 -12  -1    0.11    0.96
 -12  31  -1    0.40    1.08
  31 -19  -1   -0.20    0.71
 -12  31  -1   -1.97    0.87
  31 -19  -1   -2.37    1.54
 -19 -12  -1   -0.97    1.06
 -12  31  -1    1.07    1.11
  31 -19  -1   -0.78    0.77
 -31  16   1    3.55    1.77
  16  15   1    1.68    1.36
  16  15   1    1.20    1.00
  15 -31   1    0.78    0.68
  16  15   1    1.80    1.02
  31 -16  -1    3.57    2.06
 -16 -15  -1    2.30    1.22
 -15  31  -1    1.40    1.02
  31 -16  -1    1.34    0.97
 -16 -15  -1    1.25    0.91
 -15  31  -1    3.78    1.39
 -15  31  -1    3.23    1.19
  31 -16  -1    0.53    0.77
  13  18   1    0.43    0.92
  13  18   1    0.25    1.15
  13  18   1   -0.07    0.80
  18 -31   1    0.36    0.68
 -31  13   1   -1.69    1.07
  31 -13  -1    2.13    1.96
  31 -13  -1    0.75    0.92
  31 -13  -1    0.61    0.83
 -13 -18  -1    0.86    0.65
 -13 -18  -1    1.35    1.05
 -18  31  -1   -0.98    1.05
 -18  31  -1    0.01    0.87
 -18  31  -1   -2.07    1.03
  10  21   1   -0.09    0.84
  10  21   1    0.87    1.02
  10  21   1    0.45    1.08
  21 -31   1    1.33    0.82
 -31  10   1    1.84    1.65
  31 -10  -1    0.73    0.91
 -21  31  -1    0.87    1.33
  31 -10  -1    0.36    0.86
  31 -10  -1    2.52    1.93
 -21  31  -1   -0.22    0.75
 -10 -21  -1    1.02    0.98
 -21  31  -1    0.77    1.48
   7  24   1    2.93    1.16
  24 -31   1    4.48    1.20
 -31   7   1    4.45    1.99
   7  24   1    3.81    1.14
   7  24   1    4.02    1.26
  24 -31   1    3.57    1.26
 -31   7   1    6.16    1.94
 -24  31  -1    4.25    0.94
  31  -7  -1    4.07    1.51
 -24  31  -1    5.55    1.67
  31  -7  -1    3.47    1.15
  -7 -24  -1    4.66    1.28
 -24  31  -1    2.88    1.84
  31  -7  -1    3.74    2.04
   4  27   1    0.92    0.90
 -31   4   1    2.19    1.86
   4  27   1    2.63    1.30
  27 -31   1    1.20    1.08
   4  27   1   -0.87    0.86
  27 -31   1   -1.12    1.06
 -31   4   1   -0.34    1.37
   4  27   1    1.35    0.81
  31  -4  -1   -3.23    1.53
  31  -4  -1    0.16    0.92
  31  -4  -1   -0.06    1.25
 -27  31  -1   -3.04    1.69
  -4 -27  -1    0.38    0.85
 -27  31  -1    2.12    1.61
 -27  31  -1    0.94    0.66
  30 -31   1    0.45    1.30
   1  30   1    3.02    0.83
   1  30   1    3.04    1.27
   1  30   1    2.62    1.02
   1  30   1    0.96    0.97
 -31   1   1    6.00    2.09
 -31   1   1    1.27    1.61
  30 -31   1    2.49    1.44
 -30  31  -1    2.53    1.73
  31  -1  -1   -0.64    1.79
 -30  31  -1    1.45    0.76
  31  -1  -1    3.20    1.19
  31  -1  -1    0.93    1.32
  -1 -30  -1    0.88    0.94
 -30  31  -1   -1.62    2.10
  -2  33   1   -0.89    0.93
  -2  33   1    0.71    0.91
  33 -31   1    0.33    1.39
 -31  -2   1    0.22    1.50
  -2  33   1   -0.17    0.55
  33 -31   1    0.22    1.31
  -2  33   1    1.67    0.95
 -31  -2   1    0.95    1.64
  31   2  -1    3.43    1.60
  31   2  -1    0.34    0.95
 -33  31  -1    3.55    2.44
  31   2  -1   -3.26    1.64
 -33  31  -1    0.57    1.59
   2 -33  -1    1.26    1.06
 -33  31  -1    1.04    0.75
  -5  36   1    0.06    0.83
  36 -31   1    1.71    0.95
 -31  -5   1   -1.22    1.43
  -5  36   1    1.73    1.05
  -5  36   1    0.57    1.07
  36 -31   1    3.42    2.08
 -31  -5   1    3.45    2.05
  36 -31   1   -0.04    1.41
   5 -36  -1    0.89    0.97
 -36  31  -1   -2.62    2.11
  31   5  -1    2.15    2.11
 -36  31  -1    0.42    0.73
  31   5  -1    1.08    1.46
  31   5  -1   -2.01    0.88
  39 -31   1    4.46    2.22
  -8  39   1    5.19    1.28
  39 -31   1    8.62    2.68
  -8  39   1    1.63    1.07
  39 -31   1    2.86    1.13
  -8  39   1    4.63    1.45
 -31  -8   1    3.68    1.80
 -31  -8   1    3.89    2.06
 -39  31  -1    5.03    1.16
  31   8  -1    3.80    1.41
 -39  31  -1    3.30    2.68
  31   8  -1    3.66    2.21
  31   8  -1    4.08    1.99
 -31 -11   1    0.60    1.91
 -11  42   1   -1.08    0.92
 -11  42   1    0.01    0.87
  42 -31   1   -0.21    1.58
 -11  42   1   -0.24    0.95
  42 -31   1    3.88    1.30
  42 -31   1   -2.20    2.32
 -31 -11   1    1.63    1.59
 -42  31  -1    5.43    2.75
  31  11  -1    1.03    2.84
  31  11  -1    0.37    1.18
  31  11  -1   -0.03    1.50
  45 -31   1   -0.24    2.02
  45 -31   1   -0.31    1.50
 -14  45   1    0.00    0.82
 -31 -14   1    1.62    1.59
 -31 -14   1   -0.74    1.57
 -14  45   1   -1.30    0.95
 -14  45   1   -0.93    0.79
 -14  45   1    0.74    0.77
  45 -31   1    0.91    0.95
  31  14  -1    2.06    1.68
  31  14  -1   -1.21    1.04
 -45  31  -1    2.84    2.27
  48 -31   1    3.23    2.00
  48 -31   1    0.98    2.58
  48 -31   1    0.21    1.05
 -31 -17   1    0.18    1.32
 -31 -17   1    2.74    2.09
 -17  48   1    5.06    1.47
 -48  31  -1   -1.02    2.02
  31  17  -1    1.49    1.38
 -31 -20   1   -0.58    1.22
  51 -31   1    0.71    1.77
 -20  51   1   -1.44    0.95
  51 -31   1   -0.74    0.90
 -20  51   1   -3.01    1.00
 -31 -20   1    0.40    1.88
  31  20  -1    2.14    1.80
 -51  31  -1   -5.03    1.61
  31  20  -1   -0.95    0.98
 -32  51   1    0.19    1.31
  51 -19   1   -0.34    1.28
 -32  51   1    2.63    1.80
 -19 -32   1   -0.46    1.33
  19  32  -1    0.38    1.75
  19  32  -1   -0.17    1.00
  19  32  -1   -1.26    1.58
 -51  19  -1    2.59    2.41
 -32  48   1    1.88    1.62
  48 -16   1    1.25    1.27
 -16 -32   1    0.52    1.33
  48 -16   1    2.24    1.62
 -32  48   1   -1.52    1.58
  16  32  -1    3.03    1.97
 -48  16  -1   -2.41    1.69
  16  32  -1   -1.41    1.40
  16  32  -1   -0.57    0.93
  45 -13   1   -1.10    1.54
 -32  45   1   -3.60    1.35
 -13 -32   1    0.87    1.44
  45 -13   1    0.45    1.29
 -32  45   1   -0.50    1.45
  13  32  -1   -0.22    1.32
  13  32  -1    2.50    1.84
 -45  13  -1    2.15    2.14
  13  32  -1   -2.52    0.86
  13  32  -1   -1.49    1.04
  42 -10   1   -1.12    1.03
 -32  42   1    0.37    1.47
  42 -10   1    1.95    1.80
 -10 -32   1    3.02    1.70
 -32  42   1   -1.99    1.72
 -42  10  -1   -1.13    1.83
  10  32  -1   -0.06    1.23
  10  32  -1   -0.75    1.39
  10  32  -1    1.47    1.34
  10  32  -1    0.41    1.03
  -7 -32   1    0.55    1.12
 -32  39   1   -1.05    1.55
  -7 -32   1   -0.80    1.34
  39  -7   1    1.18    1.48
 -32  39   1    3.05    2.24
  39  -7   1    1.03    1.40
   7  32  -1    1.15    1.57
   7  32  -1   -1.09    0.87
 -39   7  -1    1.55    2.25
   7  32  -1   -1.98    1.16
   7  32  -1    0.70    1.25
  36  -4   1   -1.00    1.00
[truncated: 1,923,277 more chars]
