# Supplementary material for: Inflatable porous organic crystals
Source: Nat Mater. 2025 Nov 3;25(3):481–6. doi: 10.1038/s41563-025-02393-6 (PMC12960203; doi:10.1038/s41563-025-02393-6)
Supplement: Supplementary file 24 — (CCDC 2404636) Crystal structure of T1 at 20 bar of CH4. [file 41563_2025_2393_MOESM24_ESM.cif]

 
data_T1_M20
 
_audit_creation_method            'SHELXL-2019/3'
_shelx_SHELXL_version_number      '2019/3'
_chemical_name_systematic         ?
_chemical_name_common             ?
_chemical_melting_point           ?
_chemical_formula_moiety          'C42 H48 N6 O6, 1.4(C H4)'
_chemical_formula_sum
 'C43.40 H53.60 N6 O6' 
_chemical_formula_weight          755.32

loop_
 _atom_type_symbol
 _atom_type_description
 _atom_type_scat_dispersion_real
 _atom_type_scat_dispersion_imag
 _atom_type_scat_source
 'C'  'C'   0.0033   0.0016
 'International Tables Vol C Tables 4.2.6.8 and 6.1.1.4'
 'H'  'H'   0.0000   0.0000
 'International Tables Vol C Tables 4.2.6.8 and 6.1.1.4'
 'N'  'N'   0.0061   0.0033
 'International Tables Vol C Tables 4.2.6.8 and 6.1.1.4'
 'O'  'O'   0.0106   0.0060
 'International Tables Vol C Tables 4.2.6.8 and 6.1.1.4'
 
_space_group_crystal_system       trigonal
_space_group_IT_number            146
_space_group_name_H-M_alt         'R 3 :H'
_space_group_name_Hall            'R 3'
 
_shelx_space_group_comment
;
The symmetry employed for this shelxl refinement is uniquely defined
by the following loop, which should always be used as a source of
symmetry information in preference to the above space-group names.
They are only intended as comments.
;
 
loop_
 _space_group_symop_operation_xyz
 'x, y, z'
 '-y, x-y, z'
 '-x+y, -x, z'
 'x+2/3, y+1/3, z+1/3'
 '-y+2/3, x-y+1/3, z+1/3'
 '-x+y+2/3, -x+1/3, z+1/3'
 'x+1/3, y+2/3, z+2/3'
 '-y+1/3, x-y+2/3, z+2/3'
 '-x+y+1/3, -x+2/3, z+2/3'
 
_cell_length_a                    50.7480(13)
_cell_length_b                    50.7480(13)
_cell_length_c                    9.8079(4)
_cell_angle_alpha                 90
_cell_angle_beta                  90
_cell_angle_gamma                 120
_cell_volume                      21874.8(14)
_cell_formula_units_Z             18
_cell_measurement_temperature     300(2)
_cell_measurement_reflns_used     5676
_cell_measurement_theta_min       2.274
_cell_measurement_theta_max       13.29
 
_exptl_crystal_description        Rod
_exptl_crystal_colour             yellow
_exptl_crystal_density_meas       ?
_exptl_crystal_density_method     ?
_exptl_crystal_density_diffrn     1.032          
_exptl_crystal_F_000              7272
_exptl_transmission_factor_min    ?
_exptl_transmission_factor_max    ?
_exptl_crystal_size_max           0.391
_exptl_crystal_size_mid           0.090
_exptl_crystal_size_min           0.085
_exptl_absorpt_coefficient_mu     0.070
_shelx_estimated_absorpt_T_min    ?
_shelx_estimated_absorpt_T_max    ?
_exptl_absorpt_correction_type    'multi-scan'
_exptl_absorpt_correction_T_min   0.932
_exptl_absorpt_correction_T_max   1.000
_exptl_absorpt_process_details    'SADABS, 2016'
_exptl_absorpt_special_details    ?
_diffrn_ambient_temperature       300(2)
_diffrn_radiation_wavelength      0.71073
_diffrn_radiation_type            MoK\a
_diffrn_source 			  'microfocus sealed tube'
_diffrn_measurement_device 	  'four-circle diffractometer' 
_diffrn_measurement_device_type   'Bruker D8 Venture'
_diffrn_measurement_method 	  '\f and \w scans'
_diffrn_detector_area_resol_mean   ? 
_diffrn_standards_number 	   0
_diffrn_standards_interval_count   . 
_diffrn_standards_interval_time    . 
_diffrn_standards_decay_% 	   ?
_diffrn_reflns_number             70753
_diffrn_reflns_av_unetI/netI      0.1136
_diffrn_reflns_av_R_equivalents   0.1559
_diffrn_reflns_limit_h_min        -53
_diffrn_reflns_limit_h_max        52
_diffrn_reflns_limit_k_min        -51
_diffrn_reflns_limit_k_max        53
_diffrn_reflns_limit_l_min        -10
_diffrn_reflns_limit_l_max        10
_diffrn_reflns_theta_min          2.124
_diffrn_reflns_theta_max          22.000
_diffrn_reflns_theta_full         22.000
_diffrn_measured_fraction_theta_max   0.999
_diffrn_measured_fraction_theta_full  0.999
_diffrn_reflns_Laue_measured_fraction_max    0.999
_diffrn_reflns_Laue_measured_fraction_full   0.999
_diffrn_reflns_point_group_measured_fraction_max   0.999
_diffrn_reflns_point_group_measured_fraction_full  0.999
_reflns_number_total              11929
_reflns_number_gt                 4311
_reflns_threshold_expression      'I > 2\s(I)'
_reflns_Friedel_coverage          0.999
_reflns_Friedel_fraction_max      0.998
_reflns_Friedel_fraction_full     0.998
 
_reflns_special_details
;
 Reflections were merged by SHELXL according to the crystal
 class for the calculation of statistics and refinement.
 
 _reflns_Friedel_fraction is defined as the number of unique
 Friedel pairs measured divided by the number that would be
 possible theoretically, ignoring centric projections and
 systematic absences.
;
 
_computing_data_collection        'APEX4 (Bruker, 2021)'
_computing_cell_refinement        'SAINT V8.40A (Bruker, 2019)'
_computing_data_reduction         'SAINT V8.40A (Bruker, 2019)'
_computing_structure_solution     'SHELXD 2018/2 (Sheldrick, 2018)'
_computing_structure_refinement   'SHELXL-2018/3 (Sheldrick, 2018)'
_computing_molecular_graphics  'X-Seed (Barbour, 2020; Atwood & Barbour, 2003)'
_computing_publication_material   ?
_refine_special_details           
;
Formula was adjusted to include the CH4 guest molecules that cannot be modeled. 
Values of included CH4 are based on sorption data.
;
_refine_ls_structure_factor_coef  Fsqd
_refine_ls_matrix_type            full
_refine_ls_weighting_scheme       calc
_refine_ls_weighting_details
'w=1/[\s^2^(Fo^2^)+(0.1507P)^2^] where P=(Fo^2^+2Fc^2^)/3'
_atom_sites_solution_primary      'dual space'
_atom_sites_solution_secondary    difmap
_atom_sites_solution_hydrogens    geom
_refine_ls_hydrogen_treatment     constr
_refine_ls_extinction_method      none
_refine_ls_extinction_coef        .
_refine_ls_abs_structure_details
;
 Flack x determined using 1401 quotients [(I+)-(I-)]/[(I+)+(I-)]
 (Parsons, Flack and Wagner, Acta Cryst. B69 (2013) 249-259).
;
_refine_ls_abs_structure_Flack    0.1(9)
_chemical_absolute_configuration  rm
_refine_ls_number_reflns          11929
_refine_ls_number_parameters      985
_refine_ls_number_restraints      1597
_refine_ls_R_factor_all           0.2454
_refine_ls_R_factor_gt            0.0981
_refine_ls_wR_factor_ref          0.3211
_refine_ls_wR_factor_gt           0.2281
_refine_ls_goodness_of_fit_ref    1.017
_refine_ls_restrained_S_all       0.961
_refine_ls_shift/su_max           0.000
_refine_ls_shift/su_mean          0.000
 
loop_
 _atom_site_label
 _atom_site_type_symbol
 _atom_site_fract_x
 _atom_site_fract_y
 _atom_site_fract_z
 _atom_site_U_iso_or_equiv
 _atom_site_adp_type
 _atom_site_occupancy
 _atom_site_site_symmetry_order  
 _atom_site_calc_flag
 _atom_site_refinement_flags_posn
 _atom_site_refinement_flags_adp
 _atom_site_refinement_flags_occupancy
 _atom_site_disorder_assembly
 _atom_site_disorder_group
O9C O 0.2509(3) 0.0258(3) -0.3120(16) 0.141(5) Uani 1 1 d . U . . .
H9C H 0.249617 0.010761 -0.349543 0.212 Uiso 1 1 calc R U . . .
N12B N 0.2074(4) -0.0748(3) -0.3975(19) 0.120(5) Uani 1 1 d . U . . .
O9B O 0.0939(3) -0.0819(2) -0.1785(13) 0.117(4) Uani 1 1 d . U . . .
H9B H 0.082701 -0.089373 -0.112451 0.176 Uiso 1 1 calc R U . . .
N1F N 0.2862(4) 0.2071(4) 0.392(2) 0.127(5) Uani 1 1 d . U . . .
N12C N 0.2831(3) 0.0788(4) 0.2495(19) 0.107(4) Uani 1 1 d . U . . .
C18F C 0.1644(5) 0.0553(4) -0.268(2) 0.120(6) Uani 1 1 d . U . . .
H18F H 0.181733 0.060868 -0.328915 0.144 Uiso 1 1 calc R U . . .
N1D N 0.1561(3) 0.0800(4) -0.2644(17) 0.108(4) Uani 1 1 d . U . . .
N12F N 0.1991(3) 0.0794(3) -0.0750(18) 0.110(5) Uani 1 1 d . U . . .
N12D N 0.1702(3) 0.2298(4) -0.4054(17) 0.116(5) Uani 1 1 d . U . . .
N1A N 0.2304(4) 0.0658(4) 0.4065(17) 0.121(5) Uani 1 1 d . U . . .
C18A C 0.0541(4) -0.1245(5) 0.162(2) 0.138(7) Uani 1 1 d . U . . .
H18A H 0.060558 -0.134842 0.226899 0.165 Uiso 1 1 calc R U . . .
C13B C 0.2283(5) -0.0594(5) -0.505(2) 0.119(6) Uani 1 1 d . U . . .
H13B H 0.222738 -0.045584 -0.549708 0.143 Uiso 1 1 calc R U . . .
C8D C 0.1434(5) 0.1291(5) -0.266(2) 0.121(6) Uani 1 1 d . U . . .
C6B C 0.1614(4) -0.0843(4) -0.277(2) 0.109(5) Uani 1 1 d . U . . .
N1C N 0.2617(3) -0.0179(3) -0.351(2) 0.110(5) Uani 1 1 d . U . . .
C5F C 0.2499(5) 0.1355(5) 0.030(3) 0.120(6) Uani 1 1 d . U . . .
C4C C 0.2822(4) 0.0102(4) -0.010(2) 0.106(5) Uani 1 1 d . U . . .
H4C H 0.289773 -0.002184 0.018048 0.128 Uiso 1 1 calc R U . . .
C18C C 0.2613(4) 0.0853(5) 0.452(2) 0.109(5) Uani 1 1 d . U . . .
H18C H 0.268519 0.072667 0.495781 0.130 Uiso 1 1 calc R U . . .
C13F C 0.1723(4) 0.0516(4) -0.122(2) 0.112(5) Uani 1 1 d . U . . .
H13F H 0.155005 0.046995 -0.062308 0.135 Uiso 1 1 calc R U . . .
C6C C 0.2738(4) 0.0528(4) 0.034(2) 0.102(5) Uani 1 1 d . U . . .
C3C C 0.2700(4) 0.0069(5) -0.139(2) 0.106(5) Uani 1 1 d . U . . .
O9A O 0.1766(3) 0.0548(3) 0.3238(17) 0.154(6) Uani 1 1 d . U . . .
H9A H 0.194704 0.064834 0.344003 0.231 Uiso 1 1 calc R U . . .
C5E C 0.2727(4) 0.2777(4) 0.076(3) 0.121(6) Uani 1 1 d . U . . .
C7B C 0.1382(4) -0.0774(4) -0.273(2) 0.101(5) Uani 1 1 d . U . . .
H7B H 0.137274 -0.064843 -0.339287 0.121 Uiso 1 1 calc R U . . .
C13C C 0.2813(4) 0.1012(4) 0.334(2) 0.100(5) Uani 1 1 d . U . . .
H13C H 0.272730 0.111530 0.281476 0.120 Uiso 1 1 calc R U . . .
O9D O 0.1218(3) 0.1025(3) -0.2019(18) 0.169(6) Uani 1 1 d . U . . .
H9D H 0.126951 0.089596 -0.207504 0.253 Uiso 1 1 calc R U . . .
C3B C 0.1188(4) -0.1061(4) -0.070(3) 0.113(6) Uani 1 1 d . U . . .
O10F O 0.2548(3) 0.1262(3) -0.0907(16) 0.161(6) Uani 1 1 d . U . . .
H10F H 0.239476 0.110458 -0.113881 0.242 Uiso 1 1 calc R U . . .
C2C C 0.2700(4) -0.0156(4) -0.230(2) 0.104(5) Uani 1 1 d . U . . .
H2C H 0.276371 -0.028643 -0.197362 0.125 Uiso 1 1 calc R U . . .
C18B C 0.2608(4) -0.0406(4) -0.451(2) 0.111(5) Uani 1 1 d . U . . .
H18B H 0.266123 -0.054205 -0.402497 0.133 Uiso 1 1 calc R U . . .
N12E N 0.2873(4) 0.2631(4) 0.338(2) 0.127(5) Uani 1 1 d . U . . .
C6F C 0.2224(5) 0.1187(4) 0.092(2) 0.109(5) Uani 1 1 d . U . . .
C11D C 0.1540(4) 0.2058(4) -0.3406(19) 0.102(5) Uani 1 1 d . U . . .
H11D H 0.137609 0.204384 -0.292078 0.122 Uiso 1 1 calc R U . . .
C5C C 0.2831(5) 0.0321(5) 0.076(2) 0.118(6) Uani 1 1 d . U . . .
O10E O 0.3030(3) 0.2851(3) 0.0950(16) 0.145(5) Uani 1 1 d . U . . .
H10E H 0.304924 0.279528 0.171032 0.218 Uiso 1 1 calc R U . . .
C3A C 0.1887(5) 0.0164(5) 0.361(2) 0.117(6) Uani 1 1 d . U . . .
O10C O 0.2957(3) 0.0344(3) 0.2065(15) 0.142(5) Uani 1 1 d . U . . .
H10C H 0.296531 0.048985 0.246976 0.212 Uiso 1 1 calc R U . . .
C11B C 0.1849(5) -0.0705(4) -0.384(2) 0.115(6) Uani 1 1 d . U . . .
H11B H 0.183056 -0.057798 -0.446896 0.138 Uiso 1 1 calc R U . . .
C6D C 0.1590(4) 0.1792(4) -0.335(2) 0.107(5) Uani 1 1 d . U . . .
C11C C 0.2743(4) 0.0759(4) 0.124(2) 0.110(5) Uani 1 1 d . U . . .
H11C H 0.268009 0.089034 0.090078 0.132 Uiso 1 1 calc R U . . .
O9F O 0.2355(4) 0.1600(3) 0.4104(19) 0.201(8) Uani 1 1 d . U . . .
H9F H 0.251076 0.174707 0.439304 0.301 Uiso 1 1 calc R U . . .
C7C C 0.2639(5) 0.0503(5) -0.098(2) 0.117(6) Uani 1 1 d . U . . .
H7C H 0.258664 0.064327 -0.130870 0.141 Uiso 1 1 calc R U . . .
N12A N 0.0858(4) -0.0767(5) 0.2781(17) 0.131(5) Uani 1 1 d . U . . .
C4F C 0.2715(4) 0.1614(5) 0.096(2) 0.132(7) Uani 1 1 d . U . . .
H4F H 0.290092 0.172995 0.051565 0.159 Uiso 1 1 calc R U . . .
C13E C 0.2920(4) 0.2545(5) 0.477(3) 0.126(6) Uani 1 1 d . U . . .
H13E H 0.272327 0.241810 0.521024 0.151 Uiso 1 1 calc R U . . .
C5B C 0.1637(5) -0.1015(5) -0.175(3) 0.131(7) Uani 1 1 d . U . . .
N1E N 0.1994(4) 0.2787(4) -0.218(2) 0.139(6) Uani 1 1 d . U . . .
C17B C 0.2832(4) -0.0250(4) -0.560(2) 0.118(6) Uani 1 1 d . U . . .
H17A H 0.303594 -0.015159 -0.522185 0.142 Uiso 1 1 calc R U . . .
H17B H 0.279942 -0.009470 -0.600710 0.142 Uiso 1 1 calc R U . . .
O10B O 0.1866(4) -0.1076(4) -0.1715(19) 0.185(7) Uani 1 1 d . U . . .
H10B H 0.198068 -0.099333 -0.236059 0.278 Uiso 1 1 calc R U . . .
C7F C 0.2188(5) 0.1278(5) 0.222(2) 0.122(6) Uani 1 1 d . U . . .
H7F H 0.200931 0.115593 0.270075 0.146 Uiso 1 1 calc R U . . .
C7D C 0.1388(4) 0.1531(4) -0.271(2) 0.111(6) Uani 1 1 d . U . . .
H7D H 0.121507 0.151649 -0.231059 0.133 Uiso 1 1 calc R U . . .
C3D C 0.1683(5) 0.1311(5) -0.323(2) 0.116(6) Uani 1 1 d . U . . .
C3E C 0.2354(5) 0.2779(5) -0.071(3) 0.125(6) Uani 1 1 d . U . . .
N1B N 0.0750(4) -0.1133(3) 0.0426(16) 0.120(5) Uani 1 1 d . U . . .
C13D C 0.1623(4) 0.2529(4) -0.404(2) 0.115(6) Uani 1 1 d . U . . .
H13D H 0.145441 0.247479 -0.340041 0.138 Uiso 1 1 calc R U . . .
C6A C 0.1287(4) -0.0257(6) 0.296(2) 0.120(6) Uani 1 1 d . U . . .
C16F C 0.1414(6) -0.0011(5) -0.304(3) 0.155(8) Uani 1 1 d . U . . .
H16A H 0.122832 -0.019738 -0.327118 0.186 Uiso 1 1 calc R U . . .
H16B H 0.157031 0.001431 -0.368528 0.186 Uiso 1 1 calc R U . . .
C8F C 0.2404(6) 0.1536(5) 0.279(3) 0.127(7) Uani 1 1 d . U . . .
C2A C 0.2189(5) 0.0378(6) 0.403(2) 0.123(7) Uani 1 1 d . U . . .
H2A H 0.231110 0.029885 0.429660 0.148 Uiso 1 1 calc R U . . .
C4E C 0.2643(5) 0.2846(4) -0.048(3) 0.127(6) Uani 1 1 d . U . . .
H4E H 0.278799 0.294033 -0.116052 0.153 Uiso 1 1 calc R U . . .
O9E O 0.1843(3) 0.2578(4) 0.0239(18) 0.187(7) Uani 1 1 d . U . . .
H9E H 0.181281 0.262627 -0.051850 0.281 Uiso 1 1 calc R U . . .
C4B C 0.1421(5) -0.1119(4) -0.071(2) 0.132(7) Uani 1 1 d . U . . .
H4B H 0.143753 -0.123157 -0.000663 0.159 Uiso 1 1 calc R U . . .
C13A C 0.0541(5) -0.0970(6) 0.232(2) 0.145(7) Uani 1 1 d . U . . .
H13A H 0.047452 -0.086529 0.168823 0.174 Uiso 1 1 calc R U . . .
C8B C 0.1168(5) -0.0888(4) -0.173(2) 0.110(6) Uani 1 1 d . U . . .
C7E C 0.2215(4) 0.2566(6) 0.155(3) 0.152(8) Uani 1 1 d . U . . .
H7E H 0.206483 0.246399 0.220356 0.182 Uiso 1 1 calc R U . . .
C8C C 0.2614(5) 0.0278(5) -0.183(2) 0.116(6) Uani 1 1 d . U . . .
C2F C 0.2902(5) 0.1993(5) 0.276(3) 0.134(7) Uani 1 1 d . U . . .
H2F H 0.307870 0.211947 0.227864 0.161 Uiso 1 1 calc R U . . .
C2B C 0.0979(5) -0.1170(4) 0.033(2) 0.126(6) Uani 1 1 d . U . . .
H2B H 0.100643 -0.128012 0.101771 0.151 Uiso 1 1 calc R U . . .
C11F C 0.1969(5) 0.0904(5) 0.038(3) 0.122(6) Uani 1 1 d . U . . .
H11F H 0.178863 0.080324 0.087248 0.146 Uiso 1 1 calc R U . . .
C14D C 0.1528(5) 0.2560(5) -0.547(3) 0.147(7) Uani 1 1 d . U . . .
H14A H 0.169140 0.260155 -0.610338 0.176 Uiso 1 1 calc R U . . .
H14B H 0.135048 0.237051 -0.573940 0.176 Uiso 1 1 calc R U . . .
C17C C 0.2612(4) 0.1064(5) 0.553(2) 0.140(7) Uani 1 1 d . U . . .
H17C H 0.248730 0.094975 0.629763 0.168 Uiso 1 1 calc R U . . .
H17D H 0.252116 0.117478 0.512595 0.168 Uiso 1 1 calc R U . . .
C3F C 0.2679(5) 0.1711(5) 0.219(2) 0.123(6) Uani 1 1 d . U . . .
C16B C 0.2806(5) -0.0476(5) -0.671(2) 0.137(7) Uani 1 1 d . U . . .
H16C H 0.294819 -0.036591 -0.743933 0.164 Uiso 1 1 calc R U . . .
H16D H 0.286064 -0.061825 -0.632642 0.164 Uiso 1 1 calc R U . . .
C17F C 0.1361(5) 0.0254(4) -0.315(2) 0.139(7) Uani 1 1 d . U . . .
H17E H 0.118817 0.021556 -0.258910 0.166 Uiso 1 1 calc R U . . .
H17F H 0.131430 0.027529 -0.408588 0.166 Uiso 1 1 calc R U . . .
O10D O 0.2055(4) 0.2068(4) -0.452(3) 0.263(12) Uani 1 1 d . U . . .
H10D H 0.199820 0.219398 -0.452946 0.394 Uiso 1 1 calc R U . . .
C16C C 0.2931(5) 0.1292(6) 0.604(2) 0.158(8) Uani 1 1 d . U . . .
H16E H 0.302084 0.118615 0.649333 0.190 Uiso 1 1 calc R U . . .
H16F H 0.292237 0.143330 0.667370 0.190 Uiso 1 1 calc R U . . .
C6E C 0.2516(5) 0.2631(4) 0.181(3) 0.124(6) Uani 1 1 d . U . . .
C14F C 0.1790(5) 0.0256(4) -0.115(3) 0.146(7) Uani 1 1 d . U . . .
H14C H 0.183962 0.023070 -0.022485 0.175 Uiso 1 1 calc R U . . .
H14D H 0.196312 0.030116 -0.172926 0.175 Uiso 1 1 calc R U . . .
C18D C 0.1903(5) 0.2823(5) -0.357(3) 0.147(7) Uani 1 1 d . U . . .
H18D H 0.207138 0.287391 -0.420474 0.176 Uiso 1 1 calc R U . . .
C7A C 0.1385(5) 0.0045(5) 0.292(2) 0.124(6) Uani 1 1 d . U . . .
H7A H 0.125115 0.011191 0.266807 0.149 Uiso 1 1 calc R U . . .
C11E C 0.2602(5) 0.2555(5) 0.309(3) 0.132(6) Uani 1 1 d . U . . .
H11E H 0.245135 0.244628 0.373259 0.159 Uiso 1 1 calc R U . . .
C8E C 0.2140(6) 0.2650(6) 0.034(3) 0.154(8) Uani 1 1 d . U . . .
C14E C 0.3116(5) 0.2832(5) 0.563(3) 0.138(7) Uani 1 1 d . U . . .
H14E H 0.330207 0.296450 0.513697 0.165 Uiso 1 1 calc R U . . .
H14F H 0.300577 0.294101 0.575242 0.165 Uiso 1 1 calc R U . . .
C18E C 0.3083(5) 0.2367(5) 0.461(3) 0.141(7) Uani 1 1 d . U . . .
H18E H 0.326874 0.248060 0.406172 0.169 Uiso 1 1 calc R U . . .
C2E C 0.2259(5) 0.2841(4) -0.201(3) 0.134(7) Uani 1 1 d . U . . .
H2E H 0.239846 0.292194 -0.272278 0.161 Uiso 1 1 calc R U . . .
O10A O 0.1402(3) -0.0666(4) 0.3391(18) 0.181(7) Uani 1 1 d . U . . .
H10A H 0.122163 -0.077523 0.319366 0.272 Uiso 1 1 calc R U . . .
C4A C 0.1782(5) -0.0150(5) 0.364(2) 0.145(7) Uani 1 1 d . U . . .
H4A H 0.191461 -0.021785 0.388417 0.174 Uiso 1 1 calc R U . . .
C11A C 0.0970(5) -0.0482(5) 0.262(2) 0.125(6) Uani 1 1 d . U . . .
H11A H 0.084627 -0.041277 0.226322 0.150 Uiso 1 1 calc R U . . .
C2D C 0.1739(5) 0.1051(5) -0.321(2) 0.128(6) Uani 1 1 d . U . . .
H2D H 0.191402 0.107368 -0.362411 0.153 Uiso 1 1 calc R U . . .
C14C C 0.3124(5) 0.1235(5) 0.379(2) 0.130(6) Uani 1 1 d . U . . .
H14G H 0.324683 0.134209 0.300757 0.156 Uiso 1 1 calc R U . . .
H14H H 0.321564 0.112870 0.423013 0.156 Uiso 1 1 calc R U . . .
C8A C 0.1682(5) 0.0253(5) 0.324(2) 0.116(6) Uani 1 1 d . U . . .
C14A C 0.0331(5) -0.1097(6) 0.354(2) 0.175(9) Uani 1 1 d . U . . .
H14I H 0.040038 -0.120342 0.412746 0.210 Uiso 1 1 calc R U . . .
H14J H 0.033631 -0.093145 0.405075 0.210 Uiso 1 1 calc R U . . .
C17D C 0.1833(6) 0.3088(5) -0.354(3) 0.179(9) Uani 1 1 d . U . . .
H17G H 0.201141 0.327373 -0.323649 0.215 Uiso 1 1 calc R U . . .
H17H H 0.166823 0.304083 -0.290786 0.215 Uiso 1 1 calc R U . . .
C17A C 0.0205(5) -0.1471(6) 0.111(3) 0.205(12) Uani 1 1 d . U . . .
H17I H 0.013964 -0.136638 0.048732 0.246 Uiso 1 1 calc R U . . .
H17J H 0.019960 -0.164081 0.062708 0.246 Uiso 1 1 calc R U . . .
C4D C 0.1888(5) 0.1576(6) -0.382(3) 0.155(8) Uani 1 1 d . U . . .
H4D H 0.206471 0.159252 -0.418607 0.186 Uiso 1 1 calc R U . . .
C15C C 0.3120(5) 0.1462(6) 0.478(3) 0.156(8) Uani 1 1 d . U . . .
H15A H 0.303200 0.157156 0.434714 0.187 Uiso 1 1 calc R U . . .
H15B H 0.332594 0.160764 0.505817 0.187 Uiso 1 1 calc R U . . .
C5D C 0.1846(5) 0.1817(5) -0.390(3) 0.164(9) Uani 1 1 d . U . . .
C14B C 0.2272(5) -0.0819(5) -0.612(3) 0.148(7) Uani 1 1 d . U . . .
H14K H 0.232562 -0.095941 -0.570326 0.178 Uiso 1 1 calc R U . . .
H14L H 0.206749 -0.093662 -0.648475 0.178 Uiso 1 1 calc R U . . .
C15B C 0.2495(5) -0.0648(5) -0.728(3) 0.145(7) Uani 1 1 d . U . . .
H15C H 0.248497 -0.079048 -0.796706 0.174 Uiso 1 1 calc R U . . .
H15D H 0.244087 -0.050888 -0.771323 0.174 Uiso 1 1 calc R U . . .
C5A C 0.1477(6) -0.0365(5) 0.330(2) 0.138(7) Uani 1 1 d . U . . .
C15F C 0.1510(7) -0.0035(5) -0.164(3) 0.173(9) Uani 1 1 d . U . . .
H15E H 0.155331 -0.020053 -0.160764 0.207 Uiso 1 1 calc R U . . .
H15F H 0.134308 -0.008399 -0.101648 0.207 Uiso 1 1 calc R U . . .
C16A C -0.0005(7) -0.1586(8) 0.234(3) 0.241(16) Uani 1 1 d . U . . .
H16G H 0.005835 -0.169450 0.295370 0.289 Uiso 1 1 calc R U . . .
H16H H -0.021185 -0.172503 0.205264 0.289 Uiso 1 1 calc R U . . .
C15A C 0.0009(6) -0.1313(8) 0.309(3) 0.219(13) Uani 1 1 d . U . . .
H15G H -0.006014 -0.120892 0.248188 0.263 Uiso 1 1 calc R U . . .
H15H H -0.012440 -0.138383 0.387409 0.263 Uiso 1 1 calc R U . . .
C15D C 0.1456(6) 0.2816(6) -0.553(3) 0.182(9) Uani 1 1 d . U . . .
H15I H 0.128019 0.276576 -0.496318 0.218 Uiso 1 1 calc R U . . .
H15J H 0.140559 0.284013 -0.646111 0.218 Uiso 1 1 calc R U . . .
C17E C 0.3154(6) 0.2295(5) 0.598(3) 0.163(8) Uani 1 1 d . U . . .
H17K H 0.325815 0.217971 0.587167 0.195 Uiso 1 1 calc R U . . .
H17L H 0.296563 0.216858 0.646010 0.195 Uiso 1 1 calc R U . . .
C16E C 0.3352(6) 0.2576(6) 0.682(3) 0.170(8) Uani 1 1 d . U . . .
H16I H 0.354791 0.269782 0.638689 0.204 Uiso 1 1 calc R U . . .
H16J H 0.338419 0.251782 0.772000 0.204 Uiso 1 1 calc R U . . .
C15E C 0.3190(6) 0.2759(6) 0.694(3) 0.170(9) Uani 1 1 d . U . . .
H15K H 0.300493 0.264391 0.746761 0.204 Uiso 1 1 calc R U . . .
H15L H 0.331994 0.294652 0.743326 0.204 Uiso 1 1 calc R U . . .
C16D C 0.1742(7) 0.3131(6) -0.501(4) 0.205(11) Uani 1 1 d . U . . .
H16K H 0.191221 0.319248 -0.562977 0.246 Uiso 1 1 calc R U . . .
H16L H 0.168821 0.329023 -0.501092 0.246 Uiso 1 1 calc R U . . .
 
loop_
 _atom_site_aniso_label
 _atom_site_aniso_U_11
 _atom_site_aniso_U_22
 _atom_site_aniso_U_33
 _atom_site_aniso_U_23
 _atom_site_aniso_U_13
 _atom_site_aniso_U_12
O9C 0.207(13) 0.159(11) 0.111(11) -0.020(9) -0.036(10) 0.132(11)
N12B 0.107(11) 0.120(11) 0.147(15) 0.005(10) 0.012(10) 0.067(10)
O9B 0.110(9) 0.114(9) 0.121(11) 0.016(7) 0.016(7) 0.051(7)
N1F 0.122(12) 0.122(11) 0.117(15) -0.028(11) -0.019(11) 0.046(10)
N12C 0.106(10) 0.122(11) 0.094(12) 0.008(9) -0.003(9) 0.059(9)
C18F 0.126(13) 0.112(12) 0.136(16) -0.022(12) -0.011(12) 0.069(11)
N1D 0.106(10) 0.105(10) 0.114(13) 0.000(9) 0.005(9) 0.052(9)
N12F 0.112(11) 0.093(10) 0.120(13) -0.023(9) -0.006(9) 0.048(8)
N12D 0.107(10) 0.105(10) 0.125(13) 0.046(10) 0.035(9) 0.045(9)
N1A 0.104(11) 0.126(12) 0.117(13) 0.006(10) -0.017(9) 0.045(10)
C18A 0.097(12) 0.146(15) 0.121(17) 0.003(13) 0.001(11) 0.025(11)
C13B 0.114(13) 0.117(14) 0.132(16) -0.007(12) 0.005(11) 0.062(11)
C8D 0.117(14) 0.122(14) 0.133(17) 0.030(13) 0.035(12) 0.067(12)
C6B 0.109(12) 0.110(12) 0.117(15) 0.017(11) 0.009(11) 0.061(11)
N1C 0.119(11) 0.097(10) 0.127(13) 0.000(10) 0.006(10) 0.063(8)
C5F 0.113(14) 0.132(15) 0.117(16) -0.020(13) 0.009(13) 0.062(12)
C4C 0.125(13) 0.125(13) 0.099(13) 0.021(11) 0.007(12) 0.086(11)
C18C 0.095(12) 0.123(13) 0.105(15) -0.010(11) -0.016(10) 0.052(10)
C13F 0.126(13) 0.103(12) 0.115(15) -0.014(10) 0.004(11) 0.063(11)
C6C 0.109(12) 0.113(12) 0.100(13) 0.023(10) 0.008(11) 0.068(10)
C3C 0.113(12) 0.124(13) 0.096(13) 0.018(11) 0.015(11) 0.071(11)
O9A 0.126(10) 0.114(10) 0.215(17) 0.006(10) -0.026(10) 0.055(8)
C5E 0.078(12) 0.113(13) 0.152(18) 0.015(13) 0.015(12) 0.032(10)
C7B 0.099(12) 0.083(11) 0.114(15) 0.000(10) -0.001(10) 0.040(10)
C13C 0.099(11) 0.107(12) 0.098(13) 0.000(10) -0.012(10) 0.054(10)
O9D 0.148(11) 0.137(11) 0.249(19) 0.070(12) 0.085(12) 0.092(10)
C3B 0.087(12) 0.097(12) 0.135(17) 0.028(11) 0.020(11) 0.030(10)
O10F 0.131(11) 0.187(13) 0.120(12) -0.051(10) 0.013(9) 0.046(10)
C2C 0.113(12) 0.113(13) 0.105(14) 0.005(12) -0.009(12) 0.070(11)
C18B 0.123(13) 0.107(12) 0.122(14) 0.004(11) 0.010(11) 0.071(10)
N12E 0.080(10) 0.129(12) 0.148(16) -0.031(11) -0.011(10) 0.035(9)
C6F 0.112(13) 0.106(12) 0.111(14) -0.032(11) -0.003(11) 0.055(10)
C11D 0.093(11) 0.108(12) 0.100(14) 0.022(11) 0.023(10) 0.046(10)
C5C 0.134(14) 0.147(16) 0.085(14) 0.018(12) 0.008(12) 0.079(13)
O10E 0.097(9) 0.155(11) 0.170(14) 0.016(10) 0.024(9) 0.053(8)
C3A 0.111(13) 0.101(11) 0.119(15) 0.024(11) -0.011(12) 0.037(10)
O10C 0.176(12) 0.181(12) 0.111(12) 0.001(9) -0.016(10) 0.122(11)
C11B 0.117(13) 0.102(12) 0.131(16) 0.011(11) 0.010(11) 0.059(12)
C6D 0.110(12) 0.108(12) 0.110(15) 0.019(11) 0.025(11) 0.060(11)
C11C 0.115(13) 0.113(13) 0.102(15) -0.004(12) 0.001(12) 0.056(11)
O9F 0.192(15) 0.149(13) 0.178(16) -0.065(12) 0.052(12) 0.023(11)
C7C 0.162(16) 0.139(15) 0.089(13) 0.006(11) 0.000(13) 0.105(13)
N12A 0.129(12) 0.143(13) 0.098(13) 0.005(11) -0.001(10) 0.052(11)
C4F 0.102(12) 0.142(15) 0.126(17) -0.033(13) 0.000(12) 0.040(11)
C13E 0.080(11) 0.133(14) 0.146(18) -0.043(13) -0.011(12) 0.039(10)
C5B 0.123(15) 0.140(15) 0.158(19) 0.046(14) 0.023(13) 0.086(13)
N1E 0.119(12) 0.113(11) 0.189(18) 0.018(11) -0.015(12) 0.062(10)
C17B 0.111(12) 0.117(13) 0.134(16) 0.016(12) 0.025(12) 0.062(11)
O10B 0.160(12) 0.222(16) 0.220(18) 0.103(13) 0.057(12) 0.131(12)
C7F 0.126(14) 0.112(14) 0.118(15) -0.006(11) 0.016(12) 0.053(11)
C7D 0.100(12) 0.112(12) 0.139(17) 0.033(12) 0.029(11) 0.066(11)
C3D 0.109(13) 0.124(13) 0.129(16) 0.015(12) 0.038(11) 0.069(11)
C3E 0.094(13) 0.125(14) 0.156(18) 0.016(13) 0.011(12) 0.053(12)
N1B 0.112(11) 0.110(11) 0.102(13) 0.011(9) 0.025(10) 0.027(9)
C13D 0.118(13) 0.091(11) 0.128(16) 0.041(11) 0.017(11) 0.048(11)
C6A 0.091(12) 0.146(14) 0.104(15) 0.006(13) -0.011(11) 0.045(11)
C16F 0.194(19) 0.109(13) 0.16(2) -0.033(15) -0.025(16) 0.078(14)
C8F 0.144(16) 0.099(13) 0.125(17) -0.029(12) 0.018(14) 0.052(12)
C2A 0.105(13) 0.141(14) 0.104(16) 0.023(14) -0.024(11) 0.047(12)
C4E 0.107(13) 0.132(15) 0.138(17) 0.031(14) 0.027(12) 0.055(12)
O9E 0.091(9) 0.261(18) 0.183(16) 0.041(14) 0.003(9) 0.068(11)
C4B 0.122(15) 0.129(14) 0.145(18) 0.042(13) 0.019(12) 0.061(13)
C13A 0.113(14) 0.163(17) 0.107(16) 0.005(13) 0.035(12) 0.030(12)
C8B 0.091(12) 0.100(13) 0.125(17) 0.007(11) 0.007(11) 0.037(11)
C7E 0.068(11) 0.21(2) 0.128(18) 0.010(16) 0.015(11) 0.032(12)
C8C 0.145(14) 0.151(15) 0.098(15) 0.020(12) 0.002(12) 0.110(13)
C2F 0.116(14) 0.145(16) 0.116(18) -0.035(13) 0.007(13) 0.047(12)
C2B 0.104(14) 0.109(13) 0.138(17) 0.016(12) 0.006(12) 0.033(12)
C11F 0.121(13) 0.115(13) 0.145(18) -0.017(12) -0.009(13) 0.071(11)
C14D 0.147(16) 0.157(16) 0.152(19) 0.063(14) 0.040(13) 0.088(13)
C17C 0.117(14) 0.172(17) 0.106(15) -0.017(13) -0.021(11) 0.053(12)
C3F 0.130(15) 0.117(14) 0.106(15) -0.020(11) 0.002(12) 0.049(12)
C16B 0.128(14) 0.133(15) 0.154(18) -0.018(14) 0.020(14) 0.069(12)
C17F 0.157(16) 0.111(13) 0.146(18) -0.030(12) -0.022(13) 0.066(13)
O10D 0.225(17) 0.159(13) 0.42(3) 0.151(17) 0.23(2) 0.110(13)
C16C 0.116(15) 0.20(2) 0.131(19) -0.035(15) -0.026(13) 0.055(15)
C6E 0.089(12) 0.121(13) 0.127(16) 0.007(13) 0.011(11) 0.025(11)
C14F 0.181(18) 0.091(12) 0.17(2) -0.015(12) -0.043(14) 0.073(12)
C18D 0.134(15) 0.119(13) 0.20(2) 0.055(14) 0.020(13) 0.075(12)
C7A 0.106(13) 0.125(13) 0.135(17) 0.011(14) -0.013(12) 0.053(11)
C11E 0.097(14) 0.129(15) 0.131(17) -0.004(13) 0.007(12) 0.026(12)
C8E 0.097(15) 0.20(2) 0.139(19) -0.014(17) -0.015(13) 0.053(14)
C14E 0.124(14) 0.138(15) 0.148(19) -0.039(14) -0.012(14) 0.063(12)
C18E 0.126(15) 0.137(15) 0.142(17) -0.030(13) -0.014(13) 0.054(12)
C2E 0.109(14) 0.094(12) 0.178(19) 0.025(13) 0.001(13) 0.035(12)
O10A 0.149(12) 0.140(12) 0.223(19) 0.019(12) -0.045(11) 0.048(10)
C4A 0.126(14) 0.141(14) 0.16(2) 0.018(15) -0.027(14) 0.060(12)
C11A 0.131(14) 0.138(14) 0.106(16) 0.004(14) 0.011(12) 0.066(12)
C2D 0.127(15) 0.136(14) 0.126(18) 0.006(13) 0.023(13) 0.070(13)
C14C 0.118(14) 0.140(15) 0.112(16) -0.002(12) 0.000(12) 0.050(12)
C8A 0.098(13) 0.123(14) 0.126(17) 0.002(12) -0.005(12) 0.054(12)
C14A 0.144(16) 0.22(2) 0.118(19) 0.022(15) 0.045(15) 0.055(16)
C17D 0.190(19) 0.109(13) 0.24(3) 0.040(15) 0.002(18) 0.078(14)
C17A 0.121(16) 0.20(2) 0.14(2) -0.014(16) 0.017(15) -0.028(15)
C4D 0.129(15) 0.138(15) 0.21(2) 0.046(16) 0.086(15) 0.076(13)
C15C 0.118(15) 0.155(18) 0.16(2) -0.023(15) -0.032(15) 0.040(13)
C5D 0.134(15) 0.122(15) 0.25(2) 0.062(16) 0.102(15) 0.072(13)
C14B 0.132(14) 0.137(16) 0.146(19) -0.021(14) 0.001(13) 0.045(13)
C15B 0.135(17) 0.152(17) 0.153(19) -0.023(14) 0.003(14) 0.075(14)
C5A 0.129(15) 0.108(14) 0.154(19) 0.013(14) -0.027(14) 0.040(12)
C15F 0.24(2) 0.110(14) 0.18(2) -0.034(16) -0.04(2) 0.098(15)
C16A 0.140(18) 0.24(3) 0.18(3) 0.01(2) 0.044(19) -0.03(2)
C15A 0.126(17) 0.26(3) 0.17(3) 0.02(2) 0.060(18) 0.03(2)
C15D 0.16(2) 0.22(2) 0.18(2) 0.079(19) 0.017(16) 0.106(17)
C17E 0.182(19) 0.151(17) 0.13(2) -0.044(15) -0.052(16) 0.066(14)
C16E 0.17(2) 0.18(2) 0.16(2) -0.053(17) -0.055(16) 0.093(16)
C15E 0.171(19) 0.19(2) 0.15(2) -0.053(18) -0.044(17) 0.095(16)
C16D 0.22(2) 0.165(18) 0.26(3) 0.09(2) 0.02(2) 0.119(17)
 
_geom_special_details
;
 All esds (except the esd in the dihedral angle between two l.s. planes)
 are estimated using the full covariance matrix.  The cell esds are taken
 into account individually in the estimation of esds in distances, angles
 and torsion angles; correlations between esds in cell parameters are only
 used when they are defined by crystal symmetry.  An approximate (isotropic)
 treatment of cell esds is used for estimating esds involving l.s. planes.
;
 
loop_
 _geom_bond_atom_site_label_1
 _geom_bond_atom_site_label_2
 _geom_bond_distance
 _geom_bond_site_symmetry_2
 _geom_bond_publ_flag
O9C C8C 1.36(2) . ?
O9C H9C 0.8200 . ?
N12B C11B 1.27(2) . ?
N12B C13B 1.43(2) . ?
O9B C8B 1.37(2) . ?
O9B H9B 0.8200 . ?
N1F C2F 1.25(2) . ?
N1F C18E 1.51(2) . ?
N12C C11C 1.29(2) . ?
N12C C13C 1.45(2) . ?
C18F N1D 1.51(2) . ?
C18F C13F 1.52(3) . ?
C18F C17F 1.55(2) . ?
C18F H18F 0.9800 . ?
N1D C2D 1.26(2) . ?
N12F C11F 1.27(2) . ?
N12F C13F 1.46(2) . ?
N12D C11D 1.249(19) . ?
N12D C13D 1.42(2) . ?
N1A C2A 1.24(2) . ?
N1A C18C 1.45(2) . ?
C18A N1B 1.49(2) . ?
C18A C13A 1.55(3) . ?
C18A C17A 1.58(3) . ?
C18A H18A 0.9800 . ?
C13B C18B 1.53(2) . ?
C13B C14B 1.53(3) . ?
C13B H13B 0.9800 . ?
C8D C3D 1.34(2) . ?
C8D C7D 1.35(2) . ?
C8D O9D 1.39(2) . ?
C6B C5B 1.37(3) . ?
C6B C7B 1.39(2) . ?
C6B C11B 1.48(3) . ?
N1C C2C 1.24(2) . ?
N1C C18B 1.49(2) . ?
C5F O10F 1.35(2) . ?
C5F C6F 1.36(2) . ?
C5F C4F 1.38(3) . ?
C4C C3C 1.38(2) . ?
C4C C5C 1.38(3) . ?
C4C H4C 0.9300 . ?
C18C C17C 1.46(2) . ?
C18C C13C 1.48(2) . ?
C18C H18C 0.9800 . ?
C13F C14F 1.52(2) . ?
C13F H13F 0.9800 . ?
C6C C7C 1.37(2) . ?
C6C C5C 1.41(2) . ?
C6C C11C 1.46(2) . ?
C3C C8C 1.40(2) . ?
C3C C2C 1.45(3) . ?
O9A C8A 1.33(2) . ?
O9A H9A 0.8200 . ?
C5E C4E 1.39(3) . ?
C5E C6E 1.40(3) . ?
C5E O10E 1.40(2) . ?
C7B C8B 1.36(2) . ?
C7B H7B 0.9300 . ?
C13C C14C 1.48(2) . ?
C13C H13C 0.9800 . ?
O9D H9D 0.8200 . ?
C3B C4B 1.36(2) . ?
C3B C2B 1.37(3) . ?
C3B C8B 1.38(3) . ?
O10F H10F 0.8200 . ?
C2C H2C 0.9300 . ?
C18B C17B 1.48(2) . ?
C18B H18B 0.9800 . ?
N12E C11E 1.26(2) . ?
N12E C13E 1.48(3) . ?
C6F C7F 1.40(3) . ?
C6F C11F 1.47(3) . ?
C11D C6D 1.49(2) . ?
C11D H11D 0.9300 . ?
C5C O10C 1.41(2) . ?
O10E H10E 0.8200 . ?
C3A C8A 1.38(2) . ?
C3A C4A 1.41(2) . ?
C3A C2A 1.42(3) . ?
O10C H10C 0.8200 . ?
C11B H11B 0.9300 . ?
C6D C5D 1.35(2) . ?
C6D C7D 1.36(2) . ?
C11C H11C 0.9300 . ?
O9F C8F 1.38(2) . ?
O9F H9F 0.8200 . ?
C7C C8C 1.37(3) . ?
C7C H7C 0.9300 . ?
N12A C11A 1.27(2) . ?
N12A C13A 1.48(2) . ?
C4F C3F 1.36(3) . ?
C4F H4F 0.9300 . ?
C13E C18E 1.51(3) . ?
C13E C14E 1.54(3) . ?
C13E H13E 0.9800 . ?
C5B O10B 1.34(2) . ?
C5B C4B 1.39(3) . ?
N1E C2E 1.24(2) . ?
N1E C18D 1.48(3) . ?
C17B C16B 1.54(2) . ?
C17B H17A 0.9700 . ?
C17B H17B 0.9700 . ?
O10B H10B 0.8200 . ?
C7F C8F 1.34(3) . ?
C7F H7F 0.9300 . ?
C7D H7D 0.9300 . ?
C3D C4D 1.35(2) . ?
C3D C2D 1.48(3) . ?
C3E C4E 1.35(3) . ?
C3E C8E 1.40(3) . ?
C3E C2E 1.45(3) . ?
N1B C2B 1.27(2) . ?
C13D C14D 1.52(3) . ?
C13D C18D 1.53(3) . ?
C13D H13D 0.9800 . ?
C6A C7A 1.36(3) . ?
C6A C5A 1.37(3) . ?
C6A C11A 1.47(3) . ?
C16F C15F 1.48(3) . ?
C16F C17F 1.50(3) . ?
C16F H16A 0.9700 . ?
C16F H16B 0.9700 . ?
C8F C3F 1.36(3) . ?
C2A H2A 0.9300 . ?
C4E H4E 0.9300 . ?
O9E C8E 1.37(2) . ?
O9E H9E 0.8200 . ?
C4B H4B 0.9300 . ?
C13A C14A 1.52(3) . ?
C13A H13A 0.9800 . ?
C7E C8E 1.37(3) . ?
C7E C6E 1.42(3) . ?
C7E H7E 0.9300 . ?
C2F C3F 1.42(3) . ?
C2F H2F 0.9300 . ?
C2B H2B 0.9300 . ?
C11F H11F 0.9300 . ?
C14D C15D 1.52(3) . ?
C14D H14A 0.9700 . ?
C14D H14B 0.9700 . ?
C17C C16C 1.53(3) . ?
C17C H17C 0.9700 . ?
C17C H17D 0.9700 . ?
C16B C15B 1.48(3) . ?
C16B H16C 0.9700 . ?
C16B H16D 0.9700 . ?
C17F H17E 0.9700 . ?
C17F H17F 0.9700 . ?
O10D C5D 1.33(2) . ?
O10D H10D 0.8200 . ?
C16C C15C 1.53(3) . ?
C16C H16E 0.9700 . ?
C16C H16F 0.9700 . ?
C6E C11E 1.44(3) . ?
C14F C15F 1.53(3) . ?
C14F H14C 0.9700 . ?
C14F H14D 0.9700 . ?
C18D C17D 1.55(3) . ?
C18D H18D 0.9800 . ?
C7A C8A 1.37(2) . ?
C7A H7A 0.9300 . ?
C11E H11E 0.9300 . ?
C14E C15E 1.45(3) . ?
C14E H14E 0.9700 . ?
C14E H14F 0.9700 . ?
C18E C17E 1.48(3) . ?
C18E H18E 0.9800 . ?
C2E H2E 0.9300 . ?
O10A C5A 1.38(2) . ?
O10A H10A 0.8200 . ?
C4A C5A 1.41(3) . ?
C4A H4A 0.9300 . ?
C11A H11A 0.9300 . ?
C2D H2D 0.9300 . ?
C14C C15C 1.51(3) . ?
C14C H14G 0.9700 . ?
C14C H14H 0.9700 . ?
C14A C15A 1.51(3) . ?
C14A H14I 0.9700 . ?
C14A H14J 0.9700 . ?
C17D C16D 1.57(4) . ?
C17D H17G 0.9700 . ?
C17D H17H 0.9700 . ?
C17A C16A 1.53(3) . ?
C17A H17I 0.9700 . ?
C17A H17J 0.9700 . ?
C4D C5D 1.34(3) . ?
C4D H4D 0.9300 . ?
C15C H15A 0.9700 . ?
C15C H15B 0.9700 . ?
C14B C15B 1.53(3) . ?
C14B H14K 0.9700 . ?
C14B H14L 0.9700 . ?
C15B H15C 0.9700 . ?
C15B H15D 0.9700 . ?
C15F H15E 0.9700 . ?
C15F H15F 0.9700 . ?
C16A C15A 1.53(4) . ?
C16A H16G 0.9700 . ?
C16A H16H 0.9700 . ?
C15A H15G 0.9700 . ?
C15A H15H 0.9700 . ?
C15D C16D 1.61(4) . ?
C15D H15I 0.9700 . ?
C15D H15J 0.9700 . ?
C17E C16E 1.51(3) . ?
C17E H17K 0.9700 . ?
C17E H17L 0.9700 . ?
C16E C15E 1.52(3) . ?
C16E H16I 0.9700 . ?
C16E H16J 0.9700 . ?
C15E H15K 0.9700 . ?
C15E H15L 0.9700 . ?
C16D H16K 0.9700 . ?
C16D H16L 0.9700 . ?
 
loop_
 _geom_angle_atom_site_label_1
 _geom_angle_atom_site_label_2
 _geom_angle_atom_site_label_3
 _geom_angle
 _geom_angle_site_symmetry_1
 _geom_angle_site_symmetry_3
 _geom_angle_publ_flag
C8C O9C H9C 109.5 . . ?
C11B N12B C13B 118.2(18) . . ?
C8B O9B H9B 109.5 . . ?
C2F N1F C18E 124(2) . . ?
C11C N12C C13C 118.6(16) . . ?
N1D C18F C13F 106.3(16) . . ?
N1D C18F C17F 108.2(15) . . ?
C13F C18F C17F 109.2(18) . . ?
N1D C18F H18F 111.0 . . ?
C13F C18F H18F 111.0 . . ?
C17F C18F H18F 111.0 . . ?
C2D N1D C18F 117.9(17) . . ?
C11F N12F C13F 117.1(18) . . ?
C11D N12D C13D 118.8(16) . . ?
C2A N1A C18C 121.4(18) . . ?
N1B C18A C13A 108.9(17) . . ?
N1B C18A C17A 109.2(19) . . ?
C13A C18A C17A 108(2) . . ?
N1B C18A H18A 110.2 . . ?
C13A C18A H18A 110.2 . . ?
C17A C18A H18A 110.2 . . ?
N12B C13B C18B 110.9(19) . . ?
N12B C13B C14B 111.2(17) . . ?
C18B C13B C14B 109.5(17) . . ?
N12B C13B H13B 108.4 . . ?
C18B C13B H13B 108.4 . . ?
C14B C13B H13B 108.4 . . ?
C3D C8D C7D 120.1(19) . . ?
C3D C8D O9D 121.0(18) . . ?
C7D C8D O9D 118.8(18) . . ?
C5B C6B C7B 120(2) . . ?
C5B C6B C11B 120.9(19) . . ?
C7B C6B C11B 119.3(19) . . ?
C2C N1C C18B 124.9(17) . . ?
O10F C5F C6F 119(2) . . ?
O10F C5F C4F 123(2) . . ?
C6F C5F C4F 118(2) . . ?
C3C C4C C5C 119.5(19) . . ?
C3C C4C H4C 120.3 . . ?
C5C C4C H4C 120.3 . . ?
N1A C18C C17C 108.0(17) . . ?
N1A C18C C13C 110.2(17) . . ?
C17C C18C C13C 112.3(18) . . ?
N1A C18C H18C 108.8 . . ?
C17C C18C H18C 108.8 . . ?
C13C C18C H18C 108.8 . . ?
N12F C13F C14F 108.7(16) . . ?
N12F C13F C18F 110.5(17) . . ?
C14F C13F C18F 109.5(17) . . ?
N12F C13F H13F 109.4 . . ?
C14F C13F H13F 109.4 . . ?
C18F C13F H13F 109.4 . . ?
C7C C6C C5C 117(2) . . ?
C7C C6C C11C 120.2(19) . . ?
C5C C6C C11C 123(2) . . ?
C4C C3C C8C 119(2) . . ?
C4C C3C C2C 119.0(18) . . ?
C8C C3C C2C 122(2) . . ?
C8A O9A H9A 109.5 . . ?
C4E C5E C6E 122(2) . . ?
C4E C5E O10E 119(2) . . ?
C6E C5E O10E 119(2) . . ?
C8B C7B C6B 121(2) . . ?
C8B C7B H7B 119.5 . . ?
C6B C7B H7B 119.5 . . ?
N12C C13C C14C 108.1(16) . . ?
N12C C13C C18C 108.3(16) . . ?
C14C C13C C18C 111.2(17) . . ?
N12C C13C H13C 109.7 . . ?
C14C C13C H13C 109.7 . . ?
C18C C13C H13C 109.7 . . ?
C8D O9D H9D 109.5 . . ?
C4B C3B C2B 120(2) . . ?
C4B C3B C8B 119(2) . . ?
C2B C3B C8B 121(2) . . ?
C5F O10F H10F 109.5 . . ?
N1C C2C C3C 122.0(19) . . ?
N1C C2C H2C 119.0 . . ?
C3C C2C H2C 119.0 . . ?
C17B C18B N1C 110.3(16) . . ?
C17B C18B C13B 112.2(18) . . ?
N1C C18B C13B 108.5(15) . . ?
C17B C18B H18B 108.5 . . ?
N1C C18B H18B 108.5 . . ?
C13B C18B H18B 108.5 . . ?
C11E N12E C13E 115(2) . . ?
C5F C6F C7F 117(2) . . ?
C5F C6F C11F 125(2) . . ?
C7F C6F C11F 117(2) . . ?
N12D C11D C6D 125.0(17) . . ?
N12D C11D H11D 117.5 . . ?
C6D C11D H11D 117.5 . . ?
C4C C5C O10C 117(2) . . ?
C4C C5C C6C 122(2) . . ?
O10C C5C C6C 121(2) . . ?
C5E O10E H10E 109.5 . . ?
C8A C3A C4A 117(2) . . ?
C8A C3A C2A 122(2) . . ?
C4A C3A C2A 121(2) . . ?
C5C O10C H10C 109.5 . . ?
N12B C11B C6B 125(2) . . ?
N12B C11B H11B 117.5 . . ?
C6B C11B H11B 117.5 . . ?
C5D C6D C7D 119.6(18) . . ?
C5D C6D C11D 119.5(17) . . ?
C7D C6D C11D 120.9(17) . . ?
N12C C11C C6C 122(2) . . ?
N12C C11C H11C 119.0 . . ?
C6C C11C H11C 119.0 . . ?
C8F O9F H9F 109.5 . . ?
C8C C7C C6C 122(2) . . ?
C8C C7C H7C 119.1 . . ?
C6C C7C H7C 119.1 . . ?
C11A N12A C13A 118(2) . . ?
C3F C4F C5F 125(2) . . ?
C3F C4F H4F 117.5 . . ?
C5F C4F H4F 117.5 . . ?
N12E C13E C18E 107(2) . . ?
N12E C13E C14E 110(2) . . ?
C18E C13E C14E 109.7(17) . . ?
N12E C13E H13E 109.9 . . ?
C18E C13E H13E 109.9 . . ?
C14E C13E H13E 109.9 . . ?
O10B C5B C6B 122(2) . . ?
O10B C5B C4B 120(2) . . ?
C6B C5B C4B 118(2) . . ?
C2E N1E C18D 118(2) . . ?
C18B C17B C16B 111.2(17) . . ?
C18B C17B H17A 109.4 . . ?
C16B C17B H17A 109.4 . . ?
C18B C17B H17B 109.4 . . ?
C16B C17B H17B 109.4 . . ?
H17A C17B H17B 108.0 . . ?
C5B O10B H10B 109.5 . . ?
C8F C7F C6F 122(2) . . ?
C8F C7F H7F 119.1 . . ?
C6F C7F H7F 119.1 . . ?
C8D C7D C6D 120.7(18) . . ?
C8D C7D H7D 119.7 . . ?
C6D C7D H7D 119.7 . . ?
C8D C3D C4D 118.6(19) . . ?
C8D C3D C2D 121.6(19) . . ?
C4D C3D C2D 119.8(19) . . ?
C4E C3E C8E 119(3) . . ?
C4E C3E C2E 122(2) . . ?
C8E C3E C2E 119(2) . . ?
C2B N1B C18A 122(2) . . ?
N12D C13D C14D 107.9(18) . . ?
N12D C13D C18D 107.6(16) . . ?
C14D C13D C18D 111.3(17) . . ?
N12D C13D H13D 110.0 . . ?
C14D C13D H13D 110.0 . . ?
C18D C13D H13D 110.0 . . ?
C7A C6A C5A 122(2) . . ?
C7A C6A C11A 121(2) . . ?
C5A C6A C11A 117(2) . . ?
C15F C16F C17F 110(2) . . ?
C15F C16F H16A 109.6 . . ?
C17F C16F H16A 109.6 . . ?
C15F C16F H16B 109.6 . . ?
C17F C16F H16B 109.6 . . ?
H16A C16F H16B 108.1 . . ?
C7F C8F C3F 122(2) . . ?
C7F C8F O9F 118(2) . . ?
C3F C8F O9F 120(2) . . ?
N1A C2A C3A 126(2) . . ?
N1A C2A H2A 116.9 . . ?
C3A C2A H2A 116.9 . . ?
C3E C4E C5E 121(2) . . ?
C3E C4E H4E 119.5 . . ?
C5E C4E H4E 119.5 . . ?
C8E O9E H9E 109.5 . . ?
C3B C4B C5B 122(2) . . ?
C3B C4B H4B 118.9 . . ?
C5B C4B H4B 118.9 . . ?
N12A C13A C14A 110.0(19) . . ?
N12A C13A C18A 105.9(19) . . ?
C14A C13A C18A 106(2) . . ?
N12A C13A H13A 111.5 . . ?
C14A C13A H13A 111.5 . . ?
C18A C13A H13A 111.5 . . ?
C7B C8B O9B 118(2) . . ?
C7B C8B C3B 120(2) . . ?
O9B C8B C3B 122(2) . . ?
C8E C7E C6E 121(2) . . ?
C8E C7E H7E 119.4 . . ?
C6E C7E H7E 119.4 . . ?
O9C C8C C7C 119.8(18) . . ?
O9C C8C C3C 120(2) . . ?
C7C C8C C3C 121(2) . . ?
N1F C2F C3F 120(2) . . ?
N1F C2F H2F 120.0 . . ?
C3F C2F H2F 120.0 . . ?
N1B C2B C3B 125(2) . . ?
N1B C2B H2B 117.4 . . ?
C3B C2B H2B 117.4 . . ?
N12F C11F C6F 121(2) . . ?
N12F C11F H11F 119.5 . . ?
C6F C11F H11F 119.5 . . ?
C15D C14D C13D 110(2) . . ?
C15D C14D H14A 109.6 . . ?
C13D C14D H14A 109.6 . . ?
C15D C14D H14B 109.6 . . ?
C13D C14D H14B 109.6 . . ?
H14A C14D H14B 108.1 . . ?
C18C C17C C16C 112.6(19) . . ?
C18C C17C H17C 109.1 . . ?
C16C C17C H17C 109.1 . . ?
C18C C17C H17D 109.1 . . ?
C16C C17C H17D 109.1 . . ?
H17C C17C H17D 107.8 . . ?
C4F C3F C8F 116(2) . . ?
C4F C3F C2F 122(2) . . ?
C8F C3F C2F 122(2) . . ?
C15B C16B C17B 112.2(17) . . ?
C15B C16B H16C 109.2 . . ?
C17B C16B H16C 109.2 . . ?
C15B C16B H16D 109.2 . . ?
C17B C16B H16D 109.2 . . ?
H16C C16B H16D 107.9 . . ?
C16F C17F C18F 111.4(17) . . ?
C16F C17F H17E 109.3 . . ?
C18F C17F H17E 109.3 . . ?
C16F C17F H17F 109.3 . . ?
C18F C17F H17F 109.3 . . ?
H17E C17F H17F 108.0 . . ?
C5D O10D H10D 109.5 . . ?
C17C C16C C15C 107.0(19) . . ?
C17C C16C H16E 110.3 . . ?
C15C C16C H16E 110.3 . . ?
C17C C16C H16F 110.3 . . ?
C15C C16C H16F 110.3 . . ?
H16E C16C H16F 108.6 . . ?
C5E C6E C7E 116(2) . . ?
C5E C6E C11E 122(2) . . ?
C7E C6E C11E 122(2) . . ?
C13F C14F C15F 108.7(18) . . ?
C13F C14F H14C 109.9 . . ?
C15F C14F H14C 109.9 . . ?
C13F C14F H14D 109.9 . . ?
C15F C14F H14D 109.9 . . ?
H14C C14F H14D 108.3 . . ?
N1E C18D C13D 110.4(17) . . ?
N1E C18D C17D 108(2) . . ?
C13D C18D C17D 110.3(18) . . ?
N1E C18D H18D 109.4 . . ?
C13D C18D H18D 109.4 . . ?
C17D C18D H18D 109.4 . . ?
C6A C7A C8A 120(2) . . ?
C6A C7A H7A 119.9 . . ?
C8A C7A H7A 119.9 . . ?
N12E C11E C6E 123(2) . . ?
N12E C11E H11E 118.5 . . ?
C6E C11E H11E 118.5 . . ?
O9E C8E C7E 115(2) . . ?
O9E C8E C3E 124(3) . . ?
C7E C8E C3E 121(2) . . ?
C15E C14E C13E 112(2) . . ?
C15E C14E H14E 109.2 . . ?
C13E C14E H14E 109.2 . . ?
C15E C14E H14F 109.2 . . ?
C13E C14E H14F 109.2 . . ?
H14E C14E H14F 107.9 . . ?
C17E C18E C13E 109(2) . . ?
C17E C18E N1F 108.0(19) . . ?
C13E C18E N1F 106.6(17) . . ?
C17E C18E H18E 111.0 . . ?
C13E C18E H18E 111.0 . . ?
N1F C18E H18E 111.0 . . ?
N1E C2E C3E 121(2) . . ?
N1E C2E H2E 119.7 . . ?
C3E C2E H2E 119.7 . . ?
C5A O10A H10A 109.5 . . ?
C3A C4A C5A 121(2) . . ?
C3A C4A H4A 119.4 . . ?
C5A C4A H4A 119.4 . . ?
N12A C11A C6A 123(2) . . ?
N12A C11A H11A 118.3 . . ?
C6A C11A H11A 118.3 . . ?
N1D C2D C3D 122.8(19) . . ?
N1D C2D H2D 118.6 . . ?
C3D C2D H2D 118.6 . . ?
C13C C14C C15C 111.1(18) . . ?
C13C C14C H14G 109.4 . . ?
C15C C14C H14G 109.4 . . ?
C13C C14C H14H 109.4 . . ?
C15C C14C H14H 109.4 . . ?
H14G C14C H14H 108.0 . . ?
O9A C8A C7A 118.5(19) . . ?
O9A C8A C3A 119.7(19) . . ?
C7A C8A C3A 122(2) . . ?
C15A C14A C13A 111(2) . . ?
C15A C14A H14I 109.5 . . ?
C13A C14A H14I 109.5 . . ?
C15A C14A H14J 109.5 . . ?
C13A C14A H14J 109.5 . . ?
H14I C14A H14J 108.1 . . ?
C18D C17D C16D 108(2) . . ?
C18D C17D H17G 110.0 . . ?
C16D C17D H17G 110.0 . . ?
C18D C17D H17H 110.0 . . ?
C16D C17D H17H 110.0 . . ?
H17G C17D H17H 108.4 . . ?
C16A C17A C18A 108(2) . . ?
C16A C17A H17I 110.0 . . ?
C18A C17A H17I 110.0 . . ?
C16A C17A H17J 110.0 . . ?
C18A C17A H17J 110.0 . . ?
H17I C17A H17J 108.4 . . ?
C5D C4D C3D 122.4(19) . . ?
C5D C4D H4D 118.8 . . ?
C3D C4D H4D 118.8 . . ?
C14C C15C C16C 109(2) . . ?
C14C C15C H15A 109.8 . . ?
C16C C15C H15A 109.8 . . ?
C14C C15C H15B 109.8 . . ?
C16C C15C H15B 109.8 . . ?
H15A C15C H15B 108.3 . . ?
O10D C5D C4D 119(2) . . ?
O10D C5D C6D 122(2) . . ?
C4D C5D C6D 118(2) . . ?
C15B C14B C13B 110.0(18) . . ?
C15B C14B H14K 109.7 . . ?
C13B C14B H14K 109.7 . . ?
C15B C14B H14L 109.7 . . ?
C13B C14B H14L 109.7 . . ?
H14K C14B H14L 108.2 . . ?
C16B C15B C14B 109(2) . . ?
C16B C15B H15C 110.0 . . ?
C14B C15B H15C 110.0 . . ?
C16B C15B H15D 110.0 . . ?
C14B C15B H15D 110.0 . . ?
H15C C15B H15D 108.4 . . ?
C6A C5A O10A 127(2) . . ?
C6A C5A C4A 118(2) . . ?
O10A C5A C4A 115(2) . . ?
C16F C15F C14F 113(2) . . ?
C16F C15F H15E 108.9 . . ?
C14F C15F H15E 108.9 . . ?
C16F C15F H15F 108.9 . . ?
C14F C15F H15F 108.9 . . ?
H15E C15F H15F 107.7 . . ?
C17A C16A C15A 109(3) . . ?
C17A C16A H16G 109.9 . . ?
C15A C16A H16G 109.9 . . ?
C17A C16A H16H 109.9 . . ?
C15A C16A H16H 109.9 . . ?
H16G C16A H16H 108.3 . . ?
C14A C15A C16A 110(3) . . ?
C14A C15A H15G 109.7 . . ?
C16A C15A H15G 109.7 . . ?
C14A C15A H15H 109.7 . . ?
C16A C15A H15H 109.7 . . ?
H15G C15A H15H 108.2 . . ?
C14D C15D C16D 111(2) . . ?
C14D C15D H15I 109.5 . . ?
C16D C15D H15I 109.5 . . ?
C14D C15D H15J 109.5 . . ?
C16D C15D H15J 109.5 . . ?
H15I C15D H15J 108.1 . . ?
C18E C17E C16E 113(2) . . ?
C18E C17E H17K 109.0 . . ?
C16E C17E H17K 109.0 . . ?
C18E C17E H17L 109.0 . . ?
C16E C17E H17L 109.0 . . ?
H17K C17E H17L 107.8 . . ?
C17E C16E C15E 108(2) . . ?
C17E C16E H16I 110.0 . . ?
C15E C16E H16I 110.0 . . ?
C17E C16E H16J 110.0 . . ?
C15E C16E H16J 110.0 . . ?
H16I C16E H16J 108.4 . . ?
C14E C15E C16E 112(2) . . ?
C14E C15E H15K 109.2 . . ?
C16E C15E H15K 109.2 . . ?
C14E C15E H15L 109.2 . . ?
C16E C15E H15L 109.2 . . ?
H15K C15E H15L 107.9 . . ?
C17D C16D C15D 109(2) . . ?
C17D C16D H16K 109.8 . . ?
C15D C16D H16K 109.8 . . ?
C17D C16D H16L 109.8 . . ?
C15D C16D H16L 109.8 . . ?
H16K C16D H16L 108.2 . . ?
 
loop_
 _geom_torsion_atom_site_label_1
 _geom_torsion_atom_site_label_2
 _geom_torsion_atom_site_label_3
 _geom_torsion_atom_site_label_4
 _geom_torsion
 _geom_torsion_site_symmetry_1
 _geom_torsion_site_symmetry_2
 _geom_torsion_site_symmetry_3
 _geom_torsion_site_symmetry_4
 _geom_torsion_publ_flag
C13F C18F N1D C2D 111(2) . . . . ?
C17F C18F N1D C2D -132(2) . . . . ?
C11B N12B C13B C18B 124.6(19) . . . . ?
C11B N12B C13B C14B -113(2) . . . . ?
C2A N1A C18C C17C -131(2) . . . . ?
C2A N1A C18C C13C 106(2) . . . . ?
C11F N12F C13F C14F -111(2) . . . . ?
C11F N12F C13F C18F 128.7(18) . . . . ?
N1D C18F C13F N12F -63.9(19) . . . . ?
C17F C18F C13F N12F 179.6(14) . . . . ?
N1D C18F C13F C14F 176.4(15) . . . . ?
C17F C18F C13F C14F 60(2) . . . . ?
C5C C4C C3C C8C 6(3) . . . . ?
C5C C4C C3C C2C 178.2(17) . . . . ?
C5B C6B C7B C8B -3(3) . . . . ?
C11B C6B C7B C8B -177.8(17) . . . . ?
C11C N12C C13C C14C -118.7(18) . . . . ?
C11C N12C C13C C18C 120.7(18) . . . . ?
N1A C18C C13C N12C -67.0(19) . . . . ?
C17C C18C C13C N12C 172.5(15) . . . . ?
N1A C18C C13C C14C 174.3(16) . . . . ?
C17C C18C C13C C14C 54(2) . . . . ?
C18B N1C C2C C3C -179.5(15) . . . . ?
C4C C3C C2C N1C -173.8(18) . . . . ?
C8C C3C C2C N1C -2(3) . . . . ?
C2C N1C C18B C17B -114(2) . . . . ?
C2C N1C C18B C13B 123(2) . . . . ?
N12B C13B C18B C17B 178.4(15) . . . . ?
C14B C13B C18B C17B 55(2) . . . . ?
N12B C13B C18B N1C -59(2) . . . . ?
C14B C13B C18B N1C 177.6(17) . . . . ?
O10F C5F C6F C7F 175.4(19) . . . . ?
C4F C5F C6F C7F -4(3) . . . . ?
O10F C5F C6F C11F 1(3) . . . . ?
C4F C5F C6F C11F -179.1(19) . . . . ?
C13D N12D C11D C6D 178.7(18) . . . . ?
C3C C4C C5C O10C 179.7(16) . . . . ?
C3C C4C C5C C6C -5(3) . . . . ?
C7C C6C C5C C4C 0(3) . . . . ?
C11C C6C C5C C4C 179.4(18) . . . . ?
C7C C6C C5C O10C 175.3(17) . . . . ?
C11C C6C C5C O10C -5(3) . . . . ?
C13B N12B C11B C6B -179.0(18) . . . . ?
C5B C6B C11B N12B 5(3) . . . . ?
C7B C6B C11B N12B 179.2(18) . . . . ?
N12D C11D C6D C5D 8(3) . . . . ?
N12D C11D C6D C7D -174.4(19) . . . . ?
C13C N12C C11C C6C -176.6(15) . . . . ?
C7C C6C C11C N12C 179.2(18) . . . . ?
C5C C6C C11C N12C 0(3) . . . . ?
C5C C6C C7C C8C 4(3) . . . . ?
C11C C6C C7C C8C -176.1(18) . . . . ?
O10F C5F C4F C3F -178(2) . . . . ?
C6F C5F C4F C3F 2(3) . . . . ?
C11E N12E C13E C18E 126.3(19) . . . . ?
C11E N12E C13E C14E -114.3(19) . . . . ?
C7B C6B C5B O10B -177.1(19) . . . . ?
C11B C6B C5B O10B -3(3) . . . . ?
C7B C6B C5B C4B 1(3) . . . . ?
C11B C6B C5B C4B 175.2(19) . . . . ?
N1C C18B C17B C16B -174.4(16) . . . . ?
C13B C18B C17B C16B -53(2) . . . . ?
C5F C6F C7F C8F 6(3) . . . . ?
C11F C6F C7F C8F -178.5(18) . . . . ?
C3D C8D C7D C6D 0(3) . . . . ?
O9D C8D C7D C6D -178.8(19) . . . . ?
C5D C6D C7D C8D -2(3) . . . . ?
C11D C6D C7D C8D -179.7(19) . . . . ?
C7D C8D C3D C4D 2(3) . . . . ?
O9D C8D C3D C4D -179(2) . . . . ?
C7D C8D C3D C2D -179(2) . . . . ?
O9D C8D C3D C2D 0(3) . . . . ?
C13A C18A N1B C2B 120(2) . . . . ?
C17A C18A N1B C2B -122(2) . . . . ?
C11D N12D C13D C14D -113.7(19) . . . . ?
C11D N12D C13D C18D 126(2) . . . . ?
C6F C7F C8F C3F -5(3) . . . . ?
C6F C7F C8F O9F -177(2) . . . . ?
C18C N1A C2A C3A 179.6(19) . . . . ?
C8A C3A C2A N1A -3(4) . . . . ?
C4A C3A C2A N1A -179(2) . . . . ?
C8E C3E C4E C5E 3(3) . . . . ?
C2E C3E C4E C5E -178(2) . . . . ?
C6E C5E C4E C3E 1(3) . . . . ?
O10E C5E C4E C3E 179.8(18) . . . . ?
C2B C3B C4B C5B 179(2) . . . . ?
C8B C3B C4B C5B -2(3) . . . . ?
O10B C5B C4B C3B 180(2) . . . . ?
C6B C5B C4B C3B 2(3) . . . . ?
C11A N12A C13A C14A -107(2) . . . . ?
C11A N12A C13A C18A 139(2) . . . . ?
N1B C18A C13A N12A -62(2) . . . . ?
C17A C18A C13A N12A 179.8(18) . . . . ?
N1B C18A C13A C14A -178.7(18) . . . . ?
C17A C18A C13A C14A 63(3) . . . . ?
C6B C7B C8B O9B -177.7(15) . . . . ?
C6B C7B C8B C3B 3(3) . . . . ?
C4B C3B C8B C7B -1(3) . . . . ?
C2B C3B C8B C7B 178.2(18) . . . . ?
C4B C3B C8B O9B -179.8(18) . . . . ?
C2B C3B C8B O9B -1(3) . . . . ?
C6C C7C C8C O9C 178.7(18) . . . . ?
C6C C7C C8C C3C -2(3) . . . . ?
C4C C3C C8C O9C 176.4(18) . . . . ?
C2C C3C C8C O9C 4(3) . . . . ?
C4C C3C C8C C7C -3(3) . . . . ?
C2C C3C C8C C7C -174.8(18) . . . . ?
C18E N1F C2F C3F -178.9(19) . . . . ?
C18A N1B C2B C3B -176.7(18) . . . . ?
C4B C3B C2B N1B -179(2) . . . . ?
C8B C3B C2B N1B 2(3) . . . . ?
C13F N12F C11F C6F -178.5(16) . . . . ?
C5F C6F C11F N12F 0(3) . . . . ?
C7F C6F C11F N12F -175.1(19) . . . . ?
N12D C13D C14D C15D -177.2(16) . . . . ?
C18D C13D C14D C15D -59(2) . . . . ?
N1A C18C C17C C16C -177.5(19) . . . . ?
C13C C18C C17C C16C -56(3) . . . . ?
C5F C4F C3F C8F 0(3) . . . . ?
C5F C4F C3F C2F -175(2) . . . . ?
C7F C8F C3F C4F 2(3) . . . . ?
O9F C8F C3F C4F 174(2) . . . . ?
C7F C8F C3F C2F 177(2) . . . . ?
O9F C8F C3F C2F -12(3) . . . . ?
N1F C2F C3F C4F -178(2) . . . . ?
N1F C2F C3F C8F 7(3) . . . . ?
C18B C17B C16B C15B 56(2) . . . . ?
C15F C16F C17F C18F 55(3) . . . . ?
N1D C18F C17F C16F -172.9(19) . . . . ?
C13F C18F C17F C16F -58(2) . . . . ?
C18C C17C C16C C15C 58(3) . . . . ?
C4E C5E C6E C7E -2(3) . . . . ?
O10E C5E C6E C7E 179.6(18) . . . . ?
C4E C5E C6E C11E 179(2) . . . . ?
O10E C5E C6E C11E 0(3) . . . . ?
C8E C7E C6E C5E -2(3) . . . . ?
C8E C7E C6E C11E 178(2) . . . . ?
N12F C13F C14F C15F 180(2) . . . . ?
C18F C13F C14F C15F -59(2) . . . . ?
C2E N1E C18D C13D 125(2) . . . . ?
C2E N1E C18D C17D -115(2) . . . . ?
N12D C13D C18D N1E -61(2) . . . . ?
C14D C13D C18D N1E -179.2(18) . . . . ?
N12D C13D C18D C17D 180(2) . . . . ?
C14D C13D C18D C17D 62(3) . . . . ?
C5A C6A C7A C8A -1(3) . . . . ?
C11A C6A C7A C8A -179.7(19) . . . . ?
C13E N12E C11E C6E 177.4(19) . . . . ?
C5E C6E C11E N12E 4(3) . . . . ?
C7E C6E C11E N12E -175(2) . . . . ?
C6E C7E C8E O9E -179(2) . . . . ?
C6E C7E C8E C3E 6(4) . . . . ?
C4E C3E C8E O9E 179(2) . . . . ?
C2E C3E C8E O9E 0(4) . . . . ?
C4E C3E C8E C7E -6(4) . . . . ?
C2E C3E C8E C7E 175(2) . . . . ?
N12E C13E C14E C15E -174.7(19) . . . . ?
C18E C13E C14E C15E -57(3) . . . . ?
N12E C13E C18E C17E 176.0(17) . . . . ?
C14E C13E C18E C17E 56(3) . . . . ?
N12E C13E C18E N1F -68(2) . . . . ?
C14E C13E C18E N1F 172.6(19) . . . . ?
C2F N1F C18E C17E -127(2) . . . . ?
C2F N1F C18E C13E 116(2) . . . . ?
C18D N1E C2E C3E -173.4(18) . . . . ?
C4E C3E C2E N1E -177(2) . . . . ?
C8E C3E C2E N1E 2(3) . . . . ?
C8A C3A C4A C5A 0(3) . . . . ?
C2A C3A C4A C5A 176(2) . . . . ?
C13A N12A C11A C6A -176.6(18) . . . . ?
C7A C6A C11A N12A -172(2) . . . . ?
C5A C6A C11A N12A 9(3) . . . . ?
C18F N1D C2D C3D -179.6(18) . . . . ?
C8D C3D C2D N1D -1(3) . . . . ?
C4D C3D C2D N1D 178(2) . . . . ?
N12C C13C C14C C15C -175.2(18) . . . . ?
C18C C13C C14C C15C -56(2) . . . . ?
C6A C7A C8A O9A -177(2) . . . . ?
C6A C7A C8A C3A 0(3) . . . . ?
C4A C3A C8A O9A 178(2) . . . . ?
C2A C3A C8A O9A 1(3) . . . . ?
C4A C3A C8A C7A 1(3) . . . . ?
C2A C3A C8A C7A -176(2) . . . . ?
N12A C13A C14A C15A -178(2) . . . . ?
C18A C13A C14A C15A -64(3) . . . . ?
N1E C18D C17D C16D 179(2) . . . . ?
C13D C18D C17D C16D -60(3) . . . . ?
N1B C18A C17A C16A 179(3) . . . . ?
C13A C18A C17A C16A -62(3) . . . . ?
C8D C3D C4D C5D -2(4) . . . . ?
C2D C3D C4D C5D 179(2) . . . . ?
C13C C14C C15C C16C 60(2) . . . . ?
C17C C16C C15C C14C -59(3) . . . . ?
C3D C4D C5D O10D -179(3) . . . . ?
C3D C4D C5D C6D 1(4) . . . . ?
C7D C6D C5D O10D -179(2) . . . . ?
C11D C6D C5D O10D -1(4) . . . . ?
C7D C6D C5D C4D 2(4) . . . . ?
C11D C6D C5D C4D 179(2) . . . . ?
N12B C13B C14B C15B 178.8(17) . . . . ?
C18B C13B C14B C15B -58(2) . . . . ?
C17B C16B C15B C14B -59(2) . . . . ?
C13B C14B C15B C16B 61(2) . . . . ?
C7A C6A C5A O10A 179(2) . . . . ?
C11A C6A C5A O10A -2(3) . . . . ?
C7A C6A C5A C4A 2(3) . . . . ?
C11A C6A C5A C4A -180(2) . . . . ?
C3A C4A C5A C6A -1(4) . . . . ?
C3A C4A C5A O10A -179(2) . . . . ?
C17F C16F C15F C14F -56(3) . . . . ?
C13F C14F C15F C16F 58(3) . . . . ?
C18A C17A C16A C15A 60(4) . . . . ?
C13A C14A C15A C16A 62(3) . . . . ?
C17A C16A C15A C14A -59(4) . . . . ?
C13D C14D C15D C16D 56(3) . . . . ?
C13E C18E C17E C16E -59(3) . . . . ?
N1F C18E C17E C16E -175(2) . . . . ?
C18E C17E C16E C15E 57(3) . . . . ?
C13E C14E C15E C16E 57(3) . . . . ?
C17E C16E C15E C14E -55(3) . . . . ?
C18D C17D C16D C15D 57(3) . . . . ?
C14D C15D C16D C17D -56(3) . . . . ?
 
loop_
 _geom_hbond_atom_site_label_D 
 _geom_hbond_atom_site_label_H 
 _geom_hbond_atom_site_label_A 
 _geom_hbond_distance_DH 
 _geom_hbond_distance_HA 
 _geom_hbond_distance_DA 
 _geom_hbond_angle_DHA 
 _geom_hbond_site_symmetry_A 
 _geom_hbond_publ_flag
O9C H9C N1C  0.82 1.84 2.561(19) 146.7 . yes
O9B H9B N1B  0.82 1.86 2.58(2) 144.8 . yes
O9A H9A N1A  0.82 1.89 2.62(2) 148.5 . yes
O9D H9D N1D  0.82 1.86 2.585(19) 147.4 . yes
O10F H10F N12F  0.82 1.90 2.63(2) 149.0 . yes
O10E H10E N12E  0.82 1.85 2.58(3) 147.7 . yes
O10C H10C N12C  0.82 1.94 2.66(2) 145.5 . yes
O9F H9F N1F  0.82 1.78 2.49(2) 144.6 . yes
O10B H10B N12B  0.82 1.92 2.65(2) 148.2 . yes
O9E H9E N1E  0.82 1.85 2.56(3) 143.6 . yes
C11F H11F O9A  0.93 2.63 3.21(3) 121.2 . yes
O10D H10D N12D  0.82 1.88 2.62(2) 148.5 . yes
C11E H11E O10D  0.93 2.61 3.53(3) 170.1 1_556 yes
O10A H10A N12A  0.82 1.91 2.61(2) 142.8 . yes
C14C H14G O10B  0.97 2.57 3.41(3) 145.5 6 yes
C4D H4D O9F  0.93 2.22 3.08(3) 153.5 1_554 yes
 
_refine_diff_density_max    0.759
_refine_diff_density_min   -0.213
_refine_diff_density_rms    0.064

_shelx_res_file
;
TITL TI_20bar_CH4 in R3
    C:\Users\leighl\DOCUME~1\Drafts\INFLAT~1\Methane\20-COP~1\TI_20bar_CH4.res
    created by SHELXL-2019/3 at 09:54:32 on 05-Dec-2024
CELL 0.71073 50.7480 50.7480 9.8079 90.000 90.000 120.000
ZERR 18.0000 0.0013 0.0013 0.0004 0.000 0.000 0.000
LATT -3
SYMM -Y, X-Y, Z
SYMM -X+Y, -X, Z
SFAC C H N O
UNIT 781.2 964.8 108 108
BOND
SIMU 0.04
RIGU 0.04
flat 0.1 C3A C8A O9A H9A
flat 0.1 C6A C5A O10A H10A
flat 0.1 C3B C8B O9B H9B
flat 0.1 C6B C5B O10B H10B
flat 0.1 C3C C8C O9C H9C
flat 0.1 C6C C5C O10C H10C
flat 0.1 C3D C8D O9D H9D
flat 0.1 C6D C5D O10D H10D
flat 0.1 C3e C8e O9e H9e
flat 0.1 C6e C5e O10e H10e
flat 0.1 C3F C8F O9F H9F
flat 0.1 C6F C5F O10F H10F
BOND $H
CONF
EQIV $1 X,Y,1+Z
EQIV $2 2/3-X+Y,1/3-X,1/3+Z
EQIV $3 X,Y,Z-1
HTAB O9C N1C
HTAB O9B N1B
HTAB O9A N1A
HTAB O9D N1D
HTAB O10F N12F
HTAB O10E N12E
HTAB O10C N12C
HTAB O9F N1F
HTAB O10B N12B
HTAB O9E N1E
HTAB C11F O9A
HTAB O10D N12D
HTAB C11E O10D_$1
HTAB O10A N12A
HTAB C14C O10B_$2
HTAB C4D O9F_$3
ACTA
FMAP 2 1 53
PLAN 20 0 0
HTAB 2.0
LIST 4 1
TEMP 27
L.S. 40
WGHT    0.150700
FVAR       0.03881
O9C   4    0.250937    0.025816   -0.312028    11.00000    0.20747    0.15916 =
         0.11090   -0.02046   -0.03648    0.13181
AFIX  87
H9C   2    0.249617    0.010761   -0.349543    11.00000   -1.50000
AFIX   0
N12B  3    0.207383   -0.074773   -0.397530    11.00000    0.10735    0.11952 =
         0.14663    0.00514    0.01235    0.06703
O9B   4    0.093929   -0.081898   -0.178525    11.00000    0.11004    0.11354 =
         0.12146    0.01581    0.01614    0.05100
AFIX  87
H9B   2    0.082701   -0.089373   -0.112451    11.00000   -1.50000
AFIX   0
N1F   3    0.286237    0.207086    0.392159    11.00000    0.12157    0.12215 =
         0.11729   -0.02836   -0.01870    0.04580
N12C  3    0.283126    0.078785    0.249519    11.00000    0.10611    0.12224 =
         0.09402    0.00780   -0.00278    0.05898
C18F  1    0.164444    0.055319   -0.267878    11.00000    0.12556    0.11151 =
         0.13610   -0.02160   -0.01055    0.06945
AFIX  13
H18F  2    0.181733    0.060868   -0.328915    11.00000   -1.20000
AFIX   0
N1D   3    0.156063    0.080042   -0.264402    11.00000    0.10565    0.10500 =
         0.11364   -0.00045    0.00462    0.05185
N12F  3    0.199082    0.079431   -0.074990    11.00000    0.11219    0.09347 =
         0.12030   -0.02341   -0.00645    0.04789
N12D  3    0.170176    0.229762   -0.405409    11.00000    0.10675    0.10527 =
         0.12535    0.04637    0.03529    0.04488
N1A   3    0.230362    0.065794    0.406466    11.00000    0.10421    0.12571 =
         0.11718    0.00616   -0.01749    0.04506
C18A  1    0.054052   -0.124510    0.162146    11.00000    0.09728    0.14623 =
         0.12119    0.00284    0.00075    0.02463
AFIX  13
H18A  2    0.060558   -0.134842    0.226899    11.00000   -1.20000
AFIX   0
C13B  1    0.228348   -0.059402   -0.505498    11.00000    0.11445    0.11679 =
         0.13155   -0.00710    0.00458    0.06160
AFIX  13
H13B  2    0.222738   -0.045584   -0.549708    11.00000   -1.20000
AFIX   0
C8D   1    0.143439    0.129147   -0.266105    11.00000    0.11668    0.12199 =
         0.13340    0.03009    0.03458    0.06749
C6B   1    0.161430   -0.084260   -0.276897    11.00000    0.10864    0.10993 =
         0.11696    0.01660    0.00901    0.06070
N1C   3    0.261666   -0.017852   -0.351010    11.00000    0.11923    0.09680 =
         0.12673   -0.00024    0.00573    0.06298
C5F   1    0.249854    0.135513    0.030332    11.00000    0.11323    0.13206 =
         0.11672   -0.01996    0.00869    0.06212
C4C   1    0.282182    0.010227   -0.010291    11.00000    0.12529    0.12545 =
         0.09937    0.02129    0.00726    0.08574
AFIX  43
H4C   2    0.289773   -0.002184    0.018048    11.00000   -1.20000
AFIX   0
C18C  1    0.261325    0.085262    0.451901    11.00000    0.09471    0.12325 =
         0.10530   -0.00965   -0.01597    0.05239
AFIX  13
H18C  2    0.268519    0.072667    0.495781    11.00000   -1.20000
AFIX   0
C13F  1    0.172286    0.051582   -0.121875    11.00000    0.12566    0.10281 =
         0.11538   -0.01416    0.00424    0.06269
AFIX  13
H13F  2    0.155005    0.046995   -0.062308    11.00000   -1.20000
AFIX   0
C6C   1    0.273796    0.052798    0.033873    11.00000    0.10870    0.11310 =
         0.09977    0.02296    0.00756    0.06777
C3C   1    0.269985    0.006907   -0.138671    11.00000    0.11336    0.12387 =
         0.09596    0.01839    0.01472    0.07146
O9A   4    0.176640    0.054758    0.323785    11.00000    0.12573    0.11449 =
         0.21498    0.00553   -0.02557    0.05536
AFIX  87
H9A   2    0.194704    0.064834    0.344003    11.00000   -1.50000
AFIX   0
C5E   1    0.272655    0.277676    0.076075    11.00000    0.07752    0.11271 =
         0.15187    0.01494    0.01474    0.03224
C7B   1    0.138191   -0.077415   -0.272741    11.00000    0.09903    0.08333 =
         0.11371    0.00002   -0.00106    0.03996
AFIX  43
H7B   2    0.137274   -0.064843   -0.339287    11.00000   -1.20000
AFIX   0
C13C  1    0.281294    0.101180    0.334201    11.00000    0.09886    0.10707 =
         0.09847   -0.00026   -0.01163    0.05428
AFIX  13
H13C  2    0.272730    0.111530    0.281476    11.00000   -1.20000
AFIX   0
O9D   4    0.121804    0.102516   -0.201891    11.00000    0.14818    0.13732 =
         0.24906    0.06979    0.08453    0.09223
AFIX  87
H9D   2    0.126951    0.089596   -0.207504    11.00000   -1.50000
AFIX   0
C3B   1    0.118769   -0.106085   -0.070323    11.00000    0.08663    0.09665 =
         0.13470    0.02791    0.02020    0.02960
O10F  4    0.254797    0.126183   -0.090739    11.00000    0.13123    0.18686 =
         0.12032   -0.05116    0.01335    0.04551
AFIX  87
H10F  2    0.239476    0.110458   -0.113881    11.00000   -1.50000
AFIX   0
C2C   1    0.269976   -0.015557   -0.230084    11.00000    0.11282    0.11263 =
         0.10547    0.00498   -0.00863    0.07003
AFIX  43
H2C   2    0.276371   -0.028643   -0.197362    11.00000   -1.20000
AFIX   0
C18B  1    0.260825   -0.040561   -0.450598    11.00000    0.12271    0.10660 =
         0.12155    0.00445    0.00967    0.07126
AFIX  13
H18B  2    0.266123   -0.054205   -0.402497    11.00000   -1.20000
AFIX   0
N12E  3    0.287346    0.263070    0.337993    11.00000    0.07961    0.12867 =
         0.14843   -0.03085   -0.01146    0.03476
C6F   1    0.222405    0.118712    0.091696    11.00000    0.11180    0.10556 =
         0.11115   -0.03204   -0.00303    0.05509
C11D  1    0.154007    0.205784   -0.340599    11.00000    0.09322    0.10753 =
         0.10015    0.02166    0.02254    0.04647
AFIX  43
H11D  2    0.137609    0.204384   -0.292078    11.00000   -1.20000
AFIX   0
C5C   1    0.283066    0.032114    0.076088    11.00000    0.13410    0.14675 =
         0.08460    0.01753    0.00820    0.07907
O10E  4    0.302969    0.285053    0.094996    11.00000    0.09737    0.15470 =
         0.17007    0.01634    0.02436    0.05307
AFIX  87
H10E  2    0.304924    0.279528    0.171032    11.00000   -1.50000
AFIX   0
C3A   1    0.188679    0.016422    0.360622    11.00000    0.11133    0.10082 =
         0.11878    0.02442   -0.01076    0.03743
O10C  4    0.295651    0.034430    0.206474    11.00000    0.17600    0.18149 =
         0.11125    0.00097   -0.01574    0.12237
AFIX  87
H10C  2    0.296531    0.048985    0.246976    11.00000   -1.50000
AFIX   0
C11B  1    0.184899   -0.070535   -0.384218    11.00000    0.11705    0.10190 =
         0.13062    0.01079    0.00968    0.05885
AFIX  43
H11B  2    0.183056   -0.057798   -0.446896    11.00000   -1.20000
AFIX   0
C6D   1    0.158984    0.179222   -0.335067    11.00000    0.10970    0.10848 =
         0.11036    0.01931    0.02523    0.06008
C11C  1    0.274271    0.075933    0.123993    11.00000    0.11467    0.11307 =
         0.10203   -0.00404    0.00089    0.05596
AFIX  43
H11C  2    0.268009    0.089034    0.090078    11.00000   -1.20000
AFIX   0
O9F   4    0.235525    0.159975    0.410352    11.00000    0.19245    0.14855 =
         0.17814   -0.06464    0.05233    0.02304
AFIX  87
H9F   2    0.251076    0.174707    0.439304    11.00000   -1.50000
AFIX   0
C7C   1    0.263870    0.050327   -0.098193    11.00000    0.16247    0.13906 =
         0.08894    0.00637    0.00048    0.10467
AFIX  43
H7C   2    0.258664    0.064327   -0.130870    11.00000   -1.20000
AFIX   0
N12A  3    0.085803   -0.076747    0.278064    11.00000    0.12902    0.14348 =
         0.09835    0.00486   -0.00056    0.05239
C4F   1    0.271540    0.161366    0.095526    11.00000    0.10163    0.14170 =
         0.12638   -0.03255    0.00008    0.04044
AFIX  43
H4F   2    0.290092    0.172995    0.051565    11.00000   -1.20000
AFIX   0
C13E  1    0.292031    0.254472    0.476566    11.00000    0.08019    0.13253 =
         0.14636   -0.04341   -0.01097    0.03934
AFIX  13
H13E  2    0.272327    0.241810    0.521024    11.00000   -1.20000
AFIX   0
C5B   1    0.163720   -0.101476   -0.175367    11.00000    0.12256    0.13968 =
         0.15753    0.04602    0.02268    0.08557
N1E   3    0.199382    0.278679   -0.218220    11.00000    0.11863    0.11307 =
         0.18942    0.01751   -0.01532    0.06164
C17B  1    0.283234   -0.025038   -0.560329    11.00000    0.11083    0.11672 =
         0.13352    0.01618    0.02545    0.06186
AFIX  23
H17A  2    0.303594   -0.015159   -0.522185    11.00000   -1.20000
H17B  2    0.279942   -0.009470   -0.600710    11.00000   -1.20000
AFIX   0
O10B  4    0.186583   -0.107631   -0.171511    11.00000    0.16006    0.22247 =
         0.22029    0.10319    0.05673    0.13140
AFIX  87
H10B  2    0.198068   -0.099333   -0.236059    11.00000   -1.50000
AFIX   0
C7F   1    0.218789    0.127793    0.222101    11.00000    0.12620    0.11232 =
         0.11814   -0.00606    0.01569    0.05311
AFIX  43
H7F   2    0.200931    0.115593    0.270075    11.00000   -1.20000
AFIX   0
C7D   1    0.138763    0.153089   -0.271425    11.00000    0.09972    0.11193 =
         0.13878    0.03276    0.02890    0.06562
AFIX  43
H7D   2    0.121507    0.151649   -0.231059    11.00000   -1.20000
AFIX   0
C3D   1    0.168258    0.131054   -0.323028    11.00000    0.10936    0.12382 =
         0.12883    0.01528    0.03762    0.06886
C3E   1    0.235371    0.277916   -0.071276    11.00000    0.09379    0.12459 =
         0.15634    0.01602    0.01079    0.05349
N1B   3    0.075006   -0.113347    0.042592    11.00000    0.11208    0.10966 =
         0.10189    0.01078    0.02453    0.02721
C13D  1    0.162301    0.252938   -0.403603    11.00000    0.11843    0.09145 =
         0.12825    0.04052    0.01683    0.04819
AFIX  13
H13D  2    0.145441    0.247479   -0.340041    11.00000   -1.20000
AFIX   0
C6A   1    0.128709   -0.025677    0.296325    11.00000    0.09054    0.14643 =
         0.10353    0.00604   -0.01095    0.04505
C16F  1    0.141407   -0.001127   -0.304182    11.00000    0.19371    0.10895 =
         0.16457   -0.03338   -0.02479    0.07786
AFIX  23
H16A  2    0.122832   -0.019738   -0.327118    11.00000   -1.20000
H16B  2    0.157031    0.001431   -0.368528    11.00000   -1.20000
AFIX   0
C8F   1    0.240394    0.153597    0.279447    11.00000    0.14413    0.09905 =
         0.12547   -0.02869    0.01815    0.05200
C2A   1    0.218858    0.037753    0.402577    11.00000    0.10486    0.14073 =
         0.10427    0.02294   -0.02364    0.04661
AFIX  43
H2A   2    0.231110    0.029885    0.429660    11.00000   -1.20000
AFIX   0
C4E   1    0.264255    0.284621   -0.048073    11.00000    0.10659    0.13223 =
         0.13753    0.03057    0.02721    0.05519
AFIX  43
H4E   2    0.278799    0.294033   -0.116052    11.00000   -1.20000
AFIX   0
O9E   4    0.184286    0.257790    0.023864    11.00000    0.09140    0.26072 =
         0.18291    0.04076    0.00325    0.06762
AFIX  87
H9E   2    0.181281    0.262627   -0.051850    11.00000   -1.50000
AFIX   0
C4B   1    0.142113   -0.111876   -0.071497    11.00000    0.12175    0.12892 =
         0.14461    0.04231    0.01918    0.06103
AFIX  43
H4B   2    0.143753   -0.123157   -0.000663    11.00000   -1.20000
AFIX   0
C13A  1    0.054140   -0.097026    0.231730    11.00000    0.11325    0.16349 =
         0.10725    0.00468    0.03483    0.03027
AFIX  13
H13A  2    0.047452   -0.086529    0.168823    11.00000   -1.20000
AFIX   0
C8B   1    0.116771   -0.088756   -0.173192    11.00000    0.09098    0.09977 =
         0.12491    0.00663    0.00678    0.03671
C7E   1    0.221464    0.256572    0.154841    11.00000    0.06811    0.20894 =
         0.12829    0.00970    0.01502    0.03182
AFIX  43
H7E   2    0.206483    0.246399    0.220356    11.00000   -1.20000
AFIX   0
C8C   1    0.261430    0.027790   -0.183096    11.00000    0.14541    0.15068 =
         0.09834    0.02030    0.00240    0.10950
C2F   1    0.290245    0.199309    0.276463    11.00000    0.11572    0.14537 =
         0.11570   -0.03487    0.00723    0.04654
AFIX  43
H2F   2    0.307870    0.211947    0.227864    11.00000   -1.20000
AFIX   0
C2B   1    0.097852   -0.117014    0.033051    11.00000    0.10429    0.10904 =
         0.13834    0.01606    0.00645    0.03340
AFIX  43
H2B   2    0.100643   -0.128012    0.101771    11.00000   -1.20000
AFIX   0
C11F  1    0.196882    0.090370    0.037825    11.00000    0.12122    0.11490 =
         0.14490   -0.01706   -0.00880    0.07118
AFIX  43
H11F  2    0.178863    0.080324    0.087248    11.00000   -1.20000
AFIX   0
C14D  1    0.152823    0.256008   -0.547057    11.00000    0.14677    0.15704 =
         0.15233    0.06309    0.04039    0.08837
AFIX  23
H14A  2    0.169140    0.260155   -0.610338    11.00000   -1.20000
H14B  2    0.135048    0.237051   -0.573940    11.00000   -1.20000
AFIX   0
C17C  1    0.261212    0.106441    0.552808    11.00000    0.11693    0.17238 =
         0.10591   -0.01671   -0.02051    0.05332
AFIX  23
H17C  2    0.248730    0.094975    0.629763    11.00000   -1.20000
H17D  2    0.252116    0.117478    0.512595    11.00000   -1.20000
AFIX   0
C3F   1    0.267871    0.171149    0.219124    11.00000    0.13049    0.11683 =
         0.10554   -0.01952    0.00171    0.04892
C16B  1    0.280575   -0.047616   -0.671137    11.00000    0.12847    0.13255 =
         0.15419   -0.01810    0.01951    0.06931
AFIX  23
H16C  2    0.294819   -0.036591   -0.743933    11.00000   -1.20000
H16D  2    0.286064   -0.061825   -0.632642    11.00000   -1.20000
AFIX   0
C17F  1    0.136143    0.025380   -0.314825    11.00000    0.15659    0.11134 =
         0.14613   -0.03049   -0.02195    0.06568
AFIX  23
H17E  2    0.118817    0.021556   -0.258910    11.00000   -1.20000
H17F  2    0.131430    0.027529   -0.408588    11.00000   -1.20000
AFIX   0
O10D  4    0.205493    0.206844   -0.451509    11.00000    0.22502    0.15856 =
         0.42327    0.15107    0.22867    0.11024
AFIX  87
H10D  2    0.199820    0.219398   -0.452946    11.00000   -1.50000
AFIX   0
C16C  1    0.293090    0.129168    0.603584    11.00000    0.11592    0.19665 =
         0.13108   -0.03503   -0.02555    0.05527
AFIX  23
H16E  2    0.302084    0.118615    0.649333    11.00000   -1.20000
H16F  2    0.292237    0.143330    0.667370    11.00000   -1.20000
AFIX   0
C6E   1    0.251621    0.263114    0.181188    11.00000    0.08922    0.12057 =
         0.12737    0.00707    0.01132    0.02538
C14F  1    0.179027    0.025628   -0.115308    11.00000    0.18136    0.09053 =
         0.17205   -0.01516   -0.04293    0.07345
AFIX  23
H14C  2    0.183962    0.023070   -0.022485    11.00000   -1.20000
H14D  2    0.196312    0.030116   -0.172926    11.00000   -1.20000
AFIX   0
C18D  1    0.190311    0.282309   -0.357215    11.00000    0.13370    0.11859 =
         0.20416    0.05455    0.02002    0.07505
AFIX  13
H18D  2    0.207138    0.287391   -0.420474    11.00000   -1.20000
AFIX   0
C7A   1    0.138500    0.004526    0.291646    11.00000    0.10582    0.12515 =
         0.13520    0.01058   -0.01313    0.05259
AFIX  43
H7A   2    0.125115    0.011191    0.266807    11.00000   -1.20000
AFIX   0
C11E  1    0.260235    0.255543    0.309153    11.00000    0.09681    0.12912 =
         0.13130   -0.00401    0.00736    0.02634
AFIX  43
H11E  2    0.245135    0.244628    0.373259    11.00000   -1.20000
AFIX   0
C8E   1    0.213983    0.264991    0.034293    11.00000    0.09734    0.19778 =
         0.13915   -0.01404   -0.01455    0.05341
C14E  1    0.311558    0.283194    0.562523    11.00000    0.12361    0.13805 =
         0.14765   -0.03919   -0.01156    0.06269
AFIX  23
H14E  2    0.330207    0.296450    0.513697    11.00000   -1.20000
H14F  2    0.300577    0.294101    0.575242    11.00000   -1.20000
AFIX   0
C18E  1    0.308340    0.236722    0.460684    11.00000    0.12645    0.13717 =
         0.14244   -0.02999   -0.01374    0.05412
AFIX  13
H18E  2    0.326874    0.248060    0.406172    11.00000   -1.20000
AFIX   0
C2E   1    0.225932    0.284098   -0.201082    11.00000    0.10867    0.09373 =
         0.17791    0.02469    0.00069    0.03464
AFIX  43
H2E   2    0.239846    0.292194   -0.272278    11.00000   -1.20000
AFIX   0
O10A  4    0.140154   -0.066584    0.339096    11.00000    0.14903    0.13965 =
         0.22326    0.01934   -0.04519    0.04840
AFIX  87
H10A  2    0.122163   -0.077523    0.319366    11.00000   -1.50000
AFIX   0
C4A   1    0.178164   -0.015003    0.363683    11.00000    0.12649    0.14144 =
         0.15751    0.01819   -0.02706    0.05981
AFIX  43
H4A   2    0.191461   -0.021785    0.388417    11.00000   -1.20000
AFIX   0
C11A  1    0.097047   -0.048225    0.261809    11.00000    0.13102    0.13769 =
         0.10559    0.00439    0.01138    0.06579
AFIX  43
H11A  2    0.084627   -0.041277    0.226322    11.00000   -1.20000
AFIX   0
C2D   1    0.173926    0.105082   -0.320641    11.00000    0.12700    0.13587 =
         0.12602    0.00643    0.02334    0.07029
AFIX  43
H2D   2    0.191402    0.107368   -0.362411    11.00000   -1.20000
AFIX   0
C14C  1    0.312385    0.123482    0.379393    11.00000    0.11805    0.14038 =
         0.11167   -0.00211   -0.00015    0.05036
AFIX  23
H14G  2    0.324683    0.134209    0.300757    11.00000   -1.20000
H14H  2    0.321564    0.112870    0.423013    11.00000   -1.20000
AFIX   0
C8A   1    0.168165    0.025333    0.323522    11.00000    0.09826    0.12278 =
         0.12614    0.00212   -0.00532    0.05418
C14A  1    0.033093   -0.109727    0.353590    11.00000    0.14387    0.21629 =
         0.11809    0.02150    0.04481    0.05520
AFIX  23
H14I  2    0.040038   -0.120342    0.412746    11.00000   -1.20000
H14J  2    0.033631   -0.093145    0.405075    11.00000   -1.20000
AFIX   0
C17D  1    0.183331    0.308803   -0.353831    11.00000    0.19031    0.10873 =
         0.24213    0.04003    0.00208    0.07831
AFIX  23
H17G  2    0.201141    0.327373   -0.323649    11.00000   -1.20000
H17H  2    0.166823    0.304083   -0.290786    11.00000   -1.20000
AFIX   0
C17A  1    0.020537   -0.147099    0.110810    11.00000    0.12130    0.20393 =
         0.14497   -0.01374    0.01717   -0.02762
AFIX  23
H17I  2    0.013964   -0.136638    0.048732    11.00000   -1.20000
H17J  2    0.019960   -0.164081    0.062708    11.00000   -1.20000
AFIX   0
C4D   1    0.188802    0.157616   -0.382063    11.00000    0.12879    0.13792 =
         0.21100    0.04604    0.08630    0.07568
AFIX  43
H4D   2    0.206471    0.159252   -0.418607    11.00000   -1.20000
AFIX   0
C15C  1    0.311980    0.146168    0.478321    11.00000    0.11781    0.15545 =
         0.15677   -0.02349   -0.03208    0.03970
AFIX  23
H15A  2    0.303200    0.157156    0.434714    11.00000   -1.20000
H15B  2    0.332594    0.160764    0.505817    11.00000   -1.20000
AFIX   0
C5D   1    0.184598    0.181664   -0.389765    11.00000    0.13360    0.12194 =
         0.24706    0.06166    0.10210    0.07220
C14B  1    0.227225   -0.081938   -0.612372    11.00000    0.13206    0.13695 =
         0.14572   -0.02130    0.00081    0.04455
AFIX  23
H14K  2    0.232562   -0.095941   -0.570326    11.00000   -1.20000
H14L  2    0.206749   -0.093662   -0.648475    11.00000   -1.20000
AFIX   0
C15B  1    0.249452   -0.064782   -0.728351    11.00000    0.13501    0.15191 =
         0.15338   -0.02312    0.00346    0.07492
AFIX  23
H15C  2    0.248497   -0.079048   -0.796706    11.00000   -1.20000
H15D  2    0.244087   -0.050888   -0.771323    11.00000   -1.20000
AFIX   0
C5A   1    0.147723   -0.036478    0.329809    11.00000    0.12859    0.10769 =
         0.15359    0.01289   -0.02671    0.04016
C15F  1    0.151005   -0.003482   -0.163839    11.00000    0.24488    0.10997 =
         0.17508   -0.03414   -0.03813    0.09779
AFIX  23
H15E  2    0.155331   -0.020053   -0.160764    11.00000   -1.20000
H15F  2    0.134308   -0.008399   -0.101648    11.00000   -1.20000
AFIX   0
C16A  1   -0.000495   -0.158604    0.234376    11.00000    0.13956    0.23773 =
         0.17739    0.01357    0.04412   -0.03129
AFIX  23
H16G  2    0.005835   -0.169450    0.295370    11.00000   -1.20000
H16H  2   -0.021185   -0.172503    0.205264    11.00000   -1.20000
AFIX   0
C15A  1    0.000888   -0.131344    0.308602    11.00000    0.12590    0.26378 =
         0.17207    0.02066    0.05952    0.02570
AFIX  23
H15G  2   -0.006014   -0.120892    0.248188    11.00000   -1.20000
H15H  2   -0.012440   -0.138383    0.387409    11.00000   -1.20000
AFIX   0
C15D  1    0.145566    0.281638   -0.553155    11.00000    0.16436    0.21809 =
         0.17664    0.07923    0.01690    0.10619
AFIX  23
H15I  2    0.128019    0.276576   -0.496318    11.00000   -1.20000
H15J  2    0.140559    0.284013   -0.646111    11.00000   -1.20000
AFIX   0
C17E  1    0.315448    0.229539    0.597642    11.00000    0.18170    0.15106 =
         0.13287   -0.04404   -0.05188    0.06611
AFIX  23
H17K  2    0.325815    0.217971    0.587167    11.00000   -1.20000
H17L  2    0.296563    0.216858    0.646010    11.00000   -1.20000
AFIX   0
C16E  1    0.335152    0.257632    0.682182    11.00000    0.17332    0.18247 =
         0.15875   -0.05287   -0.05468    0.09280
AFIX  23
H16I  2    0.354791    0.269782    0.638689    11.00000   -1.20000
H16J  2    0.338419    0.251782    0.772000    11.00000   -1.20000
AFIX   0
C15E  1    0.319028    0.275931    0.694375    11.00000    0.17120    0.19013 =
         0.15438   -0.05256   -0.04414    0.09502
AFIX  23
H15K  2    0.300493    0.264391    0.746761    11.00000   -1.20000
H15L  2    0.331994    0.294652    0.743326    11.00000   -1.20000
AFIX   0
C16D  1    0.174162    0.313148   -0.501499    11.00000    0.21726    0.16530 =
         0.26435    0.08597    0.01530    0.11885
AFIX  23
H16K  2    0.191221    0.319248   -0.562977    11.00000   -1.20000
H16L  2    0.168821    0.329023   -0.501092    11.00000   -1.20000
AFIX   0
HKLF 4


REM  TI_20bar_CH4 in R3
REM wR2 = 0.3211, GooF = S = 1.017, Restrained GooF = 0.961 for all data
REM R1 = 0.0981 for 4311 Fo > 4sig(Fo) and 0.2454 for all 11929 data
REM 985 parameters refined using 1597 restraints

END

WGHT      0.1508      0.0000

REM Instructions for potential hydrogen bonds
HTAB O9C N1C
HTAB O9B N1B
HTAB O9A N1A
HTAB O9D N1D
HTAB O10F N12F
HTAB O10E N12E
HTAB O10C N12C
HTAB O9F N1F
HTAB O10B N12B
HTAB O9E N1E
HTAB C11F O9A
HTAB O10D N12D
HTAB C11E O10D_$1
HTAB O10A N12A
HTAB C14C O10B_$2
HTAB C4D O9F_$3

REM Highest difference peak  0.759,  deepest hole -0.213,  1-sigma level  0.064
Q1    1   0.1962 -0.0368 -0.9380  11.00000  0.05    0.76
Q2    1  -0.0372 -0.2337 -0.0787  11.00000  0.05    0.69
Q3    1   0.0867  0.0413  0.1154  11.00000  0.05    0.26
Q4    1   0.0484 -0.0423 -0.1369  11.00000  0.05    0.26
Q5    1   0.0437 -0.0369 -0.0174  11.00000  0.05    0.20
Q6    1   0.0422 -0.0422 -0.2652  11.00000  0.05    0.19
Q7    1   0.0291 -0.0506 -0.0086  11.00000  0.05    0.19
Q8    1   0.0778  0.0227 -0.0198  11.00000  0.05    0.19
Q9    1   0.0484 -0.0448 -0.3228  11.00000  0.05    0.17
Q10   1  -0.0471 -0.1023  0.2529  11.00000  0.05    0.17
Q11   1   0.0921  0.0252  0.0271  11.00000  0.05    0.17
Q12   1   0.2565  0.1809  0.7662  11.00000  0.05    0.16
Q13   1  -0.0443 -0.0972  0.3765  11.00000  0.05    0.16
Q14   1   0.0761  0.0039 -0.0296  11.00000  0.05    0.16
Q15   1  -0.0386 -0.0870  0.3960  11.00000  0.05    0.15
Q16   1   0.2339 -0.0145 -0.3481  11.00000  0.05    0.15
Q17   1   0.1511 -0.0864  0.2124  11.00000  0.05    0.15
Q18   1  -0.0177 -0.1893  0.1284  11.00000  0.05    0.14
Q19   1   0.2020 -0.0923 -0.8546  11.00000  0.05    0.14
Q20   1   0.0690  0.0656  0.0263  11.00000  0.05    0.13
;
_shelx_res_checksum   63905

_shelx_hkl_file
;
  -5   1   0   12.88    0.65
  -6   3   0   62.25    1.66
  -6   3   0   64.21    1.81
   3   3   0   59.94    1.60
   3  -6   0   61.08    1.78
  -3  -3   0   64.75    1.54
  -3  -3   0   62.64    1.54
   6  -3   0   63.20    1.58
  -3  -3   0   60.53    1.79
   6  -3   0   59.94    1.76
   6  -3   0   62.52    1.55
  -6   6   0   20.00    0.97
   0  -6   0   22.35    0.74
   6   0   0   21.66    0.95
   6   0   0   23.46    0.91
   6   0   0   24.18    0.98
   6   0   0   23.43    1.10
   0   6   0   22.86    0.96
   6  -6   0   21.63    1.07
  -6   0   0   22.08    0.96
  -6   0   0   21.58    1.10
  -6   0   0   22.60    1.00
  -7   2   0   25.48    1.19
   2   5   0   24.08    1.09
   2   5   0   26.30    1.04
   5  -7   0   24.87    1.17
  -7   2   0   23.09    1.01
  -7   2   0   25.01    1.08
  -2  -5   0   24.21    0.79
  -2  -5   0   25.11    0.89
   7  -2   0   24.17    1.15
  -5   7   0   23.81    1.06
   7  -2   0   24.22    1.02
  -2  -5   0   25.36    0.85
  -2  -5   0   24.13    1.02
   7  -2   0   22.96    0.92
   5   2   0  110.74    2.79
  -7   5   0  110.74    2.79
  -7   5   0  113.19    2.49
   5   2   0  114.91    2.58
   5   2   0  113.39    2.57
   2  -7   0  114.71    2.62
   5   2   0  110.56    2.54
  -2   7   0  114.90    2.57
  -5  -2   0  111.83    2.58
  -5  -2   0  117.59    2.57
   7  -5   0  110.52    2.44
  -5  -2   0  113.35    2.86
  -5  -2   0  115.46    2.59
   7  -5   0  110.19    2.79
   1   7   0  219.16    4.38
   7  -8   0  203.74    4.56
   1   7   0  211.50    3.68
   1   7   0  210.15    3.74
  -8   1   0  200.51    4.66
  -8   1   0  208.74    4.40
  -8   1   0  206.95    4.42
   1   7   0  201.68    3.79
  -8   1   0  205.32    4.10
   8  -1   0  214.08    4.38
  -1  -7   0  203.90    3.92
   8  -1   0  212.31    4.65
  -7   8   0  206.53    4.47
  -1  -7   0  205.94    4.36
   8  -1   0  211.18    4.21
   8  -1   0  209.28    4.43
  -7   8   0  211.30    3.83
   4  -8   0    0.30    0.38
   4   4   0    1.19    0.30
   4   4   0    1.18    0.30
  -8   4   0    1.51    0.44
  -8   4   0    1.21    0.31
  -8   4   0    0.63    0.30
   4   4   0    1.67    0.38
  -8   4   0    1.21    0.37
   4   4   0    1.36    0.45
  -4  -4   0    0.91    0.32
  -4  -4   0    0.73    0.31
  -4   8   0    1.21    0.41
  -4   8   0    0.75    0.30
   8  -4   0    0.61    0.37
  -4  -4   0    0.75    0.44
   8  -4   0    0.89    0.32
   8  -4   0    1.19    0.42
  -4  -4   0    1.24    0.34
   1  -8   0  367.13    6.77
   7   1   0  359.82    6.73
   1  -8   0  344.99    6.17
  -8   7   0  367.95    6.99
   7   1   0  354.27    6.58
   7   1   0  357.04    6.99
  -8   7   0  357.40    6.37
   7   1   0  359.24    6.69
  -7  -1   0  362.58    6.56
  -7  -1   0  354.68    6.71
   8  -7   0  364.56    6.34
  -7  -1   0  350.69    7.06
  -7  -1   0  361.75    6.75
   8  -7   0  356.37    6.99
  -1   8   0  362.59    6.66
  -1   8   0  361.27    6.01
  -9   3   0   44.98    1.89
   3   6   0   43.92    1.58
   3   6   0   44.48    1.33
  -9   3   0   47.01    1.67
   6  -9   0   44.37    1.82
   3   6   0   46.42    1.36
  -9   3   0   45.84    1.67
  -9   3   0   45.35    1.45
   3   6   0   49.14    1.83
  -3  -6   0   43.90    1.37
   9  -3   0   44.18    1.57
  -3  -6   0   44.59    1.42
  -3  -6   0   43.60    1.60
  -6   9   0   43.70    1.68
   9  -3   0   46.43    1.81
   9  -3   0   46.23    1.52
  -3  -6   0   46.43    1.34
   3  -9   0   37.50    1.46
  -9   6   0   37.75    1.62
  -9   6   0   35.95    1.37
   6   3   0   38.86    1.63
   6   3   0   38.26    1.40
  -9   6   0   36.41    1.42
   6   3   0   37.18    1.40
   6   3   0   37.75    1.41
  -6  -3   0   36.32    1.42
  -6  -3   0   36.66    1.39
   9  -6   0   36.39    1.60
  -3   9   0   37.55    1.10
  -6  -3   0   38.28    1.43
   9  -6   0   38.16    1.34
  -6  -3   0   37.65    1.72
  -3   9   0   35.10    1.58
  -3   9   0   39.56    1.39
   0  -9   0  361.67    7.04
   0  -9   0  367.01    6.46
  -9   9   0  358.49    6.48
  -9   9   0  376.65    7.30
   9   0   0  359.11    7.31
   9   0   0  366.16    7.09
   9   0   0  367.31    6.86
   9   0   0  350.17    6.93
   0   9   0  367.58    6.22
  -9   0   0  370.25    7.52
  -9   0   0  362.70    7.08
  -9   0   0  362.57    6.76
  -9   0   0  345.71    6.99
   0   9   0  372.86    6.97
   9  -9   0  356.11    7.30
 -10   2   0  312.76    6.43
 -10   2   0  327.93    6.10
   2   8   0  324.16    6.36
 -10   2   0  322.95    6.90
   2   8   0  327.85    6.60
   2   8   0  326.44    5.81
   2   8   0  321.09    5.77
 -10   2   0  328.30    6.49
   2   8   0  324.73    5.69
   8 -10   0  318.70    6.66
  -2  -8   0  315.92    5.93
  10  -2   0  318.28    6.70
  -8  10   0  320.60    5.64
  -2  -8   0  322.61    6.43
  -8  10   0  328.70    6.63
  10  -2   0  325.94    6.21
  10  -2   0  320.21    6.37
 -10   5   0  151.01    3.61
 -10   5   0  151.10    3.54
   5   5   0  156.53    3.84
   5   5   0  152.25    3.37
   5   5   0  154.39    3.35
   5   5   0  150.96    3.53
   5 -10   0  153.51    3.94
 -10   5   0  156.19    3.28
 -10   5   0  150.63    3.91
  -5  -5   0  152.50    3.37
  10  -5   0  152.15    3.47
  -5  10   0  147.46    3.38
  -5  10   0  146.51    3.71
  -5  -5   0  154.35    3.96
  10  -5   0  153.55    3.88
  -5  -5   0  150.16    3.54
  -5  -5   0  154.18    3.46
 -10   8   0   15.94    0.99
   8   2   0   15.75    1.22
   8   2   0   15.82    1.10
   8   2   0   16.88    1.06
 -10   8   0   15.86    1.23
   8   2   0   16.70    1.09
   2 -10   0   17.90    1.12
   2 -10   0   16.52    0.83
  -8  -2   0   16.04    1.40
  10  -8   0   15.78    0.94
  -8  -2   0   13.62    1.09
  10  -8   0   13.89    1.18
  -2  10   0   15.89    1.09
  -8  -2   0   16.94    1.08
  -8  -2   0   16.73    1.15
  -2  10   0   15.56    0.71
  10 -11   0  116.53    3.56
   1  10   0  118.46    2.56
 -11   1   0  118.43    3.35
 -11   1   0  117.12    3.28
   1  10   0  123.01    3.25
   1  10   0  118.70    2.53
 -11   1   0  116.84    2.99
 -11   1   0  118.83    3.67
 -10  11   0  116.30    3.43
 -10  11   0  115.20    2.69
  -1 -10   0  114.44    3.28
  11  -1   0  112.60    3.49
  -1 -10   0  115.67    2.80
  11  -1   0  117.22    3.15
  11  -1   0  118.35    3.26
 -11   4   0   37.70    1.47
   4   7   0   39.25    1.42
   7 -11   0   40.69    2.00
 -11   4   0   39.44    1.76
   4   7   0   38.84    1.65
 -11   4   0   38.74    1.95
   4   7   0   40.11    1.41
 -11   4   0   40.20    1.76
   4   7   0   38.23    1.84
  -4  -7   0   40.26    1.50
  11  -4   0   36.66    1.61
  -4  -7   0   39.07    2.04
  -7  11   0   40.38    1.81
  -4  -7   0   37.37    1.48
  11  -4   0   39.03    1.66
  -4  -7   0   39.81    1.42
  -4  -7   0   37.88    1.66
  11  -4   0   35.13    1.81
   7   4   0   63.76    2.14
   4 -11   0   58.20    2.07
   7   4   0   61.37    2.01
 -11   7   0   62.02    2.36
   7   4   0   64.53    2.39
   7   4   0   59.94    2.01
 -11   7   0   62.40    2.04
 -11   7   0   60.46    1.97
 -11   7   0   65.26    2.18
  -4  11   0   59.86    2.34
  -4  11   0   59.48    1.98
  11  -7   0   61.57    1.96
  -7  -4   0   61.14    2.07
  -7  -4   0   63.73    2.13
  -7  -4   0   60.73    2.47
  -7  -4   0   60.64    2.07
  -4  11   0   60.32    1.65
  11  -7   0   60.07    2.40
  10   1   0   43.15    1.83
   1 -11   0   39.71    1.90
 -11  10   0   40.92    1.60
 -11  10   0   41.06    2.00
  10   1   0   37.68    1.98
  10   1   0   40.30    1.83
  10   1   0   38.87    1.75
   1 -11   0   43.53    1.52
  -1  11   0   41.19    1.84
  11 -10   0   38.08    2.09
  -1  11   0   41.07    1.20
 -10  -1   0   40.12    2.18
 -10  -1   0   36.79    1.77
 -10  -1   0   41.99    1.74
 -10  -1   0   39.33    1.92
   3   9   0   12.23    0.92
   3   9   0   13.19    1.18
 -12   3   0    9.09    1.23
 -12   3   0   14.67    1.36
   3   9   0   13.50    0.94
 -12   3   0   12.69    1.09
 -12   3   0   14.74    1.38
   3   9   0   13.35    1.46
   9 -12   0   13.28    1.46
  -9  12   0   13.10    0.77
  12  -3   0   13.05    1.28
  -3  -9   0   12.42    1.17
  -3  -9   0   13.06    0.81
  -3  -9   0   11.75    1.03
  12  -3   0   13.04    1.43
  12  -3   0   13.96    1.16
  -9  12   0   13.62    1.37
 -12   6   0   27.66    1.73
 -12   6   0   23.31    1.44
   6   6   0   24.55    1.42
 -12   6   0   25.18    1.32
   6 -12   0   23.77    1.75
   6   6   0   25.60    1.32
   6   6   0   26.35    1.71
 -12   6   0   26.56    1.47
   6   6   0   22.98    1.28
  -6  12   0   24.21    1.35
  -6  -6   0   26.59    1.86
  -6  12   0   26.93    1.67
  -6  -6   0   25.55    1.38
  -6  -6   0   24.92    1.41
  -6  -6   0   25.94    1.36
  12  -6   0   25.43    1.67
  12  -6   0   25.84    1.41
   9   3   0  542.52    9.94
   9   3   0  553.40   10.45
 -12   9   0  562.39    9.85
   3 -12   0  541.49    9.16
 -12   9   0  524.17   10.37
 -12   9   0  555.44    9.98
   9   3   0  550.80   10.01
   3 -12   0  537.48   10.07
   9   3   0  541.63    9.91
  -3  12   0  525.31    8.94
  12  -9   0  551.32    9.64
  -9  -3   0  534.32    9.87
  -9  -3   0  534.81   10.01
  -3  12   0  527.69    9.83
  12  -9   0  533.00   10.44
  -9  -3   0  530.18   10.61
  -9  -3   0  527.73    9.98
 -12  12   0   29.70    1.38
  12   0   0   29.56    1.70
   0 -12   0   27.10    1.67
   0 -12   0   27.38    1.39
  12   0   0   27.42    1.56
  12   0   0   29.37    1.65
  12   0   0   28.11    1.87
 -12  12   0   31.30    1.93
  12 -12   0   28.66    1.85
 -12   0   0   29.32    1.55
 -12   0   0   27.73    1.66
   0  12   0   27.56    1.59
   0  12   0   28.99    0.87
 -12   0   0   28.48    2.11
 -12   0   0   27.78    1.80
   0  12   0   28.67    1.07
   0  12   0   27.56    0.93
  11 -13   0   92.13    3.22
   2  11   0   86.90    2.87
 -13   2   0   85.68    2.56
 -13   2   0   79.67    2.81
   2  11   0   88.33    2.14
 -13   2   0   85.58    3.34
   2  11   0   86.68    2.29
 -13   2   0   86.52    2.96
   2  11   0   87.80    2.21
  -2 -11   0   85.38    2.88
  -2 -11   0   86.20    2.47
 -11  13   0   88.17    2.25
  13  -2   0   90.98    3.21
  13  -2   0   82.59    2.69
  13  -2   0   84.78    2.79
 -11  13   0   87.85    3.07
 -13   5   0    8.03    1.12
   5   8   0    6.80    0.97
   5   8   0    6.26    0.78
   5   8   0    7.50    0.88
 -13   5   0    5.24    1.09
   8 -13   0    7.82    1.29
 -13   5   0    5.90    0.78
   5   8   0    7.39    1.18
 -13   5   0    8.62    1.09
  13  -5   0    6.19    1.11
  -8  13   0    8.57    0.99
  13  -5   0    6.24    0.88
  -5  -8   0    8.74    1.02
  13  -5   0    7.27    1.08
  -8  13   0    6.82    1.09
  -5  -8   0    8.11    0.95
  -5  -8   0    4.49    1.16
  -5  -8   0    6.54    0.96
  -5  -8   0    6.66    0.82
 -13   8   0   14.06    1.28
   8   5   0   13.60    1.50
   8   5   0   13.40    1.22
 -13   8   0   14.00    1.24
   8   5   0   16.18    1.18
 -13   8   0   15.59    1.55
 -13   8   0   14.56    1.36
   8   5   0   16.26    1.24
  -8  -5   0   13.79    1.22
  -5  13   0   14.34    1.02
  -5  13   0   16.46    1.56
  13  -8   0   14.01    1.17
  -8  -5   0   15.03    1.28
  -5  13   0   15.89    1.25
  13  -8   0   13.87    1.55
  -8  -5   0   16.26    1.37
  -8  -5   0   15.07    1.67
  11   2   0   24.11    1.54
   2 -13   0   21.81    1.54
 -13  11   0   24.36    1.74
   2 -13   0   24.14    1.30
  11   2   0   24.09    1.85
  11   2   0   27.48    1.62
  11   2   0   23.79    1.47
 -13  11   0   25.97    1.47
 -13  11   0   23.56    1.47
 -11  -2   0   25.75    1.52
 -11  -2   0   27.64    1.97
  13 -11   0   26.35    1.89
  13 -11   0   23.13    1.29
  -2  13   0   25.07    1.50
 -11  -2   0   25.51    1.55
 -11  -2   0   23.20    1.65
  -2  13   0   24.19    0.95
 -14   1   0   87.55    3.52
 -14   1   0   88.46    2.72
   1  13   0   89.18    2.92
  13 -14   0   85.56    3.32
 -14   1   0   93.09    3.13
   1  13   0   88.65    2.19
 -14   1   0   86.01    3.10
   1  13   0   84.39    2.05
   1  13   0   86.56    2.21
 -13  14   0   89.68    2.47
  14  -1   0   86.30    2.97
  14  -1   0   86.85    3.26
  -1 -13   0   87.67    2.56
  -1 -13   0   89.01    3.07
 -13  14   0   85.48    3.18
  14  -1   0   89.87    2.93
  10 -14   0    2.09    0.98
 -14   4   0    1.24    0.62
 -14   4   0    1.98    0.75
   4  10   0    1.33    0.57
   4  10   0    3.66    0.89
   4  10   0    2.99    0.61
 -14   4   0    2.98    1.00
 -14   4   0    3.75    0.95
   4  10   0    2.52    0.96
  -4 -10   0    2.87    0.64
  14  -4   0    2.27    0.88
  14  -4   0    1.82    0.70
 -10  14   0    2.49    0.89
  -4 -10   0    1.89    0.54
  -4 -10   0    1.64    0.63
  -4 -10   0    2.55    0.79
 -10  14   0    2.21    0.44
  14  -4   0    0.47    0.87
   7   7   0   14.21    1.22
   7 -14   0   14.46    1.62
   7   7   0   15.01    1.18
   7   7   0   14.55    1.26
 -14   7   0   15.03    1.25
 -14   7   0   15.25    1.42
 -14   7   0   14.60    1.38
   7   7   0   16.40    1.60
 -14   7   0   15.86    1.54
  14  -7   0   16.22    1.34
  14  -7   0   15.25    1.52
  -7  -7   0   15.52    1.39
  -7  -7   0   16.99    1.31
  -7  14   0   16.73    1.27
  -7  -7   0   15.71    1.26
  -7  -7   0   17.25    1.79
  -7  14   0   13.06    1.46
  10   4   0   95.66    2.99
  10   4   0   96.58    3.01
 -14  10   0  104.01    3.12
  10   4   0  102.46    3.12
   4 -14   0  102.65    3.22
  10   4   0  106.27    3.48
 -14  10   0  100.21    3.44
 -14  10   0  102.92    2.97
  14 -10   0  103.74    2.87
 -10  -4   0   99.55    3.02
 -10  -4   0   97.24    3.64
 -10  -4   0  103.38    3.16
  -4  14   0   99.67    3.43
  -4  14   0  101.94    2.27
  14 -10   0   96.74    3.41
  -4  14   0  101.98    3.03
 -10  -4   0  102.12    3.12
 -14  13   0   80.45    2.62
  13   1   0   80.72    2.79
 -14  13   0   83.19    2.53
   1 -14   0   84.36    2.99
   1 -14   0   84.15    2.40
  13   1   0   79.99    2.87
  13   1   0   80.86    2.82
  13   1   0   84.33    3.22
 -14  13   0   79.78    3.07
 -13  -1   0   83.09    2.92
  14 -13   0   82.40    3.26
  -1  14   0   83.88    1.97
 -13  -1   0   80.29    3.33
  -1  14   0   84.50    2.86
 -13  -1   0   84.73    2.71
 -13  -1   0   82.54    2.93
   3  12   0    6.86    0.73
 -15   3   0    6.74    1.17
   3  12   0    6.70    0.74
 -15   3   0    6.41    0.91
   3  12   0    6.86    1.07
   3  12   0    6.06    1.14
 -15   3   0    5.44    1.09
  12 -15   0    6.21    1.23
   3  12   0    6.95    0.89
 -15   3   0    5.80    1.17
 -12  15   0    6.33    0.70
  15  -3   0    7.02    1.17
  15  -3   0    7.91    1.09
 -12  15   0    4.84    1.01
  -3 -12   0    6.16    0.84
  15  -3   0    7.45    1.04
  -3 -12   0    5.97    1.07
   6   9   0   42.82    1.75
 -15   6   0   38.95    2.41
   6   9   0   41.23    1.93
   6   9   0   40.23    2.16
   9 -15   0   41.00    2.42
 -15   6   0   39.76    2.09
 -15   6   0   38.90    2.00
 -15   6   0   40.56    1.74
   6   9   0   42.47    1.73
  -9  15   0   40.82    1.79
  -6  -9   0   43.41    1.76
  15  -6   0   42.43    2.04
  15  -6   0   40.75    1.95
  -6  -9   0   41.62    1.84
  -6  -9   0   41.31    1.81
  15  -6   0   45.88    2.37
  -9  15   0   43.72    2.18
  -6  -9   0   43.00    2.03
  -6  -9   0   40.30    2.39
   9   6   0    1.15    0.61
 -15   9   0    1.54    0.96
 -15   9   0    0.91    0.71
   9   6   0    0.95    0.74
   9   6   0    1.08    0.76
   9   6   0    2.61    0.75
 -15   9   0    1.15    0.71
 -15   9   0    0.85    0.64
  15  -9   0    1.87    0.88
  -6  15   0    1.03    0.58
  -9  -6   0    1.87    0.77
  -6  15   0    1.41    0.83
  -9  -6   0    0.93    0.74
  15  -9   0    0.85    0.63
  -9  -6   0    1.38    0.70
  -9  -6   0    0.18    0.90
  -6  15   0    1.36    0.62
   3 -15   0    1.79    0.86
  12   3   0    0.66    0.79
 -15  12   0    2.21    0.97
 -15  12   0    1.50    0.68
  12   3   0    1.83    0.78
  12   3   0    0.85    0.59
   3 -15   0    1.62    0.59
  12   3   0    0.22    0.69
 -15  12   0    0.81    0.61
 -12  -3   0    1.27    0.66
  15 -12   0    2.54    1.05
  15 -12   0    1.26    0.57
 -12  -3   0    1.34    1.02
  -3  15   0    0.44    0.58
 -12  -3   0    1.32    0.70
 -12  -3   0    2.17    0.82
  -3  15   0    1.38    0.38
 -15  15   0   13.27    1.57
 -15  15   0   13.47    1.12
   0 -15   0   12.44    1.14
  15   0   0   13.30    1.35
   0 -15   0   13.63    1.39
  15   0   0   11.92    1.51
  15   0   0   14.83    1.33
 -15  15   0   14.85    1.24
 -15   0   0   14.69    1.92
   0  15   0   13.18    0.79
   0  15   0   12.09    0.78
   0  15   0   14.18    0.82
 -15   0   0   12.17    1.30
 -15   0   0   13.22    1.22
   0  15   0   13.15    1.25
 -15   0   0   13.76    1.55
  15 -15   0   11.32    1.51
   2  14   0   11.46    0.99
 -16   2   0   12.81    1.77
 -16   2   0   10.84    1.39
   2  14   0   11.78    0.84
   2  14   0   10.45    0.82
 -16   2   0   11.58    1.41
  14 -16   0    9.99    1.38
 -16   2   0   10.38    1.09
   2  14   0   12.20    1.25
 -14  16   0   12.09    1.35
  16  -2   0   11.24    1.32
  -2 -14   0    8.22    0.97
  16  -2   0   14.40    1.58
  16  -2   0   12.28    1.22
 -14  16   0   10.25    0.92
  -2 -14   0   11.84    1.40
  11 -16   0   31.01    2.16
 -16   5   0   32.68    2.17
 -16   5   0   31.87    1.84
 -16   5   0   32.39    1.60
 -16   5   0   31.46    1.95
   5  11   0   35.09    1.50
   5  11   0   32.21    1.50
   5  11   0   33.93    1.88
  16  -5   0   29.86    1.75
 -11  16   0   30.92    1.93
  -5 -11   0   31.42    1.83
 -11  16   0   33.88    1.16
  16  -5   0   31.06    1.99
  16  -5   0   30.52    1.78
  -5 -11   0   32.30    1.64
  -5 -11   0   32.73    1.47
  -5 -11   0   31.05    1.35
   8   8   0   20.06    1.34
   8   8   0   19.12    1.64
   8   8   0   17.79    1.41
   8 -16   0   18.61    1.81
 -16   8   0   18.20    1.26
 -16   8   0   18.51    1.70
 -16   8   0   21.32    1.62
 -16   8   0   16.81    1.42
   8   8   0   19.13    1.32
  -8  -8   0   19.49    1.40
  -8  16   0   20.19    1.70
  16  -8   0   19.21    1.73
  -8  -8   0   19.02    1.42
  -8  -8   0   20.44    1.89
  -8  -8   0   19.49    1.49
  -8  16   0   19.73    1.37
  16  -8   0   20.17    1.39
 -16  11   0    9.85    1.44
  11   5   0    9.60    1.25
  11   5   0    9.94    1.16
  11   5   0    7.50    1.06
   5 -16   0   10.02    1.29
 -16  11   0   10.66    1.23
 -16  11   0    7.55    1.06
  11   5   0    7.28    1.03
 -11  -5   0    7.64    1.07
 -11  -5   0    7.91    1.46
  -5  16   0   10.58    1.18
 -11  -5   0   10.01    1.25
  16 -11   0    9.39    1.08
  16 -11   0   10.19    1.47
  -5  16   0    9.71    1.36
  -5  16   0    7.92    0.75
 -11  -5   0    8.89    1.14
 -16  14   0    9.02    1.31
 -16  14   0   11.94    1.15
   2 -16   0   12.07    1.10
   2 -16   0   11.22    1.36
 -16  14   0   12.57    1.22
  14   2   0   13.99    1.62
  14   2   0   13.57    1.41
  14   2   0   12.56    1.32
  -2  16   0   12.43    0.71
 -14  -2   0   12.03    1.46
 -14  -2   0   12.28    1.76
 -14  -2   0   14.32    1.29
  -2  16   0   13.54    1.32
  16 -14   0   10.67    1.49
 -14  -2   0   11.38    1.27
   1  16   0    7.68    0.81
  16 -17   0    9.98    1.50
 -17   1   0    7.45    1.24
   1  16   0    8.84    0.71
   1  16   0    7.75    0.71
 -17   1   0    8.17    1.08
 -17   1   0    6.04    1.32
 -17   1   0    8.55    1.31
   1  16   0    8.05    1.18
 -16  17   0    6.56    0.92
  17  -1   0    7.35    1.09
  -1 -16   0    8.99    1.07
 -16  17   0    6.67    0.88
  17  -1   0    4.99    0.92
 -16  17   0    8.00    1.30
  17  -1   0    6.88    1.24
  -1 -16   0    7.57    1.32
  13 -17   0   10.91    1.60
 -17   4   0   11.89    1.09
 -17   4   0    8.58    1.44
 -17   4   0   11.58    1.38
 -17   4   0   13.90    1.37
   4  13   0   12.61    1.51
   4  13   0   10.11    1.29
   4  13   0   10.76    0.90
   4  13   0   12.22    0.98
  -4 -13   0   11.32    1.36
  17  -4   0   11.86    1.36
 -13  17   0   11.54    0.85
 -13  17   0   11.56    1.40
  17  -4   0    9.03    1.38
  -4 -13   0   10.99    1.18
  17  -4   0    9.65    1.25
   7  10   0   12.29    1.06
   7  10   0   11.88    1.10
   7  10   0   11.53    1.32
 -17   7   0   13.12    1.32
 -17   7   0   10.05    1.52
   7  10   0   11.83    1.46
 -17   7   0   10.96    1.08
  10 -17   0   14.12    1.72
 -17   7   0    9.40    1.23
 -10  17   0   10.43    0.59
  -7 -10   0   10.99    1.10
  17  -7   0   11.70    1.32
 -10  17   0   10.74    1.31
  -7 -10   0   11.89    1.23
  -7 -10   0   10.87    1.20
  -7 -10   0   12.38    1.29
  -7 -10   0   12.61    1.59
  17  -7   0   12.16    1.36
 -10  17   0   10.50    1.09
  17  -7   0   13.89    1.50
  10   7   0    8.27    1.25
 -17  10   0   12.59    1.28
 -17  10   0   10.05    1.40
  10   7   0   11.52    1.32
  10   7   0   13.17    1.23
 -17  10   0   12.60    1.21
  10   7   0    8.43    1.06
 -17  10   0   11.46    1.20
 -10  -7   0   10.45    1.23
  -7  17   0   13.72    1.48
  -7  17   0   11.74    1.18
 -10  -7   0   12.15    1.29
  17 -10   0   10.16    1.09
 -10  -7   0    9.71    1.51
  17 -10   0   12.89    1.56
  -7  17   0   12.11    1.01
 -10  -7   0   12.88    1.25
   4 -17   0   47.52    2.27
  13   4   0   42.03    2.09
 -17  13   0   44.35    2.07
 -17  13   0   43.05    2.02
   4 -17   0   43.23    1.53
 -17  13   0   40.95    2.43
  13   4   0   42.37    2.17
  13   4   0   45.73    2.13
  13   4   0   42.50    2.38
 -13  -4   0   43.98    2.16
  -4  17   0   42.38    1.26
 -13  -4   0   42.79    2.20
 -13  -4   0   43.34    2.05
  17 -13   0   44.92    2.56
  -4  17   0   47.73    2.10
 -13  -4   0   41.72    2.66
  17 -13   0   43.22    1.85
   1 -17   0    3.81    0.76
 -17  16   0    3.85    1.02
 -17  16   0    5.10    0.92
  16   1   0    4.40    1.14
  16   1   0    4.14    0.94
   1 -17   0    2.03    0.93
  16   1   0    4.24    0.94
 -17  16   0    3.88    0.78
 -16  -1   0    3.70    1.12
 -16  -1   0    4.03    0.99
 -16  -1   0    3.33    0.79
  -1  17   0    4.25    0.51
 -16  -1   0    4.28    1.04
  -1  17   0    5.31    0.97
  -1  17   0    3.25    0.43
  17 -16   0    1.72    0.89
   3  15   0    4.81    0.80
  15 -18   0    5.70    1.22
 -18   3   0    4.74    0.85
 -18   3   0    4.81    1.01
   3  15   0    2.89    0.95
   3  15   0    3.53    0.59
   3  15   0    5.09    0.69
 -18   3   0    3.73    1.16
 -15  18   0    2.57    0.96
  18  -3   0    3.89    0.86
  18  -3   0    5.75    1.04
 -15  18   0    4.11    0.67
  -3 -15   0    4.62    1.06
  -3 -15   0    4.94    0.85
  18  -3   0    4.80    1.83
 -18   6   0    2.93    1.04
 -18   6   0    1.43    0.62
   6  12   0    2.88    0.65
 -18   6   0    3.35    0.96
  12 -18   0    2.93    1.10
   6  12   0    2.82    0.78
   6  12   0    2.12    0.61
 -18   6   0    1.73    0.73
   6  12   0    2.01    0.91
  -6 -12   0    2.20    0.67
 -12  18   0    2.97    0.47
  18  -6   0    2.27    0.88
 -12  18   0    1.36    0.82
  18  -6   0    2.29    0.73
  18  -6   0    3.92    0.99
  -6 -12   0    2.98    0.66
  -6 -12   0    1.62    0.68
  -6 -12   0    2.17    0.83
 -12  18   0    2.54    0.72
 -18   9   0   -0.11    0.54
 -18   9   0   -0.58    0.68
 -18   9   0    0.01    0.56
   9   9   0   -0.75    0.55
 -18   9   0   -0.67    0.60
   9   9   0    0.25    0.54
   9   9   0   -0.67    0.66
   9   9   0   -0.16    0.49
   9 -18   0   -0.29    0.90
  -9  -9   0    0.11    0.59
  -9  18   0    0.03    0.72
  18  -9   0    0.05    0.65
  18  -9   0    0.04    0.50
  -9  -9   0    0.56    0.62
  -9  -9   0   -0.44    0.77
  -9  -9   0   -0.46    0.58
  -9  18   0    0.29    0.53
  12   6   0    1.99    0.75
  12   6   0    1.90    0.72
 -18  12   0    2.09    0.71
 -18  12   0    1.60    0.94
 -18  12   0    0.77    0.71
  12   6   0    2.81    0.86
 -18  12   0    1.41    0.66
  12   6   0    1.69    0.81
  -6  18   0    1.80    0.66
 -12  -6   0    0.55    0.98
 -12  -6   0    0.77    0.63
 -12  -6   0    0.28    0.71
  18 -12   0    1.43    0.92
  -6  18   0    2.01    0.48
  -6  18   0    1.29    0.84
 -12  -6   0    2.27    0.81
  18 -12   0    1.19    0.61
  15   3   0    9.66    1.42
  15   3   0    8.09    1.13
 -18  15   0    8.43    1.13
  15   3   0    8.22    1.15
   3 -18   0    8.94    0.92
 -18  15   0    8.39    1.12
   3 -18   0   10.44    1.40
 -18  15   0    7.71    1.32
  18 -15   0    6.41    1.28
 -15  -3   0    9.09    1.54
  -3  18   0    8.54    0.60
 -15  -3   0    8.16    1.22
 -15  -3   0    9.09    1.21
  -3  18   0    7.33    1.07
 -15  -3   0    9.44    1.29
   0 -18   0    4.18    1.05
   0 -18   0    4.50    0.86
 -18  18   0    5.32    0.84
 -18  18   0    3.56    0.79
  18   0   0    3.34    0.91
 -18  18   0    3.28    0.97
  18   0   0    3.22    1.00
  18   0   0    4.21    0.97
  18 -18   0    6.83    1.37
 -18   0   0    4.98    1.36
 -18   0   0    5.88    1.19
   0  18   0    3.76    0.86
   0  18   0    3.45    0.51
   0  18   0    4.83    0.54
   0  18   0    4.63    0.65
 -18   0   0    3.94    1.10
 -18   0   0    5.28    0.96
  17 -19   0   12.80    1.80
   2  17   0   11.54    0.86
 -19   2   0    9.57    1.37
 -19   2   0   12.78    1.64
 -19   2   0   11.67    1.29
   2  17   0   10.54    1.03
   2  17   0   11.06    0.86
 -19   2   0   11.99    1.80
   2  17   0   12.81    1.32
  19  -2   0    9.23    1.25
  -2 -17   0   10.50    1.18
  19  -2   0   12.36    1.44
 -17  19   0   10.84    1.04
 -17  19   0   11.22    1.11
  -2 -17   0   14.53    1.71
  19  -2   0   12.46    1.70
 -17  19   0   10.14    1.40
 -19   5   0    7.05    1.16
   5  14   0    8.07    0.87
 -19   5   0    7.05    1.23
   5  14   0    5.15    1.16
 -19   5   0    7.31    0.97
 -19   5   0    5.86    1.34
   5  14   0    8.58    1.24
  14 -19   0    6.57    1.37
   5  14   0    6.12    0.83
  -5 -14   0    7.00    0.63
  19  -5   0    7.52    1.09
 -14  19   0    6.90    0.73
  -5 -14   0    8.08    1.07
  -5 -14   0    6.42    1.15
  19  -5   0    6.95    1.16
  19  -5   0    4.84    1.10
 -14  19   0    5.23    1.07
 -19   8   0    8.36    0.97
   8  11   0   11.62    1.52
   8  11   0    9.91    1.10
   8  11   0   11.82    1.11
 -19   8   0   10.34    1.32
 -19   8   0    9.48    1.57
  11 -19   0   12.33    1.68
 -19   8   0   10.98    1.66
  -8 -11   0   10.50    1.32
 -11  19   0    9.37    1.12
 -11  19   0    8.00    1.26
  -8 -11   0    9.59    1.57
 -11  19   0    8.78    0.58
  -8 -11   0    8.67    1.11
  19  -8   0   10.87    1.37
  -8 -11   0    9.99    1.10
  -8 -11   0    9.06    1.10
  19  -8   0    9.02    1.16
 -19  11   0   12.52    1.18
  11   8   0   13.28    1.47
 -19  11   0   12.56    1.60
  11   8   0   13.46    1.42
 -19  11   0   14.09    1.36
  11   8   0    9.11    1.13
 -19  11   0   11.34    1.38
  11   8   0   11.11    1.14
 -11  -8   0   12.37    1.36
 -11  -8   0   12.43    1.32
  -8  19   0   13.00    1.25
 -11  -8   0    9.70    1.58
 -11  -8   0   12.74    1.32
  19 -11   0   11.29    1.20
  -8  19   0   11.42    1.45
  -8  19   0   13.78    1.04
  14   5   0    6.58    1.10
 -19  14   0    3.43    0.90
 -19  14   0    5.15    0.98
  14   5   0    3.82    0.86
 -19  14   0    4.86    1.12
  14   5   0    5.43    1.18
  14   5   0    6.04    1.10
   5 -19   0    5.31    1.14
 -14  -5   0    5.70    1.02
  -5  19   0    6.27    1.00
  -5  19   0    4.85    0.54
 -14  -5   0    9.51    1.57
  -5  19   0    6.85    1.28
  19 -14   0    5.28    0.87
 -14  -5   0    4.60    0.98
 -14  -5   0    7.36    1.17
 -19  17   0    0.30    0.60
 -19  17   0    0.91    0.63
  17   2   0    1.53    0.73
 -19  17   0    1.32    0.96
   2 -19   0    2.37    0.89
   2 -19   0    0.70    0.61
  17   2   0    1.69    0.75
 -17  -2   0    0.69    0.65
  -2  19   0    1.81    0.36
 -17  -2   0    0.61    0.78
 -17  -2   0    0.27    0.84
  -2  19   0    2.05    0.85
   1  19   0    4.28    0.98
   1  19   0    5.24    0.64
  19 -20   0    1.93    1.06
 -20   1   0    4.20    1.11
 -20   1   0    3.89    1.22
   1  19   0    4.11    0.74
 -20   1   0    4.00    1.06
 -20   1   0    3.67    0.88
   1  19   0    3.70    0.56
  20  -1   0    5.32    1.26
 -19  20   0    4.40    0.80
  -1 -19   0    4.20    0.90
 -19  20   0    5.36    1.20
  -1 -19   0    3.11    1.01
  20  -1   0    3.20    0.86
  20  -1   0    3.74    0.99
 -19  20   0    3.20    0.78
   4  16   0    9.66    0.90
 -20   4   0    6.71    0.98
   4  16   0    9.14    1.42
  16 -20   0   10.68    1.75
 -20   4   0    8.20    1.55
   4  16   0    9.57    1.33
   4  16   0    8.48    0.89
 -20   4   0    8.73    1.34
 -20   4   0    6.35    1.14
 -16  20   0    9.24    0.92
  -4 -16   0    7.84    1.30
  20  -4   0    7.34    1.38
  20  -4   0    8.77    1.27
 -16  20   0   11.11    1.54
  20  -4   0    8.32    1.25
  -4 -16   0    8.79    1.13
 -20   7   0    0.08    0.62
 -20   7   0    0.95    0.75
   7  13   0    0.02    0.44
 -20   7   0    0.51    0.82
  13 -20   0   -0.55    0.77
   7  13   0    1.42    0.84
   7  13   0    0.00    0.52
 -20   7   0   -0.10    0.48
   7  13   0    0.02    0.47
  -7 -13   0    0.35    0.62
  -7 -13   0    0.34    0.51
  20  -7   0    0.57    0.84
  20  -7   0    0.61    0.67
 -13  20   0    0.56    0.58
 -13  20   0    1.30    0.80
  -7 -13   0    0.48    0.67
  20  -7   0    0.31    0.78
  -7 -13   0    0.99    0.60
 -13  20   0    0.87    0.36
  10  10   0    6.85    1.10
 -20  10   0    8.67    1.53
  10  10   0    6.63    1.25
 -20  10   0    6.77    1.16
  10  10   0    6.35    0.98
 -20  10   0    6.84    1.40
 -20  10   0    5.59    0.90
  10  10   0    6.98    1.02
 -10 -10   0    6.95    1.05
  20 -10   0    6.67    1.28
  20 -10   0    6.57    1.05
 -10 -10   0    8.02    1.15
 -10  20   0    5.14    1.11
 -10  20   0    5.87    0.96
 -10  20   0    7.19    0.96
 -10 -10   0    6.55    1.45
 -10 -10   0    7.01    1.19
  13   7   0   13.32    1.64
  13   7   0   13.57    1.31
  13   7   0   13.92    1.34
 -20  13   0   12.99    1.29
  13   7   0   12.56    1.61
 -20  13   0   14.68    1.38
 -20  13   0   14.75    1.83
 -20  13   0   14.29    1.44
  -7  20   0   13.32    1.63
 -13  -7   0   16.64    1.54
  20 -13   0   13.51    1.70
 -13  -7   0   14.99    1.94
 -13  -7   0   12.49    1.44
 -13  -7   0   12.43    1.47
  -7  20   0   15.18    1.29
  -7  20   0   13.20    0.86
  20 -13   0   12.79    1.26
 -20  16   0   59.82    2.62
 -20  16   0   63.76    2.59
   4 -20   0   59.90    2.87
 -20  16   0   63.90    3.08
  16   4   0   52.59    2.50
  16   4   0   59.33    3.08
   4 -20   0   57.82    1.89
 -16  -4   0   58.14    2.77
  20 -16   0   56.29    3.02
 -16  -4   0   63.63    3.44
 -16  -4   0   60.17    2.75
 -16  -4   0   59.45    2.59
  -4  20   0   60.43    1.51
   1 -20   0    6.12    1.22
 -20  19   0    7.40    1.41
  19   1   0    6.49    1.29
 -20  19   0    4.78    0.92
 -20  19   0    4.47    0.91
  19   1   0    5.67    1.09
  19   1   0    6.30    1.39
   1 -20   0    7.13    1.01
  -1  20   0    7.85    1.22
  -1  20   0    6.42    0.57
  -1  20   0    6.60    0.68
 -19  -1   0    5.77    1.01
 -19  -1   0    5.04    1.46
  20 -19   0    6.39    1.34
 -19  -1   0    5.50    1.21
  -1  20   0    6.17    0.60
 -19  -1   0    6.48    1.23
   3  18   0    3.25    0.61
 -21   3   0    2.12    0.89
   3  18   0    2.02    0.55
  18 -21   0    2.25    1.02
   3  18   0    2.12    0.85
 -21   3   0    2.32    0.96
   3  18   0    2.79    0.97
 -21   3   0    2.61    1.19
 -21   3   0    2.01    0.72
   3  18   0    2.80    0.72
 -18  21   0    3.54    0.77
  -3 -18   0    2.41    0.93
 -18  21   0    3.55    0.74
  21  -3   0    1.43    0.87
 -18  21   0    2.07    0.93
  -3 -18   0    2.27    0.81
  21  -3   0    3.90    0.97
  21  -3   0    2.24    0.96
 -21   6   0    5.06    0.87
   6  15   0    5.17    0.81
   6  15   0    4.40    1.10
   6  15   0    4.43    0.94
   6  15   0    4.12    0.76
 -21   6   0    3.88    1.17
 -21   6   0    4.06    0.95
  15 -21   0    4.44    1.28
 -21   6   0    5.71    1.17
 -15  21   0    3.73    1.01
  -6 -15   0    4.29    0.58
 -15  21   0    4.67    0.66
  21  -6   0    4.15    1.03
  -6 -15   0    3.37    0.56
  21  -6   0    2.23    0.89
 -15  21   0    3.59    0.79
  -6 -15   0    3.65    0.86
  21  -6   0    4.85    1.13
  -6 -15   0    4.19    1.08
  12 -21   0    5.49    1.37
   9  12   0    7.25    1.01
 -21   9   0    6.68    1.13
 -21   9   0    8.12    1.02
   9  12   0    8.01    1.33
   9  12   0    4.68    0.99
 -21   9   0    5.70    1.13
   9  12   0    5.64    0.91
 -21   9   0    6.94    1.45
  -9 -12   0    7.73    1.09
 -12  21   0    6.13    0.53
 -12  21   0    6.21    1.18
  -9 -12   0    6.93    1.18
  21  -9   0    6.42    1.06
  -9 -12   0    7.22    1.00
 -12  21   0    5.75    0.95
  21  -9   0    5.48    1.28
  -9 -12   0    6.08    1.05
 -21  12   0   27.01    1.87
  12   9   0   32.58    1.84
  12   9   0   32.86    2.06
 -21  12   0   34.08    1.72
 -21  12   0   30.71    2.04
  12   9   0   28.60    1.79
  12   9   0   31.28    2.11
 -21  12   0   31.80    2.40
  -9  21   0   29.73    1.75
 -12  -9   0   27.73    1.98
 -12  -9   0   31.33    2.51
  -9  21   0   27.48    2.05
  -9  21   0   31.41    1.47
  21 -12   0   31.81    2.25
 -12  -9   0   29.07    1.90
 -12  -9   0   29.80    1.91
  21 -12   0   29.59    1.82
  15   6   0   21.03    1.89
 -21  15   0   22.38    1.66
  15   6   0   22.46    1.70
 -21  15   0   25.23    2.10
  15   6   0   24.47    1.81
 -15  -6   0   23.18    1.73
 -15  -6   0   27.08    2.43
  21 -15   0   21.40    1.52
  -6  21   0   20.62    1.90
 -15  -6   0   23.79    1.86
  21 -15   0   21.64    1.97
  -6  21   0   23.51    1.95
  -6  21   0   22.80    0.88
 -15  -6   0   21.04    1.69
   3 -21   0   22.38    1.87
 -21  18   0   23.25    2.15
  18   3   0   22.63    1.80
 -21  18   0   26.46    1.74
   3 -21   0   24.73    1.42
 -21  18   0   22.72    1.65
  18   3   0   27.09    1.89
  18   3   0   26.32    2.08
  -3  21   0   25.36    1.80
  -3  21   0   27.13    0.97
 -18  -3   0   25.02    1.91
 -18  -3   0   25.28    2.02
  21 -18   0   25.12    2.15
 -18  -3   0   24.42    1.79
 -18  -3   0   25.36    2.33
  21   0   0   14.58    1.69
  21   0   0   14.07    1.85
 -21  21   0   12.20    1.75
   0 -21   0   13.38    1.40
 -21  21   0   13.20    1.36
  21   0   0   15.81    1.81
 -21  21   0   13.37    1.35
   0 -21   0   13.05    1.66
 -21   0   0   12.72    2.10
 -21   0   0   13.87    1.82
 -21   0   0   12.76    1.70
   0  21   0   12.04    0.84
   0  21   0   15.28    1.54
   0  21   0   10.86    1.03
  21 -21   0   17.98    2.21
   0  21   0   13.29    0.86
 -21   0   0   10.92    1.38
 -22   2   0    6.10    1.26
   2  20   0    7.90    1.28
   2  20   0    7.41    0.80
  20 -22   0   10.78    1.82
 -22   2   0    9.20    1.85
   2  20   0    6.97    1.41
 -22   2   0    9.18    1.46
   2  20   0    9.30    1.05
 -22   2   0   10.28    1.27
   2  20   0    6.93    0.81
  22  -2   0    7.94    1.35
  22  -2   0    7.82    1.65
 -20  22   0    7.06    1.42
 -20  22   0    7.06    1.09
  -2 -20   0    4.13    1.15
  -2 -20   0    8.07    1.19
  22  -2   0    8.15    1.52
 -20  22   0    8.65    1.09
 -22   5   0   11.04    1.50
  17 -22   0   14.31    2.01
   5  17   0   14.70    1.52
 -22   5   0   12.62    1.66
   5  17   0   11.92    1.04
 -22   5   0   10.38    1.69
   5  17   0   14.12    1.76
   5  17   0   12.47    1.06
 -22   5   0   12.77    1.26
 -17  22   0   11.55    1.01
  -5 -17   0   12.68    1.63
  22  -5   0   13.65    1.65
  22  -5   0   10.28    1.39
  22  -5   0   15.14    1.95
 -17  22   0   11.82    1.56
  -5 -17   0   11.78    1.33
 -17  22   0   10.98    1.07
 -22   8   0   10.88    1.48
   8  14   0   11.59    1.14
   8  14   0   13.39    1.39
   8  14   0   12.21    1.16
   8  14   0   14.14    1.69
 -22   8   0   12.56    1.58
 -22   8   0   11.37    1.14
 -22   8   0   10.08    1.63
  14 -22   0    9.38    1.67
  22  -8   0   10.28    1.47
 -14  22   0   11.94    1.56
 -14  22   0    9.79    1.18
  -8 -14   0   10.70    1.44
  -8 -14   0   10.73    1.17
  22  -8   0   10.06    1.55
  -8 -14   0   13.08    1.12
 -14  22   0   11.70    0.80
  -8 -14   0   12.85    1.39
  22  -8   0    9.82    1.35
  11  11   0    5.49    0.97
  11  11   0    7.82    1.39
 -22  11   0    5.37    1.09
  11  11   0    4.73    1.06
 -22  11   0    4.23    0.97
  11  11   0    6.19    1.00
 -22  11   0    7.33    0.99
 -22  11   0    5.49    1.34
 -11 -11   0    4.78    1.33
 -11 -11   0    7.33    1.07
  22 -11   0    5.47    1.00
 -11 -11   0    6.12    1.09
 -11  22   0    6.57    1.05
  22 -11   0    4.53    1.16
 -11  22   0    4.31    0.87
 -11 -11   0    6.69    1.16
 -11  22   0    5.92    1.19
 -22  14   0    5.70    1.14
  14   8   0    6.90    1.12
  14   8   0    7.76    1.23
 -22  14   0    6.74    1.38
  14   8   0    7.94    1.19
 -22  14   0    7.75    1.27
  14   8   0    7.03    1.33
 -22  14   0    8.62    1.13
  22 -14   0    6.63    1.06
  -8  22   0    7.08    0.72
 -14  -8   0    7.50    1.23
 -14  -8   0    9.00    1.35
  -8  22   0    6.91    1.08
 -14  -8   0    6.56    1.50
 -14  -8   0    5.56    1.11
  -8  22   0    4.71    1.12
  22 -14   0    9.41    1.62
 -22  17   0   25.55    2.23
  17   5   0   25.11    1.84
   5 -22   0   26.10    1.99
  17   5   0   24.45    1.83
 -22  17   0   21.90    1.77
 -22  17   0   22.12    1.69
  17   5   0   25.48    2.16
  -5  22   0   27.04    1.81
 -17  -5   0   26.95    1.88
  -5  22   0   22.44    2.07
  22 -17   0   25.88    2.18
 -17  -5   0   25.54    2.03
  -5  22   0   24.10    0.86
 -17  -5   0   22.41    2.36
 -17  -5   0   22.31    1.93
   2 -22   0   24.28    1.56
   2 -22   0   26.14    2.11
 -22  20   0   26.37    1.80
  20   2   0   25.55    1.96
  20   2   0   23.30    1.94
  20   2   0   23.77    2.12
 -22  20   0   21.76    2.08
 -22  20   0   22.82    1.92
 -20  -2   0   21.83    1.92
  22 -20   0   24.50    2.33
 -20  -2   0   24.70    2.01
 -20  -2   0   25.75    2.45
  -2  22   0   22.39    1.03
  -2  22   0   23.77    0.89
  -2  22   0   23.15    1.77
  -2  22   0   21.95    0.97
 -20  -2   0   23.69    1.76
 -23   1   0   17.98    1.88
   1  22   0   18.59    1.10
 -23   1   0   18.25    1.87
 -23   1   0   16.44    2.28
   1  22   0   19.54    1.37
 -23   1   0   19.33    1.69
   1  22   0   20.85    1.89
  22 -23   0   17.34    2.20
   1  22   0   18.61    1.12
  23  -1   0   19.64    1.89
  -1 -22   0   19.70    1.66
 -22  23   0   17.90    1.96
 -22  23   0   15.78    1.46
  23  -1   0   17.51    1.94
  23  -1   0   19.52    1.77
 -22  23   0   17.17    1.48
  -1 -22   0   19.25    1.95
   4  19   0    9.75    1.41
  19 -23   0   11.55    1.92
   4  19   0   10.00    1.00
 -23   4   0   11.79    1.66
 -23   4   0   12.29    1.67
   4  19   0   10.82    1.02
 -23   4   0   11.03    1.32
 -23   4   0   12.21    1.91
   4  19   0   11.12    1.57
 -19  23   0   11.51    1.18
 -19  23   0    9.10    1.06
  23  -4   0   11.46    1.54
  23  -4   0   13.48    1.66
  -4 -19   0   12.05    1.43
  23  -4   0   13.04    1.91
 -19  23   0   11.27    1.65
  -4 -19   0   11.20    1.61
   7  16   0   17.20    1.32
 -23   7   0   18.31    2.05
 -23   7   0   17.42    1.70
  16 -23   0   19.60    2.31
 -23   7   0   12.63    1.63
   7  16   0   16.43    1.29
 -23   7   0   16.56    1.39
   7  16   0   17.86    1.75
   7  16   0   14.53    1.48
  23  -7   0   17.24    1.67
  -7 -16   0   15.48    1.00
 -16  23   0   16.38    1.06
  -7 -16   0   16.06    1.06
  -7 -16   0   16.35    1.53
  -7 -16   0   18.69    1.75
 -16  23   0   18.36    1.78
  23  -7   0   18.38    1.89
 -16  23   0   17.64    1.42
  23  -7   0   14.46    1.88
 -23  10   0   15.07    1.80
 -23  10   0   17.31    2.17
  10  13   0   14.46    1.31
 -23  10   0   15.09    1.27
 -23  10   0   17.08    1.70
  13 -23   0   16.21    2.13
  10  13   0   14.97    1.35
  10  13   0   17.48    1.77
  10  13   0   18.31    1.62
 -10 -13   0   13.40    1.41
 -13  23   0   15.74    0.80
  23 -10   0   16.60    2.04
 -10 -13   0   17.46    1.76
 -10 -13   0   13.85    1.48
  23 -10   0   14.29    1.43
 -13  23   0   18.07    1.78
 -10 -13   0   14.39    1.36
 -13  23   0   16.45    1.38
  13  10   0   52.00    2.45
 -23  13   0   48.88    2.66
 -23  13   0   57.05    3.29
 -23  13   0   50.92    2.16
  13  10   0   50.61    2.81
  13  10   0   56.13    2.54
  13  10   0   49.52    2.58
 -23  13   0   53.77    2.71
 -13 -10   0   52.59    2.53
  23 -13   0   50.69    2.43
 -13 -10   0   55.93    2.79
 -13 -10   0   48.05    2.53
 -10  23   0   53.90    2.81
 -13 -10   0   55.73    3.32
  23 -13   0   49.16    2.90
 -10  23   0   53.42    1.96
 -10  23   0   51.09    2.40
 -23  16   0   35.95    2.20
  16   7   0   39.61    2.26
 -23  16   0   39.53    2.35
  16   7   0   41.49    2.59
 -23  16   0   36.34    1.97
 -23  16   0   34.53    2.57
  16   7   0   36.27    2.21
  -7  23   0   37.47    1.15
  -7  23   0   37.27    2.10
 -16  -7   0   38.95    2.37
 -16  -7   0   45.02    3.07
 -16  -7   0   45.65    2.41
 -16  -7   0   42.11    2.50
  -7  23   0   39.71    2.57
  23 -16   0   38.20    2.63
  19   4   0   24.26    2.19
   4 -23   0   21.85    1.30
  19   4   0   19.86    1.71
  19   4   0   22.26    1.95
   4 -23   0   24.49    2.13
 -23  19   0   23.46    1.82
 -23  19   0   22.23    1.75
 -23  19   0   24.46    2.30
 -19  -4   0   23.00    2.00
  23 -19   0   19.48    2.32
 -19  -4   0   22.71    1.93
 -19  -4   0   21.92    1.85
 -19  -4   0   21.98    2.62
  -4  23   0   18.82    1.77
  -4  23   0   21.11    0.85
  22   1   0   25.85    2.12
  22   1   0   20.43    2.15
 -23  22   0   24.19    2.32
 -23  22   0   21.85    2.02
  22   1   0   22.15    1.86
   1 -23   0   23.04    2.23
   1 -23   0   20.37    1.59
 -23  22   0   22.38    1.72
  -1  23   0   21.01    1.26
  -1  23   0   19.96    1.76
  -1  23   0   24.38    1.08
  23 -22   0   19.46    2.14
 -22  -1   0   23.47    1.84
 -22  -1   0   24.79    2.10
 -22  -1   0   22.33    2.41
 -24   3   0    7.43    1.15
   3  21   0    6.78    1.24
   3  21   0    8.59    1.52
   3  21   0    7.80    0.92
 -24   3   0    7.27    1.67
  21 -24   0    8.87    1.78
 -24   3   0    8.89    1.62
   3  21   0    8.16    0.91
 -24   3   0    7.73    1.37
  24  -3   0    5.05    1.30
 -21  24   0    7.52    1.53
 -21  24   0    7.97    1.07
  24  -3   0    6.62    1.29
  -3 -21   0    6.95    1.42
  24  -3   0    6.75    1.43
 -21  24   0    6.15    1.06
  -3 -21   0    9.32    1.34
 -24   6   0    7.24    1.58
   6  18   0    9.60    1.13
 -24   6   0    7.88    1.42
  18 -24   0    9.34    2.05
 -24   6   0    7.70    1.14
   6  18   0    9.00    1.52
   6  18   0    8.06    1.31
   6  18   0    8.21    1.02
 -18  24   0    9.75    0.98
 -18  24   0    8.74    1.48
  24  -6   0    8.20    1.36
  24  -6   0    8.41    1.48
  24  -6   0   10.77    1.74
 -18  24   0    9.16    1.18
 -18  24   0    8.08    1.01
  -6 -18   0    7.04    1.23
  -6 -18   0    9.44    1.52
 -24   9   0   79.71    2.84
 -24   9   0   82.01    3.63
   9  15   0   84.54    2.90
 -24   9   0   78.05    4.01
 -24   9   0   79.72    3.50
   9  15   0   82.20    3.39
   9  15   0   80.65    3.52
   9  15   0   81.76    2.91
  15 -24   0   83.98    4.04
  -9 -15   0   83.72    2.81
  -9 -15   0   81.23    2.69
  24  -9   0   84.23    3.85
 -15  24   0   80.90    3.53
 -15  24   0   83.00    2.99
  24  -9   0   77.36    3.27
  24  -9   0   79.94    3.38
  -9 -15   0   83.46    3.27
  -9 -15   0   86.71    3.60
 -15  24   0   82.96    2.23
  12  12   0    0.35    0.74
 -24  12   0    0.15    0.72
 -24  12   0    1.82    0.79
 -24  12   0    0.61    0.60
  12  12   0    0.37    0.64
  12  12   0    0.94    0.80
 -24  12   0    0.90    0.97
  12  12   0    1.10    0.71
 -12 -12   0    0.11    0.66
 -12  24   0    0.09    0.62
 -12 -12   0    0.95    0.76
  24 -12   0    0.94    0.83
  24 -12   0    0.34    0.72
 -12 -12   0    0.67    0.73
 -12  24   0    0.38    0.65
 -12  24   0    0.12    0.78
 -12 -12   0    1.92    1.18
 -12  24   0    0.38    0.25
  15   9   0   19.13    1.68
 -24  15   0   20.14    1.50
 -24  15   0   18.79    1.76
  15   9   0   16.14    2.12
 -24  15   0   21.17    2.42
  15   9   0   16.76    1.60
 -24  15   0   18.79    1.79
 -15  -9   0   17.09    1.64
 -15  -9   0   20.30    2.51
  24 -15   0   17.25    2.17
  -9  24   0   17.61    1.85
 -15  -9   0   15.06    1.59
  -9  24   0   20.61    1.64
  -9  24   0   19.09    1.02
  24 -15   0   17.12    1.56
 -15  -9   0   17.83    1.79
  18   6   0   54.58    2.78
  18   6   0   57.54    2.79
 -24  18   0   60.07    3.40
  18   6   0   56.19    3.13
 -24  18   0   56.66    2.80
 -24  18   0   51.71    2.72
 -18  -6   0   53.31    2.73
 -18  -6   0   60.03    3.03
  -6  24   0   54.47    2.67
  -6  24   0   55.69    1.34
  24 -18   0   54.96    3.28
  -6  24   0   56.37    3.08
 -18  -6   0   54.72    3.45
 -18  -6   0   55.61    2.90
 -24  21   0    3.36    1.28
  21   3   0    3.55    1.11
   3 -24   0    1.89    0.73
   3 -24   0    4.30    1.30
 -24  21   0    2.15    0.88
  21   3   0    4.35    1.13
  21   3   0    3.63    1.26
 -24  21   0    2.65    0.90
 -21  -3   0   -0.10    1.24
  -3  24   0    1.28    0.81
 -21  -3   0    3.82    1.14
 -21  -3   0    2.25    0.97
  -3  24   0    3.21    0.44
 -21  -3   0    3.88    1.75
  24 -21   0    4.59    1.39
  -3  24   0    3.31    0.46
  -3  24   0    2.34    0.48
 -24  24   0   11.76    1.47
 -24  24   0   10.09    1.36
   0 -24   0   10.53    1.75
   0 -24   0   13.61    1.49
  24   0   0   11.07    1.87
  24   0   0    9.68    1.55
 -24  24   0   11.94    1.94
 -24   0   0   14.07    1.67
   0  24   0   11.08    0.89
 -24   0   0   11.32    1.69
   0  24   0   12.44    1.70
   0  24   0   11.52    1.18
 -24   0   0   10.53    1.62
   0  24   0   10.32    0.89
 -24   0   0   11.04    2.18
  24 -24   0   11.35    1.95
 -25   2   0   11.77    1.76
 -25   2   0   14.96    1.58
  23 -25   0   13.17    2.12
   2  23   0   15.62    1.12
   2  23   0   15.69    1.12
   2  23   0   17.00    2.04
 -25   2   0   12.80    1.96
   2  23   0   14.93    1.89
   2  23   0   11.77    1.27
 -25   2   0   10.40    1.96
 -23  25   0   17.99    1.51
 -23  25   0   15.43    2.15
 -23  25   0   12.95    1.40
  -2 -23   0   16.13    1.63
  25  -2   0   14.25    1.82
  25  -2   0   15.33    2.07
  -2 -23   0   15.09    2.05
  25  -2   0   14.14    2.15
   5  20   0    8.15    1.50
  20 -25   0    5.29    1.48
 -25   5   0    5.94    1.08
   5  20   0    7.49    0.98
   5  20   0    7.84    1.00
 -25   5   0    7.74    1.57
 -25   5   0    6.65    1.34
 -25   5   0    7.10    1.69
   5  20   0    8.97    1.36
  25  -5   0    6.43    1.47
  -5 -20   0    4.88    1.29
  25  -5   0    5.81    1.24
  -5 -20   0    6.48    1.19
 -20  25   0    4.05    1.15
 -20  25   0    6.89    1.01
 -20  25   0    6.71    0.98
  25  -5   0    5.17    1.55
   8  17   0   40.57    2.63
   8  17   0   44.89    2.12
 -25   8   0   42.67    3.13
 -25   8   0   41.27    2.11
   8  17   0   43.83    2.49
 -25   8   0   47.30    2.85
 -25   8   0   43.88    2.74
   8  17   0   41.24    1.98
  17 -25   0   36.20    3.45
 -17  25   0   44.94    1.77
  -8 -17   0   49.36    2.84
 -17  25   0   46.22    2.68
  25  -8   0   42.84    2.45
 -17  25   0   41.12    1.80
  -8 -17   0   45.31    2.44
  -8 -17   0   43.84    1.71
  25  -8   0   46.11    2.91
  25  -8   0   46.47    2.70
 -17  25   0   40.94    2.11
  -8 -17   0   42.21    1.63
  11  14   0   22.50    1.86
 -25  11   0   26.73    2.43
 -25  11   0   19.72    1.91
  11  14   0   26.24    1.76
  11  14   0   26.35    2.19
  14 -25   0   24.61    2.52
 -25  11   0   21.17    1.53
 -25  11   0   22.50    2.09
  11  14   0   26.19    1.74
 -14  25   0   24.73    1.72
 -11 -14   0   22.41    1.66
 -11 -14   0   22.89    1.92
  25 -11   0   20.67    2.37
  25 -11   0   22.26    1.80
 -14  25   0   25.99    2.07
 -14  25   0   23.15    1.02
 -11 -14   0   23.66    1.97
 -11 -14   0   26.16    1.87
 -25  14   0    6.59    1.31
  14  11   0    7.19    1.32
 -25  14   0    7.65    1.09
 -25  14   0    9.25    1.55
  14  11   0    6.12    1.13
 -25  14   0    7.55    1.64
 -11  25   0    7.22    1.17
 -14 -11   0    6.40    1.60
 -11  25   0    6.25    0.86
 -14 -11   0    9.49    1.47
  25 -14   0    7.14    1.25
 -14 -11   0    8.15    1.26
 -11  25   0    7.49    1.38
  25 -14   0    5.99    1.41
 -14 -11   0    9.36    1.47
 -25  17   0   15.10    1.78
 -25  17   0   12.49    1.90
  17   8   0   16.44    1.88
  17   8   0   17.01    2.07
 -25  17   0   15.40    1.48
  17   8   0   14.10    1.67
 -25  17   0   14.37    1.74
  25 -17   0   16.61    2.19
 -17  -8   0   15.48    1.66
 -17  -8   0   13.39    2.16
  -8  25   0   16.47    1.93
  -8  25   0   14.59    1.44
 -17  -8   0   12.52    1.62
  -8  25   0   13.67    0.68
 -17  -8   0   16.78    1.72
  20   5   0    0.53    0.82
 -25  20   0    0.91    0.70
 -25  20   0    1.14    1.10
   5 -25   0    1.07    0.93
  20   5   0    3.22    0.95
  20   5   0    3.66    1.20
 -25  20   0    1.30    0.82
  -5  25   0    0.22    1.03
  25 -20   0    1.72    1.04
  -5  25   0    1.96    0.34
 -20  -5   0    1.42    0.97
 -20  -5   0    1.79    0.95
  -5  25   0    1.49    0.95
 -20  -5   0    0.98    1.25
 -20  -5   0    1.75    0.87
 -25  23   0    5.75    1.19
 -25  23   0    4.81    1.49
   2 -25   0    4.02    1.20
   2 -25   0    5.60    1.00
 -25  23   0    3.82    1.04
  23   2   0    4.70    1.32
  23   2   0    4.81    1.32
  23   2   0    4.22    1.25
 -23  -2   0    3.11    1.56
  -2  25   0    5.32    0.58
 -23  -2   0    5.08    1.33
  -2  25   0    5.58    1.24
 -23  -2   0    3.88    1.08
 -23  -2   0    4.09    1.16
  -2  25   0    4.20    0.57
  25 -23   0    4.33    1.47
  -2  25   0    5.60    0.77
 -26   1   0   17.71    2.73
   1  25   0   14.94    1.07
   1  25   0   14.95    1.84
   1  25   0   15.59    1.10
  25 -26   0   15.02    2.32
 -26   1   0   13.62    1.69
 -26   1   0   11.12    1.75
 -26   1   0   15.03    2.19
   1  25   0   15.72    1.37
  26  -1   0   14.30    2.00
  26  -1   0   12.24    1.70
  -1 -25   0   11.61    1.88
 -25  26   0   14.95    1.57
  -1 -25   0   13.10    1.57
  26  -1   0   14.99    1.97
 -25  26   0   15.46    2.21
 -25  26   0   14.57    1.55
 -26   4   0    1.40    0.98
 -26   4   0    3.27    1.63
   4  22   0    1.10    0.58
   4  22   0    0.10    0.72
   4  22   0    0.47    0.96
  22 -26   0    2.10    1.29
 -26   4   0    1.15    0.76
 -26   4   0    1.42    1.06
   4  22   0    0.58    0.52
  26  -4   0    2.82    1.02
 -22  26   0    1.09    0.66
 -22  26   0    1.08    0.69
  26  -4   0    0.86    1.03
 -22  26   0    2.92    1.14
  26  -4   0   -0.94    0.73
  -4 -22   0    0.16    0.74
 -26   7   0   -0.72    0.66
   7  19   0    0.07    0.51
  19 -26   0   -0.64    0.94
   7  19   0    0.40    0.59
   7  19   0   -0.43    0.62
 -26   7   0    1.36    0.75
 -26   7   0    0.55    1.22
   7  19   0    1.54    0.94
 -26   7   0   -0.11    0.70
 -19  26   0    0.91    0.90
  26  -7   0   -0.37    0.70
 -19  26   0    0.91    0.56
 -19  26   0    0.56    0.50
  -7 -19   0    0.69    0.90
  -7 -19   0    0.12    0.77
  26  -7   0    0.78    1.01
 -19  26   0   -0.02    0.63
  26  -7   0    0.72    0.99
  16 -26   0   26.65    2.52
  10  16   0   25.94    2.22
 -26  10   0   25.09    2.12
  10  16   0   27.50    1.75
 -26  10   0   22.81    2.14
  10  16   0   23.45    2.01
 -26  10   0   21.59    2.43
  10  16   0   25.37    1.70
 -26  10   0   25.17    1.69
 -10 -16   0   23.96    2.02
 -16  26   0   23.80    1.31
 -10 -16   0   25.18    2.12
 -10 -16   0   29.29    1.78
  26 -10   0   24.57    2.34
 -16  26   0   23.89    1.74
 -16  26   0   23.43    2.08
  26 -10   0   22.99    1.91
 -16  26   0   26.26    1.27
 -10 -16   0   22.55    1.58
 -26  13   0   17.60    2.07
  13  13   0   19.53    1.64
 -26  13   0   18.69    1.50
 -26  13   0   18.92    2.45
  13  13   0   18.43    1.77
 -13 -13   0   18.02    1.78
 -13 -13   0   15.26    1.72
  26 -13   0   20.08    2.16
  26 -13   0   19.90    1.79
 -13 -13   0   18.17    2.38
 -13  26   0   16.40    1.77
 -13  26   0   19.25    1.89
 -13 -13   0   18.65    1.98
 -13 -13   0   18.38    1.69
 -13  26   0   20.30    0.83
 -26  16   0   12.70    1.35
 -26  16   0   10.39    1.54
 -26  16   0   10.46    1.91
  16  10   0   12.31    1.75
  16  10   0   13.99    1.63
 -26  16   0    9.11    1.47
  16  10   0   10.47    1.54
 -10  26   0    9.49    1.62
 -16 -10   0   13.23    1.72
  26 -16   0    7.10    1.22
 -16 -10   0    9.07    1.60
 -16 -10   0   11.00    1.61
 -10  26   0   10.62    0.86
 -10  26   0   13.51    1.59
  26 -16   0   11.24    1.89
 -16 -10   0    6.47    1.69
 -26  19   0    3.38    1.04
  19   7   0    1.45    0.82
  19   7   0    1.40    0.87
 -26  19   0    1.81    0.94
  19   7   0    1.05    0.96
 -26  19   0    2.80    1.29
 -26  19   0    0.94    0.84
 -19  -7   0    0.97    0.81
  -7  26   0    1.48    1.11
 -19  -7   0    2.84    1.07
  26 -19   0    0.55    1.00
  -7  26   0    2.80    0.97
 -19  -7   0    2.71    1.15
 -19  -7   0    2.06    1.39
 -26  22   0    2.05    0.91
  22   4   0    3.04    1.26
   4 -26   0    4.86    1.31
  22   4   0    2.11    1.01
 -26  22   0    1.66    1.08
 -26  22   0    3.14    1.01
  22   4   0    2.75    1.04
   4 -26   0    3.98    0.79
 -22  -4   0    4.02    1.58
 -22  -4   0    4.00    1.22
  26 -22   0    2.28    1.13
  -4  26   0    3.39    0.59
 -22  -4   0    2.68    1.01
  -4  26   0    2.44    0.45
  -4  26   0    2.46    1.01
  -4  26   0    3.25    0.45
 -22  -4   0    3.09    1.28
  25   1   0    5.40    1.30
 -26  25   0    3.89    1.07
   1 -26   0    6.61    1.59
 -26  25   0    5.63    1.23
   1 -26   0    5.27    1.10
  25   1   0    4.25    1.41
  25   1   0    4.08    1.28
 -26  25   0    5.45    1.52
  -1  26   0    3.97    0.63
 -25  -1   0    5.06    1.36
  26 -25   0    6.86    1.71
 -25  -1   0    5.07    1.22
  -1  26   0    4.99    1.25
 -25  -1   0    4.78    1.34
  -1  26   0    4.91    0.87
  -1  26   0    5.48    0.70
 -27   3   0    1.99    1.06
   3  24   0    3.13    0.70
 -27   3   0    1.43    1.06
   3  24   0    1.47    1.03
 -27   3   0    3.36    0.99
  24 -27   0    6.32    1.79
   3  24   0    4.59    1.29
 -27   3   0    2.22    1.47
  27  -3   0    2.37    1.06
 -24  27   0    2.52    1.11
  27  -3   0    2.41    1.14
  -3 -24   0    3.87    1.39
 -24  27   0    4.10    1.46
  -3 -24   0    4.85    1.15
 -24  27   0    3.64    0.92
  27  -3   0    3.66    1.25
 -27   6   0    1.80    1.12
   6  21   0    3.05    1.08
 -27   6   0    1.37    1.24
   6  21   0    3.02    0.77
 -27   6   0    1.21    0.73
   6  21   0    2.85    1.14
   6  21   0    1.60    0.64
  21 -27   0    1.53    1.26
 -27   6   0    0.77    0.87
  27  -6   0    3.50    1.28
  27  -6   0    0.73    0.86
  -6 -21   0    3.09    1.01
 -21  27   0    2.79    0.79
 -21  27   0    1.90    0.78
 -21  27   0    1.99    1.07
  -6 -21   0    0.84    1.07
  27  -6   0    3.11    1.24
 -21  27   0    1.35    0.64
 -27   9   0    9.06    1.62
   9  18   0    7.86    1.54
 -27   9   0    8.45    1.51
 -27   9   0    7.35    1.13
   9  18   0    8.59    1.17
   9  18   0    9.97    1.48
  18 -27   0    5.05    1.58
   9  18   0    9.38    1.20
 -18  27   0    8.23    0.93
  -9 -18   0    7.26    0.87
  -9 -18   0    6.76    0.87
  27  -9   0    5.85    1.42
 -18  27   0    7.82    1.48
 -18  27   0    6.98    0.92
  27  -9   0    9.41    1.53
  -9 -18   0    6.63    1.30
  27  -9   0    7.32    1.55
 -18  27   0    8.82    1.23
  15 -27   0    3.29    1.40
  12  15   0    6.25    1.15
 -27  12   0    6.45    1.38
 -27  12   0    4.23    0.94
 -27  12   0    3.56    1.32
 -27  12   0    4.49    1.24
  12  15   0    6.63    1.37
 -15  27   0    5.58    0.67
 -12 -15   0    6.09    1.19
 -15  27   0    5.33    1.32
 -12 -15   0    5.68    1.26
  27 -12   0    5.89    1.19
 -15  27   0    7.61    0.79
  27 -12   0    5.25    1.50
 -12 -15   0    4.37    1.18
 -12 -15   0    7.73    1.21
  15  12   0    5.03    1.30
 -27  15   0    2.35    1.10
  15  12   0    3.46    1.18
 -27  15   0    1.59    1.27
  15  12   0    3.73    1.00
 -27  15   0    3.55    0.91
 -27  15   0    3.66    1.10
 -15 -12   0    3.97    1.13
 -15 -12   0    3.71    1.04
 -12  27   0    4.52    1.21
  27 -15   0    4.13    1.07
 -12  27   0    5.21    1.09
 -15 -12   0    2.85    1.44
 -12  27   0    4.21    0.81
  27 -15   0    3.63    1.36
 -15 -12   0    3.72    1.09
 -12  27   0    3.97    0.40
 -27  18   0    8.94    1.46
 -27  18   0    8.58    1.71
  18   9   0    8.03    1.58
 -27  18   0    8.69    1.21
 -27  18   0    8.10    1.73
  18   9   0    6.91    1.41
  18   9   0    5.60    1.19
 -18  -9   0    8.80    1.90
 -18  -9   0    8.14    1.50
 -18  -9   0    7.19    1.50
  27 -18   0   11.14    1.90
 -18  -9   0    9.94    1.60
  -9  27   0   11.31    1.71
  -9  27   0    7.72    1.23
 -27  21   0   16.91    1.82
 -27  21   0   18.74    2.38
 -27  21   0   15.95    1.72
  21   6   0   17.73    1.98
  21   6   0   20.06    2.07
  21   6   0   15.21    1.92
 -21  -6   0   19.09    2.05
  -6  27   0   21.59    1.92
 -21  -6   0   15.64    1.89
 -21  -6   0   19.65    1.95
  27 -21   0   16.90    2.32
  -6  27   0   16.67    2.16
 -21  -6   0   16.20    2.51
  24   3   0   12.99    2.04
 -27  24   0    7.49    1.61
  24   3   0    7.13    1.36
  24   3   0    6.90    1.42
 -27  24   0    7.46    1.37
 -27  24   0    7.25    1.27
   3 -27   0    8.95    1.10
  -3  27   0    8.79    1.48
  -3  27   0    8.01    0.88
 -24  -3   0   11.48    1.83
  -3  27   0    8.25    0.68
 -24  -3   0    6.69    1.99
 -24  -3   0    6.93    1.32
 -24  -3   0    8.16    1.60
  27 -24   0    4.62    1.66
   0 -27   0    1.85    1.20
 -27  27   0    3.36    1.05
  27   0   0    1.91    1.11
  27   0   0    2.49    1.29
 -27  27   0    0.46    0.68
   0 -27   0    1.08    0.95
  27   0   0    1.14    1.23
   0  27   0    1.22    0.92
 -27   0   0    0.50    1.44
 -27   0   0    1.56    1.13
 -27   0   0    2.27    1.05
 -27   0   0    0.71    1.02
   0  27   0    1.79    0.76
  27 -27   0    4.08    1.50
   0  27   0    1.72    0.58
   2  26   0    1.40    1.13
   2  26   0    1.73    0.64
 -28   2   0    0.89    0.91
   2  26   0    2.58    1.09
 -28   2   0    2.02    1.17
 -28   2   0    0.77    1.33
   2  26   0    0.28    0.75
 -28   2   0    2.70    1.18
  26 -28   0    1.39    1.32
  28  -2   0    0.36    0.87
  -2 -26   0    2.07    1.17
  28  -2   0    2.38    1.23
  -2 -26   0    1.83    1.02
 -26  28   0    2.15    1.26
 -26  28   0    2.09    0.84
 -26  28   0    2.31    0.92
  28  -2   0    2.26    1.25
 -28   5   0    4.16    1.39
   5  23   0    3.13    0.78
 -28   5   0    0.49    1.19
 -28   5   0    0.98    0.99
   5  23   0    0.27    0.75
   5  23   0    1.06    1.10
  23 -28   0    3.28    1.38
 -28   5   0    3.39    0.97
  28  -5   0    3.63    1.11
 -23  28   0    1.62    0.71
  -5 -23   0    1.79    0.95
 -23  28   0    2.34    0.86
 -23  28   0    2.61    0.85
  28  -5   0    1.97    1.17
  28  -5   0    2.90    1.22
  -5 -23   0    2.20    1.09
 -23  28   0    4.20    1.32
 -28   8   0   13.01    1.96
 -28   8   0   11.76    1.76
 -28   8   0   11.90    1.43
 -28   8   0   12.20    2.11
   8  20   0   12.75    1.34
   8  20   0   13.89    1.80
   8  20   0   14.04    1.89
  20 -28   0   14.90    2.26
 -20  28   0   14.27    1.44
 -20  28   0   10.55    1.70
  28  -8   0   14.01    2.05
  28  -8   0    8.65    1.45
 -20  28   0   11.78    1.17
 -20  28   0   12.43    1.17
  -8 -20   0   14.76    2.10
  -8 -20   0   14.18    1.76
 -28  11   0    8.91    1.20
 -28  11   0   10.90    1.68
  11  17   0   13.07    1.77
  17 -28   0   13.31    2.19
 -28  11   0   12.57    1.89
  11  17   0   14.76    1.47
 -28  11   0   11.36    2.03
 -11 -17   0   13.07    1.76
 -11 -17   0   12.23    1.78
 -17  28   0   12.23    1.79
  28 -11   0   10.54    1.83
 -11 -17   0   14.35    1.37
 -17  28   0   12.40    1.02
  28 -11   0   16.73    2.23
 -11 -17   0   13.36    1.45
 -17  28   0   12.06    0.98
  14  14   0    3.72    1.16
 -28  14   0    4.34    0.94
 -28  14   0    5.86    1.44
 -28  14   0    5.38    1.28
 -28  14   0    5.96    1.58
  14  14   0    5.13    1.31
  14  14   0    5.59    1.09
 -14  28   0    5.63    1.04
  28 -14   0    6.68    1.53
 -14  28   0    5.75    0.65
 -14 -14   0    4.34    1.16
 -14  28   0    6.17    1.34
  28 -14   0    4.43    1.16
 -14 -14   0    4.68    1.13
 -14 -14   0    5.23    1.30
 -14 -14   0    6.56    1.84
 -14  28   0    7.17    1.15
 -14  28   0    5.80    0.62
 -28  17   0   18.19    1.89
  17  11   0   16.85    2.07
  17  11   0   13.43    1.76
  17  11   0   15.62    1.79
 -28  17   0   15.94    1.78
 -28  17   0   12.84    2.61
 -28  17   0   16.23    1.46
 -17 -11   0   13.55    1.77
 -11  28   0   11.89    1.77
  28 -17   0   19.97    2.54
 -11  28   0   13.76    0.90
 -17 -11   0   15.10    2.12
 -17 -11   0   12.64    1.78
 -17 -11   0    9.63    1.97
 -11  28   0   11.49    1.46
  20   8   0    3.36    1.09
 -28  20   0    1.20    1.46
  20   8   0    2.05    1.00
  20   8   0    2.36    1.12
 -28  20   0    2.82    0.98
 -28  20   0    3.37    1.15
 -28  20   0    1.58    0.91
 -20  -8   0    3.87    1.24
 -20  -8   0    5.42    1.25
  -8  28   0    2.41    0.91
  28 -20   0    0.23    1.01
  -8  28   0    2.20    1.11
 -20  -8   0    1.99    1.11
 -20  -8   0    1.16    1.32
 -28  23   0    4.89    1.21
 -28  23   0    2.73    0.96
  23   5   0    5.53    1.49
 -28  23   0    3.76    1.51
  23   5   0    4.34    1.18
  23   5   0    1.89    1.02
  28 -23   0    8.24    1.84
  -5  28   0    2.75    1.32
 -23  -5   0    6.50    1.47
  -5  28   0    4.99    1.14
 -23  -5   0    5.86    1.32
 -23  -5   0    4.60    1.28
 -23  -5   0    0.56    1.40
  26   2   0    4.09    1.36
   2 -28   0    0.59    1.07
  26   2   0    1.50    1.22
   2 -28   0    1.51    0.84
 -28  26   0    2.94    1.04
  26   2   0    1.96    1.10
 -28  26   0    2.99    1.25
 -28  26   0    3.11    0.96
 -26  -2   0    1.43    0.93
 -26  -2   0    3.99    1.63
  -2  28   0    2.63    0.72
  -2  28   0    2.18    0.53
 -26  -2   0   -0.10    0.98
  28 -26   0    5.32    1.71
 -26  -2   0    4.34    1.42
  -2  28   0    2.00    1.03
 -29   1   0    5.01    1.81
   1  28   0    3.30    1.31
   1  28   0    3.67    1.27
 -29   1   0    3.25    1.32
 -29   1   0    2.77    1.09
  28 -29   0    4.16    1.71
 -29   1   0    3.71    1.40
   1  28   0    5.10    1.07
   1  28   0    5.34    0.81
 -28  29   0    3.73    1.05
  29  -1   0    4.13    1.57
  -1 -28   0    3.15    1.52
  -1 -28   0    4.45    1.20
  29  -1   0    1.98    1.07
 -28  29   0    3.22    1.12
  29  -1   0    5.08    1.48
 -28  29   0    0.22    1.17
 -29   4   0    0.28    0.85
   4  25   0    2.17    0.69
 -29   4   0    0.13    1.34
  25 -29   0   -1.60    1.09
   4  25   0    0.41    1.07
   4  25   0   -0.52    0.66
 -29   4   0   -0.67    0.68
 -29   4   0    0.63    0.91
  -4 -25   0    1.60    0.96
  29  -4   0    0.06    0.78
  -4 -25   0    2.09    1.31
 -25  29   0    0.77    0.70
  29  -4   0    0.29    1.08
 -25  29   0    0.80    0.92
  29  -4   0   -0.77    0.81
 -25  29   0    2.02    0.86
  22 -29   0    0.13    1.12
   7  22   0    3.95    1.11
 -29   7   0    0.46    0.84
 -29   7   0   -0.78    1.10
   7  22   0    3.09    0.84
 -29   7   0    1.34    0.74
   7  22   0    2.78    1.19
 -29   7   0    2.59    1.19
 -22  29   0    0.17    0.90
 -22  29   0    1.19    0.76
  -7 -22   0    0.52    1.00
  29  -7   0    3.01    1.33
  29  -7   0    1.00    1.10
 -22  29   0    1.61    0.74
 -22  29   0    1.70    0.70
  -7 -22   0    2.52    1.04
  29  -7   0    1.88    0.98
 -29  10   0    0.11    0.64
 -29  10   0    0.04    0.78
  19 -29   0   -0.33    1.00
 -29  10   0   -0.12    0.79
  10  19   0   -0.25    0.59
 -29  10   0   -0.09    1.04
  10  19   0   -0.11    0.64
 -19  29   0   -0.58    0.42
 -19  29   0    0.56    0.50
 -10 -19   0   -0.19    0.46
 -10 -19   0    0.77    0.57
  29 -10   0    0.66    0.99
 -19  29   0   -0.07    0.83
  29 -10   0   -0.69    0.76
 -10 -19   0    0.94    0.81
 -19  29   0    0.25    0.62
  29 -10   0   -0.15    0.99
 -10 -19   0    0.47    0.86
 -29  13   0   28.19    1.78
 -29  13   0   24.20    2.19
  13  16   0   28.26    2.35
 -29  13   0   30.09    2.92
  13  16   0   27.18    1.93
  13  16   0   26.76    2.29
 -29  13   0   29.43    2.43
 -16  29   0   24.42    1.97
 -16  29   0   26.59    1.24
 -16  29   0   30.64    1.35
 -16  29   0   31.15    2.04
 -13 -16   0   26.47    2.28
 -13 -16   0   29.20    2.37
 -16  29   0   25.18    2.28
  29 -13   0   25.01    2.45
 -13 -16   0   26.33    1.99
 -13 -16   0   27.09    1.93
 -29  16   0    7.97    1.59
  16  13   0    9.26    1.40
  16  13   0    8.55    1.52
 -29  16   0    8.67    1.18
 -29  16   0    6.13    1.30
 -29  16   0    9.11    2.02
  16  13   0    4.58    1.23
 -13  29   0    9.38    1.05
 -16 -13   0    6.97    1.53
 -13  29   0    9.70    1.40
 -16 -13   0    8.51    1.47
  29 -16   0    8.10    1.68
 -16 -13   0    7.00    1.85
 -16 -13   0    7.74    1.52
 -13  29   0    9.58    1.58
  29 -16   0    9.87    1.50
 -13  29   0    8.53    0.60
 -13  29   0    8.67    0.65
 -29  19   0   -1.54    0.70
 -29  19   0   -0.70    0.74
  19  10   0   -0.64    0.68
  19  10   0   -0.36    0.66
 -29  19   0   -1.13    0.84
  19  10   0    0.15    0.81
 -29  19   0   -1.15    0.68
 -19 -10   0   -0.68    0.67
 -10  29   0   -0.62    0.62
 -10  29   0   -0.49    0.84
  29 -19   0    0.86    1.05
 -19 -10   0    0.44    1.33
 -19 -10   0    0.22    0.82
  22   7   0    5.56    1.44
 -29  22   0    4.27    1.20
 -29  22   0    6.04    1.22
  22   7   0    7.64    1.62
 -29  22   0    4.79    1.22
  22   7   0    4.19    1.18
 -29  22   0    4.61    1.60
 -22  -7   0    3.19    1.19
 -22  -7   0    3.38    1.32
  -7  29   0    3.69    1.07
 -22  -7   0    3.84    1.73
  -7  29   0    7.25    1.57
  29 -22   0    3.90    1.41
  25   4   0    0.59    0.81
   4 -29   0   -0.08    0.91
 -29  25   0    0.77    0.82
 -29  25   0    0.95    1.07
  25   4   0    0.76    1.02
  25   4   0   -1.77    0.85
   4 -29   0    0.49    0.60
  29 -25   0   -1.63    0.81
 -25  -4   0    1.37    1.01
  -4  29   0    0.51    0.34
 -25  -4   0    2.36    1.59
  -4  29   0   -0.87    0.77
 -25  -4   0    0.33    0.98
  -4  29   0   -0.30    0.51
  28   1   0    3.54    1.29
 -29  28   0    4.22    1.52
   1 -29   0    1.68    1.31
 -29  28   0    2.06    0.97
   1 -29   0    2.04    1.01
 -29  28   0    2.49    1.09
  28   1   0    2.22    1.23
  28   1   0    4.08    1.51
  -1  29   0    1.05    1.02
  -1  29   0    2.41    0.59
 -28  -1   0    3.42    1.80
 -28  -1   0    1.43    1.08
  29 -28   0    3.54    1.46
  -1  29   0    3.15    0.83
 -28  -1   0    1.09    1.28
   3  27   0    9.03    1.07
   3  27   0    7.36    1.45
   3  27   0    6.77    1.63
 -30   3   0    8.58    1.45
  27 -30   0    8.31    2.06
 -30   3   0    6.14    1.59
 -30   3   0    6.24    1.63
 -30   3   0    7.22    2.17
 -27  30   0    7.29    1.26
  30  -3   0   10.29    1.81
 -27  30   0    8.33    1.39
  -3 -27   0    6.17    1.65
  -3 -27   0    7.49    1.42
  30  -3   0    9.05    1.74
 -27  30   0    4.71    1.61
  30  -3   0    8.59    1.94
 -30   6   0   -0.67    1.00
   6  24   0   -0.68    0.72
 -30   6   0   -0.57    0.83
 -30   6   0    0.49    1.17
   6  24   0    0.81    1.01
  24 -30   0    0.57    1.23
 -30   6   0   -0.02    0.75
   6  24   0    0.03    0.60
 -24  30   0    0.11    0.68
  -6 -24   0   -0.15    0.93
  30  -6   0    3.05    1.39
 -24  30   0    0.06    0.61
 -24  30   0   -0.22    0.96
 -24  30   0   -0.17    0.71
  30  -6   0    0.72    0.87
  -6 -24   0   -0.17    1.03
  30  -6   0   -1.32    0.82
 -30   9   0    1.94    1.13
   9  21   0    0.33    0.82
 -30   9   0    0.54    1.30
  21 -30   0    1.16    1.13
   9  21   0    0.54    1.01
 -30   9   0   -0.13    0.84
   9  21   0   -0.19    0.63
 -30   9   0    0.38    0.72
 -21  30   0    0.00    0.57
  -9 -21   0   -0.42    0.87
 -21  30   0   -0.40    0.74
  30  -9   0   -0.53    0.98
 -21  30   0    2.29    1.10
  30  -9   0    1.27    1.15
 -21  30   0   -0.27    0.47
  30  -9   0    0.31    0.80
  -9 -21   0    0.76    0.94
 -30  12   0   -0.24    0.91
  12  18   0    0.69    0.71
  18 -30   0    1.24    1.22
  12  18   0    0.20    0.91
 -30  12   0    0.76    0.71
  12  18   0    3.21    1.19
 -30  12   0    1.42    1.12
 -30  12   0    1.36    1.21
 -18  30   0    0.74    0.51
  30 -12   0    1.42    1.03
 -12 -18   0    1.46    1.01
 -12 -18   0    0.83    0.93
 -18  30   0    0.80    0.98
  30 -12   0    2.09    1.02
 -18  30   0    0.88    0.52
 -18  30   0    0.82    0.75
 -12 -18   0    0.49    0.69
 -12 -18   0   -0.83    0.73
 -30  15   0   10.87    1.90
  15  15   0    8.51    1.38
  15  15   0    6.38    1.49
 -30  15   0    7.06    1.43
 -30  15   0    8.00    1.18
  15  15   0    7.81    1.56
 -30  15   0    6.64    1.69
 -15 -15   0    9.80    2.06
 -15 -15   0    6.27    1.31
 -15 -15   0    9.46    1.67
 -15  30   0    8.23    0.75
 -15 -15   0    9.00    1.65
 -15  30   0    6.75    1.41
  30 -15   0    7.78    1.64
  30 -15   0    9.28    2.39
 -15 -15   0   10.17    1.47
 -15  30   0    8.20    0.72
 -15  30   0   10.23    1.27
 -15  30   0   10.86    1.54
 -30  18   0    4.04    1.27
  18  12   0    4.88    1.29
  18  12   0    3.91    1.20
 -30  18   0    5.19    1.28
 -30  18   0    5.19    1.60
  18  12   0    4.10    1.14
 -30  18   0    4.05    0.99
 -12  30   0    3.20    1.20
 -12  30   0    5.60    1.23
  30 -18   0    2.25    1.40
 -18 -12   0    5.76    1.26
 -18 -12   0    2.35    1.52
 -18 -12   0    5.94    1.48
 -30  21   0    0.95    0.83
  21   9   0   -0.53    0.72
 -30  21   0   -0.40    0.87
 -30  21   0    0.82    1.05
  21   9   0    2.30    1.12
  21   9   0    0.37    0.91
 -30  21   0    0.35    0.72
 -21  -9   0    0.10    1.28
 -21  -9   0    0.79    0.96
 -21  -9   0   -0.80    0.71
  -9  30   0    0.57    0.77
  -9  30   0    0.52    0.99
 -21  -9   0    0.25    0.85
  30 -21   0    1.96    1.34
 -30  24   0    0.86    1.25
  24   6   0   -0.29    0.99
 -30  24   0    2.07    1.00
  24   6   0   -0.23    0.83
 -30  24   0   -1.48    0.73
  24   6   0    2.53    1.03
 -24  -6   0    1.16    1.16
  30 -24   0    0.77    1.16
  -6  30   0   -0.42    0.78
 -24  -6   0    0.65    0.91
  -6  30   0   -0.02    1.07
 -24  -6   0    0.06    1.52
 -24  -6   0    1.47    1.18
   3 -30   0    3.01    0.87
  27   3   0    0.18    0.99
  27   3   0    2.33    1.27
 -30  27   0    1.11    1.03
  27   3   0    0.55    1.11
   3 -30   0    3.56    1.38
 -30  27   0    5.75    1.71
 -30  27   0    1.88    1.04
 -27  -3   0    1.62    1.00
  -3  30   0    2.67    1.18
  30 -27   0    3.04    1.62
 -27  -3   0    0.52    1.09
  -3  30   0    3.16    0.78
 -27  -3   0    3.78    1.75
  -3  30   0    2.12    0.52
 -27  -3   0    3.87    1.26
  30   0   0    6.63    1.70
 -30  30   0    4.29    1.27
  30   0   0    2.28    1.44
   0 -30   0    2.68    1.43
   0 -30   0    5.35    1.28
 -30  30   0    5.25    1.49
  30   0   0    4.34    1.33
 -30  30   0    3.68    1.47
   0  30   0    3.68    1.50
 -30   0   0    5.76    1.59
 -30   0   0    4.04    1.57
  30 -30   0    2.66    1.73
 -30   0   0    2.05    1.84
   0  30   0    5.40    0.82
 -30   0   0    4.13    1.29
   0  30   0    4.31    1.36
   0  30   0    5.20    1.06
   2  29   0    0.08    0.54
 -31   2   0    2.54    1.79
 -31   2   0   -1.43    1.10
   2  29   0    1.40    1.08
 -31   2   0    0.44    0.96
 -31   2   0    1.19    1.26
  29 -31   0    1.96    1.58
  -2 -29   0    0.36    1.13
  31  -2   0    0.26    0.82
 -29  31   0   -0.43    0.84
  -2 -29   0    1.28    1.06
  31  -2   0   -0.32    0.99
  31  -2   0    1.50    1.34
 -29  31   0    1.27    0.93
 -29  31   0   -1.95    0.95
 -31   5   0   -0.32    1.27
 -31   5   0    0.12    0.88
   5  26   0   -0.81    0.77
   5  26   0   -0.14    0.56
 -31   5   0    1.11    0.85
  26 -31   0   -0.97    1.20
 -31   5   0    1.64    1.14
  31  -5   0   -0.97    1.03
 -26  31   0    0.42    1.05
  31  -5   0   -0.38    0.84
  -5 -26   0   -1.26    0.87
 -26  31   0    0.80    0.69
  31  -5   0    0.36    1.06
  -5 -26   0   -1.01    0.81
 -26  31   0   -0.56    0.76
 -26  31   0    0.06    0.69
 -31   8   0    0.92    1.41
 -31   8   0   -0.37    0.63
 -31   8   0   -0.77    0.82
   8  23   0    0.90    0.94
   8  23   0   -0.29    0.60
  23 -31   0   -1.26    1.04
   8  23   0    0.53    1.05
 -23  31   0   -1.18    0.65
 -23  31   0    1.39    1.02
  -8 -23   0    1.05    1.04
 -23  31   0   -0.87    0.58
  31  -8   0    0.36    1.06
  31  -8   0    0.38    0.82
  -8 -23   0   -0.22    0.92
 -23  31   0   -0.58    0.48
  31  -8   0    0.27    1.14
 -31  11   0    2.53    1.25
  11  20   0    1.49    0.91
  20 -31   0   -1.08    1.01
  11  20   0   -0.07    0.94
 -31  11   0    1.95    1.35
 -31  11   0    1.82    0.81
 -31  11   0    0.30    0.97
  11  20   0    1.61    0.85
 -20  31   0    1.66    0.89
 -20  31   0    1.43    0.59
  31 -11   0    2.50    1.12
 -11 -20   0    1.38    0.61
 -11 -20   0    3.50    1.15
  31 -11   0    2.88    1.30
 -20  31   0    2.41    0.70
 -20  31   0    2.29    1.14
 -11 -20   0    0.73    0.60
 -11 -20   0    2.43    1.18
  14  17   0    3.58    1.04
 -31  14   0    4.83    0.98
 -31  14   0    6.32    1.54
  14  17   0    5.60    1.42
 -31  14   0    5.02    1.31
 -31  14   0    1.74    1.34
  14  17   0    4.29    1.32
 -17  31   0    4.10    0.98
 -17  31   0    6.53    1.23
 -14 -17   0    2.45    1.19
 -14 -17   0    4.21    1.15
  31 -14   0    1.90    1.04
 -17  31   0    4.76    1.32
 -17  31   0    5.35    0.71
  31 -14   0    5.05    1.45
 -17  31   0    5.44    0.74
 -14 -17   0    3.84    1.06
 -14 -17   0    2.85    1.20
  17  14   0   16.68    1.74
 -31  17   0   14.69    2.42
  17  14   0   13.05    1.98
  17  14   0   14.79    2.08
 -31  17   0   17.91    2.24
 -31  17   0   16.60    1.54
 -31  17   0   18.33    2.04
 -14  31   0   17.66    1.70
 -14  31   0   16.47    1.28
 -17 -14   0   17.38    2.65
 -14  31   0   15.72    0.84
 -17 -14   0   13.55    1.89
 -14  31   0   15.45    0.79
 -14  31   0   14.06    1.91
 -17 -14   0   14.73    1.97
  31 -17   0   16.82    2.39
  20  11   0    3.72    1.24
 -31  20   0    3.34    1.25
 -31  20   0    0.81    1.12
 -31  20   0    3.02    0.97
  20  11   0    0.92    1.09
 -31  20   0    0.13    0.88
  31 -20   0    2.26    1.29
 -11  31   0    2.07    1.20
 -20 -11   0    3.17    1.16
 -20 -11   0    2.45    1.71
 -20 -11   0    2.96    1.27
 -11  31   0    3.14    1.06
 -20 -11   0    3.44    1.22
 -31  23   0    0.74    0.99
 -31  23   0    1.81    1.11
  23   8   0    0.86    0.94
 -31  23   0    0.84    0.94
  23   8   0    3.74    1.25
 -31  23   0    1.28    1.32
  23   8   0    2.32    1.11
  -8  31   0    1.62    0.91
  31 -23   0    0.08    1.05
 -23  -8   0    3.36    1.22
 -23  -8   0    1.73    1.19
 -23  -8   0    2.52    1.27
  -8  31   0    0.73    1.12
  26   5   0    1.85    1.21
 -31  26   0    1.99    1.13
 -31  26   0    1.72    1.04
  26   5   0    0.31    1.14
 -31  26   0   -0.12    1.28
  26   5   0    1.31    1.15
 -26  -5   0   -0.01    0.89
 -26  -5   0    1.41    0.94
  -5  31   0    1.30    1.32
  -5  31   0    1.84    1.00
 -26  -5   0    4.43    1.94
 -26  -5   0    0.28    1.17
  -5  31   0    1.30    0.39
  -5  31   0    1.24    0.59
  31 -26   0    0.54    1.20
 -31  29   0    3.54    1.26
   2 -31   0    4.26    1.71
 -31  29   0    5.71    1.77
  29   2   0    5.92    1.55
  29   2   0    6.06    1.72
   2 -31   0    4.75    1.13
 -31  29   0    3.83    1.19
  29   2   0    1.51    1.25
  -2  31   0    3.93    0.65
 -29  -2   0    2.74    1.56
 -29  -2   0    4.66    1.24
 -29  -2   0    2.27    1.30
  -2  31   0    4.03    0.95
 -29  -2   0    0.75    1.75
  31 -29   0    7.05    1.96
  -2  31   0    5.03    1.47
 -32   1   0    0.61    0.99
   1  31   0    1.14    0.63
 -32   1   0    1.97    1.54
 -32   1   0    0.33    1.50
   1  31   0    3.66    1.31
   1  31   0    1.18    1.34
  31 -32   0    1.11    1.69
 -32   1   0    2.77    1.43
   1  31   0    1.52    0.91
  -1 -31   0    0.21    1.49
  32  -1   0    2.71    1.54
  32  -1   0   -0.09    1.23
  -1 -31   0    2.47    1.23
 -31  32   0    0.09    1.10
  32  -1   0    1.66    1.07
 -31  32   0    0.89    1.05
 -32   4   0    3.68    1.89
   4  28   0    1.46    1.28
   4  28   0    0.28    1.05
 -32   4   0   -0.65    0.99
 -32   4   0    0.45    1.19
   4  28   0   -0.30    0.59
  28 -32   0    1.12    1.58
 -32   4   0   -0.49    0.81
  32  -4   0    1.01    1.28
  32  -4   0    0.32    0.94
  -4 -28   0    1.17    1.25
 -28  32   0    0.87    0.83
 -28  32   0    1.05    1.21
  32  -4   0    1.36    1.35
  -4 -28   0    0.98    1.10
 -28  32   0   -0.47    0.81
 -28  32   0    0.07    0.73
   7  25   0    3.18    0.88
   7  25   0    1.34    1.19
 -32   7   0    3.65    1.11
 -32   7   0    3.19    1.83
   7  25   0    1.80    1.13
 -32   7   0    5.83    1.71
 -32   7   0    2.30    1.29
  25 -32   0    2.83    1.53
  -7 -25   0    4.46    1.30
 -25  32   0    3.55    1.18
  -7 -25   0    2.03    1.30
  32  -7   0    4.13    1.57
 -25  32   0    1.62    1.15
  32  -7   0    3.72    1.48
 -25  32   0    2.38    0.85
 -25  32   0    3.63    1.06
  32  -7   0    0.80    0.98
  10  22   0    2.81    1.29
  10  22   0    1.67    0.86
  22 -32   0    0.27    1.35
 -32  10   0    1.10    1.14
  10  22   0    0.22    0.81
 -32  10   0    2.58    1.25
 -32  10   0    2.98    1.66
 -32  10   0    1.38    0.82
 -22  32   0    1.43    0.64
  32 -10   0    3.29    1.34
  32 -10   0    1.43    1.08
 -22  32   0    1.75    0.86
 -22  32   0    1.62    1.14
 -10 -22   0    1.21    1.07
 -10 -22   0    1.99    1.08
 -22  32   0    2.56    0.85
  32 -10   0    1.17    1.35
 -32  13   0    5.02    1.51
 -32  13   0    3.69    0.96
  19 -32   0    5.40    1.77
  13  19   0    4.76    1.12
 -32  13   0    1.54    1.31
  13  19   0    2.69    1.25
  13  19   0    1.12    1.20
 -32  13   0    3.14    1.24
 -19  32   0    4.90    1.14
 -19  32   0    3.05    0.64
 -19  32   0    2.15    1.23
  32 -13   0    4.39    1.33
  32 -13   0    2.04    1.23
 -13 -19   0    3.36    1.25
 -13 -19   0    4.69    1.54
 -13 -19   0    3.37    0.90
 -13 -19   0    3.28    0.95
 -19  32   0    3.33    0.72
 -32  16   0    0.51    1.12
  16  16   0    1.65    0.91
  16  16   0    1.15    1.04
  16  16   0    1.77    1.03
 -32  16   0    3.24    0.93
 -32  16   0    0.22    0.87
 -32  16   0    2.98    1.55
 -16  32   0    1.24    1.03
 -16  32   0    1.41    0.44
  32 -16   0    0.53    0.94
 -16  32   0    1.67    0.85
 -16  32   0    1.01    0.79
  32 -16   0    1.93    1.42
 -16 -16   0    2.18    1.18
 -16 -16   0    1.05    0.95
 -16 -16   0    1.45    1.18
 -16 -16   0    2.37    1.13
 -16  32   0    0.90    0.46
 -32  19   0    1.22    0.81
 -32  19   0   -0.44    0.74
  19  13   0    0.60    0.92
 -32  19   0    1.82    1.41
  19  13   0    2.89    1.22
 -32  19   0    0.40    1.08
 -19 -13   0    1.36    1.16
 -19 -13   0   -0.14    0.87
 -13  32   0    0.87    0.99
  32 -19   0    0.67    1.23
 -13  32   0    0.69    0.34
 -19 -13   0    1.15    1.41
 -19 -13   0    1.92    1.14
 -13  32   0    1.37    0.92
 -32  22   0    1.04    1.37
 -32  22   0   -1.22    0.77
  22  10   0    0.56    0.81
 -32  22   0    0.00    0.82
  22  10   0   -0.32    1.00
  22  10   0   -1.21    0.84
 -32  22   0    2.95    1.06
 -22 -10   0   -0.98    1.57
 -10  32   0   -0.80    0.74
 -22 -10   0   -0.42    0.99
 -22 -10   0   -0.57    0.91
 -22 -10   0    1.31    1.02
  32 -22   0   -1.49    1.10
 -10  32   0    0.70    1.02
 -32  25   0    8.52    1.44
 -32  25   0    9.94    2.03
 -32  25   0    7.05    1.56
  25   7   0    6.47    1.55
  25   7   0    7.73    1.82
  25   7   0    9.58    1.93
 -32  25   0    7.11    1.54
 -25  -7   0    4.76    1.45
 -25  -7   0    4.50    1.38
 -25  -7   0    1.86    1.60
  32 -25   0    7.96    1.95
 -25  -7   0    8.10    1.77
  -7  32   0    4.52    1.56
  -7  32   0    5.13    1.35
  28   4   0    3.34    1.57
  28   4   0    5.33    1.50
 -32  28   0    7.38    1.58
 -32  28   0    7.82    2.02
  28   4   0    4.47    1.46
 -32  28   0    5.47    1.34
  -4  32   0    4.73    1.36
  -4  32   0    2.46    1.47
  -4  32   0    3.96    0.87
  -4  32   0    3.77    0.59
  32 -28   0    3.48    1.86
 -28  -4   0    3.05    1.48
 -28  -4   0    2.95    1.34
 -28  -4   0    2.31    1.85
 -28  -4   0    2.19    1.10
  31   1   0    0.59    1.32
 -32  31   0   -1.93    1.09
  31   1   0   -1.23    0.90
 -32  31   0   -1.87    0.90
  31   1   0    1.03    1.38
   1 -32   0    0.97    1.29
 -32  31   0   -0.96    0.80
   1 -32   0   -0.13    0.86
  32 -31   0    0.41    1.35
 -31  -1   0   -0.17    1.67
  -1  32   0    0.68    0.78
  -1  32   0   -0.04    0.51
  -1  32   0    1.29    1.05
 -31  -1   0   -0.88    1.01
 -31  -1   0    1.95    1.06
 -31  -1   0   -0.94    1.26
 -33   3   0    1.38    1.03
   3  30   0    0.56    0.63
  30 -33   0   -0.88    1.36
 -33   3   0   -0.22    1.33
   3  30   0    2.31    1.45
 -33   3   0    0.40    1.12
 -33   3   0   -0.05    1.47
 -30  33   0   -1.07    0.67
 -30  33   0    1.14    0.85
  33  -3   0   -0.04    1.31
 -30  33   0   -0.99    0.78
  -3 -30   0    1.14    1.43
 -30  33   0    1.38    1.39
  33  -3   0   -0.42    1.05
  33  -3   0    0.48    1.08
  -3 -30   0    0.68    1.12
 -33   6   0    0.85    1.54
 -33   6   0    0.52    1.12
 -33   6   0    0.83    1.06
   6  27   0   -0.26    0.63
 -33   6   0   -0.64    0.76
   6  27   0   -0.25    1.01
  27 -33   0   -2.72    0.91
   6  27   0    0.92    1.02
  33  -6   0   -1.75    1.25
 -27  33   0    0.13    0.92
 -27  33   0    0.38    0.71
  -6 -27   0    0.76    1.09
  -6 -27   0   -0.16    1.04
  33  -6   0   -0.07    1.01
  33  -6   0   -1.32    0.93
 -27  33   0    0.89    0.86
 -27  33   0   -0.40    1.01
 -33   9   0    0.51    1.33
 -33   9   0    1.70    0.90
   9  24   0    0.61    0.93
 -33   9   0    3.14    1.47
   9  24   0    0.60    0.76
 -33   9   0   -0.18    0.99
  24 -33   0    0.37    1.41
   9  24   0    2.02    1.18
  33  -9   0    0.50    1.20
 -24  33   0    0.52    0.65
  -9 -24   0   -0.14    1.25
  -9 -24   0    2.47    1.19
  33  -9   0    1.52    1.09
 -24  33   0    0.43    0.72
 -24  33   0    0.04    0.67
  33  -9   0   -0.34    1.27
 -24  33   0    1.96    1.18
  12  21   0    0.41    0.78
  12  21   0    2.85    1.24
 -33  12   0   -0.41    1.16
 -33  12   0    0.82    1.03
 -33  12   0    0.83    0.84
  12  21   0    0.63    0.98
 -33  12   0   -0.84    0.90
  21 -33   0    0.85    1.59
 -12 -21   0    2.66    1.13
  33 -12   0    0.86    1.12
 -21  33   0    0.81    0.81
 -21  33   0    1.45    0.71
 -12 -21   0    1.66    0.66
 -21  33   0    1.20    1.12
  33 -12   0    1.91    1.10
 -12 -21   0    0.67    0.62
 -12 -21   0    0.81    1.08
 -21  33   0    2.03    0.67
 -33  15   0    2.60    1.66
 -33  15   0    2.40    0.91
 -33  15   0   -0.63    0.99
  15  18   0    2.42    1.21
 -33  15   0    0.05    0.99
  15  18   0    0.62    0.81
  15  18   0    1.30    1.10
 -15 -18   0    1.65    1.03
 -15 -18   0    0.54    1.05
 -18  33   0    3.01    0.66
 -18  33   0    1.19    0.85
 -18  33   0    1.27    0.51
  33 -15   0    2.66    1.31
 -18  33   0    1.51    0.96
 -15 -18   0    1.63    1.12
 -15 -18   0    2.11    0.97
 -18  33   0    1.62    1.17
  33 -15   0    2.04    1.14
 -33  18   0    0.03    1.13
  18  15   0    2.22    1.14
 -33  18   0    1.91    1.11
  18  15   0    3.74    1.32
 -33  18   0   -0.13    1.00
 -33  18   0    2.91    0.93
  18  15   0    2.18    1.22
 -18 -15   0    4.47    1.86
 -18 -15   0    3.93    1.23
 -18 -15   0    3.43    1.27
 -15  33   0    1.88    0.67
 -15  33   0    2.16    0.98
  33 -18   0    1.32    1.26
 -18 -15   0    2.85    1.31
 -15  33   0    1.94    0.52
 -15  33   0    2.43    1.22
 -15  33   0    2.57    0.42
 -18 -15   0    1.26    1.14
  21  12   0    0.83    1.13
 -33  21   0    0.73    0.82
  21  12   0    1.50    1.14
 -33  21   0   -1.40    1.02
  21  12   0    0.76    0.95
 -33  21   0    0.96    1.44
 -33  21   0   -0.05    0.94
 -21 -12   0    0.50    1.08
 -21 -12   0    1.34    1.09
  33 -21   0    0.99    1.22
 -21 -12   0    0.18    1.53
 -12  33   0    2.08    1.15
 -12  33   0    0.18    0.81
 -21 -12   0    0.68    1.16
 -33  24   0    1.76    1.12
  24   9   0    1.47    1.18
 -33  24   0   -0.34    0.98
 -33  24   0   -0.71    0.87
 -33  24   0   -0.33    1.15
  24   9   0    1.51    1.20
  24   9   0   -0.35    0.84
  -9  33   0   -0.15    1.04
 -24  -9   0    1.71    1.75
 -24  -9   0   -0.27    1.10
 -24  -9   0   -0.54    0.92
  -9  33   0   -0.06    0.74
 -24  -9   0    0.46    1.10
  33 -24   0   -1.78    1.11
  27   6   0    1.97    1.37
 -33  27   0    0.56    0.99
  27   6   0   -1.18    0.95
  27   6   0    2.32    1.40
 -33  27   0    0.22    1.18
 -33  27   0    0.34    1.09
  -6  33   0   -0.02    1.18
  -6  33   0   -0.32    0.32
  -6  33   0    2.40    0.66
  -6  33   0    0.69    0.98
 -27  -6   0    0.85    1.27
  33 -27   0    0.28    1.17
 -27  -6   0    0.46    0.95
 -27  -6   0   -0.10    1.44
 -27  -6   0    1.58    1.33
   3 -33   0    0.69    0.78
  30   3   0    0.37    1.06
 -33  30   0    1.56    1.32
  30   3   0    0.12    1.26
 -33  30   0    1.17    1.04
 -33  30   0    2.11    1.27
  30   3   0    3.51    1.45
  33 -30   0    4.35    1.73
  -3  33   0    2.70    0.58
 -30  -3   0    0.58    1.66
 -30  -3   0    0.36    1.36
 -30  -3   0    1.83    1.37
  -3  33   0    1.48    1.06
 -30  -3   0    1.83    1.07
  -3  33   0   -0.64    0.75
  33   0   0    3.16    2.19
 -33  33   0    1.85    1.27
   0 -33   0    2.69    1.10
  33   0   0    0.01    1.08
 -33  33   0    2.19    1.06
 -33  33   0    3.05    1.67
   0 -33   0    1.89    1.46
  33   0   0   -0.37    1.43
  33 -33   0    0.84    1.64
 -33   0   0    5.04    2.04
 -33   0   0    0.36    1.04
   0  33   0    2.00    0.95
   0  33   0    2.90    0.72
 -33   0   0    2.74    1.41
   0  33   0    0.89    1.01
   0  33   0    2.68    1.39
 -34   2   0    1.27    1.07
   2  32   0    1.09    1.22
  32 -34   0   -0.63    1.51
   2  32   0   -0.86    0.55
 -34   2   0   -1.39    1.55
   2  32   0   -1.20    0.94
 -34   2   0    1.54    1.32
  -2 -32   0   -0.05    1.13
 -32  34   0    0.06    1.07
  -2 -32   0    0.60    1.52
  34  -2   0   -0.12    1.10
 -32  34   0   -0.73    0.77
  34  -2   0    1.16    1.35
  34  -2   0    1.99    1.59
 -32  34   0    0.92    1.01
 -34   5   0   -0.50    1.02
   5  29   0    2.12    1.23
 -34   5   0    0.61    1.60
   5  29   0    0.36    1.09
  29 -34   0    1.77    1.58
   5  29   0   -0.05    0.59
 -29  34   0    1.26    0.98
  34  -5   0    2.00    1.16
  -5 -29   0    1.58    1.44
 -29  34   0    1.41    1.01
  34  -5   0   -0.77    1.35
 -29  34   0    0.29    1.27
  -5 -29   0    0.49    1.18
 -29  34   0   -0.16    0.74
   8  26   0    0.28    1.09
 -34   8   0    0.07    1.17
 -34   8   0    0.24    0.88
   8  26   0    1.11    0.79
   8  26   0    0.35    1.19
 -34   8   0    2.48    1.71
 -34   8   0    0.52    0.98
  26 -34   0    1.69    1.64
  34  -8   0    3.98    1.70
 -26  34   0    0.25    1.10
  -8 -26   0    0.86    1.13
  34  -8   0    1.62    1.22
  34  -8   0    1.90    1.53
  -8 -26   0    0.93    1.21
 -26  34   0    1.95    0.81
 -26  34   0    1.80    0.91
 -26  34   0   -0.09    0.74
 -34  11   0    0.28    0.99
  11  23   0    1.39    0.81
  11  23   0   -0.28    0.99
 -34  11   0    0.38    0.84
  23 -34   0    0.63    1.37
  11  23   0   -0.72    0.79
 -34  11   0    0.41    1.49
 -34  11   0    0.27    1.17
 -11 -23   0    0.97    1.12
 -23  34   0    3.38    0.91
  34 -11   0    2.44    1.24
 -23  34   0    0.85    1.15
  34 -11   0    0.64    1.23
 -23  34   0   -0.43    0.52
 -23  34   0    0.58    0.76
 -11 -23   0    1.17    1.18
 -34  14   0    0.14    1.04
 -34  14   0   -0.58    1.18
 -34  14   0    0.63    1.19
  14  20   0    0.56    0.80
 -34  14   0    1.52    0.85
  14  20   0    0.70    1.13
  14  20   0    0.36    0.98
 -20  34   0    0.39    1.02
  34 -14   0    0.29    0.93
  34 -14   0   -1.86    0.75
 -14 -20   0    0.11    1.10
 -14 -20   0   -0.30    1.02
 -20  34   0    0.74    0.80
 -14 -20   0   -1.06    0.73
 -14 -20   0    0.03    0.72
 -20  34   0    0.36    0.59
 -20  34   0    0.88    1.02
 -20  34   0    0.49    0.48
 -34  17   0    0.22    1.20
 -34  17   0    0.41    0.73
 -34  17   0    0.90    1.07
 -34  17   0    2.35    1.23
  17  17   0   -1.18    0.78
  17  17   0    1.79    1.15
  17  17   0    1.33    0.87
 -17 -17   0   -0.04    0.99
 -17 -17   0   -0.30    1.06
 -17 -17   0    1.57    1.06
 -17  34   0    1.45    0.88
 -17  34   0    1.09    0.44
  34 -17   0    1.54    1.29
 -17  34   0   -0.40    1.09
 -17  34   0    0.97    0.83
 -17 -17   0    1.41    1.12
 -17  34   0    0.68    0.54
  20  14   0    8.27    1.72
 -34  20   0    5.24    1.60
  20  14   0    4.62    1.46
 -34  20   0    4.61    1.75
 -34  20   0    8.06    1.23
 -34  20   0    4.83    1.42
  20  14   0    6.84    1.47
 -14  34   0    6.26    1.30
 -14  34   0    5.82    0.65
 -20 -14   0    4.87    1.40
 -20 -14   0    6.77    1.73
 -14  34   0    6.09    1.52
 -20 -14   0    6.37    1.66
  34 -20   0    4.25    1.61
 -20 -14   0    6.46    1.99
 -34  23   0    0.78    1.25
 -34  23   0    1.19    1.01
  23  11   0    0.90    1.26
 -34  23   0    1.07    0.96
 -34  23   0    1.52    1.22
  23  11   0    0.11    1.13
  23  11   0    0.41    0.94
 -11  34   0    0.25    0.83
  34 -23   0   -0.18    1.14
 -23 -11   0    0.54    1.62
 -23 -11   0    0.95    1.21
 -11  34   0    0.57    1.21
 -23 -11   0    0.29    1.12
 -23 -11   0   -0.25    0.96
 -34  26   0    4.11    1.24
 -34  26   0    2.28    1.36
  26   8   0    2.53    1.31
  26   8   0    3.67    1.41
  26   8   0    2.94    1.34
 -34  26   0    0.54    1.28
 -34  26   0    3.10    1.32
 -26  -8   0    4.22    1.58
 -26  -8   0    0.06    0.96
 -26  -8   0    2.19    1.92
  -8  34   0    4.44    0.64
  -8  34   0    2.75    1.23
 -26  -8   0   -0.86    1.15
  -8  34   0    3.06    1.45
  34 -26   0    1.54    1.39
  29   5   0    0.21    1.21
 -34  29   0    1.87    1.30
 -34  29   0    2.21    1.58
  29   5   0    0.46    1.11
  29   5   0    3.63    1.32
 -34  29   0    2.09    1.13
  34 -29   0    1.72    1.62
 -29  -5   0    1.44    1.22
  -5  34   0    2.28    1.26
  -5  34   0   -0.31    0.66
 -29  -5   0    1.67    1.32
  -5  34   0    1.31    1.42
  -5  34   0    3.07    0.56
 -29  -5   0    0.52    1.28
 -29  -5   0    1.07    1.89
  32   2   0    0.30    1.42
  32   2   0    0.14    1.30
   2 -34   0   -0.84    0.75
 -34  32   0    1.61    1.26
  32   2   0   -1.39    0.79
 -34  32   0   -0.02    0.98
   2 -34   0    0.70    1.30
 -34  32   0   -0.29    1.38
 -32  -2   0   -0.89    1.02
 -32  -2   0   -2.21    1.26
 -32  -2   0   -0.37    1.43
  34 -32   0   -1.12    1.20
  -2  34   0    0.41    0.50
  -2  34   0   -0.83    0.87
 -32  -2   0    1.08    1.02
  -2  34   0    1.58    0.84
 -35   1   0    2.62    2.08
  34 -35   0    1.74    1.75
   1  34   0    1.48    1.40
 -35   1   0    1.44    1.42
 -35   1   0    2.44    1.20
   1  34   0    0.38    0.66
 -35   1   0    1.89    1.61
   1  34   0    1.81    1.31
  -1 -34   0    1.09    1.16
  35  -1   0   -1.32    1.40
 -34  35   0    0.83    1.44
 -34  35   0    2.13    1.13
  35  -1   0    2.50    1.33
 -34  35   0    0.42    1.16
  35  -1   0    1.17    1.34
  -1 -34   0    1.86    1.53
 -35   4   0    0.74    1.58
 -35   4   0    5.68    1.88
  31 -35   0    0.48    1.62
 -35   4   0    1.97    1.11
 -35   4   0    0.75    1.21
   4  31   0    1.68    0.78
   4  31   0    1.49    1.31
   4  31   0    0.47    1.03
  -4 -31   0    1.85    1.45
 -31  35   0    2.90    1.18
 -31  35   0    1.55    0.96
  35  -4   0    2.45    1.56
  35  -4   0    2.72    1.35
 -31  35   0    1.06    1.44
 -31  35   0    1.58    1.18
  -4 -31   0   -0.78    1.11
  35  -4   0    2.57    1.65
   7  28   0    0.38    1.00
 -35   7   0    0.54    0.93
 -35   7   0    1.56    1.33
 -35   7   0    1.54    1.62
   7  28   0   -0.06    1.16
   7  28   0    0.69    0.74
 -35   7   0   -0.03    1.05
  28 -35   0   -1.95    1.36
 -28  35   0   -0.21    0.70
 -28  35   0    1.40    1.30
  35  -7   0    3.58    1.45
  35  -7   0   -1.67    1.23
  -7 -28   0    0.31    1.17
  -7 -28   0   -0.38    1.00
 -28  35   0    0.09    0.74
  35  -7   0    0.08    1.34
 -28  35   0   -0.07    0.85
  10  25   0    2.57    1.39
  10  25   0    2.13    0.90
 -35  10   0    2.15    1.01
 -35  10   0   -0.07    1.34
  10  25   0    0.11    1.05
 -35  10   0   -0.24    0.94
  25 -35   0    4.73    1.95
 -10 -25   0    2.10    1.31
  35 -10   0    0.16    1.34
  35 -10   0    1.67    1.23
 -25  35   0    2.65    0.83
 -10 -25   0    1.49    1.17
 -25  35   0    3.10    1.08
 -35  13   0    2.26    1.43
 -35  13   0   -0.37    0.90
  13  22   0   -0.21    0.76
  22 -35   0   -1.10    1.37
 -35  13   0   -0.20    1.31
  13  22   0    1.21    1.21
 -35  13   0   -0.45    0.72
  13  22   0    1.12    1.21
 -22  35   0    1.02    0.93
 -22  35   0   -0.71    1.02
 -22  35   0    0.57    0.69
 -13 -22   0   -0.75    0.57
 -22  35   0    1.16    0.62
  35 -13   0    0.94    0.97
  35 -13   0    0.89    1.27
 -13 -22   0    1.55    1.24
 -13 -22   0    0.32    0.61
 -35  16   0    0.54    0.79
  16  19   0    1.70    1.24
 -35  16   0   -0.24    0.99
  16  19   0    2.06    1.21
  16  19   0    0.21    0.82
 -35  16   0   -0.21    1.39
 -35  16   0    1.85    1.25
  35 -16   0   -2.03    0.86
 -16 -19   0    1.64    0.96
 -19  35   0    0.66    1.22
 -19  35   0    0.67    0.88
 -19  35   0    2.00    0.68
 -19  35   0   -0.84    0.82
 -16 -19   0   -0.40    1.17
  35 -16   0    1.81    1.15
 -16 -19   0    1.44    1.06
 -16 -19   0   -1.06    0.85
 -19  35   0    1.69    0.53
 -35  19   0   -0.29    0.73
 -35  19   0    3.00    1.36
  19  16   0    1.27    1.16
  19  16   0    0.43    1.14
 -35  19   0    1.73    1.48
 -35  19   0   -0.20    1.09
  19  16   0    0.61    0.87
 -19 -16   0   -0.42    0.97
 -19 -16   0    0.73    1.20
 -19 -16   0    0.28    1.56
 -16  35   0    0.56    0.56
 -19 -16   0    0.08    1.12
 -16  35   0    0.77    0.35
 -16  35   0    0.32    0.85
 -16  35   0    0.04    0.46
  35 -19   0    1.45    1.40
 -19 -16   0   -0.18    1.04
 -16  35   0   -0.35    0.93
 -35  22   0    0.08    1.57
 -35  22   0    1.99    0.95
  22  13   0    0.95    1.18
  22  13   0    1.90    1.10
 -35  22   0    1.37    1.15
  22  13   0   -0.67    1.06
 -35  22   0   -0.38    1.12
 -22 -13   0    3.98    1.97
 -22 -13   0    0.78    1.16
 -13  35   0    1.34    1.25
 -22 -13   0   -0.37    1.08
 -22 -13   0    0.19    1.05
  35 -22   0    1.17    1.30
 -13  35   0    1.99    1.10
 -13  35   0    1.65    0.46
  25  10   0    3.45    1.57
  25  10   0    5.17    1.73
 -35  25   0    7.39    1.74
 -35  25   0    3.80    1.91
 -35  25   0    4.71    1.47
  25  10   0    4.02    1.37
 -35  25   0    7.49    1.33
 -25 -10   0    5.22    1.56
 -25 -10   0    3.05    1.57
  35 -25   0    4.33    1.75
 -25 -10   0    3.27    1.48
 -10  35   0    5.93    1.43
 -25 -10   0    1.15    1.80
 -10  35   0    4.35    1.51
 -35  28   0   -2.15    1.01
  28   7   0    0.29    1.16
  28   7   0   -0.01    1.07
 -35  28   0    0.46    1.34
 -35  28   0   -1.38    0.81
 -35  28   0   -0.90    1.01
  28   7   0    3.00    1.41
  -7  35   0    0.35    1.19
 -28  -7   0    0.49    1.07
 -28  -7   0   -3.26    1.36
 -28  -7   0   -2.29    1.06
  35 -28   0    3.79    1.71
 -28  -7   0    2.11    1.32
  -7  35   0   -2.14    0.83
  -7  35   0    0.89    0.62
 -35  31   0    0.92    1.18
 -35  31   0    1.09    1.25
  31   4   0    0.28    1.32
  31   4   0   -0.02    0.95
  31   4   0   -1.46    1.16
 -35  31   0    0.35    0.96
 -31  -4   0   -0.50    1.74
 -31  -4   0    0.50    1.42
  35 -31   0    1.19    1.63
 -31  -4   0    0.12    1.21
  -4  35   0    3.11    1.60
  -4  35   0    0.00    0.72
  -4  35   0    0.30    0.47
 -31  -4   0    0.59    1.14
 -35  34   0   -1.40    1.16
  34   1   0   -0.12    1.19
  34   1   0   -0.02    1.45
   1 -35   0    0.96    0.91
 -35  34   0   -1.90    0.85
  34   1   0   -1.52    0.96
   1 -35   0    1.50    1.55
 -35  34   0   -0.42    1.11
 -34  -1   0    0.96    1.37
  -1  35   0   -0.22    1.18
 -34  -1   0    0.12    1.34
  -1  35   0    0.31    0.82
 -34  -1   0   -0.93    0.92
  -1  35   0    0.15    0.53
 -34  -1   0   -1.25    1.71
  -1  35   0   -1.31    1.10
 -36   3   0   -0.84    1.26
 -36   3   0    0.17    1.28
   3  33   0    1.69    1.26
   3  33   0    1.09    0.72
  33 -36   0   -1.74    1.42
   3  33   0    1.45    1.24
 -36   3   0   -0.27    1.82
 -36   3   0   -1.05    0.91
 -33  36   0   -0.41    1.16
  36  -3   0    0.17    1.38
 -33  36   0    1.77    1.14
  -3 -33   0   -0.69    1.15
  36  -3   0   -2.41    1.20
 -33  36   0    1.13    0.97
  36  -3   0   -0.29    1.13
  -3 -33   0   -1.59    1.12
 -33  36   0   -0.57    0.81
 -36   6   0   -0.24    1.81
 -36   6   0   -0.73    1.04
   6  30   0    0.88    1.12
   6  30   0    0.99    1.21
 -36   6   0    0.65    0.94
   6  30   0    0.44    0.70
  30 -36   0   -0.61    1.33
 -36   6   0   -1.90    1.17
  -6 -30   0    0.64    1.16
 -30  36   0    0.39    0.79
  -6 -30   0    0.35    1.38
 -30  36   0   -1.00    0.65
 -30  36   0   -0.48    0.87
 -30  36   0   -1.04    1.15
  36  -6   0   -1.44    1.34
  36  -6   0   -0.45    1.00
  36  -6   0    1.86    1.50
 -36   9   0    1.77    1.18
 -36   9   0    0.64    0.90
  27 -36   0    2.88    1.66
   9  27   0    1.72    1.25
   9  27   0   -0.37    0.68
   9  27   0   -1.61    0.99
 -36   9   0   -0.43    1.20
 -36   9   0   -0.40    1.56
 -27  36   0   -0.28    0.67
 -27  36   0    0.62    0.82
  36  -9   0   -1.15    1.01
 -27  36   0   -0.21    0.79
  36  -9   0   -0.01    1.50
  36  -9   0    0.20    1.21
  -9 -27   0   -0.21    1.30
 -27  36   0   -0.26    1.09
  -9 -27   0    1.07    1.21
 -36  12   0   -0.47    0.83
 -36  12   0    0.72    1.15
  24 -36   0    2.45    1.77
  12  24   0    0.59    1.07
  12  24   0   -0.25    0.76
 -36  12   0   -0.60    0.79
  12  24   0   -0.09    0.99
 -36  12   0   -1.52    1.11
 -12 -24   0    1.15    1.18
  36 -12   0    2.20    1.43
 -24  36   0    0.45    1.23
 -24  36   0    0.67    0.64
  36 -12   0    0.03    1.05
 -24  36   0   -0.31    0.72
 -12 -24   0   -0.19    1.15
 -24  36   0    1.72    0.99
  15  21   0    1.15    0.93
 -36  15   0    0.59    0.87
 -36  15   0   -0.37    1.54
  15  21   0    1.47    1.48
 -36  15   0    1.26    1.20
 -36  15   0    1.13    2.09
  15  21   0   -0.42    1.08
 -15 -21   0   -0.70    1.06
  36 -15   0   -0.77    0.99
  36 -15   0    4.99    1.45
 -15 -21   0    1.16    0.93
 -21  36   0    1.68    1.18
 -15 -21   0   -1.02    0.75
 -21  36   0    2.21    0.79
 -21  36   0    1.22    1.09
 -21  36   0   -0.69    0.69
 -21  36   0    0.81    0.54
 -36  18   0    2.19    1.32
  18  18   0    4.04    1.78
 -36  18   0    1.76    0.90
 -36  18   0    2.88    1.58
  18  18   0    1.79    1.08
 -36  18   0    2.69    1.41
  18  18   0    2.47    1.27
 -18  36   0    0.98    1.01
 -18 -18   0    4.37    1.39
 -18 -18   0    2.63    1.37
 -18  36   0    1.26    0.84
 -18  36   0    2.08    1.31
 -18  36   0    2.57    0.53
 -18  36   0    3.29    0.76
 -18 -18   0    1.58    1.32
  21  15   0    3.30    1.17
 -36  21   0    2.82    1.30
 -36  21   0    1.80    1.34
 -36  21   0    2.14    1.63
  21  15   0    0.39    1.05
 -36  21   0    1.31    0.87
  21  15   0   -0.61    1.15
 -21 -15   0    0.45    1.16
 -15  36   0    0.98    1.26
 -21 -15   0    3.52    1.51
 -21 -15   0    2.64    1.45
 -21 -15   0    5.07    2.11
 -15  36   0    4.27    1.23
 -21 -15   0    2.32    1.43
 -15  36   0    3.05    0.61
  24  12   0    1.79    1.37
  24  12   0   -1.20    1.11
 -36  24   0   -2.15    0.99
 -36  24   0   -1.54    0.93
 -36  24   0    0.78    1.00
  24  12   0    0.06    1.07
 -36  24   0    0.65    0.87
 -12  36   0   -1.12    0.99
 -24 -12   0    0.30    1.06
 -24 -12   0    0.28    1.13
 -24 -12   0    2.90    1.42
 -12  36   0   -0.46    0.38
 -24 -12   0    0.19    1.60
 -12  36   0    1.09    1.01
 -36  27   0    0.04    1.53
 -36  27   0    0.64    1.12
 -36  27   0    1.22    0.99
  27   9   0   -0.61    1.14
  27   9   0    0.49    1.03
 -36  27   0    0.72    1.22
  27   9   0   -1.40    1.11
 -27  -9   0    0.24    1.14
  -9  36   0    1.61    1.38
 -27  -9   0    1.71    1.31
  -9  36   0    0.94    1.14
 -27  -9   0    0.42    1.94
 -27  -9   0    1.37    1.33
  30   6   0    2.16    1.36
  30   6   0    0.72    1.10
 -36  30   0    0.04    1.11
 -36  30   0    0.05    1.47
 -36  30   0    1.01    1.23
  30   6   0    0.67    1.36
 -36  30   0   -0.24    0.87
 -30  -6   0   -1.22    1.25
 -30  -6   0   -1.38    1.70
  -6  36   0   -1.19    1.21
  -6  36   0   -1.02    0.61
  36 -30   0    1.42    1.73
 -30  -6   0    0.59    1.26
 -30  -6   0    1.06    1.30
 -36  33   0   -0.08    1.42
 -36  33   0    1.63    1.19
  33   3   0    0.94    1.72
  33   3   0   -0.96    1.02
  33   3   0   -0.49    1.21
 -36  33   0    1.19    1.14
 -33  -3   0    1.21    2.11
 -33  -3   0    0.65    1.40
  -3  36   0   -0.88    0.94
 -33  -3   0    0.65    1.36
 -33  -3   0   -0.11    0.91
  -3  36   0    1.53    0.88
  -3  36   0    0.53    1.43
  -3  36   0    0.70    0.54
   0 -36   0    1.47    1.73
  36   0   0    1.59    1.38
   0 -36   0   -0.20    0.93
 -36  36   0    1.02    1.14
  36   0   0    1.06    1.60
 -36  36   0   -0.18    1.17
  36   0   0    3.09    1.54
 -36  36   0    2.83    1.77
  36 -36   0    2.09    1.94
 -36   0   0   -0.87    1.34
 -36   0   0   -0.60    0.92
   0  36   0   -1.03    0.96
   0  36   0   -0.30    0.57
   0  36   0    0.12    1.18
 -36   0   0    0.67    1.98
 -36   0   0    0.64    1.31
 -37   2   0    1.05    1.69
 -37   2   0   -0.31    1.68
  35 -37   0   -0.27    1.88
   2  35   0   -0.28    0.58
 -37   2   0    0.22    1.02
   2  35   0    1.98    1.36
   2  35   0    0.64    1.08
 -37   2   0   -1.34    1.29
 -35  37   0    0.69    0.97
  37  -2   0   -1.09    1.11
  37  -2   0    1.36    1.62
  -2 -35   0   -1.47    1.21
 -35  37   0   -0.63    1.13
 -35  37   0   -0.46    1.12
  37  -2   0    0.35    1.60
 -35  37   0   -0.51    1.31
  -2 -35   0   -0.01    1.03
 -37   5   0    1.88    1.56
   5  32   0    0.42    1.20
 -37   5   0   -0.60    0.98
 -37   5   0    3.13    1.99
   5  32   0   -0.78    0.63
  32 -37   0   -1.99    1.31
   5  32   0    1.52    1.16
 -37   5   0    1.01    1.31
  -5 -32   0    2.23    1.32
  37  -5   0    0.59    1.48
 -32  37   0    1.37    1.03
 -32  37   0    0.73    1.01
  -5 -32   0   -0.45    1.29
 -32  37   0    0.14    1.24
  37  -5   0    1.53    1.64
 -32  37   0   -0.47    0.70
  37  -5   0   -0.83    1.06
  29 -37   0    3.41    1.99
   8  29   0    0.62    1.23
   8  29   0    0.57    1.10
 -37   8   0    1.48    1.48
 -37   8   0   -0.68    1.07
 -37   8   0   -0.69    1.58
   8  29   0    1.52    0.91
  37  -8   0    1.13    1.60
 -29  37   0    1.53    0.88
 -29  37   0    1.11    1.35
  37  -8   0   -0.74    1.15
 -29  37   0    0.77    0.97
  37  -8   0    0.48    1.12
  -8 -29   0    0.70    1.34
  -8 -29   0    2.52    1.63
 -29  37   0    1.86    0.91
 -37  11   0    0.03    1.15
 -37  11   0    0.51    1.18
 -37  11   0   -1.07    1.54
  26 -37   0   -0.99    1.46
  11  26   0    0.20    0.78
  11  26   0    1.48    1.14
 -37  11   0   -0.66    0.82
  11  26   0   -1.56    0.94
 -26  37   0    0.63    0.86
 -26  37   0   -1.26    1.11
 -11 -26   0    0.59    1.20
 -26  37   0    1.17    0.97
  37 -11   0   -1.41    0.93
 -26  37   0    0.95    0.73
 -11 -26   0    1.71    1.33
  37 -11   0    0.43    1.32
 -37  14   0    3.17    1.61
  14  23   0    3.03    1.32
 -37  14   0    2.19    1.86
 -37  14   0    4.33    1.15
  14  23   0    0.83    1.20
  23 -37   0    2.15    1.78
 -37  14   0    4.23    1.61
  14  23   0    2.72    1.11
  37 -14   0    5.96    1.71
 -23  37   0    2.72    0.94
 -14 -23   0    2.77    0.72
 -14 -23   0    5.65    0.86
 -14 -23   0    3.20    1.60
 -23  37   0    3.07    0.79
 -14 -23   0    3.31    1.58
  37 -14   0    1.85    1.20
 -23  37   0    4.23    1.53
 -23  37   0    3.58    1.12
 -23  37   0    0.98    1.18
 -37  17   0    1.09    1.17
 -37  17   0    2.49    1.32
  17  20   0    1.22    1.02
 -37  17   0    2.67    1.80
 -37  17   0    2.60    1.00
  17  20   0    2.62    1.32
  17  20   0    2.23    1.31
 -20  37   0    3.28    0.83
 -20  37   0    3.39    1.42
 -17 -20   0    4.23    1.52
 -17 -20   0    1.32    1.07
 -17 -20   0    2.78    1.47
  37 -17   0    3.09    1.64
 -20  37   0    2.50    0.61
 -20  37   0    2.51    1.06
 -17 -20   0    3.15    1.25
  20  17   0    2.49    1.15
  20  17   0    0.82    1.23
 -37  20   0    0.62    0.78
 -37  20   0    1.35    1.31
 -37  20   0    0.52    1.42
  20  17   0    0.44    1.06
 -17  37   0    3.70    1.20
  37 -20   0    1.53    1.63
 -20 -17   0    0.88    1.28
 -20 -17   0    0.51    1.15
 -17  37   0    0.80    0.57
 -17  37   0    1.05    1.27
 -20 -17   0    0.60    1.14
 -20 -17   0    1.45    1.26
 -37  23   0    1.97    1.73
  23  14   0    0.16    1.18
 -37  23   0    0.11    0.84
 -37  23   0   -0.12    1.25
  23  14   0    1.10    1.21
 -37  23   0   -0.17    1.07
 -23 -14   0    3.62    1.61
 -23 -14   0   -0.66    1.09
 -14  37   0    1.58    1.08
 -14  37   0    1.44    1.22
 -23 -14   0   -0.90    1.45
 -14  37   0    2.41    0.59
  37 -23   0    0.99    1.44
 -23 -14   0    0.80    1.27
  26  11   0    1.99    1.45
 -37  26   0    3.58    1.43
  26  11   0    5.73    1.51
 -37  26   0    2.62    1.10
 -37  26   0    4.65    1.91
 -37  26   0    3.68    1.52
  37 -26   0    8.94    2.11
 -26 -11   0    3.41    1.59
 -11  37   0    3.33    1.60
 -11  37   0    6.45    1.56
 -26 -11   0    4.82    1.59
 -11  37   0    5.30    0.75
 -26 -11   0    4.20    1.53
 -26 -11   0    4.13    2.22
 -37  29   0   -1.67    1.40
 -37  29   0    0.72    1.20
  29   8   0    1.00    1.14
  29   8   0    1.37    1.44
  29   8   0    0.34    1.54
 -37  29   0    0.43    1.10
 -37  29   0    1.73    1.22
  37 -29   0    1.42    1.75
 -29  -8   0    0.88    1.09
 -29  -8   0   -0.17    1.29
  -8  37   0    2.38    0.76
  -8  37   0    1.47    1.41
 -29  -8   0    1.12    1.44
 -29  -8   0    3.81    2.05
  -8  37   0    3.12    1.43
  32   5   0    2.80    1.69
  32   5   0    0.18    1.22
 -37  32   0    1.15    1.19
 -37  32   0   -0.60    1.19
 -37  32   0    1.65    1.54
  32   5   0    0.34    1.22
  -5  37   0    0.36    0.80
  37 -32   0   -0.49    1.53
 -32  -5   0    2.55    1.57
 -32  -5   0    1.95    2.02
 -32  -5   0    0.35    1.35
  -5  37   0    0.40    1.40
 -32  -5   0    0.85    1.20
  -5  37   0    1.09    1.23
 -37  35   0    2.71    1.76
  35   2   0   -2.18    1.39
  35   2   0   -0.98    1.11
 -37  35   0    0.12    1.09
  35   2   0   -1.00    1.21
   2 -37   0    0.36    0.73
 -37  35   0    1.01    1.25
  -2  37   0   -0.98    1.25
 -35  -2   0    2.70    1.70
 -35  -2   0   -0.57    1.02
  -2  37   0   -1.15    0.91
 -35  -2   0   -1.08    1.76
  37 -35   0    0.82    1.75
 -35  -2   0    0.35    1.34
  -2  37   0    0.50    0.85
   1  37   0   -0.88    0.58
   1  37   0   -1.23    1.14
 -38   1   0    1.78    1.64
  37 -38   0    1.20    1.98
 -38   1   0    4.29    2.55
 -38   1   0   -1.04    0.88
 -38   1   0    1.31    1.38
 -37  38   0    0.05    0.91
  38  -1   0    0.78    1.60
  -1 -37   0   -0.52    1.40
  38  -1   0    0.64    1.24
 -37  38   0    0.94    1.36
  38  -1   0    2.00    1.81
  -1 -37   0   -0.15    0.98
 -37  38   0   -0.48    1.21
 -37  38   0    0.74    1.24
 -38   4   0    1.41    1.22
   4  34   0    0.81    1.22
   4  34   0    1.14    0.75
 -38   4   0    1.56    1.38
   4  34   0   -1.05    1.10
 -38   4   0    0.87    1.98
 -38   4   0    2.05    1.59
  34 -38   0    1.64    2.27
  -4 -34   0    2.47    1.42
 -34  38   0    2.37    1.07
  38  -4   0   -1.43    1.13
 -34  38   0    1.77    1.32
 -34  38   0    1.71    0.86
  38  -4   0    2.66    1.47
  38  -4   0    2.18    1.85
 -34  38   0   -0.37    1.22
  -4 -34   0    0.22    1.44
 -38   7   0    1.47    1.46
  31 -38   0    2.33    1.88
   7  31   0    1.37    0.85
   7  31   0    4.61    1.48
 -38   7   0    2.68    2.08
 -38   7   0    0.51    1.41
   7  31   0    3.96    1.45
 -38   7   0    2.95    1.28
 -31  38   0    1.69    0.93
  -7 -31   0    3.00    1.50
 -31  38   0    1.16    1.51
 -31  38   0    1.28    1.08
  38  -7   0    4.20    1.84
 -31  38   0    2.42    0.90
  38  -7   0    3.09    1.49
  38  -7   0    2.84    1.83
  -7 -31   0    3.52    1.88
 -38  10   0   -0.08    1.36
  28 -38   0    1.66    1.81
 -38  10   0    1.82    1.31
  10  28   0    0.99    1.13
  10  28   0   -0.20    0.77
 -38  10   0    0.91    1.70
 -38  10   0    0.95    0.92
  10  28   0    4.23    1.40
 -28  38   0   -0.45    0.66
  38 -10   0   -0.77    1.42
  38 -10   0    1.14    1.28
  38 -10   0    2.04    1.67
 -10 -28   0    1.21    1.35
 -28  38   0    1.01    0.91
 -28  38   0   -1.43    1.14
 -28  38   0   -0.52    0.87
 -10 -28   0    2.90    1.57
 -38  13   0    1.51    1.26
  13  25   0    0.61    1.26
 -38  13   0    3.45    1.93
  13  25   0    1.97    1.34
  13  25   0    2.08    1.08
  25 -38   0   -2.77    1.34
 -38  13   0    3.15    1.14
 -38  13   0   -1.43    1.25
  38 -13   0    1.68    1.17
 -25  38   0    0.90    1.10
 -25  38   0    0.51    0.87
 -13 -25   0    2.08    1.39
 -25  38   0    3.45    1.53
  38 -13   0    0.78    1.20
 -13 -25   0    3.26    1.76
 -25  38   0    0.88    0.69
 -38  16   0    1.42    1.36
 -38  16   0   -1.13    0.66
  16  22   0   -0.38    0.80
 -38  16   0    0.02    1.47
  16  22   0    2.25    1.26
 -38  16   0    0.61    1.24
  16  22   0   -0.71    1.13
 -16 -22   0   -0.09    1.15
 -22  38   0    1.48    1.10
 -16 -22   0    0.44    0.81
 -22  38   0   -0.83    1.00
 -22  38   0    0.21    0.54
 -16 -22   0    0.02    0.90
  38 -16   0    1.66    1.41
 -22  38   0    0.59    0.69
 -22  38   0   -0.80    0.69
 -16 -22   0   -0.39    1.14
 -38  19   0    1.72    1.27
 -38  19   0   -0.17    1.26
 -38  19   0    1.28    1.66
  19  19   0    1.06    1.39
  19  19   0   -0.54    0.91
 -38  19   0    1.50    0.82
  19  19   0    0.72    1.03
  38 -19   0   -0.20    1.41
 -19  38   0    1.34    0.47
 -19 -19   0    0.70    1.12
 -19  38   0    2.19    0.74
 -19 -19   0    2.12    1.79
 -19 -19   0    0.69    1.36
 -19  38   0    0.00    0.71
 -19 -19   0    0.47    1.28
 -19  38   0   -0.55    0.90
 -19  38   0    1.26    1.23
 -38  22   0    5.81    1.69
  22  16   0    3.68    1.36
  22  16   0    3.81    1.49
 -38  22   0    4.50    1.11
 -38  22   0    6.51    1.85
  22  16   0    4.60    1.64
 -38  22   0    0.20    1.41
 -22 -16   0    7.65    1.89
 -22 -16   0    2.43    1.41
  38 -22   0    4.92    1.97
 -22 -16   0    1.63    1.99
 -22 -16   0    3.68    1.45
 -22 -16   0    3.02    1.54
 -16  38   0    3.49    0.72
 -16  38   0    4.78    1.48
 -16  38   0    3.89    1.29
  25  13   0    0.33    1.08
 -38  25   0    0.60    1.41
 -38  25   0    0.63    1.60
 -38  25   0   -1.13    0.88
  25  13   0   -0.60    1.05
 -38  25   0   -0.85    0.74
  25  13   0    0.09    1.31
 -13  38   0    0.30    1.22
 -25 -13   0   -0.52    1.22
 -13  38   0    0.80    0.54
  38 -25   0   -0.09    1.28
 -25 -13   0   -0.66    1.14
 -13  38   0    1.16    1.04
 -25 -13   0   -1.22    1.03
 -25 -13   0    0.00    1.75
 -38  28   0    0.05    0.90
  28  10   0    0.48    1.18
 -38  28   0   -1.04    1.35
 -38  28   0    1.39    1.20
  28  10   0   -0.77    1.05
  28  10   0   -1.74    1.10
  38 -28   0    2.27    1.61
 -10  38   0   -0.54    1.25
 -10  38   0    1.24    1.20
 -28 -10   0    2.73    1.42
 -28 -10   0    0.99    2.05
 -10  38   0    0.70    0.59
 -28 -10   0    1.52    1.47
 -28 -10   0    0.28    1.36
  31   7   0    1.32    1.54
  31   7   0    0.89    1.26
 -38  31   0   -0.10    1.15
  31   7   0    0.17    1.27
 -38  31   0    1.61    1.19
 -38  31   0    0.65    1.44
 -38  31   0    0.95    1.25
  -7  38   0    3.11    1.60
  38 -31   0    1.54    1.85
 -31  -7   0    2.06    2.10
 -31  -7   0   -0.29    1.39
 -31  -7   0   -0.65    1.28
  -7  38   0    2.03    0.82
  -7  38   0    2.48    1.32
 -31  -7   0    0.76    1.10
 -38  34   0   -0.11    1.28
 -38  34   0    1.51    1.22
  34   4   0    1.35    1.37
 -38  34   0   -0.10    1.49
  34   4   0   -2.92    1.50
  34   4   0    0.61    1.23
 -34  -4   0   -0.17    1.39
  -4  38   0    1.31    1.52
 -34  -4   0    0.08    1.12
  -4  38   0    0.51    0.79
 -34  -4   0   -0.48    1.43
  38 -34   0   -1.23    1.58
  -4  38   0   -1.20    0.86
 -34  -4   0   -0.26    2.05
   1 -38   0    1.91    0.91
 -38  37   0    1.24    1.13
  37   1   0   -0.53    1.48
 -38  37   0    0.33    1.42
  37   1   0    1.80    1.37
  37   1   0    1.43    1.50
 -38  37   0    3.31    1.58
  -1  38   0    3.09    1.49
 -37  -1   0    1.37    1.30
  38 -37   0    4.53    2.25
 -37  -1   0    1.10    1.58
 -37  -1   0    5.83    2.01
 -37  -1   0   -0.30    2.12
   3  36   0    4.01    1.52
 -39   3   0    1.24    1.88
  36 -39   0    1.88    1.78
 -39   3   0    0.32    1.02
 -39   3   0    0.24    1.46
   3  36   0   -0.34    0.62
  39  -3   0    4.44    2.06
  39  -3   0    1.60    1.41
 -36  39   0   -0.61    1.33
  -3 -36   0    2.38    1.65
 -36  39   0   -0.03    0.94
 -36  39   0    1.43    0.81
 -36  39   0    1.76    1.32
  -3 -36   0   -0.89    1.17
 -39   6   0   -0.69    1.40
   6  33   0    1.18    1.28
 -39   6   0    0.49    1.13
 -39   6   0   -1.61    1.00
  33 -39   0    1.99    1.70
 -39   6   0   -3.22    1.41
   6  33   0    1.05    0.77
 -33  39   0   -0.80    1.24
  -6 -33   0   -0.25    1.56
  -6 -33   0   -1.29    1.16
  39  -6   0   -0.94    1.58
  39  -6   0    0.01    1.13
 -33  39   0    0.13    1.02
  39  -6   0    1.57    1.47
 -39   9   0    0.13    0.90
   9  30   0    3.00    1.41
  30 -39   0   -0.57    1.78
 -39   9   0   -0.45    1.41
 -39   9   0    0.70    1.25
   9  30   0    1.95    1.26
 -39   9   0   -1.76    1.51
   9  30   0    0.65    0.84
  -9 -30   0    1.21    1.45
 -30  39   0   -0.66    0.72
  39  -9   0    0.90    1.70
 -30  39   0   -0.74    1.28
 -30  39   0   -0.14    0.83
  -9 -30   0   -0.44    1.30
  39  -9   0    0.78    1.16
  39  -9   0    0.73    1.44
 -30  39   0    0.96    0.99
  27 -39   0    7.72    2.48
  12  27   0    3.43    1.55
 -39  12   0   -0.51    1.84
  12  27   0    2.31    1.55
 -39  12   0    4.53    1.71
 -39  12   0    2.65    1.15
 -39  12   0    2.41    1.68
  12  27   0    2.43    1.09
 -27  39   0    4.85    1.76
  39 -12   0    4.25    1.74
 -27  39   0    2.45    0.89
  39 -12   0    2.73    1.41
 -12 -27   0    2.24    1.55
 -12 -27   0    2.16    1.70
 -27  39   0    3.71    1.12
 -27  39   0    3.97    1.12
 -39  15   0    2.68    1.44
  15  24   0    1.50    1.25
 -39  15   0    2.02    1.02
 -39  15   0    1.66    2.02
  15  24   0    1.37    1.30
 -39  15   0   -1.01    1.09
  15  24   0    1.37    1.06
  39 -15   0    5.27    1.92
 -24  39   0    0.33    1.35
 -24  39   0    1.29    0.98
 -15 -24   0    1.67    0.60
 -24  39   0    1.14    0.82
 -24  39   0    3.38    1.37
 -15 -24   0   -0.11    1.29
 -15 -24   0    3.50    1.66
 -24  39   0    0.53    0.63
 -15 -24   0    1.21    0.59
  18  21   0    0.19    1.13
 -39  18   0    0.51    0.87
  18  21   0    0.61    1.28
 -39  18   0    1.43    1.38
  18  21   0    1.08    1.09
 -39  18   0    2.66    1.66
 -39  18   0    2.96    1.88
 -21  39   0    1.69    1.11
  39 -18   0    1.00    1.64
 -21  39   0   -0.26    0.47
 -18 -21   0    3.01    1.10
 -21  39   0    0.85    0.91
 -21  39   0    2.67    1.39
 -18 -21   0    1.78    1.40
 -18 -21   0   -0.38    1.08
 -21  39   0   -0.50    0.66
 -18 -21   0    2.12    1.47
 -39  21   0   -0.69    0.73
  21  18   0   -0.76    1.19
 -39  21   0    0.52    1.12
  21  18   0   -0.22    1.00
 -39  21   0    0.41    1.84
 -39  21   0    2.01    1.42
  21  18   0   -1.06    1.11
 -21 -18   0    0.27    1.07
  39 -21   0    0.48    1.30
 -18  39   0   -0.52    0.51
 -21 -18   0   -0.44    1.15
 -18  39   0    2.01    1.31
 -21 -18   0   -0.54    1.17
 -21 -18   0   -0.50    1.26
 -18  39   0   -0.22    0.93
  24  15   0    1.18    1.18
 -39  24   0    0.88    0.85
  24  15   0    2.10    1.36
 -39  24   0   -0.56    0.94
  24  15   0   -0.69    1.14
 -39  24   0    2.93    1.79
 -24 -15   0   -0.40    1.17
 -24 -15   0    1.44    1.40
 -15  39   0   -0.10    1.11
 -24 -15   0    0.38    1.75
 -15  39   0   -0.89    0.91
  39 -24   0    0.34    1.60
 -15  39   0    0.98    0.60
 -24 -15   0    3.20    1.65
 -39  27   0    1.94    1.03
 -39  27   0   -1.06    1.05
 -39  27   0    0.97    1.74
 -39  27   0    1.97    1.34
  27  12   0   -1.89    1.11
  27  12   0    2.72    1.34
  27  12   0    3.03    1.47
 -27 -12   0    1.65    1.53
 -12  39   0    2.08    1.20
 -12  39   0    0.50    0.58
 -27 -12   0    0.73    1.41
 -27 -12   0    0.15    1.23
 -27 -12   0    3.66    2.27
 -12  39   0    0.50    1.25
  39 -27   0   -1.42    1.42
 -39  30   0    1.57    1.07
  30   9   0    2.36    1.42
 -39  30   0    3.71    1.46
 -39  30   0    3.91    1.65
  30   9   0    1.30    1.38
 -39  30   0    3.06    1.99
 -30  -9   0    5.36    2.60
  -9  39   0    3.80    1.54
  39 -30   0    4.73    1.90
 -30  -9   0    2.37    1.59
 -30  -9   0    2.49    1.62
 -30  -9   0    5.01    1.71
  -9  39   0    4.16    0.89
  -9  39   0    2.78    1.47
  33   6   0    0.68    1.43
  33   6   0    3.42    1.72
 -39  33   0    2.63    1.28
 -39  33   0    1.04    1.65
 -39  33   0    0.43    1.17
 -39  33   0   -0.85    1.58
  33   6   0    0.66    1.24
  -6  39   0    1.06    1.40
 -33  -6   0   -0.12    1.36
  39 -33   0   -0.18    1.60
  -6  39   0    1.38    1.20
 -33  -6   0    0.56    1.24
 -33  -6   0    3.05    2.23
 -33  -6   0   -0.52    1.37
  -6  39   0    0.36    0.80
  36   3   0    4.27    1.93
 -39  36   0    0.60    1.56
  36   3   0    0.21    1.40
  36   3   0    0.35    1.30
 -39  36   0    1.99    1.28
  39 -36   0   -1.42    1.72
 -36  -3   0    0.40    1.48
 -36  -3   0    0.02    2.07
 -36  -3   0    2.21    1.33
  -3  39   0   -1.02    1.23
 -36  -3   0    1.77    1.49
  -3  39   0    3.19    1.51
  -3  39   0    1.33    1.36
   0 -39   0   -0.22    0.90
  39   0   0    1.24    1.39
  39   0   0    2.52    1.86
 -39  39   0    4.70    1.31
 -39  39   0    4.58    1.33
 -39  39   0    4.36    1.74
 -39  39   0    4.40    1.83
 -39   0   0    1.82    1.31
  39 -39   0    1.27    1.95
   0  39   0    2.16    1.46
 -39   0   0    1.55    1.41
 -39   0   0    1.30    2.03
   2  38   0   -0.75    1.05
 -40   2   0    0.22    1.15
  38 -40   0   -0.71    1.68
 -40   2   0   -1.05    1.93
 -40   2   0    0.89    1.09
 -38  40   0   -0.60    0.72
  40  -2   0   -0.10    1.17
  40  -2   0    2.37    2.08
 -38  40   0    1.29    1.21
 -38  40   0   -0.05    0.86
  -2 -38   0   -0.89    1.24
 -38  40   0   -0.95    1.26
  -2 -38   0   -0.59    0.91
 -40   5   0   -1.22    1.08
 -40   5   0    1.95    2.07
   5  35   0    1.06    0.76
 -40   5   0   -0.30    0.96
   5  35   0    2.77    1.31
  35 -40   0    2.16    1.62
 -35  40   0   -1.63    1.27
  40  -5   0    3.81    1.58
 -35  40   0   -2.17    0.87
  -5 -35   0   -0.10    1.51
 -35  40   0    1.61    0.98
 -35  40   0    0.15    0.70
  -5 -35   0   -1.78    1.10
  40  -5   0    1.11    1.73
 -40   8   0   -0.66    0.94
 -40   8   0   -0.75    1.16
 -40   8   0   -0.20    1.85
  32 -40   0    2.02    2.10
   8  32   0   -0.74    0.69
   8  32   0    2.77    1.32
  -8 -32   0    2.38    1.67
 -32  40   0   -0.35    0.89
  -8 -32   0    2.20    1.50
 -32  40   0    1.08    1.41
 -32  40   0    0.22    0.81
  40  -8   0   -0.52    1.69
  40  -8   0   -0.53    1.13
 -32  40   0    1.00    0.91
  11  29   0    0.42    1.10
  11  29   0    0.67    0.87
 -40  11   0   -1.62    1.56
  11  29   0   -1.05    1.20
 -40  11   0   -0.61    1.44
  29 -40   0    2.17    2.05
 -40  11   0    0.99    1.44
 -29  40   0    2.68    1.03
 -29  40   0    0.93    1.46
  40 -11   0    0.34    1.39
 -29  40   0    0.28    0.92
 -11 -29   0   -0.43    1.16
 -29  40   0   -0.71    0.64
 -11 -29   0    1.92    1.52
  40 -11   0    1.90    1.27
 -40  14   0    2.29    1.05
  14  26   0    0.14    1.17
  26 -40   0    0.59    1.86
 -40  14   0    2.33    1.40
 -40  14   0   -0.79    1.23
  14  26   0    2.40    1.19
 -40  14   0    0.78    1.74
  14  26   0    3.57    1.44
 -14 -26   0    0.56    1.43
 -26  40   0    0.35    0.85
 -26  40   0    3.43    0.87
 -14 -26   0    2.25    1.45
 -26  40   0    1.24    0.93
  40 -14   0    3.61    1.47
 -26  40   0    1.37    1.46
  40 -14   0    2.17    1.55
  17  23   0    1.27    1.08
  17  23   0    0.82    1.30
 -40  17   0    0.03    1.15
 -40  17   0   -0.56    0.80
  17  23   0    0.18    1.09
 -40  17   0    1.74    1.68
 -17 -23   0    1.12    1.39
 -17 -23   0    0.56    0.89
 -17 -23   0    3.29    1.56
 -23  40   0   -0.24    0.70
 -23  40   0    0.96    0.61
  40 -17   0    0.12    1.26
 -17 -23   0    0.90    0.83
 -23  40   0   -0.15    0.90
 -23  40   0    2.92    1.28
 -40  20   0   -1.04    0.70
  20  20   0   -0.64    0.98
  20  20   0    0.63    1.06
 -40  20   0   -1.02    1.42
  20  20   0   -1.54    0.97
 -40  20   0   -1.72    1.08
 -40  20   0    0.38    1.53
 -20 -20   0   -0.11    1.19
 -20 -20   0    1.56    1.45
 -20  40   0    1.46    0.43
 -20  40   0    0.13    0.60
 -20 -20   0   -1.47    0.94
 -20  40   0    0.16    0.61
 -20  40   0   -0.55    1.09
  40 -20   0    0.55    1.34
 -20  40   0   -0.69    0.94
 -20 -20   0    1.00    1.27
 -40  23   0   -0.44    1.28
  23  17   0    0.89    1.36
 -40  23   0    0.33    0.81
 -40  23   0    0.32    1.61
  23  17   0    1.12    1.13
  23  17   0    0.31    1.22
 -40  23   0    0.54    1.31
 -17  40   0    1.39    1.20
 -17  40   0    1.00    0.67
 -23 -17   0    2.24    1.46
 -23 -17   0    3.36    2.20
 -23 -17   0   -0.17    1.34
 -23 -17   0    3.90    1.51
 -17  40   0    1.20    1.11
 -23 -17   0    0.48    1.32
  40 -23   0    3.08    1.62
 -40  26   0    0.65    1.70
 -40  26   0    1.68    1.26
 -40  26   0    0.47    0.83
  26  14   0    0.95    1.17
  26  14   0    0.09    1.28
 -40  26   0    2.50    1.58
  26  14   0    0.81    1.35
 -26 -14   0    2.37    1.64
 -14  40   0    2.09    0.70
 -26 -14   0    3.97    2.30
  40 -26   0   -0.07    1.40
 -14  40   0   -0.64    0.98
 -26 -14   0   -0.61    1.09
 -26 -14   0    1.21    1.38
 -14  40   0    2.99    1.42
  29  11   0    0.84    1.24
 -40  29   0    0.02    1.37
 -40  29   0    3.75    2.09
 -40  29   0   -0.55    1.07
  29  11   0    1.81    1.62
 -40  29   0    1.91    1.03
  29  11   0    2.22    1.54
 -29 -11   0    1.57    1.38
 -29 -11   0    3.07    2.25
 -11  40   0   -0.52    1.24
 -29 -11   0    2.86    1.47
 -11  40   0    2.51    1.25
  40 -29   0   -1.81    1.30
 -11  40   0    3.67    0.84
 -29 -11   0    1.27    1.55
 -40  32   0    0.43    1.69
  32   8   0    2.63    1.42
 -40  32   0    0.53    1.22
  32   8   0    2.07    1.48
 -40  32   0    5.21    1.73
 -40  32   0    4.28    1.23
  32   8   0    2.88    1.46
 -32  -8   0    3.33    1.91
 -32  -8   0    3.59    1.68
  40 -32   0    3.25    1.94
  -8  40   0    2.73    0.93
 -32  -8   0    5.72    2.51
  -8  40   0    3.20    1.47
  -8  40   0    4.24    1.57
 -32  -8   0    1.42    1.44
  35   5   0    0.53    1.68
 -40  35   0    0.42    1.16
 -40  35   0    0.70    1.66
 -40  35   0    1.48    1.42
 -40  35   0   -0.30    1.08
  35   5   0    2.00    1.41
  35   5   0   -0.72    1.29
  -5  40   0   -0.86    0.96
  -5  40   0   -0.80    0.84
 -35  -5   0   -1.66    0.97
  -5  40   0   -1.71    1.07
 -35  -5   0    0.29    2.06
 -35  -5   0    0.84    1.35
 -35  -5   0   -0.33    1.41
  40 -35   0   -0.55    1.49
 -40  38   0    1.93    1.17
 -40  38   0    0.59    1.25
 -40  38   0    0.73    1.41
  38   2   0    1.60    1.63
  38   2   0    1.59    1.36
  40 -38   0   -0.78    1.80
  -2  40   0    2.99    1.42
 -38  -2   0    2.27    1.27
 -38  -2   0    0.85    1.79
 -38  -2   0    0.66    1.41
 -38  -2   0    0.66    1.47
  -2  40   0    1.28    1.44
 -41   1   0    0.20    1.31
 -41   1   0   -1.41    1.71
   1  40   0    1.13    1.25
 -41   1   0    0.13    1.03
  40 -41   0    2.89    2.35
  -1 -40   0    0.00    0.83
 -40  41   0    1.04    1.03
 -40  41   0    1.63    1.59
 -40  41   0   -0.92    1.07
 -40  41   0   -0.03    0.62
  41  -1   0    2.49    1.51
  41  -1   0    4.14    2.05
 -41   4   0   -0.13    1.85
   4  37   0   -1.02    1.11
 -41   4   0   -0.12    0.99
 -41   4   0    1.35    1.51
   4  37   0   -0.69    0.58
  37 -41   0    2.76    1.62
  41  -4   0   -2.15    1.37
  -4 -37   0   -0.67    1.11
  -4 -37   0   -1.63    1.13
  41  -4   0   -0.80    1.09
 -37  41   0    0.48    1.46
 -37  41   0   -1.74    1.01
 -37  41   0    1.27    0.95
 -37  41   0    0.56    0.67
   7  34   0    0.53    0.72
  34 -41   0    2.60    2.28
   7  34   0    1.51    1.28
 -41   7   0    1.59    2.23
 -41   7   0   -0.58    1.13
 -41   7   0   -0.61    0.95
 -34  41   0   -0.21    1.28
  41  -7   0   -2.25    1.37
 -34  41   0    2.01    1.00
  41  -7   0    0.58    1.17
  -7 -34   0    1.25    1.26
 -34  41   0    1.93    1.11
 -34  41   0   -0.66    0.75
  -7 -34   0    0.73    1.46
 -41  10   0    0.73    1.40
 -41  10   0    1.34    2.00
  31 -41   0    2.46    2.17
  10  31   0    1.94    0.99
 -41  10   0    2.69    1.18
  10  31   0    0.52    1.17
  41 -10   0   -1.22    1.68
 -31  41   0    1.97    0.96
 -10 -31   0    2.36    1.71
 -31  41   0    0.90    0.90
 -31  41   0   -2.40    1.26
  41 -10   0    0.51    1.27
 -31  41   0    0.97    1.01
 -10 -31   0    0.33    1.38
  28 -41   0    3.98    2.36
  13  28   0    0.95    0.99
 -41  13   0    2.51    2.22
 -41  13   0    1.80    1.10
 -41  13   0    2.24    1.48
  13  28   0    2.39    1.33
 -28  41   0    0.49    0.85
 -13 -28   0   -0.31    1.51
  41 -13   0    2.31    1.40
 -28  41   0    3.26    1.64
 -28  41   0    2.08    0.88
 -28  41   0    2.26    1.11
 -41  16   0    0.89    1.28
  16  25   0    3.96    1.25
 -41  16   0    0.87    0.99
 -41  16   0    1.64    1.81
  16  25   0    1.90    1.35
  16  25   0    0.51    1.31
 -41  16   0    0.27    1.70
 -25  41   0    1.94    0.75
 -25  41   0    3.28    1.54
 -16 -25   0    2.11    1.55
 -25  41   0    2.24    1.09
 -25  41   0    1.93    0.99
 -25  41   0    3.42    1.43
  41 -16   0    1.56    1.98
 -16 -25   0    2.57    1.62
  19  22   0    1.43    1.10
 -41  19   0    1.99    1.60
  19  22   0    2.18    1.60
 -41  19   0    2.04    2.03
  19  22   0    0.86    1.33
 -41  19   0    1.64    0.95
 -41  19   0    1.55    1.42
 -19 -22   0   -0.39    0.88
 -22  41   0    0.50    0.77
 -19 -22   0    0.18    1.10
 -19 -22   0    3.30    1.66
  41 -19   0   -0.31    1.40
 -22  41   0    2.18    0.60
 -22  41   0    2.34    0.91
 -22  41   0    1.15    1.13
 -19 -22   0    2.84    1.59
 -41  22   0    0.03    1.07
  22  19   0   -1.86    1.03
  22  19   0    0.61    1.00
  22  19   0   -0.04    1.10
 -41  22   0    1.62    0.89
 -41  22   0    0.49    1.31
 -41  22   0    0.57    1.83
 -22 -19   0    0.43    1.29
 -19  41   0    1.34    1.12
 -19  41   0    1.11    0.70
  41 -22   0    0.62    1.40
 -22 -19   0   -2.73    1.03
 -22 -19   0   -0.11    1.27
 -19  41   0    1.56    1.26
  25  16   0    2.95    1.23
  25  16   0    3.95    1.71
 -41  25   0    1.43    1.81
 -41  25   0    2.32    1.50
 -41  25   0    2.64    0.97
 -41  25   0   -0.05    1.17
  25  16   0   -0.12    1.45
 -25 -16   0    1.05    1.35
 -25 -16   0    2.16    1.52
 -25 -16   0    2.36    2.18
 -25 -16   0    5.47    2.90
 -16  41   0    1.02    0.66
 -16  41   0    1.36    1.31
 -25 -16   0    2.82    1.50
 -41  28   0    0.26    1.27
 -41  28   0    0.95    0.87
 -41  28   0    1.84    1.40
  28  13   0    0.96    1.57
 -41  28   0    0.23    1.89
  28  13   0   -0.08    1.30
  28  13   0    0.71    1.19
 -28 -13   0    2.02    1.57
 -28 -13   0    3.15    1.62
 -28 -13   0    2.35    1.48
 -28 -13   0    0.47    1.92
  41 -28   0    0.60    1.49
 -13  41   0    0.07    1.61
 -13  41   0   -0.24    0.65
 -13  41   0    0.80    1.28
 -41  31   0    1.92    1.44
 -41  31   0    0.52    1.61
  31  10   0   -1.51    1.22
  31  10   0   -0.55    1.22
  31  10   0   -0.54    1.07
 -41  31   0   -0.87    0.92
 -41  31   0    1.10    1.03
  41 -31   0    0.89    1.68
 -31 -10   0   -0.65    1.03
 -10  41   0   -0.49    1.14
 -31 -10   0    2.84    2.35
 -10  41   0    2.07    0.79
 -10  41   0   -1.19    0.89
 -31 -10   0    0.32    1.48
 -31 -10   0    3.36    1.69
  34   7   0    1.55    1.55
 -41  34   0    1.87    1.18
 -41  34   0    0.65    1.46
 -41  34   0    3.57    1.44
  34   7   0    2.63    1.56
  34   7   0    0.05    1.29
 -41  34   0    2.99    1.95
 -34  -7   0    4.85    2.51
  -7  41   0    3.97    1.48
 -34  -7   0    1.50    1.48
 -34  -7   0    3.24    1.53
  -7  41   0    0.80    0.83
  -7  41   0    2.64    1.43
 -34  -7   0    1.35    1.50
  37   4   0    0.70    1.14
 -41  37   0   -2.12    1.35
 -41  37   0    0.08    1.24
 -41  37   0   -0.80    0.85
  37   4   0    3.02    1.71
 -37  -4   0    0.13    1.33
  -4  41   0    0.46    1.19
  -4  41   0   -0.06    1.25
 -37  -4   0    0.39    1.03
  -4  41   0   -0.90    0.77
 -37  -4   0    0.30    1.36
 -37  -4   0    0.96    1.96
 -41  40   0    1.50    0.78
  40   1   0   -0.97    1.56
 -41  40   0    0.25    0.93
 -41  40   0   -1.42    1.06
 -41  40   0    1.99    1.23
  40   1   0    1.00    1.38
  -1  41   0    0.57    1.32
  -1  41   0   -1.51    1.16
 -40  -1   0    1.97    2.15
 -40  -1   0   -0.49    1.00
 -40  -1   0    0.37    1.32
  39 -42   0    0.53    1.63
   3  39   0   -1.65    0.99
 -42   3   0    1.62    2.24
 -42   3   0   -0.67    0.88
 -39  42   0    0.15    0.93
  -3 -39   0   -1.50    0.91
  42  -3   0   -1.17    1.02
 -39  42   0    3.00    1.33
 -39  42   0    0.19    0.63
   6  36   0    0.31    1.26
  36 -42   0    2.73    2.06
 -42   6   0   -0.27    0.93
 -42   6   0   -0.65    1.17
 -42   6   0    1.35    1.74
   6  36   0   -0.99    0.58
 -36  42   0   -0.16    1.33
  42  -6   0    0.20    1.11
  42  -6   0   -0.05    1.65
 -36  42   0    0.03    0.81
  -6 -36   0    0.19    1.17
 -36  42   0    0.90    1.12
  -6 -36   0   -0.81    1.20
 -36  42   0    0.59    0.85
 -42   9   0    0.41    1.76
   9  33   0    3.22    0.99
   9  33   0    1.79    1.10
  33 -42   0    0.38    3.24
 -42   9   0    1.72    1.04
 -42   9   0    2.58    1.77
 -33  42   0    2.28    1.16
  42  -9   0    1.95    1.79
  -9 -33   0    2.04    1.46
  42  -9   0    0.87    1.29
 -33  42   0    1.37    0.93
 -33  42   0    0.47    0.82
  -9 -33   0   -0.08    1.53
 -33  42   0   -0.71    1.28
  12  30   0   -0.51    1.21
 -42  12   0    1.85    1.14
 -42  12   0   -2.07    1.37
  12  30   0   -0.01    0.81
 -42  12   0    0.04    1.20
  30 -42   0    0.63    1.98
 -30  42   0    0.20    1.30
 -12 -30   0   -1.29    1.37
 -30  42   0   -0.01    0.76
 -12 -30   0    2.97    1.60
 -30  42   0    1.48    0.88
 -30  42   0   -1.45    0.89
  15  27   0    1.42    1.02
 -42  15   0    1.28    1.02
  15  27   0    0.83    1.26
 -42  15   0   -0.14    1.27
 -42  15   0    0.20    1.58
 -27  42   0   -0.45    1.26
 -27  42   0   -0.69    1.34
 -15 -27   0   -1.34    1.36
 -27  42   0    1.68    0.93
 -15 -27   0    0.07    1.31
 -27  42   0    1.99    0.78
 -27  42   0    0.99    0.94
  18  24   0   -0.93    1.19
 -42  18   0    0.32    0.85
 -42  18   0   -0.56    1.09
  18  24   0    1.40    1.08
 -42  18   0    1.15    1.86
 -24  42   0    0.53    1.27
 -24  42   0    1.28    0.83
 -24  42   0    0.99    1.11
 -18 -24   0    0.96    1.56
 -18 -24   0   -0.53    0.81
 -18 -24   0    1.14    1.46
 -24  42   0    1.72    1.15
 -18 -24   0    0.63    0.83
 -24  42   0    1.29    0.64
  21  21   0    1.63    1.45
  21  21   0    1.49    1.17
 -42  21   0    1.81    0.94
 -42  21   0    4.04    1.65
 -42  21   0    0.33    1.64
 -42  21   0    2.45    2.44
 -21  42   0    1.80    1.48
 -21  42   0    2.14    0.83
 -21 -21   0   -0.58    1.00
 -21 -21   0    1.56    1.49
 -21 -21   0    0.35    1.32
 -21  42   0    1.21    1.10
 -21 -21   0    0.70    1.18
  24  18   0    1.48    1.71
 -42  24   0    4.67    1.70
 -42  24   0    4.66    1.69
  24  18   0    1.04    1.13
 -42  24   0    0.86    1.81
  24  18   0   -0.72    1.28
 -24 -18   0   -0.37    1.17
 -24 -18   0    2.60    1.55
 -24 -18   0    3.85    1.36
 -18  42   0    0.62    1.07
 -24 -18   0   -0.48    1.32
 -18  42   0    1.15    1.34
 -18  42   0   -0.02    0.62
  27  15   0    1.31    1.58
  27  15   0   -1.54    1.13
 -42  27   0    1.04    0.83
  27  15   0    2.02    1.29
 -42  27   0    1.93    1.32
 -42  27   0    0.14    1.82
 -42  27   0    0.97    1.41
 -15  42   0    1.99    0.73
 -27 -15   0    1.54    1.38
 -15  42   0    3.04    1.33
 -27 -15   0   -0.85    1.20
 -27 -15   0    1.19    1.38
 -27 -15   0    3.90    2.27
 -42  30   0    0.74    1.62
 -42  30   0    0.61    0.88
  30  12   0    1.98    1.54
  30  12   0    1.39    1.28
 -42  30   0    0.59    1.33
 -42  30   0    1.62    1.36
  30  12   0    2.70    1.45
 -12  42   0    1.07    0.71
 -12  42   0   -1.52    1.08
 -30 -12   0    5.06    1.67
 -30 -12   0    2.18    1.60
 -30 -12   0    0.15    1.43
 -12  42   0    2.56    1.41
  33   9   0   -0.22    1.00
 -42  33   0    0.95    0.95
  33   9   0    1.57    1.38
 -42  33   0    1.01    1.23
 -42  33   0   -2.85    1.39
  33   9   0    2.56    1.48
 -42  33   0    1.51    1.40
  -9  42   0   -2.13    1.01
 -33  -9   0    0.39    1.79
 -33  -9   0    1.27    1.23
 -33  -9   0    2.59    1.68
  -9  42   0   -0.01    1.16
  -9  42   0   -1.28    0.75
 -33  -9   0   -0.31    1.33
 -42  36   0    3.29    1.82
  36   6   0   -0.49    1.93
  36   6   0    1.79    1.35
 -42  36   0   -0.28    1.00
  36   6   0    3.95    1.78
 -42  36   0   -1.41    1.14
 -42  36   0    1.93    1.24
 -36  -6   0    0.21    1.65
 -36  -6   0    0.48    1.10
 -36  -6   0    2.51    1.70
 -36  -6   0    1.18    1.43
  -6  42   0    1.27    1.33
 -42  39   0   -2.17    1.16
  39   3   0    0.67    1.23
 -42  39   0   -0.44    0.84
  39   3   0    2.77    1.70
 -42  39   0    1.44    1.73
  -3  42   0   -1.36    1.14
  -3  42   0    2.59    0.97
  -3  42   0   -0.63    1.19
 -39  -3   0   -0.52    1.13
 -39  -3   0    0.35    1.15
 -39  -3   0    1.09    1.91
 -42  42   0    0.66    1.20
 -42  42   0    1.05    1.66
  42   0   0   -2.54    1.19
 -42  42   0    1.40    1.09
 -42   0   0    0.20    1.77
   0  42   0   -1.73    1.07
   0  42   0    4.71    1.72
 -42   0   0   -1.36    0.90
 -42   0   0   -0.24    1.07
 -43   2   0    1.83    1.17
 -43   2   0    1.15    1.31
 -43   2   0    1.00    1.96
 -41  43   0   -0.02    1.22
 -41  43   0    1.18    0.89
 -41  43   0    0.44    1.36
 -41  43   0    1.15    0.72
  43  -2   0    2.08    1.78
  -2 -41   0    0.63    0.93
 -43   5   0   -1.68    1.50
   5  38   0   -0.17    1.08
  38 -43   0   -2.00    1.70
 -43   5   0    0.72    2.00
 -43   5   0   -1.55    0.93
  43  -5   0   -1.43    1.17
  43  -5   0   -2.74    1.50
 -38  43   0    3.95    1.35
  -5 -38   0    0.99    1.20
  -5 -38   0    1.90    1.33
 -38  43   0   -1.12    1.06
 -38  43   0    0.31    0.82
 -38  43   0    1.22    0.81
  35 -43   0    0.30    1.78
 -43   8   0    2.29    1.27
 -43   8   0    0.78    1.71
   8  35   0   -0.48    0.67
   8  35   0    2.02    1.19
 -43   8   0   -1.06    1.19
  43  -8   0    0.03    1.15
  43  -8   0   -0.14    1.68
 -35  43   0   -0.07    0.78
  -8 -35   0    2.89    1.41
 -35  43   0    0.32    0.79
  -8 -35   0   -1.11    1.15
 -35  43   0    0.69    1.04
 -35  43   0    0.82    1.38
  32 -43   0   -0.53    1.68
  11  32   0    1.53    0.98
 -43  11   0    0.82    1.22
 -43  11   0   -1.08    0.84
 -43  11   0    1.43    1.87
  11  32   0   -1.29    1.20
 -32  43   0    0.56    0.79
 -11 -32   0   -1.30    1.22
 -32  43   0   -0.41    0.86
 -32  43   0    0.58    1.45
 -32  43   0    1.68    0.92
 -11 -32   0   -1.54    1.12
 -43  14   0    1.83    2.13
  29 -43   0    2.71    2.20
 -43  14   0    2.20    1.56
  14  29   0    2.89    1.12
  14  29   0    4.32    1.46
 -29  43   0    2.25    1.39
 -14 -29   0    1.57    1.42
 -29  43   0    1.28    0.97
 -29  43   0    3.69    0.97
 -29  43   0    1.95    1.01
 -14 -29   0    2.83    1.67
  17  26   0    0.84    1.04
  17  26   0    1.23    1.23
 -43  17   0    1.55    1.89
 -43  17   0   -1.48    1.08
 -43  17   0   -1.03    0.80
 -17 -26   0   -0.33    1.32
 -26  43   0   -0.40    0.90
 -26  43   0    2.64    1.02
 -26  43   0   -0.17    1.22
 -17 -26   0    2.18    1.68
 -26  43   0    2.85    0.81
 -26  43   0    0.76    1.31
 -43  20   0    0.06    0.74
  20  23   0   -0.11    1.28
 -43  20   0    1.80    1.93
 -43  20   0    2.76    1.49
  20  23   0   -0.88    0.92
 -20 -23   0    2.32    1.10
 -23  43   0   -0.67    0.72
 -23  43   0   -0.28    0.76
 -23  43   0    1.02    1.30
 -20 -23   0    1.24    1.62
 -20 -23   0    3.17    1.61
 -23  43   0    1.26    1.10
 -20 -23   0   -0.12    0.93
 -23  43   0    1.05    0.56
 -43  23   0    1.95    1.39
 -43  23   0    0.27    1.63
  23  20   0    0.44    1.00
  23  20   0    0.18    1.16
 -43  23   0   -1.38    0.62
 -20  43   0    0.15    1.24
 -23 -20   0    0.88    1.30
 -23 -20   0   -0.69    0.99
 -20  43   0   -0.74    0.66
 -23 -20   0    2.89    1.70
 -23 -20   0   -0.43    1.25
 -20  43   0    0.96    1.12
  26  17   0   -0.70    1.29
  26  17   0    0.33    1.06
 -43  26   0    2.21    1.80
 -43  26   0    0.18    1.07
 -43  26   0    0.30    0.79
 -26 -17   0   -0.06    1.94
 -17  43   0    1.50    0.77
 -26 -17   0    0.46    1.47
 -17  43   0   -0.01    1.11
 -17  43   0    1.17    1.36
 -26 -17   0    2.89    1.41
 -26 -17   0    0.96    1.46
 -26 -17   0    1.95    2.22
 -43  29   0    2.53    1.77
  29  14   0    1.83    1.32
  29  14   0   -0.37    1.19
 -43  29   0   -0.86    1.11
 -43  29   0    1.52    0.81
 -43  29   0    1.41    1.42
 -29 -14   0    4.21    2.28
 -14  43   0   -0.75    0.95
 -14  43   0    0.31    1.10
 -29 -14   0   -1.92    1.04
 -29 -14   0   -1.73    1.24
 -29 -14   0   -1.27    1.02
 -14  43   0    0.14    0.64
 -43  32   0    0.31    0.86
 -43  32   0    2.19    1.41
 -43  32   0   -1.88    1.24
  32  11   0    0.62    1.13
 -43  32   0    1.16    1.22
  32  11   0   -2.88    1.02
 -32 -11   0    0.98    1.37
 -32 -11   0    0.46    1.33
 -11  43   0   -0.86    0.67
 -32 -11   0   -0.33    1.80
 -11  43   0   -0.19    1.07
 -11  43   0    2.09    1.12
 -32 -11   0    3.11    1.88
 -43  35   0    1.48    1.52
  35   8   0    0.25    1.13
  35   8   0    1.47    1.24
  35   8   0    2.06    1.77
 -43  35   0   -0.28    0.89
 -43  35   0   -1.69    0.87
 -43  35   0   -0.33    1.33
 -35  -8   0   -1.15    1.11
  -8  43   0    0.57    0.74
 -35  -8   0    2.62    1.62
  -8  43   0   -2.27    0.97
 -35  -8   0    0.13    2.03
 -35  -8   0   -1.85    1.37
  38   5   0    2.27    1.38
 -43  38   0    0.87    1.60
 -43  38   0   -1.91    0.86
 -43  38   0    1.52    1.22
 -43  38   0   -1.79    0.74
  38   5   0    0.19    1.75
  -5  43   0   -0.77    1.36
 -38  -5   0   -1.22    1.79
 -38  -5   0    2.61    1.51
  -5  43   0   -0.02    0.77
 -38  -5   0    1.33    1.33
  -5  43   0    0.95    1.31
 -43  41   0   -0.56    0.62
 -43  41   0    0.43    0.89
  41   2   0   -1.50    1.70
 -43  41   0   -0.14    1.33
  -2  43   0   -1.53    1.09
 -41  -2   0    0.66    1.37
  -2  43   0    0.04    1.33
 -41  -2   0    0.30    1.28
 -41  -2   0   -1.26    1.70
   1  43   0    1.98    1.25
 -44   1   0    0.99    1.33
 -44   1   0    0.02    1.77
  44  -1   0   -1.15    1.90
  44  -1   0   -0.43    1.20
 -43  44   0    1.89    0.77
 -43  44   0    1.53    1.39
 -43  44   0   -2.04    1.22
 -43  44   0    0.76    0.97
 -44   4   0   -0.29    1.33
 -44   4   0    1.21    1.14
   4  40   0    0.64    1.03
 -44   4   0   -1.01    1.92
 -40  44   0    0.59    0.71
  44  -4   0    0.89    1.46
  44  -4   0   -2.13    1.60
 -40  44   0    0.03    1.15
  -4 -40   0   -1.25    0.93
 -40  44   0    0.05    0.83
 -40  44   0   -0.27    1.39
  37 -44   0    4.65    2.27
   7  37   0   -0.83    1.12
 -44   7   0    0.65    2.03
 -44   7   0    0.24    1.35
 -44   7   0    0.17    0.84
   7  37   0   -0.56    0.67
  -7 -37   0    2.47    1.60
  44  -7   0   -0.24    0.98
 -37  44   0   -0.45    0.73
 -37  44   0    0.18    1.04
 -37  44   0    1.07    0.80
 -37  44   0   -2.28    1.11
  44  -7   0    1.11    1.82
  -7 -37   0    0.56    1.15
 -44  10   0    2.87    1.86
  10  34   0    2.06    1.19
 -44  10   0    2.89    2.05
 -44  10   0    1.04    0.97
  34 -44   0   -0.08    1.73
  10  34   0    0.12    0.74
 -34  44   0    1.87    0.85
 -10 -34   0   -1.35    1.11
  44 -10   0    0.35    1.70
 -34  44   0    0.02    0.99
 -34  44   0   -2.20    0.98
 -10 -34   0    1.01    1.42
 -44  13   0    1.13    1.26
  13  31   0    1.85    1.29
 -44  13   0    1.75    1.03
 -44  13   0    3.50    2.20
  31 -44   0    1.33    2.20
  13  31   0    1.00    0.90
 -31  44   0    0.43    0.94
 -31  44   0    0.33    0.88
 -13 -31   0    0.47    1.51
 -31  44   0   -1.75    1.05
 -13 -31   0    2.58    1.56
 -31  44   0    1.54    0.88
  16  28   0    2.37    1.44
 -44  16   0    1.58    0.97
 -44  16   0    3.23    2.18
 -44  16   0    2.01    1.35
  16  28   0    1.63    1.02
 -28  44   0    1.95    1.38
 -28  44   0    0.53    0.71
 -28  44   0    0.42    1.23
 -28  44   0    0.72    0.96
 -16 -28   0    1.57    1.67
 -44  19   0   -0.24    0.80
  19  25   0    1.37    1.04
 -44  19   0    1.05    1.56
  19  25   0   -1.15    1.09
 -44  19   0    1.20    1.44
 -19 -25   0    0.66    1.45
 -25  44   0    2.49    0.97
 -25  44   0   -1.23    0.81
 -19 -25   0    1.27    1.50
 -19 -25   0   -0.21    0.69
 -25  44   0   -1.06    1.13
 -25  44   0    0.50    0.59
 -25  44   0    1.23    0.94
 -19 -25   0   -0.42    0.72
 -44  22   0    1.16    0.85
 -44  22   0   -0.19    1.05
 -44  22   0    0.43    1.95
  22  22   0   -0.39    0.91
  22  22   0    2.26    1.27
 -22 -22   0    2.00    1.22
 -22  44   0    1.08    1.00
 -22  44   0    0.50    1.17
 -22 -22   0   -1.55    1.26
 -22 -22   0    0.44    1.29
 -22  44   0    0.62    0.75
 -22 -22   0    2.33    1.22
 -44  25   0    0.34    1.57
  25  19   0   -0.81    1.00
 -44  25   0    2.74    0.90
 -44  25   0    1.83    1.33
  25  19   0    0.82    1.38
 -25 -19   0   -0.77    1.41
 -19  44   0   -0.52    1.10
 -19  44   0    1.71    1.12
 -25 -19   0   -1.95    0.98
 -25 -19   0    4.02    1.69
 -25 -19   0    1.62    1.38
 -19  44   0    1.18    0.68
 -44  28   0    2.92    1.50
  28  16   0    1.42    1.44
 -44  28   0    2.07    1.87
 -44  28   0    0.75    0.79
  28  16   0    0.94    1.26
 -16  44   0   -0.68    0.66
 -28 -16   0    2.33    1.62
 -28 -16   0    0.48    1.38
 -28 -16   0    1.37    2.09
 -28 -16   0    0.14    1.35
 -16  44   0   -1.32    0.98
 -16  44   0   -0.18    1.04
  31  13   0    2.24    1.54
 -44  31   0   -0.28    1.53
  31  13   0    0.99    1.12
 -44  31   0    1.38    1.32
 -44  31   0    1.43    0.89
 -31 -13   0   -1.34    1.28
 -31 -13   0    1.45    1.40
 -13  44   0    0.05    0.68
 -13  44   0    1.63    1.12
 -31 -13   0    3.10    2.23
 -13  44   0    0.42    1.07
 -31 -13   0   -0.21    1.30
 -44  34   0    0.99    1.31
  34  10   0   -0.70    1.14
  34  10   0    1.27    1.25
 -44  34   0   -0.24    0.79
 -44  34   0    0.97    1.53
 -34 -10   0   -3.41    1.57
 -34 -10   0   -0.53    1.11
 -10  44   0    0.51    0.70
 -34 -10   0    0.80    1.41
 -34 -10   0    3.22    1.50
 -10  44   0    0.10    1.29
 -44  37   0   -0.21    1.27
  37   7   0   -1.14    0.95
 -44  37   0   -0.41    0.92
 -44  37   0   -1.15    0.77
 -37  -7   0    0.85    1.28
  -7  44   0   -2.15    0.64
  -7  44   0    2.25    1.27
 -37  -7   0    0.24    1.26
 -37  -7   0   -0.22    1.87
 -37  -7   0    0.28    1.51
 -44  40   0   -0.49    0.92
 -44  40   0   -1.40    1.35
  40   4   0    0.95    2.00
 -44  40   0   -1.30    0.97
 -44  40   0    1.09    1.65
 -44  40   0    1.88    0.73
  -4  44   0    0.33    0.78
  -4  44   0   -1.39    0.95
  -4  44   0   -0.32    1.25
 -40  -4   0   -0.04    2.08
 -40  -4   0    1.80    1.36
 -40  -4   0    0.82    1.34
 -44  43   0   -0.77    1.56
 -44  43   0    0.91    1.08
 -44  43   0    0.86    1.39
  43   1   0   -1.29    1.00
 -43  -1   0   -2.20    1.78
  -1  44   0    1.62    1.55
  -1  44   0    1.30    1.24
 -43  -1   0   -1.68    0.99
 -43  -1   0    1.87    1.66
 -45   3   0    0.51    1.12
 -45   3   0    0.30    1.19
 -42  45   0   -1.48    1.26
  -3 -42   0   -0.88    0.88
  45  -3   0   -1.80    1.55
 -42  45   0    0.61    1.45
 -42  45   0    0.40    0.70
   6  39   0   -1.07    1.03
 -45   6   0    0.92    1.40
 -45   6   0    0.83    1.03
  39 -45   0   -1.46    2.16
 -45   6   0   -2.36    1.44
  -6 -39   0   -2.09    1.16
 -39  45   0   -1.04    0.62
 -39  45   0   -2.77    1.01
 -39  45   0   -0.51    0.82
 -39  45   0    0.62    1.51
  45  -6   0   -1.03    1.62
 -45   9   0    0.36    0.87
  36 -45   0   -1.49    1.96
 -45   9   0   -0.14    1.08
   9  36   0    0.07    1.19
 -45   9   0   -0.64    1.46
 -36  45   0   -0.85    1.05
  -9 -36   0   -1.12    1.38
  -9 -36   0   -1.77    0.94
  45  -9   0   -0.04    1.65
 -36  45   0    0.81    1.30
 -36  45   0    2.21    0.79
 -36  45   0    0.77    0.84
  33 -45   0    1.29    2.19
 -45  12   0    1.17    1.00
  12  33   0    0.43    1.02
  12  33   0    0.75    0.83
 -45  12   0   -0.34    1.63
 -33  45   0   -0.06    0.75
 -33  45   0   -0.10    0.77
 -33  45   0   -1.82    1.00
 -33  45   0   -1.06    0.90
 -12 -33   0   -1.46    1.20
 -45  15   0    0.26    0.82
  15  30   0    2.67    1.08
 -45  15   0    0.80    1.28
  15  30   0    0.99    1.34
 -45  15   0    0.50    1.78
 -30  45   0    0.78    0.79
 -30  45   0    1.54    1.33
 -30  45   0    2.61    1.42
 -15 -30   0    0.95    1.40
 -30  45   0    1.17    0.87
 -15 -30   0   -0.13    1.21
 -30  45   0    0.14    0.94
 -45  18   0   -0.62    0.78
  18  27   0    2.58    1.34
 -45  18   0   -0.06    1.09
 -45  18   0    0.83    1.84
  18  27   0   -0.18    0.85
 -27  45   0    0.83    0.96
 -27  45   0    1.01    1.31
 -18 -27   0   -1.06    1.21
 -27  45   0    1.23    0.88
 -27  45   0    1.22    0.65
 -18 -27   0   -0.25    1.36
 -27  45   0    2.30    1.13
  21  24   0   -1.72    1.14
 -45  21   0    0.85    0.85
  21  24   0    0.46    0.98
 -45  21   0    1.61    1.44
 -45  21   0    1.49    2.15
 -24  45   0    0.12    0.94
 -24  45   0   -1.44    0.96
 -21 -24   0    2.06    1.07
 -24  45   0    1.89    0.87
 -21 -24   0    0.02    1.44
 -21 -24   0    1.42    1.46
 -21 -24   0    1.53    0.99
 -45  24   0   -2.32    1.32
 -45  24   0    0.08    1.11
  24  21   0    0.46    1.11
  24  21   0   -0.07    1.00
 -45  24   0   -0.06    0.76
 -24 -21   0    0.96    1.39
 -21  45   0    1.91    1.02
 -21  45   0   -0.06    1.08
 -24 -21   0   -0.68    1.03
 -24 -21   0    0.18    0.93
 -24 -21   0   -1.06    1.04
 -45  27   0    1.97    0.89
  27  18   0    0.16    1.06
 -45  27   0    2.37    1.92
  27  18   0    5.02    1.87
 -45  27   0    1.50    1.18
 -18  45   0    2.92    0.86
 -27 -18   0    2.11    1.40
 -27 -18   0    3.36    1.54
 -27 -18   0    1.75    1.46
 -18  45   0    1.82    1.23
 -27 -18   0    0.55    1.42
 -18  45   0    1.12    1.19
  30  15   0    1.06    1.30
 -45  30   0    2.12    1.41
 -45  30   0   -0.84    0.69
  30  15   0    0.32    1.05
 -45  30   0   -0.94    1.38
 -30 -15   0    0.60    1.13
 -15  45   0    1.03    0.72
 -15  45   0    2.74    1.17
 -30 -15   0    1.63    1.95
 -15  45   0   -0.50    1.06
 -30 -15   0   -0.69    1.17
 -30 -15   0    0.31    1.41
 -45  33   0   -0.11    0.90
  33  12   0    0.84    1.20
 -45  33   0    0.04    0.74
 -45  33   0    0.15    1.69
  33  12   0    2.40    1.40
 -12  45   0    4.19    1.57
 -33 -12   0   -2.16    1.09
 -33 -12   0    3.00    1.63
 -12  45   0    1.41    1.52
 -12  45   0    2.36    0.78
 -33 -12   0    1.79    1.59
 -33 -12   0    0.60    2.08
 -45  36   0    1.37    1.24
  36   9   0    1.86    1.35
 -45  36   0    2.90    0.97
 -45  36   0   -0.35    1.65
  -9  45   0    2.38    1.36
 -36  -9   0   -0.05    1.19
 -36  -9   0    0.67    1.33
 -36  -9   0    5.17    1.82
 -36  -9   0   -0.09    1.72
  -9  45   0    0.53    0.75
 -45  39   0    0.32    1.04
 -45  39   0    0.49    1.41
 -45  39   0   -0.39    0.88
  39   6   0    0.57    1.29
  -6  45   0   -0.41    1.24
  -6  45   0   -2.73    0.93
 -39  -6   0   -0.42    1.87
 -39  -6   0    0.88    1.29
  -6  45   0   -1.70    0.64
  42   3   0    1.53    1.29
 -45  42   0   -1.25    0.76
 -45  42   0   -0.71    0.58
 -45  42   0   -1.35    1.39
  -3  45   0    0.63    1.24
 -42  -3   0    2.43    2.15
  -3  45   0    1.04    1.27
 -42  -3   0    0.69    1.37
 -42  -3   0   -0.98    1.05
 -45  45   0    1.08    1.00
 -45  45   0   -0.03    1.26
   0  45   0    1.65    1.34
 -45   0   0   -3.16    1.64
   0  45   0    1.14    1.39
 -45   0   0   -1.26    1.07
 -45   0   0    0.92    1.42
 -46   2   0   -0.72    1.12
   2  44   0    1.37    1.23
 -46   2   0   -0.60    1.10
 -46   2   0   -2.05    1.91
 -44  46   0    0.38    1.56
 -44  46   0    0.88    1.05
  -2 -44   0    1.07    0.73
 -44  46   0    1.53    1.50
 -44  46   0   -1.51    0.60
 -46   5   0   -1.55    1.76
   5  41   0   -0.64    1.06
 -46   5   0    0.48    1.05
 -46   5   0   -2.57    0.97
 -41  46   0    2.46    1.37
 -41  46   0    0.39    0.93
  -5 -41   0   -0.18    1.10
 -41  46   0   -0.07    1.32
  46  -5   0    2.22    1.81
 -41  46   0    2.03    0.76
 -46   8   0   -0.27    1.09
   8  38   0   -2.62    0.96
 -46   8   0   -0.38    0.77
  38 -46   0    2.03    1.73
 -38  46   0   -1.04    0.60
  -8 -38   0   -1.37    1.67
 -38  46   0   -0.25    0.88
  -8 -38   0    0.00    1.24
 -38  46   0    0.09    1.37
  46  -8   0    4.98    1.87
 -38  46   0   -2.42    0.92
  35 -46   0    2.55    1.84
  11  35   0    0.84    0.87
 -46  11   0    1.03    0.90
 -46  11   0    1.43    1.39
  11  35   0    1.98    1.22
 -46  11   0    1.63    1.92
 -11 -35   0   -0.26    1.23
 -35  46   0   -1.27    1.09
 -35  46   0    0.90    0.72
 -11 -35   0    0.51    1.33
 -35  46   0    0.16    0.75
  14  32   0   -0.32    0.81
 -46  14   0    2.31    1.05
  14  32   0    0.16    1.17
 -46  14   0    0.78    1.26
 -46  14   0   -0.72    1.55
 -32  46   0    0.36    0.86
 -32  46   0   -0.68    0.89
 -14 -32   0   -1.43    1.37
 -32  46   0   -0.64    1.12
 -14 -32   0    1.96    1.46
 -32  46   0   -1.63    0.59
  17  29   0    1.38    0.97
  17  29   0    0.83    1.28
 -46  17   0    2.10    1.58
 -46  17   0    1.71    2.02
 -29  46   0    0.32    0.68
 -29  46   0    1.82    1.32
 -17 -29   0   -0.12    1.31
 -29  46   0    2.07    1.35
 -29  46   0    0.25    0.77
 -17 -29   0    1.36    1.56
 -29  46   0    2.03    1.03
  20  26   0    0.16    0.92
  20  26   0    2.69    1.38
 -46  20   0    0.86    1.86
 -46  20   0    2.66    1.00
 -46  20   0   -0.85    1.09
 -20 -26   0    3.43    1.72
 -26  46   0    0.37    1.15
 -20 -26   0    1.05    0.64
 -26  46   0    1.65    0.62
 -26  46   0    1.89    0.87
 -20 -26   0    0.55    0.67
 -20 -26   0    0.68    1.26
 -26  46   0    0.55    0.90
 -26  46   0    2.76    1.06
  23  23   0   -0.76    0.78
 -46  23   0   -0.87    0.95
  23  23   0   -0.33    1.08
 -46  23   0    1.17    0.80
 -46  23   0    0.97    1.66
 -23  46   0   -1.75    0.84
 -23 -23   0    0.75    1.22
 -23  46   0   -1.01    0.82
 -23 -23   0    0.79    1.02
 -23 -23   0   -1.84    1.02
 -23  46   0    1.23    0.79
 -23 -23   0   -0.42    1.26
 -46  26   0    1.11    1.58
 -46  26   0    1.75    1.29
  26  20   0    4.13    1.63
  26  20   0    0.91    1.12
 -46  26   0    0.54    0.73
 -20  46   0    1.34    1.09
 -20  46   0   -0.91    0.94
 -26 -20   0    0.24    1.25
 -26 -20   0    0.33    1.19
 -26 -20   0    0.13    1.25
 -26 -20   0    0.12    1.08
 -20  46   0    1.32    0.73
 -46  29   0   -1.24    0.93
  29  17   0    0.86    1.22
 -46  29   0    1.46    1.70
 -46  29   0    0.08    0.64
  29  17   0    0.75    1.21
 -29 -17   0   -2.84    1.08
 -17  46   0    0.75    0.67
 -17  46   0   -0.67    0.83
 -29 -17   0   -0.91    1.20
 -29 -17   0    0.09    1.09
 -29 -17   0   -0.70    1.20
 -17  46   0   -0.76    1.11
 -29 -17   0   -2.00    1.77
  32  14   0    0.69    1.21
 -46  32   0    2.99    1.49
 -46  32   0    2.10    1.83
 -46  32   0    0.04    0.72
  32  14   0    3.17    1.45
 -14  46   0    0.12    0.96
 -32 -14   0   -0.40    1.24
 -14  46   0   -1.10    0.63
 -32 -14   0   -2.28    1.08
 -32 -14   0   -0.60    0.92
 -32 -14   0    1.81    2.04
 -14  46   0    0.23    1.09
 -46  35   0    0.87    1.23
  35  11   0    0.42    1.21
 -46  35   0   -0.72    1.49
 -46  35   0   -0.83    0.68
 -11  46   0   -1.23    0.67
 -35 -11   0    2.78    1.50
 -11  46   0   -0.52    1.10
 -35 -11   0    1.12    1.45
 -35 -11   0    1.51    2.14
 -35 -11   0   -1.36    1.13
 -46  38   0    0.11    1.82
 -46  38   0    0.32    1.12
 -46  38   0    1.67    0.88
  38   8   0    0.50    1.35
 -38  -8   0   -1.44    1.68
  -8  46   0    0.96    0.73
  -8  46   0   -1.24    1.11
 -38  -8   0   -0.41    1.12
  41   5   0   -0.48    1.20
 -46  41   0    0.14    0.99
 -46  41   0    0.12    1.56
 -46  41   0    0.25    0.62
 -46  41   0   -2.21    0.87
  -5  46   0   -0.61    0.83
 -41  -5   0    4.59    2.35
 -41  -5   0    0.91    1.52
  -5  46   0    2.55    1.29
  -5  46   0   -1.75    1.05
 -41  -5   0    1.27    1.31
 -46  44   0    3.41    1.81
 -46  44   0    2.18    1.19
 -46  44   0   -0.57    0.99
 -46  44   0    0.43    0.67
 -44  -2   0   -0.07    2.05
  -2  46   0    2.23    1.40
 -44  -2   0    0.39    1.15
  -2  46   0    5.02    1.64
 -44  -2   0    0.04    1.49
 -47   4   0   -2.55    1.90
 -47   4   0    0.57    1.29
 -47   4   0    1.07    1.18
   4  43   0   -1.36    1.13
 -43  47   0    2.24    1.43
 -43  47   0    1.52    1.08
 -43  47   0   -0.37    0.54
  47  -4   0    1.77    2.22
 -43  47   0   -0.09    1.42
  -4 -43   0   -1.08    0.93
 -47   7   0    0.96    1.27
   7  40   0    3.17    1.23
 -47   7   0   -0.41    2.00
 -47   7   0   -0.67    0.86
 -40  47   0    0.93    1.28
 -40  47   0   -0.15    0.92
  -7 -40   0   -0.93    1.26
  47  -7   0    0.35    1.77
 -40  47   0   -0.72    1.31
  -7 -40   0   -2.51    1.38
 -40  47   0    0.20    0.66
  10  37   0    0.26    1.24
 -47  10   0   -2.89    1.84
 -47  10   0   -0.86    1.05
  37 -47   0   -1.14    1.81
 -47  10   0    0.49    0.77
 -37  47   0    0.39    0.63
 -10 -37   0    0.40    1.41
 -10 -37   0    1.38    1.16
 -37  47   0    1.93    1.17
 -37  47   0   -0.52    0.83
 -37  47   0    1.28    1.36
 -47  13   0    0.98    1.38
  34 -47   0    2.80    2.10
 -47  13   0   -0.74    0.81
  13  34   0    2.00    1.28
 -34  47   0   -0.07    0.73
 -13 -34   0    0.36    1.33
 -34  47   0    2.65    1.11
 -34  47   0    1.99    0.88
 -34  47   0    1.87    1.52
 -47  16   0    2.15    1.59
  16  31   0   -0.25    1.11
 -47  16   0    1.66    0.88
  16  31   0   -0.37    0.73
 -31  47   0    2.95    1.10
 -31  47   0    1.15    0.69
 -31  47   0   -0.83    1.11
 -16 -31   0    1.65    1.51
 -31  47   0   -1.13    0.81
 -31  47   0    0.44    1.20
 -16 -31   0   -0.65    1.24
  19  28   0    1.62    1.01
  19  28   0    1.89    1.35
 -47  19   0    2.16    0.92
 -47  19   0    0.32    1.49
 -28  47   0    2.05    0.88
 -28  47   0    1.32    1.19
 -19 -28   0    1.21    1.55
 -28  47   0   -0.45    0.89
 -19 -28   0   -1.40    1.02
 -47  22   0    0.38    0.76
 -47  22   0    1.28    1.44
 -47  22   0    0.90    1.74
  22  25   0    2.25    1.36
  22  25   0   -0.10    0.92
 -22 -25   0    2.63    1.55
 -25  47   0   -1.68    0.93
 -25  47   0    2.13    0.95
 -22 -25   0   -0.28    1.29
 -22 -25   0    0.63    0.81
 -22 -25   0    0.04    0.83
 -25  47   0    2.21    1.01
 -47  25   0    0.21    0.70
  25  22   0    1.57    1.13
  25  22   0    2.44    1.46
 -47  25   0   -0.70    1.56
 -47  25   0    1.31    1.39
 -25 -22   0   -0.77    0.98
 -22  47   0    0.68    0.73
 -22  47   0   -0.02    0.90
 -25 -22   0   -1.07    1.13
 -22  47   0    0.87    0.98
 -25 -22   0    3.20    1.78
 -25 -22   0   -0.65    1.00
 -47  28   0    0.84    0.74
  28  19   0    1.52    1.31
 -47  28   0    0.60    1.64
  28  19   0    2.67    1.33
 -47  28   0    1.02    1.15
 -19  47   0   -0.28    0.63
 -19  47   0    0.48    1.10
 -19  47   0    0.44    1.02
 -28 -19   0    0.96    1.19
 -28 -19   0    2.28    1.63
 -28 -19   0   -0.74    0.99
 -28 -19   0    1.16    1.41
  31  16   0    0.33    1.18
 -47  31   0   -1.19    1.35
  31  16   0    1.43    1.29
 -47  31   0   -0.06    1.18
 -47  31   0    2.70    0.84
 -31 -16   0    2.57    1.46
 -31 -16   0   -1.03    1.20
 -16  47   0    1.16    1.04
 -31 -16   0   -1.92    1.03
 -16  47   0    0.19    0.71
 -16  47   0    2.32    1.19
 -31 -16   0    1.46    1.60
 -31 -16   0    2.94    2.26
 -47  34   0   -0.39    1.39
 -47  34   0   -1.03    0.80
  34  13   0    1.03    1.27
 -34 -13   0    1.45    1.19
 -13  47   0   -2.18    1.02
 -34 -13   0    2.76    1.41
 -34 -13   0   -1.23    1.88
 -34 -13   0   -2.08    0.89
 -47  37   0    0.78    1.13
 -47  37   0   -0.46    0.67
  37  10   0    0.17    1.13
 -47  37   0   -0.30    1.39
 -37 -10   0   -0.69    1.89
 -37 -10   0   -0.71    1.27
 -10  47   0    0.70    1.15
 -10  47   0    0.89    0.75
 -37 -10   0    4.01    1.78
 -37 -10   0    0.09    1.05
 -47  40   0   -0.60    0.79
 -47  40   0   -1.19    1.54
  40   7   0   -0.19    1.13
 -47  40   0   -0.22    1.01
 -40  -7   0    0.06    1.41
 -40  -7   0   -0.98    1.83
  -7  47   0    0.96    1.17
  -7  47   0   -0.58    0.74
  -7  47   0   -1.44    1.12
 -40  -7   0    0.15    1.18
  43   4   0   -0.65    1.14
 -47  43   0    0.83    1.03
 -47  43   0   -2.90    1.65
 -47  43   0    0.93    1.12
  -4  47   0    3.25    1.44
  -4  47   0   -0.58    1.14
 -43  -4   0    0.32    1.39
 -43  -4   0    1.23    1.39
 -48   6   0   -0.51    1.23
 -48   6   0    1.50    1.27
 -48   6   0    1.68    2.37
 -42  48   0    3.61    1.88
 -42  48   0   -0.28    0.94
 -42  48   0    0.68    1.25
  48  -6   0   -0.54    1.97
  -6 -42   0    0.32    1.27
 -42  48   0   -0.22    0.66
 -48   9   0   -3.40    1.89
   9  39   0   -1.16    1.03
 -48   9   0    0.27    1.17
 -48   9   0   -2.40    0.74
 -39  48   0   -0.40    0.82
 -39  48   0    2.87    1.32
  48  -9   0   -1.09    1.80
  -9 -39   0    2.51    1.45
 -39  48   0    2.33    1.56
  -9 -39   0   -1.99    1.46
 -39  48   0    0.40    0.69
 -48  12   0    2.49    1.99
 -48  12   0    1.80    0.88
  36 -48   0   -3.68    1.85
  12  36   0   -1.04    0.60
 -48  12   0    0.31    1.34
  12  36   0   -1.16    1.15
 -36  48   0    0.67    1.07
 -36  48   0    1.88    1.00
 -12 -36   0   -1.24    1.31
 -36  48   0    1.31    1.35
 -12 -36   0    3.49    1.88
 -36  48   0   -0.97    0.69
 -48  15   0    1.26    0.94
 -48  15   0    1.13    1.19
  15  33   0    0.75    1.24
 -48  15   0    0.32    1.70
  15  33   0   -1.64    0.78
 -33  48   0   -1.16    0.96
 -33  48   0    0.69    1.45
 -33  48   0   -2.21    1.03
 -15 -33   0   -0.64    1.18
 -15 -33   0   -0.28    1.33
 -33  48   0    1.90    0.98
  18  30   0    0.41    1.21
  18  30   0   -0.42    0.85
 -48  18   0   -0.66    1.15
 -48  18   0    0.65    0.79
 -30  48   0    1.61    1.17
 -30  48   0   -0.11    0.86
 -18 -30   0   -2.56    1.26
 -30  48   0    1.03    0.70
 -30  48   0   -1.80    0.85
 -48  21   0   -0.52    0.96
  21  27   0   -0.23    0.92
 -48  21   0    2.15    1.97
 -48  21   0   -0.51    0.73
  21  27   0    0.82    1.16
 -21 -27   0    0.03    1.13
 -21 -27   0    1.24    1.37
 -27  48   0    2.73    1.23
 -27  48   0    0.52    0.84
 -27  48   0    0.03    0.50
 -27  48   0   -0.09    0.79
 -48  24   0    0.76    0.82
 -48  24   0    1.30    1.69
  24  24   0    2.05    1.15
 -24  48   0    2.99    1.11
 -24 -24   0   -1.94    1.04
 -24 -24   0    0.60    1.04
 -24 -24   0    0.64    1.35
 -24  48   0    2.50    0.80
 -24  48   0    1.46    1.22
  27  21   0    2.52    1.31
 -48  27   0    1.86    0.78
 -48  27   0    0.10    1.65
  27  21   0    0.72    1.16
 -48  27   0    1.77    1.18
 -21  48   0    0.13    0.93
 -21  48   0    0.08    0.70
 -21  48   0    0.56    0.94
 -27 -21   0    1.81    1.51
 -27 -21   0    0.06    1.22
 -27 -21   0    1.57    1.22
 -27 -21   0    0.76    1.48
 -48  30   0    1.79    0.78
  30  18   0   -0.89    1.08
 -48  30   0   -0.90    1.11
 -48  30   0    0.16    1.62
  30  18   0    1.63    1.32
 -30 -18   0    0.79    1.37
 -18  48   0    1.18    1.07
 -30 -18   0    1.68    1.58
 -30 -18   0    0.15    1.36
 -18  48   0   -0.68    0.63
 -18  48   0    1.54    1.14
 -30 -18   0    1.15    1.24
 -48  33   0    1.01    1.28
 -48  33   0    0.63    0.69
 -48  33   0   -0.79    1.77
  33  15   0   -2.16    0.88
 -33 -15   0    0.38    1.63
 -15  48   0    1.33    0.74
 -15  48   0    0.43    1.04
 -33 -15   0   -0.83    1.17
 -33 -15   0    1.64    2.09
 -48  36   0   -1.04    1.02
 -48  36   0    1.31    1.91
 -48  36   0    0.11    0.67
  36  12   0   -0.08    1.11
 -12  48   0   -1.60    0.96
 -12  48   0    0.46    0.68
 -36 -12   0   -1.38    1.24
 -36 -12   0    0.87    1.94
 -36 -12   0    1.73    1.37
 -36 -12   0    0.96    1.12
  39   9   0   -0.88    1.10
 -48  39   0   -0.53    0.69
 -48  39   0    0.44    1.17
 -39  -9   0   -0.43    1.84
 -39  -9   0   -1.77    1.06
  -9  48   0   -1.19    1.17
 -39  -9   0   -2.47    1.06
  -9  48   0    0.60    0.78
 -48  42   0   -0.84    0.95
  42   6   0   -0.81    1.09
 -48  42   0   -1.60    0.78
 -48  42   0    0.24    0.62
 -48  42   0   -1.97    1.42
  -6  48   0    0.50    1.21
 -42  -6   0    0.92    2.06
  -6  48   0   -1.53    1.19
 -42  -6   0    0.81    1.30
  -6  48   0   -0.77    0.74
 -42  -6   0    0.50    1.30
 -49   8   0    0.40    1.03
 -49   8   0    1.66    1.48
   8  41   0    0.07    1.01
 -49   8   0   -2.68    1.40
 -41  49   0   -1.06    1.21
 -41  49   0   -1.24    0.69
  -8 -41   0   -2.71    1.13
 -41  49   0    0.01    1.36
  -8 -41   0   -2.91    1.24
  49  -8   0    0.17    1.97
 -41  49   0    0.35    1.02
  11  38   0   -0.02    0.97
 -49  11   0   -2.14    0.69
 -49  11   0    0.96    1.47
 -49  11   0    3.29    2.28
 -38  49   0   -0.46    0.71
 -38  49   0   -2.49    0.83
 -11 -38   0   -0.87    1.43
 -38  49   0   -2.13    1.07
 -38  49   0    5.49    1.91
  35 -49   0    5.08    2.24
 -49  14   0   -1.56    0.94
 -49  14   0    0.04    1.73
  14  35   0   -0.21    0.74
  14  35   0   -2.55    1.06
 -49  14   0   -0.52    0.77
 -35  49   0    1.36    1.40
 -14 -35   0    0.29    1.53
 -35  49   0   -0.11    0.83
 -35  49   0    3.66    1.56
 -35  49   0    1.27    0.79
 -14 -35   0   -0.17    1.25
 -35  49   0   -0.95    1.11
 -49  17   0    1.15    0.86
 -49  17   0    0.47    1.17
 -49  17   0   -0.96    1.44
  17  32   0    1.76    1.31
  17  32   0   -0.26    0.89
 -17 -32   0   -1.76    1.24
 -32  49   0    0.06    0.91
 -32  49   0    0.21    0.70
 -32  49   0    0.79    1.29
 -32  49   0    1.57    1.31
 -17 -32   0    0.20    1.39
 -32  49   0    1.19    0.98
  20  29   0   -0.30    1.23
 -49  20   0   -2.61    0.93
 -49  20   0    0.69    1.84
 -49  20   0    0.59    0.90
  20  29   0   -0.47    0.96
 -29  49   0    3.03    1.10
 -29  49   0    0.73    0.95
 -20 -29   0    0.60    1.39
 -29  49   0   -1.18    0.81
 -29  49   0    0.33    0.58
 -20 -29   0   -2.60    1.31
 -49  23   0   -1.36    0.67
 -49  23   0   -1.13    0.91
  23  26   0    1.34    1.14
 -49  23   0    1.32    1.82
 -26  49   0   -0.35    0.88
 -26  49   0    0.48    0.72
 -23 -26   0    1.14    2.20
 -23 -26   0   -0.07    1.30
 -23 -26   0   -0.47    0.68
 -26  49   0    0.99    1.10
 -23 -26   0    1.84    0.91
 -49  26   0    0.37    2.03
 -49  26   0   -0.89    1.03
  26  23   0    0.77    1.11
 -49  26   0    0.11    0.69
  26  23   0    1.51    1.18
 -23  49   0   -1.57    0.86
 -26 -23   0   -0.31    0.99
 -26 -23   0   -0.27    1.13
 -23  49   0   -0.95    0.97
 -23  49   0   -0.24    0.76
 -26 -23   0    2.28    1.56
 -49  29   0   -0.61    0.65
  29  20   0   -0.44    1.19
 -49  29   0   -0.77    1.71
  29  20   0    0.80    1.21
 -29 -20   0   -0.58    1.17
 -20  49   0   -0.07    0.91
 -29 -20   0    0.61    1.40
 -20  49   0    1.50    1.10
 -20  49   0    2.23    0.70
 -29 -20   0   -0.58    1.11
 -29 -20   0    1.92    1.50
 -49  32   0    2.65    2.40
 -49  32   0    1.65    0.68
  32  17   0   -0.75    0.91
 -49  32   0   -0.64    1.10
 -32 -17   0    1.36    2.18
 -32 -17   0    1.26    1.46
 -17  49   0    1.05    1.02
 -32 -17   0   -1.32    1.00
 -17  49   0    0.24    0.66
 -32 -17   0   -1.75    1.30
 -32 -17   0   -2.81    1.15
 -49  35   0   -1.52    0.52
 -49  35   0   -0.74    1.46
 -49  35   0   -1.30    0.77
  35  14   0    0.81    1.30
 -35 -14   0   -1.21    1.10
 -35 -14   0   -2.30    1.57
 -35 -14   0   -0.09    1.36
 -14  49   0    0.44    1.49
 -35 -14   0    5.77    1.93
 -14  49   0   -2.07    0.68
  38  11   0   -0.05    0.98
 -49  38   0    0.58    0.67
 -49  38   0    1.02    1.33
 -49  38   0    0.35    1.76
 -11  49   0    0.71    0.74
 -11  49   0   -1.64    1.07
 -38 -11   0    2.29    1.48
 -38 -11   0   -2.46    1.85
 -38 -11   0   -1.29    1.18
  41   8   0   -0.13    1.03
 -49  41   0   -2.36    1.06
 -49  41   0   -0.80    1.00
 -49  41   0   -0.01    0.75
  -8  49   0    0.78    0.78
 -41  -8   0    0.90    1.15
  -8  49   0   -0.44    1.24
 -41  -8   0   -0.61    1.08
  -8  49   0    1.70    1.27
 -41  -8   0   -0.26    2.05
  10  40   0    3.48    1.25
 -50  10   0    0.97    2.16
 -50  10   0    1.18    1.24
 -50  10   0   -0.38    1.09
 -40  50   0   -0.11    1.17
 -40  50   0   -0.71    0.67
 -40  50   0    1.12    1.44
 -40  50   0    3.57    1.09
 -10 -40   0    1.06    1.49
 -10 -40   0   -2.74    1.49
  37 -50   0    2.62    2.26
 -50  13   0   -0.56    1.22
  13  37   0    2.13    1.29
 -50  13   0    2.29    2.12
 -50  13   0    1.05    0.91
 -13 -37   0   -0.69    1.43
 -37  50   0    0.15    0.85
 -37  50   0    0.85    1.09
 -37  50   0    1.20    1.37
 -13 -37   0    1.17    1.42
 -50  16   0    0.39    1.31
 -50  16   0   -1.55    0.77
  16  34   0   -0.50    0.76
 -50  16   0   -0.81    1.64
  16  34   0    2.81    1.35
 -34  50   0    1.86    1.26
 -16 -34   0   -2.04    1.34
 -34  50   0   -0.91    1.35
 -16 -34   0    1.27    1.65
 -34  50   0    0.12    1.32
 -34  50   0    0.12    0.73
 -34  50   0   -0.73    0.83
 -50  19   0    0.33    1.68
 -50  19   0    2.75    0.95
  19  31   0    0.20    0.96
 -50  19   0   -0.54    1.08
  19  31   0    0.79    1.21
 -31  50   0    0.82    0.86
 -31  50   0    1.80    0.94
 -19 -31   0    0.69    1.65
 -31  50   0   -0.68    1.08
 -31  50   0    2.25    1.28
 -19 -31   0   -0.67    1.29
 -31  50   0    0.11    0.60
  22  28   0    0.56    1.15
 -50  22   0   -1.04    0.70
 -50  22   0    2.16    1.96
 -50  22   0   -2.03    0.92
 -28  50   0    2.06    0.86
 -22 -28   0   -0.73    1.17
 -22 -28   0   -2.07    1.32
 -28  50   0    1.91    1.16
  25  25   0   -0.09    1.09
 -50  25   0   -0.86    1.65
 -50  25   0    2.54    1.48
  25  25   0    0.84    1.36
 -50  25   0    1.30    0.81
 -25  50   0   -2.46    1.01
 -25 -25   0    1.95    1.08
 -25 -25   0   -1.03    1.12
 -25 -25   0    3.25    1.68
 -25  50   0   -0.46    0.94
 -50  28   0   -0.49    0.67
 -50  28   0    0.29    1.10
 -50  28   0    1.03    1.79
  28  22   0    0.13    1.30
  28  22   0    1.82    1.23
 -22  50   0    2.53    0.78
 -28 -22   0    0.55    1.14
 -22  50   0    2.94    1.25
 -22  50   0    0.46    1.16
 -28 -22   0   -2.97    1.00
 -28 -22   0    1.40    1.51
 -28 -22   0    0.16    1.29
  31  19   0    0.38    1.40
  31  19   0   -0.34    1.09
 -50  31   0    0.52    1.15
 -50  31   0    0.75    0.66
 -50  31   0    0.11    1.71
 -19  50   0    1.56    1.18
 -31 -19   0   -0.88    1.22
 -19  50   0   -1.86    0.61
 -31 -19   0    0.43    1.40
 -31 -19   0    0.02    1.42
 -31 -19   0   -0.81    1.15
 -50  34   0   -0.13    0.60
  34  16   0    0.37    1.12
 -50  34   0   -0.94    1.37
 -16  50   0    1.01    0.73
 -16  50   0    1.50    1.16
 -34 -16   0    1.66    1.38
 -34 -16   0   -2.16    1.07
 -34 -16   0    1.98    2.35
 -34 -16   0    1.04    1.47
 -50  37   0   -0.10    1.25
 -50  37   0    1.14    0.68
  37  13   0    2.22    1.43
 -50  37   0    1.39    1.79
 -37 -13   0    1.86    1.75
 -37 -13   0    0.05    1.46
 -37 -13   0    2.71    2.17
 -50  40   0   -1.55    1.62
  40  10   0   -0.47    1.07
 -50  40   0   -0.46    1.09
 -50  40   0    0.01    0.70
 -10  50   0    0.22    1.27
 -40 -10   0    0.08    1.22
 -40 -10   0    2.26    2.26
 -10  50   0   -0.18    0.72
  12  39   0   -0.01    1.16
 -51  12   0    1.61    1.29
 -51  12   0    1.40    1.98
 -51  12   0    0.16    1.03
 -39  51   0    0.09    0.79
 -39  51   0   -2.15    1.27
 -12 -39   0    0.43    1.69
 -12 -39   0   -1.41    1.24
 -39  51   0    1.13    0.92
 -39  51   0   -1.78    1.21
 -51  15   0    0.43    0.77
 -51  15   0   -3.06    1.37
 -51  15   0   -0.03    1.38
  15  36   0    0.03    1.02
 -36  51   0   -0.16    0.71
 -36  51   0   -2.61    1.59
 -15 -36   0   -2.37    1.29
 -36  51   0   -2.35    0.82
 -15 -36   0    1.80    1.41
 -36  51   0   -3.35    1.05
 -51  18   0   -0.94    1.35
  18  33   0   -0.76    0.81
  18  33   0    0.04    1.24
 -51  18   0    0.91    1.35
 -51  18   0   -1.37    0.74
 -33  51   0   -1.10    0.80
 -33  51   0   -0.71    1.15
 -33  51   0   -0.12    0.67
 -18 -33   0    0.80    1.54
 -33  51   0   -2.36    1.03
 -18 -33   0   -0.51    1.40
 -33  51   0    1.51    1.10
 -51  21   0   -0.21    1.80
 -51  21   0   -0.69    1.07
 -51  21   0   -1.65    0.66
  21  30   0    0.29    0.99
 -21 -30   0   -1.31    1.18
 -30  51   0    2.65    0.83
 -30  51   0   -2.78    0.93
 -30  51   0    0.66    0.58
 -30  51   0    0.39    0.89
 -21 -30   0   -0.43    1.53
  24  27   0    2.14    1.30
  24  27   0    0.05    0.99
 -51  24   0    0.51    0.81
 -51  24   0    1.29    1.31
 -51  24   0    0.51    1.85
 -24 -27   0    0.81    1.37
 -27  51   0   -0.10    0.99
 -24 -27   0    1.12    0.72
 -24 -27   0   -0.25    1.09
 -24 -27   0    0.77    0.72
 -27  51   0    0.21    0.97
 -27  51   0    0.88    0.80
  27  24   0    0.45    1.17
 -51  27   0    0.91    1.99
 -51  27   0   -0.35    1.01
  27  24   0    0.49    1.28
 -51  27   0    0.70    0.73
 -27 -24   0    2.47    1.34
 -27 -24   0   -1.00    0.95
 -24  51   0    0.41    1.13
 -24  51   0   -1.60    0.92
 -24  51   0    1.46    0.95
 -27 -24   0    3.44    1.37
 -27 -24   0    1.20    1.71
  30  21   0    1.44    1.39
 -51  30   0   -0.14    0.67
  30  21   0    1.56    1.29
 -51  30   0   -0.42    1.14
 -51  30   0    1.76    1.88
 -21  51   0    1.20    0.80
 -30 -21   0   -0.04    1.61
 -21  51   0   -0.68    0.99
 -30 -21   0   -2.14    1.10
 -30 -21   0   -0.24    1.31
 -30 -21   0    1.46    1.42
 -51  33   0    2.73    1.55
 -51  33   0    2.06    2.01
 -51  33   0    0.12    0.61
  33  18   0   -1.67    0.96
 -33 -18   0   -2.42    1.31
 -33 -18   0    0.64    1.33
 -18  51   0   -0.87    0.68
 -18  51   0    1.03    1.05
 -33 -18   0    2.05    1.51
 -33 -18   0    0.60    1.56
 -51  36   0   -0.24    0.59
 -51  36   0   -0.86    1.00
 -51  36   0    6.34    2.36
  36  15   0   -1.37    1.02
 -36 -15   0    1.71    1.48
 -36 -15   0   -0.26    2.00
 -36 -15   0   -0.53    1.49
 -36 -15   0    0.54    1.47
 -15  51   0    0.15    0.71
 -36 -15   0   -1.96    1.08
 -15  51   0   -1.02    0.92
 -51  39   0    0.91    1.68
  39  12   0   -1.98    0.95
 -51  39   0    1.22    0.69
 -39 -12   0    0.41    1.42
 -39 -12   0   -2.35    2.03
 -39 -12   0   -1.33    1.44
 -52  17   0    0.23    1.83
 -52  17   0    1.46    1.53
  17  35   0    1.32    1.09
 -52  17   0   -0.20    0.85
 -17 -35   0    4.09    1.94
 -35  52   0    1.37    0.82
 -35  52   0   -0.20    0.83
 -35  52   0    2.03    1.59
 -35  52   0   -0.11    1.29
 -17 -35   0   -0.52    1.58
 -35  52   0    0.57    1.09
 -52  20   0   -0.88    1.99
 -52  20   0   -0.57    0.80
  20  32   0   -1.25    0.93
 -52  20   0   -0.26    1.17
 -20 -32   0    1.09    1.55
 -32  52   0    0.85    0.68
 -32  52   0    1.70    0.99
 -20 -32   0    2.29    1.62
 -32  52   0   -1.49    1.15
 -32  52   0   -2.62    0.88
 -52  23   0   -0.10    1.25
  23  29   0   -1.00    1.05
 -52  23   0    0.88    1.87
  23  29   0   -2.14    1.08
 -23 -29   0    2.51    1.55
 -29  52   0   -2.47    0.88
 -29  52   0    1.72    1.21
 -23 -29   0    4.14    1.95
 -29  52   0    1.66    0.87
  26  26   0   -0.88    1.14
  26  26   0    1.71    1.28
 -52  26   0   -0.14    1.92
 -52  26   0    1.13    1.50
 -52  26   0    1.29    0.80
 -26  52   0    0.60    1.02
 -26 -26   0    0.61    0.94
 -26  52   0    0.90    1.14
 -26 -26   0   -0.22    1.41
 -26  52   0    3.12    0.92
 -26 -26   0   -1.30    1.12
 -26 -26   0   -0.50    1.04
  29  23   0   -1.82    1.06
 -52  29   0   -0.42    1.76
  29  23   0    0.66    1.24
 -52  29   0   -0.26    1.18
 -52  29   0    0.53    0.70
 -23  52   0    1.71    1.22
 -29 -23   0    1.74    1.05
 -29 -23   0    0.55    1.54
 -29 -23   0    2.35    1.65
 -29 -23   0   -1.15    1.09
  32  20   0   -0.19    1.06
 -52  32   0    1.17    1.44
 -52  32   0   -1.27    1.49
 -52  32   0    1.24    0.71
 -20  52   0    0.60    0.89
 -32 -20   0    2.93    1.59
 -32 -20   0    0.84    1.42
 -20  52   0   -1.03    0.89
 -32 -20   0    1.64    1.28
 -32 -20   0    1.79    1.87
  35  17   0    2.43    1.46
 -52  35   0   -0.94    0.59
 -52  35   0    1.46    1.50
 -52  35   0    1.79    1.88
 -35 -17   0   -0.91    1.55
 -35 -17   0   -0.82    1.44
 -17  52   0    0.23    0.68
 -35 -17   0   -3.43    1.77
 -35 -17   0    0.27    1.48
 -17  52   0    0.57    1.07
  22  31   0    1.18    1.08
 -53  22   0   -0.78    0.96
 -53  22   0    0.56    0.86
  22  31   0   -0.89    1.18
 -53  22   0    0.91    1.79
 -31  53   0    0.16    0.85
 -31  53   0   -0.53    1.04
 -22 -31   0    3.42    1.80
 -22 -31   0    1.32    1.65
 -31  53   0    2.48    1.37
 -53  25   0    2.87    1.78
 -53  25   0   -2.03    1.31
  25  28   0   -0.99    1.04
  25  28   0    2.13    1.25
 -53  25   0   -0.57    0.73
 -28  53   0   -0.98    1.09
 -28  53   0   -1.19    1.08
 -25 -28   0   -0.05    1.48
 -28  53   0    0.05    0.89
 -25 -28   0    0.31    1.30
 -53  28   0   -0.44    0.69
 -53  28   0   -0.35    1.13
  28  25   0   -0.24    1.08
  28  25   0    1.35    1.28
 -53  28   0    2.29    2.00
 -25  53   0   -0.42    1.05
 -28 -25   0    0.79    1.33
 -25  53   0   -2.01    0.95
 -28 -25   0   -1.23    1.10
 -28 -25   0    1.10    1.05
 -28 -25   0   -0.56    1.13
 -53  31   0   -0.75    1.22
  31  22   0   -0.85    1.15
 -53  31   0    0.05    1.80
 -53  31   0   -0.40    0.67
 -31 -22   0    2.08    1.30
 -22  53   0    0.56    0.72
 -31 -22   0   -1.20    1.34
 -31 -22   0   -0.33    1.33
 -31 -22   0    0.32    1.57
 -22  53   0    0.38    1.03
  -1   0  -1    1.67    0.47
   1  -1  -1    3.09    0.58
   1   0   1    4.30    0.67
   0  -1   1    2.20    0.39
  -1   1   1    3.21    0.62
   3  -2  -1  171.07    3.77
  -2  -1  -1  171.74    3.69
  -2  -1  -1  164.12    3.56
  -2  -1  -1  172.46    4.15
   2   1   1  149.35    3.91
   1  -3   1  173.16    3.76
   1  -3   1  175.38    3.91
   2   0  -1   35.03    1.31
   0  -2  -1   36.31    1.64
   0  -2  -1   37.82    1.27
   2  -2   1   36.67    1.39
  -2   0   1   38.34    1.64
   2  -2   1   37.16    1.52
  -3  -2  -1   90.25    2.48
   5  -3  -1   91.09    2.56
  -2   5  -1   90.03    2.47
  -3  -2  -1   88.20    2.76
  -3  -2  -1   90.37    2.14
  -3  -2  -1   89.14    2.40
   2  -5   1   91.40    2.43
   3   2   1   79.57    2.34
   2  -5   1   91.06    2.44
  -5   3   1   82.68    2.52
   3   2   1   93.58    2.73
   3   2   1   85.61    2.49
   2  -3  -1   11.17    0.98
  -3   1  -1   10.96    0.84
  -3   1  -1    7.92    0.77
  -3   1  -1    9.40    0.77
   1   2  -1    8.28    0.67
   3  -1   1   10.03    0.75
   3  -1   1   10.88    0.88
  -1  -2   1   10.11    0.84
  -1  -3  -1  115.60    2.61
  -1  -3  -1  120.91    3.28
  -3   4  -1  112.13    2.85
   4  -1  -1  119.83    3.11
  -1  -3  -1  116.80    2.44
  -1  -3  -1  118.35    2.78
   1   3   1  114.11    2.79
   1   3   1   99.40    3.04
  -4   1   1   99.03    2.96
   3  -4   1  116.23    2.85
   3  -4   1  116.40    2.90
   7  -4  -1   59.36    2.17
  -4  -3  -1   63.71    2.39
  -4  -3  -1   62.50    2.01
  -4  -3  -1   65.21    1.72
  -3   7  -1   63.02    1.94
  -3   7  -1   64.60    2.03
  -4  -3  -1   61.93    2.10
  -7   4   1   61.98    2.26
   4   3   1   63.37    2.18
   4   3   1   65.38    2.28
   3  -7   1   62.70    1.86
   4   3   1   63.60    1.76
   4   3   1   62.92    2.07
   3  -7   1   61.62    1.93
  -4   0  -1  155.29    3.46
  -4   0  -1  153.45    3.72
   0   4  -1  158.44    3.57
   4  -4  -1  165.25    3.48
  -4   0  -1  157.00    3.93
  -4   0  -1  158.45    3.64
   4   0   1  160.94    3.83
   4   0   1  136.40    3.46
   0  -4   1  155.68    3.56
   0  -4   1  154.67    3.62
   4   0   1  156.14    3.64
   1  -4  -1  139.88    3.65
   3   1  -1  128.76    3.12
   1  -4  -1  137.34    2.69
  -4   3  -1  130.90    3.47
  -4   3  -1  121.62    3.23
   1  -4  -1  136.42    2.93
  -4   3  -1  125.81    3.15
   4  -3   1  138.23    3.27
  -3  -1   1  132.17    3.16
   4  -3   1  137.87    3.30
   4  -3   1  127.92    3.51
  -4   6  -1  345.21    7.40
  -2  -4  -1  338.77    6.22
  -4   6  -1  342.80    6.53
   6  -2  -1  340.29    6.94
  -2  -4  -1  337.00    6.02
  -4   6  -1  336.27    6.55
  -2  -4  -1  334.24    7.08
  -2  -4  -1  348.61    6.51
   2   4   1  321.25    5.89
   2   4   1  344.32    6.36
   4  -6   1  341.71    6.52
  -6   2   1  339.42    7.03
   4  -6   1  341.79    6.39
   2   4   1  335.31    6.55
   2   4   1  345.53    6.99
  -5  -4  -1   21.68    1.55
  -5  -4  -1   22.60    1.35
  -4   9  -1   22.29    1.26
   9  -5  -1   22.39    0.66
  -5  -4  -1   22.23    1.35
   9  -5  -1   21.80    1.51
  -4   9  -1   21.87    1.17
  -5  -4  -1   21.79    1.08
  -9   5   1   22.49    1.60
   5   4   1   22.42    1.44
   4  -9   1   23.11    1.17
   5   4   1   20.54    1.48
   4  -9   1   21.10    1.01
   5   4   1   21.33    1.37
   5   4   1   19.90    1.03
  -1   6  -1   39.06    1.56
  -5  -1  -1   39.22    1.65
  -5  -1  -1   37.86    1.60
  -5  -1  -1   37.93    1.77
   6  -5  -1   39.77    1.53
  -1   6  -1   40.09    1.51
  -5  -1  -1   39.53    1.43
   5   1   1   37.41    1.64
  -6   5   1   38.26    1.56
   1  -6   1   38.16    1.46
   5   1   1   38.39    1.63
   5   1   1   35.67    1.64
   1  -6   1   37.20    1.50
   5   1   1   38.98    1.44
   3  -5  -1    4.28    0.45
   3  -5  -1    4.12    0.46
   3  -5  -1    4.37    0.77
  -5   2  -1    4.85    0.70
  -5   2  -1    4.13    0.61
  -5   2  -1    3.59    0.62
   2   3  -1    3.57    0.57
  -3   5   1    4.75    0.81
   5  -2   1    3.50    0.60
  -3   5   1    2.99    0.40
  -2  -3   1    3.34    0.57
   5  -2   1    4.24    0.60
   5  -2   1    5.66    0.76
  -5   5  -1  274.40    5.62
   0  -5  -1  272.99    4.82
  -5   5  -1  275.89    6.11
   0  -5  -1  279.84    6.12
   5   0  -1  282.06    6.11
   0  -5  -1  273.73    5.34
  -5   5  -1  280.84    5.68
   5  -5   1  279.87    6.27
   0   5   1  268.99    5.98
   5  -5   1  282.97    5.61
   5  -5   1  273.29    5.47
   0   5   1  281.33    5.39
  -5   0   1  275.88    6.09
  -3  -5  -1  224.58    4.51
  -3  -5  -1  216.86    5.27
   8  -3  -1  217.53    4.01
  -3  -5  -1  228.75    4.83
  -5   8  -1  220.13    4.59
  -3  -5  -1  220.45    4.13
  -5   8  -1  223.02    4.77
  -5   8  -1  221.86    5.66
   8  -3  -1  227.56    5.25
   3   5   1  223.44    5.13
   5  -8   1  217.14    4.59
   3   5   1  221.25    4.63
   3   5   1  224.90    4.12
   3   5   1  220.80    4.84
  -8   3   1  216.84    5.30
   5  -8   1  217.45    4.36
  11  -6  -1   53.21    2.45
  -6  -5  -1   55.15    2.20
  -5  11  -1   52.13    2.82
  -6  -5  -1   51.57    2.54
  -5  11  -1   55.47    2.04
  -6  -5  -1   56.67    1.94
  -5  11  -1   52.81    1.76
  11  -6  -1   54.22    1.25
  -6  -5  -1   52.76    2.15
   6   5   1   54.66    2.29
   5 -11   1   54.48    1.51
   6   5   1   53.45    2.21
 -11   6   1   53.57    2.57
 -11   6   1   52.69    1.32
   6   5   1   56.10    1.88
   5 -11   1   51.18    1.68
   6   5   1   57.15    2.37
  -6  -2  -1   51.96    1.74
  -2   8  -1   51.70    1.70
  -6  -2  -1   50.42    2.20
  -6  -2  -1   53.82    2.07
   8  -6  -1   50.22    1.91
  -6  -2  -1   50.18    1.98
  -2   8  -1   48.64    1.85
   2  -8   1   52.33    1.76
   6   2   1   47.64    2.00
   6   2   1   54.03    2.07
   6   2   1   52.02    1.76
  -8   6   1   49.96    2.03
   6   2   1   53.70    2.03
   2  -8   1   52.19    1.69
   5  -6  -1  515.46    8.94
  -6   1  -1  493.01    9.60
  -6   1  -1  524.93    9.36
   1   5  -1  522.01    9.37
  -6   1  -1  520.64    9.58
  -6   1  -1  513.51    9.62
  -1  -5   1  513.94    9.30
   6  -1   1  514.25    9.50
   6  -1   1  511.69    9.51
  -5   6   1  504.15    9.00
  -5   6   1  497.63    8.52
   6  -1   1  521.73    9.43
   2  -6  -1   28.99    1.08
   4   2  -1   29.05    1.66
   2  -6  -1   27.19    0.77
   2  -6  -1   30.75    1.66
  -6   4  -1   28.50    1.42
  -6   4  -1   31.19    1.60
  -6   4  -1   27.96    1.41
   4   2  -1   28.03    1.32
   6  -4   1   27.93    1.40
   6  -4   1   26.59    1.28
  -2   6   1   27.69    1.57
   6  -4   1   27.59    1.55
  -2   6   1   28.56    1.12
  -4  -2   1   28.70    1.40
   7  -1  -1  944.53   15.66
  -1  -6  -1  952.79   15.34
  -6   7  -1  965.72   16.38
  -1  -6  -1  989.77   16.15
  -6   7  -1  974.79   17.18
   7  -1  -1  961.98   16.95
  -1  -6  -1  949.73   16.91
  -6   7  -1  956.63   16.18
   6  -7   1 1000.00   17.47
   1   6   1  938.40   15.15
  -7   1   1  942.67   17.05
   1   6   1  971.64   16.20
   6  -7   1  966.33   15.99
   1   6   1  951.37   16.74
   1   6   1  951.97   15.70
   6  -7   1  941.60   16.18
  -4  -6  -1   54.35    2.43
  -6  10  -1   55.81    1.86
  10  -4  -1   56.89    2.43
  -6  10  -1   53.45    2.82
  10  -4  -1   55.36    1.42
  -4  -6  -1   55.89    2.11
  -4  -6  -1   57.38    1.71
  -6  10  -1   54.54    2.04
  -4  -6  -1   53.18    1.89
   6 -10   1   54.09    1.80
   4   6   1   54.24    1.60
   4   6   1   57.66    2.06
 -10   4   1   54.67    1.51
 -10   4   1   52.75    2.56
   4   6   1   54.48    2.22
   4   6   1   57.24    2.29
   6 -10   1   56.63    1.62
  -7  -6  -1   16.46    1.40
  13  -7  -1   16.60    0.80
  -6  13  -1   17.10    1.08
  -7  -6  -1   17.69    1.65
  -7  -6  -1   18.64    1.35
  -6  13  -1   15.31    1.94
  13  -7  -1   16.10    1.58
  -6  13  -1   17.15    1.31
  -7  -6  -1   18.90    1.51
 -13   7   1   15.56    0.86
   6 -13   1   17.62    0.75
 -13   7   1   17.21    1.75
   7   6   1   15.74    1.46
   7   6   1   17.52    1.24
   6 -13   1   17.58    0.93
   7   6   1   16.51    1.54
   7   6   1   16.75    1.44
  -7  -3  -1   80.43    2.71
  -7  -3  -1   78.53    2.75
  10  -7  -1   77.83    2.66
  -7  -3  -1   79.52    2.92
  -7  -3  -1   83.41    2.47
  -3  10  -1   78.84    2.11
  -3  10  -1   78.80    2.46
   7   3   1   78.79    2.76
   7   3   1   80.67    2.74
   7   3   1   80.12    2.73
   3 -10   1   80.72    2.20
   7   3   1   78.81    2.38
   3 -10   1   83.45    2.07
 -10   7   1   78.97    2.81
   7  -7  -1    9.53    0.86
   7  -7  -1   12.21    0.42
  -7   0  -1   13.12    0.96
  -7   0  -1   12.57    1.18
  -7   0  -1   12.25    1.10
   0   7  -1   12.48    1.06
  -7   0  -1   13.85    1.21
   7   0   1   11.97    1.05
   7   0   1   12.85    1.14
   7   0   1   13.33    1.25
  -7   7   1   13.66    1.00
   7   0   1   12.71    0.99
   0  -7   1   12.48    1.03
   4  -7  -1  361.30    6.38
   4  -7  -1  363.25    7.70
  -7   3  -1  367.38    7.37
  -7   3  -1  365.87    7.34
   4  -7  -1  369.15    6.42
   3   4  -1  373.04    7.16
  -7   3  -1  368.13    7.38
   7  -3   1  372.92    7.33
  -3  -4   1  369.50    7.23
  -4   7   1  374.34    6.59
   7  -3   1  383.97    7.53
  -4   7   1  374.17    7.74
  -4   7   1  370.96    6.51
   7  -3   1  372.15    7.21
  -7   6  -1   34.62    1.89
  -7   6  -1   33.96    1.61
   1  -7  -1   36.26    1.90
  -7   6  -1   37.80    1.57
   1  -7  -1   37.89    1.37
   6   1  -1   35.61    1.35
   6   1  -1   38.98    1.96
   7  -6   1   34.72    1.58
   7  -6   1   36.74    1.92
   7  -6   1   35.58    1.46
  -1   7   1   35.13    1.41
  -1   7   1   36.82    1.85
  -1   7   1   36.56    0.97
  -6  -1   1   35.50    1.94
  -2  -7  -1  883.52   15.04
   9  -2  -1  889.10   14.38
  -7   9  -1  872.46   14.86
  -2  -7  -1  885.92   15.88
  -2  -7  -1  880.68   14.18
   9  -2  -1  854.24   15.82
  -7   9  -1  875.90   15.10
  -7   9  -1  882.64   16.19
  -2  -7  -1  870.78   14.17
   7  -9   1  869.38   14.56
  -9   2   1  853.57   15.98
   2   7   1  861.10   15.11
  -9   2   1  875.59   14.49
   2   7   1  891.56   14.04
   2   7   1  883.28   15.57
   7  -9   1  901.36   16.50
   7  -9   1  874.35   14.88
   2   7   1  874.47   14.62
  -7  12  -1  431.17    9.66
  -7  12  -1  432.22    8.19
  -5  -7  -1  445.62    8.56
  12  -5  -1  427.80    9.05
  -5  -7  -1  439.08    7.99
  12  -5  -1  428.70    7.38
  -5  -7  -1  429.73    8.11
  -5  -7  -1  439.81    9.11
  -7  12  -1  427.79    7.84
   5   7   1  431.67    7.78
   5   7   1  438.11    8.70
 -12   5   1  419.03    9.23
   7 -12   1  443.18    7.47
   5   7   1  448.28    8.72
   5   7   1  424.46    8.33
   7 -12   1  435.42    7.71
 -12   5   1  427.17    7.43
  -7  15  -1   56.48    1.68
  15  -8  -1   59.08    2.70
  -7  15  -1   54.67    2.04
  -7  15  -1   53.92    3.15
  -8  -7  -1   57.21    2.69
  -8  -7  -1   53.99    2.38
  -8  -7  -1   56.74    2.33
  -8  -7  -1   55.78    2.35
  15  -8  -1   54.47    1.58
 -15   8   1   53.77    2.85
   8   7   1   56.11    2.43
   7 -15   1   54.49    1.28
   8   7   1   55.53    2.41
 -15   8   1   61.26    2.31
   8   7   1   57.87    2.13
   8   7   1   54.50    2.48
 -15   8   1   53.32    1.41
  -8  -4  -1   11.65    1.29
  -8  -4  -1   11.43    1.34
  -8  -4  -1    9.23    1.08
  -8  -4  -1    8.85    1.30
  -4  12  -1   11.25    0.88
  12  -8  -1    9.58    1.23
  -4  12  -1   10.25    1.07
   8   4   1   13.82    1.33
   8   4   1    9.18    1.24
   4 -12   1    9.77    0.84
   8   4   1   10.22    1.09
   8   4   1   11.33    1.39
 -12   8   1   11.27    1.51
  -8  -1  -1  151.16    4.17
  -1   9  -1  146.92    3.64
  -8  -1  -1  153.37    4.05
   9  -8  -1  153.76    3.77
  -8  -1  -1  149.34    3.70
  -8  -1  -1  144.68    3.90
   8   1   1  150.07    4.09
   8   1   1  145.86    3.71
   1  -9   1  154.25    3.41
  -9   8   1  142.20    3.79
   1  -9   1  150.13    3.46
   8   1   1  147.69    3.91
   8   1   1  151.29    4.04
   6  -8  -1   25.46    1.12
  -8   2  -1   27.31    1.59
   2   6  -1   26.25    1.45
  -8   2  -1   29.77    1.50
  -8   2  -1   25.84    1.52
   6  -8  -1   25.60    0.84
   8  -2   1   24.86    1.51
   8  -2   1   27.60    1.46
  -2  -6   1   25.93    1.42
  -6   8   1   27.42    0.94
   8  -2   1   26.24    1.54
  -6   8   1   25.98    1.17
   3  -8  -1  179.60    3.21
  -8   5  -1  183.39    4.42
   3  -8  -1  180.53    4.71
  -8   5  -1  187.16    4.34
   5   3  -1  178.62    4.03
   5   3  -1  184.47    4.85
  -8   5  -1  177.55    4.51
   3  -8  -1  189.49    3.75
   8  -5   1  177.64    4.27
  -3   8   1  179.87    3.76
   8  -5   1  182.22    4.13
  -3   8   1  179.10    4.64
  -5  -3   1  183.82    4.34
  -3   8   1  178.66    3.26
   8  -5   1  186.76    4.74
   0  -8  -1  279.01    6.37
   8   0  -1  270.99    5.33
  -8   8  -1  276.54    5.74
  -8   8  -1  272.82    6.53
  -8   8  -1  286.93    5.95
   8   0  -1  282.09    6.56
   0  -8  -1  286.76    5.64
  -8   0   1  269.18    5.43
   8  -8   1  281.04    5.52
   8  -8   1  276.48    6.64
   0   8   1  272.03    4.87
  -8   0   1  284.25    6.72
   8  -8   1  280.44    5.76
   0   8   1  282.82    6.23
   0   8   1  292.57    5.74
  -8  11  -1   71.63    2.44
  -3  -8  -1   71.05    2.93
  -8  11  -1   66.84    3.06
  -3  -8  -1   68.12    1.84
  -3  -8  -1   70.48    2.46
  11  -3  -1   69.98    2.91
  -8  11  -1   69.08    2.18
  11  -3  -1   69.09    1.85
  -3  -8  -1   69.25    1.98
   3   8   1   70.35    2.22
   3   8   1   66.01    2.45
 -11   3   1   71.83    3.19
   3   8   1   67.98    1.76
   8 -11   1   72.26    3.46
 -11   3   1   69.32    1.95
   8 -11   1   71.17    1.93
   3   8   1   70.87    2.68
   8 -11   1   67.67    2.15
  -8  14  -1   66.28    2.35
  -8  14  -1   71.26    3.42
  -8  14  -1   72.86    2.10
  -6  -8  -1   73.25    3.06
  -6  -8  -1   73.24    2.45
  14  -6  -1   69.69    1.85
  -6  -8  -1   71.31    2.62
  14  -6  -1   71.13    3.01
  -6  -8  -1   69.55    2.41
 -14   6   1   71.85    2.55
   8 -14   1   69.16    1.85
   8 -14   1   70.92    1.74
   6   8   1   71.95    2.76
   6   8   1   68.71    2.66
 -14   6   1   67.45    3.23
 -14   6   1   67.88    1.80
   6   8   1   71.18    2.59
   6   8   1   72.79    2.22
  17  -9  -1   36.17    1.42
  -8  17  -1   37.49    1.32
  -9  -8  -1   38.23    2.08
  17  -9  -1   37.70    2.26
  -8  17  -1   35.71    2.66
  -9  -8  -1   40.52    2.35
  -9  -8  -1   37.71    2.02
  -8  17  -1   38.77    1.71
  -9  -8  -1   37.26    2.03
   9   8   1   37.74    2.14
 -17   9   1   39.57    1.96
 -17   9   1   36.53    1.17
 -17   9   1   39.33    2.56
   9   8   1   41.80    1.90
   9   8   1   38.26    2.05
   9   8   1   37.75    2.08
  -5  14  -1   26.69    1.49
  -9  -5  -1   22.36    1.60
  -9  -5  -1   24.20    1.79
  14  -9  -1   24.01    1.83
  -9  -5  -1   25.87    2.02
  -9  -5  -1   29.16    1.74
  -5  14  -1   24.27    0.96
   9   5   1   22.52    1.70
   9   5   1   24.70    1.75
 -14   9   1   23.76    0.70
   9   5   1   26.48    1.83
   9   5   1   26.80    1.57
 -14   9   1   26.39    2.03
  -9  -2  -1   20.01    1.61
  11  -9  -1   17.51    1.38
  -9  -2  -1   17.12    1.61
  -2  11  -1   19.71    1.45
  -9  -2  -1   20.92    1.70
  -9  -2  -1   18.59    1.44
   9   2   1   19.40    1.43
   2 -11   1   21.93    1.13
   9   2   1   22.51    1.72
   9   2   1   17.94    1.65
   9   2   1   18.91    1.61
   2 -11   1   19.46    1.16
 -11   9   1   22.66    1.68
   8  -9  -1    9.54    0.49
  -9   1  -1    8.49    1.20
   1   8  -1   10.77    1.16
  -9   1  -1   10.54    1.30
  -9   1  -1    9.52    1.12
  -9   1  -1   10.10    1.21
   1   8  -1   10.22    1.20
   8  -9  -1    8.96    0.98
   9  -1   1    8.36    1.14
  -8   9   1    8.19    0.55
   9  -1   1    8.37    1.07
   9  -1   1    8.50    1.28
   9  -1   1   10.13    1.07
  -1  -8   1    8.83    1.01
  -8   9   1    8.66    0.97
  -9   4  -1   37.68    1.90
  -9   4  -1   35.41    1.87
   5  -9  -1   35.78    1.20
   5  -9  -1   37.15    1.21
   4   5  -1   38.43    1.80
   4   5  -1   36.76    1.62
  -9   4  -1   33.17    1.78
  -5   9   1   33.72    2.00
   9  -4   1   39.99    1.97
   9  -4   1   34.86    1.62
  -5   9   1   37.75    1.26
  -4  -5   1   34.51    1.76
  -5   9   1   37.40    1.25
   9  -4   1   34.05    1.73
   7   2  -1   90.70    3.34
   7   2  -1   93.16    2.56
   2  -9  -1   91.03    3.17
  -9   7  -1   98.25    3.29
  -9   7  -1   95.91    2.85
  -9   7  -1   95.98    2.98
   2  -9  -1   93.65    2.45
  -2   9   1   90.35    3.13
   9  -7   1  100.21    3.47
  -7  -2   1   92.41    2.63
  -2   9   1   95.59    2.55
   9  -7   1   93.69    2.85
  -7  -2   1   98.77    3.53
   9  -7   1   95.28    2.67
  -1  -9  -1  388.95    7.42
  10  -1  -1  384.26    6.96
  -9  10  -1  390.41    8.56
  10  -1  -1  377.78    8.34
  -1  -9  -1  381.62    8.20
  -9  10  -1  372.53    7.26
  -9  10  -1  380.89    7.60
   9 -10   1  376.63    8.63
 -10   1   1  375.98    8.51
   1   9   1  377.82    6.29
   9 -10   1  376.65    7.28
 -10   1   1  388.19    7.13
   1   9   1  382.89    7.91
 -10   1   1  385.23    7.43
   1   9   1  362.91    6.85
   1   9   1  373.15    7.45
   9 -10   1  386.71    7.04
  -4  -9  -1  362.80    6.90
  -9  13  -1  370.94    8.55
  -4  -9  -1  359.88    6.55
  -9  13  -1  368.44    6.88
  13  -4  -1  356.60    8.09
  -4  -9  -1  354.30    7.99
  13  -4  -1  355.61    6.49
  -9  13  -1  361.64    7.20
  -4  -9  -1  366.66    7.43
   9 -13   1  366.92    6.51
   4   9   1  356.87    7.60
   9 -13   1  355.23    6.66
   4   9   1  355.44    7.53
   4   9   1  373.32    6.64
   9 -13   1  354.96    8.76
   4   9   1  353.26    7.05
 -13   4   1  363.12    7.34
 -13   4   1  360.13    6.59
 -13   4   1  342.23    8.27
  -7  -9  -1   44.70    2.08
  16  -7  -1   41.86    1.49
  -7  -9  -1   43.60    2.46
  -9  16  -1   41.77    1.55
  -7  -9  -1   41.58    1.92
  -7  -9  -1   40.41    2.06
  -9  16  -1   47.52    2.86
  16  -7  -1   40.11    2.37
  -9  16  -1   41.74    1.83
   9 -16   1   43.32    1.20
 -16   7   1   41.03    2.53
 -16   7   1   43.56    1.40
   7   9   1   40.65    2.03
   7   9   1   44.33    2.13
   9 -16   1   43.52    1.29
   7   9   1   43.40    1.81
   7   9   1   43.14    2.21
 -16   7   1   39.95    1.94
 -10  -9  -1    3.67    0.92
 -10  -9  -1    3.10    0.88
  -9  19  -1    3.20    0.53
 -10  -9  -1    1.68    0.85
  -9  19  -1    3.04    0.74
  19 -10  -1    2.68    0.67
  -9  19  -1    2.19    1.12
 -10  -9  -1    3.91    1.11
  10   9   1    2.85    0.94
  10   9   1    1.51    0.69
  10   9   1    3.23    0.91
 -19  10   1    2.67    0.74
 -19  10   1    2.07    1.07
  10   9   1    2.57    0.75
 -19  10   1    2.22    0.42
 -10  -6  -1   36.24    2.06
 -10  -6  -1   40.84    2.09
  -6  16  -1   38.75    1.70
 -10  -6  -1   36.14    2.08
 -10  -6  -1   39.60    2.30
  16 -10  -1   35.34    2.20
  -6  16  -1   34.98    2.66
  10   6   1   36.31    2.11
  10   6   1   38.07    2.00
 -16  10   1   36.08    2.27
 -16  10   1   35.16    1.80
  10   6   1   37.22    1.84
  10   6   1   39.06    2.18
  13 -10  -1   38.05    2.00
 -10  -3  -1   39.43    2.03
  -3  13  -1   41.87    1.81
 -10  -3  -1   39.36    2.00
 -10  -3  -1   38.08    2.28
 -10  -3  -1   37.27    2.13
 -13  10   1   35.57    2.06
  10   3   1   38.77    2.17
   3 -13   1   33.14    1.12
   3 -13   1   38.77    1.02
  10   3   1   37.91    2.15
  10   3   1   39.88    2.02
  10   3   1   40.32    1.93
 -10   0  -1    9.01    1.25
 -10   0  -1   11.99    1.42
   0  10  -1   11.26    1.30
   0  10  -1   12.80    1.33
 -10   0  -1   10.23    1.33
 -10   0  -1   12.31    1.32
  10 -10  -1    8.60    1.08
 -10  10   1    9.53    1.14
  10   0   1    8.70    1.13
  10   0   1    9.59    1.23
   0 -10   1   11.17    1.14
 -10  10   1   10.28    0.49
  10   0   1   11.27    1.30
  10   0   1    9.99    1.42
 -10   3  -1  330.92    7.03
 -10   3  -1  328.72    7.10
 -10   3  -1  336.02    7.17
   7 -10  -1  319.57    6.21
   7 -10  -1  341.26    5.84
   3   7  -1  336.08    6.86
   3   7  -1  328.49    6.79
 -10   3  -1  333.19    7.09
  10  -3   1  333.30    7.09
  -3  -7   1  347.61    6.85
  10  -3   1  329.71    6.85
  -7  10   1  328.62    5.83
  -7  10   1  326.31    6.29
  10  -3   1  330.24    7.11
 -10   6  -1   21.57    1.63
   6   4  -1   22.43    1.38
   4 -10  -1   22.10    1.10
 -10   6  -1   25.01    1.60
   4 -10  -1   23.93    1.79
   6   4  -1   22.08    1.84
 -10   6  -1   27.49    1.76
   4 -10  -1   24.42    0.92
  -4  10   1   23.21    1.86
  -6  -4   1   22.71    1.23
  10  -6   1   23.04    1.49
  10  -6   1   23.49    1.35
  -4  10   1   23.36    1.15
  -6  -4   1   20.86    1.43
  -6  -4   1   24.38    1.70
  10  -6   1   19.84    1.63
   9   1  -1  739.07   14.05
   1 -10  -1  727.10   12.75
 -10   9  -1  722.38   12.95
 -10   9  -1  705.16   13.78
 -10   9  -1  751.29   13.32
   1 -10  -1  740.67   13.73
   9   1  -1  730.21   12.63
  10  -9   1  724.52   12.96
  -9  -1   1  746.18   12.87
  10  -9   1  748.66   14.26
  10  -9   1  748.12   12.74
  -9  -1   1  722.23   14.24
  -1  10   1  727.86   13.47
  -1  10   1  747.14   12.83
  -9  -1   1  707.81   12.72
  -2 -10  -1  161.21    4.10
  -2 -10  -1  158.64    4.69
 -10  12  -1  159.47    3.82
  12  -2  -1  163.16    4.88
 -10  12  -1  160.62    4.14
  12  -2  -1  157.13    3.51
 -10  12  -1  164.30    4.98
  10 -12   1  164.22    3.60
   2  10   1  160.96    4.32
   2  10   1  155.46    4.11
  10 -12   1  160.71    3.74
 -12   2   1  157.19    3.64
 -12   2   1  160.40    5.04
  10 -12   1  163.91    5.26
   2  10   1  159.79    3.20
 -12   2   1  165.31    4.09
   2  10   1  159.24    3.54
  -5 -10  -1  243.89    6.31
  -5 -10  -1  253.25    5.02
  15  -5  -1  249.06    6.49
  -5 -10  -1  253.92    5.85
 -10  15  -1  254.48    5.11
  15  -5  -1  246.25    4.89
  -5 -10  -1  245.67    5.46
 -10  15  -1  255.83    5.56
 -10  15  -1  248.54    6.77
  10 -15   1  250.29    4.78
   5  10   1  249.99    5.47
  10 -15   1  248.87    4.78
 -15   5   1  243.62    6.71
   5  10   1  245.11    5.80
  10 -15   1  242.47    7.05
   5  10   1  248.80    5.09
   5  10   1  258.61    6.00
 -15   5   1  247.91    5.72
 -15   5   1  247.67    4.92
 -10  18  -1    7.80    0.81
  -8 -10  -1    8.27    1.25
 -10  18  -1    7.66    1.53
 -10  18  -1   10.48    1.09
  18  -8  -1    9.84    1.55
  -8 -10  -1    7.06    1.30
  -8 -10  -1    8.64    1.22
  18  -8  -1    8.63    0.91
  -8 -10  -1    7.81    1.02
   8  10   1    7.68    1.13
 -18   8   1    8.04    1.12
 -18   8   1    8.38    1.48
 -18   8   1    8.69    0.71
   8  10   1    9.20    1.04
   8  10   1   10.97    1.73
   8  10   1    8.04    1.12
 -11 -10  -1    1.52    0.88
 -11 -10  -1    2.27    0.95
  21 -11  -1    1.43    0.87
 -11 -10  -1    1.85    0.80
 -10  21  -1    2.19    1.11
 -10  21  -1    1.18    0.58
 -11 -10  -1    2.65    0.82
 -10  21  -1    2.70    0.47
  11  10   1    1.91    0.82
 -21  11   1    3.93    1.27
 -21  11   1    2.85    0.48
  11  10   1    1.86    0.73
  11  10   1    1.16    0.64
  11  10   1    2.14    0.92
 -21  11   1    1.76    0.70
  -7  18  -1   70.86    2.36
 -11  -7  -1   65.55    3.07
 -11  -7  -1   72.75    2.97
  -7  18  -1   75.47    3.70
  18 -11  -1   77.82    3.28
 -11  -7  -1   73.12    2.90
 -11  -7  -1   74.46    3.05
 -18  11   1   71.11    2.63
  11   7   1   74.63    2.72
  11   7   1   72.34    3.69
 -18  11   1   72.60    3.31
  11   7   1   71.14    2.80
  11   7   1   73.60    2.90
 -18  11   1   71.06    1.64
 -11  -4  -1   46.10    2.24
 -11  -4  -1   40.67    2.08
  15 -11  -1   38.33    2.13
 -11  -4  -1   44.91    2.30
  -4  15  -1   40.08    2.16
  -4  15  -1   42.42    1.80
 -11  -4  -1   35.95    2.23
  11   4   1   44.93    2.31
  11   4   1   41.87    2.21
  11   4   1   40.53    1.99
  11   4   1   38.51    2.02
 -15  11   1   39.52    2.35
 -11  -1  -1   13.03    1.46
 -11  -1  -1   11.31    1.44
  -1  12  -1   12.88    1.44
  -1  12  -1   13.36    1.35
  12 -11  -1    8.93    1.13
 -11  -1  -1    9.38    1.17
 -11  -1  -1   10.57    1.38
   1 -12   1   13.11    0.70
  11   1   1   12.92    1.34
 -12  11   1   13.04    1.41
  11   1   1   10.22    1.28
  11   1   1   12.70    1.52
  11   1   1   12.46    1.32
   1 -12   1   12.81    1.00
   9 -11  -1   18.16    0.84
   2   9  -1   19.03    1.48
 -11   2  -1   19.48    1.53
   9 -11  -1   21.39    1.32
 -11   2  -1   19.56    1.64
 -11   2  -1   18.88    1.63
 -11   2  -1   19.69    1.76
   2   9  -1   18.78    1.53
  -9  11   1   19.85    1.34
  11  -2   1   20.76    2.04
  11  -2   1   14.66    1.54
  11  -2   1   18.69    1.67
  -9  11   1   17.90    0.80
  -2  -9   1   19.13    1.44
  11  -2   1   18.77    1.54
  -2  -9   1   19.36    0.99
   6 -11  -1   77.44    2.04
 -11   5  -1   74.81    2.75
   5   6  -1   79.50    3.30
 -11   5  -1   77.51    2.95
 -11   5  -1   81.12    2.97
   5   6  -1   77.74    2.57
   6 -11  -1   74.13    2.06
   5   6  -1   77.99    2.71
  11  -5   1   77.47    2.97
  11  -5   1   74.98    2.60
  11  -5   1   75.43    2.75
  -5  -6   1   81.11    2.78
  -6  11   1   75.01    3.06
  -5  -6   1   74.20    2.20
  -5  -6   1   73.09    2.72
  -6  11   1   74.64    2.02
  -6  11   1   76.70    2.05
   3 -11  -1  427.50    8.91
   3 -11  -1  433.50    7.98
   8   3  -1  447.19    9.43
 -11   8  -1  427.95    8.46
   8   3  -1  423.91    8.11
 -11   8  -1  431.89    8.71
 -11   8  -1  434.28    9.09
  11  -8   1  428.07    8.23
  -3  11   1  435.73    8.93
  -8  -3   1  440.52    8.37
  11  -8   1  436.18    8.49
  -8  -3   1  422.75    9.58
  -3  11   1  429.98    7.10
  -3  11   1  435.47    8.01
  -8  -3   1  428.90    8.10
  11  -8   1  426.99    9.27
   0 -11  -1  264.18    6.43
 -11  11  -1  252.91    6.56
   0 -11  -1  274.08    5.76
 -11  11  -1  273.80    6.06
  11   0  -1  271.09    5.45
  11   0  -1  263.51    6.71
 -11  11  -1  270.69    5.74
 -11   0   1  270.39    5.77
  11 -11   1  281.27    7.10
  11 -11   1  277.03    5.52
   0  11   1  270.92    4.70
 -11   0   1  269.94    5.57
   0  11   1  262.48    5.75
 -11   0   1  254.66    6.87
  11 -11   1  259.14    5.60
   0  11   1  272.03    6.18
  -3 -11  -1  118.00    4.05
 -11  14  -1  117.04    3.44
  -3 -11  -1  121.21    3.54
  14  -3  -1  119.39    2.94
  14  -3  -1  118.72    4.14
 -11  14  -1  123.20    3.17
 -11  14  -1  124.38    4.44
   3  11   1  123.73    3.66
 -14   3   1  115.13    4.31
   3  11   1  123.46    3.08
 -14   3   1  118.22    3.00
   3  11   1  120.81    3.59
 -14   3   1  120.50    3.48
  11 -14   1  115.33    4.47
  11 -14   1  123.30    2.91
  11 -14   1  121.72    3.00
   3  11   1  121.97    2.82
 -11  17  -1   10.87    0.94
 -11  17  -1    8.41    1.57
  -6 -11  -1   11.76    1.34
 -11  17  -1   12.55    1.19
  -6 -11  -1   11.21    1.03
  17  -6  -1   10.15    1.56
  -6 -11  -1   10.37    1.28
  -6 -11  -1   11.05    1.51
  17  -6  -1    9.95    0.92
   6  11   1   10.67    1.20
 -17   6   1    7.83    1.51
 -17   6   1   12.27    1.29
   6  11   1   11.41    1.41
 -17   6   1    9.31    0.83
  11 -17   1   11.71    0.70
   6  11   1   10.57    1.25
  11 -17   1    9.47    1.80
   6  11   1    9.74    0.99
 -11  20  -1    1.18    0.58
  20  -9  -1    0.51    0.53
 -11  20  -1    0.92    1.01
  -9 -11  -1    0.12    0.71
  -9 -11  -1    0.86    0.75
  20  -9  -1    1.17    0.81
 -11  20  -1    0.71    0.43
  -9 -11  -1    0.94    0.80
  -9 -11  -1    0.66    0.66
   9  11   1    0.38    0.64
   9  11   1    1.39    0.71
   9  11   1    1.18    0.70
 -20   9   1    0.49    0.40
   9  11   1    0.59    0.57
 -20   9   1    0.30    0.60
 -20   9   1   -0.03    0.87
 -12 -11  -1    9.78    1.65
  23 -12  -1    9.38    1.65
 -12 -11  -1    9.66    1.38
 -11  23  -1   10.25    1.48
 -11  23  -1    9.05    0.68
 -11  23  -1   10.28    1.07
 -12 -11  -1   10.07    1.37
 -12 -11  -1    9.40    1.49
 -11  23  -1    6.28    1.50
 -23  12   1    9.49    0.76
 -23  12   1    6.46    1.48
  12  11   1   10.23    1.33
  12  11   1    7.79    1.25
  12  11   1    8.65    1.28
 -23  12   1    8.92    1.30
  12  11   1    8.45    1.41
  20 -12  -1    3.53    1.01
  -8  20  -1    2.37    0.90
 -12  -8  -1    4.24    0.99
  -8  20  -1    5.56    1.41
 -12  -8  -1    4.37    1.03
  -8  20  -1    4.45    0.76
 -12  -8  -1    4.12    1.19
 -12  -8  -1    3.50    0.98
 -20  12   1    3.55    0.44
 -20  12   1    2.90    1.04
  12   8   1    4.47    1.02
  12   8   1    3.75    1.02
  12   8   1    3.36    0.84
  12   8   1    4.46    1.00
 -12  -5  -1   11.84    1.60
 -12  -5  -1   11.31    1.42
 -12  -5  -1   10.31    1.32
  -5  17  -1   14.20    1.60
  -5  17  -1    9.72    1.04
  17 -12  -1   12.69    1.55
 -12  -5  -1    9.15    1.30
  12   5   1    9.48    1.21
  12   5   1   12.22    1.50
 -17  12   1   10.23    1.15
 -17  12   1    9.13    1.45
  12   5   1   13.80    1.43
  12   5   1   11.73    1.54
 -17  12   1   10.31    0.45
  -2  14  -1   29.82    1.88
  14 -12  -1   28.16    1.74
  -2  14  -1   30.35    1.65
 -12  -2  -1   28.35    1.99
 -12  -2  -1   31.08    1.87
 -12  -2  -1   26.46    1.98
 -12  -2  -1   29.84    1.91
  12   2   1   29.54    1.99
  12   2   1   28.78    1.80
 -14  12   1   27.90    1.90
   2 -14   1   29.98    0.79
   2 -14   1   31.36    1.01
   2 -14   1   31.23    1.18
  12   2   1   27.82    1.79
  12   2   1   28.59    2.00
 -12   1  -1   25.33    1.89
 -12   1  -1   23.83    1.94
 -12   1  -1   23.71    1.89
  11 -12  -1   24.79    1.57
   1  11  -1   26.35    1.72
   1  11  -1   26.92    1.68
 -12   1  -1   26.52    1.86
  -1 -11   1   26.75    1.52
  12  -1   1   31.66    1.81
  -1 -11   1   28.01    1.10
  12  -1   1   28.75    1.86
 -11  12   1   25.78    1.67
  12  -1   1   26.29    2.01
  12  -1   1   26.56    1.95
 -11  12   1   25.87    0.84
   4   8  -1   96.13    3.12
 -12   4  -1   94.85    3.38
 -12   4  -1   93.76    3.21
 -12   4  -1   95.58    3.41
   8 -12  -1   94.84    2.30
 -12   4  -1   97.86    3.30
   8 -12  -1   95.75    2.66
   4   8  -1   97.86    3.06
  12  -4   1   88.94    3.25
  -8  12   1   93.84    2.24
  -8  12   1   99.10    2.63
  12  -4   1   95.03    3.20
  -4  -8   1   92.82    3.06
  -4  -8   1   95.51    3.20
  12  -4   1   91.53    3.05
  -4  -8   1   97.29    2.49
   5 -12  -1  262.72    5.24
   7   5  -1  260.17    5.64
   7   5  -1  253.62    6.68
 -12   7  -1  258.43    5.92
   5 -12  -1  265.84    6.33
 -12   7  -1  269.96    6.23
   5 -12  -1  269.18    5.08
 -12   7  -1  258.77    6.32
  12  -7   1  256.53    5.92
  -5  12   1  267.23    6.37
  -7  -5   1  260.79    5.85
  -7  -5   1  263.33    6.05
  -7  -5   1  270.58    5.45
  12  -7   1  260.79    5.71
  12  -7   1  271.01    6.52
  -5  12   1  266.60    5.27
  -5  12   1  259.09    4.82
 -12  10  -1   80.75    2.96
  10   2  -1   82.87    3.53
 -12  10  -1   80.72    3.24
 -12  10  -1   78.53    2.69
  10   2  -1   80.59    2.48
   2 -12  -1   80.53    3.23
   2 -12  -1   77.10    2.50
  12 -10   1   80.03    3.44
 -10  -2   1   81.56    2.62
 -10  -2   1   80.12    3.69
 -10  -2   1   79.93    2.60
  -2  12   1   82.38    2.60
  -2  12   1   79.02    3.03
  12 -10   1   77.93    2.53
  -2  12   1   77.36    1.80
  12 -10   1   79.67    2.68
  -1 -12  -1   69.93    3.07
  13  -1  -1   69.13    2.18
 -12  13  -1   71.09    2.65
  -1 -12  -1   72.20    2.57
 -12  13  -1   69.72    2.38
  13  -1  -1   68.96    3.13
 -12  13  -1   67.64    3.12
 -13   1   1   73.20    3.43
 -13   1   1   71.12    2.32
   1  12   1   74.54    2.67
  12 -13   1   72.87    3.42
 -13   1   1   71.95    2.57
  12 -13   1   73.61    2.23
  12 -13   1   66.52    2.29
   1  12   1   73.43    1.88
   1  12   1   70.60    2.35
   1  12   1   70.47    2.73
 -12  16  -1   32.31    2.49
 -12  16  -1   31.00    1.51
  16  -4  -1   34.42    1.48
  -4 -12  -1   35.33    1.97
  16  -4  -1   33.71    2.28
 -12  16  -1   33.69    1.81
  -4 -12  -1   33.73    2.23
 -16   4   1   36.15    2.50
 -16   4   1   33.06    1.47
   4  12   1   37.27    1.69
   4  12   1   35.15    1.49
 -16   4   1   34.04    1.83
   4  12   1   32.70    1.89
  12 -16   1   29.71    2.56
   4  12   1   31.58    1.84
  12 -16   1   33.05    1.35
  12 -16   1   32.87    1.37
  -7 -12  -1   31.02    1.96
 -12  19  -1   31.61    1.40
  -7 -12  -1   31.49    1.54
 -12  19  -1   30.11    1.66
  -7 -12  -1   30.49    2.28
  19  -7  -1   27.97    2.15
 -12  19  -1   32.88    2.56
  -7 -12  -1   30.59    1.95
  19  -7  -1   29.50    1.47
   7  12   1   30.83    1.63
 -19   7   1   28.89    2.36
  12 -19   1   31.62    0.97
   7  12   1   26.97    1.88
   7  12   1   31.44    1.83
  12 -19   1   29.14    2.73
   7  12   1   31.37    1.79
 -19   7   1   29.17    1.83
 -19   7   1   32.60    1.38
 -12  22  -1    4.89    1.36
  22 -10  -1    3.14    1.05
 -10 -12  -1    3.11    1.07
 -12  22  -1    5.66    0.90
 -10 -12  -1    4.06    1.00
 -12  22  -1    5.40    0.68
 -10 -12  -1    4.90    1.18
  22 -10  -1    5.08    0.88
 -10 -12  -1    4.23    0.94
  10  12   1    5.76    0.99
 -22  10   1    4.35    1.32
  10  12   1    4.69    1.12
 -22  10   1    4.55    0.94
 -22  10   1    5.66    0.69
  10  12   1    5.45    1.08
  10  12   1    5.06    1.02
 -13 -12  -1    5.05    1.21
 -13 -12  -1    3.76    1.28
  25 -13  -1    2.81    1.09
 -13 -12  -1    5.13    1.45
 -12  25  -1    5.90    1.19
 -13 -12  -1    2.92    0.99
 -12  25  -1    4.35    0.86
 -12  25  -1    4.36    1.45
  13  12   1    4.19    1.05
  13  12   1    3.61    1.15
 -25  13   1    4.40    1.42
 -25  13   1    7.03    1.26
  13  12   1    4.62    1.19
  13  12   1    4.60    1.09
 -25  13   1    3.45    0.59
 -13  -9  -1   -0.15    0.70
  -9  22  -1    0.29    0.52
 -13  -9  -1   -0.50    0.74
  22 -13  -1   -0.14    0.64
  -9  22  -1   -0.16    0.91
 -13  -9  -1    1.47    0.92
 -13  -9  -1   -0.30    0.59
  -9  22  -1    0.38    0.72
 -22  13   1   -0.40    0.26
  13   9   1    0.95    0.76
  13   9   1   -0.06    0.55
  13   9   1    1.86    0.88
  13   9   1    1.03    0.67
 -22  13   1    0.75    0.60
 -22  13   1   -1.01    0.68
  -6  19  -1   12.88    1.54
 -13  -6  -1    9.98    1.41
 -13  -6  -1   11.61    1.51
  -6  19  -1   11.90    1.08
 -13  -6  -1   12.28    1.65
 -13  -6  -1    9.04    1.35
  19 -13  -1   15.21    1.76
 -19  13   1   11.69    1.21
  13   6   1   11.84    1.46
  13   6   1   10.76    1.47
 -19  13   1    9.98    1.61
  13   6   1   10.34    1.35
  13   6   1   10.88    1.34
  16 -13  -1   16.84    1.60
 -13  -3  -1   17.89    1.52
  -3  16  -1   18.78    1.66
 -13  -3  -1   15.63    1.61
 -13  -3  -1   13.61    1.54
  -3  16  -1   17.63    1.32
 -13  -3  -1   19.72    1.69
 -16  13   1   15.22    1.64
  13   3   1   15.45    1.49
  13   3   1   17.18    1.66
  13   3   1   15.30    1.39
  13   3   1   18.43    1.53
 -13   0  -1    5.80    1.15
   0  13  -1    7.33    1.00
 -13   0  -1    6.06    1.16
 -13   0  -1    6.29    1.11
 -13   0  -1    5.48    1.13
   0  13  -1    5.43    1.05
  13 -13  -1    7.02    1.13
   0 -13   1    6.54    0.60
  13   0   1    4.71    1.06
  13   0   1    6.66    1.07
 -13  13   1    6.20    0.43
   0 -13   1    6.37    0.74
  13   0   1    8.83    1.29
 -13  13   1    6.21    1.08
  13   0   1    5.64    1.25
 -13   3  -1   11.26    1.45
 -13   3  -1   12.04    1.57
   3  10  -1   14.67    1.43
   3  10  -1   11.52    1.30
 -13   3  -1   11.70    1.38
  10 -13  -1   11.66    1.20
  10 -13  -1   11.09    0.83
 -13   3  -1    9.81    1.43
  13  -3   1   12.72    1.63
  13  -3   1   10.24    1.28
 -10  13   1   11.99    1.19
  13  -3   1   11.49    1.38
  13  -3   1   11.79    1.24
  -3 -10   1   12.18    0.90
  -3 -10   1   11.07    1.21
 -10  13   1   10.10    0.72
 -13   6  -1   63.36    2.91
   6   7  -1   69.64    2.53
   7 -13  -1   68.83    2.14
   7 -13  -1   72.63    2.07
   6   7  -1   63.28    3.21
 -13   6  -1   69.67    2.93
 -13   6  -1   70.33    2.97
 -13   6  -1   70.54    2.72
  13  -6   1   68.78    2.96
  13  -6   1   71.93    2.63
  -7  13   1   68.42    2.02
  -6  -7   1   73.88    2.74
  -6  -7   1   68.65    2.18
  -6  -7   1   74.77    2.81
  -7  13   1   68.76    3.01
  13  -6   1   71.05    2.74
  -7  13   1   69.81    2.01
 -13   9  -1   21.88    1.80
 -13   9  -1   20.75    1.51
   9   4  -1   19.03    1.31
 -13   9  -1   20.47    1.72
   4 -13  -1   19.27    1.89
   4 -13  -1   19.58    1.22
   9   4  -1   21.42    2.17
  -4  13   1   18.31    0.99
  -9  -4   1   19.77    1.37
  -4  13   1   17.80    1.79
  -9  -4   1   22.18    2.13
  13  -9   1   19.79    1.48
  -4  13   1   19.08    1.28
  13  -9   1   20.94    1.37
  -9  -4   1   20.47    1.47
  13  -9   1   17.75    1.79
 -13  12  -1  155.72    4.06
  12   1  -1  165.82    5.10
 -13  12  -1  158.25    4.37
  12   1  -1  157.95    3.87
   1 -13  -1  154.44    4.65
 -13  12  -1  156.42    4.95
   1 -13  -1  164.20    4.16
 -12  -1   1  155.13    5.18
  -1  13   1  157.28    4.37
  13 -12   1  154.27    3.86
  13 -12   1  157.16    5.21
  -1  13   1  162.60    4.14
 -12  -1   1  160.31    4.00
  13 -12   1  158.14    4.02
 -12  -1   1  160.03    4.14
 -13  15  -1   30.18    1.85
  -2 -13  -1   34.11    1.85
  -2 -13  -1   32.27    2.22
  15  -2  -1   29.99    2.19
 -13  15  -1   32.33    1.61
 -13  15  -1   38.26    2.38
  15  -2  -1   30.86    1.50
   2  13   1   31.23    1.80
  13 -15   1   32.05    1.46
   2  13   1   31.44    1.84
  13 -15   1   35.11    2.67
   2  13   1   33.81    1.37
 -15   2   1   33.54    1.79
   2  13   1   32.04    1.38
 -15   2   1   32.18    2.61
 -15   2   1   31.15    1.54
  13 -15   1   31.20    1.47
  -5 -13  -1   -0.18    0.56
  18  -5  -1   -0.58    0.44
  18  -5  -1    0.05    0.85
 -13  18  -1   -0.34    0.84
  -5 -13  -1    0.59    0.83
 -13  18  -1    0.63    0.51
 -13  18  -1   -0.12    0.54
 -18   5   1   -0.11    0.64
  13 -18   1   -0.82    0.96
 -18   5   1    0.02    0.41
   5  13   1    1.28    0.70
  13 -18   1   -0.07    0.32
   5  13   1    0.57    0.50
 -18   5   1   -0.62    0.91
   5  13   1    0.59    0.58
 -13  21  -1   20.80    1.44
  -8 -13  -1   19.17    1.61
  -8 -13  -1   19.10    1.31
  -8 -13  -1   17.33    1.67
  -8 -13  -1   17.24    1.84
  21  -8  -1   19.18    1.30
 -13  21  -1   19.87    2.09
 -13  21  -1   19.31    1.15
  21  -8  -1   18.39    1.96
   8  13   1   17.38    1.48
 -21   8   1   23.14    2.19
   8  13   1   18.66    1.73
   8  13   1   18.64    1.51
   8  13   1   21.26    1.47
 -21   8   1   20.96    1.61
 -21   8   1   19.51    1.13
  13 -21   1   17.41    2.40
 -13  24  -1    4.15    0.85
  24 -11  -1    5.54    1.33
 -11 -13  -1    2.61    0.89
 -13  24  -1    5.32    0.69
 -11 -13  -1    5.15    1.18
  24 -11  -1    4.35    0.92
 -11 -13  -1    3.84    1.17
 -13  24  -1    4.32    1.42
 -11 -13  -1    4.82    1.37
  11  13   1    3.61    1.02
 -24  11   1    4.32    0.67
  11  13   1    5.03    1.02
 -24  11   1    3.30    1.26
 -24  11   1    4.20    0.99
  11  13   1    5.50    1.09
  11  13   1    4.59    1.05
 -13  27  -1    2.26    1.01
 -13  27  -1    3.33    0.84
 -13  27  -1    4.14    1.39
 -14 -13  -1    1.42    1.03
 -14 -13  -1    3.31    1.33
 -14 -13  -1    2.68    0.96
  27 -14  -1    1.32    0.98
  14  13   1    1.19    0.92
 -27  14   1    2.01    1.45
 -27  14   1    0.38    0.80
 -27  14   1    2.46    0.56
  14  13   1    2.88    0.99
  14  13   1    1.24    0.86
  14  13   1    2.44    0.95
 -10  24  -1    3.45    1.35
 -10  24  -1    5.17    1.18
  24 -14  -1    2.89    1.07
 -14 -10  -1    3.20    1.05
 -14 -10  -1    2.13    1.12
 -10  24  -1    3.79    0.77
 -14 -10  -1    4.45    1.10
 -14 -10  -1    3.92    1.25
 -24  14   1    2.50    1.18
  14  10   1    2.47    0.91
  14  10   1    3.86    1.08
  14  10   1    4.61    1.10
 -24  14   1    3.48    0.96
 -24  14   1    3.45    0.51
 -14  -7  -1    7.39    1.28
 -14  -7  -1    7.55    1.31
 -14  -7  -1    6.85    1.49
  -7  21  -1    5.00    1.09
  21 -14  -1    5.41    1.18
 -14  -7  -1    7.46    1.38
  -7  21  -1    4.32    1.44
  -7  21  -1    6.07    0.87
  14   7   1    7.56    1.27
 -21  14   1    5.91    0.51
 -21  14   1    6.61    1.42
  14   7   1    4.36    0.98
  14   7   1    5.67    1.20
  14   7   1    7.61    1.27
 -21  14   1    5.82    0.95
  18 -14  -1    2.96    0.91
  -4  18  -1    5.90    1.19
 -14  -4  -1    1.41    0.85
 -14  -4  -1    4.22    1.02
 -14  -4  -1    2.45    0.88
  -4  18  -1    2.01    0.67
 -14  -4  -1    3.38    0.97
 -18  14   1    2.89    0.30
 -18  14   1    3.24    0.75
  14   4   1    3.43    1.33
  14   4   1    1.56    0.79
  14   4   1    3.47    0.88
  14   4   1    2.87    0.86
 -18  14   1    3.16    1.05
  -1  15  -1   14.70    1.59
 -14  -1  -1   12.86    1.63
 -14  -1  -1   11.28    1.48
  -1  15  -1   12.32    1.26
  15 -14  -1   11.85    1.27
 -14  -1  -1   12.37    1.63
 -14  -1  -1   14.32    1.52
  14   1   1   13.45    1.59
  14   1   1   12.18    1.30
  14   1   1   11.48    1.37
   1 -15   1   11.55    0.61
  14   1   1   10.77    1.40
 -15  14   1   10.61    0.49
 -15  14   1    9.81    1.35
 -14   2  -1    8.36    1.37
 -14   2  -1    8.03    1.34
  12 -14  -1    6.81    0.99
 -14   2  -1   10.89    1.42
 -14   2  -1    7.95    1.26
   2  12  -1    9.02    1.15
   2  12  -1    7.93    1.21
  14  -2   1    9.98    1.59
  14  -2   1    7.35    1.13
  -2 -12   1    8.62    0.75
 -12  14   1    8.11    1.08
  14  -2   1    7.32    1.18
  -2 -12   1    9.24    1.05
  14  -2   1    8.07    1.19
 -12  14   1    7.72    0.59
 -14   5  -1   11.28    1.46
 -14   5  -1   11.67    1.51
   5   9  -1   15.54    1.45
 -14   5  -1   14.11    1.45
   5   9  -1   14.91    1.50
   5   9  -1   14.59    1.93
   9 -14  -1   12.02    0.97
   9 -14  -1   11.02    1.13
 -14   5  -1   12.97    1.55
  -5  -9   1   13.83    1.45
  -5  -9   1   14.70    1.46
  14  -5   1   15.25    1.61
  -9  14   1   12.19    1.09
  14  -5   1   11.32    1.30
  14  -5   1   13.54    1.48
  -5  -9   1   11.60    0.97
  -9  14   1   10.83    0.86
   8   6  -1  105.62    3.17
   6 -14  -1  100.71    2.73
   6 -14  -1  101.41    2.82
   8   6  -1   99.56    3.98
 -14   8  -1  103.59    3.59
 -14   8  -1   97.34    3.28
 -14   8  -1  104.30    3.74
  -6  14   1   97.71    2.70
  14  -8   1   98.44    3.77
  -6  14   1   96.38    3.54
  14  -8   1   95.98    3.20
  14  -8   1  101.60    3.12
  -8  -6   1   99.08    2.84
  -8  -6   1  101.21    3.45
  -6  14   1  100.34    2.46
  -8  -6   1  107.15    3.33
 -14  11  -1  228.97    5.43
   3 -14  -1  224.23    5.15
   3 -14  -1  226.74    5.86
 -14  11  -1  232.59    5.73
  11   3  -1  233.61    6.39
  11   3  -1  228.84    5.15
 -14  11  -1  235.00    6.26
 -11  -3   1  234.61    5.25
  14 -11   1  224.48    6.27
  -3  14   1  231.18    5.68
 -11  -3   1  224.34    6.61
  -3  14   1  233.01    5.16
  14 -11   1  229.01    5.20
 -11  -3   1  233.23    5.36
  14 -11   1  224.84    5.34
  -3  14   1  224.36    4.72
   0 -14  -1   -0.63    0.59
   0 -14  -1   -0.52    0.80
  14   0  -1    1.04    0.83
  14   0  -1    0.44    0.55
 -14  14  -1    0.73    0.81
 -14  14  -1    0.22    0.53
 -14  14  -1   -0.34    0.66
   0  14   1   -0.21    0.63
   0  14   1   -0.24    0.61
  14 -14   1   -0.75    0.82
  14 -14   1    0.35    0.48
 -14   0   1   -0.01    0.60
 -14   0   1   -1.03    0.84
   0  14   1   -0.80    0.40
  14 -14   1    0.16    0.50
 -14   0   1    0.56    0.59
 -14  17  -1   21.56    1.97
  -3 -14  -1   21.37    1.94
 -14  17  -1   25.16    1.66
  -3 -14  -1   23.94    1.69
  17  -3  -1   20.74    1.32
 -14  17  -1   23.09    1.39
   3  14   1   26.08    1.80
   3  14   1   23.72    1.56
 -17   3   1   22.42    1.33
 -17   3   1   25.17    2.40
 -17   3   1   21.13    1.89
  14 -17   1   23.77    1.24
   3  14   1   22.50    1.31
   3  14   1   23.00    1.26
  14 -17   1   23.65    2.34
  -6 -14  -1    9.49    1.54
  20  -6  -1   11.04    1.65
 -14  20  -1   12.15    1.05
 -14  20  -1   12.01    1.29
  -6 -14  -1    9.52    1.38
 -14  20  -1   11.04    1.69
  20  -6  -1   12.09    1.11
  14 -20   1   11.65    0.72
   6  14   1   11.19    1.44
 -20   6   1    9.89    1.32
   6  14   1   11.76    1.36
   6  14   1    9.42    1.06
   6  14   1   10.18    1.19
 -20   6   1   10.77    0.99
 -20   6   1    8.42    1.65
  14 -20   1   10.75    1.80
  -9 -14  -1   12.30    1.18
  23  -9  -1   11.73    1.25
  -9 -14  -1   11.15    1.51
 -14  23  -1   14.54    1.04
 -14  23  -1   12.11    1.93
  23  -9  -1   11.96    1.76
  -9 -14  -1    9.94    1.47
 -14  23  -1   11.43    1.22
  -9 -14  -1   13.96    1.93
 -23   9   1   13.84    2.18
   9  14   1   12.56    1.30
   9  14   1   12.00    1.34
 -23   9   1   12.97    1.60
 -23   9   1   12.57    1.01
   9  14   1   12.51    1.47
   9  14   1   12.69    1.65
 -12 -14  -1    0.74    1.03
  26 -12  -1    1.48    0.82
 -12 -14  -1    1.55    0.84
 -12 -14  -1    3.44    1.21
 -14  26  -1    2.77    1.10
 -14  26  -1    1.95    0.54
 -14  26  -1    2.50    1.37
  26 -12  -1    2.17    1.07
 -14  26  -1    2.36    0.78
 -12 -14  -1    2.15    1.02
  12  14   1    1.59    0.85
 -26  12   1    0.49    0.85
  12  14   1    1.99    0.95
 -26  12   1    2.10    0.57
 -26  12   1    2.71    1.32
  12  14   1    0.56    0.68
  12  14   1    3.27    0.94
 -14  29  -1    1.52    0.72
 -15 -14  -1    2.56    1.33
  29 -15  -1    3.03    1.35
 -15 -14  -1    3.50    1.07
 -14  29  -1    2.77    1.35
 -15 -14  -1    1.81    1.27
 -14  29  -1    1.93    0.98
 -15 -14  -1    3.08    1.06
 -29  15   1    1.22    0.52
  15  14   1    2.08    0.92
 -29  15   1    1.99    0.93
  15  14   1   -0.22    0.83
 -29  15   1    1.40    1.32
  15  14   1    2.98    1.16
 -29  15   1    3.01    1.17
  15  14   1    2.74    1.05
 -11  26  -1    6.79    1.73
  26 -15  -1    7.72    1.57
 -11  26  -1    7.82    1.41
 -11  26  -1    9.84    1.13
 -15 -11  -1    8.43    1.43
 -15 -11  -1    7.16    1.51
 -15 -11  -1    7.20    1.34
 -15 -11  -1    6.26    1.49
  15  11   1   10.09    1.45
 -26  15   1    7.44    1.74
  15  11   1    6.33    1.41
  15  11   1    6.94    1.32
 -26  15   1    7.58    0.72
 -26  15   1    6.85    1.26
  15  11   1    6.72    1.29
 -15  -8  -1   19.59    1.95
 -15  -8  -1   17.80    1.92
 -15  -8  -1   15.43    1.62
  -8  23  -1   17.64    2.36
  23 -15  -1   16.58    2.02
  -8  23  -1   16.34    1.27
  -8  23  -1   15.20    1.59
 -15  -8  -1   14.85    1.78
 -23  15   1   12.62    1.85
 -23  15   1   19.79    1.61
  15   8   1   15.58    1.67
  15   8   1   16.02    1.57
 -23  15   1   16.15    0.78
  15   8   1   18.45    2.09
  -5  20  -1    5.14    1.06
 -15  -5  -1    4.43    1.12
  20 -15  -1    6.06    1.19
 -15  -5  -1    4.56    1.15
 -15  -5  -1    4.61    1.09
 -15  -5  -1    5.10    1.10
  -5  20  -1    7.90    0.97
  15   5   1    5.70    1.23
  15   5   1    5.49    1.08
  15   5   1    3.85    1.00
 -20  15   1    5.61    0.99
 -20  15   1    5.56    1.23
  15   5   1    5.26    1.11
 -15  -2  -1   15.16    1.46
  17 -15  -1   13.67    1.49
  -2  17  -1   10.58    1.66
 -15  -2  -1   12.62    1.66
 -15  -2  -1   12.45    1.54
 -15  -2  -1   11.41    1.51
  -2  17  -1   12.21    1.25
  15   2   1   14.33    1.49
  15   2   1   16.63    1.86
 -17  15   1   11.19    1.51
  15   2   1   15.65    1.61
  15   2   1   13.99    1.48
 -17  15   1   12.57    0.54
   2 -17   1   14.52    0.60
   1  14  -1   48.78    2.36
   1  14  -1   51.74    2.22
 -15   1  -1   49.12    2.54
 -15   1  -1   50.30    2.60
 -15   1  -1   48.00    2.44
  14 -15  -1   50.33    2.31
 -15   1  -1   48.65    2.56
  15  -1   1   46.23    2.64
 -14  15   1   51.61    2.39
  -1 -14   1   51.15    1.44
  15  -1   1   48.11    2.40
  -1 -14   1   50.65    1.70
  15  -1   1   51.95    2.48
  15  -1   1   47.77    2.49
 -14  15   1   49.36    1.32
  -1 -14   1   49.31    1.49
  11 -15  -1   27.22    1.62
   4  11  -1   26.06    1.78
 -15   4  -1   28.03    2.00
 -15   4  -1   26.21    1.94
 -15   4  -1   28.77    1.97
   4  11  -1   27.02    1.73
 -15   4  -1   28.26    1.95
  15  -4   1   27.76    1.74
  15  -4   1   25.47    2.18
 -11  15   1   25.49    1.55
  15  -4   1   25.69    1.95
 -11  15   1   27.53    1.11
  15  -4   1   27.44    1.89
  -4 -11   1   28.06    1.73
  -4 -11   1   26.10    1.27
  -4 -11   1   28.27    1.95
   7   8  -1   17.97    2.10
 -15   7  -1   13.09    1.42
   7   8  -1   16.61    1.42
   8 -15  -1   14.18    1.25
 -15   7  -1   16.31    1.71
   8 -15  -1   12.16    1.04
 -15   7  -1   14.63    1.71
 -15   7  -1   16.85    1.73
  -8  15   1   15.42    1.05
  15  -7   1   14.67    1.61
  -8  15   1   14.70    1.73
  15  -7   1   15.02    1.43
  -8  15   1   14.50    1.07
  15  -7   1   15.41    1.43
  -7  -8   1   15.47    1.59
  -7  -8   1   16.30    1.50
  -7  -8   1   13.71    1.12
   5 -15  -1   25.76    1.95
 -15  10  -1   26.48    1.95
   5 -15  -1   27.39    1.53
 -15  10  -1   27.28    2.01
  10   5  -1   24.90    1.55
 -15  10  -1   29.17    1.85
  10   5  -1   28.48    2.32
  -5  15   1   24.47    1.90
  15 -10   1   23.97    2.12
  -5  15   1   27.45    1.42
 -10  -5   1   26.21    1.51
  15 -10   1   30.30    1.72
  -5  15   1   26.67    1.16
 -10  -5   1   28.04    2.56
 -10  -5   1   25.31    1.64
  15 -10   1   26.00    1.74
 -15  13  -1   92.78    3.31
   2 -15  -1   94.16    3.03
  13   2  -1   88.25    2.79
 -15  13  -1   91.02    3.06
  13   2  -1  100.09    3.96
 -15  13  -1   90.26    3.68
   2 -15  -1   90.06    3.46
  15 -13   1   98.55    2.96
 -13  -2   1   94.10    4.08
  -2  15   1   85.10    3.14
  15 -13   1   89.79    3.92
 -13  -2   1   97.02    3.06
  -2  15   1   90.67    2.42
  15 -13   1   92.18    2.94
 -13  -2   1   94.37    3.02
  -2  15   1   91.89    2.96
 -15  16  -1    4.71    0.86
  -1 -15  -1    4.36    1.14
  16  -1  -1    3.65    1.20
  16  -1  -1    4.09    0.78
 -15  16  -1    3.17    1.17
  -1 -15  -1    4.02    0.92
 -15  16  -1    5.03    1.04
  15 -16   1    2.76    1.28
   1  15   1    4.34    0.58
   1  15   1    4.54    0.70
   1  15   1    4.28    0.90
   1  15   1    4.88    1.00
 -16   1   1    4.65    0.96
 -16   1   1    3.67    1.24
 -16   1   1    4.33    0.82
  15 -16   1    4.43    0.78
  15 -16   1    4.99    0.78
 -15  19  -1   47.02    2.89
 -15  19  -1   52.12    2.06
  19  -4  -1   50.26    2.87
  19  -4  -1   52.16    2.07
 -15  19  -1   48.91    2.27
  -4 -15  -1   53.79    2.81
  -4 -15  -1   50.23    2.48
 -19   4   1   50.30    1.99
   4  15   1   51.50    2.49
   4  15   1   53.96    2.03
   4  15   1   49.86    1.98
   4  15   1   54.38    2.36
  15 -19   1   48.09    1.68
 -19   4   1   48.17    3.09
 -19   4   1   51.70    2.41
  15 -19   1   48.95    3.16
  22  -7  -1    2.00    0.71
 -15  22  -1    2.16    1.17
  22  -7  -1    0.25    0.85
 -15  22  -1    2.43    0.64
 -15  22  -1    2.10    0.76
  -7 -15  -1    0.48    0.81
  -7 -15  -1    1.28    0.96
  -7 -15  -1    1.72    0.41
   7  15   1    2.61    0.80
   7  15   1    3.20    0.85
 -22   7   1    3.34    1.42
 -22   7   1    1.90    0.87
 -22   7   1    1.61    0.58
   7  15   1    3.59    0.97
   7  15   1    2.93    0.77
  15 -22   1    2.32    1.45
 -10 -15  -1    3.45    1.28
  25 -10  -1    1.41    1.03
 -15  25  -1    3.36    0.68
 -10 -15  -1    1.73    1.03
 -10 -15  -1    2.77    1.05
 -10 -15  -1    2.60    0.73
 -15  25  -1    3.21    0.84
  25 -10  -1    3.08    0.96
 -15  25  -1    2.47    1.27
 -10 -15  -1    3.22    0.79
 -25  10   1    1.61    0.81
 -25  10   1    4.46    1.50
  10  15   1    3.58    0.89
  10  15   1    3.20    1.00
  10  15   1    2.69    0.90
 -25  10   1    2.56    0.66
  10  15   1    2.09    0.83
  28 -13  -1    5.09    1.40
 -13 -15  -1    3.64    1.34
 -15  28  -1    3.67    0.67
 -13 -15  -1    4.43    1.04
 -15  28  -1    5.47    1.57
 -13 -15  -1    3.50    1.31
 -15  28  -1    5.87    1.23
 -13 -15  -1    5.02    1.26
 -15  28  -1    4.18    0.93
  13  15   1    5.90    1.36
 -28  13   1    4.72    1.63
  13  15   1    4.31    1.06
  13  15   1    3.23    0.99
 -28  13   1    3.54    1.13
  13  15   1    4.71    1.10
 -28  13   1    4.06    0.71
 -28  13   1    4.90    1.36
 -15  31  -1    1.71    0.99
 -15  31  -1    2.38    0.83
  31 -16  -1   -0.10    1.01
 -16 -15  -1    3.37    1.11
 -16 -15  -1    1.39    1.35
 -15  31  -1    1.55    1.45
 -16 -15  -1    2.50    1.21
 -31  16   1    2.33    0.63
  16  15   1    2.66    1.07
  16  15   1    1.89    1.22
 -31  16   1    2.47    1.11
  16  15   1    0.39    0.88
 -31  16   1    2.57    1.23
 -31  16   1    2.26    1.58
  16  15   1    1.27    0.91
 -12  28  -1   11.83    1.25
 -12  28  -1    9.80    1.52
  28 -16  -1   11.10    1.91
 -16 -12  -1   10.18    1.84
 -16 -12  -1   13.63    1.77
 -16 -12  -1   12.10    1.72
 -16 -12  -1   14.55    2.11
 -12  28  -1   10.40    1.94
 -28  16   1    8.60    2.25
  16  12   1   12.20    1.65
  16  12   1   13.52    1.72
  16  12   1   11.69    1.60
  16  12   1   15.61    2.13
 -28  16   1   14.83    1.89
 -28  16   1   13.36    0.91
  -9  25  -1    2.94    1.41
 -16  -9  -1    4.79    1.40
  -9  25  -1    1.75    0.71
 -16  -9  -1    2.74    1.20
 -16  -9  -1    2.78    1.01
 -16  -9  -1    1.55    0.92
  -9  25  -1    1.45    0.95
  25 -16  -1    2.02    0.92
  16   9   1    1.16    0.88
 -25  16   1    3.54    1.26
  16   9   1    3.05    1.04
 -25  16   1    2.35    0.44
  16   9   1    3.41    1.21
 -25  16   1    1.01    0.74
  16   9   1    3.60    1.15
  22 -16  -1   36.44    2.38
 -16  -6  -1   34.51    2.52
 -16  -6  -1   33.12    2.37
 -16  -6  -1   38.95    2.64
 -16  -6  -1   35.67    2.23
  -6  22  -1   33.61    1.69
  -6  22  -1   34.94    2.21
  16   6   1   29.04    2.07
 -22  16   1   37.20    2.02
  16   6   1   34.70    2.26
  16   6   1   34.79    2.47
 -22  16   1   34.71    1.05
  16   6   1   32.50    2.28
 -22  16   1   29.96    2.39
 -16  -3  -1    0.68    0.64
 -16  -3  -1   -0.43    0.72
 -16  -3  -1   -0.48    0.65
 -16  -3  -1    1.27    0.80
  -3  19  -1    0.17    0.60
  -3  19  -1    0.17    0.59
  19 -16  -1   -0.08    0.52
  16   3   1    0.22    0.65
 -19  16   1    0.10    0.38
  16   3   1    0.45    0.75
  16   3   1   -1.02    0.61
  16   3   1    0.34    0.67
 -19  16   1    0.65    0.82
 -19  16   1    1.21    0.58
 -16   0  -1   39.54    2.34
 -16   0  -1   38.69    2.36
 -16   0  -1   36.56    2.38
   0  16  -1   37.68    1.92
 -16   0  -1   37.74    2.19
  16 -16  -1   34.51    2.07
  16   0   1   38.43    2.30
  16   0   1   41.35    2.39
  16   0   1   36.25    2.20
   0 -16   1   37.90    1.21
 -16  16   1   36.00    1.06
  16   0   1   33.89    2.00
 -16  16   1   38.54    2.22
   3  13  -1   14.63    1.42
 -16   3  -1   16.06    1.68
 -16   3  -1   16.26    1.63
 -16   3  -1   17.23    1.77
  13 -16  -1   18.25    1.47
 -16   3  -1   17.05    1.90
   3  13  -1   16.02    1.49
  16  -3   1   19.35    1.95
 -13  16   1   15.70    0.85
  16  -3   1   17.99    1.62
 -13  16   1   15.01    1.35
  -3 -13   1   16.53    1.29
  -3 -13   1   14.86    1.57
  16  -3   1   15.53    1.49
  -3 -13   1   16.87    0.99
  16  -3   1   17.03    1.44
  -3 -13   1   15.47    0.97
   6  10  -1    9.39    1.21
  10 -16  -1   10.13    1.15
 -16   6  -1    8.76    1.28
 -16   6  -1   12.50    1.63
 -16   6  -1   11.14    1.57
 -16   6  -1   11.50    1.51
   6  10  -1   11.33    1.64
  10 -16  -1    9.38    0.93
 -10  16   1   11.08    0.86
  -6 -10   1    9.90    1.00
 -10  16   1    9.75    1.04
  16  -6   1   11.52    1.50
  -6 -10   1   10.04    0.99
  16  -6   1    9.56    1.20
  16  -6   1   12.15    1.45
  -6 -10   1   10.39    1.44
  -6 -10   1   10.00    1.29
   9   7  -1   33.19    1.79
   7 -16  -1   32.99    1.61
   9   7  -1   36.13    2.43
 -16   9  -1   33.93    2.28
   7 -16  -1   32.03    1.67
 -16   9  -1   32.26    2.08
 -16   9  -1   31.86    1.94
  16  -9   1   32.68    2.31
  -7  16   1   32.40    1.55
  16  -9   1   33.06    1.91
  16  -9   1   31.92    1.82
  -7  16   1   33.27    1.41
  -9  -7   1   32.68    1.67
  -9  -7   1   31.26    2.11
  -7  16   1   33.23    2.17
  -9  -7   1   32.37    1.92
 -16  12  -1  102.21    3.63
   4 -16  -1  110.41    3.35
   4 -16  -1  108.24    3.82
 -16  12  -1  113.15    3.57
 -16  12  -1  111.15    4.08
  12   4  -1  105.66    4.15
  12   4  -1  112.73    3.37
  -4  16   1  113.67    3.29
  -4  16   1  113.20    2.70
  16 -12   1  111.05    3.38
  16 -12   1  119.07    4.37
 -12  -4   1  116.93    3.52
 -12  -4   1  116.85    4.69
  -4  16   1  110.62    3.66
  16 -12   1  111.28    3.46
 -12  -4   1  112.37    3.37
  15   1  -1   15.13    1.23
 -16  15  -1   13.74    1.48
   1 -16  -1   13.92    1.31
  15   1  -1   11.21    1.63
   1 -16  -1   14.97    1.67
 -16  15  -1   12.58    1.68
 -16  15  -1   15.07    1.31
  16 -15   1   13.26    1.13
  -1  16   1   13.18    1.41
 -15  -1   1   13.63    1.25
  16 -15   1   13.28    1.18
  16 -15   1   15.53    2.17
 -15  -1   1   14.05    1.97
  -1  16   1   16.57    1.42
 -15  -1   1   15.95    1.35
  18  -2  -1   16.59    1.80
  -2 -16  -1   19.77    1.65
  -2 -16  -1   16.06    1.78
 -16  18  -1   18.37    1.48
 -16  18  -1   19.65    2.07
 -16  18  -1   16.21    1.32
  18  -2  -1   17.98    1.29
 -18   2   1   17.12    2.20
   2  16   1   17.47    1.41
 -18   2   1   17.11    1.47
  16 -18   1   19.26    2.78
 -18   2   1   19.23    1.37
   2  16   1   18.10    1.11
   2  16   1   22.27    1.65
  16 -18   1   18.00    1.15
   2  16   1   18.06    1.22
 -16  21  -1   27.33    2.36
 -16  21  -1   29.34    1.58
 -16  21  -1   26.01    1.77
  -5 -16  -1   29.08    2.21
  -5 -16  -1   33.07    2.08
  21  -5  -1   24.47    2.24
  21  -5  -1   27.54    1.61
 -21   5   1   27.67    1.54
   5  16   1   26.85    1.61
 -21   5   1   28.34    1.99
   5  16   1   30.32    1.61
 -21   5   1   28.96    2.59
   5  16   1   27.76    1.73
   5  16   1   29.72    1.99
  16 -21   1   27.75    1.19
  16 -21   1   26.38    2.53
  -8 -16  -1   53.06    2.82
  24  -8  -1   53.54    2.38
  -8 -16  -1   56.48    1.65
 -16  24  -1   55.43    2.10
 -16  24  -1   55.44    3.35
  24  -8  -1   55.54    3.19
  -8 -16  -1   52.06    1.99
 -16  24  -1   53.67    2.42
  -8 -16  -1   53.24    3.09
   8  16   1   59.20    2.48
 -24   8   1   57.39    3.71
   8  16   1   57.53    2.55
   8  16   1   52.53    2.80
   8  16   1   57.46    2.58
 -24   8   1   57.74    2.88
  16 -24   1   51.25    3.70
 -24   8   1   56.37    2.13
 -16  27  -1    5.99    0.82
 -16  27  -1    5.04    0.99
  27 -11  -1    5.10    1.14
 -16  27  -1    6.81    1.70
 -11 -16  -1    5.10    1.41
 -11 -16  -1    5.75    0.93
  27 -11  -1    6.52    1.53
 -11 -16  -1    3.55    1.33
 -11 -16  -1    4.65    0.92
 -27  11   1    7.40    0.93
 -27  11   1    3.26    1.17
  11  16   1    5.21    1.20
  11  16   1    3.15    0.94
 -27  11   1    4.79    1.29
  11  16   1    5.33    1.11
  11  16   1    2.64    0.91
 -16  30  -1    2.09    0.58
 -16  30  -1    1.13    0.76
 -16  30  -1    1.49    0.93
 -14 -16  -1    3.17    1.36
  30 -14  -1    1.34    1.24
 -16  30  -1    1.25    1.20
 -14 -16  -1    2.12    1.25
 -14 -16  -1   -0.02    0.77
 -14 -16  -1    1.68    0.86
  14  16   1    1.28    1.10
 -30  14   1    1.64    1.08
 -30  14   1    2.83    1.06
 -30  14   1    2.11    0.64
  14  16   1    3.92    1.06
 -30  14   1    2.24    1.49
  14  16   1    2.37    1.01
  33 -17  -1    3.44    1.45
 -17 -16  -1    0.55    1.00
 -16  33  -1    1.15    0.85
 -17 -16  -1   -0.62    1.30
 -17 -16  -1    0.98    1.37
 -17 -16  -1    1.38    1.02
 -16  33  -1    1.96    1.32
 -16  33  -1    1.86    1.11
 -33  17   1    1.38    0.61
  17  16   1    0.59    0.93
  17  16   1    2.09    1.06
 -33  17   1    0.39    0.92
 -33  17   1    1.60    1.15
 -33  17   1   -0.20    1.18
  17  16   1    1.48    1.01
  17  16   1    1.42    1.18
  30 -17  -1    0.90    0.98
 -17 -13  -1    0.60    0.97
 -17 -13  -1    0.70    1.05
 -13  30  -1    1.18    0.71
 -17 -13  -1    1.40    1.22
 -13  30  -1    1.25    0.84
 -13  30  -1    1.03    1.21
 -17 -13  -1    0.52    1.18
 -30  17   1    2.49    1.17
  17  13   1    0.91    0.96
 -30  17   1    0.93    0.47
 -30  17   1    1.44    0.90
 -30  17   1    0.22    1.12
  17  13   1    1.21    0.91
  17  13   1    1.13    0.89
  17  13   1    1.78    1.19
 -17 -10  -1    1.16    1.20
 -17 -10  -1    2.83    1.28
 -10  27  -1    4.13    1.47
 -10  27  -1    2.94    1.00
 -17 -10  -1    1.50    0.99
  27 -17  -1    5.99    1.47
 -17 -10  -1    3.83    1.78
 -10  27  -1    2.44    0.77
 -27  17   1    2.91    0.51
  17  10   1    1.61    0.91
 -27  17   1    3.02    1.36
  17  10   1    2.18    1.04
 -27  17   1    1.77    0.82
  17  10   1    5.39    1.40
  17  10   1    3.02    1.03
 -17  -7  -1    0.98    0.95
  -7  24  -1    0.26    0.58
  -7  24  -1    1.40    0.85
 -17  -7  -1   -0.02    0.72
 -17  -7  -1    2.46    1.17
 -17  -7  -1    1.04    1.00
  24 -17  -1   -0.49    0.67
  -7  24  -1    0.26    1.13
  17   7   1   -0.44    0.73
  17   7   1    0.26    0.92
 -24  17   1    0.49    0.32
 -24  17   1    0.44    0.67
  17   7   1   -0.18    0.69
 -24  17   1    1.55    1.13
  17   7   1    1.13    0.90
 -17  -4  -1    5.18    1.40
  -4  21  -1    8.97    1.39
 -17  -4  -1    5.86    1.30
 -17  -4  -1    7.41    1.45
 -17  -4  -1    7.81    1.36
  21 -17  -1    6.56    1.33
  -4  21  -1    7.90    1.03
 -21  17   1    6.81    1.40
  17   4   1    7.03    1.30
 -21  17   1    7.64    1.11
  17   4   1    7.78    1.30
  17   4   1    6.77    1.32
  17   4   1    6.69    1.33
  -1  18  -1    7.45    1.07
 -17  -1  -1    8.62    1.47
 -17  -1  -1    8.35    1.47
  -1  18  -1    7.40    1.19
  18 -17  -1    9.06    1.32
 -17  -1  -1    6.97    1.15
   1 -18   1    7.63    0.58
  17   1   1    7.37    1.18
  17   1   1    7.74    1.37
  17   1   1   10.67    1.51
 -18  17   1    9.21    0.55
 -18  17   1    8.62    1.39
  15 -17  -1   20.22    1.65
   2  15  -1   20.45    1.87
 -17   2  -1   21.02    1.78
 -17   2  -1   16.22    1.67
 -17   2  -1   19.53    1.77
   2  15  -1   18.89    1.53
 -17   2  -1   19.98    1.94
  17  -2   1   17.75    1.62
  -2 -15   1   19.58    1.00
  17  -2   1   18.83    1.69
 -15  17   1   18.71    0.88
  17  -2   1   21.55    1.64
 -15  17   1   20.81    1.62
  17  -2   1   18.29    1.79
  -2 -15   1   18.65    1.13
  -2 -15   1   19.45    0.94
 -17   5  -1   42.63    2.46
  12 -17  -1   41.60    2.04
 -17   5  -1   43.79    2.47
   5  12  -1   41.92    2.16
 -17   5  -1   42.16    2.37
 -17   5  -1   39.25    2.19
   5  12  -1   43.53    2.18
   5  12  -1   39.81    2.73
 -12  17   1   44.72    1.96
  -5 -12   1   40.44    2.06
  17  -5   1   43.57    2.20
 -12  17   1   43.72    1.53
  -5 -12   1   43.49    1.67
  -5 -12   1   45.33    2.42
  -5 -12   1   40.76    1.67
  17  -5   1   44.77    2.48
  17  -5   1   41.29    2.26
 -17   8  -1   49.13    2.45
 -17   8  -1   46.18    2.57
   9 -17  -1   49.08    2.14
 -17   8  -1   49.17    2.63
   9 -17  -1   45.03    1.88
 -17   8  -1   47.68    2.49
   8   9  -1   46.74    2.23
   8   9  -1   48.86    2.95
  -9  17   1   47.38    1.84
  -8  -9   1   45.42    1.97
  -8  -9   1   42.48    2.30
  -8  -9   1   46.25    2.36
  17  -8   1   42.93    2.33
  17  -8   1   45.41    2.69
  -8  -9   1   47.30    1.90
  17  -8   1   47.89    2.25
  -9  17   1   46.74    2.60
  -9  17   1   45.85    1.76
  11   6  -1    8.87    1.18
 -17  11  -1   12.39    1.59
   6 -17  -1   10.88    1.11
  11   6  -1   11.79    1.73
   6 -17  -1    8.59    1.34
 -17  11  -1    7.85    1.19
 -17  11  -1   12.12    1.67
 -11  -6   1    8.78    1.07
  -6  17   1    7.21    0.94
  -6  17   1    7.98    0.85
 -11  -6   1   12.32    1.91
  -6  17   1    8.54    1.34
  17 -11   1    7.64    1.12
  17 -11   1    8.82    1.51
  17 -11   1   10.25    1.12
 -11  -6   1   11.02    1.40
   3 -17  -1   21.64    1.60
   3 -17  -1   20.71    1.87
 -17  14  -1   19.17    1.87
 -17  14  -1   20.34    1.57
  14   3  -1   19.97    2.10
  14   3  -1   19.61    1.42
 -17  14  -1   21.40    1.70
 -14  -3   1   18.75    1.52
  17 -14   1   25.43    1.59
  -3  17   1   20.51    1.48
 -14  -3   1   19.98    2.43
  -3  17   1   19.88    1.18
  17 -14   1   23.47    1.53
  -3  17   1   19.22    1.63
 -14  -3   1   18.91    1.52
  17 -14   1   23.28    2.10
 -17  17  -1   31.88    1.94
 -17  17  -1   29.83    1.73
  17   0  -1   32.55    2.38
   0 -17  -1   29.49    2.21
  17   0  -1   30.47    1.66
 -17  17  -1   28.09    2.35
   0 -17  -1   29.60    1.93
   0  17   1   27.66    2.14
   0  17   1   28.68    1.73
   0  17   1   28.90    1.44
 -17   0   1   31.90    1.97
 -17   0   1   28.23    2.52
  17 -17   1   30.07    1.58
 -17   0   1   29.72    1.71
  20  -3  -1    5.05    0.88
  -3 -17  -1    6.59    1.38
  -3 -17  -1    4.61    1.10
 -17  20  -1    5.08    0.89
 -17  20  -1    5.57    1.05
  20  -3  -1    5.39    1.28
 -17  20  -1    2.69    1.07
   3  17   1    4.72    0.77
   3  17   1    5.86    1.15
 -20   3   1    4.73    1.45
  17 -20   1    4.81    1.41
   3  17   1    4.42    0.90
  17 -20   1    4.25    0.68
 -20   3   1    6.14    0.94
   3  17   1    6.26    0.92
 -20   3   1    5.86    1.10
 -17  23  -1   45.70    2.30
  -6 -17  -1   42.91    2.51
  -6 -17  -1   44.59    2.78
  23  -6  -1   45.84    2.16
 -17  23  -1   41.99    1.89
  23  -6  -1   43.11    2.86
 -17  23  -1   40.41    2.83
   6  17   1   46.71    2.27
 -23   6   1   40.75    2.43
 -23   6   1   46.17    2.74
   6  17   1   41.61    2.08
   6  17   1   40.19    2.42
   6  17   1   45.63    2.11
 -23   6   1   45.34    2.01
 -23   6   1   44.19    3.24
  17 -23   1   45.90    3.37
  -9 -17  -1   24.66    2.16
 -17  26  -1   26.74    2.55
 -17  26  -1   27.02    1.50
  -9 -17  -1   28.59    2.46
 -17  26  -1   27.61    1.84
  26  -9  -1   26.17    1.85
  -9 -17  -1   25.83    1.19
  26  -9  -1   26.69    2.43
  -9 -17  -1   27.10    1.18
 -26   9   1   26.89    1.54
   9  17   1   23.80    2.03
 -26   9   1   23.16    2.85
 -26   9   1   26.33    2.05
   9  17   1   30.76    1.98
  17 -26   1   30.27    3.02
   9  17   1   28.55    1.87
 -26   9   1   25.07    2.19
   9  17   1   28.75    1.86
 -17  29  -1    3.43    1.11
 -17  29  -1    3.99    0.75
 -17  29  -1    3.08    1.35
 -12 -17  -1    4.14    1.41
 -12 -17  -1    4.45    0.90
  29 -12  -1    5.55    1.21
 -12 -17  -1    1.77    1.02
  29 -12  -1    3.97    1.47
 -12 -17  -1    3.40    1.36
 -12 -17  -1    4.13    0.91
 -17  29  -1    5.46    1.04
 -29  12   1    5.18    0.85
  12  17   1    3.63    1.06
  12  17   1    3.49    1.06
 -29  12   1    3.89    1.23
  12  17   1    6.63    1.40
 -29  12   1    4.72    1.72
  12  17   1    4.46    1.00
 -29  12   1    5.25    1.35
 -15 -17  -1   11.14    1.50
  32 -15  -1    9.10    1.88
 -15 -17  -1   11.08    1.51
 -17  32  -1   13.98    1.51
 -17  32  -1   10.30    2.03
 -15 -17  -1   10.44    1.87
 -17  32  -1   12.54    1.84
 -17  32  -1    9.60    0.90
 -15 -17  -1    9.62    2.01
  15  17   1    8.61    1.47
  15  17   1    9.09    1.57
 -32  15   1   11.58    2.30
  15  17   1    8.66    1.74
 -32  15   1   12.24    1.13
  15  17   1   10.33    1.65
 -32  15   1   10.78    1.85
 -32  15   1    7.80    1.63
 -17  35  -1    0.72    0.87
 -17  35  -1    2.63    1.60
 -18 -17  -1    0.33    1.39
  35 -18  -1    0.86    1.29
 -18 -17  -1    2.00    1.21
 -17  35  -1    0.82    1.00
 -18 -17  -1    3.41    1.69
 -18 -17  -1    1.01    1.05
 -35  18   1    1.80    0.66
  18  17   1    1.84    1.06
  18  17   1    0.58    0.88
  18  17   1    1.00    1.14
 -35  18   1   -0.34    1.19
 -35  18   1   -1.03    0.79
 -35  18   1   -0.36    1.06
  18  17   1    1.75    1.34
 -18 -14  -1    2.98    1.46
  32 -18  -1    2.78    1.35
 -18 -14  -1    4.35    1.73
 -18 -14  -1    5.83    1.79
 -14  32  -1    1.98    1.07
 -14  32  -1    2.62    1.43
 -18 -14  -1    5.47    1.47
 -14  32  -1    5.80    1.09
  18  14   1    2.62    1.22
  18  14   1    2.86    1.16
  18  14   1    4.01    1.20
 -32  18   1    4.51    0.72
 -32  18   1    3.11    1.55
 -32  18   1    4.21    1.36
 -32  18   1    5.57    1.39
  18  14   1    3.53    1.17
 -18 -11  -1    1.16    1.21
 -18 -11  -1    1.91    1.26
 -11  29  -1    0.00    0.71
 -11  29  -1    1.35    0.71
 -18 -11  -1    2.06    1.08
 -18 -11  -1    1.46    0.92
  29 -18  -1    1.46    1.13
 -11  29  -1   -0.41    1.09
 -29  18   1    1.56    0.46
  18  11   1   -0.32    0.82
  18  11   1    0.68    0.75
 -29  18   1   -0.02    0.78
 -29  18   1    0.21    0.72
  18  11   1    0.64    0.84
  18  11   1   -1.14    0.74
 -29  18   1    0.82    1.31
 -18  -8  -1    6.90    1.55
  -8  26  -1    7.48    1.83
  -8  26  -1    7.68    1.42
  -8  26  -1    8.00    1.06
 -18  -8  -1    8.56    1.70
  26 -18  -1    7.38    1.54
 -18  -8  -1    6.94    1.39
 -18  -8  -1    7.29    1.51
  18   8   1    9.25    1.68
 -26  18   1    7.28    0.63
  18   8   1    6.55    1.43
  18   8   1    7.43    1.32
 -26  18   1   10.02    1.44
  18   8   1    6.36    1.28
 -26  18   1    7.26    1.73
 -18  -5  -1    8.20    1.57
 -18  -5  -1   10.02    1.52
  -5  23  -1    8.35    1.10
  -5  23  -1    8.73    1.47
 -18  -5  -1    8.72    1.56
 -18  -5  -1   10.52    1.85
  23 -18  -1    7.77    1.42
  18   5   1    7.96    1.33
  18   5   1   10.03    1.55
  18   5   1    8.49    1.43
 -23  18   1    7.26    1.17
 -23  18   1   11.40    1.83
 -23  18   1    8.82    0.65
  18   5   1    8.47    1.53
  20 -18  -1   17.05    2.19
 -18  -2  -1   20.63    1.76
  -2  20  -1   18.82    1.47
 -18  -2  -1   19.78    2.00
  -2  20  -1   16.98    1.57
 -18  -2  -1   19.44    1.92
 -18  -2  -1   17.02    1.78
  18   2   1   17.19    1.91
  18   2   1   19.57    1.88
  18   2   1   18.99    1.76
 -20  18   1   17.52    0.75
   2 -20   1   17.15    0.78
  18   2   1   17.00    1.67
 -20  18   1   16.49    1.33
 -20  18   1   19.22    1.90
   1  17  -1    4.67    1.02
   1  17  -1    7.16    1.09
 -18   1  -1    4.53    1.14
 -18   1  -1    7.39    1.36
  17 -18  -1    3.99    1.00
 -18   1  -1    5.11    1.26
 -18   1  -1    5.16    1.10
  18  -1   1    5.82    1.18
  18  -1   1    4.64    1.18
  -1 -17   1    4.71    0.60
  18  -1   1    5.86    1.27
 -17  18   1    5.44    1.09
 -17  18   1    4.53    0.51
 -18   4  -1   11.12    1.38
   4  14  -1   11.16    1.34
  14 -18  -1   10.16    1.34
 -18   4  -1   10.41    1.86
   4  14  -1    8.51    1.24
 -18   4  -1   10.86    1.55
 -18   4  -1    7.93    1.32
  -4 -14   1   11.69    0.91
  18  -4   1    8.50    1.63
 -14  18   1   11.52    0.79
  -4 -14   1   10.50    0.89
  18  -4   1    7.33    1.23
  -4 -14   1    9.90    1.13
 -14  18   1    8.09    1.15
  -4 -14   1    7.47    1.33
  18  -4   1    6.90    1.36
  18  -4   1   10.39    1.39
 -18   7  -1   24.00    2.05
 -18   7  -1   23.95    1.88
 -18   7  -1   18.70    1.68
  11 -18  -1   23.07    1.36
 -18   7  -1   22.64    2.49
   7  11  -1   21.87    2.10
  11 -18  -1   19.74    1.54
   7  11  -1   25.46    1.99
 -11  18   1   19.31    1.38
  -7 -11   1   20.36    1.29
  18  -7   1   22.12    1.81
 -11  18   1   21.96    1.20
  18  -7   1   26.35    1.73
  -7 -11   1   21.26    1.73
  -7 -11   1   24.55    1.84
  18  -7   1   22.77    2.04
 -11  18   1   26.04    2.12
  -7 -11   1   19.41    1.32
   8 -18  -1   19.62    1.50
 -18  10  -1   15.78    1.79
  10   8  -1   20.68    2.11
  10   8  -1   20.50    1.56
 -18  10  -1   18.08    1.67
 -18  10  -1   20.17    1.84
   8 -18  -1   16.56    1.29
 -18  10  -1   16.26    1.72
 -10  -8   1   19.92    1.38
  18 -10   1   19.43    1.57
 -10  -8   1   19.47    1.43
 -10  -8   1   20.02    1.75
  18 -10   1   18.67    1.62
 -10  -8   1   19.69    1.75
  18 -10   1   19.73    2.56
  -8  18   1   19.38    1.85
  -8  18   1   21.06    1.28
  -8  18   1   19.00    1.18
 -18  13  -1   18.83    1.74
  13   5  -1   20.74    1.98
   5 -18  -1   20.37    1.81
   5 -18  -1   21.75    1.46
 -18  13  -1   19.14    1.63
  13   5  -1   21.02    1.53
 -18  13  -1   16.98    1.78
  -5  18   1   20.70    1.16
  18 -13   1   20.27    1.53
  -5  18   1   16.10    1.60
  18 -13   1   20.01    1.56
 -13  -5   1   16.75    1.51
 -13  -5   1   21.84    2.42
 -13  -5   1   16.87    1.45
  -5  18   1   21.37    1.43
 -13  -5   1   18.23    1.46
  16   2  -1   17.60    1.38
   2 -18  -1   16.40    1.78
   2 -18  -1   18.41    1.50
  16   2  -1   18.88    2.24
 -18  16  -1   16.41    1.43
 -18  16  -1   14.96    1.85
 -18  16  -1   14.20    1.61
  -2  18   1   18.92    1.52
  18 -16   1   14.19    2.01
 -16  -2   1   16.59    1.42
 -16  -2   1   16.56    1.51
  18 -16   1   17.44    1.33
 -16  -2   1   14.93    2.09
  -2  18   1   15.24    1.23
  18 -16   1   15.25    1.33
  -2  18   1   18.33    1.47
 -18  19  -1   15.74    1.36
  19  -1  -1   18.33    1.89
  -1 -18  -1   13.28    1.57
  19  -1  -1   13.69    1.26
 -18  19  -1   16.47    1.55
 -18  19  -1   12.63    1.81
  -1 -18  -1   14.25    1.77
 -19   1   1   17.55    2.32
 -19   1   1   15.11    1.30
   1  18   1   13.70    1.32
  18 -19   1   12.65    1.09
  18 -19   1   14.57    2.08
 -19   1   1   14.00    1.53
 -19   1   1   13.45    1.56
   1  18   1   15.42    1.46
   1  18   1   11.92    1.12
   1  18   1   15.28    0.94
 -18  22  -1    5.84    0.99
 -18  22  -1    8.10    1.27
  22  -4  -1    6.59    1.06
  -4 -18  -1    4.11    1.07
  22  -4  -1    9.86    1.64
  -4 -18  -1    6.46    1.37
 -18  22  -1    7.36    1.56
  18 -22   1    6.34    0.77
 -22   4   1    5.72    1.19
 -22   4   1    6.58    0.99
 -22   4   1    6.55    1.25
 -22   4   1    7.90    1.82
   4  18   1    7.41    1.36
   4  18   1    6.55    0.96
  18 -22   1    2.94    1.35
   4  18   1    5.89    0.95
   4  18   1    6.43    1.04
  25  -7  -1    2.56    0.95
  -7 -18  -1    1.81    1.01
  25  -7  -1    2.60    1.16
 -18  25  -1    2.15    0.71
  -7 -18  -1    0.86    1.06
 -18  25  -1    1.34    0.80
 -18  25  -1    1.38    1.13
   7  18   1    3.22    0.88
 -25   7   1    2.46    0.90
  18 -25   1    2.68    1.41
 -25   7   1    2.16    0.70
   7  18   1    1.62    0.78
   7  18   1    1.70    0.98
 -25   7   1    1.43    1.24
 -25   7   1    2.47    0.97
   7  18   1    1.32    0.70
  28 -10  -1    2.69    1.24
 -10 -18  -1   -0.53    0.77
 -10 -18  -1    0.71    0.45
  28 -10  -1    0.73    0.90
 -10 -18  -1    2.06    1.21
 -10 -18  -1    1.28    0.50
 -18  28  -1    1.05    0.61
 -18  28  -1   -1.27    0.92
 -18  28  -1    1.01    0.78
 -28  10   1    0.96    0.80
  10  18   1   -0.35    0.56
 -28  10   1    2.06    0.99
 -28  10   1    0.27    0.57
  10  18   1    0.87    0.73
  10  18   1    0.32    0.74
  10  18   1    1.12    0.89
 -28  10   1   -0.23    0.97
  18 -28   1   -0.50    1.29
 -13 -18  -1    0.68    0.71
 -13 -18  -1   -0.11    0.85
 -18  31  -1    1.05    0.74
 -18  31  -1   -0.79    1.08
 -13 -18  -1    2.11    1.30
 -18  31  -1    0.87    0.94
 -13 -18  -1   -0.60    0.63
 -18  31  -1   -0.12    0.52
  31 -13  -1   -0.41    1.02
 -31  13   1    0.37    0.91
 -31  13   1    0.55    1.24
  13  18   1    0.46    0.75
 -31  13   1    0.83    0.59
  13  18   1   -0.57    0.77
 -31  13   1   -0.21    0.89
  13  18   1    0.76    0.87
  13  18   1    0.84    0.84
 -16 -18  -1    7.86    2.02
 -18  34  -1   10.63    1.70
 -16 -18  -1    8.70    1.46
 -16 -18  -1    8.14    1.35
 -18  34  -1    5.47    1.67
 -16 -18  -1    6.76    1.65
 -18  34  -1    5.85    1.21
 -16 -18  -1    6.21    1.81
  34 -16  -1    7.35    1.81
 -34  16   1    7.67    1.66
 -34  16   1    6.28    1.58
 -34  16   1    4.31    1.90
  16  18   1    6.22    1.42
  16  18   1    6.78    1.42
  16  18   1    7.56    1.81
 -34  16   1    8.11    1.09
  16  18   1    9.47    1.66
  37 -19  -1    1.87    1.47
 -19 -18  -1    0.08    1.22
 -18  37  -1   -0.35    1.00
 -18  37  -1   -0.17    0.86
 -19 -18  -1    0.08    1.04
 -19 -18  -1   -0.19    1.44
 -19 -18  -1   -0.02    1.23
 -19 -18  -1   -1.32    0.98
 -37  19   1    0.61    0.60
  19  18   1    1.36    1.11
 -37  19   1   -1.66    0.90
 -37  19   1   -0.65    1.18
  19  18   1    0.14    0.97
 -37  19   1   -1.91    1.19
  19  18   1   -1.77    1.19
  19  18   1    0.27    0.98
 -15  34  -1   -0.52    0.90
 -19 -15  -1   -1.38    1.29
 -15  34  -1   -0.32    1.26
 -19 -15  -1   -0.39    0.86
 -19 -15  -1    0.05    0.99
 -15  34  -1    0.42    0.77
  34 -19  -1    1.27    1.31
 -19 -15  -1    0.24    1.14
 -34  19   1    2.09    1.56
 -34  19   1   -0.69    0.99
  19  15   1    0.33    0.92
  19  15   1    0.47    1.02
  19  15   1    0.98    0.99
 -34  19   1   -0.20    1.05
  19  15   1    0.17    0.90
 -34  19   1    0.15    0.50
 -12  31  -1   -0.07    0.90
 -19 -12  -1   -0.29    1.12
 -19 -12  -1   -1.10    1.08
 -12  31  -1    0.22    0.62
  31 -19  -1    1.05    0.99
 -12  31  -1    0.79    1.18
 -19 -12  -1   -0.78    0.96
 -19 -12  -1    0.55    0.88
  19  12   1   -0.11    0.88
  19  12   1   -0.27    0.89
 -31  19   1   -0.65    0.36
 -31  19   1   -0.94    0.68
 -31  19   1   -0.25    1.24
  19  12   1    1.63    0.93
 -31  19   1   -0.18    0.86
  19  12   1    0.16    0.73
 -19  -9  -1    5.43    1.38
 -19  -9  -1    7.79    1.49
  28 -19  -1    7.47    1.58
 -19  -9  -1    9.54    1.90
  -9  28  -1    8.66    1.47
  -9  28  -1    7.90    1.78
 -19  -9  -1    6.14    1.61
  -9  28  -1    7.87    1.13
  19   9   1    5.36    1.28
 -28  19   1    5.24    0.59
  19   9   1    6.99    1.34
 -28  19   1    8.14    1.41
  19   9   1    8.17    1.53
  19   9   1    4.13    1.25
 -19  -6  -1   11.81    1.60
  25 -19  -1   12.63    1.92
  -6  25  -1   10.62    1.23
 -19  -6  -1   11.82    2.24
  -6  25  -1    9.45    1.51
 -19  -6  -1    7.63    1.73
 -19  -6  -1   10.41    1.70
 -25  19   1    9.56    1.71
  19   6   1    9.07    1.50
  19   6   1   11.75    1.66
  19   6   1   10.44    1.82
  19   6   1   10.44    1.49
 -25  19   1   10.15    1.36
 -25  19   1    9.49    0.70
 -19  -3  -1   14.49    2.02
  -3  22  -1   16.55    1.42
  22 -19  -1   18.31    2.09
 -19  -3  -1   12.87    1.80
  -3  22  -1   16.29    1.87
 -19  -3  -1   12.12    1.89
 -19  -3  -1   12.40    1.56
  19   3   1   16.14    1.63
 -22  19   1   12.82    1.81
  19   3   1   13.21    1.72
  19   3   1   13.35    1.73
  19   3   1   12.92    1.79
   0  19  -1    1.45    0.72
 -19   0  -1    2.33    0.86
   0  19  -1    3.09    0.94
  19 -19  -1    0.72    0.80
 -19   0  -1    1.05    0.91
 -19   0  -1    1.17    0.90
 -19   0  -1    0.39    0.77
   0 -19   1    1.39    0.41
  19   0   1    0.29    0.63
 -19  19   1    1.21    0.36
  19   0   1    1.56    0.90
  19   0   1    1.69    0.89
 -19  19   1    2.15    0.94
  19   0   1    0.82    0.97
 -19   3  -1    7.91    1.30
   3  16  -1    7.45    1.21
 -19   3  -1    7.16    1.39
 -19   3  -1    8.54    1.45
  16 -19  -1    7.49    1.26
 -19   3  -1    7.05    1.37
   3  16  -1    8.32    1.21
 -16  19   1    6.68    1.13
  19  -3   1    6.30    1.43
 -16  19   1    7.63    0.68
  -3 -16   1    6.55    0.70
  19  -3   1    6.46    1.25
  -3 -16   1    7.76    1.41
  -3 -16   1    6.91    0.81
  19  -3   1    6.02    1.21
  -3 -16   1    6.79    0.75
   6  13  -1    1.88    0.78
 -19   6  -1    1.94    0.95
   6  13  -1    2.85    1.19
 -19   6  -1    2.17    0.95
 -19   6  -1    1.36    0.89
 -19   6  -1    2.17    1.08
  13 -19  -1    1.14    0.75
  -6 -13   1    1.76    0.81
  -6 -13   1    2.52    0.62
  -6 -13   1    2.14    0.60
  19  -6   1    1.96    0.90
 -13  19   1    1.88    0.69
  19  -6   1    1.95    0.86
  19  -6   1    2.34    0.79
  -6 -13   1    1.54    0.85
 -13  19   1    2.09    0.54
  10 -19  -1    0.25    0.66
 -19   9  -1    0.01    0.82
 -19   9  -1    1.25    0.89
 -19   9  -1    1.29    0.96
  10 -19  -1   -0.12    0.50
 -19   9  -1    0.28    0.72
   9  10  -1    0.65    0.97
  -9 -10   1    0.24    0.75
  -9 -10   1    0.17    0.53
 -10  19   1    0.22    0.49
  -9 -10   1   -0.15    0.69
 -10  19   1    0.70    0.84
 -10  19   1    0.13    0.45
  19  -9   1    0.83    0.74
  19  -9   1    0.21    0.56
  -9 -10   1   -0.36    0.46
  19  -9   1   -0.38    0.70
   7 -19  -1    7.25    1.09
 -19  12  -1    4.83    1.01
 -19  12  -1    5.16    1.33
  12   7  -1    3.52    1.17
 -19  12  -1    3.47    1.10
  12   7  -1    4.64    0.93
 -12  -7   1    4.40    0.99
 -12  -7   1    2.16    1.21
 -12  -7   1    5.23    0.95
  -7  19   1    5.61    0.78
  19 -12   1    4.35    1.18
  19 -12   1    5.54    1.03
  -7  19   1    4.46    1.09
  -7  19   1    4.11    0.80
 -12  -7   1    5.72    0.96
  19 -12   1    4.95    1.00
 -19  15  -1    1.97    0.89
   4 -19  -1    2.71    1.03
 -19  15  -1   -0.34    0.83
  15   4  -1    0.63    0.92
  15   4  -1    0.50    0.55
   4 -19  -1    0.88    0.70
 -19  15  -1    1.02    0.67
 -15  -4   1    0.97    0.75
  -4  19   1    1.32    0.68
  -4  19   1   -0.02    0.66
  19 -15   1    1.53    1.05
 -15  -4   1    0.18    0.64
 -15  -4   1    0.38    1.11
  -4  19   1    0.94    0.53
  19 -15   1    1.63    0.69
  19 -15   1    1.57    0.71
 -15  -4   1    1.04    0.70
 -19  18  -1  103.17    4.25
  18   1  -1  100.91    4.32
   1 -19  -1  109.57    3.79
 -19  18  -1  106.20    3.50
   1 -19  -1  107.17    3.97
  18   1  -1  107.32    3.40
 -19  18  -1  109.74    3.80
  19 -18   1   99.71    4.57
  -1  19   1   99.60    3.55
  -1  19   1   98.16    3.28
 -18  -1   1  106.46    3.67
 -18  -1   1  104.12    3.43
 -18  -1   1  100.31    3.77
 -18  -1   1   98.68    4.63
  19 -18   1   98.67    3.07
  21  -2  -1   16.87    1.43
 -19  21  -1   18.92    1.48
 -19  21  -1   16.92    2.14
 -19  21  -1   17.64    1.64
  -2 -19  -1   14.26    1.82
  21  -2  -1   21.37    2.22
  -2 -19  -1   18.63    1.69
   2  19   1   17.91    1.47
  19 -21   1   17.49    1.20
 -21   2   1   16.50    1.43
  19 -21   1   17.50    2.34
   2  19   1   16.93    1.62
   2  19   1   18.84    1.20
   2  19   1   18.84    1.37
 -21   2   1   22.23    2.46
 -21   2   1   18.51    1.79
 -21   2   1   19.59    1.69
 -19  24  -1   35.48    2.80
  -5 -19  -1   29.64    2.47
  24  -5  -1   29.24    1.92
 -19  24  -1   31.75    1.79
 -19  24  -1   30.08    2.00
  -5 -19  -1   31.75    2.28
  24  -5  -1   31.56    2.57
   5  19   1   30.91    2.26
   5  19   1   33.33    1.81
  19 -24   1   27.69    2.92
 -24   5   1   30.40    2.13
   5  19   1   30.59    1.83
 -24   5   1   29.58    1.74
 -24   5   1   28.94    2.81
   5  19   1   29.77    1.86
 -24   5   1   28.51    2.24
  -8 -19  -1    5.69    1.35
 -19  27  -1    4.88    1.10
  27  -8  -1    7.37    1.26
  27  -8  -1    4.33    1.42
 -19  27  -1    5.67    0.93
  -8 -19  -1    5.18    1.45
 -19  27  -1    3.27    1.29
 -27   8   1    3.81    0.82
 -27   8   1    3.57    1.10
 -27   8   1    3.53    1.46
   8  19   1    5.49    1.07
 -27   8   1    3.76    1.16
   8  19   1    3.74    0.89
   8  19   1    2.81    0.89
   8  19   1    5.09    1.36
  19 -27   1    2.69    1.40
 -19  30  -1   -0.44    0.52
 -11 -19  -1    0.24    0.45
 -11 -19  -1   -0.17    0.43
 -11 -19  -1   -0.48    0.79
 -19  30  -1    1.63    1.16
 -19  30  -1    0.04    0.75
  30 -11  -1   -0.19    0.86
  30 -11  -1    2.22    1.03
  11  19   1    0.25    0.74
  11  19   1    0.28    0.77
 -30  11   1   -0.03    1.08
 -30  11   1   -0.13    0.86
  11  19   1   -0.41    0.79
 -30  11   1   -0.02    0.52
  11  19   1    0.99    0.70
 -30  11   1   -0.85    0.64
 -19  33  -1   -0.41    1.04
 -19  33  -1    0.34    0.58
 -14 -19  -1   -0.01    1.02
 -14 -19  -1    1.92    1.61
  33 -14  -1    1.80    1.38
 -14 -19  -1    0.57    0.73
 -14 -19  -1    0.08    0.74
 -19  33  -1    0.25    0.92
 -19  33  -1    0.91    0.80
 -33  14   1    0.71    0.64
  14  19   1    0.88    0.87
  14  19   1    0.06    0.84
 -33  14   1    1.07    1.09
 -33  14   1   -0.38    0.84
 -33  14   1    1.18    1.43
  14  19   1    0.24    0.91
  14  19   1    1.16    1.02
 -17 -19  -1    3.53    1.47
 -17 -19  -1    0.45    0.92
  36 -17  -1    1.62    1.59
 -17 -19  -1    2.72    1.47
 -19  36  -1    3.10    1.26
 -17 -19  -1    2.39    1.72
 -17 -19  -1    3.20    1.13
 -19  36  -1    1.04    0.88
  17  19   1    1.64    1.05
  17  19   1    1.98    1.10
  17  19   1    3.12    1.44
 -36  17   1    0.12    1.42
 -36  17   1    0.33    1.21
 -36  17   1    0.33    0.61
 -19  39  -1   -0.90    0.80
 -19  39  -1   -0.97    0.98
 -20 -19  -1   -0.19    1.29
 -19  39  -1   -0.15    1.37
 -20 -19  -1    1.17    1.69
 -20 -19  -1    4.23    1.62
 -20 -19  -1    2.07    1.21
  39 -20  -1    1.86    1.39
 -39  20   1   -0.31    0.59
  20  19   1    0.22    1.36
  20  19   1    0.24    1.06
 -39  20   1   -0.36    0.96
  20  19   1    0.02    0.95
  20  19   1    0.07    1.02
 -39  20   1    0.65    1.56
 -39  20   1    1.22    1.33
 -16  36  -1   -0.22    1.23
 -20 -16  -1   -0.64    1.40
 -16  36  -1    0.52    1.02
 -20 -16  -1    1.55    1.21
 -20 -16  -1    1.12    1.15
 -20 -16  -1   -1.10    1.18
 -16  36  -1   -0.19    0.80
  20  16   1    0.33    0.87
 -36  20   1    0.39    1.16
 -36  20   1   -0.94    1.33
 -36  20   1    1.21    1.14
  20  16   1   -0.69    1.08
 -36  20   1   -1.12    0.41
  20  16   1   -0.98    0.82
  20  16   1    0.38    0.96
 -20 -13  -1    1.73    1.41
 -20 -13  -1    3.47    1.46
 -20 -13  -1    4.99    1.41
 -20 -13  -1    2.68    1.61
 -13  33  -1    3.99    0.98
  33 -20  -1    2.61    1.29
 -13  33  -1    1.91    1.50
 -13  33  -1    1.90    1.04
 -33  20   1    3.20    1.26
 -33  20   1    0.59    0.95
  20  13   1    3.28    1.40
 -33  20   1    3.26    0.63
  20  13   1    3.35    1.23
  20  13   1    1.81    0.98
  20  13   1    3.11    1.21
 -33  20   1    3.81    1.79
 -10  30  -1    0.29    0.78
 -20 -10  -1    3.52    1.17
 -20 -10  -1    1.62    1.08
 -20 -10  -1    2.10    1.41
 -20 -10  -1    0.37    1.18
 -10  30  -1    2.43    0.84
 -10  30  -1    0.52    1.23
  30 -20  -1    1.10    0.98
  20  10   1    2.69    1.29
 -30  20   1    1.94    1.00
 -30  20   1    1.69    1.31
  20  10   1    0.47    1.05
 -30  20   1    2.50    0.52
  20  10   1    3.33    1.18
  20  10   1    3.42    1.16
 -30  20   1    2.48    1.21
 -20  -7  -1   11.29    1.67
  -7  27  -1   13.40    1.75
 -20  -7  -1    8.39    1.61
  -7  27  -1   13.34    2.26
  27 -20  -1   12.79    1.90
  -7  27  -1   12.25    1.31
 -20  -7  -1   12.03    1.95
 -20  -7  -1   11.40    2.00
  20   7   1   11.30    1.67
  20   7   1   14.02    1.85
 -27  20   1   12.22    1.53
  20   7   1   13.48    1.77
 -27  20   1   12.26    0.77
  20   7   1   10.74    1.78
 -27  20   1    8.67    1.72
 -20  -4  -1   12.23    1.84
 -20  -4  -1    9.03    1.43
  24 -20  -1   10.02    1.76
 -20  -4  -1    9.34    1.76
  -4  24  -1   11.41    1.60
  -4  24  -1   13.98    1.39
 -24  20   1   13.07    0.89
  20   4   1   10.64    1.61
  20   4   1   11.62    1.66
 -24  20   1   10.82    1.87
  20   4   1    9.55    1.65
 -24  20   1   12.96    1.52
  20   4   1   12.34    1.78
  -1  21  -1    4.28    1.05
 -20  -1  -1    3.83    1.18
  21 -20  -1    2.77    1.08
 -20  -1  -1    3.90    1.21
  -1  21  -1    3.32    0.88
 -20  -1  -1    4.20    1.04
 -20  -1  -1    3.12    1.21
 -21  20   1    4.28    0.51
  20   1   1    2.85    1.15
  20   1   1    5.15    1.19
   1 -21   1    3.47    0.54
  20   1   1    3.73    1.04
 -21  20   1    3.60    1.20
 -21  20   1    4.80    0.90
  20   1   1    2.40    1.02
  18 -20  -1    2.65    0.95
   2  18  -1    1.14    0.74
 -20   2  -1    2.05    1.06
 -20   2  -1    1.18    0.85
 -20   2  -1    0.86    0.93
   2  18  -1    1.12    0.74
 -20   2  -1    1.44    0.87
  -2 -18   1    1.47    0.48
 -18  20   1    0.67    0.36
  20  -2   1    1.01    0.85
 -18  20   1    1.53    0.84
  20  -2   1    1.19    0.86
  20  -2   1    0.41    0.62
   5  15  -1    4.76    1.05
 -20   5  -1    7.74    1.45
   5  15  -1    5.73    1.08
 -20   5  -1    6.83    1.31
 -20   5  -1    7.71    1.51
   5  15  -1    8.10    1.60
 -20   5  -1    9.18    1.38
  15 -20  -1    6.87    1.20
  -5 -15   1    8.56    1.07
  -5 -15   1    7.54    0.83
  20  -5   1   10.67    1.71
 -15  20   1    7.18    1.09
  20  -5   1    7.16    1.36
  -5 -15   1    9.07    1.49
  -5 -15   1    7.91    0.86
  20  -5   1    8.12    1.31
 -15  20   1    7.35    0.75
  20  -5   1    8.76    1.37
   8  12  -1   16.87    2.13
   8  12  -1   15.00    1.41
 -20   8  -1   14.63    1.57
 -20   8  -1   14.83    1.66
 -20   8  -1   11.91    1.65
  12 -20  -1   16.18    1.54
 -20   8  -1   13.98    1.74
  20  -8   1   16.74    1.75
 -12  20   1   18.33    1.36
  -8 -12   1   16.23    1.26
  -8 -12   1   17.95    1.29
  -8 -12   1   16.15    1.61
  20  -8   1   18.45    1.62
 -12  20   1   15.24    1.09
  20  -8   1   15.28    1.57
  -8 -12   1   16.14    1.61
 -12  20   1   15.82    1.89
  11   9  -1    2.75    0.83
 -20  11  -1    2.72    1.03
   9 -20  -1    3.52    0.94
 -20  11  -1    2.67    1.05
 -20  11  -1    4.34    1.14
 -20  11  -1    4.33    1.03
   9 -20  -1    2.98    0.82
  11   9  -1    4.88    1.33
  -9  20   1    2.60    0.66
 -11  -9   1    3.60    0.82
 -11  -9   1    2.48    0.88
  -9  20   1    4.14    0.76
  -9  20   1    4.10    1.10
  20 -11   1    2.77    0.84
  20 -11   1    3.90    0.88
 -11  -9   1    4.39    1.10
 -11  -9   1    3.52    0.85
  20 -11   1    5.52    1.29
  14   6  -1   39.52    2.06
 -20  14  -1   36.67    2.19
  14   6  -1   40.00    2.68
   6 -20  -1   39.22    2.35
 -20  14  -1   39.97    2.67
   6 -20  -1   39.14    2.09
 -20  14  -1   41.77    2.74
  20 -14   1   34.60    2.03
 -14  -6   1   41.45    3.13
 -14  -6   1   40.75    2.27
 -14  -6   1   37.41    2.05
  -6  20   1   39.60    1.96
  -6  20   1   39.75    1.66
  20 -14   1   34.01    1.96
  -6  20   1   35.79    2.15
  20 -14   1   40.28    2.71
 -14  -6   1   40.56    2.15
 -20  17  -1   20.22    1.64
  17   3  -1   24.46    1.66
 -20  17  -1   22.44    2.22
   3 -20  -1   24.35    1.96
   3 -20  -1   22.38    1.75
 -20  17  -1   19.94    2.02
  17   3  -1   19.71    2.07
  20 -17   1   20.80    1.54
  -3  20   1   23.42    1.47
 -17  -3   1   23.62    1.80
  -3  20   1   24.80    1.67
 -17  -3   1   25.51    2.71
  -3  20   1   20.98    1.59
 -17  -3   1   25.33    1.76
 -17  -3   1   23.72    1.76
  20 -17   1   20.47    2.16
  20   0  -1   21.96    2.24
 -20  20  -1   24.16    1.92
 -20  20  -1   22.82    1.71
   0 -20  -1   22.50    1.92
 -20  20  -1   25.81    2.25
  20   0  -1   21.61    1.61
   0 -20  -1   24.74    2.21
  20 -20   1   19.57    1.37
   0  20   1   22.43    0.90
   0  20   1   23.11    1.47
  20 -20   1   24.14    2.44
   0  20   1   20.92    1.43
 -20   0   1   25.23    1.87
 -20   0   1   22.32    2.77
 -20   0   1   23.93    1.66
   0  20   1   22.89    1.58
   0  20   1   23.74    1.86
 -20   0   1   24.85    2.04
  23  -3  -1    2.71    1.23
 -20  23  -1    2.02    0.88
 -20  23  -1    2.36    1.25
  23  -3  -1    2.82    0.90
  -3 -20  -1    2.69    1.16
  -3 -20  -1    4.01    1.13
 -20  23  -1    3.47    0.87
   3  20   1    2.88    0.73
 -23   3   1    0.64    1.20
   3  20   1    2.53    0.99
 -23   3   1    4.10    1.11
  20 -23   1    2.39    0.61
 -23   3   1    1.61    1.00
   3  20   1    2.26    0.79
 -23   3   1    3.31    0.86
   3  20   1    2.00    0.75
  20 -23   1    4.49    1.62
  26  -6  -1    4.43    1.05
 -20  26  -1    4.01    1.40
  -6 -20  -1    6.05    1.47
 -20  26  -1    4.08    0.89
  26  -6  -1    3.90    1.38
 -20  26  -1    3.00    1.01
  -6 -20  -1    4.80    1.44
   6  20   1    4.71    1.27
 -26   6   1    2.82    1.07
  20 -26   1    5.38    1.73
   6  20   1    3.22    0.87
 -26   6   1    3.93    0.90
 -26   6   1    2.30    1.03
   6  20   1    5.13    0.99
   6  20   1    5.00    0.97
  -9 -20  -1    9.53    1.61
 -20  29  -1   10.77    1.50
  29  -9  -1   10.37    1.87
 -20  29  -1    9.58    1.18
  -9 -20  -1   12.05    2.03
 -20  29  -1    9.91    1.87
  29  -9  -1   11.51    1.56
 -29   9   1   10.64    1.25
   9  20   1    8.73    1.35
   9  20   1    9.97    1.73
   9  20   1    8.49    1.31
 -29   9   1   12.68    1.86
 -29   9   1    7.83    1.46
 -29   9   1    7.83    1.97
  20 -29   1   10.04    2.18
   9  20   1    9.31    1.37
  32 -12  -1    0.66    0.99
  32 -12  -1    0.61    1.06
 -20  32  -1    0.68    0.64
 -12 -20  -1    0.46    0.49
 -20  32  -1   -0.06    0.71
 -12 -20  -1    0.88    0.52
 -12 -20  -1    0.08    0.90
 -12 -20  -1   -0.42    1.09
 -20  32  -1    0.97    1.15
 -20  32  -1    1.31    0.91
 -32  12   1    0.29    0.63
  12  20   1   -0.03    0.76
  12  20   1    1.60    0.86
  12  20   1    0.95    1.00
 -32  12   1   -0.55    1.17
 -32  12   1    0.90    1.04
  12  20   1    1.34    0.90
 -32  12   1    1.08    1.02
 -20  35  -1    1.32    0.90
 -15 -20  -1    0.43    1.29
 -15 -20  -1   -0.26    0.85
 -15 -20  -1    0.49    0.83
 -20  35  -1    0.85    1.01
 -20  35  -1    0.07    0.62
  35 -15  -1   -0.73    1.27
 -15 -20  -1   -0.87    0.75
  15  20   1    0.45    0.97
  15  20   1   -0.75    0.69
 -35  15   1   -0.41    0.93
  15  20   1   -1.54    1.11
 -35  15   1    0.13    1.57
 -35  15   1   -0.34    0.90
  15  20   1    0.12    0.89
 -35  15   1   -0.13    0.64
 -20  38  -1    0.76    1.37
 -18 -20  -1    0.91    1.04
 -18 -20  -1    1.64    1.56
  38 -18  -1    3.55    1.65
 -18 -20  -1    3.98    1.16
 -18 -20  -1   -0.86    0.99
 -20  38  -1    0.86    1.06
 -20  38  -1    0.49    0.94
  18  20   1    1.46    1.10
  18  20   1    4.18    1.71
  18  20   1    2.67    1.24
 -38  18   1    0.64    0.67
 -38  18   1    0.99    1.20
 -38  18   1   -0.25    1.17
  18  20   1    1.94    1.10
 -38  18   1    0.37    1.51
 -20  41  -1   -0.12    1.10
 -20  41  -1    0.48    1.35
  41 -21  -1    1.69    1.51
 -21 -20  -1    1.83    1.16
 -21 -20  -1    1.85    1.63
 -20  41  -1    0.76    1.00
 -21 -20  -1   -0.30    1.13
 -41  21   1    0.80    1.29
 -41  21   1    1.12    1.66
 -41  21   1    0.67    0.66
 -41  21   1    2.00    1.57
  21  20   1    3.03    1.32
  21  20   1    1.90    1.62
  21  20   1   -0.12    1.04
  21  20   1    0.75    1.12
 -21 -17  -1   -0.22    1.06
 -17  38  -1    1.65    0.89
 -21 -17  -1    1.36    1.40
 -17  38  -1   -1.65    0.87
 -21 -17  -1    0.24    1.42
 -21 -17  -1    0.24    1.52
  38 -21  -1    1.15    1.33
  21  17   1   -1.42    0.85
  21  17   1    0.33    1.16
 -38  21   1    1.93    1.32
 -38  21   1   -0.03    1.39
 -38  21   1    0.24    0.53
  21  17   1   -0.64    0.93
 -38  21   1    0.98    1.15
  21  17   1   -0.11    0.86
 -21 -14  -1   -0.59    1.34
 -21 -14  -1   -1.28    1.14
 -21 -14  -1    1.54    1.16
  35 -21  -1    0.44    1.12
 -14  35  -1   -0.55    1.24
 -14  35  -1    0.81    1.13
 -14  35  -1    0.38    0.77
 -21 -14  -1    0.02    1.07
 -35  21   1   -0.13    0.98
  21  14   1    0.75    1.33
 -35  21   1   -0.09    0.99
  21  14   1   -0.05    0.76
 -35  21   1    0.62    0.49
  21  14   1   -0.03    0.93
 -35  21   1    1.44    1.67
  21  14   1    0.64    1.01
 -11  32  -1    2.14    1.18
 -21 -11  -1    2.44    1.25
 -11  32  -1    2.61    1.51
 -21 -11  -1    3.41    1.41
  32 -21  -1    1.44    1.16
 -11  32  -1    1.69    0.83
 -21 -11  -1    0.88    1.36
 -21 -11  -1    3.34    1.30
 -32  21   1    1.27    0.99
 -32  21   1    2.72    1.13
  21  11   1    1.83    1.35
 -32  21   1    2.16    1.45
 -32  21   1    2.13    0.52
  21  11   1    0.46    0.95
  21  11   1    1.67    1.07
  21  11   1    1.92    1.07
  -8  29  -1    9.21    1.18
  -8  29  -1   10.31    2.07
 -21  -8  -1    5.63    1.51
 -21  -8  -1    9.58    2.00
 -21  -8  -1    8.95    1.75
  29 -21  -1   10.07    1.83
 -21  -8  -1    8.73    1.53
  -8  29  -1    7.93    1.51
  21   8   1    8.71    1.81
 -29  21   1    7.94    0.69
  21   8   1   12.04    1.83
  21   8   1    8.35    1.55
 -29  21   1    6.99    1.37
 -29  21   1    7.01    1.83
 -21  -5  -1   21.32    2.26
  26 -21  -1   19.59    2.38
  -5  26  -1   19.39    1.56
 -21  -5  -1   15.39    1.91
  -5  26  -1   19.37    2.01
 -21  -5  -1   17.14    2.39
 -21  -5  -1   14.33    2.16
  21   5   1   19.23    2.26
 -26  21   1   18.50    1.64
  21   5   1   16.57    2.01
  21   5   1   17.47    1.83
  21   5   1   18.85    1.96
 -26  21   1   16.71    2.30
 -26  21   1   18.76    0.97
  -2  23  -1   78.02    3.46
 -21  -2  -1   74.39    4.39
 -21  -2  -1   74.72    3.80
 -21  -2  -1   79.64    3.43
  -2  23  -1   76.40    2.89
 -21  -2  -1   74.71    3.84
  23 -21  -1   73.88    3.59
 -23  21   1   77.83    3.13
 -23  21   1   79.68    3.81
  21   2   1   79.72    3.61
  21   2   1   80.58    3.52
   2 -23   1   77.71    1.93
  21   2   1   81.36    3.63
  21   2   1   76.99    3.71
 -23  21   1   78.13    1.94
   1  20  -1   12.83    1.43
 -21   1  -1    9.32    1.47
 -21   1  -1    9.99    1.70
   1  20  -1   12.24    1.63
 -21   1  -1   12.85    1.92
 -21   1  -1    6.98    1.45
  21  -1   1   11.80    1.72
  21  -1   1   14.42    1.79
 -20  21   1    9.35    1.45
  -1 -20   1    9.79    0.89
  21  -1   1    9.65    1.45
 -20  21   1   10.73    1.10
 -20  21   1    9.32    0.73
  21  -1   1    8.72    1.67
   4  17  -1   14.28    1.47
 -21   4  -1   17.13    2.03
 -21   4  -1   14.26    1.89
 -21   4  -1   15.30    1.62
  17 -21  -1   14.61    1.60
   4  17  -1   15.52    1.55
 -21   4  -1   13.97    1.90
  21  -4   1   16.12    1.72
  21  -4   1   17.23    1.73
  -4 -17   1   16.95    1.12
 -17  21   1   16.60    0.98
  -4 -17   1   18.63    1.18
  -4 -17   1   13.19    1.77
  -4 -17   1   15.40    0.97
 -17  21   1   19.40    1.65
  21  -4   1   16.22    1.60
  21  -4   1   17.47    2.16
 -21   7  -1    4.59    1.22
   7  14  -1    4.11    1.29
 -21   7  -1    2.27    0.98
 -21   7  -1    4.07    1.14
  14 -21  -1    3.80    1.00
   7  14  -1    5.17    1.10
 -21   7  -1    4.28    1.10
 -14  21   1    7.49    1.11
  -7 -14   1    4.00    0.77
  21  -7   1    4.29    1.01
  21  -7   1    5.68    1.19
 -14  21   1    5.47    0.76
  -7 -14   1    4.25    1.10
  -7 -14   1    4.31    0.78
  -7 -14   1    2.57    0.87
  21  -7   1    6.45    1.40
  10  11  -1    2.80    1.16
 -21  10  -1    4.44    1.15
  11 -21  -1    6.15    1.11
 -21  10  -1    5.82    1.23
  11 -21  -1    6.21    1.03
 -21  10  -1    3.12    0.97
  10  11  -1    4.47    0.96
 -21  10  -1    4.37    1.15
 -10 -11   1    4.07    1.04
  21 -10   1    5.04    1.23
 -10 -11   1    4.61    1.11
 -11  21   1    4.33    1.17
  21 -10   1    2.84    0.95
 -11  21   1    5.58    0.85
 -10 -11   1    3.76    0.81
 -11  21   1    5.77    0.89
 -10 -11   1    3.99    0.85
  21 -10   1    3.49    1.16
 -21  13  -1   14.02    1.95
  13   8  -1   13.23    1.47
 -21  13  -1   12.48    1.70
  13   8  -1   10.28    1.35
   8 -21  -1    9.19    1.23
  13   8  -1   10.80    1.84
 -21  13  -1   12.03    1.61
  21 -13   1    8.92    1.19
 -13  -8   1   10.68    1.26
 -13  -8   1   11.58    1.30
 -13  -8   1    6.23    1.63
  -8  21   1   10.46    1.03
 -13  -8   1    9.05    1.39
  -8  21   1   11.78    1.51
  21 -13   1   13.95    1.97
  -8  21   1   10.45    1.20
  21 -13   1   11.80    1.45
 -21  16  -1   19.56    1.86
  16   5  -1   21.52    2.12
 -21  16  -1   22.12    2.07
 -21  16  -1   19.33    1.62
  16   5  -1   22.57    1.67
   5 -21  -1   20.02    1.81
   5 -21  -1   19.06    1.66
  16   5  -1   19.14    1.64
  -5  21   1   19.97    1.84
 -16  -5   1   19.04    2.45
  21 -16   1   21.09    1.60
 -16  -5   1   21.03    1.78
  -5  21   1   20.37    1.68
  21 -16   1   23.05    2.22
 -16  -5   1   23.38    1.74
 -16  -5   1   22.09    1.68
  -5  21   1   21.41    1.38
  19   2  -1   12.75    1.87
 -21  19  -1   15.15    1.49
   2 -21  -1   12.38    1.66
 -21  19  -1   12.80    1.68
   2 -21  -1   12.13    1.57
 -21  19  -1   12.80    1.85
  -2  21   1   13.17    1.33
 -19  -2   1   13.42    2.14
  -2  21   1   14.12    1.63
 -19  -2   1   15.24    1.47
  21 -19   1   13.30    2.03
 -19  -2   1   14.02    1.64
 -19  -2   1   11.08    1.51
  21 -19   1   15.45    1.33
 -21  22  -1   28.97    2.53
 -21  22  -1   25.97    1.79
  -1 -21  -1   31.56    2.42
  22  -1  -1   30.38    2.54
  22  -1  -1   27.04    1.86
  -1 -21  -1   29.62    2.22
   1  21   1   27.72    1.35
   1  21   1   26.13    1.67
 -22   1   1   26.96    2.96
  21 -22   1   30.56    1.61
   1  21   1   26.93    1.72
   1  21   1   26.95    1.98
 -22   1   1   28.66    1.88
  21 -22   1   28.35    2.72
 -22   1   1   26.31    2.12
 -21  25  -1    1.92    1.28
  25  -4  -1    2.38    1.19
  -4 -21  -1    4.00    1.22
  -4 -21  -1    3.74    1.28
 -21  25  -1    2.87    0.86
 -21  25  -1    3.42    1.02
  25  -4  -1    4.70    1.07
   4  21   1    3.07    0.80
 -25   4   1    3.86    1.19
 -25   4   1    3.07    0.90
   4  21   1    4.30    0.90
   4  21   1    4.21    1.19
  21 -25   1    2.70    1.38
 -25   4   1    4.98    1.64
   4  21   1    5.05    0.98
 -25   4   1    2.41    0.96
 -21  28  -1    0.95    0.86
  -7 -21  -1    3.25    1.15
  -7 -21  -1    1.78    1.20
 -21  28  -1    1.40    1.08
  28  -7  -1    2.01    1.09
 -21  28  -1    1.98    0.77
  28  -7  -1   -0.10    0.79
   7  21   1    0.82    0.73
   7  21   1    0.17    0.95
   7  21   1    2.98    0.90
 -28   7   1    1.41    1.41
  21 -28   1    1.27    1.32
 -28   7   1    1.42    0.74
 -28   7   1    1.14    0.94
   7  21   1    1.51    0.79
 -28   7   1    2.40    1.02
 -10 -21  -1    2.26    1.28
 -21  31  -1    1.05    0.69
  31 -10  -1    2.39    1.23
 -10 -21  -1    0.79    0.97
  31 -10  -1   -0.89    0.90
 -21  31  -1    1.25    0.88
 -21  31  -1    0.76    1.19
  10  21   1    1.43    0.88
  10  21   1    0.74    0.90
 -31  10   1   -0.10    0.92
  21 -31   1    4.64    1.90
 -31  10   1    0.30    0.92
  10  21   1    0.20    0.81
 -31  10   1    0.72    0.66
  10  21   1    1.66    0.96
 -31  10   1   -0.58    1.26
 -21  34  -1    2.85    0.83
 -13 -21  -1    1.77    1.47
  34 -13  -1    2.38    1.25
 -21  34  -1    1.43    1.09
  34 -13  -1    6.36    1.73
 -13 -21  -1    1.53    1.22
 -21  34  -1    1.35    0.96
 -34  13   1    2.55    1.47
 -34  13   1    2.99    1.85
  13  21   1    2.23    1.10
 -34  13   1    3.08    0.86
 -34  13   1    2.15    1.26
  13  21   1    2.42    1.21
  13  21   1    2.24    0.99
  13  21   1    1.52    1.04
 -21  37  -1    1.61    1.45
  37 -16  -1    3.33    1.56
 -21  37  -1    1.44    0.69
 -21  37  -1    0.14    0.78
 -16 -21  -1    0.67    1.10
 -21  37  -1    1.03    1.06
 -16 -21  -1    0.88    1.50
 -21  37  -1    1.84    1.01
 -16 -21  -1    0.76    0.87
 -16 -21  -1    0.91    0.82
  16  21   1    1.05    1.31
 -37  16   1    2.90    1.46
 -37  16   1   -0.34    0.99
 -37  16   1    1.86    0.77
  16  21   1    2.23    1.12
 -37  16   1    1.87    1.62
  16  21   1    1.35    1.02
 -19 -21  -1    0.30    1.49
  40 -19  -1    0.46    1.27
 -21  40  -1   -1.44    0.98
 -21  40  -1   -0.47    0.92
 -19 -21  -1    0.43    1.24
 -21  40  -1   -0.59    1.25
 -19 -21  -1    1.22    0.97
 -19 -21  -1   -0.50    0.90
  19  21   1    1.81    1.09
  19  21   1    1.83    1.17
  19  21   1    2.16    1.13
 -40  19   1    0.07    0.64
 -40  19   1    0.76    1.74
 -40  19   1    2.11    1.37
  19  21   1    0.81    1.39
 -40  19   1    0.28    1.45
 -22 -21  -1   -2.53    1.05
 -22 -21  -1   -0.10    1.35
 -22 -21  -1    1.94    1.14
 -21  43  -1    0.95    1.41
 -21  43  -1   -0.93    1.07
 -43  22   1   -0.64    1.56
  22  21   1    1.31    1.19
  22  21   1    0.33    1.03
 -43  22   1    0.47    1.02
 -43  22   1   -1.05    0.59
 -22 -18  -1   -0.07    1.12
 -18  40  -1    0.04    0.82
 -22 -18  -1    0.28    1.15
  40 -22  -1    1.44    1.32
 -18  40  -1    0.96    1.35
 -22 -18  -1   -2.09    1.25
 -22 -18  -1    0.41    1.24
 -18  40  -1    2.48    1.30
 -22 -18  -1    0.11    1.62
 -40  22   1    0.60    1.25
  22  18   1    1.84    1.15
  22  18   1    0.55    1.01
 -40  22   1    0.59    1.65
 -40  22   1   -0.25    1.22
 -40  22   1    0.09    0.56
  22  18   1   -0.36    1.31
  22  18   1    0.67    1.14
 -15  37  -1    0.93    1.50
 -22 -15  -1    0.58    1.85
  37 -22  -1   -1.06    1.07
 -22 -15  -1    0.14    1.06
 -15  37  -1   -0.11    0.92
 -15  37  -1   -0.66    0.74
 -22 -15  -1   -1.72    0.95
 -22 -15  -1    1.43    1.58
  22  15   1   -2.31    0.89
 -37  22   1   -0.57    0.45
  22  15   1    0.12    1.07
  22  15   1   -0.69    0.97
 -37  22   1    1.09    1.67
 -37  22   1   -1.24    0.82
  22  15   1    2.37    1.19
 -22 -12  -1    6.26    1.59
 -22 -12  -1    2.33    1.68
  34 -22  -1    5.97    1.86
 -22 -12  -1    6.07    1.84
 -12  34  -1    2.56    1.57
 -22 -12  -1    2.37    1.24
 -12  34  -1    6.60    1.18
 -12  34  -1    5.31    1.51
  22  12   1    3.66    1.22
  22  12   1    4.34    1.29
  22  12   1    6.04    1.76
 -34  22   1    3.07    1.89
 -34  22   1    2.72    1.29
 -34  22   1    3.20    0.62
 -34  22   1    4.20    1.42
  22  12   1    6.39    1.53
 -22  -9  -1    2.96    1.15
  -9  31  -1    2.17    1.06
  -9  31  -1    1.49    0.79
 -22  -9  -1    2.01    1.25
 -22  -9  -1    2.12    1.56
 -22  -9  -1    1.82    1.36
  31 -22  -1    1.31    1.11
  -9  31  -1    2.36    1.43
 -31  22   1    3.12    1.16
 -31  22   1    2.12    1.37
 -31  22   1    2.52    0.50
  22   9   1    1.98    1.26
  22   9   1    1.28    0.94
  22   9   1    2.25    1.16
  22   9   1    0.92    1.03
 -31  22   1    1.99    1.18
 -22  -6  -1    2.26    1.03
  -6  28  -1    4.77    1.00
 -22  -6  -1    3.53    1.31
 -22  -6  -1    2.73    1.25
 -22  -6  -1    1.74    1.33
  28 -22  -1    1.82    1.23
  -6  28  -1    3.14    1.07
  22   6   1    1.54    1.04
  22   6   1    2.16    1.23
 -28  22   1    1.58    0.48
 -28  22   1    2.23    1.34
  22   6   1    3.71    1.31
  22   6   1    2.10    1.09
 -28  22   1    2.58    0.98
 -22  -3  -1    6.75    1.33
 -22  -3  -1    7.99    1.65
  -3  25  -1    7.93    1.19
  -3  25  -1    9.78    1.53
 -22  -3  -1    7.10    1.67
  25 -22  -1   12.83    1.99
 -22  -3  -1    9.52    1.87
  22   3   1    8.22    1.56
  22   3   1   10.19    1.87
 -25  22   1    8.28    1.24
 -25  22   1   11.24    1.94
  22   3   1    7.59    1.38
  22   3   1    9.65    1.56
   0  22  -1    4.35    1.10
 -22   0  -1    4.38    1.16
   0  22  -1    4.24    1.01
 -22   0  -1    6.11    1.39
  22 -22  -1    3.63    1.20
 -22   0  -1    3.18    1.24
 -22   0  -1    5.01    1.50
   0 -22   1    4.03    0.68
 -22  22   1    4.44    0.87
  22   0   1    4.64    1.44
  22   0   1    4.37    1.23
  22   0   1    4.16    1.15
 -22  22   1    2.93    0.52
  22   0   1    3.33    1.10
 -22  22   1    3.47    1.13
   3  19  -1    0.60    0.70
   3  19  -1    3.27    0.90
 -22   3  -1    1.12    0.86
 -22   3  -1    2.21    1.13
 -22   3  -1    2.90    1.19
 -22   3  -1    2.31    1.10
  19 -22  -1    2.22    0.99
  22  -3   1    1.20    0.89
  -3 -19   1    1.86    0.59
  22  -3   1    1.84    0.93
  -3 -19   1    3.14    1.15
 -19  22   1    1.75    0.47
 -19  22   1    1.74    0.89
  22  -3   1    0.23    1.08
  22  -3   1    2.24    0.96
 -22   6  -1   17.37    1.68
 -22   6  -1   15.39    2.00
 -22   6  -1   14.37    1.89
   6  16  -1   18.54    2.31
   6  16  -1   18.84    1.64
 -22   6  -1   15.37    1.96
  16 -22  -1   15.64    1.66
 -16  22   1   16.78    1.57
 -16  22   1   15.48    1.06
  22  -6   1   16.00    1.63
  -6 -16   1   15.07    1.37
  -6 -16   1   16.56    1.21
  22  -6   1   16.51    2.09
  -6 -16   1   16.55    1.14
  22  -6   1   17.91    1.97
  -6 -16   1   14.89    1.87
  22  -6   1   16.62    1.67
 -22   9  -1    4.78    1.13
 -22   9  -1    4.34    1.17
  13 -22  -1    2.86    0.94
   9  13  -1    5.73    1.44
   9  13  -1    4.34    1.02
 -22   9  -1    2.15    1.03
 -22   9  -1    4.94    1.27
 -13  22   1    2.91    1.09
  -9 -13   1    3.52    1.02
 -13  22   1    3.28    0.71
  -9 -13   1    4.01    0.82
  -9 -13   1    3.44    0.77
  22  -9   1    3.94    1.01
  22  -9   1    3.65    1.11
  22  -9   1    2.51    0.95
 -13  22   1    2.94    0.82
  -9 -13   1    4.69    1.15
 -22  12  -1    1.26    0.81
  12  10  -1    2.68    1.22
  10 -22  -1    2.48    0.90
  12  10  -1    0.96    0.64
  10 -22  -1    2.58    0.82
 -22  12  -1    0.15    0.70
 -22  12  -1   -0.47    0.84
 -22  12  -1    3.18    1.08
  12  10  -1    0.97    0.72
 -10  22   1    1.55    0.62
 -12 -10   1    2.43    0.94
  22 -12   1    1.87    0.98
 -12 -10   1    2.63    0.83
 -10  22   1    1.13    0.57
 -10  22   1    0.99    0.89
 -12 -10   1    0.94    0.63
 -12 -10   1    2.66    1.04
  22 -12   1    0.80    0.71
 -22  15  -1    6.58    1.51
 -22  15  -1    5.32    1.10
  15   7  -1    6.19    1.07
 -22  15  -1    7.97    1.46
  15   7  -1    4.58    0.99
  15   7  -1    5.79    1.44
   7 -22  -1    4.65    1.03
  22 -15   1    5.93    1.44
 -15  -7   1    7.51    1.21
 -15  -7   1    6.02    1.24
  22 -15   1    6.84    1.15
  -7  22   1    6.54    0.91
  -7  22   1    7.49    1.21
  22 -15   1    6.63    1.19
  -7  22   1    5.24    0.95
 -15  -7   1    3.64    1.56
 -22  18  -1   68.50    3.29
 -22  18  -1   73.82    3.77
   4 -22  -1   70.22    3.20
  18   4  -1   70.38    3.69
  18   4  -1   76.65    3.00
   4 -22  -1   73.11    3.13
  18   4  -1   69.14    3.07
 -22  18  -1   76.80    3.15
 -18  -4   1   72.91    3.23
  -4  22   1   71.99    2.93
  22 -18   1   71.86    2.78
  22 -18   1   69.96    3.78
  -4  22   1   73.88    2.86
 -18  -4   1   72.09    4.17
  -4  22   1   72.79    2.58
 -18  -4   1   73.81    3.14
 -18  -4   1   76.15    3.09
 -22  21  -1   23.25    2.06
  21   1  -1   30.25    2.53
   1 -22  -1   25.95    2.01
 -22  21  -1   29.35    2.60
 -22  21  -1   28.39    1.93
   1 -22  -1   27.95    2.30
  21   1  -1   26.90    1.88
 -21  -1   1   27.59    1.91
  -1  22   1   29.85    1.79
 -21  -1   1   30.66    3.07
  -1  22   1   28.79    1.74
  22 -21   1   27.31    1.65
  22 -21   1   26.64    2.67
  -1  22   1   29.82    2.04
 -21  -1   1   27.90    2.15
 -21  -1   1   26.06    2.05
 -22  24  -1    8.94    1.70
  -2 -22  -1   11.76    1.73
 -22  24  -1    9.55    1.33
  -2 -22  -1   11.07    1.75
  24  -2  -1   12.00    1.93
 -22  24  -1    8.78    1.41
 -24   2   1    9.61    1.35
 -24   2   1    9.60    1.57
   2  22   1   10.79    1.31
   2  22   1   11.44    1.23
 -24   2   1    9.48    1.53
  22 -24   1   10.68    1.03
  22 -24   1   10.27    2.13
   2  22   1   10.88    1.64
   2  22   1   10.16    1.06
 -24   2   1    9.81    2.26
  27  -5  -1    0.41    0.84
  -5 -22  -1    0.70    0.95
 -22  27  -1    0.31    0.69
  27  -5  -1    1.22    1.11
 -22  27  -1   -0.51    0.84
 -22  27  -1    0.23    1.28
  -5 -22  -1    0.09    0.98
 -27   5   1   -0.87    0.49
 -27   5   1    0.72    0.84
 -27   5   1   -0.22    1.10
 -27   5   1    0.52    0.88
   5  22   1    0.52    0.67
  22 -27   1    0.04    1.26
   5  22   1   -0.89    0.72
   5  22   1   -0.50    0.58
   5  22   1    0.84    0.69
  -8 -22  -1    4.65    1.40
  30  -8  -1    4.65    1.45
  30  -8  -1    4.20    1.20
 -22  30  -1    3.41    0.86
  -8 -22  -1    5.04    1.52
 -22  30  -1    5.09    1.63
   8  22   1    4.53    1.07
   8  22   1    4.62    1.06
 -30   8   1    2.07    1.05
 -30   8   1    3.87    0.98
 -30   8   1    3.53    1.19
   8  22   1    3.36    1.22
  22 -30   1    4.38    1.68
 -30   8   1    3.99    1.68
   8  22   1    2.31    0.85
  33 -11  -1   -0.09    1.06
 -11 -22  -1    3.41    1.60
 -22  33  -1   -1.20    0.55
 -11 -22  -1   -0.32    0.93
  33 -11  -1    0.22    1.13
 -22  33  -1    1.66    1.08
 -22  33  -1    0.07    1.43
 -33  11   1   -1.41    1.36
  11  22   1    1.68    0.92
  11  22   1    0.91    1.02
 -33  11   1   -0.07    0.95
  22 -33   1   -0.60    1.40
  11  22   1    0.35    0.81
  11  22   1   -0.73    0.60
 -33  11   1   -0.53    0.62
 -33  11   1   -1.32    0.71
 -22  36  -1    2.21    1.49
 -14 -22  -1    0.68    1.27
 -22  36  -1    1.37    0.79
 -14 -22  -1    2.84    1.65
 -22  36  -1    2.66    1.26
  36 -14  -1    0.85    1.28
 -36  14   1    0.91    1.17
  14  22   1    3.03    1.35
  14  22   1    2.21    1.01
 -36  14   1    1.21    1.57
  14  22   1    1.91    1.08
 -36  14   1    0.59    1.09
  14  22   1    1.60    1.04
 -36  14   1    1.97    0.82
 -22  39  -1    1.69    0.74
  39 -17  -1    2.95    1.71
 -17 -22  -1   -1.01    1.00
 -22  39  -1    1.47    0.63
 -22  39  -1   -1.11    0.85
 -17 -22  -1   -2.57    1.20
 -22  39  -1   -0.96    1.14
 -17 -22  -1    0.60    0.71
 -17 -22  -1   -1.01    0.73
 -39  17   1    0.06    1.06
  17  22   1    0.98    1.06
  17  22   1    0.16    1.26
  17  22   1    1.17    1.04
 -39  17   1    0.12    1.50
 -39  17   1    0.27    1.53
 -39  17   1   -0.39    0.65
  17  22   1    0.83    1.04
 -20 -22  -1   -0.05    1.41
 -20 -22  -1    0.12    0.96
 -22  42  -1    0.94    1.21
 -20 -22  -1    1.16    0.99
 -20 -22  -1   -0.80    1.28
 -22  42  -1    0.35    1.36
 -22  42  -1    0.17    1.04
 -42  20   1   -0.08    1.01
 -42  20   1    0.39    1.79
  20  22   1   -2.21    0.85
  20  22   1    0.38    0.98
 -42  20   1   -1.17    0.57
 -22  45  -1    0.60    0.98
 -22  45  -1    0.72    1.31
 -23 -22  -1   -0.18    0.93
 -23 -22  -1   -1.51    1.33
 -22  45  -1    0.63    1.02
 -23 -22  -1   -0.18    1.22
  23  22   1    1.70    1.17
 -45  23   1    0.56    0.63
 -45  23   1    1.16    1.80
 -45  23   1    1.03    1.35
  23  22   1    0.30    0.96
 -23 -19  -1    1.61    1.50
 -23 -19  -1    1.33    1.25
 -23 -19  -1   -0.63    1.62
 -19  42  -1   -0.96    1.06
 -19  42  -1    0.13    1.45
 -19  42  -1    1.76    1.00
 -23 -19  -1    0.07    1.38
 -23 -19  -1   -0.21    1.16
 -42  23   1    0.34    1.20
  23  19   1    2.26    1.30
 -42  23   1    0.55    1.69
  23  19   1   -0.74    0.94
 -42  23   1    0.87    1.10
 -42  23   1    0.28    0.59
 -23 -16  -1    0.20    1.10
 -16  39  -1    1.00    1.11
 -23 -16  -1    0.22    1.11
 -23 -16  -1    0.52    1.51
 -23 -16  -1   -0.04    1.68
  39 -23  -1   -0.83    1.11
 -16  39  -1    1.31    1.68
 -16  39  -1    1.34    0.94
  23  16   1   -1.76    0.98
 -39  23   1    2.15    1.40
  23  16   1    0.59    1.16
  23  16   1   -1.09    1.00
 -39  23   1    0.08    0.51
  23  16   1   -0.74    0.83
 -39  23   1    0.21    1.59
 -39  23   1   -1.17    1.15
 -23 -13  -1    3.18    2.04
 -23 -13  -1    3.52    1.58
 -23 -13  -1    2.00    1.31
 -13  36  -1    3.64    1.04
  36 -23  -1    5.94    2.19
 -13  36  -1    4.51    1.30
 -13  36  -1    4.83    1.70
 -23 -13  -1    0.60    1.12
  23  13   1    2.75    1.25
 -36  23   1    2.76    1.73
 -36  23   1    4.69    0.70
  23  13   1    2.41    1.24
  23  13   1    3.99    1.33
 -36  23   1    4.54    1.50
 -10  33  -1    3.26    1.55
 -23 -10  -1    0.93    1.47
 -23 -10  -1    3.22    1.35
 -23 -10  -1    2.14    1.22
 -23 -10  -1    0.40    1.22
 -10  33  -1    0.60    0.80
  33 -23  -1    1.01    1.18
 -10  33  -1    1.64    1.04
 -33  23   1    1.86    0.50
 -33  23   1    0.87    0.89
 -33  23   1    0.74    1.06
  23  10   1    1.29    1.15
  23  10   1    1.35    1.18
 -33  23   1    2.32    1.50
  23  10   1    1.77    1.32
  23  10   1    1.76    1.09
 -23  -7  -1    1.25    1.40
  -7  30  -1    2.67    0.94
 -23  -7  -1    1.82    1.02
  -7  30  -1    2.89    1.68
 -23  -7  -1    1.60    1.20
 -23  -7  -1    1.95    1.28
  30 -23  -1    0.30    0.99
  -7  30  -1    1.31    0.89
  23   7   1    1.05    1.05
 -30  23   1    2.70    1.10
 -30  23   1    2.81    0.51
  23   7   1    2.46    1.33
 -30  23   1    1.22    1.30
  23   7   1    2.07    1.03
  23   7   1    2.86    1.21
  27 -23  -1    8.62    1.79
 -23  -4  -1    9.21    1.67
 -23  -4  -1    4.33    1.49
 -23  -4  -1    9.96    1.89
  -4  27  -1    7.52    1.46
 -23  -4  -1    7.66    1.64
  -4  27  -1    8.92    1.30
  23   4   1    5.39    1.38
 -27  23   1    8.74    1.32
  23   4   1    5.91    1.42
  23   4   1    6.20    1.55
  23   4   1    5.87    1.30
 -27  23   1    8.93    0.94
 -27  23   1    7.77    1.63
  24 -23  -1    7.51    1.61
  -1  24  -1    5.75    1.23
 -23  -1  -1    7.43    1.69
 -23  -1  -1    5.75    1.47
 -23  -1  -1    8.44    1.39
 -23  -1  -1    9.84    1.76
  -1  24  -1    8.06    1.27
  23   1   1    5.86    1.31
  23   1   1    7.63    1.63
   1 -24   1    7.79    0.86
  23   1   1    7.11    1.42
 -24  23   1    6.09    1.50
 -24  23   1    6.92    1.07
 -24  23   1    7.44    0.70
  23   1   1    7.55    1.47
 -23   2  -1   38.10    2.37
   2  21  -1   36.58    2.18
 -23   2  -1   36.88    2.70
 -23   2  -1   33.51    2.70
  21 -23  -1   34.21    2.50
   2  21  -1   33.25    2.28
 -23   2  -1   40.40    3.00
  -2 -21   1   36.21    1.62
  23  -2   1   32.35    2.72
 -21  23   1   35.32    2.47
  23  -2   1   34.34    2.40
 -21  23   1   36.34    1.84
  23  -2   1   36.68    2.57
  23  -2   1   35.72    2.44
 -21  23   1   37.10    1.41
 -23   5  -1    1.73    0.91
   5  18  -1    3.76    1.43
 -23   5  -1    2.71    1.33
   5  18  -1    1.80    0.88
 -23   5  -1    1.22    1.13
   5  18  -1    2.15    0.91
 -23   5  -1    4.36    1.36
  18 -23  -1    1.06    0.92
 -18  23   1    1.88    0.88
  -5 -18   1    2.86    0.58
  -5 -18   1    1.94    0.62
  23  -5   1    2.53    0.99
  -5 -18   1    3.75    1.25
  23  -5   1    2.36    1.02
  -5 -18   1    2.32    0.64
 -18  23   1    1.94    0.52
  23  -5   1    1.19    1.19
   8  15  -1    7.44    1.28
   8  15  -1    6.93    1.83
 -23   8  -1    8.22    1.55
  15 -23  -1   10.40    1.56
 -23   8  -1    7.48    1.51
 -23   8  -1    7.45    1.42
 -23   8  -1    5.92    1.26
  23  -8   1    8.63    1.44
 -15  23   1    7.71    0.93
  -8 -15   1    7.50    1.01
  -8 -15   1    7.76    1.44
  -8 -15   1    9.67    1.09
  23  -8   1    6.14    1.26
  -8 -15   1    8.25    1.26
  23  -8   1    6.03    1.32
 -15  23   1    8.01    1.23
 -23  11  -1    5.32    1.36
  12 -23  -1    4.32    1.09
  11  12  -1    6.09    1.00
 -23  11  -1    4.92    1.24
 -23  11  -1    6.37    1.30
  11  12  -1    4.45    1.31
 -23  11  -1    6.59    1.34
  11  12  -1    7.71    1.25
  23 -11   1    6.30    1.24
 -11 -12   1    4.64    0.93
  23 -11   1    6.26    1.15
  23 -11   1    8.35    1.60
 -12  23   1    6.34    0.97
 -12  23   1    4.82    0.90
 -12  23   1    4.42    1.22
 -11 -12   1    6.32    1.32
 -11 -12   1    4.36    1.12
 -11 -12   1    4.54    0.91
  14   9  -1   11.31    1.94
 -23  14  -1   10.16    1.58
  14   9  -1   11.84    1.44
 -23  14  -1   11.71    1.70
  14   9  -1   11.99    1.43
   9 -23  -1   11.86    1.44
 -23  14  -1   10.67    1.73
 -23  14  -1   11.39    1.56
 -14  -9   1   11.64    1.63
  -9  23   1   14.58    1.67
  23 -14   1   10.62    1.46
 -14  -9   1   10.55    1.62
  -9  23   1   10.26    1.14
 -14  -9   1    9.80    1.31
  23 -14   1   12.76    1.94
 -14  -9   1   11.58    1.44
  -9  23   1   10.55    1.25
  23 -14   1   10.63    1.52
 -14  -9   1    9.82    2.02
  17   6  -1    0.80    1.02
 -23  17  -1    1.00    0.80
 -23  17  -1    0.99    0.91
  17   6  -1    0.83    0.68
  17   6  -1    0.42    0.64
 -23  17  -1    1.53    1.01
   6 -23  -1   -0.59    0.81
   6 -23  -1    0.38    0.76
 -17  -6   1    0.27    0.67
  23 -17   1   -0.03    0.59
 -17  -6   1   -0.05    0.69
  23 -17   1   -0.28    0.86
  -6  23   1   -0.51    0.46
  -6  23   1   -0.33    0.69
  -6  23   1   -0.56    0.49
 -17  -6   1    0.36    1.28
 -23  20  -1   13.55    1.80
  20   3  -1   12.33    1.46
 -23  20  -1   11.25    1.48
  20   3  -1   13.24    2.11
   3 -23  -1   10.59    1.60
  20   3  -1   10.31    1.44
 -23  20  -1   11.96    1.94
   3 -23  -1    8.76    1.41
  -3  23   1   10.80    1.47
 -20  -3   1   14.30    1.67
 -20  -3   1   14.93    1.84
 -20  -3   1    9.02    1.42
  -3  23   1   12.11    1.35
  -3  23   1   10.08    1.27
  23 -20   1   14.95    1.41
  23 -20   1   10.98    1.99
 -20  -3   1    9.45    2.06
  23   0  -1    6.98    1.25
 -23  23  -1    7.82    1.44
   0 -23  -1    7.32    1.52
 -23  23  -1    8.44    1.30
 -23  23  -1    7.69    1.73
  23   0  -1    8.21    1.66
   0 -23  -1    8.19    1.50
  23 -23   1   10.46    1.10
 -23   0   1    5.80    1.77
   0  23   1    7.18    0.76
 -23   0   1    7.24    1.37
 -23   0   1    6.28    1.14
  23 -23   1    8.65    2.06
 -23   0   1    6.94    1.38
   0  23   1    8.76    1.14
   0  23   1    7.01    1.11
   0  23   1    6.48    1.36
  26  -3  -1   18.14    2.39
  26  -3  -1   18.55    1.71
  -3 -23  -1   21.80    2.28
 -23  26  -1   20.85    2.55
  -3 -23  -1   17.41    2.44
 -23  26  -1   17.78    1.79
 -23  26  -1   20.06    1.67
  23 -26   1   20.36    2.79
   3  23   1   20.05    1.54
   3  23   1   20.26    1.95
 -26   3   1   18.78    1.60
 -26   3   1   18.61    1.97
 -26   3   1   20.27    2.98
   3  23   1   19.20    1.41
   3  23   1   19.50    1.61
 -26   3   1   19.13    1.95
 -23  29  -1    4.20    1.52
 -23  29  -1    4.90    1.19
  -6 -23  -1    1.98    1.31
  29  -6  -1    1.74    0.96
 -23  29  -1    2.26    0.85
  29  -6  -1    3.20    1.42
  -6 -23  -1    1.89    1.07
 -29   6   1    2.48    0.89
   6  23   1    3.36    0.91
   6  23   1    4.16    0.99
 -29   6   1    1.59    1.48
   6  23   1    5.42    1.35
   6  23   1    2.57    0.97
 -29   6   1    3.72    1.21
 -29   6   1    2.62    1.14
  23 -29   1    4.36    1.82
  -9 -23  -1    4.59    1.59
  32  -9  -1    2.29    1.40
 -23  32  -1    2.65    0.87
  -9 -23  -1    0.95    1.00
 -23  32  -1    0.45    1.39
 -23  32  -1    1.69    1.07
  32  -9  -1    1.65    1.30
   9  23   1    1.84    0.93
 -32   9   1    2.28    1.14
  23 -32   1    2.12    1.81
   9  23   1    1.47    0.89
   9  23   1    1.23    1.08
 -32   9   1    3.45    0.96
 -32   9   1    4.46    1.44
 -32   9   1   -0.07    1.40
 -23  35  -1   -0.59    0.63
  35 -12  -1    0.03    1.68
 -12 -23  -1   -0.75    1.20
 -23  35  -1    0.13    1.20
 -12 -23  -1   -0.33    1.07
 -23  35  -1    0.14    0.96
 -23  35  -1   -1.02    0.84
 -35  12   1    0.43    0.76
  12  23   1   -1.38    0.75
  12  23   1   -0.62    0.88
 -35  12   1   -0.14    1.56
  12  23   1   -0.69    0.80
 -35  12   1   -0.23    0.98
 -23  38  -1    1.13    1.39
 -15 -23  -1   -1.77    1.05
 -23  38  -1    0.69    1.00
 -23  38  -1    0.52    0.91
 -15 -23  -1    1.07    1.52
  38 -15  -1    0.24    1.33
 -23  38  -1    0.68    0.67
 -38  15   1    1.00    1.66
  15  23   1    0.65    0.90
 -38  15   1    0.81    0.81
 -38  15   1    0.43    1.06
  15  23   1    0.28    1.18
 -38  15   1   -1.31    1.09
  15  23   1    0.40    1.65
  15  23   1   -0.81    0.80
 -18 -23  -1   -0.47    0.73
 -18 -23  -1    0.68    1.50
 -18 -23  -1    0.76    0.71
 -23  41  -1   -0.63    0.92
 -23  41  -1   -0.34    1.39
  41 -18  -1    0.69    1.53
 -23  41  -1    2.28    1.31
 -18 -23  -1   -0.51    1.41
 -41  18   1    0.96    1.38
  18  23   1    1.25    1.02
 -41  18   1   -2.06    1.51
  18  23   1    1.15    1.08
  18  23   1    1.32    1.07
 -41  18   1   -0.47    0.63
 -41  18   1    0.64    1.32
 -23  44  -1   -0.86    1.17
 -21 -23  -1   -0.48    1.44
 -21 -23  -1    1.11    1.66
 -21 -23  -1    0.11    0.93
 -23  44  -1    0.10    0.93
 -21 -23  -1   -0.38    0.83
 -23  44  -1   -1.72    0.98
 -44  21   1    0.89    1.17
  21  23   1    0.02    0.99
 -44  21   1   -0.62    0.59
 -44  21   1    1.23    1.77
  21  23   1    2.73    1.32
 -23  47  -1    2.88    1.08
 -24 -23  -1    0.91    1.55
 -23  47  -1    0.97    1.06
 -24 -23  -1   -0.39    1.44
 -24 -23  -1   -1.20    1.04
 -23  47  -1   -0.30    1.24
 -24 -23  -1   -0.10    0.84
 -47  24   1   -0.56    1.69
  24  23   1    1.83    1.18
 -47  24   1    0.34    1.05
 -47  24   1   -0.22    0.58
  24  23   1    2.21    1.22
 -24 -20  -1   -0.09    1.81
 -20  44  -1    0.39    1.13
 -24 -20  -1    0.97    1.17
 -20  44  -1    1.11    0.98
 -24 -20  -1   -0.99    1.10
 -24 -20  -1    1.01    1.12
 -24 -20  -1   -0.73    1.40
 -20  44  -1   -0.35    1.20
 -44  24   1   -0.48    1.70
  24  20   1    1.01    1.13
 -44  24   1   -1.94    0.87
  24  20   1    1.68    1.23
 -44  24   1    0.01    0.57
 -17  41  -1   -1.46    1.24
 -24 -17  -1    2.30    1.57
 -24 -17  -1    1.95    1.80
 -17  41  -1    0.48    1.03
 -24 -17  -1   -1.97    1.07
 -24 -17  -1    2.63    1.77
 -17  41  -1    0.26    0.94
  41 -24  -1   -1.01    1.17
  24  17   1   -0.48    0.96
 -41  24   1    1.29    1.35
  24  17   1    0.67    1.42
 -41  24   1    2.76    1.99
  24  17   1    0.47    1.20
 -41  24   1   -0.30    1.05
 -41  24   1    1.04    0.58
 -24 -14  -1    0.61    1.26
 -14  38  -1   -0.86    0.84
 -14  38  -1   -0.74    1.03
 -14  38  -1    0.08    1.51
  38 -24  -1   -0.20    1.45
 -24 -14  -1    2.16    1.89
 -24 -14  -1    1.24    1.32
 -24 -14  -1    0.64    1.56
  24  14   1   -1.03    0.99
 -38  24   1    2.28    1.76
  24  14   1   -1.53    0.91
 -38  24   1    1.12    1.20
 -38  24   1    1.36    0.51
 -38  24   1    1.06    1.16
  24  14   1    0.60    0.95
  24  14   1    1.66    1.24
 -24 -11  -1    6.49    1.64
 -24 -11  -1    5.17    1.89
 -11  35  -1    7.50    1.27
 -11  35  -1    7.34    2.02
 -24 -11  -1    6.72    2.10
  35 -24  -1    3.15    1.81
 -24 -11  -1    6.58    1.70
 -11  35  -1    6.09    1.44
  24  11   1    6.86    1.53
  24  11   1    5.08    1.56
 -35  24   1    9.21    1.85
 -35  24   1    4.89    1.99
  24  11   1    7.37    1.64
 -35  24   1    4.65    1.53
 -35  24   1    6.36    0.72
  24  11   1    4.71    1.58
 -24  -8  -1    5.25    2.16
  -8  32  -1    6.38    1.19
  -8  32  -1    3.87    1.75
  32 -24  -1    8.00    1.86
  -8  32  -1    5.15    1.50
 -24  -8  -1    3.98    1.69
 -24  -8  -1    4.79    1.52
 -24  -8  -1    4.51    1.46
  24   8   1    5.20    1.63
 -32  24   1    3.73    1.30
  24   8   1    6.05    1.54
 -32  24   1    2.28    1.26
  24   8   1    5.37    1.37
 -32  24   1    3.99    1.62
 -32  24   1    4.57    0.60
  24   8   1    2.07    1.22
  -5  29  -1    6.41    1.15
  29 -24  -1    6.78    1.66
 -24  -5  -1    6.87    1.47
 -24  -5  -1    6.38    1.63
  -5  29  -1    6.62    1.40
 -24  -5  -1    5.55    1.66
 -29  24   1    2.81    1.35
  24   5   1    5.06    1.32
  24   5   1    8.23    1.58
  24   5   1    6.23    1.41
  24   5   1    4.56    1.50
 -29  24   1    5.41    1.16
 -29  24   1    5.52    0.71
  26 -24  -1    6.03    1.57
  -2  26  -1    4.68    1.07
 -24  -2  -1    5.21    1.62
  -2  26  -1    3.51    1.09
 -24  -2  -1    2.09    1.19
 -24  -2  -1    3.61    1.09
 -24  -2  -1    2.57    1.26
  24   2   1    4.88    1.21
 -26  24   1    5.03    1.48
  24   2   1    5.60    1.42
 -26  24   1    5.36    1.06
 -26  24   1    4.35    0.59
  24   2   1    6.57    1.67
  24   2   1    3.55    1.14
 -24   1  -1   18.84    2.40
 -24   1  -1   14.97    2.10
 -24   1  -1   16.78    1.71
   1  23  -1   14.34    1.61
   1  23  -1   20.73    2.25
  23 -24  -1   15.08    2.01
 -24   1  -1   17.14    2.33
  24  -1   1   15.72    2.19
 -23  24   1   12.62    1.79
  -1 -23   1   14.74    1.16
  24  -1   1   18.35    1.92
  24  -1   1   13.02    1.87
 -23  24   1   15.80    0.97
 -23  24   1   13.66    1.32
 -24   4  -1   26.06    2.38
 -24   4  -1   28.10    2.13
   4  20  -1   27.39    2.09
   4  20  -1   26.49    1.95
 -24   4  -1   31.05    2.69
  20 -24  -1   24.61    2.56
 -24   4  -1   26.12    2.35
 -20  24   1   24.56    2.08
  -4 -20   1   26.94    2.39
  -4 -20   1   28.57    1.57
  24  -4   1   29.28    2.22
  24  -4   1   26.31    2.41
  24  -4   1   26.57    2.23
 -20  24   1   29.73    1.37
  24  -4   1   29.45    2.62
 -24   7  -1   43.02    2.52
  17 -24  -1   43.37    2.71
 -24   7  -1   46.43    3.00
   7  17  -1   42.36    3.56
   7  17  -1   43.45    2.54
 -24   7  -1   43.06    2.98
  -7 -17   1   43.09    1.82
 -17  24   1   41.79    2.39
  -7 -17   1   46.02    2.06
  -7 -17   1   43.96    2.16
  -7 -17   1   46.77    2.95
  24  -7   1   40.95    2.89
  24  -7   1   43.40    2.66
  24  -7   1   39.67    2.58
 -17  24   1   43.54    1.80
  10  14  -1   46.24    2.20
 -24  10  -1   39.67    2.62
  10  14  -1   48.35    3.17
 -24  10  -1   41.26    2.90
  14 -24  -1   41.95    2.53
  10  14  -1   40.52    2.41
 -24  10  -1   43.00    2.63
 -24  10  -1   43.51    2.80
 -14  24   1   44.87    1.99
 -10 -14   1   46.10    2.18
  24 -10   1   44.41    2.56
 -10 -14   1   46.03    2.76
  24 -10   1   45.66    2.52
 -10 -14   1   40.84    2.43
 -10 -14   1   41.99    2.09
  24 -10   1   44.10    2.93
 -14  24   1   42.95    2.19
 -14  24   1   40.44    2.79
 -24  13  -1   13.32    1.76
  13  11  -1   12.99    1.41
 -24  13  -1   11.84    1.80
 -24  13  -1   11.08    1.79
  13  11  -1   13.66    1.60
  13  11  -1   13.45    1.99
  11 -24  -1   11.18    1.45
  11 -24  -1   10.25    1.54
 -24  13  -1    9.49    1.59
 -13 -11   1   10.05    1.63
  24 -13   1   10.02    1.78
  24 -13   1   11.04    1.55
 -13 -11   1   14.14    1.85
 -13 -11   1   11.26    1.40
  24 -13   1   10.61    1.48
 -11  24   1   12.52    1.25
 -11  24   1   11.44    1.57
 -11  24   1   11.68    1.29
 -13 -11   1   12.59    1.47
  16   8  -1   14.76    1.57
   8 -24  -1   15.04    1.72
 -24  16  -1   14.51    2.05
 -24  16  -1   16.68    1.81
  16   8  -1   14.25    2.03
 -24  16  -1   16.42    1.78
  16   8  -1   16.34    1.58
  24 -16   1   14.35    2.05
 -16  -8   1   15.61    1.76
 -16  -8   1   12.24    2.24
 -16  -8   1   14.37    1.76
  -8  24   1   15.12    1.69
  -8  24   1   16.23    1.39
  24 -16   1   19.26    1.67
  -8  24   1   15.46    1.27
 -16  -8   1   17.63    1.58
  19   5  -1    4.07    1.07
  19   5  -1    3.62    1.30
   5 -24  -1    3.28    1.13
 -24  19  -1    2.90    0.99
 -24  19  -1    3.38    1.14
  19   5  -1    2.89    0.97
   5 -24  -1    2.37    1.00
 -24  19  -1    2.29    1.24
 -19  -5   1    2.80    1.02
  -5  24   1    2.12    0.85
  -5  24   1    3.69    0.92
 -19  -5   1    3.70    1.04
  24 -19   1    3.58    1.41
 -19  -5   1    2.68    1.06
 -19  -5   1    2.45    1.44
  -5  24   1    4.32    0.86
  24 -19   1    2.78    0.85
 -24  22  -1   10.84    1.86
   2 -24  -1   11.77    1.61
  22   2  -1   12.73    1.58
  22   2  -1   10.94    1.90
 -24  22  -1    9.51    1.58
 -24  22  -1   10.12    1.42
   2 -24  -1   11.41    1.69
 -22  -2   1   11.64    1.67
  -2  24   1   11.10    1.30
 -22  -2   1    9.79    1.41
 -22  -2   1   12.48    2.33
  -2  24   1   12.89    1.68
  24 -22   1   10.19    1.22
  24 -22   1   10.52    2.13
 -22  -2   1   12.79    1.74
  25  -1  -1    6.40    1.23
  -1 -24  -1    5.40    1.37
  -1 -24  -1    3.18    1.32
 -24  25  -1    4.52    1.58
  25  -1  -1    6.71    1.57
 -24  25  -1    3.79    1.10
 -24  25  -1    5.07    1.09
   1  24   1    4.33    1.15
  24 -25   1    5.97    1.82
 -25   1   1    4.73    1.08
 -25   1   1    6.75    1.50
   1  24   1    4.59    1.00
   1  24   1    5.85    0.83
 -25   1   1    7.92    2.08
 -25   1   1    4.32    1.18
   1  24   1    4.36    0.92
 -24  28  -1    7.66    1.27
  28  -4  -1    9.32    1.81
 -24  28  -1    8.05    1.45
  -4 -24  -1    9.11    1.76
  -4 -24  -1    7.92    1.54
 -24  28  -1    9.29    2.06
  28  -4  -1    6.24    1.29
 -28   4   1   10.20    1.37
  24 -28   1    7.25    2.18
   4  24   1    9.00    1.31
   4  24   1    6.84    1.10
 -28   4   1    9.54    1.75
 -28   4   1    5.50    1.85
   4  24   1    7.68    1.09
   4  24   1    4.82    1.31
 -28   4   1    5.25    1.42
 -24  31  -1    5.07    1.69
 -24  31  -1    4.14    1.03
 -24  31  -1    3.16    1.14
  -7 -24  -1    4.44    1.36
  31  -7  -1    3.76    1.33
  31  -7  -1    5.26    1.53
  -7 -24  -1    6.67    1.64
 -31   7   1    3.28    1.02
   7  24   1    3.52    1.01
 -31   7   1    3.11    1.25
 -31   7   1    3.85    1.89
 -31   7   1    2.31    1.26
   7  24   1    3.87    0.99
  24 -31   1    1.19    1.52
   7  24   1    3.64    0.97
   7  24   1    2.81    1.17
 -24  34  -1   -0.48    1.25
 -10 -24  -1    0.06    1.06
 -10 -24  -1    0.00    1.28
  34 -10  -1    0.24    1.12
 -24  34  -1   -0.79    0.64
 -24  34  -1    0.11    0.89
  34 -10  -1    0.53    1.20
  24 -34   1   -2.69    1.36
  10  24   1   -0.80    1.01
 -34  10   1   -1.34    1.42
 -34  10   1   -0.30    0.96
 -34  10   1    1.59    1.20
  10  24   1    0.58    0.78
 -34  10   1   -0.45    0.72
  10  24   1   -0.87    0.78
  10  24   1   -0.28    0.76
 -24  37  -1   -0.36    0.88
 -13 -24  -1    0.96    1.23
 -24  37  -1    2.52    1.19
 -24  37  -1    0.61    0.74
  37 -13  -1    4.08    1.74
 -13 -24  -1    0.56    1.38
  37 -13  -1    0.71    1.33
 -24  37  -1    0.68    1.40
 -37  13   1    0.43    1.31
  13  24   1    0.14    0.99
  13  24   1    1.06    1.21
 -37  13   1    2.00    0.92
 -37  13   1    0.62    1.12
 -37  13   1    0.03    1.52
  13  24   1    1.19    1.04
  13  24   1    1.14    0.98
 -24  40  -1    0.23    1.36
 -24  40  -1   -0.89    0.61
 -24  40  -1   -0.01    1.08
 -16 -24  -1   -0.49    1.50
  40 -16  -1    0.20    1.23
 -16 -24  -1   -0.45    1.29
 -40  16   1    0.56    1.27
 -40  16   1    0.99    0.82
 -40  16   1   -0.21    1.62
  16  24   1    0.29    1.00
  16  24   1    1.05    1.05
  16  24   1   -0.32    0.88
  16  24   1    0.53    1.25
 -40  16   1   -0.39    1.30
 -19 -24  -1    1.68    0.73
 -24  43  -1    1.60    1.55
 -24  43  -1    1.04    1.17
 -24  43  -1   -0.45    1.07
 -19 -24  -1    1.03    1.62
 -19 -24  -1   -0.06    0.68
 -19 -24  -1    1.23    1.52
 -43  19   1    0.45    2.05
  19  24   1    0.77    1.16
 -43  19   1    2.70    1.49
  19  24   1   -0.56    0.91
 -43  19   1   -0.57    0.63
 -22 -24  -1    1.24    0.82
 -24  46  -1    1.25    1.40
 -22 -24  -1    1.18    0.76
 -24  46  -1   -0.58    0.90
 -22 -24  -1    2.28    1.70
 -22 -24  -1    0.83    1.25
 -24  46  -1    1.29    1.10
 -46  22   1   -0.32    1.54
 -46  22   1    0.06    0.60
  22  24   1    1.64    1.12
  22  24   1    2.09    1.11
 -46  22   1    2.03    1.42
 -24  49  -1   -0.74    1.18
 -25 -24  -1   -0.19    0.86
 -25 -24  -1   -0.07    0.87
 -25 -24  -1   -1.20    1.35
 -25 -24  -1   -0.87    1.11
 -24  49  -1   -1.21    1.04
 -24  49  -1    1.64    1.05
 -49  25   1   -0.53    0.80
 -49  25   1   -0.63    1.48
  25  24   1   -0.23    0.98
 -49  25   1    0.90    0.59
  25  24   1    0.69    1.07
 -21  46  -1   -1.00    0.84
 -25 -21  -1    0.54    1.10
 -25 -21  -1    0.57    1.26
 -25 -21  -1    1.17    1.13
 -21  46  -1    2.10    1.21
 -21  46  -1    1.96    1.39
 -25 -21  -1   -1.75    1.23
  25  21   1   -1.66    0.94
 -46  25   1    0.65    0.57
 -46  25   1   -0.89    0.90
  25  21   1   -0.09    1.04
 -46  25   1    1.97    1.81
 -25 -18  -1   -1.18    1.03
 -18  43  -1    0.80    0.96
 -25 -18  -1   -0.68    1.50
 -25 -18  -1   -0.51    1.12
 -18  43  -1    1.36    1.28
 -25 -18  -1    4.04    1.91
 -18  43  -1   -1.98    1.19
 -43  25   1    2.55    1.35
  25  18   1   -1.58    0.86
 -43  25   1    3.86    2.08
 -43  25   1    0.54    0.54
  25  18   1    2.00    1.31
 -25 -15  -1    0.26    1.73
  40 -25  -1    1.32    1.47
 -25 -15  -1    2.46    1.34
 -15  40  -1   -1.26    1.42
 -25 -15  -1   -1.89    1.12
 -15  40  -1    0.62    0.95
 -15  40  -1    1.61    1.39
 -25 -15  -1    1.64    1.68
 -40  25   1    0.15    1.91
  25  15   1    3.66    1.61
 -40  25   1    0.25    1.17
 -40  25   1    1.63    0.57
  25  15   1    0.95    1.18
 -40  25   1    1.75    1.36
  25  15   1    1.63    1.27
 -12  37  -1    1.63    0.91
 -25 -12  -1    0.57    1.29
 -12  37  -1   -0.76    1.22
 -25 -12  -1   -2.51    1.14
 -25 -12  -1   -1.21    1.42
  37 -25  -1    2.38    1.50
 -25 -12  -1   -1.13    1.14
 -12  37  -1    2.44    1.28
 -37  25   1    1.39    1.21
  25  12   1    3.20    1.60
  25  12   1    0.85    1.22
 -37  25   1    1.15    1.17
 -37  25   1   -0.32    1.30
  25  12   1    0.86    1.16
  25  12   1    0.54    1.00
 -37  25   1    0.89    0.49
 -25  -9  -1    1.34    1.15
 -25  -9  -1   -1.59    1.42
  -9  34  -1    1.16    1.54
  34 -25  -1    0.46    1.33
 -25  -9  -1    0.05    1.18
  -9  34  -1    0.88    0.88
 -25  -9  -1    0.18    1.28
  -9  34  -1    1.23    1.15
 -34  25   1    1.41    0.98
  25   9   1    0.29    1.03
 -34  25   1    2.11    1.65
  25   9   1   -0.57    1.01
 -34  25   1    0.60    0.44
  25   9   1   -0.23    1.43
  25   9   1    0.22    0.97
 -34  25   1    0.01    1.04
 -25  -6  -1    0.21    1.27
 -25  -6  -1    0.73    1.46
 -25  -6  -1    1.53    1.09
  -6  31  -1    1.56    0.87
 -25  -6  -1    3.22    1.42
  -6  31  -1    2.25    1.49
  31 -25  -1    0.45    1.07
  -6  31  -1   -0.29    0.97
 -31  25   1    1.72    0.55
 -31  25   1    1.76    1.36
  25   6   1   -1.51    0.98
  25   6   1    2.82    1.08
  25   6   1    0.13    0.95
 -31  25   1    0.55    0.79
  25   6   1    2.72    1.20
 -31  25   1    1.06    0.98
  28 -25  -1    9.29    1.83
 -25  -3  -1   14.28    1.91
 -25  -3  -1    8.40    1.90
 -25  -3  -1   10.17    1.98
 -25  -3  -1   12.85    2.23
  -3  28  -1   13.27    1.85
  -3  28  -1   10.87    1.41
  25   3   1    9.95    1.66
  25   3   1   10.85    1.76
 -28  25   1    9.66    2.23
  25   3   1   14.65    2.26
 -28  25   1   10.65    0.80
  25   3   1   14.32    2.12
 -28  25   1   13.48    1.60
 -25   0  -1    5.94    1.50
   0  25  -1    3.88    1.02
 -25   0  -1    3.24    1.18
 -25   0  -1    3.02    1.44
   0  25  -1    4.37    1.22
 -25   0  -1    4.44    1.53
  25 -25  -1    4.50    1.41
  25   0   1    5.08    1.61
 -25  25   1    4.65    1.36
  25   0   1    4.35    1.27
   0 -25   1    4.49    0.80
  25   0   1    4.12    1.35
 -25  25   1    5.20    0.66
  25   0   1    4.46    1.31
 -25  25   1    2.76    0.82
   3  22  -1   17.78    1.88
 -25   3  -1   17.81    1.84
 -25   3  -1   12.53    2.02
  22 -25  -1   18.96    2.03
 -25   3  -1   17.95    2.35
 -25   3  -1   21.47    2.56
   3  22  -1   18.13    1.76
  25  -3   1   18.20    2.24
  25  -3   1   16.15    2.21
 -22  25   1   18.64    1.40
 -22  25   1   18.97    1.97
  25  -3   1   15.88    2.11
 -22  25   1   17.61    1.09
  25  -3   1   15.67    2.04
  -3 -22   1   18.32    1.35
 -25   6  -1    5.72    1.54
   6  19  -1    7.14    1.34
   6  19  -1    5.54    1.50
  19 -25  -1    5.16    1.27
 -25   6  -1    6.18    1.27
 -25   6  -1    5.35    1.45
 -25   6  -1    5.76    1.47
  25  -6   1    4.41    1.22
  -6 -19   1    4.77    0.88
  -6 -19   1    5.91    0.88
  25  -6   1    7.42    1.40
  25  -6   1    3.85    1.44
  -6 -19   1    6.22    0.77
 -19  25   1    6.27    0.84
  -6 -19   1    5.16    1.45
 -19  25   1    3.37    1.11
  25  -6   1    5.96    1.51
 -25   9  -1   21.83    2.14
  16 -25  -1   20.77    2.01
   9  16  -1   21.47    1.85
 -25   9  -1   20.84    1.91
   9  16  -1   15.10    2.17
 -25   9  -1   20.50    2.20
 -25   9  -1   22.16    2.39
  -9 -16   1   15.80    2.02
  -9 -16   1   22.33    1.88
 -16  25   1   20.72    1.76
  -9 -16   1   19.47    1.44
  25  -9   1   22.13    2.29
  25  -9   1   23.36    2.08
  -9 -16   1   18.71    1.51
 -16  25   1   20.21    1.36
  25  -9   1   21.82    1.98
  12  13  -1   13.15    1.51
  12  13  -1   11.22    1.56
 -25  12  -1   10.58    1.54
 -25  12  -1   14.45    2.02
 -25  12  -1    8.92    1.57
 -25  12  -1   10.43    1.83
  12  13  -1   13.41    2.06
  13 -25  -1   10.33    1.63
 -12 -13   1   13.85    1.50
  25 -12   1   16.73    2.24
 -13  25   1    9.54    1.65
  25 -12   1   10.63    1.57
 -13  25   1   12.79    1.21
 -12 -13   1   12.18    1.75
 -12 -13   1   15.55    1.49
  25 -12   1   12.93    1.71
 -12 -13   1   12.18    1.64
 -13  25   1   12.85    1.37
  10 -25  -1    8.46    1.35
 -25  15  -1    8.26    1.52
 -25  15  -1   12.14    1.85
 -25  15  -1   10.34    1.83
 -25  15  -1    8.18    1.56
  15  10  -1    7.23    1.53
  15  10  -1    9.62    1.34
  15  10  -1   10.85    1.50
 -15 -10   1    8.34    1.55
 -10  25   1   10.01    1.47
 -10  25   1   10.24    1.23
  25 -15   1   10.47    1.52
 -15 -10   1   10.96    1.71
 -15 -10   1    9.27    2.06
 -15 -10   1   10.58    1.38
  25 -15   1    8.97    1.69
 -15 -10   1    7.74    1.50
  18   7  -1    8.60    1.36
 -25  18  -1    6.17    1.49
   7 -25  -1    6.49    1.32
 -25  18  -1    5.94    1.46
  18   7  -1    6.61    1.26
 -25  18  -1    5.24    1.16
  18   7  -1    8.66    1.70
  25 -18   1    6.49    1.15
 -18  -7   1    6.83    1.24
 -18  -7   1    7.27    1.82
  -7  25   1    8.72    1.26
  -7  25   1    6.77    1.14
 -18  -7   1    8.81    1.54
 -18  -7   1    7.62    1.37
  25 -18   1    3.12    1.31
  -7  25   1    6.84    1.02
   4 -25  -1   14.14    1.74
 -25  21  -1   16.66    1.72
   4 -25  -1   14.26    1.78
  21   4  -1   18.16    1.74
  21   4  -1   19.72    1.89
  21   4  -1   18.84    2.35
 -25  21  -1   16.95    2.03
 -25  21  -1   15.36    2.28
 -21  -4   1   13.93    2.33
  -4  25   1   15.29    1.43
  -4  25   1   17.74    1.55
 -21  -4   1   16.01    2.11
  25 -21   1   15.52    1.45
 -21  -4   1   15.43    1.89
  -4  25   1   15.21    1.76
 -21  -4   1   19.99    1.85
  25 -21   1   21.19    2.80
 -25  24  -1    2.88    1.43
 -25  24  -1    4.06    1.20
 -25  24  -1    4.08    1.07
   1 -25  -1    1.86    1.10
  24   1  -1    2.85    1.05
  24   1  -1    4.17    1.45
   1 -25  -1    4.15    1.28
 -24  -1   1    1.97    0.93
 -24  -1   1    5.38    1.40
  25 -24   1    2.48    0.75
 -24  -1   1    2.28    1.01
  -1  25   1    2.66    0.91
  -1  25   1    4.00    0.90
  -1  25   1    4.69    0.60
  25 -24   1    2.21    1.35
  -1  25   1    3.80    0.58
  -1  25   1    2.19    0.97
 -25  27  -1    1.82    0.88
  27  -2  -1    3.56    1.06
 -25  27  -1    2.43    1.10
  -2 -25  -1    0.94    1.09
  -2 -25  -1    3.49    1.30
  27  -2  -1    1.63    1.28
 -27   2   1    2.38    0.93
   2  25   1    1.25    0.70
  25 -27   1    1.62    1.36
 -27   2   1    3.26    1.32
   2  25   1    3.21    1.20
 -27   2   1    1.91    1.51
   2  25   1    3.36    0.78
   2  25   1    2.22    0.91
 -27   2   1    2.24    1.01
 -25  30  -1    0.21    1.09
  -5 -25  -1    0.29    1.23
 -25  30  -1    1.24    0.85
  30  -5  -1    0.87    0.99
  30  -5  -1   -0.04    0.99
  -5 -25  -1    1.48    1.21
 -25  30  -1    2.51    1.09
 -30   5   1    2.08    1.29
 -30   5   1    0.29    0.96
   5  25   1    0.49    0.75
 -30   5   1    1.06    0.76
   5  25   1    3.02    1.24
  25 -30   1    1.58    1.48
 -30   5   1    4.76    1.78
   5  25   1    1.78    0.89
   5  25   1    2.00    0.84
  -8 -25  -1   -0.78    0.88
 -25  33  -1    0.27    0.75
  33  -8  -1    0.93    1.14
  -8 -25  -1   -0.62    1.15
 -25  33  -1    0.43    1.20
 -25  33  -1    1.88    1.13
  33  -8  -1    1.38    1.32
 -33   8   1    1.09    0.82
 -33   8   1   -1.07    1.38
  25 -33   1    2.21    1.79
   8  25   1    1.81    1.12
 -33   8   1   -0.80    0.73
   8  25   1    0.75    0.78
   8  25   1    1.37    0.88
   8  25   1    0.43    0.83
 -11 -25  -1    0.90    1.14
 -25  36  -1    0.63    0.97
 -25  36  -1    0.81    1.31
  36 -11  -1    2.67    1.45
 -11 -25  -1   -0.93    1.25
 -25  36  -1   -0.35    0.71
  36 -11  -1   -0.33    1.25
 -25  36  -1   -0.77    0.90
  11  25   1   -1.24    0.69
 -36  11   1    0.53    1.08
  11  25   1   -0.32    1.04
 -36  11   1    1.12    1.05
 -36  11   1   -0.24    1.42
 -36  11   1    0.65    0.85
  25 -36   1    1.41    1.96
  11  25   1    0.93    0.90
 -25  39  -1    2.55    1.13
  39 -14  -1    2.10    1.63
 -14 -25  -1   -1.00    1.02
 -25  39  -1    0.41    1.02
 -25  39  -1    0.59    0.77
 -14 -25  -1    0.74    1.57
 -25  39  -1    3.24    1.76
 -39  14   1    1.05    1.26
  14  25   1    0.62    0.99
  14  25   1   -2.07    1.04
 -39  14   1    1.65    1.36
 -39  14   1    2.07    0.93
 -39  14   1   -0.55    1.64
  14  25   1   -0.22    0.82
  14  25   1    0.79    1.05
 -25  42  -1    0.40    0.76
 -17 -25  -1    1.25    1.53
 -25  42  -1   -1.42    0.99
 -25  42  -1    0.42    0.85
 -17 -25  -1   -0.61    1.50
 -25  42  -1    1.59    1.54
 -25  42  -1    0.27    0.92
  17  25   1   -0.68    0.88
 -42  17   1    1.01    0.81
 -42  17   1    0.59    1.18
  17  25   1    1.45    1.09
 -42  17   1   -2.87    1.49
  17  25   1    0.08    0.98
 -25  45  -1    2.25    1.20
 -25  45  -1    0.00    1.17
 -20 -25  -1   -1.46    1.01
 -25  45  -1   -1.37    0.97
 -20 -25  -1    3.10    1.86
  20  25   1   -0.59    0.97
  20  25   1   -0.03    1.03
 -45  20   1   -0.01    0.66
 -45  20   1    2.80    1.44
 -45  20   1   -1.67    1.76
 -23 -25  -1   -0.21    0.71
 -23 -25  -1    0.22    1.22
 -23 -25  -1    0.90    0.75
 -25  48  -1    1.68    1.29
 -25  48  -1    0.12    0.98
 -25  48  -1   -0.09    0.92
 -23 -25  -1   -0.29    1.55
  23  25   1   -0.45    0.97
  23  25   1    0.57    1.06
 -48  23   1   -0.31    1.00
 -48  23   1    1.45    0.71
 -48  23   1   -0.05    1.86
 -25  51  -1    2.51    1.14
 -26 -25  -1   -3.08    1.17
 -25  51  -1    1.24    1.30
 -26 -25  -1    0.92    0.87
 -26 -25  -1   -0.77    0.76
 -26 -25  -1    3.56    2.01
  26  25   1    3.43    2.10
 -51  26   1   -2.54    1.35
  26  25   1    1.11    1.18
 -51  26   1   -0.16    0.55
 -51  26   1    0.51    1.21
 -26 -22  -1   -2.91    1.01
 -26 -22  -1   -0.77    1.29
 -22  48  -1    0.95    0.88
 -26 -22  -1   -1.83    0.84
 -22  48  -1    0.17    1.06
 -26 -22  -1    0.87    0.99
 -48  26   1    0.49    0.59
 -48  26   1   -0.45    1.65
  26  22   1   -0.10    1.04
  26  22   1   -2.32    0.92
 -26 -19  -1    2.14    1.26
 -26 -19  -1   -0.01    1.15
 -26 -19  -1   -2.41    1.11
 -26 -19  -1   -1.66    1.19
 -19  45  -1    0.86    1.30
 -19  45  -1    0.93    1.11
 -26 -19  -1   -0.72    1.64
 -19  45  -1   -0.74    0.89
  26  19   1   -0.32    0.94
 -45  26   1   -0.76    1.09
 -45  26   1   -0.04    1.59
 -45  26   1   -0.09    0.48
  26  19   1    0.66    1.17
 -16  42  -1   -1.00    0.91
 -26 -16  -1   -0.02    1.33
 -26 -16  -1    0.79    1.28
 -16  42  -1   -1.26    0.90
 -26 -16  -1   -0.03    1.68
 -16  42  -1    2.18    1.53
 -42  26   1    0.50    0.52
  26  16   1   -0.43    1.07
 -42  26   1   -1.11    1.21
 -42  26   1    0.91    1.88
 -42  26   1    0.82    1.08
  26  16   1   -1.72    1.02
 -26 -13  -1    1.07    1.62
 -26 -13  -1    0.56    1.69
 -26 -13  -1   -0.15    1.24
  39 -26  -1    1.04    1.61
 -13  39  -1    1.24    0.92
 -13  39  -1    1.83    1.53
 -26 -13  -1    0.18    1.05
 -13  39  -1    0.86    1.32
  26  13   1    0.80    1.18
 -39  26   1    0.37    1.63
 -39  26   1    0.14    1.18
 -39  26   1   -2.09    0.98
  26  13   1   -3.35    1.19
  26  13   1   -0.32    1.08
 -39  26   1    0.66    0.46
  36 -26  -1    1.28    1.35
 -26 -10  -1   -0.06    1.27
 -26 -10  -1    0.13    1.49
 -10  36  -1    1.50    1.23
 -10  36  -1   -2.01    1.33
 -10  36  -1    1.06    0.84
 -26 -10  -1    2.23    1.42
 -26 -10  -1   -0.07    0.99
  26  10   1   -0.03    0.94
 -36  26   1    1.42    1.21
 -36  26   1    0.49    0.43
 -36  26   1    1.54    1.58
  26  10   1   -0.26    1.11
  26  10   1   -0.99    0.99
 -36  26   1    0.80    1.15
 -26  -7  -1    6.16    1.53
  -7  33  -1    9.69    2.23
  33 -26  -1    9.61    2.11
  -7  33  -1   10.22    1.49
 -26  -7  -1    6.66    1.78
 -26  -7  -1    6.94    1.94
  -7  33  -1    7.19    1.59
 -26  -7  -1    8.75    2.35
 -33  26   1    7.91    0.79
  26   7   1    7.54    1.65
 -33  26   1   10.78    1.90
  26   7   1    7.73    1.98
 -33  26   1    9.95    2.18
  26   7   1   11.12    1.94
  26   7   1    8.49    1.72
 -33  26   1    7.86    1.59
 -26  -4  -1    1.49    1.19
 -26  -4  -1    2.98    1.51
  -4  30  -1    2.91    1.18
  -4  30  -1    2.74    1.03
 -26  -4  -1    0.71    1.19
  30 -26  -1    2.29    1.51
 -26  -4  -1    2.32    1.12
  26   4   1    1.01    0.99
  26   4   1   -1.15    1.27
  26   4   1    0.89    1.03
 -30  26   1    1.51    0.94
 -30  26   1    1.82    0.68
  26   4   1    2.86    1.21
 -30  26   1    1.36    0.47
 -30  26   1    2.21    1.47
 -26  -1  -1   12.95    2.23
  -1  27  -1   10.98    1.70
 -26  -1  -1   11.28    1.97
 -26  -1  -1    8.29    2.32
  27 -26  -1   11.75    2.04
[truncated: 1,729,934 more chars]
