# Supplementary material for: Inflatable porous organic crystals
Source: Nat Mater. 2025 Nov 3;25(3):481–6. doi: 10.1038/s41563-025-02393-6 (PMC12960203; doi:10.1038/s41563-025-02393-6)
Supplement: Supplementary file 25 — (CCDC 2404638) Crystal structure of T1 at 30 bar of CH4. [file 41563_2025_2393_MOESM25_ESM.cif]

 
data_T1_M30
 
_audit_creation_method            'SHELXL-2019/3'
_shelx_SHELXL_version_number      '2019/3'
_chemical_name_systematic         ?
_chemical_name_common             ?
_chemical_melting_point           ?
_chemical_formula_moiety          'C42 H48 N6 O6, 1.7(C H4)'
_chemical_formula_sum
 'C43.70 H54.80 N6 O6' 
_chemical_formula_weight          760.13

loop_
 _atom_type_symbol
 _atom_type_description
 _atom_type_scat_dispersion_real
 _atom_type_scat_dispersion_imag
 _atom_type_scat_source
 'C'  'C'   0.0033   0.0016
 'International Tables Vol C Tables 4.2.6.8 and 6.1.1.4'
 'H'  'H'   0.0000   0.0000
 'International Tables Vol C Tables 4.2.6.8 and 6.1.1.4'
 'N'  'N'   0.0061   0.0033
 'International Tables Vol C Tables 4.2.6.8 and 6.1.1.4'
 'O'  'O'   0.0106   0.0060
 'International Tables Vol C Tables 4.2.6.8 and 6.1.1.4'
 
_space_group_crystal_system       trigonal
_space_group_IT_number            146
_space_group_name_H-M_alt         'R 3 :H'
_space_group_name_Hall            'R 3'
 
_shelx_space_group_comment
;
The symmetry employed for this shelxl refinement is uniquely defined
by the following loop, which should always be used as a source of
symmetry information in preference to the above space-group names.
They are only intended as comments.
;
 
loop_
 _space_group_symop_operation_xyz
 'x, y, z'
 '-y, x-y, z'
 '-x+y, -x, z'
 'x+2/3, y+1/3, z+1/3'
 '-y+2/3, x-y+1/3, z+1/3'
 '-x+y+2/3, -x+1/3, z+1/3'
 'x+1/3, y+2/3, z+2/3'
 '-y+1/3, x-y+2/3, z+2/3'
 '-x+y+1/3, -x+2/3, z+2/3'
 
_cell_length_a                    50.7195(11)
_cell_length_b                    50.7195(11)
_cell_length_c                    9.8635(4)
_cell_angle_alpha                 90
_cell_angle_beta                  90
_cell_angle_gamma                 120
_cell_volume                      21974.1(13)
_cell_formula_units_Z             18
_cell_measurement_temperature     300(2)
_cell_measurement_reflns_used     6604
_cell_measurement_theta_min       2.263
_cell_measurement_theta_max       15.955
 
_exptl_crystal_description        Rod
_exptl_crystal_colour             Yellow
_exptl_crystal_density_meas       ?
_exptl_crystal_density_method     ?
_exptl_crystal_density_diffrn     1.034          
_exptl_crystal_F_000              7326
_exptl_transmission_factor_min    ?
_exptl_transmission_factor_max    ?
_exptl_crystal_size_max           0.391
_exptl_crystal_size_mid           0.090
_exptl_crystal_size_min           0.085
_exptl_absorpt_coefficient_mu     0.070
_shelx_estimated_absorpt_T_min    ?
_shelx_estimated_absorpt_T_max    ?
_exptl_absorpt_correction_type    'multi-scan'
_exptl_absorpt_correction_T_min   0.939
_exptl_absorpt_correction_T_max   1.000
_exptl_absorpt_process_details    'SADABS, 2016'
_exptl_absorpt_special_details    ?
_diffrn_ambient_temperature       300(2)
_diffrn_radiation_wavelength      0.71073
_diffrn_radiation_type            MoK\a
_diffrn_source 			  'microfocus sealed tube'
_diffrn_measurement_device 	  'four-circle diffractometer' 
_diffrn_measurement_device_type   'Bruker D8 Venture'
_diffrn_measurement_method 	  '\f and \w scans'
_diffrn_detector_area_resol_mean   ? 
_diffrn_standards_number 	   0
_diffrn_standards_interval_count   . 
_diffrn_standards_interval_time    . 
_diffrn_standards_decay_% 	   ?
_diffrn_reflns_number             74557
_diffrn_reflns_av_unetI/netI      0.0959
_diffrn_reflns_av_R_equivalents   0.1409
_diffrn_reflns_limit_h_min        -53
_diffrn_reflns_limit_h_max        53
_diffrn_reflns_limit_k_min        -53
_diffrn_reflns_limit_k_max        53
_diffrn_reflns_limit_l_min        -10
_diffrn_reflns_limit_l_max        10
_diffrn_reflns_theta_min          2.116
_diffrn_reflns_theta_max          21.977
_diffrn_reflns_theta_full         21.977
_diffrn_measured_fraction_theta_max   0.999
_diffrn_measured_fraction_theta_full  0.999
_diffrn_reflns_Laue_measured_fraction_max    0.999
_diffrn_reflns_Laue_measured_fraction_full   0.999
_diffrn_reflns_point_group_measured_fraction_max   0.999
_diffrn_reflns_point_group_measured_fraction_full  0.999
_reflns_number_total              11963
_reflns_number_gt                 4677
_reflns_threshold_expression      'I > 2\s(I)'
_reflns_Friedel_coverage          0.999
_reflns_Friedel_fraction_max      0.998
_reflns_Friedel_fraction_full     0.998
 
_reflns_special_details
;
 Reflections were merged by SHELXL according to the crystal
 class for the calculation of statistics and refinement.
 
 _reflns_Friedel_fraction is defined as the number of unique
 Friedel pairs measured divided by the number that would be
 possible theoretically, ignoring centric projections and
 systematic absences.
;
 
_computing_data_collection        'APEX4 (Bruker, 2021)'
_computing_cell_refinement        'SAINT V8.40A (Bruker, 2019)'
_computing_data_reduction         'SAINT V8.40A (Bruker, 2019)'
_computing_structure_solution     'SHELXD 2018/2 (Sheldrick, 2018)'
_computing_structure_refinement   'SHELXL-2018/3 (Sheldrick, 2018)'
_computing_molecular_graphics  'X-Seed (Barbour, 2020; Atwood & Barbour, 2003)'
_computing_publication_material   ?
_refine_special_details           
;
Formula was adjusted to include the CH4 guest molecules that cannot be modeled. 
Values of included CH4 are based on sorption data.
;
_refine_ls_structure_factor_coef  Fsqd
_refine_ls_matrix_type            full
_refine_ls_weighting_scheme       calc
_refine_ls_weighting_details
'w=1/[\s^2^(Fo^2^)+(0.1533P)^2^] where P=(Fo^2^+2Fc^2^)/3'
_atom_sites_solution_primary      'dual space'
_atom_sites_solution_secondary    difmap
_atom_sites_solution_hydrogens    geom
_refine_ls_hydrogen_treatment     constr
_refine_ls_extinction_method      none
_refine_ls_extinction_coef        .
_refine_ls_abs_structure_details
;
 Flack x determined using 1516 quotients [(I+)-(I-)]/[(I+)+(I-)]
 (Parsons, Flack and Wagner, Acta Cryst. B69 (2013) 249-259).
;
_refine_ls_abs_structure_Flack    -1.4(8)
_chemical_absolute_configuration  rm
_refine_ls_number_reflns          11963
_refine_ls_number_parameters      985
_refine_ls_number_restraints      1597
_refine_ls_R_factor_all           0.2296
_refine_ls_R_factor_gt            0.0992
_refine_ls_wR_factor_ref          0.3180
_refine_ls_wR_factor_gt           0.2330
_refine_ls_goodness_of_fit_ref    1.033
_refine_ls_restrained_S_all       0.977
_refine_ls_shift/su_max           0.000
_refine_ls_shift/su_mean          0.000
 
loop_
 _atom_site_label
 _atom_site_type_symbol
 _atom_site_fract_x
 _atom_site_fract_y
 _atom_site_fract_z
 _atom_site_U_iso_or_equiv
 _atom_site_adp_type
 _atom_site_occupancy
 _atom_site_site_symmetry_order  
 _atom_site_calc_flag
 _atom_site_refinement_flags_posn
 _atom_site_refinement_flags_adp
 _atom_site_refinement_flags_occupancy
 _atom_site_disorder_assembly
 _atom_site_disorder_group
O9B O 0.0939(3) -0.0824(2) -0.1748(12) 0.119(4) Uani 1 1 d . U . . .
H9B H 0.082676 -0.090218 -0.109497 0.178 Uiso 1 1 calc R U . . .
O9C O 0.2505(3) 0.0253(3) -0.3085(15) 0.150(5) Uani 1 1 d . U . . .
H9C H 0.249581 0.010481 -0.346759 0.225 Uiso 1 1 calc R U . . .
C4C C 0.2820(4) 0.0096(4) -0.009(2) 0.111(5) Uani 1 1 d . U . . .
H4C H 0.288738 -0.003466 0.019490 0.133 Uiso 1 1 calc R U . . .
N12B N 0.2071(4) -0.0753(3) -0.3948(18) 0.120(4) Uani 1 1 d . U . . .
C18F C 0.1643(4) 0.0547(4) -0.268(2) 0.116(5) Uani 1 1 d . U . . .
H005 H 0.181415 0.059917 -0.328940 0.139 Uiso 1 1 calc R U . . .
C6B C 0.1611(4) -0.0851(4) -0.274(2) 0.108(5) Uani 1 1 d . U . . .
N1D N 0.1560(3) 0.0793(4) -0.2664(17) 0.115(4) Uani 1 1 d . U . . .
C6C C 0.2741(4) 0.0524(4) 0.036(2) 0.102(4) Uani 1 1 d . U . . .
N1F N 0.2860(3) 0.2066(3) 0.3898(19) 0.130(5) Uani 1 1 d . U . . .
N12F N 0.1988(3) 0.0789(3) -0.0780(17) 0.111(4) Uani 1 1 d . U . . .
C13F C 0.1725(4) 0.0510(4) -0.121(2) 0.115(5) Uani 1 1 d . U . . .
H011 H 0.155382 0.046734 -0.061790 0.138 Uiso 1 1 calc R U . . .
C3C C 0.2704(4) 0.0069(4) -0.137(2) 0.105(4) Uani 1 1 d . U . . .
C7C C 0.2638(4) 0.0497(4) -0.094(2) 0.110(5) Uani 1 1 d . U . . .
H7C H 0.258434 0.063693 -0.125279 0.133 Uiso 1 1 calc R U . . .
N12C N 0.2828(3) 0.0777(3) 0.2507(18) 0.109(4) Uani 1 1 d . U . . .
N1A N 0.2296(3) 0.0651(4) 0.4060(15) 0.116(4) Uani 1 1 d . U . . .
O9A O 0.1761(3) 0.0540(3) 0.3218(16) 0.157(5) Uani 1 1 d . U . . .
H9A H 0.194015 0.064322 0.343522 0.235 Uiso 1 1 calc R U . . .
N12D N 0.1712(3) 0.2304(4) -0.4071(16) 0.127(5) Uani 1 1 d . U . . .
N1C N 0.2615(3) -0.0181(3) -0.347(2) 0.116(4) Uani 1 1 d . U . . .
N1B N 0.0745(4) -0.1146(3) 0.0422(15) 0.120(5) Uani 1 1 d . U . . .
C13C C 0.2807(4) 0.1001(4) 0.3334(19) 0.105(5) Uani 1 1 d . U . . .
H13C H 0.272129 0.110301 0.280159 0.126 Uiso 1 1 calc R U . . .
C11C C 0.2742(4) 0.0755(4) 0.126(2) 0.112(5) Uani 1 1 d . U . . .
H11C H 0.268018 0.088666 0.093452 0.134 Uiso 1 1 calc R U . . .
C5C C 0.2837(4) 0.0315(5) 0.077(2) 0.116(5) Uani 1 1 d . U . . .
O10C O 0.2955(3) 0.0339(3) 0.2072(14) 0.144(4) Uani 1 1 d . U . . .
H10C H 0.295916 0.048377 0.246702 0.217 Uiso 1 1 calc R U . . .
O10F O 0.2550(3) 0.1256(3) -0.0889(15) 0.163(5) Uani 1 1 d . U . . .
H10F H 0.239567 0.110038 -0.112941 0.244 Uiso 1 1 calc R U . . .
O9D O 0.1220(3) 0.1028(3) -0.2023(17) 0.167(6) Uani 1 1 d . U . . .
H9D H 0.126742 0.089561 -0.209120 0.251 Uiso 1 1 calc R U . . .
N12E N 0.2877(3) 0.2627(3) 0.3352(19) 0.129(5) Uani 1 1 d . U . . .
C11D C 0.1550(4) 0.2065(4) -0.3420(18) 0.104(5) Uani 1 1 d . U . . .
H11D H 0.138758 0.205268 -0.293282 0.125 Uiso 1 1 calc R U . . .
C8D C 0.1437(4) 0.1291(4) -0.267(2) 0.123(6) Uani 1 1 d . U . . .
C3A C 0.1879(4) 0.0158(5) 0.363(2) 0.122(5) Uani 1 1 d . U . . .
C13D C 0.1632(4) 0.2535(4) -0.406(2) 0.115(5) Uani 1 1 d . U . . .
H13D H 0.146395 0.248043 -0.341939 0.138 Uiso 1 1 calc R U . . .
C3F C 0.2677(5) 0.1707(5) 0.218(2) 0.119(5) Uani 1 1 d . U . . .
C8F C 0.2402(5) 0.1531(4) 0.279(2) 0.122(6) Uani 1 1 d . U . . .
C11B C 0.1845(4) -0.0711(4) -0.384(2) 0.117(5) Uani 1 1 d . U . . .
H11B H 0.182311 -0.058884 -0.448164 0.141 Uiso 1 1 calc R U . . .
C2C C 0.2699(4) -0.0161(4) -0.226(2) 0.109(5) Uani 1 1 d . U . . .
H2C H 0.275947 -0.029435 -0.193114 0.130 Uiso 1 1 calc R U . . .
C11F C 0.1968(4) 0.0897(4) 0.036(2) 0.124(6) Uani 1 1 d . U . . .
H035 H 0.178735 0.079413 0.085118 0.148 Uiso 1 1 calc R U . . .
C18C C 0.2608(4) 0.0845(5) 0.453(2) 0.115(5) Uani 1 1 d . U . . .
H18C H 0.267808 0.071681 0.495698 0.138 Uiso 1 1 calc R U . . .
C3B C 0.1180(4) -0.1071(4) -0.071(2) 0.113(5) Uani 1 1 d . U . . .
C6F C 0.2222(4) 0.1181(4) 0.092(2) 0.106(5) Uani 1 1 d . U . . .
O10E O 0.3034(3) 0.2848(3) 0.0908(15) 0.147(4) Uani 1 1 d . U . . .
H10E H 0.305044 0.279054 0.166527 0.220 Uiso 1 1 calc R U . . .
C7B C 0.1377(4) -0.0786(4) -0.2736(18) 0.100(4) Uani 1 1 d . U . . .
H7B H 0.136469 -0.066768 -0.342518 0.120 Uiso 1 1 calc R U . . .
C13B C 0.2282(4) -0.0599(4) -0.501(2) 0.117(5) Uani 1 1 d . U . . .
H13B H 0.222555 -0.046041 -0.544678 0.140 Uiso 1 1 calc R U . . .
C18B C 0.2608(4) -0.0409(4) -0.447(2) 0.112(5) Uani 1 1 d . U . . .
H18B H 0.266111 -0.054513 -0.398927 0.134 Uiso 1 1 calc R U . . .
C8C C 0.2610(4) 0.0272(4) -0.182(2) 0.112(5) Uani 1 1 d . U . . .
O9F O 0.2352(4) 0.1594(3) 0.4074(18) 0.202(8) Uani 1 1 d . U . . .
H9F H 0.250685 0.174208 0.436278 0.304 Uiso 1 1 calc R U . . .
C13E C 0.2921(4) 0.2537(5) 0.475(2) 0.128(6) Uani 1 1 d . U . . .
H13E H 0.272387 0.241125 0.519944 0.153 Uiso 1 1 calc R U . . .
C6D C 0.1599(4) 0.1795(4) -0.3359(19) 0.107(5) Uani 1 1 d . U . . .
C8B C 0.1165(4) -0.0895(4) -0.173(2) 0.105(5) Uani 1 1 d . U . . .
C5F C 0.2498(5) 0.1349(5) 0.034(2) 0.119(6) Uani 1 1 d . U . . .
O10B O 0.1860(3) -0.1089(4) -0.1743(18) 0.191(7) Uani 1 1 d . U . . .
H10B H 0.198046 -0.099669 -0.235640 0.287 Uiso 1 1 calc R U . . .
C17B C 0.2834(4) -0.0252(4) -0.554(2) 0.119(5) Uani 1 1 d . U . . .
H17A H 0.303669 -0.015221 -0.515146 0.142 Uiso 1 1 calc R U . . .
H17B H 0.280124 -0.009590 -0.594556 0.142 Uiso 1 1 calc R U . . .
C3D C 0.1685(4) 0.1302(4) -0.322(2) 0.115(5) Uani 1 1 d . U . . .
N12A N 0.0849(4) -0.0782(4) 0.2760(16) 0.137(5) Uani 1 1 d . U . . .
C7D C 0.1392(4) 0.1533(4) -0.2719(19) 0.116(6) Uani 1 1 d . U . . .
H7D H 0.122070 0.152105 -0.231821 0.140 Uiso 1 1 calc R U . . .
C18A C 0.0535(4) -0.1252(5) 0.164(2) 0.150(7) Uani 1 1 d . U . . .
H18A H 0.059974 -0.135370 0.229199 0.180 Uiso 1 1 calc R U . . .
N1E N 0.1996(4) 0.2787(3) -0.222(2) 0.145(6) Uani 1 1 d . U . . .
C7F C 0.2182(4) 0.1269(4) 0.220(2) 0.120(5) Uani 1 1 d . U . . .
H056 H 0.200065 0.114778 0.265823 0.144 Uiso 1 1 calc R U . . .
C5E C 0.2731(5) 0.2778(4) 0.070(3) 0.128(6) Uani 1 1 d . U . . .
C2F C 0.2908(4) 0.1989(5) 0.277(2) 0.129(6) Uani 1 1 d . U . . .
H058 H 0.308909 0.211202 0.231162 0.154 Uiso 1 1 calc R U . . .
O9E O 0.1850(3) 0.2585(4) 0.0203(18) 0.194(7) Uani 1 1 d . U . . .
H9E H 0.182287 0.263181 -0.055926 0.292 Uiso 1 1 calc R U . . .
C6E C 0.2527(5) 0.2630(4) 0.178(2) 0.127(6) Uani 1 1 d . U . . .
C8A C 0.1681(5) 0.0244(5) 0.322(2) 0.117(5) Uani 1 1 d . U . . .
O10A O 0.1391(3) -0.0680(4) 0.3435(17) 0.184(6) Uani 1 1 d . U . . .
H10A H 0.121328 -0.078467 0.319606 0.277 Uiso 1 1 calc R U . . .
C15C C 0.3117(4) 0.1457(5) 0.481(2) 0.156(8) Uani 1 1 d . U . . .
H15A H 0.303189 0.156954 0.437547 0.187 Uiso 1 1 calc R U . . .
H15B H 0.332266 0.160101 0.509906 0.187 Uiso 1 1 calc R U . . .
C4F C 0.2719(4) 0.1608(4) 0.094(2) 0.126(6) Uani 1 1 d . U . . .
H064 H 0.290469 0.172154 0.049873 0.151 Uiso 1 1 calc R U . . .
C6A C 0.1283(4) -0.0275(5) 0.2969(19) 0.117(5) Uani 1 1 d . U . . .
C5B C 0.1626(5) -0.1027(5) -0.178(3) 0.139(7) Uani 1 1 d . U . . .
C18D C 0.1915(5) 0.2831(5) -0.360(3) 0.152(7) Uani 1 1 d . U . . .
H18D H 0.208495 0.288210 -0.421611 0.183 Uiso 1 1 calc R U . . .
C17C C 0.2603(4) 0.1054(5) 0.555(2) 0.147(7) Uani 1 1 d . U . . .
H17C H 0.248209 0.093762 0.632494 0.177 Uiso 1 1 calc R U . . .
H17D H 0.250809 0.116278 0.517220 0.177 Uiso 1 1 calc R U . . .
C14F C 0.1787(5) 0.0249(4) -0.113(2) 0.147(7) Uani 1 1 d . U . . .
H06A H 0.183005 0.022040 -0.020399 0.177 Uiso 1 1 calc R U . . .
H06B H 0.196266 0.029240 -0.168540 0.177 Uiso 1 1 calc R U . . .
C14E C 0.3118(4) 0.2835(5) 0.556(2) 0.141(7) Uani 1 1 d . U . . .
H14A H 0.330611 0.296381 0.508008 0.170 Uiso 1 1 calc R U . . .
H14B H 0.300904 0.294610 0.566293 0.170 Uiso 1 1 calc R U . . .
C16F C 0.1416(5) -0.0011(4) -0.306(3) 0.152(7) Uani 1 1 d . U . . .
H07A H 0.123427 -0.019835 -0.331913 0.183 Uiso 1 1 calc R U . . .
H07B H 0.157816 0.002317 -0.367620 0.183 Uiso 1 1 calc R U . . .
C2D C 0.1734(5) 0.1041(5) -0.317(2) 0.125(6) Uani 1 1 d . U . . .
H2D H 0.191341 0.106619 -0.354625 0.150 Uiso 1 1 calc R U . . .
C14D C 0.1535(5) 0.2561(5) -0.548(2) 0.148(7) Uani 1 1 d . U . . .
H14C H 0.169552 0.259867 -0.611408 0.177 Uiso 1 1 calc R U . . .
H14D H 0.135445 0.237180 -0.572971 0.177 Uiso 1 1 calc R U . . .
O10D O 0.2056(4) 0.2067(4) -0.453(2) 0.260(11) Uani 1 1 d . U . . .
H10D H 0.199503 0.218935 -0.457676 0.390 Uiso 1 1 calc R U . . .
C13A C 0.0529(4) -0.0978(5) 0.232(2) 0.148(7) Uani 1 1 d . U . . .
H13A H 0.046426 -0.087228 0.168868 0.178 Uiso 1 1 calc R U . . .
C7A C 0.1385(4) 0.0036(5) 0.2905(19) 0.123(6) Uani 1 1 d . U . . .
H7A H 0.125174 0.010236 0.264369 0.147 Uiso 1 1 calc R U . . .
C16C C 0.2923(4) 0.1282(6) 0.603(2) 0.163(8) Uani 1 1 d . U . . .
H16A H 0.301337 0.117629 0.647859 0.195 Uiso 1 1 calc R U . . .
H16B H 0.291561 0.142322 0.666989 0.195 Uiso 1 1 calc R U . . .
C5D C 0.1848(5) 0.1814(5) -0.387(3) 0.153(8) Uani 1 1 d . U . . .
C7E C 0.2223(4) 0.2567(5) 0.153(3) 0.160(8) Uani 1 1 d . U . . .
H7E H 0.207446 0.246498 0.218689 0.192 Uiso 1 1 calc R U . . .
C4E C 0.2647(5) 0.2846(4) -0.050(2) 0.128(6) Uani 1 1 d . U . . .
H4E H 0.279002 0.293872 -0.119127 0.153 Uiso 1 1 calc R U . . .
C3E C 0.2354(5) 0.2778(4) -0.070(3) 0.132(6) Uani 1 1 d . U . . .
C8E C 0.2145(5) 0.2656(6) 0.034(3) 0.157(8) Uani 1 1 d . U . . .
C2E C 0.2264(5) 0.2844(4) -0.203(3) 0.131(6) Uani 1 1 d . U . . .
H2E H 0.240579 0.292733 -0.272925 0.157 Uiso 1 1 calc R U . . .
C2A C 0.2188(5) 0.0369(6) 0.4079(19) 0.132(7) Uani 1 1 d . U . . .
H2A H 0.230942 0.029178 0.438917 0.159 Uiso 1 1 calc R U . . .
C16B C 0.2814(5) -0.0471(5) -0.664(2) 0.137(6) Uani 1 1 d . U . . .
H16C H 0.295735 -0.035717 -0.735582 0.164 Uiso 1 1 calc R U . . .
H16D H 0.287318 -0.061036 -0.625790 0.164 Uiso 1 1 calc R U . . .
C2B C 0.0975(5) -0.1180(4) 0.035(2) 0.131(6) Uani 1 1 d . U . . .
H2B H 0.100769 -0.128473 0.104411 0.157 Uiso 1 1 calc R U . . .
C17F C 0.1356(4) 0.0247(4) -0.313(2) 0.139(6) Uani 1 1 d . U . . .
H08A H 0.118553 0.020654 -0.255213 0.167 Uiso 1 1 calc R U . . .
H08B H 0.130396 0.026892 -0.405494 0.167 Uiso 1 1 calc R U . . .
C5A C 0.1476(5) -0.0373(5) 0.335(2) 0.136(7) Uani 1 1 d . U . . .
C14A C 0.0318(5) -0.1104(6) 0.353(2) 0.179(9) Uani 1 1 d . U . . .
H14E H 0.039341 -0.120076 0.414283 0.215 Uiso 1 1 calc R U . . .
H14F H 0.031453 -0.093932 0.400730 0.215 Uiso 1 1 calc R U . . .
C11A C 0.0969(5) -0.0494(5) 0.2616(19) 0.127(6) Uani 1 1 d . U . . .
H11A H 0.084846 -0.042066 0.226351 0.152 Uiso 1 1 calc R U . . .
C4D C 0.1886(5) 0.1569(5) -0.381(2) 0.157(8) Uani 1 1 d . U . . .
H4D H 0.206072 0.158527 -0.419968 0.188 Uiso 1 1 calc R U . . .
C4B C 0.1419(5) -0.1133(4) -0.072(2) 0.144(7) Uani 1 1 d . U . . .
H4B H 0.143960 -0.124421 -0.001513 0.173 Uiso 1 1 calc R U . . .
C11E C 0.2609(5) 0.2559(5) 0.305(2) 0.139(6) Uani 1 1 d . U . . .
H11E H 0.245687 0.245680 0.369118 0.166 Uiso 1 1 calc R U . . .
C15F C 0.1503(6) -0.0041(5) -0.165(3) 0.178(9) Uani 1 1 d . U . . .
H09A H 0.154250 -0.020946 -0.162040 0.214 Uiso 1 1 calc R U . . .
H09B H 0.133372 -0.008919 -0.105102 0.214 Uiso 1 1 calc R U . . .
C17A C 0.0203(5) -0.1479(6) 0.111(2) 0.203(11) Uani 1 1 d . U . . .
H17E H 0.013295 -0.137215 0.052942 0.243 Uiso 1 1 calc R U . . .
H17F H 0.020207 -0.164169 0.059439 0.243 Uiso 1 1 calc R U . . .
C14B C 0.2272(5) -0.0824(5) -0.611(2) 0.146(6) Uani 1 1 d . U . . .
H14G H 0.231665 -0.097071 -0.569903 0.176 Uiso 1 1 calc R U . . .
H14H H 0.206904 -0.093452 -0.650081 0.176 Uiso 1 1 calc R U . . .
C18E C 0.3085(5) 0.2363(5) 0.457(2) 0.138(6) Uani 1 1 d . U . . .
H18E H 0.326852 0.247670 0.402131 0.165 Uiso 1 1 calc R U . . .
C17E C 0.3158(5) 0.2291(5) 0.594(2) 0.159(7) Uani 1 1 d . U . . .
H17G H 0.326738 0.218057 0.583832 0.191 Uiso 1 1 calc R U . . .
H17H H 0.297019 0.216040 0.642406 0.191 Uiso 1 1 calc R U . . .
C15D C 0.1467(6) 0.2817(6) -0.554(3) 0.180(9) Uani 1 1 d . U . . .
H15C H 0.129129 0.276648 -0.497619 0.216 Uiso 1 1 calc R U . . .
H15D H 0.141760 0.284014 -0.646206 0.216 Uiso 1 1 calc R U . . .
C17D C 0.1841(6) 0.3093(5) -0.357(3) 0.183(9) Uani 1 1 d . U . . .
H17I H 0.201934 0.328192 -0.330145 0.220 Uiso 1 1 calc R U . . .
H17J H 0.167863 0.304722 -0.293285 0.220 Uiso 1 1 calc R U . . .
C4A C 0.1778(5) -0.0157(5) 0.368(2) 0.150(7) Uani 1 1 d . U . . .
H4A H 0.191279 -0.022270 0.392722 0.180 Uiso 1 1 calc R U . . .
C16A C -0.0002(6) -0.1606(8) 0.231(3) 0.256(16) Uani 1 1 d . U . . .
H16E H 0.006992 -0.170953 0.290484 0.307 Uiso 1 1 calc R U . . .
H16F H -0.020693 -0.175163 0.201995 0.307 Uiso 1 1 calc R U . . .
C15E C 0.3184(5) 0.2758(5) 0.688(3) 0.161(8) Uani 1 1 d . U . . .
H15E H 0.299488 0.263841 0.737796 0.193 Uiso 1 1 calc R U . . .
H15F H 0.330925 0.294267 0.739265 0.193 Uiso 1 1 calc R U . . .
C14C C 0.3122(4) 0.1230(5) 0.381(2) 0.133(6) Uani 1 1 d . U . . .
H14I H 0.324652 0.133908 0.303728 0.160 Uiso 1 1 calc R U . . .
H14J H 0.321419 0.112408 0.424686 0.160 Uiso 1 1 calc R U . . .
C16D C 0.1740(7) 0.3124(6) -0.504(3) 0.202(11) Uani 1 1 d . U . . .
H16G H 0.168231 0.327964 -0.505016 0.243 Uiso 1 1 calc R U . . .
H16H H 0.191027 0.318712 -0.566242 0.243 Uiso 1 1 calc R U . . .
C15A C 0.0001(6) -0.1333(8) 0.307(3) 0.220(12) Uani 1 1 d . U . . .
H15G H -0.007515 -0.123438 0.247512 0.264 Uiso 1 1 calc R U . . .
H15H H -0.013173 -0.140861 0.385590 0.264 Uiso 1 1 calc R U . . .
C16E C 0.3349(5) 0.2576(5) 0.676(2) 0.168(8) Uani 1 1 d . U . . .
H16I H 0.354401 0.269936 0.632079 0.201 Uiso 1 1 calc R U . . .
H16J H 0.338510 0.252182 0.765612 0.201 Uiso 1 1 calc R U . . .
C15B C 0.2504(5) -0.0651(5) -0.724(2) 0.151(7) Uani 1 1 d . U . . .
H15I H 0.250179 -0.079368 -0.789534 0.182 Uiso 1 1 calc R U . . .
H15J H 0.245052 -0.051516 -0.769665 0.182 Uiso 1 1 calc R U . . .
 
loop_
 _atom_site_aniso_label
 _atom_site_aniso_U_11
 _atom_site_aniso_U_22
 _atom_site_aniso_U_33
 _atom_site_aniso_U_23
 _atom_site_aniso_U_13
 _atom_site_aniso_U_12
O9B 0.108(8) 0.117(8) 0.128(10) 0.019(7) 0.020(7) 0.053(7)
O9C 0.213(13) 0.181(12) 0.123(11) -0.019(9) -0.044(10) 0.148(11)
C4C 0.134(13) 0.119(12) 0.098(13) 0.018(10) -0.001(11) 0.078(11)
N12B 0.109(10) 0.121(10) 0.143(13) 0.014(9) 0.010(9) 0.067(9)
C18F 0.128(12) 0.121(11) 0.119(14) -0.022(10) -0.003(10) 0.077(11)
C6B 0.097(11) 0.102(11) 0.130(15) 0.020(10) 0.008(10) 0.053(9)
N1D 0.113(10) 0.099(9) 0.128(12) -0.005(9) 0.009(9) 0.049(9)
C6C 0.110(11) 0.121(12) 0.087(12) 0.021(9) 0.008(10) 0.067(10)
N1F 0.120(11) 0.128(11) 0.129(14) -0.031(10) -0.012(10) 0.052(9)
N12F 0.114(10) 0.100(9) 0.115(12) -0.016(8) -0.002(9) 0.050(8)
C13F 0.122(12) 0.098(11) 0.124(14) -0.016(10) -0.008(10) 0.054(10)
C3C 0.104(11) 0.118(12) 0.106(12) 0.016(10) 0.002(10) 0.065(10)
C7C 0.142(13) 0.129(13) 0.095(12) 0.012(10) -0.003(11) 0.093(11)
N12C 0.112(10) 0.120(10) 0.100(11) 0.002(9) 0.004(9) 0.061(8)
N1A 0.099(10) 0.132(11) 0.106(11) 0.013(9) -0.012(8) 0.049(9)
O9A 0.119(9) 0.120(10) 0.227(16) 0.008(10) -0.033(10) 0.057(8)
N12D 0.121(11) 0.115(10) 0.131(13) 0.056(9) 0.047(9) 0.048(9)
N1C 0.124(11) 0.092(9) 0.143(13) 0.004(9) 0.012(10) 0.062(8)
N1B 0.105(10) 0.111(10) 0.104(11) 0.017(8) 0.017(9) 0.025(9)
C13C 0.106(11) 0.112(12) 0.091(12) 0.006(9) -0.021(9) 0.050(10)
C11C 0.123(13) 0.118(12) 0.097(13) 0.006(11) 0.007(11) 0.063(10)
C5C 0.126(13) 0.143(15) 0.093(13) 0.019(11) 0.000(11) 0.078(12)
O10C 0.180(12) 0.174(11) 0.114(10) 0.008(9) -0.019(9) 0.114(10)
O10F 0.130(10) 0.177(12) 0.135(12) -0.042(10) 0.024(8) 0.043(9)
O9D 0.146(10) 0.129(9) 0.248(17) 0.074(11) 0.089(11) 0.084(9)
N12E 0.083(9) 0.127(11) 0.150(15) -0.017(10) -0.010(10) 0.033(8)
C11D 0.102(11) 0.124(12) 0.100(13) 0.011(10) 0.013(10) 0.067(10)
C8D 0.117(13) 0.115(13) 0.150(17) 0.032(12) 0.041(12) 0.067(11)
C3A 0.112(12) 0.115(12) 0.125(15) 0.017(11) -0.018(11) 0.047(10)
C13D 0.118(13) 0.098(11) 0.133(15) 0.024(11) 0.007(11) 0.056(10)
C3F 0.105(12) 0.136(13) 0.099(13) -0.012(11) 0.004(10) 0.049(11)
C8F 0.129(14) 0.112(13) 0.108(15) -0.026(11) 0.017(12) 0.048(11)
C11B 0.105(12) 0.097(11) 0.150(16) 0.016(10) 0.008(11) 0.051(10)
C2C 0.125(13) 0.109(12) 0.107(13) 0.006(11) -0.001(12) 0.071(10)
C11F 0.123(13) 0.127(13) 0.134(16) -0.016(11) -0.007(12) 0.072(11)
C18C 0.105(12) 0.146(13) 0.091(13) -0.012(11) -0.022(10) 0.060(10)
C3B 0.097(11) 0.105(12) 0.126(15) 0.019(10) 0.011(10) 0.043(10)
C6F 0.099(11) 0.112(12) 0.110(13) -0.025(10) -0.008(10) 0.054(10)
O10E 0.097(8) 0.158(10) 0.165(12) 0.023(9) 0.022(8) 0.049(8)
C7B 0.097(11) 0.094(10) 0.102(13) 0.002(9) 0.000(9) 0.042(9)
C13B 0.112(12) 0.119(13) 0.134(15) -0.003(11) 0.006(11) 0.069(10)
C18B 0.123(12) 0.114(12) 0.118(13) 0.007(10) 0.004(11) 0.074(10)
C8C 0.139(13) 0.138(13) 0.106(14) 0.010(11) -0.009(11) 0.104(12)
O9F 0.191(14) 0.162(12) 0.168(14) -0.068(11) 0.055(11) 0.023(10)
C13E 0.095(11) 0.124(13) 0.142(16) -0.040(12) -0.010(11) 0.039(10)
C6D 0.109(12) 0.107(11) 0.115(14) 0.013(10) 0.032(10) 0.061(10)
C8B 0.098(12) 0.097(12) 0.113(14) -0.007(10) 0.005(11) 0.043(10)
C5F 0.108(13) 0.139(15) 0.114(15) -0.018(12) 0.010(11) 0.066(11)
O10B 0.167(12) 0.230(16) 0.222(17) 0.108(13) 0.056(11) 0.133(12)
C17B 0.114(12) 0.131(13) 0.126(15) -0.005(12) 0.013(11) 0.073(11)
C3D 0.114(12) 0.119(12) 0.126(14) 0.020(11) 0.038(11) 0.069(11)
N12A 0.130(12) 0.140(12) 0.104(12) 0.012(10) 0.013(9) 0.040(10)
C7D 0.107(12) 0.107(11) 0.143(16) 0.020(11) 0.037(11) 0.060(10)
C18A 0.100(12) 0.155(16) 0.130(16) 0.005(13) 0.008(11) 0.016(11)
N1E 0.132(13) 0.114(11) 0.187(17) 0.011(11) -0.018(12) 0.060(10)
C7F 0.118(12) 0.119(13) 0.106(13) -0.015(10) 0.015(10) 0.046(10)
C5E 0.090(12) 0.119(13) 0.146(17) 0.005(13) 0.005(12) 0.030(10)
C2F 0.101(12) 0.146(15) 0.125(16) -0.034(12) 0.000(12) 0.052(11)
O9E 0.089(9) 0.269(18) 0.203(16) 0.025(13) -0.007(9) 0.072(10)
C6E 0.097(12) 0.134(14) 0.124(15) 0.000(12) 0.009(11) 0.038(10)
C8A 0.108(13) 0.111(13) 0.133(16) 0.009(11) -0.007(11) 0.055(11)
O10A 0.163(12) 0.137(11) 0.226(17) 0.024(11) -0.054(11) 0.055(9)
C15C 0.103(13) 0.169(18) 0.15(2) -0.024(15) -0.022(13) 0.034(12)
C4F 0.106(12) 0.131(14) 0.119(15) -0.019(11) 0.013(11) 0.042(11)
C6A 0.083(11) 0.141(13) 0.105(14) 0.010(12) -0.006(10) 0.040(10)
C5B 0.129(15) 0.145(15) 0.169(19) 0.054(13) 0.034(13) 0.088(13)
C18D 0.141(15) 0.121(13) 0.20(2) 0.052(13) 0.022(13) 0.072(12)
C17C 0.099(12) 0.181(17) 0.119(15) -0.020(13) -0.016(11) 0.038(11)
C14F 0.176(16) 0.089(11) 0.189(19) -0.029(11) -0.042(14) 0.075(12)
C14E 0.132(14) 0.139(14) 0.152(18) -0.043(14) -0.019(13) 0.067(12)
C16F 0.189(18) 0.102(12) 0.17(2) -0.032(14) -0.036(15) 0.073(13)
C2D 0.119(14) 0.137(14) 0.148(17) -0.001(13) 0.022(12) 0.086(13)
C14D 0.157(16) 0.148(14) 0.158(18) 0.056(13) 0.036(13) 0.092(13)
O10D 0.234(16) 0.172(13) 0.40(3) 0.149(17) 0.226(19) 0.122(13)
C13A 0.094(12) 0.153(15) 0.141(17) -0.008(13) 0.030(12) 0.019(11)
C7A 0.109(12) 0.126(12) 0.130(15) 0.017(12) -0.014(11) 0.057(11)
C16C 0.112(14) 0.21(2) 0.128(17) -0.046(15) -0.014(12) 0.055(14)
C5D 0.134(14) 0.129(14) 0.21(2) 0.069(14) 0.090(14) 0.077(12)
C7E 0.082(12) 0.195(18) 0.158(18) 0.020(16) 0.003(12) 0.036(12)
C4E 0.107(13) 0.122(13) 0.135(16) 0.016(13) 0.028(11) 0.043(11)
C3E 0.095(12) 0.122(13) 0.157(17) 0.016(12) -0.002(12) 0.038(11)
C8E 0.084(13) 0.198(19) 0.160(19) 0.011(16) 0.001(13) 0.048(13)
C2E 0.115(14) 0.090(11) 0.165(17) 0.016(12) 0.016(12) 0.034(11)
C2A 0.114(13) 0.150(14) 0.117(15) 0.020(14) -0.030(11) 0.053(12)
C16B 0.129(13) 0.134(14) 0.148(16) -0.018(13) 0.017(13) 0.066(12)
C2B 0.105(14) 0.131(14) 0.134(16) 0.022(12) 0.002(11) 0.042(12)
C17F 0.143(14) 0.108(12) 0.158(17) -0.027(12) -0.023(12) 0.057(11)
C5A 0.124(14) 0.117(13) 0.149(18) 0.024(13) -0.013(13) 0.046(12)
C14A 0.135(15) 0.194(19) 0.137(18) 0.037(14) 0.064(14) 0.028(14)
C11A 0.122(13) 0.150(14) 0.101(14) 0.012(13) 0.005(11) 0.063(12)
C4D 0.137(14) 0.143(15) 0.21(2) 0.044(15) 0.093(14) 0.088(13)
C4B 0.139(15) 0.141(15) 0.159(18) 0.056(13) 0.022(12) 0.076(13)
C11E 0.115(14) 0.139(15) 0.125(16) -0.004(13) 0.007(12) 0.036(12)
C15F 0.23(2) 0.116(14) 0.20(2) -0.033(15) -0.03(2) 0.093(15)
C17A 0.120(14) 0.186(19) 0.15(2) -0.024(15) 0.018(14) -0.035(14)
C14B 0.125(13) 0.141(15) 0.157(17) -0.020(13) -0.008(12) 0.054(12)
C18E 0.128(14) 0.133(14) 0.143(16) -0.033(12) -0.012(12) 0.059(12)
C17E 0.182(18) 0.151(16) 0.125(17) -0.045(13) -0.051(14) 0.068(14)
C15D 0.162(18) 0.20(2) 0.18(2) 0.060(17) 0.013(15) 0.091(16)
C17D 0.180(18) 0.111(13) 0.26(3) 0.017(15) -0.019(17) 0.075(13)
C4A 0.138(14) 0.146(14) 0.154(18) 0.026(14) -0.034(13) 0.062(12)
C16A 0.140(17) 0.25(3) 0.19(3) 0.01(2) 0.050(18) -0.04(2)
C15E 0.152(16) 0.174(18) 0.158(19) -0.055(16) -0.035(15) 0.083(14)
C14C 0.130(14) 0.143(15) 0.104(14) -0.003(11) 0.002(11) 0.052(11)
C16D 0.22(2) 0.149(16) 0.27(3) 0.074(19) 0.00(2) 0.118(16)
C15A 0.116(15) 0.27(3) 0.16(2) 0.02(2) 0.060(16) 0.015(19)
C16E 0.171(18) 0.188(19) 0.157(18) -0.049(15) -0.049(15) 0.099(15)
C15B 0.151(17) 0.167(17) 0.131(16) -0.018(13) 0.007(13) 0.075(14)
 
_geom_special_details
;
 All esds (except the esd in the dihedral angle between two l.s. planes)
 are estimated using the full covariance matrix.  The cell esds are taken
 into account individually in the estimation of esds in distances, angles
 and torsion angles; correlations between esds in cell parameters are only
 used when they are defined by crystal symmetry.  An approximate (isotropic)
 treatment of cell esds is used for estimating esds involving l.s. planes.
;
 
loop_
 _geom_bond_atom_site_label_1
 _geom_bond_atom_site_label_2
 _geom_bond_distance
 _geom_bond_site_symmetry_2
 _geom_bond_publ_flag
O9B C8B 1.362(19) . ?
O9B H9B 0.8200 . ?
O9C C8C 1.34(2) . ?
O9C H9C 0.8200 . ?
C4C C5C 1.37(2) . ?
C4C C3C 1.37(2) . ?
C4C H4C 0.9300 . ?
N12B C11B 1.270(19) . ?
N12B C13B 1.42(2) . ?
C18F N1D 1.50(2) . ?
C18F C13F 1.54(2) . ?
C18F C17F 1.55(2) . ?
C18F H005 0.9800 . ?
C6B C5B 1.33(2) . ?
C6B C7B 1.38(2) . ?
C6B C11B 1.50(2) . ?
N1D C2D 1.22(2) . ?
C6C C7C 1.36(2) . ?
C6C C5C 1.43(2) . ?
C6C C11C 1.47(2) . ?
N1F C2F 1.24(2) . ?
N1F C18E 1.51(2) . ?
N12F C11F 1.28(2) . ?
N12F C13F 1.44(2) . ?
C13F C14F 1.51(2) . ?
C13F H011 0.9800 . ?
C3C C8C 1.40(2) . ?
C3C C2C 1.45(2) . ?
C7C C8C 1.38(2) . ?
C7C H7C 0.9300 . ?
N12C C11C 1.29(2) . ?
N12C C13C 1.45(2) . ?
N1A C2A 1.25(2) . ?
N1A C18C 1.46(2) . ?
O9A C8A 1.34(2) . ?
O9A H9A 0.8200 . ?
N12D C11D 1.249(18) . ?
N12D C13D 1.42(2) . ?
N1C C2C 1.25(2) . ?
N1C C18B 1.51(2) . ?
N1B C2B 1.26(2) . ?
N1B C18A 1.51(2) . ?
C13C C18C 1.49(2) . ?
C13C C14C 1.51(2) . ?
C13C H13C 0.9800 . ?
C11C H11C 0.9300 . ?
C5C O10C 1.39(2) . ?
O10C H10C 0.8200 . ?
O10F C5F 1.37(2) . ?
O10F H10F 0.8200 . ?
O9D C8D 1.388(19) . ?
O9D H9D 0.8200 . ?
N12E C11E 1.26(2) . ?
N12E C13E 1.51(2) . ?
C11D C6D 1.51(2) . ?
C11D H11D 0.9300 . ?
C8D C3D 1.35(2) . ?
C8D C7D 1.36(2) . ?
C3A C8A 1.35(2) . ?
C3A C4A 1.41(2) . ?
C3A C2A 1.46(3) . ?
C13D C14D 1.51(3) . ?
C13D C18D 1.54(3) . ?
C13D H13D 0.9800 . ?
C3F C8F 1.37(2) . ?
C3F C4F 1.38(2) . ?
C3F C2F 1.44(3) . ?
C8F O9F 1.36(2) . ?
C8F C7F 1.37(2) . ?
C11B H11B 0.9300 . ?
C2C H2C 0.9300 . ?
C11F C6F 1.48(2) . ?
C11F H035 0.9300 . ?
C18C C17C 1.48(2) . ?
C18C H18C 0.9800 . ?
C3B C8B 1.37(2) . ?
C3B C2B 1.38(3) . ?
C3B C4B 1.40(2) . ?
C6F C5F 1.35(2) . ?
C6F C7F 1.38(2) . ?
O10E C5E 1.41(2) . ?
O10E H10E 0.8200 . ?
C7B C8B 1.36(2) . ?
C7B H7B 0.9300 . ?
C13B C18B 1.54(2) . ?
C13B C14B 1.56(3) . ?
C13B H13B 0.9800 . ?
C18B C17B 1.47(2) . ?
C18B H18B 0.9800 . ?
O9F H9F 0.8200 . ?
C13E C18E 1.50(2) . ?
C13E C14E 1.55(2) . ?
C13E H13E 0.9800 . ?
C6D C5D 1.32(2) . ?
C6D C7D 1.37(2) . ?
C5F C4F 1.37(2) . ?
O10B C5B 1.37(2) . ?
O10B H10B 0.8200 . ?
C17B C16B 1.52(2) . ?
C17B H17A 0.9700 . ?
C17B H17B 0.9700 . ?
C3D C4D 1.36(2) . ?
C3D C2D 1.47(2) . ?
N12A C11A 1.28(2) . ?
N12A C13A 1.48(2) . ?
C7D H7D 0.9300 . ?
C18A C13A 1.56(3) . ?
C18A C17A 1.58(3) . ?
C18A H18A 0.9800 . ?
N1E C2E 1.25(2) . ?
N1E C18D 1.47(3) . ?
C7F H056 0.9300 . ?
C5E C4E 1.37(3) . ?
C5E C6E 1.41(3) . ?
C2F H058 0.9300 . ?
O9E C8E 1.36(2) . ?
O9E H9E 0.8200 . ?
C6E C11E 1.42(3) . ?
C6E C7E 1.43(3) . ?
C8A C7A 1.37(2) . ?
O10A C5A 1.39(2) . ?
O10A H10A 0.8200 . ?
C15C C14C 1.52(3) . ?
C15C C16C 1.53(3) . ?
C15C H15A 0.9700 . ?
C15C H15B 0.9700 . ?
C4F H064 0.9300 . ?
C6A C5A 1.35(2) . ?
C6A C7A 1.39(2) . ?
C6A C11A 1.46(2) . ?
C5B C4B 1.39(3) . ?
C18D C17D 1.55(3) . ?
C18D H18D 0.9800 . ?
C17C C16C 1.52(2) . ?
C17C H17C 0.9700 . ?
C17C H17D 0.9700 . ?
C14F C15F 1.54(3) . ?
C14F H06A 0.9700 . ?
C14F H06B 0.9700 . ?
C14E C15E 1.45(3) . ?
C14E H14A 0.9700 . ?
C14E H14B 0.9700 . ?
C16F C15F 1.48(3) . ?
C16F C17F 1.49(2) . ?
C16F H07A 0.9700 . ?
C16F H07B 0.9700 . ?
C2D H2D 0.9300 . ?
C14D C15D 1.50(3) . ?
C14D H14C 0.9700 . ?
C14D H14D 0.9700 . ?
O10D C5D 1.36(2) . ?
O10D H10D 0.8200 . ?
C13A C14A 1.51(3) . ?
C13A H13A 0.9800 . ?
C7A H7A 0.9300 . ?
C16C H16A 0.9700 . ?
C16C H16B 0.9700 . ?
C5D C4D 1.35(2) . ?
C7E C8E 1.39(3) . ?
C7E H7E 0.9300 . ?
C4E C3E 1.36(2) . ?
C4E H4E 0.9300 . ?
C3E C8E 1.38(3) . ?
C3E C2E 1.48(3) . ?
C2E H2E 0.9300 . ?
C2A H2A 0.9300 . ?
C16B C15B 1.49(3) . ?
C16B H16C 0.9700 . ?
C16B H16D 0.9700 . ?
C2B H2B 0.9300 . ?
C17F H08A 0.9700 . ?
C17F H08B 0.9700 . ?
C5A C4A 1.40(2) . ?
C14A C15A 1.50(3) . ?
C14A H14E 0.9700 . ?
C14A H14F 0.9700 . ?
C11A H11A 0.9300 . ?
C4D H4D 0.9300 . ?
C4B H4B 0.9300 . ?
C11E H11E 0.9300 . ?
C15F H09A 0.9700 . ?
C15F H09B 0.9700 . ?
C17A C16A 1.49(3) . ?
C17A H17E 0.9700 . ?
C17A H17F 0.9700 . ?
C14B C15B 1.53(3) . ?
C14B H14G 0.9700 . ?
C14B H14H 0.9700 . ?
C18E C17E 1.49(3) . ?
C18E H18E 0.9800 . ?
C17E C16E 1.51(3) . ?
C17E H17G 0.9700 . ?
C17E H17H 0.9700 . ?
C15D C16D 1.56(3) . ?
C15D H15C 0.9700 . ?
C15D H15D 0.9700 . ?
C17D C16D 1.57(4) . ?
C17D H17I 0.9700 . ?
C17D H17J 0.9700 . ?
C4A H4A 0.9300 . ?
C16A C15A 1.57(4) . ?
C16A H16E 0.9700 . ?
C16A H16F 0.9700 . ?
C15E C16E 1.53(3) . ?
C15E H15E 0.9700 . ?
C15E H15F 0.9700 . ?
C14C H14I 0.9700 . ?
C14C H14J 0.9700 . ?
C16D H16G 0.9700 . ?
C16D H16H 0.9700 . ?
C15A H15G 0.9700 . ?
C15A H15H 0.9700 . ?
C16E H16I 0.9700 . ?
C16E H16J 0.9700 . ?
C15B H15I 0.9700 . ?
C15B H15J 0.9700 . ?
 
loop_
 _geom_angle_atom_site_label_1
 _geom_angle_atom_site_label_2
 _geom_angle_atom_site_label_3
 _geom_angle
 _geom_angle_site_symmetry_1
 _geom_angle_site_symmetry_3
 _geom_angle_publ_flag
C8B O9B H9B 109.5 . . ?
C8C O9C H9C 109.5 . . ?
C5C C4C C3C 120.2(18) . . ?
C5C C4C H4C 119.9 . . ?
C3C C4C H4C 119.9 . . ?
C11B N12B C13B 117.5(16) . . ?
N1D C18F C13F 107.4(14) . . ?
N1D C18F C17F 107.5(14) . . ?
C13F C18F C17F 109.4(16) . . ?
N1D C18F H005 110.8 . . ?
C13F C18F H005 110.8 . . ?
C17F C18F H005 110.8 . . ?
C5B C6B C7B 120.3(18) . . ?
C5B C6B C11B 122.5(17) . . ?
C7B C6B C11B 117.3(17) . . ?
C2D N1D C18F 119.6(16) . . ?
C7C C6C C5C 116.8(18) . . ?
C7C C6C C11C 120.1(17) . . ?
C5C C6C C11C 123.1(18) . . ?
C2F N1F C18E 122.5(18) . . ?
C11F N12F C13F 116.6(17) . . ?
N12F C13F C14F 110.3(15) . . ?
N12F C13F C18F 109.6(15) . . ?
C14F C13F C18F 110.0(16) . . ?
N12F C13F H011 108.9 . . ?
C14F C13F H011 108.9 . . ?
C18F C13F H011 108.9 . . ?
C4C C3C C8C 120.4(19) . . ?
C4C C3C C2C 118.2(17) . . ?
C8C C3C C2C 121.2(18) . . ?
C6C C7C C8C 123.2(17) . . ?
C6C C7C H7C 118.4 . . ?
C8C C7C H7C 118.4 . . ?
C11C N12C C13C 116.8(15) . . ?
C2A N1A C18C 118.2(17) . . ?
C8A O9A H9A 109.5 . . ?
C11D N12D C13D 118.5(15) . . ?
C2C N1C C18B 124.2(16) . . ?
C2B N1B C18A 122.1(19) . . ?
N12C C13C C18C 108.9(15) . . ?
N12C C13C C14C 108.4(16) . . ?
C18C C13C C14C 109.8(15) . . ?
N12C C13C H13C 109.9 . . ?
C18C C13C H13C 109.9 . . ?
C14C C13C H13C 109.9 . . ?
N12C C11C C6C 121.1(18) . . ?
N12C C11C H11C 119.5 . . ?
C6C C11C H11C 119.5 . . ?
C4C C5C O10C 119.5(18) . . ?
C4C C5C C6C 121.1(19) . . ?
O10C C5C C6C 119.3(19) . . ?
C5C O10C H10C 109.5 . . ?
C5F O10F H10F 109.5 . . ?
C8D O9D H9D 109.5 . . ?
C11E N12E C13E 115.8(18) . . ?
N12D C11D C6D 125.3(16) . . ?
N12D C11D H11D 117.4 . . ?
C6D C11D H11D 117.4 . . ?
C3D C8D C7D 121.5(18) . . ?
C3D C8D O9D 119.9(17) . . ?
C7D C8D O9D 118.6(16) . . ?
C8A C3A C4A 118.0(18) . . ?
C8A C3A C2A 123.9(19) . . ?
C4A C3A C2A 118.1(19) . . ?
N12D C13D C14D 107.6(17) . . ?
N12D C13D C18D 107.3(15) . . ?
C14D C13D C18D 111.9(17) . . ?
N12D C13D H13D 110.0 . . ?
C14D C13D H13D 110.0 . . ?
C18D C13D H13D 110.0 . . ?
C8F C3F C4F 116.6(19) . . ?
C8F C3F C2F 121.7(19) . . ?
C4F C3F C2F 121.6(19) . . ?
O9F C8F C3F 120.7(19) . . ?
O9F C8F C7F 118.0(19) . . ?
C3F C8F C7F 121.0(19) . . ?
N12B C11B C6B 123.1(18) . . ?
N12B C11B H11B 118.4 . . ?
C6B C11B H11B 118.4 . . ?
N1C C2C C3C 120.8(18) . . ?
N1C C2C H2C 119.6 . . ?
C3C C2C H2C 119.6 . . ?
N12F C11F C6F 121.9(19) . . ?
N12F C11F H035 119.0 . . ?
C6F C11F H035 119.0 . . ?
N1A C18C C17C 107.4(15) . . ?
N1A C18C C13C 109.2(15) . . ?
C17C C18C C13C 114.2(18) . . ?
N1A C18C H18C 108.7 . . ?
C17C C18C H18C 108.7 . . ?
C13C C18C H18C 108.7 . . ?
C8B C3B C2B 122.6(19) . . ?
C8B C3B C4B 118.8(19) . . ?
C2B C3B C4B 119(2) . . ?
C5F C6F C7F 117.2(18) . . ?
C5F C6F C11F 125.3(19) . . ?
C7F C6F C11F 117.3(18) . . ?
C5E O10E H10E 109.5 . . ?
C8B C7B C6B 120.2(18) . . ?
C8B C7B H7B 119.9 . . ?
C6B C7B H7B 119.9 . . ?
N12B C13B C18B 111.3(17) . . ?
N12B C13B C14B 111.9(16) . . ?
C18B C13B C14B 109.5(15) . . ?
N12B C13B H13B 108.0 . . ?
C18B C13B H13B 108.0 . . ?
C14B C13B H13B 108.0 . . ?
C17B C18B N1C 110.1(15) . . ?
C17B C18B C13B 113.1(17) . . ?
N1C C18B C13B 108.4(14) . . ?
C17B C18B H18B 108.4 . . ?
N1C C18B H18B 108.4 . . ?
C13B C18B H18B 108.4 . . ?
O9C C8C C7C 121.1(16) . . ?
O9C C8C C3C 120.8(18) . . ?
C7C C8C C3C 118.1(19) . . ?
C8F O9F H9F 109.5 . . ?
C18E C13E N12E 106.2(18) . . ?
C18E C13E C14E 111.1(16) . . ?
N12E C13E C14E 107.3(18) . . ?
C18E C13E H13E 110.7 . . ?
N12E C13E H13E 110.7 . . ?
C14E C13E H13E 110.7 . . ?
C5D C6D C7D 119.3(17) . . ?
C5D C6D C11D 120.2(17) . . ?
C7D C6D C11D 120.4(16) . . ?
O9B C8B C7B 118.8(19) . . ?
O9B C8B C3B 120.8(18) . . ?
C7B C8B C3B 120.5(18) . . ?
C6F C5F C4F 121.0(19) . . ?
C6F C5F O10F 118.4(19) . . ?
C4F C5F O10F 120.6(19) . . ?
C5B O10B H10B 109.5 . . ?
C18B C17B C16B 111.5(16) . . ?
C18B C17B H17A 109.3 . . ?
C16B C17B H17A 109.3 . . ?
C18B C17B H17B 109.3 . . ?
C16B C17B H17B 109.3 . . ?
H17A C17B H17B 108.0 . . ?
C8D C3D C4D 115.9(17) . . ?
C8D C3D C2D 121.8(17) . . ?
C4D C3D C2D 122.4(18) . . ?
C11A N12A C13A 117.9(19) . . ?
C8D C7D C6D 120.2(16) . . ?
C8D C7D H7D 119.9 . . ?
C6D C7D H7D 119.9 . . ?
N1B C18A C13A 110.7(16) . . ?
N1B C18A C17A 107.7(17) . . ?
C13A C18A C17A 108(2) . . ?
N1B C18A H18A 110.3 . . ?
C13A C18A H18A 110.3 . . ?
C17A C18A H18A 110.3 . . ?
C2E N1E C18D 117(2) . . ?
C8F C7F C6F 121.6(18) . . ?
C8F C7F H056 119.2 . . ?
C6F C7F H056 119.2 . . ?
C4E C5E C6E 124(2) . . ?
C4E C5E O10E 120(2) . . ?
C6E C5E O10E 116(2) . . ?
N1F C2F C3F 119(2) . . ?
N1F C2F H058 120.5 . . ?
C3F C2F H058 120.5 . . ?
C8E O9E H9E 109.5 . . ?
C5E C6E C11E 125(2) . . ?
C5E C6E C7E 114(2) . . ?
C11E C6E C7E 121(2) . . ?
O9A C8A C3A 120.4(18) . . ?
O9A C8A C7A 117.6(18) . . ?
C3A C8A C7A 121.7(19) . . ?
C5A O10A H10A 109.5 . . ?
C14C C15C C16C 108.6(19) . . ?
C14C C15C H15A 110.0 . . ?
C16C C15C H15A 110.0 . . ?
C14C C15C H15B 110.0 . . ?
C16C C15C H15B 110.0 . . ?
H15A C15C H15B 108.4 . . ?
C5F C4F C3F 122.4(19) . . ?
C5F C4F H064 118.8 . . ?
C3F C4F H064 118.8 . . ?
C5A C6A C7A 120.0(18) . . ?
C5A C6A C11A 120(2) . . ?
C7A C6A C11A 120(2) . . ?
C6B C5B O10B 121(2) . . ?
C6B C5B C4B 120.9(19) . . ?
O10B C5B C4B 118(2) . . ?
N1E C18D C13D 108.6(17) . . ?
N1E C18D C17D 109(2) . . ?
C13D C18D C17D 109.5(18) . . ?
N1E C18D H18D 110.0 . . ?
C13D C18D H18D 110.0 . . ?
C17D C18D H18D 110.0 . . ?
C18C C17C C16C 111.2(17) . . ?
C18C C17C H17C 109.4 . . ?
C16C C17C H17C 109.4 . . ?
C18C C17C H17D 109.4 . . ?
C16C C17C H17D 109.4 . . ?
H17C C17C H17D 108.0 . . ?
C13F C14F C15F 108.4(17) . . ?
C13F C14F H06A 110.0 . . ?
C15F C14F H06A 110.0 . . ?
C13F C14F H06B 110.0 . . ?
C15F C14F H06B 110.0 . . ?
H06A C14F H06B 108.4 . . ?
C15E C14E C13E 108.8(19) . . ?
C15E C14E H14A 109.9 . . ?
C13E C14E H14A 109.9 . . ?
C15E C14E H14B 109.9 . . ?
C13E C14E H14B 109.9 . . ?
H14A C14E H14B 108.3 . . ?
C15F C16F C17F 109.9(19) . . ?
C15F C16F H07A 109.7 . . ?
C17F C16F H07A 109.7 . . ?
C15F C16F H07B 109.7 . . ?
C17F C16F H07B 109.7 . . ?
H07A C16F H07B 108.2 . . ?
N1D C2D C3D 125.5(18) . . ?
N1D C2D H2D 117.2 . . ?
C3D C2D H2D 117.2 . . ?
C15D C14D C13D 110(2) . . ?
C15D C14D H14C 109.7 . . ?
C13D C14D H14C 109.7 . . ?
C15D C14D H14D 109.7 . . ?
C13D C14D H14D 109.7 . . ?
H14C C14D H14D 108.2 . . ?
C5D O10D H10D 109.5 . . ?
N12A C13A C14A 111.1(18) . . ?
N12A C13A C18A 102.6(17) . . ?
C14A C13A C18A 106.8(19) . . ?
N12A C13A H13A 112.0 . . ?
C14A C13A H13A 112.0 . . ?
C18A C13A H13A 112.0 . . ?
C8A C7A C6A 120.5(18) . . ?
C8A C7A H7A 119.8 . . ?
C6A C7A H7A 119.8 . . ?
C17C C16C C15C 109.4(18) . . ?
C17C C16C H16A 109.8 . . ?
C15C C16C H16A 109.8 . . ?
C17C C16C H16B 109.8 . . ?
C15C C16C H16B 109.8 . . ?
H16A C16C H16B 108.2 . . ?
C6D C5D C4D 119.4(18) . . ?
C6D C5D O10D 121.1(19) . . ?
C4D C5D O10D 119.3(19) . . ?
C8E C7E C6E 122(2) . . ?
C8E C7E H7E 119.2 . . ?
C6E C7E H7E 119.2 . . ?
C3E C4E C5E 120(2) . . ?
C3E C4E H4E 120.0 . . ?
C5E C4E H4E 120.0 . . ?
C4E C3E C8E 120(2) . . ?
C4E C3E C2E 120(2) . . ?
C8E C3E C2E 120(2) . . ?
O9E C8E C3E 123(2) . . ?
O9E C8E C7E 117(2) . . ?
C3E C8E C7E 120(2) . . ?
N1E C2E C3E 120(2) . . ?
N1E C2E H2E 120.0 . . ?
C3E C2E H2E 120.0 . . ?
N1A C2A C3A 122.0(19) . . ?
N1A C2A H2A 119.0 . . ?
C3A C2A H2A 119.0 . . ?
C15B C16B C17B 113.1(16) . . ?
C15B C16B H16C 109.0 . . ?
C17B C16B H16C 109.0 . . ?
C15B C16B H16D 109.0 . . ?
C17B C16B H16D 109.0 . . ?
H16C C16B H16D 107.8 . . ?
N1B C2B C3B 123(2) . . ?
N1B C2B H2B 118.3 . . ?
C3B C2B H2B 118.3 . . ?
C16F C17F C18F 110.1(16) . . ?
C16F C17F H08A 109.6 . . ?
C18F C17F H08A 109.6 . . ?
C16F C17F H08B 109.6 . . ?
C18F C17F H08B 109.6 . . ?
H08A C17F H08B 108.2 . . ?
C6A C5A O10A 123(2) . . ?
C6A C5A C4A 119(2) . . ?
O10A C5A C4A 118(2) . . ?
C15A C14A C13A 110(2) . . ?
C15A C14A H14E 109.6 . . ?
C13A C14A H14E 109.6 . . ?
C15A C14A H14F 109.6 . . ?
C13A C14A H14F 109.6 . . ?
H14E C14A H14F 108.1 . . ?
N12A C11A C6A 124(2) . . ?
N12A C11A H11A 117.9 . . ?
C6A C11A H11A 117.9 . . ?
C5D C4D C3D 123.7(17) . . ?
C5D C4D H4D 118.2 . . ?
C3D C4D H4D 118.2 . . ?
C5B C4B C3B 119(2) . . ?
C5B C4B H4B 120.4 . . ?
C3B C4B H4B 120.4 . . ?
N12E C11E C6E 123(2) . . ?
N12E C11E H11E 118.3 . . ?
C6E C11E H11E 118.3 . . ?
C16F C15F C14F 113(2) . . ?
C16F C15F H09A 108.9 . . ?
C14F C15F H09A 108.9 . . ?
C16F C15F H09B 108.9 . . ?
C14F C15F H09B 108.9 . . ?
H09A C15F H09B 107.7 . . ?
C16A C17A C18A 108(2) . . ?
C16A C17A H17E 110.0 . . ?
C18A C17A H17E 110.0 . . ?
C16A C17A H17F 110.0 . . ?
C18A C17A H17F 110.0 . . ?
H17E C17A H17F 108.4 . . ?
C15B C14B C13B 110.4(17) . . ?
C15B C14B H14G 109.6 . . ?
C13B C14B H14G 109.6 . . ?
C15B C14B H14H 109.6 . . ?
C13B C14B H14H 109.6 . . ?
H14G C14B H14H 108.1 . . ?
C17E C18E C13E 108(2) . . ?
C17E C18E N1F 108.0(18) . . ?
C13E C18E N1F 106.0(16) . . ?
C17E C18E H18E 111.4 . . ?
C13E C18E H18E 111.4 . . ?
N1F C18E H18E 111.4 . . ?
C18E C17E C16E 112(2) . . ?
C18E C17E H17G 109.3 . . ?
C16E C17E H17G 109.3 . . ?
C18E C17E H17H 109.3 . . ?
C16E C17E H17H 109.3 . . ?
H17G C17E H17H 108.0 . . ?
C14D C15D C16D 112(2) . . ?
C14D C15D H15C 109.1 . . ?
C16D C15D H15C 109.1 . . ?
C14D C15D H15D 109.1 . . ?
C16D C15D H15D 109.1 . . ?
H15C C15D H15D 107.8 . . ?
C18D C17D C16D 108(2) . . ?
C18D C17D H17I 110.2 . . ?
C16D C17D H17I 110.2 . . ?
C18D C17D H17J 110.2 . . ?
C16D C17D H17J 110.2 . . ?
H17I C17D H17J 108.5 . . ?
C5A C4A C3A 121(2) . . ?
C5A C4A H4A 119.7 . . ?
C3A C4A H4A 119.7 . . ?
C17A C16A C15A 107(3) . . ?
C17A C16A H16E 110.2 . . ?
C15A C16A H16E 110.2 . . ?
C17A C16A H16F 110.2 . . ?
C15A C16A H16F 110.2 . . ?
H16E C16A H16F 108.5 . . ?
C14E C15E C16E 111(2) . . ?
C14E C15E H15E 109.4 . . ?
C16E C15E H15E 109.4 . . ?
C14E C15E H15F 109.4 . . ?
C16E C15E H15F 109.4 . . ?
H15E C15E H15F 108.0 . . ?
C13C C14C C15C 111.9(17) . . ?
C13C C14C H14I 109.2 . . ?
C15C C14C H14I 109.2 . . ?
C13C C14C H14J 109.2 . . ?
C15C C14C H14J 109.2 . . ?
H14I C14C H14J 107.9 . . ?
C15D C16D C17D 111(2) . . ?
C15D C16D H16G 109.4 . . ?
C17D C16D H16G 109.4 . . ?
C15D C16D H16H 109.4 . . ?
C17D C16D H16H 109.4 . . ?
H16G C16D H16H 108.0 . . ?
C14A C15A C16A 111(3) . . ?
C14A C15A H15G 109.4 . . ?
C16A C15A H15G 109.4 . . ?
C14A C15A H15H 109.4 . . ?
C16A C15A H15H 109.4 . . ?
H15G C15A H15H 108.0 . . ?
C17E C16E C15E 109.8(19) . . ?
C17E C16E H16I 109.7 . . ?
C15E C16E H16I 109.7 . . ?
C17E C16E H16J 109.7 . . ?
C15E C16E H16J 109.7 . . ?
H16I C16E H16J 108.2 . . ?
C16B C15B C14B 109.9(18) . . ?
C16B C15B H15I 109.7 . . ?
C14B C15B H15I 109.7 . . ?
C16B C15B H15J 109.7 . . ?
C14B C15B H15J 109.7 . . ?
H15I C15B H15J 108.2 . . ?
 
loop_
 _geom_torsion_atom_site_label_1
 _geom_torsion_atom_site_label_2
 _geom_torsion_atom_site_label_3
 _geom_torsion_atom_site_label_4
 _geom_torsion
 _geom_torsion_site_symmetry_1
 _geom_torsion_site_symmetry_2
 _geom_torsion_site_symmetry_3
 _geom_torsion_site_symmetry_4
 _geom_torsion_publ_flag
C13F C18F N1D C2D 108(2) . . . . ?
C17F C18F N1D C2D -134(2) . . . . ?
C11F N12F C13F C14F -109.1(19) . . . . ?
C11F N12F C13F C18F 129.6(17) . . . . ?
N1D C18F C13F N12F -62.9(18) . . . . ?
C17F C18F C13F N12F -179.2(14) . . . . ?
N1D C18F C13F C14F 175.6(15) . . . . ?
C17F C18F C13F C14F 59.3(19) . . . . ?
C5C C4C C3C C8C 2(3) . . . . ?
C5C C4C C3C C2C 178.1(16) . . . . ?
C5C C6C C7C C8C 3(3) . . . . ?
C11C C6C C7C C8C -175.4(16) . . . . ?
C11C N12C C13C C18C 121.9(16) . . . . ?
C11C N12C C13C C14C -118.7(17) . . . . ?
C13C N12C C11C C6C -177.0(14) . . . . ?
C7C C6C C11C N12C 177.6(16) . . . . ?
C5C C6C C11C N12C -1(3) . . . . ?
C3C C4C C5C O10C 179.8(16) . . . . ?
C3C C4C C5C C6C -1(3) . . . . ?
C7C C6C C5C C4C -1(3) . . . . ?
C11C C6C C5C C4C 177.3(17) . . . . ?
C7C C6C C5C O10C 177.6(15) . . . . ?
C11C C6C C5C O10C -4(2) . . . . ?
C13D N12D C11D C6D 178.3(17) . . . . ?
C11D N12D C13D C14D -113.4(19) . . . . ?
C11D N12D C13D C18D 126(2) . . . . ?
C4F C3F C8F O9F 173.2(19) . . . . ?
C2F C3F C8F O9F -9(3) . . . . ?
C4F C3F C8F C7F 0(3) . . . . ?
C2F C3F C8F C7F 177.6(19) . . . . ?
C13B N12B C11B C6B -177.8(16) . . . . ?
C5B C6B C11B N12B 0(3) . . . . ?
C7B C6B C11B N12B 179.8(17) . . . . ?
C18B N1C C2C C3C 178.9(14) . . . . ?
C4C C3C C2C N1C -175.1(17) . . . . ?
C8C C3C C2C N1C 1(3) . . . . ?
C13F N12F C11F C6F 179.9(15) . . . . ?
C2A N1A C18C C17C -128(2) . . . . ?
C2A N1A C18C C13C 108(2) . . . . ?
N12C C13C C18C N1A -68.1(19) . . . . ?
C14C C13C C18C N1A 173.3(16) . . . . ?
N12C C13C C18C C17C 171.7(15) . . . . ?
C14C C13C C18C C17C 53(2) . . . . ?
N12F C11F C6F C5F -2(3) . . . . ?
N12F C11F C6F C7F -176.5(17) . . . . ?
C5B C6B C7B C8B 2(3) . . . . ?
C11B C6B C7B C8B -177.4(15) . . . . ?
C11B N12B C13B C18B 125.3(17) . . . . ?
C11B N12B C13B C14B -111.8(19) . . . . ?
C2C N1C C18B C17B -113(2) . . . . ?
C2C N1C C18B C13B 122.6(19) . . . . ?
N12B C13B C18B C17B 178.6(14) . . . . ?
C14B C13B C18B C17B 54(2) . . . . ?
N12B C13B C18B N1C -59.0(18) . . . . ?
C14B C13B C18B N1C 176.7(16) . . . . ?
C6C C7C C8C O9C 179.2(17) . . . . ?
C6C C7C C8C C3C -3(3) . . . . ?
C4C C3C C8C O9C 178.0(17) . . . . ?
C2C C3C C8C O9C 2(3) . . . . ?
C4C C3C C8C C7C 0(3) . . . . ?
C2C C3C C8C C7C -176.1(16) . . . . ?
C11E N12E C13E C18E 127.8(18) . . . . ?
C11E N12E C13E C14E -113.4(18) . . . . ?
N12D C11D C6D C5D 9(3) . . . . ?
N12D C11D C6D C7D -173.8(18) . . . . ?
C6B C7B C8B O9B 179.0(14) . . . . ?
C6B C7B C8B C3B 0(2) . . . . ?
C2B C3B C8B O9B -1(3) . . . . ?
C4B C3B C8B O9B -178.6(16) . . . . ?
C2B C3B C8B C7B 178.3(17) . . . . ?
C4B C3B C8B C7B 1(3) . . . . ?
C7F C6F C5F C4F -5(3) . . . . ?
C11F C6F C5F C4F -179.7(18) . . . . ?
C7F C6F C5F O10F 176.1(17) . . . . ?
C11F C6F C5F O10F 1(3) . . . . ?
N1C C18B C17B C16B -174.8(15) . . . . ?
C13B C18B C17B C16B -53(2) . . . . ?
C7D C8D C3D C4D 1(3) . . . . ?
O9D C8D C3D C4D -179(2) . . . . ?
C7D C8D C3D C2D 180(2) . . . . ?
O9D C8D C3D C2D 0(3) . . . . ?
C3D C8D C7D C6D 1(3) . . . . ?
O9D C8D C7D C6D -179.1(17) . . . . ?
C5D C6D C7D C8D -3(3) . . . . ?
C11D C6D C7D C8D -179.9(18) . . . . ?
C2B N1B C18A C13A 120(2) . . . . ?
C2B N1B C18A C17A -123(2) . . . . ?
O9F C8F C7F C6F -176.7(18) . . . . ?
C3F C8F C7F C6F -3(3) . . . . ?
C5F C6F C7F C8F 6(3) . . . . ?
C11F C6F C7F C8F -179.1(17) . . . . ?
C18E N1F C2F C3F -178.0(17) . . . . ?
C8F C3F C2F N1F 3(3) . . . . ?
C4F C3F C2F N1F -179(2) . . . . ?
C4E C5E C6E C11E -179(2) . . . . ?
O10E C5E C6E C11E 3(3) . . . . ?
C4E C5E C6E C7E -3(3) . . . . ?
O10E C5E C6E C7E 179.2(17) . . . . ?
C4A C3A C8A O9A 177.1(19) . . . . ?
C2A C3A C8A O9A 0(3) . . . . ?
C4A C3A C8A C7A 2(3) . . . . ?
C2A C3A C8A C7A -175(2) . . . . ?
C6F C5F C4F C3F 2(3) . . . . ?
O10F C5F C4F C3F -179.3(18) . . . . ?
C8F C3F C4F C5F 1(3) . . . . ?
C2F C3F C4F C5F -176.9(18) . . . . ?
C7B C6B C5B O10B -178.6(18) . . . . ?
C11B C6B C5B O10B 1(3) . . . . ?
C7B C6B C5B C4B -4(3) . . . . ?
C11B C6B C5B C4B 175.1(19) . . . . ?
C2E N1E C18D C13D 126.1(19) . . . . ?
C2E N1E C18D C17D -115(2) . . . . ?
N12D C13D C18D N1E -62(2) . . . . ?
C14D C13D C18D N1E -179.6(17) . . . . ?
N12D C13D C18D C17D 179.5(19) . . . . ?
C14D C13D C18D C17D 62(3) . . . . ?
N1A C18C C17C C16C -175.9(18) . . . . ?
C13C C18C C17C C16C -55(2) . . . . ?
N12F C13F C14F C15F -178.1(19) . . . . ?
C18F C13F C14F C15F -57(2) . . . . ?
C18E C13E C14E C15E -60(2) . . . . ?
N12E C13E C14E C15E -175.7(17) . . . . ?
C18F N1D C2D C3D -179.6(18) . . . . ?
C8D C3D C2D N1D 2(3) . . . . ?
C4D C3D C2D N1D -179(2) . . . . ?
N12D C13D C14D C15D -176.3(16) . . . . ?
C18D C13D C14D C15D -59(2) . . . . ?
C11A N12A C13A C14A -107(2) . . . . ?
C11A N12A C13A C18A 139.7(19) . . . . ?
N1B C18A C13A N12A -62(2) . . . . ?
C17A C18A C13A N12A -179.7(17) . . . . ?
N1B C18A C13A C14A -179.2(17) . . . . ?
C17A C18A C13A C14A 63(2) . . . . ?
O9A C8A C7A C6A -176.2(17) . . . . ?
C3A C8A C7A C6A -1(3) . . . . ?
C5A C6A C7A C8A 0(3) . . . . ?
C11A C6A C7A C8A -179.4(18) . . . . ?
C18C C17C C16C C15C 57(3) . . . . ?
C14C C15C C16C C17C -59(2) . . . . ?
C7D C6D C5D C4D 4(3) . . . . ?
C11D C6D C5D C4D -180(2) . . . . ?
C7D C6D C5D O10D 179(2) . . . . ?
C11D C6D C5D O10D -4(3) . . . . ?
C5E C6E C7E C8E -2(3) . . . . ?
C11E C6E C7E C8E 175(2) . . . . ?
C6E C5E C4E C3E 2(3) . . . . ?
O10E C5E C4E C3E 179.9(17) . . . . ?
C5E C4E C3E C8E 4(3) . . . . ?
C5E C4E C3E C2E -178.0(19) . . . . ?
C4E C3E C8E O9E 180(2) . . . . ?
C2E C3E C8E O9E 1(3) . . . . ?
C4E C3E C8E C7E -8(3) . . . . ?
C2E C3E C8E C7E 174(2) . . . . ?
C6E C7E C8E O9E 180(2) . . . . ?
C6E C7E C8E C3E 7(4) . . . . ?
C18D N1E C2E C3E -174.5(17) . . . . ?
C4E C3E C2E N1E -178.8(19) . . . . ?
C8E C3E C2E N1E 0(3) . . . . ?
C18C N1A C2A C3A -179.8(17) . . . . ?
C8A C3A C2A N1A -3(3) . . . . ?
C4A C3A C2A N1A 179(2) . . . . ?
C18B C17B C16B C15B 55(2) . . . . ?
C18A N1B C2B C3B -176.1(17) . . . . ?
C8B C3B C2B N1B 5(3) . . . . ?
C4B C3B C2B N1B -177.3(19) . . . . ?
C15F C16F C17F C18F 58(3) . . . . ?
N1D C18F C17F C16F -175.4(17) . . . . ?
C13F C18F C17F C16F -59(2) . . . . ?
C7A C6A C5A O10A 180.0(19) . . . . ?
C11A C6A C5A O10A -1(3) . . . . ?
C7A C6A C5A C4A 0(3) . . . . ?
C11A C6A C5A C4A 180(2) . . . . ?
N12A C13A C14A C15A -173(2) . . . . ?
C18A C13A C14A C15A -62(3) . . . . ?
C13A N12A C11A C6A -178.4(17) . . . . ?
C5A C6A C11A N12A 7(3) . . . . ?
C7A C6A C11A N12A -173.6(19) . . . . ?
C6D C5D C4D C3D -2(4) . . . . ?
O10D C5D C4D C3D -177(2) . . . . ?
C8D C3D C4D C5D 0(4) . . . . ?
C2D C3D C4D C5D -179(2) . . . . ?
C6B C5B C4B C3B 5(3) . . . . ?
O10B C5B C4B C3B 179.2(19) . . . . ?
C8B C3B C4B C5B -3(3) . . . . ?
C2B C3B C4B C5B 179.4(19) . . . . ?
C13E N12E C11E C6E 179.2(18) . . . . ?
C5E C6E C11E N12E 1(3) . . . . ?
C7E C6E C11E N12E -175(2) . . . . ?
C17F C16F C15F C14F -58(3) . . . . ?
C13F C14F C15F C16F 58(3) . . . . ?
N1B C18A C17A C16A 175(3) . . . . ?
C13A C18A C17A C16A -66(3) . . . . ?
N12B C13B C14B C15B -179.3(16) . . . . ?
C18B C13B C14B C15B -55(2) . . . . ?
N12E C13E C18E C17E 175.1(15) . . . . ?
C14E C13E C18E C17E 59(2) . . . . ?
N12E C13E C18E N1F -69(2) . . . . ?
C14E C13E C18E N1F 174.6(18) . . . . ?
C2F N1F C18E C17E -125(2) . . . . ?
C2F N1F C18E C13E 119(2) . . . . ?
C13E C18E C17E C16E -58(2) . . . . ?
N1F C18E C17E C16E -172.5(18) . . . . ?
C13D C14D C15D C16D 55(3) . . . . ?
N1E C18D C17D C16D -177.3(19) . . . . ?
C13D C18D C17D C16D -59(3) . . . . ?
C6A C5A C4A C3A 1(3) . . . . ?
O10A C5A C4A C3A -178.9(19) . . . . ?
C8A C3A C4A C5A -2(3) . . . . ?
C2A C3A C4A C5A 176(2) . . . . ?
C18A C17A C16A C15A 62(3) . . . . ?
C13E C14E C15E C16E 58(2) . . . . ?
N12C C13C C14C C15C -174.3(17) . . . . ?
C18C C13C C14C C15C -55(2) . . . . ?
C16C C15C C14C C13C 59(2) . . . . ?
C14D C15D C16D C17D -56(3) . . . . ?
C18D C17D C16D C15D 56(3) . . . . ?
C13A C14A C15A C16A 60(3) . . . . ?
C17A C16A C15A C14A -60(3) . . . . ?
C18E C17E C16E C15E 57(3) . . . . ?
C14E C15E C16E C17E -58(3) . . . . ?
C17B C16B C15B C14B -57(2) . . . . ?
C13B C14B C15B C16B 57(2) . . . . ?
 
_refine_diff_density_max    0.711
_refine_diff_density_min   -0.265
_refine_diff_density_rms    0.061

_shelx_res_file
;
TITL TI_30bar_CH4 in R3
    C:\Users\leighl\DOCUME~1\Drafts\INFLAT~1\Methane\30-COP~1\TI_30bar_CH4.res
    created by SHELXL-2019/3 at 09:57:03 on 05-Dec-2024
CELL 0.71073 50.7195 50.7195 9.8635 90.000 90.000 120.000
ZERR 18.0000 0.0011 0.0011 0.0004 0.000 0.000 0.000
LATT -3
SYMM -Y, X-Y, Z
SYMM -X+Y, -X, Z
SFAC C H N O
UNIT 786.6 986.4 108 108
BOND
SIMU 0.04
RIGU 0.04
flat 0.1 C3A C8A O9A H9A
flat 0.1 C6A C5A O10A H10A
flat 0.1 C3B C8B O9B H9B
flat 0.1 C6B C5B O10B H10B
flat 0.1 C3C C8C O9C H9C
flat 0.1 C6C C5C O10C H10C
flat 0.1 C3D C8D O9D H9D
flat 0.1 C6D C5D O10D H10D
flat 0.1 C3e C8e O9e H9e
flat 0.1 C6e C5e O10e H10e
flat 0.1 C3F C8F O9F H9F
flat 0.1 C6F C5F O10F H10F
BOND $H
CONF
ACTA
FMAP 2 1 53
PLAN 20 0 0
LIST 4 1
TEMP 27
L.S. 10
WGHT    0.153300
FVAR       0.03851
O9B   4    0.093938   -0.082351   -0.174796    11.00000    0.10838    0.11651 =
         0.12756    0.01868    0.02045    0.05285
AFIX  87
H9B   2    0.082676   -0.090218   -0.109497    11.00000   -1.50000
AFIX   0
O9C   4    0.250484    0.025262   -0.308470    11.00000    0.21325    0.18059 =
         0.12267   -0.01857   -0.04351    0.14799
AFIX  87
H9C   2    0.249581    0.010481   -0.346759    11.00000   -1.50000
AFIX   0
C4C   1    0.281989    0.009643   -0.008836    11.00000    0.13413    0.11922 =
         0.09815    0.01791   -0.00103    0.07817
AFIX  43
H4C   2    0.288738   -0.003466    0.019490    11.00000   -1.20000
AFIX   0
N12B  3    0.207114   -0.075316   -0.394772    11.00000    0.10879    0.12066 =
         0.14297    0.01384    0.01035    0.06720
C18F  1    0.164297    0.054653   -0.267508    11.00000    0.12803    0.12125 =
         0.11887   -0.02203   -0.00260    0.07726
AFIX  13
H005  2    0.181415    0.059917   -0.328940    11.00000   -1.20000
AFIX   0
C6B   1    0.161128   -0.085071   -0.273587    11.00000    0.09690    0.10211 =
         0.12987    0.02010    0.00821    0.05322
N1D   3    0.156009    0.079266   -0.266446    11.00000    0.11312    0.09920 =
         0.12772   -0.00504    0.00870    0.04873
C6C   1    0.274070    0.052370    0.035676    11.00000    0.10983    0.12093 =
         0.08737    0.02073    0.00806    0.06749
N1F   3    0.285971    0.206610    0.389820    11.00000    0.11959    0.12758 =
         0.12912   -0.03139   -0.01161    0.05242
N12F  3    0.198849    0.078855   -0.077993    11.00000    0.11375    0.10017 =
         0.11486   -0.01630   -0.00179    0.05026
C13F  1    0.172538    0.051033   -0.121371    11.00000    0.12194    0.09830 =
         0.12414   -0.01605   -0.00753    0.05439
AFIX  13
H011  2    0.155382    0.046734   -0.061790    11.00000   -1.20000
AFIX   0
C3C   1    0.270382    0.006926   -0.136643    11.00000    0.10371    0.11836 =
         0.10599    0.01599    0.00228    0.06527
C7C   1    0.263811    0.049702   -0.094292    11.00000    0.14155    0.12906 =
         0.09470    0.01217   -0.00288    0.09306
AFIX  43
H7C   2    0.258434    0.063693   -0.125279    11.00000   -1.20000
AFIX   0
N12C  3    0.282849    0.077697    0.250744    11.00000    0.11201    0.11979 =
         0.10031    0.00161    0.00366    0.06089
N1A   3    0.229571    0.065054    0.405963    11.00000    0.09891    0.13228 =
         0.10628    0.01305   -0.01238    0.04945
O9A   4    0.176067    0.053969    0.321770    11.00000    0.11903    0.12035 =
         0.22684    0.00766   -0.03335    0.05680
AFIX  87
H9A   2    0.194015    0.064322    0.343522    11.00000   -1.50000
AFIX   0
N12D  3    0.171163    0.230427   -0.407093    11.00000    0.12072    0.11530 =
         0.13097    0.05561    0.04661    0.04837
N1C   3    0.261468   -0.018134   -0.346932    11.00000    0.12435    0.09239 =
         0.14293    0.00380    0.01231    0.06213
N1B   3    0.074539   -0.114623    0.042224    11.00000    0.10529    0.11084 =
         0.10367    0.01716    0.01742    0.02489
C13C  1    0.280720    0.100084    0.333446    11.00000    0.10606    0.11223 =
         0.09056    0.00589   -0.02145    0.04957
AFIX  13
H13C  2    0.272129    0.110301    0.280159    11.00000   -1.20000
AFIX   0
C11C  1    0.274236    0.075462    0.126412    11.00000    0.12252    0.11805 =
         0.09739    0.00559    0.00661    0.06269
AFIX  43
H11C  2    0.268018    0.088666    0.093452    11.00000   -1.20000
AFIX   0
C5C   1    0.283695    0.031537    0.077235    11.00000    0.12583    0.14254 =
         0.09337    0.01887    0.00035    0.07794
O10C  4    0.295481    0.033934    0.207243    11.00000    0.17952    0.17363 =
         0.11410    0.00838   -0.01898    0.11393
AFIX  87
H10C  2    0.295916    0.048377    0.246702    11.00000   -1.50000
AFIX   0
O10F  4    0.254961    0.125591   -0.088853    11.00000    0.13045    0.17690 =
         0.13543   -0.04151    0.02391    0.04276
AFIX  87
H10F  2    0.239567    0.110038   -0.112941    11.00000   -1.50000
AFIX   0
O9D   4    0.121992    0.102765   -0.202317    11.00000    0.14553    0.12868 =
         0.24788    0.07392    0.08932    0.08408
AFIX  87
H9D   2    0.126742    0.089561   -0.209120    11.00000   -1.50000
AFIX   0
N12E  3    0.287732    0.262738    0.335211    11.00000    0.08304    0.12731 =
         0.15035   -0.01651   -0.00963    0.03329
C11D  1    0.155049    0.206520   -0.341971    11.00000    0.10232    0.12405 =
         0.10015    0.01142    0.01312    0.06663
AFIX  43
H11D  2    0.138758    0.205268   -0.293282    11.00000   -1.20000
AFIX   0
C8D   1    0.143681    0.129100   -0.266621    11.00000    0.11666    0.11456 =
         0.15037    0.03174    0.04121    0.06716
C3A   1    0.187926    0.015787    0.363017    11.00000    0.11157    0.11543 =
         0.12499    0.01737   -0.01819    0.04723
C13D  1    0.163192    0.253478   -0.405532    11.00000    0.11798    0.09823 =
         0.13283    0.02402    0.00746    0.05649
AFIX  13
H13D  2    0.146395    0.248043   -0.341939    11.00000   -1.20000
AFIX   0
C3F   1    0.267712    0.170739    0.217782    11.00000    0.10530    0.13640 =
         0.09938   -0.01242    0.00399    0.04874
C8F   1    0.240249    0.153090    0.279410    11.00000    0.12854    0.11168 =
         0.10842   -0.02628    0.01650    0.04773
C11B  1    0.184507   -0.071141   -0.384302    11.00000    0.10527    0.09714 =
         0.14965    0.01599    0.00832    0.05116
AFIX  43
H11B  2    0.182311   -0.058884   -0.448164    11.00000   -1.20000
AFIX   0
C2C   1    0.269914   -0.016080   -0.225989    11.00000    0.12515    0.10942 =
         0.10736    0.00636   -0.00077    0.07097
AFIX  43
H2C   2    0.275947   -0.029435   -0.193114    11.00000   -1.20000
AFIX   0
C11F  1    0.196764    0.089696    0.036115    11.00000    0.12308    0.12697 =
         0.13392   -0.01616   -0.00687    0.07223
AFIX  43
H035  2    0.178735    0.079413    0.085118    11.00000   -1.20000
AFIX   0
C18C  1    0.260803    0.084487    0.452503    11.00000    0.10514    0.14562 =
         0.09111   -0.01246   -0.02197    0.06020
AFIX  13
H18C  2    0.267808    0.071681    0.495698    11.00000   -1.20000
AFIX   0
C3B   1    0.118020   -0.107117   -0.070975    11.00000    0.09663    0.10549 =
         0.12560    0.01860    0.01060    0.04293
C6F   1    0.222156    0.118063    0.092253    11.00000    0.09911    0.11186 =
         0.10960   -0.02548   -0.00807    0.05393
O10E  4    0.303390    0.284756    0.090830    11.00000    0.09678    0.15816 =
         0.16548    0.02300    0.02168    0.04927
AFIX  87
H10E  2    0.305044    0.279054    0.166527    11.00000   -1.50000
AFIX   0
C7B   1    0.137733   -0.078604   -0.273612    11.00000    0.09686    0.09435 =
         0.10158    0.00189    0.00029    0.04245
AFIX  43
H7B   2    0.136469   -0.066768   -0.342518    11.00000   -1.20000
AFIX   0
C13B  1    0.228159   -0.059939   -0.501381    11.00000    0.11246    0.11877 =
         0.13354   -0.00266    0.00567    0.06907
AFIX  13
H13B  2    0.222555   -0.046041   -0.544678    11.00000   -1.20000
AFIX   0
C18B  1    0.260791   -0.040894   -0.446913    11.00000    0.12256    0.11399 =
         0.11799    0.00746    0.00400    0.07355
AFIX  13
H18B  2    0.266111   -0.054513   -0.398927    11.00000   -1.20000
AFIX   0
C8C   1    0.261023    0.027203   -0.182145    11.00000    0.13916    0.13826 =
         0.10583    0.01000   -0.00931    0.10389
O9F   4    0.235227    0.159367    0.407374    11.00000    0.19058    0.16211 =
         0.16763   -0.06841    0.05483    0.02290
AFIX  87
H9F   2    0.250685    0.174208    0.436278    11.00000   -1.50000
AFIX   0
C13E  1    0.292067    0.253719    0.475338    11.00000    0.09544    0.12445 =
         0.14159   -0.04049   -0.01000    0.03862
AFIX  13
H13E  2    0.272387    0.241125    0.519944    11.00000   -1.20000
AFIX   0
C6D   1    0.159884    0.179464   -0.335902    11.00000    0.10871    0.10668 =
         0.11489    0.01260    0.03220    0.06116
C8B   1    0.116480   -0.089509   -0.172981    11.00000    0.09811    0.09712 =
         0.11345   -0.00662    0.00547    0.04298
C5F   1    0.249808    0.134901    0.033713    11.00000    0.10840    0.13870 =
         0.11372   -0.01806    0.01002    0.06574
O10B  4    0.185997   -0.108902   -0.174321    11.00000    0.16690    0.23014 =
         0.22189    0.10782    0.05576    0.13327
AFIX  87
H10B  2    0.198046   -0.099669   -0.235640    11.00000   -1.50000
AFIX   0
C17B  1    0.283421   -0.025163   -0.554384    11.00000    0.11351    0.13143 =
         0.12611   -0.00500    0.01251    0.07270
AFIX  23
H17A  2    0.303669   -0.015221   -0.515146    11.00000   -1.20000
H17B  2    0.280124   -0.009590   -0.594556    11.00000   -1.20000
AFIX   0
C3D   1    0.168466    0.130173   -0.322152    11.00000    0.11443    0.11877 =
         0.12577    0.01960    0.03776    0.06871
N12A  3    0.084939   -0.078222    0.276026    11.00000    0.12960    0.14009 =
         0.10445    0.01210    0.01304    0.04004
C7D   1    0.139236    0.153310   -0.271906    11.00000    0.10729    0.10718 =
         0.14281    0.02046    0.03745    0.05980
AFIX  43
H7D   2    0.122070    0.152105   -0.231821    11.00000   -1.20000
AFIX   0
C18A  1    0.053535   -0.125159    0.163773    11.00000    0.10013    0.15518 =
         0.13027    0.00527    0.00811    0.01569
AFIX  13
H18A  2    0.059974   -0.135370    0.229199    11.00000   -1.20000
AFIX   0
N1E   3    0.199601    0.278714   -0.221757    11.00000    0.13193    0.11387 =
         0.18690    0.01050   -0.01831    0.05962
C7F   1    0.218173    0.126900    0.219575    11.00000    0.11815    0.11865 =
         0.10630   -0.01463    0.01456    0.04634
AFIX  43
H056  2    0.200065    0.114778    0.265823    11.00000   -1.20000
AFIX   0
C5E   1    0.273097    0.277793    0.070346    11.00000    0.09004    0.11937 =
         0.14630    0.00488    0.00526    0.03033
C2F   1    0.290756    0.198942    0.276847    11.00000    0.10147    0.14616 =
         0.12516   -0.03360    0.00014    0.05220
AFIX  43
H058  2    0.308909    0.211202    0.231162    11.00000   -1.20000
AFIX   0
O9E   4    0.184967    0.258489    0.020275    11.00000    0.08871    0.26870 =
         0.20314    0.02513   -0.00672    0.07241
AFIX  87
H9E   2    0.182287    0.263181   -0.055926    11.00000   -1.50000
AFIX   0
C6E   1    0.252733    0.262984    0.177946    11.00000    0.09734    0.13368 =
         0.12378    0.00048    0.00913    0.03779
C8A   1    0.168055    0.024420    0.322269    11.00000    0.10804    0.11109 =
         0.13287    0.00865   -0.00695    0.05517
O10A  4    0.139111   -0.067951    0.343481    11.00000    0.16264    0.13737 =
         0.22639    0.02382   -0.05413    0.05476
AFIX  87
H10A  2    0.121328   -0.078467    0.319606    11.00000   -1.50000
AFIX   0
C15C  1    0.311712    0.145709    0.480831    11.00000    0.10336    0.16889 =
         0.14898   -0.02355   -0.02157    0.03407
AFIX  23
H15A  2    0.303189    0.156954    0.437547    11.00000   -1.20000
H15B  2    0.332266    0.160101    0.509906    11.00000   -1.20000
AFIX   0
C4F   1    0.271909    0.160804    0.093982    11.00000    0.10558    0.13145 =
         0.11887   -0.01854    0.01321    0.04234
AFIX  43
H064  2    0.290469    0.172154    0.049873    11.00000   -1.20000
AFIX   0
C6A   1    0.128276   -0.027473    0.296903    11.00000    0.08342    0.14140 =
         0.10509    0.01019   -0.00574    0.03979
C5B   1    0.162565   -0.102713   -0.177949    11.00000    0.12899    0.14462 =
         0.16864    0.05379    0.03428    0.08835
C18D  1    0.191508    0.283130   -0.359630    11.00000    0.14062    0.12092 =
         0.20497    0.05248    0.02241    0.07216
AFIX  13
H18D  2    0.208495    0.288210   -0.421611    11.00000   -1.20000
AFIX   0
C17C  1    0.260296    0.105433    0.555444    11.00000    0.09918    0.18067 =
         0.11875   -0.02026   -0.01559    0.03755
AFIX  23
H17C  2    0.248209    0.093762    0.632494    11.00000   -1.20000
H17D  2    0.250809    0.116278    0.517220    11.00000   -1.20000
AFIX   0
C14F  1    0.178725    0.024922   -0.113357    11.00000    0.17642    0.08864 =
         0.18912   -0.02876   -0.04160    0.07533
AFIX  23
H06A  2    0.183005    0.022040   -0.020399    11.00000   -1.20000
H06B  2    0.196266    0.029240   -0.168540    11.00000   -1.20000
AFIX   0
C14E  1    0.311782    0.283520    0.556238    11.00000    0.13210    0.13912 =
         0.15173   -0.04321   -0.01857    0.06715
AFIX  23
H14A  2    0.330611    0.296381    0.508008    11.00000   -1.20000
H14B  2    0.300904    0.294610    0.566293    11.00000   -1.20000
AFIX   0
C16F  1    0.141565   -0.001141   -0.305511    11.00000    0.18867    0.10181 =
         0.16700   -0.03236   -0.03575    0.07297
AFIX  23
H07A  2    0.123427   -0.019835   -0.331913    11.00000   -1.20000
H07B  2    0.157816    0.002317   -0.367620    11.00000   -1.20000
AFIX   0
C2D   1    0.173434    0.104093   -0.316697    11.00000    0.11875    0.13714 =
         0.14827   -0.00143    0.02154    0.08587
AFIX  43
H2D   2    0.191341    0.106619   -0.354625    11.00000   -1.20000
AFIX   0
C14D  1    0.153460    0.256103   -0.547759    11.00000    0.15661    0.14833 =
         0.15844    0.05563    0.03557    0.09160
AFIX  23
H14C  2    0.169552    0.259867   -0.611408    11.00000   -1.20000
H14D  2    0.135445    0.237180   -0.572971    11.00000   -1.20000
AFIX   0
O10D  4    0.205624    0.206749   -0.453019    11.00000    0.23362    0.17157 =
         0.40241    0.14908    0.22558    0.12196
AFIX  87
H10D  2    0.199503    0.218935   -0.457676    11.00000   -1.50000
AFIX   0
C13A  1    0.052892   -0.097804    0.232118    11.00000    0.09443    0.15253 =
         0.14076   -0.00834    0.02967    0.01862
AFIX  13
H13A  2    0.046426   -0.087228    0.168868    11.00000   -1.20000
AFIX   0
C7A   1    0.138496    0.003579    0.290453    11.00000    0.10907    0.12628 =
         0.13029    0.01749   -0.01430    0.05689
AFIX  43
H7A   2    0.125174    0.010236    0.264369    11.00000   -1.20000
AFIX   0
C16C  1    0.292341    0.128240    0.602794    11.00000    0.11221    0.21275 =
         0.12782   -0.04568   -0.01412    0.05459
AFIX  23
H16A  2    0.301337    0.117629    0.647859    11.00000   -1.20000
H16B  2    0.291561    0.142322    0.666989    11.00000   -1.20000
AFIX   0
C5D   1    0.184799    0.181380   -0.386708    11.00000    0.13375    0.12912 =
         0.21110    0.06864    0.09014    0.07715
C7E   1    0.222320    0.256747    0.153164    11.00000    0.08246    0.19459 =
         0.15827    0.02040    0.00335    0.03619
AFIX  43
H7E   2    0.207446    0.246498    0.218689    11.00000   -1.20000
AFIX   0
C4E   1    0.264694    0.284604   -0.050483    11.00000    0.10699    0.12202 =
         0.13480    0.01575    0.02842    0.04318
AFIX  43
H4E   2    0.279002    0.293872   -0.119127    11.00000   -1.20000
AFIX   0
C3E   1    0.235398    0.277836   -0.070464    11.00000    0.09511    0.12152 =
         0.15743    0.01629   -0.00164    0.03790
C8E   1    0.214519    0.265620    0.033847    11.00000    0.08428    0.19800 =
         0.15977    0.01060    0.00103    0.04792
C2E   1    0.226386    0.284398   -0.203249    11.00000    0.11513    0.08968 =
         0.16463    0.01598    0.01575    0.03371
AFIX  43
H2E   2    0.240579    0.292733   -0.272925    11.00000   -1.20000
AFIX   0
C2A   1    0.218837    0.036905    0.407888    11.00000    0.11372    0.14973 =
         0.11663    0.02029   -0.03027    0.05325
AFIX  43
H2A   2    0.230942    0.029178    0.438917    11.00000   -1.20000
AFIX   0
C16B  1    0.281407   -0.047130   -0.664008    11.00000    0.12883    0.13403 =
         0.14819   -0.01835    0.01696    0.06588
AFIX  23
H16C  2    0.295735   -0.035717   -0.735582    11.00000   -1.20000
H16D  2    0.287318   -0.061036   -0.625790    11.00000   -1.20000
AFIX   0
C2B   1    0.097512   -0.118045    0.034867    11.00000    0.10511    0.13142 =
         0.13374    0.02227    0.00217    0.04189
AFIX  43
H2B   2    0.100769   -0.128473    0.104411    11.00000   -1.20000
AFIX   0
C17F  1    0.135624    0.024707   -0.313189    11.00000    0.14317    0.10797 =
         0.15841   -0.02687   -0.02341    0.05741
AFIX  23
H08A  2    0.118553    0.020654   -0.255213    11.00000   -1.20000
H08B  2    0.130396    0.026892   -0.405494    11.00000   -1.20000
AFIX   0
C5A   1    0.147602   -0.037292    0.334506    11.00000    0.12373    0.11723 =
         0.14914    0.02439   -0.01255    0.04614
C14A  1    0.031843   -0.110414    0.352628    11.00000    0.13470    0.19420 =
         0.13717    0.03660    0.06378    0.02841
AFIX  23
H14E  2    0.039341   -0.120076    0.414283    11.00000   -1.20000
H14F  2    0.031453   -0.093932    0.400730    11.00000   -1.20000
AFIX   0
C11A  1    0.096919   -0.049443    0.261609    11.00000    0.12248    0.15029 =
         0.10054    0.01186    0.00531    0.06303
AFIX  43
H11A  2    0.084846   -0.042066    0.226351    11.00000   -1.20000
AFIX   0
C4D   1    0.188625    0.156940   -0.381152    11.00000    0.13721    0.14344 =
         0.21295    0.04353    0.09342    0.08818
AFIX  43
H4D   2    0.206072    0.158527   -0.419968    11.00000   -1.20000
AFIX   0
C4B   1    0.141912   -0.113311   -0.071612    11.00000    0.13934    0.14146 =
         0.15858    0.05640    0.02171    0.07563
AFIX  43
H4B   2    0.143960   -0.124421   -0.001513    11.00000   -1.20000
AFIX   0
C11E  1    0.260917    0.255896    0.304997    11.00000    0.11475    0.13947 =
         0.12499   -0.00425    0.00708    0.03585
AFIX  43
H11E  2    0.245687    0.245680    0.369118    11.00000   -1.20000
AFIX   0
C15F  1    0.150317   -0.004104   -0.165293    11.00000    0.22787    0.11645 =
         0.19957   -0.03255   -0.02505    0.09294
AFIX  23
H09A  2    0.154250   -0.020946   -0.162040    11.00000   -1.20000
H09B  2    0.133372   -0.008919   -0.105102    11.00000   -1.20000
AFIX   0
C17A  1    0.020291   -0.147873    0.111262    11.00000    0.11955    0.18644 =
         0.15403   -0.02395    0.01840   -0.03463
AFIX  23
H17E  2    0.013295   -0.137215    0.052942    11.00000   -1.20000
H17F  2    0.020207   -0.164169    0.059439    11.00000   -1.20000
AFIX   0
C14B  1    0.227167   -0.082411   -0.611255    11.00000    0.12527    0.14083 =
         0.15682   -0.01975   -0.00771    0.05412
AFIX  23
H14G  2    0.231665   -0.097071   -0.569903    11.00000   -1.20000
H14H  2    0.206904   -0.093452   -0.650081    11.00000   -1.20000
AFIX   0
C18E  1    0.308451    0.236285    0.457185    11.00000    0.12799    0.13299 =
         0.14325   -0.03321   -0.01222    0.05901
AFIX  13
H18E  2    0.326852    0.247670    0.402131    11.00000   -1.20000
AFIX   0
C17E  1    0.315793    0.229074    0.594135    11.00000    0.18214    0.15126 =
         0.12509   -0.04460   -0.05102    0.06841
AFIX  23
H17G  2    0.326738    0.218057    0.583832    11.00000   -1.20000
H17H  2    0.297019    0.216040    0.642406    11.00000   -1.20000
AFIX   0
C15D  1    0.146750    0.281698   -0.553656    11.00000    0.16156    0.19762 =
         0.18285    0.06031    0.01348    0.09064
AFIX  23
H15C  2    0.129129    0.276648   -0.497619    11.00000   -1.20000
H15D  2    0.141760    0.284014   -0.646206    11.00000   -1.20000
AFIX   0
C17D  1    0.184113    0.309301   -0.357332    11.00000    0.17967    0.11082 =
         0.26209    0.01744   -0.01891    0.07458
AFIX  23
H17I  2    0.201934    0.328192   -0.330145    11.00000   -1.20000
H17J  2    0.167863    0.304722   -0.293285    11.00000   -1.20000
AFIX   0
C4A   1    0.177798   -0.015744    0.367569    11.00000    0.13794    0.14582 =
         0.15375    0.02592   -0.03386    0.06192
AFIX  43
H4A   2    0.191279   -0.022270    0.392722    11.00000   -1.20000
AFIX   0
C16A  1   -0.000179   -0.160630    0.231010    11.00000    0.14033    0.24865 =
         0.19163    0.01248    0.05033   -0.04363
AFIX  23
H16E  2    0.006992   -0.170953    0.290484    11.00000   -1.20000
H16F  2   -0.020693   -0.175163    0.201995    11.00000   -1.20000
AFIX   0
C15E  1    0.318365    0.275760    0.688376    11.00000    0.15231    0.17410 =
         0.15771   -0.05487   -0.03540    0.08282
AFIX  23
H15E  2    0.299488    0.263841    0.737796    11.00000   -1.20000
H15F  2    0.330925    0.294267    0.739265    11.00000   -1.20000
AFIX   0
C14C  1    0.312208    0.123002    0.381317    11.00000    0.12982    0.14346 =
         0.10428   -0.00340    0.00217    0.05225
AFIX  23
H14I  2    0.324652    0.133908    0.303728    11.00000   -1.20000
H14J  2    0.321419    0.112408    0.424686    11.00000   -1.20000
AFIX   0
C16D  1    0.174033    0.312414   -0.504466    11.00000    0.21954    0.14881 =
         0.27223    0.07399    0.00406    0.11762
AFIX  23
H16G  2    0.168231    0.327964   -0.505016    11.00000   -1.20000
H16H  2    0.191027    0.318712   -0.566242    11.00000   -1.20000
AFIX   0
C15A  1    0.000145   -0.133269    0.307290    11.00000    0.11649    0.27160 =
         0.16176    0.02344    0.05969    0.01476
AFIX  23
H15G  2   -0.007515   -0.123438    0.247512    11.00000   -1.20000
H15H  2   -0.013173   -0.140861    0.385590    11.00000   -1.20000
AFIX   0
C16E  1    0.334871    0.257599    0.676034    11.00000    0.17060    0.18827 =
         0.15676   -0.04885   -0.04854    0.09898
AFIX  23
H16I  2    0.354401    0.269936    0.632079    11.00000   -1.20000
H16J  2    0.338510    0.252182    0.765612    11.00000   -1.20000
AFIX   0
C15B  1    0.250425   -0.065067   -0.723544    11.00000    0.15086    0.16689 =
         0.13118   -0.01843    0.00707    0.07535
AFIX  23
H15I  2    0.250179   -0.079368   -0.789534    11.00000   -1.20000
H15J  2    0.245052   -0.051516   -0.769665    11.00000   -1.20000
AFIX   0
HKLF 4


REM  TI_30bar_CH4 in R3
REM wR2 = 0.3180, GooF = S = 1.033, Restrained GooF = 0.977 for all data
REM R1 = 0.0992 for 4677 Fo > 4sig(Fo) and 0.2296 for all 11963 data
REM 985 parameters refined using 1597 restraints

END

WGHT      0.1533      0.0000

REM Highest difference peak  0.711,  deepest hole -0.265,  1-sigma level  0.061
Q1    1   0.1975 -0.0377 -0.9371  11.00000  0.05    0.71
Q2    1  -0.0368 -0.2318 -0.0673  11.00000  0.05    0.68
Q3    1   0.0942  0.0458  0.1267  11.00000  0.05    0.29
Q4    1   0.0447 -0.0451 -0.1278  11.00000  0.05    0.24
Q5    1   0.0499 -0.0483 -0.3082  11.00000  0.05    0.22
Q6    1   0.0975  0.0334  0.0394  11.00000  0.05    0.21
Q7    1   0.0989  0.0509 -0.6087  11.00000  0.05    0.20
Q8    1   0.0829  0.0203  0.0024  11.00000  0.05    0.19
Q9    1  -0.0407 -0.0900  0.4086  11.00000  0.05    0.18
Q10   1   0.0162 -0.0586  0.0074  11.00000  0.05    0.17
Q11   1   0.1597  0.3388 -0.3824  11.00000  0.05    0.17
Q12   1   0.0471 -0.0372 -0.2342  11.00000  0.05    0.16
Q13   1   0.0935  0.0449  0.2494  11.00000  0.05    0.15
Q14   1   0.0965  0.0642 -0.4799  11.00000  0.05    0.15
Q15   1   0.0566 -0.0279  0.4818  11.00000  0.05    0.14
Q16   1   0.0995  0.0604 -0.5129  11.00000  0.05    0.13
Q17   1   0.0455 -0.0300  0.5889  11.00000  0.05    0.13
Q18   1   0.3290  0.1806  0.3900  11.00000  0.05    0.12
Q19   1   0.0972 -0.0857 -0.4266  11.00000  0.05    0.12
Q20   1   0.1043 -0.0086 -0.4383  11.00000  0.05    0.12
;
_shelx_res_checksum   50423

_shelx_hkl_file
;
   4   1   0   24.48    0.68
   3  -6   0   34.97    1.12
  -6   6   0   22.20    0.88
  -6   6   0   19.80    0.77
   0  -6   0   21.60    0.81
   0  -6   0   22.03    0.88
   6   0   0   21.34    0.64
  -6   6   0   20.00    0.90
   6  -6   0   22.39    0.92
   0   6   0   21.47    0.74
   6  -6   0   22.53    0.81
   0   6   0   21.62    0.90
   0   6   0   21.92    0.58
   6  -6   0   22.11    0.96
   5  -7   0   22.60    0.96
   5  -7   0   23.04    1.00
  -7   2   0   22.71    0.76
   5  -7   0   23.16    0.81
   2   5   0   21.71    0.90
   2   5   0   22.72    0.80
   7  -2   0   22.77    0.81
  -2  -5   0   21.08    0.86
  -5   7   0   23.00    0.99
   7  -2   0   21.99    0.86
   7  -2   0   23.02    0.75
   7  -2   0   23.20    0.70
  -2  -5   0   21.87    0.80
  -5   7   0   22.51    0.79
  -5   7   0   21.33    0.93
  -7   5   0  105.67    2.30
   2  -7   0  104.68    2.48
   2  -7   0  108.12    2.41
  -7   5   0  106.21    2.44
  -7   5   0  106.56    2.37
   5   2   0  109.84    2.10
  -2   7   0  106.41    2.36
   7  -5   0  109.98    2.31
  -2   7   0  105.46    2.08
   7  -5   0  106.91    2.42
  -2   7   0  107.08    2.50
   7  -5   0  110.09    2.45
   7  -8   0  207.43    4.28
  -8   1   0  202.31    3.91
   1   7   0  200.23    3.45
  -8   1   0  200.18    3.63
   7  -8   0  198.98    3.90
  -8   1   0  206.04    3.67
   1   7   0  200.37    4.14
  -8   1   0  202.41    3.50
   7  -8   0  202.55    4.19
  -8   1   0  202.32    3.72
  -1  -7   0  196.43    3.93
  -1  -7   0  202.83    3.75
  -1  -7   0  197.51    4.08
  -7   8   0  197.26    4.23
  -1  -7   0  199.58    3.36
   8  -1   0  201.10    3.63
  -7   8   0  198.19    4.13
  -7   8   0  202.24    3.91
  -8   4   0    0.60    0.22
   4   4   0    0.09    0.26
   4  -8   0    0.70    0.19
  -8   4   0    1.26    0.31
   4   4   0    0.61    0.19
  -8   4   0    0.70    0.27
   4  -8   0    0.56    0.31
   4  -8   0    0.76    0.34
  -4   8   0    0.28    0.28
  -4   8   0    0.63    0.29
   8  -4   0   -0.06    0.24
   8  -4   0    0.71    0.25
   8  -4   0    0.71    0.27
  -4  -4   0    0.85    0.26
  -4   8   0    0.29    0.20
  -4  -4   0    0.72    0.25
   1  -8   0  337.86    6.17
   7   1   0  349.93    5.80
  -8   7   0  339.43    6.14
   1  -8   0  342.09    6.39
  -8   7   0  343.49    6.31
  -8   7   0  333.20    6.39
   1  -8   0  344.76    6.23
   1  -8   0  341.23    5.72
  -7  -1   0  345.09    5.77
  -1   8   0  339.38    5.76
  -1   8   0  340.06    6.10
   8  -7   0  346.41    6.16
   8  -7   0  340.53    6.44
  -1   8   0  343.76    6.42
   8  -7   0  329.99    6.32
  -7  -1   0  343.46    5.90
   3   6   0   46.46    1.35
   6  -9   0   49.08    1.68
   6  -9   0   48.20    1.68
   3   6   0   45.42    1.54
  -9   3   0   47.44    1.41
  -9   3   0   47.69    1.35
  -9   3   0   48.02    1.34
   6  -9   0   48.29    1.39
   9  -3   0   49.54    1.36
  -6   9   0   47.77    1.38
  -6   9   0   47.04    1.63
   9  -3   0   48.26    1.50
  -6   9   0   46.40    1.65
   9  -3   0   49.24    1.30
  -3  -6   0   45.40    1.38
  -3  -6   0   47.40    1.52
   9  -3   0   48.51    1.46
   3  -9   0   39.50    1.10
  -9   6   0   43.49    1.47
   3  -9   0   39.81    1.44
   6   3   0   41.33    1.11
  -9   6   0   41.16    1.30
  -9   6   0   39.61    1.35
   3  -9   0   39.23    1.47
  -3   9   0   38.32    1.37
  -6  -3   0   41.47    1.21
   9  -6   0   40.41    1.42
   9  -6   0   40.83    1.42
   9  -6   0   42.39    1.32
  -3   9   0   40.15    1.12
  -6  -3   0   40.63    0.91
  -3   9   0   39.47    1.48
   0  -9   0  343.20    6.33
   0  -9   0  338.27    6.45
   9   0   0  360.06    6.00
   0  -9   0  347.67    6.67
   0  -9   0  345.57    5.82
  -9   9   0  346.69    6.63
  -9   9   0  354.86    6.82
  -9   9   0  355.08    6.44
   0   9   0  347.96    5.91
   9  -9   0  353.64    6.44
  -9   0   0  355.41    6.08
   9  -9   0  342.17    6.71
   9  -9   0  345.79    6.79
   0   9   0  347.59    6.72
  -9   0   0  358.49    6.13
   2   8   0  300.33    5.32
   8 -10   0  334.71    5.99
 -10   2   0  320.24    5.82
 -10   2   0  314.56    5.92
 -10   2   0  333.33    5.79
   2   8   0  321.98    6.24
   8 -10   0  309.81    6.34
   8 -10   0  314.32    6.32
 -10   2   0  324.77    5.62
  -2  -8   0  319.82    5.65
  -8  10   0  327.37    5.97
  -2  -8   0  318.37    5.19
  10  -2   0  325.50    5.64
  -8  10   0  316.50    6.36
  -2  -8   0  315.26    6.16
  -2  -8   0  325.55    6.01
  -8  10   0  321.28    6.28
 -10   5   0  147.01    3.09
   5 -10   0  145.26    2.98
 -10   5   0  145.33    3.21
   5   5   0  145.49    2.93
   5 -10   0  142.68    3.41
   5 -10   0  145.54    3.46
 -10   5   0  145.15    3.17
  10  -5   0  147.46    3.17
  -5  10   0  148.36    3.46
  -5  10   0  140.72    2.96
  10  -5   0  144.24    3.07
  -5  -5   0  138.36    3.15
  -5  10   0  140.39    3.34
  -5  -5   0  145.43    3.05
  10  -5   0  142.56    3.23
 -10   8   0   16.24    0.96
 -10   8   0   15.98    0.88
   8   2   0   15.51    0.69
   2 -10   0   13.64    0.94
   2 -10   0   14.74    0.65
 -10   8   0   15.33    1.07
   2 -10   0   14.11    0.99
  -2  10   0   14.65    0.69
  -8  -2   0   14.45    0.81
  -8  -2   0   14.34    0.60
  -2  10   0   13.90    1.08
  -2  10   0   14.17    0.91
  10  -8   0   15.08    1.07
  10  -8   0   15.13    0.98
  10  -8   0   14.60    0.86
 -11   1   0  123.01    2.62
   1  10   0  118.05    3.15
 -11   1   0  120.22    2.90
  10 -11   0  120.20    3.25
  10 -11   0  118.42    2.88
 -11   1   0  116.88    2.51
   1  10   0  117.10    2.34
  10 -11   0  122.25    3.33
 -11   1   0  121.44    2.62
 -10  11   0  118.68    2.87
  -1 -10   0  121.55    2.78
  11  -1   0  121.54    2.51
  -1 -10   0  115.65    2.92
  -1 -10   0  120.53    3.12
 -10  11   0  123.26    3.17
  -1 -10   0  115.67    2.34
 -10  11   0  117.09    3.29
 -11   4   0   41.37    1.45
 -11   4   0   41.68    1.38
   7 -11   0   39.84    1.75
   4   7   0   40.91    1.35
 -11   4   0   40.04    1.41
   7 -11   0   38.10    1.65
   4   7   0   39.52    1.59
   7 -11   0   41.11    1.36
  -4  -7   0   37.83    1.50
  11  -4   0   40.76    1.57
  11  -4   0   39.53    1.54
  -7  11   0   40.52    1.66
  11  -4   0   39.71    1.33
  -7  11   0   42.20    1.73
  -4  -7   0   39.40    1.41
  -7  11   0   38.71    1.37
 -11   7   0   55.20    1.88
   4 -11   0   55.89    1.50
   4 -11   0   54.91    1.97
 -11   7   0   53.10    1.67
 -11   7   0   54.41    1.77
   4 -11   0   55.22    1.93
   7   4   0   54.74    1.46
  -4  11   0   52.47    1.49
  -7  -4   0   54.51    1.61
  -4  11   0   56.98    1.99
  -7  -4   0   55.10    1.17
  -4  11   0   57.11    1.89
  11  -7   0   54.17    1.85
  11  -7   0   49.66    1.63
  -7  -4   0   54.59    1.76
  11  -7   0   55.26    1.88
 -11  10   0   37.28    1.63
 -11  10   0   38.34    1.45
 -11  10   0   35.86    1.67
   1 -11   0   35.66    1.50
   1 -11   0   37.70    1.65
   1 -11   0   36.75    1.06
   1 -11   0   37.95    1.55
  10   1   0   37.90    1.15
  -1  11   0   37.13    1.12
  11 -10   0   39.39    1.81
  -1  11   0   36.83    1.72
  11 -10   0   36.31    1.44
 -10  -1   0   38.84    1.34
  11 -10   0   35.40    1.69
 -10  -1   0   37.88    1.16
 -12   3   0   11.60    1.00
   9 -12   0   11.58    1.19
   9 -12   0   10.76    0.93
   9 -12   0   10.96    1.14
 -12   3   0   12.72    0.86
 -12   3   0   13.26    0.86
   3   9   0   11.71    0.53
   3   9   0   12.31    1.15
  -3  -9   0   13.83    1.11
  -9  12   0   11.91    0.88
  -9  12   0   12.06    1.09
  12  -3   0   13.64    0.93
  12  -3   0   12.30    0.69
  -3  -9   0   12.38    0.78
  -9  12   0   10.78    1.13
  -3  -9   0   12.29    0.89
  -3  -9   0   11.66    0.38
 -12   6   0   25.41    1.32
 -12   6   0   23.35    1.10
   6 -12   0   26.90    1.53
   6 -12   0   25.16    1.44
   6 -12   0   24.48    1.07
 -12   6   0   26.67    1.26
   6   6   0   25.34    1.04
  -6  -6   0   25.72    1.16
  -6  12   0   26.32    1.39
  12  -6   0   24.87    1.16
  -6  -6   0   25.24    1.26
  12  -6   0   27.51    1.33
  -6  12   0   26.89    1.13
  12  -6   0   27.01    1.44
  -6  12   0   27.12    1.44
   9   3   0  523.65    8.73
 -12   9   0  514.70    9.23
   3 -12   0  517.42    8.77
 -12   9   0  511.07    9.57
   3 -12   0  527.31    9.70
 -12   9   0  527.05    9.43
   3 -12   0  513.30    9.47
  -3  12   0  504.63    9.63
  12  -9   0  519.25    9.25
  -9  -3   0  513.62    8.98
  -9  -3   0  513.94    8.55
  -3  12   0  519.97    8.83
  -3  12   0  518.56    9.35
  12  -9   0  508.75    9.53
  12  -9   0  511.38    9.50
 -12  12   0   27.33    1.68
  12   0   0   27.24    1.03
   0 -12   0   26.92    1.50
 -12  12   0   27.01    1.48
   0 -12   0   25.48    0.85
 -12  12   0   24.90    1.28
   0 -12   0   24.87    1.32
   0 -12   0   27.94    1.38
   0  12   0   27.73    0.99
 -12   0   0   26.75    0.81
  12 -12   0   26.13    1.30
  12 -12   0   26.42    1.56
   0  12   0   28.15    1.54
 -12   0   0   28.98    1.22
 -12   0   0   27.35    1.06
  12 -12   0   26.74    1.69
  11 -13   0   79.17    2.69
   2  11   0   79.10    2.65
  11 -13   0   79.13    2.32
 -13   2   0   83.90    2.07
  11 -13   0   77.98    2.78
 -13   2   0   81.82    2.11
 -13   2   0   85.20    2.26
   2  11   0   80.69    1.79
 -13   2   0   83.64    2.38
 -13   2   0   83.13    1.99
  -2 -11   0   83.71    2.46
 -11  13   0   82.06    2.35
 -11  13   0   81.28    2.64
  -2 -11   0   79.30    2.54
  13  -2   0   80.57    2.00
 -11  13   0   79.42    2.77
  -2 -11   0   80.79    2.19
   8 -13   0    7.38    1.03
   8 -13   0    5.74    1.00
   5   8   0    6.76    0.94
   8 -13   0    5.29    0.69
   5   8   0    5.59    0.66
 -13   5   0    6.45    0.73
 -13   5   0    6.07    0.74
 -13   5   0    5.89    0.81
  -5  -8   0    4.54    0.68
  -8  13   0    4.99    0.93
  13  -5   0    6.47    0.94
  -8  13   0    4.90    0.65
  -8  13   0    4.69    0.84
  13  -5   0    4.77    0.69
  -5  -8   0    5.56    0.84
  13  -5   0    6.13    0.94
 -13   8   0   15.53    1.22
 -13   8   0   15.52    0.99
   5 -13   0   12.57    1.19
   8   5   0   14.39    0.83
 -13   8   0   14.16    1.09
   5 -13   0   15.07    0.85
   5 -13   0   15.29    1.29
  13  -8   0   14.57    1.26
  13  -8   0   13.97    1.22
  -8  -5   0   14.98    0.56
  -5  13   0   14.68    1.23
  -8  -5   0   13.87    0.97
  -8  -5   0   14.76    1.06
  -5  13   0   14.68    0.88
  -5  13   0   15.54    1.23
  13  -8   0   14.61    0.99
   2 -13   0   28.24    1.00
   2 -13   0   27.48    1.62
 -13  11   0   26.09    1.43
   2 -13   0   27.99    1.49
   2 -13   0   26.55    1.39
 -13  11   0   27.05    1.64
  11   2   0   26.99    1.02
 -13  11   0   27.06    1.35
  13 -11   0   27.63    1.35
  13 -11   0   29.62    1.67
  -2  13   0   27.72    1.07
  -2  13   0   27.46    1.36
 -11  -2   0   29.52    1.00
 -11  -2   0   25.75    1.25
  -2  13   0   27.15    1.56
  13 -11   0   25.04    1.59
 -14   1   0   84.39    1.94
  13 -14   0   83.00    2.84
 -14   1   0   85.05    2.18
   1  13   0   80.97    2.74
  13 -14   0   83.94    2.51
 -14   1   0   83.17    2.14
   1  13   0   84.75    1.97
 -14   1   0   87.98    2.21
  13 -14   0   85.36    2.96
 -14   1   0   87.29    2.54
  -1 -13   0   84.39    2.78
  14  -1   0   86.31    2.04
  -1 -13   0   85.58    2.46
 -13  14   0   86.28    2.76
 -13  14   0   79.39    2.84
 -13  14   0   86.50    2.52
  -1 -13   0   85.64    1.77
  -1 -13   0   84.11    2.58
 -14   4   0    2.88    0.57
  10 -14   0    2.34    0.86
  10 -14   0    2.08    0.72
 -14   4   0    2.02    0.58
 -14   4   0    2.38    0.64
   4  10   0    3.34    0.79
  10 -14   0    1.75    0.53
  14  -4   0    2.48    0.63
 -10  14   0    2.34    0.61
 -10  14   0    2.01    0.81
 -10  14   0    2.24    0.74
  -4 -10   0    2.18    0.48
  14  -4   0    2.32    0.49
  -4 -10   0    2.73    0.69
  14  -4   0    1.51    0.58
  14  -4   0    2.96    0.72
  -4 -10   0    2.35    0.19
  -4 -10   0    2.77    0.64
   7 -14   0   17.60    1.34
 -14   7   0   16.78    1.20
 -14   7   0   16.62    1.21
 -14   7   0   18.79    1.13
   7   7   0   18.22    0.96
   7 -14   0   15.88    1.29
   7 -14   0   18.69    1.03
  -7  14   0   17.02    1.35
  -7  -7   0   17.41    1.13
  -7  14   0   18.13    1.04
  -7  14   0   17.42    1.36
  14  -7   0   17.10    1.27
  -7  -7   0   16.96    1.18
  14  -7   0   17.38    1.25
  -7  -7   0   18.14    0.50
 -14  10   0   96.42    2.68
 -14  10   0  104.19    3.05
   4 -14   0   99.78    3.06
   4 -14   0  100.13    2.34
  10   4   0   99.23    2.29
   4 -14   0  100.24    2.97
 -14  10   0  103.86    2.89
 -10  -4   0  100.34    2.08
  14 -10   0   99.14    2.99
  -4  14   0  100.49    3.11
  -4  14   0   98.43    2.85
  14 -10   0   96.86    2.97
 -10  -4   0  101.26    2.58
  -4  14   0  101.10    2.43
  14 -10   0   97.87    2.70
   1 -14   0   81.72    2.56
   1 -14   0   77.74    2.69
   1 -14   0   84.65    2.57
 -14  13   0   79.34    2.62
  13   1   0   82.01    1.95
   1 -14   0   80.75    1.86
 -14  13   0   81.17    2.47
 -14  13   0   82.67    2.87
  14 -13   0   82.29    2.47
 -13  -1   0   81.96    2.03
  14 -13   0   81.87    2.85
  -1  14   0   81.50    2.01
 -13  -1   0   79.52    2.19
  -1  14   0   78.04    2.74
  14 -13   0   80.80    2.79
 -15   3   0    7.16    0.76
  12 -15   0    7.29    1.06
   3  12   0    9.56    1.16
 -15   3   0    6.99    0.89
  12 -15   0    5.79    0.79
 -15   3   0    6.80    0.95
   3  12   0    7.48    0.57
 -15   3   0    6.68    0.74
  12 -15   0    8.43    1.21
  -3 -12   0    6.64    0.74
 -12  15   0    8.39    1.06
  -3 -12   0    6.80    0.87
 -12  15   0    7.12    0.85
  15  -3   0    6.16    0.69
  -3 -12   0    6.52    0.39
  -3 -12   0    7.13    0.96
 -12  15   0    7.99    1.15
   9 -15   0   42.06    1.60
 -15   6   0   42.14    1.67
   6   9   0   40.42    1.87
 -15   6   0   42.32    1.72
   9 -15   0   42.89    2.02
   9 -15   0   42.62    2.00
 -15   6   0   43.98    1.64
  -9  15   0   41.18    1.57
  15  -6   0   41.38    1.89
  -9  15   0   42.42    1.94
  -6  -9   0   42.88    1.69
  15  -6   0   42.77    1.61
  -9  15   0   41.36    1.94
  -6  -9   0   42.30    1.78
  15  -6   0   41.15    1.87
   6 -15   0    0.49    0.70
 -15   9   0    0.55    0.48
 -15   9   0    0.75    0.62
 -15   9   0    1.18    0.62
   6 -15   0    1.51    0.71
   9   6   0    0.77    0.39
   6 -15   0    0.85    0.43
  -9  -6   0    0.94    0.55
  15  -9   0    0.46    0.63
  -6  15   0    0.96    0.43
  -9  -6   0    1.05    0.53
  -6  15   0    0.21    0.59
  15  -9   0    0.22    0.63
  -6  15   0    1.11    0.66
  -9  -6   0    1.37    0.25
   3 -15   0    1.55    0.40
   3 -15   0    1.20    0.69
 -15  12   0    2.19    0.62
 -15  12   0    1.36    0.64
 -15  12   0    1.04    0.74
   3 -15   0    1.70    0.60
  12   3   0    1.37    0.38
   3 -15   0    1.24    0.76
  15 -12   0    3.34    0.61
  -3  15   0    1.53    0.62
  15 -12   0    2.29    0.79
  15 -12   0    1.68    0.76
  -3  15   0    0.44    0.60
  -3  15   0    1.45    0.43
 -12  -3   0    1.50    0.35
 -12  -3   0    1.82    0.59
 -15  15   0   14.98    1.32
   0 -15   0   13.52    1.22
   0 -15   0   14.20    0.67
 -15  15   0   13.65    1.04
   0 -15   0   14.11    1.12
   0 -15   0   13.87    1.16
 -15  15   0   12.67    1.34
  15   0   0   12.90    0.76
  15 -15   0   14.03    1.08
 -15   0   0   14.36    0.88
  15 -15   0   15.45    1.41
  15 -15   0   12.65    1.24
 -15   0   0   13.67    0.78
 -15   0   0   14.06    0.99
   0  15   0   14.02    1.29
   0  15   0   14.65    0.79
 -16   2   0   11.54    1.11
  14 -16   0   10.08    1.21
  14 -16   0   10.83    1.31
   2  14   0   11.38    0.70
 -16   2   0   12.54    0.86
 -16   2   0   12.46    0.90
  14 -16   0   10.40    0.97
 -16   2   0   10.14    0.77
 -16   2   0   12.04    1.05
   2  14   0   12.78    1.32
 -14  16   0   11.33    1.15
  -2 -14   0   12.25    1.02
 -14  16   0    9.90    0.94
  -2 -14   0   11.74    0.52
  16  -2   0   11.93    0.81
  -2 -14   0   10.75    1.10
 -14  16   0   10.85    1.21
  -2 -14   0   11.16    1.09
 -16   5   0   31.62    1.36
  11 -16   0   30.14    1.87
  11 -16   0   32.25    1.44
  11 -16   0   32.83    1.80
   5  11   0   30.59    1.71
 -16   5   0   31.80    1.51
 -16   5   0   31.28    1.42
 -11  16   0   32.72    1.74
  -5 -11   0   31.91    1.18
  -5 -11   0   33.11    1.51
  16  -5   0   28.12    1.35
  16  -5   0   30.11    1.66
 -11  16   0   31.85    1.85
 -11  16   0   29.24    1.39
  16  -5   0   31.38    1.25
  16  -5   0   29.76    1.40
  -5 -11   0   31.99    1.58
   8 -16   0   20.57    1.54
 -16   8   0   20.92    1.16
 -16   8   0   19.69    1.33
   8 -16   0   18.95    1.08
   8   8   0   18.40    1.02
   8 -16   0   20.06    1.53
 -16   8   0   20.48    1.26
  -8  -8   0   19.12    0.52
  -8  -8   0   17.55    1.24
  16  -8   0   18.61    1.42
  -8  16   0   19.70    1.46
  -8  16   0   16.66    1.36
  -8  16   0   19.11    1.09
  -8  -8   0   18.50    1.17
  16  -8   0   20.42    1.28
   5 -16   0    7.24    0.92
   5 -16   0    8.12    0.71
 -16  11   0    8.76    0.93
   5 -16   0    8.04    1.18
 -16  11   0    8.35    1.04
   5 -16   0    7.79    1.07
  11   5   0    8.79    0.68
 -16  11   0    8.81    1.03
 -11  -5   0    7.24    0.82
 -11  -5   0    8.53    0.97
  -5  16   0    8.33    1.11
  16 -11   0    6.50    0.98
  16 -11   0    7.03    0.96
  -5  16   0    8.49    0.81
  16 -11   0    6.93    0.87
 -11  -5   0    7.92    0.51
  -5  16   0    8.01    0.99
   2 -16   0   11.14    1.12
   2 -16   0   11.55    1.14
 -16  14   0    8.76    1.12
 -16  14   0   10.73    1.04
   2 -16   0   10.72    1.25
  14   2   0   10.84    0.70
   2 -16   0   11.15    0.69
 -16  14   0   10.15    0.99
  -2  16   0   10.21    1.19
 -14  -2   0    9.93    0.95
  -2  16   0    9.67    0.75
  16 -14   0   12.25    1.36
  16 -14   0    7.56    1.11
 -14  -2   0   10.72    0.72
  16 -14   0   10.45    0.98
  16 -17   0    6.71    1.13
  16 -17   0   10.24    1.36
 -17   1   0    7.54    0.81
   1  16   0    7.08    0.66
 -17   1   0    8.25    1.00
  16 -17   0    6.94    0.87
 -17   1   0    7.70    0.83
 -17   1   0    7.92    0.72
 -17   1   0    8.59    0.66
   1  16   0    7.24    1.11
  -1 -16   0    7.49    1.00
  -1 -16   0    7.89    0.50
 -16  17   0    9.55    1.22
  -1 -16   0    7.37    0.93
  17  -1   0    6.86    0.65
 -16  17   0    7.30    1.17
  -1 -16   0    9.01    1.18
 -16  17   0    8.64    1.08
   4  13   0   11.46    1.26
  13 -17   0    8.36    1.14
  13 -17   0    9.17    1.24
 -17   4   0    9.70    0.85
 -17   4   0    8.91    0.86
   4  13   0   11.22    0.57
  13 -17   0   11.47    0.97
 -17   4   0   10.43    1.03
  17  -4   0    9.04    0.86
 -13  17   0    8.82    1.12
  -4 -13   0   11.13    0.89
  -4 -13   0   10.56    1.05
 -13  17   0    9.28    0.97
  -4 -13   0   11.16    1.12
 -13  17   0    7.99    1.14
 -17   7   0   12.89    0.93
 -17   7   0   11.73    1.05
 -17   7   0   12.10    1.08
  10 -17   0   12.43    1.35
  10 -17   0   11.95    0.92
   7  10   0   12.74    1.23
  10 -17   0   10.87    1.27
 -10  17   0   10.97    1.24
  17  -7   0   12.44    1.28
  -7 -10   0   11.69    0.64
  -7 -10   0   11.06    1.10
 -10  17   0   12.65    0.98
  -7 -10   0   11.79    1.04
 -10  17   0   11.06    1.18
  17  -7   0   12.64    1.27
  17  -7   0   12.48    1.02
 -17  10   0   10.36    1.17
  10   7   0   10.57    0.80
   7 -17   0   11.68    1.27
   7 -17   0    9.89    1.22
 -17  10   0    8.91    1.00
   7 -17   0   10.85    0.84
 -17  10   0   10.04    0.90
  17 -10   0   12.44    1.20
 -10  -7   0   11.41    0.50
  17 -10   0   12.49    1.22
  -7  17   0   11.79    0.88
 -10  -7   0   10.73    1.00
  -7  17   0   10.91    1.21
 -10  -7   0    8.97    1.01
  -7  17   0   12.00    1.24
   4 -17   0   42.10    1.41
  13   4   0   42.99    1.37
 -17  13   0   42.78    1.82
   4 -17   0   40.38    1.98
 -17  13   0   43.62    1.92
 -17  13   0   39.12    2.06
   4 -17   0   40.98    1.88
   4 -17   0   39.96    2.02
  -4  17   0   43.92    2.09
 -13  -4   0   42.36    1.69
  17 -13   0   45.25    2.13
  17 -13   0   44.45    2.09
  -4  17   0   38.34    1.83
 -13  -4   0   41.95    1.26
  -4  17   0   42.27    1.51
  17 -13   0   40.71    1.80
 -17  16   0    3.29    0.82
 -17  16   0    3.64    0.89
   1 -17   0    4.05    0.80
  16   1   0    2.96    0.45
   1 -17   0    3.29    0.44
   1 -17   0    4.51    0.94
   1 -17   0    3.67    0.80
  17 -16   0    2.87    0.89
 -16  -1   0    3.34    0.64
  -1  17   0    1.74    0.78
  -1  17   0    3.26    0.52
 -16  -1   0    3.34    0.53
  17 -16   0    2.72    0.65
  17 -16   0    1.39    0.78
 -18   3   0    3.02    0.56
 -18   3   0    3.86    0.76
  15 -18   0    3.38    0.67
   3  15   0    4.08    0.49
 -18   3   0    4.43    0.83
  15 -18   0    2.82    0.84
   3  15   0    4.41    0.90
 -18   3   0    3.71    0.60
  18  -3   0    5.25    0.62
  -3 -15   0    5.12    0.75
 -15  18   0    2.25    0.85
 -15  18   0    4.97    0.94
  -3 -15   0    4.65    0.80
 -15  18   0    5.47    0.84
  -3 -15   0    2.83    0.73
 -18   6   0    2.79    0.63
  12 -18   0    1.86    0.55
 -18   6   0    3.47    0.62
  12 -18   0    3.25    0.93
 -18   6   0    3.32    0.73
   6  12   0    2.04    0.76
  12 -18   0    2.01    0.77
 -12  18   0    3.91    0.74
 -12  18   0    1.89    0.68
  -6 -12   0    2.44    0.66
  18  -6   0    2.41    0.66
  18  -6   0    2.78    0.56
 -12  18   0    2.60    0.85
  18  -6   0    2.53    0.63
  -6 -12   0    2.70    0.73
  18  -6   0    3.19    0.84
  -6 -12   0    2.29    0.48
   9 -18   0    0.30    0.72
   9 -18   0    0.58    0.62
   9   9   0    0.00    0.37
 -18   9   0    0.22    0.50
 -18   9   0   -0.13    0.51
 -18   9   0    0.30    0.38
   9 -18   0    0.08    0.39
  18  -9   0    0.41    0.54
  -9  18   0   -0.04    0.54
  -9  18   0    0.28    0.65
  -9  -9   0   -0.06    0.51
  -9  18   0    0.60    0.45
  18  -9   0    0.43    0.62
  -9  -9   0    0.24    0.15
  -9  -9   0    0.27    0.50
 -18  12   0    0.64    0.64
   6 -18   0    0.56    0.66
   6 -18   0    1.46    0.46
  12   6   0    0.97    0.39
 -18  12   0    1.24    0.51
   6 -18   0    1.30    0.69
 -18  12   0    1.07    0.58
   6 -18   0    1.67    0.66
  18 -12   0    0.19    0.61
  -6  18   0    1.70    0.69
 -12  -6   0    1.27    0.29
  -6  18   0    2.06    0.77
  -6  18   0    1.56    0.49
 -12  -6   0    1.56    0.58
 -12  -6   0    1.02    0.59
  18 -12   0    0.51    0.61
   3 -18   0    8.85    1.20
 -18  15   0    7.39    1.03
   3 -18   0    8.83    0.67
  15   3   0    9.63    0.68
   3 -18   0    8.44    1.10
 -18  15   0    8.45    1.20
   3 -18   0    8.31    1.06
 -18  15   0    8.61    1.19
 -15  -3   0    7.79    0.62
  18 -15   0    8.02    1.19
  18 -15   0    6.92    1.11
  18 -15   0    9.27    0.97
 -15  -3   0    8.49    0.90
  -3  18   0    7.07    0.75
  -3  18   0    8.00    1.12
  18   0   0    4.86    0.53
 -18  18   0    3.16    0.87
   0 -18   0    5.49    0.90
   0 -18   0    5.36    0.96
 -18  18   0    4.73    0.95
 -18  18   0    4.93    0.80
   0 -18   0    3.42    0.77
 -18   0   0    3.98    0.47
  18 -18   0    5.90    1.08
 -18   0   0    6.27    0.68
 -18   0   0    4.44    0.63
  18 -18   0    2.87    0.86
  18 -18   0    3.97    0.76
 -18   0   0    3.56    0.64
   0  18   0    5.56    0.65
  17 -19   0   13.28    1.37
  17 -19   0   11.29    1.41
 -19   2   0   12.25    1.08
 -19   2   0   11.58    0.90
 -19   2   0   11.87    1.15
 -19   2   0   12.27    0.87
 -19   2   0   13.24    0.92
  17 -19   0   13.51    1.12
   2  17   0   11.24    0.77
   2  17   0   13.76    1.54
  -2 -17   0   12.48    1.41
  -2 -17   0   12.68    1.11
 -17  19   0   10.03    1.39
 -17  19   0   10.83    1.30
  -2 -17   0   13.13    1.22
  19  -2   0   12.40    0.79
 -17  19   0   10.95    1.05
 -19   5   0    6.86    0.83
  14 -19   0    6.76    0.87
  14 -19   0    6.82    1.13
   5  14   0    5.29    1.00
  14 -19   0    6.46    1.11
 -19   5   0    5.63    0.86
 -19   5   0    5.72    0.78
  -5 -14   0    5.45    0.70
 -14  19   0    6.56    1.15
  -5 -14   0    6.72    0.98
  19  -5   0    6.46    0.78
 -14  19   0    6.53    0.87
  -5 -14   0    6.82    0.91
  19  -5   0    6.35    0.50
 -19   8   0    9.51    1.01
  11 -19   0   10.13    1.52
  11 -19   0   10.31    1.27
  11 -19   0   10.05    0.87
 -19   8   0   12.01    0.94
 -19   8   0   10.94    1.10
  19  -8   0   11.12    1.23
 -11  19   0   12.84    1.44
  -8 -11   0   11.55    1.04
  19  -8   0    8.59    1.13
 -11  19   0   11.37    0.99
  -8 -11   0   10.49    1.09
  19  -8   0    9.87    0.98
  -8 -11   0   10.78    0.66
   8 -19   0   12.87    1.47
 -19  11   0   13.92    1.12
 -19  11   0   12.76    1.14
 -19  11   0   13.27    1.24
   8 -19   0    9.62    1.22
   8 -19   0   15.35    0.98
  11   8   0   12.15    0.86
 -11  -8   0   12.99    0.55
  19 -11   0   13.54    1.28
  -8  19   0   13.68    0.99
 -11  -8   0   14.52    1.18
  19 -11   0   12.87    1.36
 -11  -8   0   13.78    1.13
  -8  19   0   12.37    1.29
   5 -19   0    5.50    0.98
   5 -19   0    4.80    0.61
 -19  14   0    4.77    0.98
 -19  14   0    6.78    0.91
   5 -19   0    5.25    0.98
   5 -19   0    5.72    1.00
  14   5   0    4.52    0.56
 -19  14   0    5.93    0.92
  -5  19   0    5.40    0.72
  19 -14   0    4.94    0.96
  -5  19   0    5.88    1.21
 -14  -5   0    5.23    0.79
 -14  -5   0    5.23    0.49
  19 -14   0    5.39    1.00
  -5  19   0    5.21    0.89
   2 -19   0    1.04    0.58
   2 -19   0    1.36    0.37
 -19  17   0    1.13    0.57
  17   2   0    1.43    0.38
 -19  17   0    1.69    0.69
   2 -19   0    1.84    0.76
 -19  17   0    0.72    0.69
   2 -19   0    1.45    0.65
  -2  19   0    1.79    0.47
 -17  -2   0    2.17    0.44
 -17  -2   0    0.74    0.54
  -2  19   0    1.44    0.68
  19 -17   0    2.62    0.79
   1  19   0    2.99    0.89
  19 -20   0    4.12    1.03
 -20   1   0    3.53    0.69
 -20   1   0    2.47    0.58
 -20   1   0    2.78    0.57
 -20   1   0    3.69    0.55
   1  19   0    3.30    0.55
  19 -20   0    2.42    0.88
 -20   1   0    1.98    0.67
 -19  20   0    5.11    1.11
  -1 -19   0    4.81    0.94
 -19  20   0    2.70    0.71
 -19  20   0    2.86    0.81
  -1 -19   0    4.14    0.82
  -1 -19   0    2.31    0.78
  20  -1   0    3.02    0.47
   4  16   0    8.69    0.60
 -20   4   0    9.83    1.06
 -20   4   0    7.21    0.75
   4  16   0    7.71    1.22
  16 -20   0    9.24    1.26
  16 -20   0    7.85    0.98
  16 -20   0    6.91    1.24
 -20   4   0    7.72    0.86
 -16  20   0    8.57    1.18
  20  -4   0    8.75    0.78
 -16  20   0    8.81    1.04
  -4 -16   0    8.24    0.89
 -16  20   0    7.71    1.16
  -4 -16   0    9.12    1.12
  -4 -16   0    7.59    1.13
   7  13   0    1.20    0.69
 -20   7   0    0.35    0.51
 -20   7   0   -0.17    0.33
 -20   7   0   -0.21    0.44
  13 -20   0    0.45    0.45
  13 -20   0    0.87    0.71
  13 -20   0    0.01    0.62
  -7 -13   0    0.65    0.53
 -13  20   0    0.95    0.52
  -7 -13   0   -0.26    0.49
  20  -7   0   -0.12    0.52
  20  -7   0   -0.15    0.50
  -7 -13   0   -0.02    0.33
 -13  20   0    1.26    0.66
  20  -7   0   -0.03    0.58
  20  -7   0    0.65    0.44
 -13  20   0    0.14    0.60
 -20  10   0    7.10    1.04
  10 -20   0    8.39    1.26
  10 -20   0    6.17    1.07
 -20  10   0    9.69    1.13
  10 -20   0    8.34    0.93
 -20  10   0    6.94    0.95
 -10  20   0    6.89    1.10
 -10 -10   0    8.06    0.96
 -10  20   0    6.72    0.88
 -10 -10   0    6.11    0.50
  20 -10   0    6.34    1.01
  20 -10   0    6.73    0.96
 -10 -10   0    7.08    0.32
 -10  20   0   10.12    1.35
 -10 -10   0    9.90    1.08
   7 -20   0   13.88    1.23
 -20  13   0   14.25    1.43
 -20  13   0   13.41    1.19
 -20  13   0   12.68    1.11
  13   7   0   11.47    0.83
   7 -20   0   15.25    0.97
   7 -20   0   15.02    1.43
   7 -20   0   15.89    1.52
 -13  -7   0   13.19    0.64
 -13  -7   0   13.20    1.15
  20 -13   0   16.90    1.45
  20 -13   0   13.09    1.36
 -13  -7   0   12.48    1.14
  -7  20   0   14.25    1.40
  -7  20   0   14.04    1.36
  -7  20   0   13.49    0.98
 -20  16   0   57.89    2.26
   4 -20   0   53.25    2.33
   4 -20   0   55.78    2.57
   4 -20   0   56.36    2.46
   4 -20   0   60.22    1.77
  16   4   0   59.24    1.67
 -20  16   0   57.86    2.39
 -20  16   0   56.56    2.59
 -16  -4   0   58.64    1.67
  20 -16   0   53.48    2.54
  20 -16   0   53.13    2.54
  -4  20   0   55.36    1.88
  -4  20   0   55.30    2.59
 -16  -4   0   54.50    2.07
 -20  19   0    5.49    1.12
 -20  19   0    8.22    1.07
  19   1   0    6.30    0.59
 -20  19   0    7.47    1.14
   1 -20   0    6.79    1.17
   1 -20   0    6.70    1.01
   1 -20   0    6.52    1.03
  20 -19   0    4.81    1.08
  20 -19   0    5.44    1.12
 -19  -1   0    6.19    0.52
  -1  20   0    5.28    0.67
  -1  20   0    7.28    1.23
 -19  -1   0    5.70    0.69
 -19  -1   0    6.10    0.84
 -19  -1   0    6.05    0.62
  18 -21   0    4.57    0.80
 -21   3   0    3.13    0.62
   3  18   0    2.90    0.85
   3  18   0    2.88    0.50
  18 -21   0    2.69    0.93
 -21   3   0    4.01    0.68
 -21   3   0    2.07    0.72
  18 -21   0    1.62    0.86
 -21   3   0    2.23    0.69
 -18  21   0    2.97    0.89
 -18  21   0    1.73    0.61
  -3 -18   0    3.21    0.74
  -3 -18   0    3.19    0.81
  21  -3   0    2.30    0.48
  -3 -18   0    2.75    0.74
 -18  21   0    3.31    0.84
 -21   6   0    5.32    0.83
 -21   6   0    4.53    0.77
  15 -21   0    3.60    0.93
  15 -21   0    4.55    0.77
   6  15   0    2.62    0.77
 -21   6   0    3.55    0.68
  15 -21   0    3.89    0.99
 -15  21   0    4.37    0.95
 -15  21   0    3.29    0.84
  21  -6   0    4.73    0.75
  -6 -15   0    4.27    0.65
  21  -6   0    3.81    0.47
 -15  21   0    4.83    0.80
  21  -6   0    4.48    0.85
  -6 -15   0    5.51    0.91
  -6 -15   0    6.41    1.03
  12 -21   0    5.32    1.15
  12 -21   0    5.95    1.07
  12 -21   0    6.11    0.82
 -21   9   0    5.98    0.91
 -21   9   0    7.63    0.98
 -12  21   0    5.40    0.79
 -12  21   0    4.47    0.97
  21  -9   0    5.42    0.84
  21  -9   0    5.31    1.01
  21  -9   0    5.26    0.98
  -9 -12   0    6.61    0.94
  -9 -12   0    5.69    0.88
 -12  21   0    6.68    1.15
  -9 -12   0    5.23    0.55
   9 -21   0   27.66    1.38
   9 -21   0   30.88    1.77
 -21  12   0   31.29    1.82
   9 -21   0   31.57    2.01
 -21  12   0   31.26    1.71
 -21  12   0   30.83    1.62
  12   9   0   31.94    1.36
   9 -21   0   30.61    1.94
 -12  -9   0   31.65    0.87
  -9  21   0   30.27    1.88
  -9  21   0   31.54    1.51
  -9  21   0   28.14    1.85
 -12  -9   0   31.99    1.65
  21 -12   0   29.57    1.73
  21 -12   0   29.46    1.82
 -12  -9   0   29.57    1.66
   6 -21   0   22.97    1.71
 -21  15   0   18.44    1.60
   6 -21   0   21.53    1.52
 -21  15   0   21.62    1.39
  15   6   0   21.37    1.03
   6 -21   0   20.84    1.09
 -21  15   0   21.62    1.48
  -6  21   0   20.37    1.63
  21 -15   0   20.38    1.65
 -15  -6   0   20.39    0.88
 -15  -6   0   21.78    1.39
 -15  -6   0   23.09    1.47
  -6  21   0   22.38    1.24
  21 -15   0   18.42    1.55
  -6  21   0   21.07    1.56
 -21  18   0   24.37    1.88
 -21  18   0   28.00    1.62
   3 -21   0   28.99    1.86
   3 -21   0   28.35    1.89
  18   3   0   27.96    1.09
   3 -21   0   27.66    1.76
  21 -18   0   25.15    1.81
  -3  21   0   27.26    1.30
  21 -18   0   29.55    1.98
  -3  21   0   27.33    1.96
 -18  -3   0   25.64    1.43
 -18  -3   0   27.17    1.18
 -21  21   0   13.37    1.55
 -21  21   0   14.90    1.57
  21   0   0   12.75    0.76
 -21  21   0   14.03    1.27
   0 -21   0   13.97    1.34
   0 -21   0   11.96    1.46
   0 -21   0   15.05    1.38
  21 -21   0   16.11    1.69
 -21   0   0   13.78    1.06
 -21   0   0   13.37    1.07
   0  21   0   12.84    0.94
 -21   0   0   12.52    0.97
  21 -21   0   10.78    1.53
 -21   0   0   13.64    0.84
 -21   0   0   12.49    1.30
   0  21   0   11.12    1.46
   2  20   0    6.47    1.28
 -22   2   0    6.36    0.82
   2  20   0    5.52    0.67
 -22   2   0    5.84    0.99
 -22   2   0    6.25    0.95
 -22   2   0    5.89    0.74
  20 -22   0    6.67    1.31
  20 -22   0    4.85    1.09
 -20  22   0    6.18    1.27
 -20  22   0    5.33    1.15
  -2 -20   0    5.56    1.01
  -2 -20   0    6.11    0.97
  -2 -20   0    7.76    1.28
  22  -2   0    5.80    0.62
 -20  22   0    5.86    0.95
  17 -22   0    9.87    1.43
 -22   5   0   11.27    1.12
  17 -22   0    9.53    1.14
  17 -22   0    8.79    1.30
 -22   5   0   12.80    1.07
 -22   5   0    8.03    0.86
  -5 -17   0   11.69    1.34
  -5 -17   0   12.55    1.06
  22  -5   0    9.84    0.86
  -5 -17   0   11.40    1.31
 -17  22   0    9.86    1.05
 -17  22   0   10.32    1.45
 -17  22   0    9.77    1.30
 -22   8   0   10.01    1.06
  14 -22   0   10.00    1.50
  14 -22   0    9.88    1.01
 -22   8   0    9.00    0.92
 -22   8   0    9.66    1.09
   8  14   0    9.12    1.26
  14 -22   0    9.00    1.30
  22  -8   0   11.45    1.12
  22  -8   0    9.68    0.92
  22  -8   0   10.31    1.30
  -8 -14   0    9.88    1.19
  -8 -14   0    9.84    1.18
 -14  22   0    9.37    1.06
 -14  22   0   11.27    1.44
  22  -8   0    8.76    1.08
  -8 -14   0   11.13    0.82
 -14  22   0    8.30    1.23
 -22  11   0    5.43    0.90
  11 -22   0    6.10    1.14
 -22  11   0    6.65    0.97
  11 -22   0    5.77    0.83
  11 -22   0    4.54    1.06
 -22  11   0    5.60    0.93
 -11 -11   0    4.60    0.84
 -11 -11   0    5.32    0.45
 -11 -11   0    5.75    0.31
 -11  22   0    5.59    1.04
  22 -11   0    4.24    0.96
 -11  22   0    6.21    1.13
  22 -11   0    7.37    1.03
 -11  22   0    4.72    0.77
 -11 -11   0    6.58    0.94
  14   8   0    7.34    0.77
   8 -22   0    7.14    1.17
   8 -22   0    6.00    0.96
 -22  14   0    6.31    1.08
 -22  14   0    6.40    0.97
   8 -22   0    6.15    1.12
 -22  14   0    7.77    1.03
   8 -22   0    6.24    0.76
  22 -14   0    7.57    1.22
 -14  -8   0    7.04    1.00
 -14  -8   0    6.01    0.49
  -8  22   0    6.00    0.83
  -8  22   0    6.73    1.14
  -8  22   0    8.01    1.14
  22 -14   0    6.46    1.11
 -14  -8   0    6.55    0.95
   5 -22   0   27.14    1.78
   5 -22   0   26.57    1.90
 -22  17   0   28.93    1.89
 -22  17   0   27.49    1.75
  17   5   0   27.65    1.15
   5 -22   0   26.49    1.84
 -22  17   0   26.90    1.61
  -5  22   0   24.65    1.82
 -17  -5   0   26.94    1.10
 -17  -5   0   27.52    1.56
  22 -17   0   27.57    2.16
  -5  22   0   26.46    1.35
  22 -17   0   22.33    1.82
  20   2   0   19.67    0.92
   2 -22   0   20.45    1.69
 -22  20   0   19.90    1.84
 -22  20   0   19.47    1.46
 -22  20   0   20.12    1.58
   2 -22   0   17.17    1.48
 -20  -2   0   19.14    1.30
  22 -20   0   16.55    1.64
  22 -20   0   19.15    1.76
 -20  -2   0   19.31    0.89
  -2  22   0   21.09    1.79
 -20  -2   0   18.73    0.82
 -20  -2   0   18.25    1.07
  -2  22   0   18.12    1.12
 -23   1   0   16.87    1.46
   1  22   0   17.86    1.09
 -23   1   0   16.72    1.35
 -23   1   0   18.00    1.17
  22 -23   0   17.86    1.78
 -23   1   0   18.79    1.22
  22 -23   0   18.49    1.85
 -23   1   0   20.05    1.08
   1  22   0   17.30    1.80
  -1 -22   0   17.59    1.73
  23  -1   0   19.01    0.89
 -22  23   0   18.83    1.70
 -22  23   0   18.24    1.46
  -1 -22   0   15.65    1.47
 -22  23   0   17.44    1.86
  -1 -22   0   17.93    1.66
  19 -23   0   10.81    1.55
 -23   4   0   13.83    1.27
 -23   4   0   11.14    1.03
  19 -23   0   10.27    1.51
   4  19   0   11.93    0.76
   4  19   0   11.70    1.53
 -23   4   0   11.82    1.04
 -19  23   0   12.57    1.20
  23  -4   0   12.16    0.89
  -4 -19   0   10.55    1.39
  -4 -19   0   12.66    1.48
 -19  23   0   12.21    1.67
 -19  23   0   10.02    1.36
  -4 -19   0   12.17    1.19
 -23   7   0   17.60    1.32
  16 -23   0   18.43    1.71
  16 -23   0   13.88    1.73
 -23   7   0   18.19    1.29
   7  16   0   19.66    1.71
  16 -23   0   18.23    1.33
 -23   7   0   15.49    1.28
  23  -7   0   17.12    0.91
 -16  23   0   20.54    1.82
 -16  23   0   16.28    1.27
 -16  23   0   17.79    1.60
  -7 -16   0   20.50    1.56
  -7 -16   0   17.99    1.41
  23  -7   0   15.55    1.20
  -7 -16   0   18.43    1.14
  23  -7   0   18.86    1.02
  13 -23   0   18.13    1.66
  13 -23   0   17.72    1.66
 -23  10   0   19.95    1.45
 -23  10   0   16.69    1.34
 -23  10   0   14.85    1.19
  13 -23   0   16.20    1.18
  23 -10   0   18.25    1.32
 -10 -13   0   17.41    1.40
 -10 -13   0   18.28    0.89
  23 -10   0   18.45    1.61
 -10 -13   0   19.29    1.42
  23 -10   0   16.08    1.37
  23 -10   0   16.59    1.59
 -13  23   0   15.76    1.58
 -13  23   0   17.33    1.40
 -13  23   0   17.26    1.58
  10 -23   0   50.38    2.60
 -23  13   0   55.82    2.32
  10 -23   0   50.02    2.58
 -23  13   0   50.55    2.42
 -23  13   0   53.22    2.19
  10 -23   0   51.17    1.95
  10 -23   0   50.11    2.34
  23 -13   0   52.62    2.34
  23 -13   0   50.01    2.48
 -10  23   0   51.57    2.58
 -10  23   0   48.70    2.44
 -10  23   0   48.57    1.97
 -13 -10   0   49.67    2.14
 -13 -10   0   50.64    1.21
 -13 -10   0   50.48    2.16
   7 -23   0   35.05    2.24
  16   7   0   38.87    1.45
   7 -23   0   39.23    2.09
 -23  16   0   40.97    2.29
   7 -23   0   37.13    2.26
 -23  16   0   39.78    2.02
 -23  16   0   35.79    1.93
   7 -23   0   39.08    1.59
  -7  23   0   39.30    1.72
  -7  23   0   36.43    2.22
  23 -16   0   40.61    2.27
 -16  -7   0   38.70    1.25
 -16  -7   0   36.93    1.84
  23 -16   0   35.32    2.20
 -16  -7   0   38.99    1.94
  19   4   0   22.21    1.03
   4 -23   0   23.79    1.93
   4 -23   0   22.38    1.77
 -23  19   0   23.11    1.94
 -23  19   0   21.96    1.63
 -23  19   0   23.82    1.59
   4 -23   0   21.60    1.66
  23 -19   0   24.07    1.95
  -4  23   0   24.35    1.33
 -19  -4   0   21.89    1.49
  -4  23   0   25.12    1.91
 -19  -4   0   23.94    1.12
  23 -19   0   26.49    2.06
 -23  22   0   24.00    1.65
  22   1   0   25.12    1.01
   1 -23   0   21.66    1.71
 -23  22   0   24.55    1.83
   1 -23   0   24.64    1.83
   1 -23   0   26.87    1.97
 -23  22   0   25.46    2.09
  -1  23   0   26.19    1.97
 -22  -1   0   22.61    1.27
 -22  -1   0   25.12    1.03
 -22  -1   0   23.40    1.26
  23 -22   0   23.40    2.00
 -22  -1   0   26.21    1.45
  23 -22   0   28.22    2.09
  -1  23   0   25.84    1.33
 -24   3   0    7.06    0.86
   3  21   0    7.89    0.77
  21 -24   0    6.99    1.37
   3  21   0    6.92    1.24
  21 -24   0    7.81    1.38
 -24   3   0    6.78    1.04
 -24   3   0    6.33    1.10
  24  -3   0    5.98    0.64
 -21  24   0    6.71    1.35
  -3 -21   0    5.20    1.14
 -21  24   0    6.90    1.12
  -3 -21   0    7.31    1.25
  -3 -21   0    5.50    0.99
 -21  24   0    5.80    1.13
 -24   6   0    5.68    0.90
 -24   6   0    4.93    0.89
  18 -24   0    5.93    1.30
   6  18   0    6.05    1.23
  18 -24   0    5.23    1.13
 -24   6   0    7.09    0.92
  24  -6   0    6.45    0.81
  -6 -18   0    6.38    1.05
  -6 -18   0    7.71    1.16
  -6 -18   0    7.44    0.98
 -18  24   0    6.46    1.02
 -18  24   0    5.58    1.12
 -18  24   0    6.15    1.21
  15 -24   0   72.73    3.28
  15 -24   0   79.78    2.73
  15 -24   0   72.94    3.27
 -24   9   0   76.84    2.67
   9  15   0   71.89    3.10
 -24   9   0   72.83    2.65
 -24   9   0   74.13    2.70
 -15  24   0   69.87    2.58
  24  -9   0   73.30    2.36
  -9 -15   0   79.75    2.93
 -15  24   0   74.37    3.21
  -9 -15   0   74.06    2.16
  24  -9   0   73.59    2.64
  24  -9   0   73.26    2.58
  -9 -15   0   70.69    2.84
  24  -9   0   80.57    3.08
 -15  24   0   77.30    3.23
  12 -24   0    0.64    0.51
  12 -24   0    0.96    0.65
 -24  12   0    0.49    0.71
  12 -24   0    0.94    0.86
 -24  12   0    1.18    0.62
 -24  12   0    1.27    0.56
  12 -24   0    1.18    0.79
 -12  24   0    1.29    0.76
  24 -12   0    0.88    0.88
  24 -12   0    1.14    0.79
 -12  24   0    0.19    0.71
 -12 -12   0    1.38    0.67
 -12 -12   0    0.92    0.33
 -12 -12   0    1.23    0.64
  24 -12   0    1.18    0.67
   9 -24   0   18.48    1.80
   9 -24   0   22.83    1.66
 -24  15   0   20.25    1.49
 -24  15   0   17.28    1.61
 -24  15   0   16.66    1.35
   9 -24   0   22.84    1.85
  -9  24   0   18.21    1.60
  24 -15   0   19.70    1.71
  24 -15   0   20.87    1.68
 -15  -9   0   17.54    0.77
  -9  24   0   20.16    1.32
 -15  -9   0   20.94    1.50
  -9  24   0   18.09    1.69
 -15  -9   0   18.93    1.44
 -24  18   0   50.44    2.38
   6 -24   0   49.76    2.59
 -24  18   0   48.23    2.23
   6 -24   0   50.22    2.85
   6 -24   0   47.15    2.59
 -24  18   0   52.35    2.69
  18   6   0   48.90    1.63
  -6  24   0   49.81    1.94
 -18  -6   0   48.84    2.14
  -6  24   0   49.97    2.68
 -18  -6   0   50.82    2.24
  24 -18   0   47.59    2.56
  24 -18   0   47.68    2.61
 -18  -6   0   49.01    1.56
 -24  21   0    1.59    0.70
  21   3   0    1.76    0.42
   3 -24   0    2.59    0.93
 -24  21   0    1.78    0.85
   3 -24   0    1.97    0.92
   3 -24   0    0.94    0.79
 -24  21   0    2.85    1.01
  24 -21   0    2.00    0.97
 -21  -3   0    2.35    0.74
 -21  -3   0    2.41    0.55
  -3  24   0    1.93    0.96
  24 -21   0    2.15    1.00
  -3  24   0    2.89    0.63
  24   0   0   12.18    0.74
 -24  24   0   14.11    1.48
   0 -24   0   11.64    1.48
 -24  24   0   10.93    1.36
   0 -24   0   11.50    1.58
   0 -24   0   14.22    1.58
   0  24   0   11.31    1.02
  24 -24   0   11.07    1.71
 -24   0   0   11.29    1.00
 -24   0   0   12.60    1.10
   0  24   0   10.52    1.56
 -24   0   0   13.71    1.45
 -24   0   0   11.57    0.89
  24 -24   0   11.61    1.73
 -24   0   0   11.03    1.13
  23 -25   0   13.98    1.76
   2  23   0   11.60    0.95
   2  23   0   13.36    1.76
 -25   2   0   13.83    1.05
 -25   2   0   13.85    1.41
 -25   2   0   12.56    1.29
 -25   2   0   14.16    1.40
  23 -25   0   12.53    1.67
  25  -2   0   14.12    0.79
 -23  25   0   14.09    2.09
  -2 -23   0   14.99    1.81
  -2 -23   0   14.15    2.18
 -23  25   0   14.45    1.54
 -23  25   0   11.97    1.27
   5  20   0    6.34    1.21
  20 -25   0    4.23    1.09
 -25   5   0    6.72    1.04
 -25   5   0    5.70    0.86
 -25   5   0    6.50    0.95
  20 -25   0    6.72    1.33
 -20  25   0    4.91    1.10
  -5 -20   0    6.96    1.00
 -20  25   0    4.27    1.09
  25  -5   0    6.05    0.74
 -20  25   0    7.36    1.10
  -5 -20   0    4.59    0.96
  -5 -20   0    5.65    1.07
  17 -25   0   43.62    2.61
  17 -25   0   43.39    2.72
   8  17   0   45.47    2.54
 -25   8   0   44.83    2.08
 -25   8   0   48.66    2.09
 -25   8   0   44.96    2.05
 -17  25   0   43.57    2.12
  25  -8   0   47.88    1.95
  25  -8   0   46.01    1.64
 -17  25   0   46.34    2.68
  -8 -17   0   47.31    1.84
  25  -8   0   45.00    1.53
 -17  25   0   47.19    2.54
  -8 -17   0   47.02    2.36
  -8 -17   0   44.72    2.30
 -25  11   0   27.86    1.81
  14 -25   0   21.49    1.99
 -25  11   0   25.97    1.64
  14 -25   0   24.51    1.96
 -25  11   0   24.49    1.53
  25 -11   0   25.07    1.86
 -14  25   0   25.74    1.95
 -14  25   0   24.14    1.53
  25 -11   0   24.33    1.64
 -14  25   0   23.89    1.94
 -11 -14   0   23.85    1.67
  25 -11   0   26.37    1.93
 -11 -14   0   22.58    1.62
 -11 -14   0   23.57    1.08
  25 -11   0   22.65    1.52
 -25  14   0    5.86    1.12
  11 -25   0   11.46    1.62
  11 -25   0    6.20    1.21
 -25  14   0    8.57    1.17
 -25  14   0    7.21    1.08
 -11  25   0    6.74    1.19
  25 -14   0    7.83    1.19
 -11  25   0    8.36    1.40
 -14 -11   0    7.75    0.48
 -11  25   0    8.62    1.23
  25 -14   0    8.53    1.35
 -14 -11   0    7.91    1.15
 -14 -11   0    7.94    1.12
   8 -25   0   13.72    1.63
   8 -25   0   16.60    1.53
   8 -25   0   12.87    1.68
 -25  17   0   12.40    1.65
 -25  17   0   14.06    1.29
 -25  17   0   15.11    1.63
  25 -17   0   16.38    1.70
  -8  25   0   13.80    1.16
 -17  -8   0   13.76    1.32
  -8  25   0   14.09    1.73
 -17  -8   0   16.25    1.42
 -17  -8   0   14.25    0.78
  25 -17   0   16.53    1.72
 -25  20   0    1.83    0.75
 -25  20   0    0.86    0.83
   5 -25   0    0.56    0.86
 -25  20   0    0.67    0.63
  20   5   0    1.36    0.42
   5 -25   0    2.40    0.99
   5 -25   0    1.92    0.80
  25 -20   0    3.06    1.06
 -20  -5   0    1.80    0.75
 -20  -5   0    1.96    0.49
  -5  25   0    2.27    0.94
  25 -20   0    1.86    0.97
  -5  25   0    0.60    0.48
   2 -25   0    3.99    1.10
 -25  23   0    4.44    0.92
  23   2   0    3.68    0.50
 -25  23   0    4.50    1.04
 -25  23   0    3.67    1.22
   2 -25   0    3.64    0.96
   2 -25   0    2.26    0.97
  -2  25   0    1.53    0.83
 -23  -2   0    2.63    0.76
  25 -23   0    3.61    1.18
  -2  25   0    3.27    0.71
  25 -23   0    3.05    1.07
 -23  -2   0    3.46    0.50
 -23  -2   0    3.08    0.62
 -23  -2   0    2.67    0.61
  25 -26   0   11.36    1.63
 -26   1   0   14.07    1.49
   1  25   0   13.36    1.09
  25 -26   0   13.47    1.87
 -26   1   0   13.87    1.15
   1  25   0   12.53    1.86
 -26   1   0   13.75    1.00
 -26   1   0   16.39    1.43
  26  -1   0   12.64    0.74
  -1 -25   0   10.79    1.53
 -25  26   0   13.14    1.38
  -1 -25   0   15.46    1.56
 -25  26   0   16.38    2.05
 -25  26   0   15.30    1.83
  -1 -25   0   11.11    1.56
 -26   4   0    1.66    0.63
   4  22   0    0.84    0.85
  22 -26   0    2.06    0.92
 -26   4   0    1.00    0.69
 -26   4   0    1.47    0.61
  22 -26   0    1.84    0.99
   4  22   0    0.74    0.42
 -22  26   0    0.62    0.74
 -22  26   0    1.75    0.81
  -4 -22   0    1.92    0.78
  -4 -22   0    0.75    0.84
  26  -4   0    1.20    0.43
 -22  26   0    0.47    0.79
  -4 -22   0    0.46    0.69
 -26   7   0    0.28    0.47
 -26   7   0    0.46    0.62
   7  19   0    0.67    0.84
  19 -26   0    0.71    0.88
 -26   7   0    0.54    0.58
  19 -26   0   -0.85    0.73
 -19  26   0    0.77    0.58
  -7 -19   0    0.67    0.54
  -7 -19   0    1.08    0.74
 -19  26   0   -0.29    0.73
 -19  26   0   -0.87    0.76
  26  -7   0    0.96    0.59
  -7 -19   0   -0.31    0.57
  16 -26   0   26.63    2.08
 -26  10   0   24.48    1.61
  16 -26   0   25.93    2.21
 -26  10   0   26.90    1.77
 -26  10   0   24.38    1.61
 -16  26   0   25.96    2.08
  26 -10   0   25.71    1.47
  26 -10   0   23.21    1.64
  26 -10   0   23.40    1.93
 -16  26   0   22.31    2.00
  26 -10   0   26.10    1.69
 -10 -16   0   24.49    1.26
 -10 -16   0   24.17    1.74
 -16  26   0   22.78    1.59
 -10 -16   0   25.92    1.81
  13 -26   0   20.35    1.85
  13 -26   0   20.82    1.88
 -26  13   0   17.04    1.46
 -26  13   0   19.95    1.46
 -26  13   0   17.60    1.59
  13 -26   0   17.61    1.57
 -13 -13   0   20.41    1.55
 -13  26   0   17.98    1.34
  26 -13   0   20.48    1.83
  26 -13   0   17.98    1.87
 -13  26   0   20.12    1.86
 -13  26   0   18.50    1.72
  26 -13   0   16.72    1.49
 -13 -13   0   19.19    0.88
 -13 -13   0   19.12    1.54
 -26  16   0   11.27    1.20
  10 -26   0   11.88    1.59
  10 -26   0   12.24    1.53
  10 -26   0   15.08    1.84
 -26  16   0   14.59    1.74
 -26  16   0   13.19    1.62
  26 -16   0   15.15    1.60
 -10  26   0   12.54    1.18
 -16 -10   0   12.61    0.69
 -10  26   0   13.10    1.66
  26 -16   0    9.84    1.43
 -10  26   0   13.53    1.61
 -16 -10   0   15.88    1.39
 -16 -10   0   12.58    1.30
 -26  19   0    4.00    0.95
 -26  19   0    2.07    0.96
 -26  19   0    3.70    0.88
   7 -26   0    2.94    1.02
   7 -26   0    3.36    0.92
   7 -26   0    4.90    1.18
  19   7   0    3.67    0.60
  26 -19   0    3.53    1.03
 -19  -7   0    1.21    0.70
  -7  26   0    3.34    1.01
  -7  26   0    2.91    0.69
 -19  -7   0    4.01    0.92
  26 -19   0    4.64    1.18
 -19  -7   0    3.98    0.55
   4 -26   0    1.89    1.05
  22   4   0    3.96    0.55
   4 -26   0    2.23    0.96
 -26  22   0    2.65    0.83
   4 -26   0    3.67    1.05
 -26  22   0    2.92    1.12
 -26  22   0    2.03    0.89
  26 -22   0    1.16    0.93
  -4  26   0    3.54    1.08
  26 -22   0    1.69    0.98
 -22  -4   0    5.02    0.91
  -4  26   0    3.42    0.71
 -22  -4   0    2.82    0.56
  25   1   0    4.59    0.52
   1 -26   0    4.63    1.08
 -26  25   0    4.05    1.10
 -26  25   0    4.87    1.02
 -26  25   0    5.14    1.23
   1 -26   0    4.54    1.34
   1 -26   0    5.14    1.16
  26 -25   0    3.60    1.29
 -25  -1   0    5.03    0.87
  26 -25   0    4.24    1.19
 -25  -1   0    5.76    0.67
 -25  -1   0    4.64    0.78
  -1  26   0    5.88    0.86
 -25  -1   0    4.87    0.84
  -1  26   0    4.49    1.22
 -25  -1   0    3.46    0.99
 -27   3   0    5.64    0.90
   3  24   0    3.55    0.63
 -27   3   0    3.75    0.71
  24 -27   0    6.31    1.44
 -27   3   0    2.87    0.88
   3  24   0    7.54    1.38
  -3 -24   0    2.80    0.93
  -3 -24   0    6.19    1.27
 -24  27   0    3.91    1.29
 -24  27   0    4.60    1.02
 -24  27   0    3.86    1.08
  27  -3   0    3.99    0.52
  -3 -24   0    5.16    1.09
 -27   6   0    2.71    0.76
   6  21   0    2.87    0.98
 -27   6   0    1.54    0.63
  21 -27   0    0.77    0.83
 -27   6   0    2.34    0.75
  21 -27   0    2.08    1.17
  -6 -21   0    1.51    0.72
 -21  27   0    1.45    0.79
 -21  27   0    0.31    0.72
 -21  27   0    1.64    1.00
  -6 -21   0    1.93    0.87
  27  -6   0    1.19    0.52
  -6 -21   0    1.86    0.81
 -27   9   0    7.53    1.12
 -27   9   0    8.29    1.16
  18 -27   0    6.74    1.34
 -27   9   0    8.64    1.15
   9  18   0    7.24    1.34
  18 -27   0    4.18    1.20
  27  -9   0    9.37    1.10
 -18  27   0    9.16    1.53
  27  -9   0    6.49    0.73
 -18  27   0    7.36    1.37
  -9 -18   0    6.38    0.87
 -18  27   0    5.10    0.98
  -9 -18   0    8.00    1.25
  -9 -18   0    6.76    1.20
  27  -9   0    6.65    0.81
 -27  12   0    6.98    1.10
  15 -27   0    7.56    1.50
 -27  12   0    6.32    1.14
  15 -27   0    8.71    1.51
 -27  12   0    6.45    1.04
  15 -27   0    4.44    1.00
 -15  27   0    5.54    1.20
  27 -12   0    6.49    1.26
 -15  27   0    7.49    1.14
 -15  27   0    3.90    1.08
  27 -12   0    7.44    1.25
 -12 -15   0    5.90    1.07
  27 -12   0    5.85    1.08
 -12 -15   0    5.60    1.05
  27 -12   0    6.85    1.04
 -12 -15   0    8.19    0.77
 -27  15   0    2.55    0.89
  12 -27   0    2.56    1.02
 -27  15   0    2.84    0.83
 -27  15   0    3.34    0.83
  12 -27   0    2.76    1.04
  12 -27   0    2.75    0.91
 -15 -12   0    2.91    0.81
  27 -15   0    2.57    1.09
 -12  27   0    1.43    0.85
 -15 -12   0    2.19    0.84
 -15 -12   0    3.33    0.39
 -12  27   0    2.38    0.95
 -12  27   0    2.51    0.74
 -15 -12   0    3.36    0.36
  27 -15   0    3.63    1.01
 -27  18   0    7.60    1.20
   9 -27   0    2.96    1.15
   9 -27   0    6.62    1.19
   9 -27   0    7.85    1.48
 -27  18   0    8.92    1.29
 -27  18   0    4.12    1.10
  -9  27   0    5.54    1.21
  27 -18   0    5.91    1.20
 -18  -9   0    7.70    1.10
  -9  27   0    5.98    0.93
  27 -18   0    7.43    1.32
 -18  -9   0    6.55    1.10
 -18  -9   0    7.44    0.62
 -27  21   0   15.58    1.44
 -27  21   0   15.02    1.54
  21   6   0   17.62    0.99
   6 -27   0   15.94    1.61
 -27  21   0   15.29    1.83
   6 -27   0   17.35    1.92
  27 -21   0   14.79    1.86
  -6  27   0   17.69    1.29
  27 -21   0   13.06    1.70
  -6  27   0   18.27    1.81
 -21  -6   0   15.84    1.40
 -21  -6   0   15.87    1.43
 -21  -6   0   17.14    1.00
 -27  24   0    7.74    1.34
   3 -27   0    7.47    1.33
 -27  24   0    7.31    1.52
   3 -27   0    7.37    1.32
   3 -27   0    8.57    1.58
 -27  24   0    8.16    1.26
  24   3   0    7.81    0.66
 -24  -3   0    8.39    0.86
  -3  27   0    8.21    1.52
  27 -24   0   11.81    1.70
 -24  -3   0    8.11    0.65
 -24  -3   0    8.76    0.89
  27 -24   0    8.97    1.60
  -3  27   0    5.64    0.90
 -24  -3   0    7.10    1.01
 -27  27   0    1.72    0.86
  27   0   0    2.13    0.39
 -27  27   0    2.53    1.22
   0 -27   0    1.13    0.88
 -27  27   0    1.10    0.85
   0 -27   0    2.08    0.87
   0 -27   0    3.72    1.22
   0  27   0    2.08    0.67
  27 -27   0    2.79    1.16
 -27   0   0    1.09    0.75
   0  27   0    3.69    1.24
  27 -27   0    1.07    1.01
 -27   0   0    2.07    0.88
 -27   0   0    3.49    0.72
 -27   0   0    1.92    0.69
 -27   0   0    1.69    0.55
 -28   2   0    1.14    0.81
   2  26   0    1.16    1.06
 -28   2   0    0.05    0.75
  26 -28   0    2.71    1.30
 -28   2   0    2.49    0.70
  26 -28   0    2.22    1.13
 -28   2   0    2.17    0.62
   2  26   0    1.91    0.62
 -26  28   0    1.22    0.77
  28  -2   0    1.29    0.35
  -2 -26   0    2.35    1.07
 -26  28   0    3.26    1.16
 -26  28   0    2.63    1.08
  -2 -26   0    2.13    0.92
  -2 -26   0    0.98    0.89
 -28   5   0    2.57    0.73
  23 -28   0    2.58    1.03
  23 -28   0    2.02    1.09
 -28   5   0    3.67    0.85
   5  23   0    0.61    0.85
 -28   5   0    2.67    0.74
  -5 -23   0    1.49    0.81
 -23  28   0    2.40    0.97
 -23  28   0    3.13    1.20
  -5 -23   0    2.26    0.85
  -5 -23   0    0.92    0.89
  28  -5   0    3.02    0.54
 -23  28   0    1.81    0.74
 -28   8   0   13.81    1.37
 -28   8   0   13.12    1.28
  20 -28   0   16.30    2.09
 -28   8   0   14.82    1.25
  20 -28   0   11.62    1.68
   8  20   0   11.76    1.72
 -20  28   0   15.86    1.68
 -20  28   0   13.20    1.84
  -8 -20   0   13.80    1.24
  -8 -20   0    9.97    1.45
  28  -8   0   14.12    1.17
 -20  28   0   13.84    1.38
  -8 -20   0   16.19    1.62
 -28  11   0   14.24    1.34
  17 -28   0   12.53    1.58
  17 -28   0   13.70    1.80
 -28  11   0   13.04    1.45
 -28  11   0   13.76    1.45
  17 -28   0   14.25    1.85
 -11 -17   0   12.53    1.00
 -17  28   0   12.93    1.37
 -11 -17   0   11.86    1.46
  28 -11   0   16.29    1.84
 -17  28   0   12.40    1.72
  28 -11   0   11.36    1.30
 -11 -17   0   10.24    1.34
  28 -11   0   13.03    1.42
  28 -11   0   13.47    1.22
  14 -28   0    4.58    1.25
 -28  14   0    5.59    1.11
 -28  14   0    5.66    1.05
 -28  14   0    6.41    1.09
  14 -28   0    3.92    0.96
  14 -28   0    6.89    1.40
 -14 -14   0    4.57    0.99
 -14  28   0    4.27    1.17
 -14  28   0    5.61    1.23
 -14  28   0    4.67    0.88
  28 -14   0    6.16    1.09
 -14 -14   0    4.80    1.02
 -14 -14   0    5.96    0.62
  28 -14   0    6.21    1.26
  28 -14   0    5.23    1.24
  11 -28   0   13.15    1.62
  11 -28   0   16.35    1.98
 -28  17   0   15.39    1.82
 -28  17   0   15.51    1.45
 -28  17   0   13.74    1.53
  11 -28   0   12.20    1.74
 -17 -11   0   14.24    1.43
  28 -17   0   15.83    1.74
 -17 -11   0   15.93    1.46
 -11  28   0   12.74    1.22
 -17 -11   0   12.89    0.71
  28 -17   0   15.04    1.80
 -11  28   0   13.72    1.73
 -28  20   0    2.62    1.04
 -28  20   0    0.61    0.71
   8 -28   0    1.26    0.76
 -28  20   0    2.59    0.83
   8 -28   0    1.35    0.89
   8 -28   0    1.94    1.02
 -20  -8   0    2.41    0.84
 -20  -8   0    3.03    0.50
 -20  -8   0    1.89    0.76
  -8  28   0    1.43    0.66
  28 -20   0    2.13    1.02
  28 -20   0    0.89    0.96
  -8  28   0    1.86    0.92
 -28  23   0    3.50    0.95
   5 -28   0    4.48    1.18
 -28  23   0    3.82    1.26
 -28  23   0    2.83    0.92
   5 -28   0    3.29    1.11
  23   5   0    3.87    0.56
   5 -28   0    4.23    1.09
  28 -23   0    3.96    1.25
  28 -23   0    4.09    1.22
  -5  28   0    2.55    0.74
 -23  -5   0    4.79    0.94
  -5  28   0    3.19    1.13
 -23  -5   0    5.37    0.71
   2 -28   0    2.76    1.05
   2 -28   0    2.95    1.08
 -28  26   0    2.48    0.98
 -28  26   0    2.65    0.91
   2 -28   0    3.30    1.09
  26   2   0    3.03    0.46
 -28  26   0    3.15    1.11
  -2  28   0    2.23    0.71
 -26  -2   0    2.83    0.69
  28 -26   0    2.62    1.38
 -26  -2   0    2.52    0.54
 -26  -2   0    3.97    0.78
  28 -26   0    3.32    1.25
  -2  28   0    1.53    1.06
 -26  -2   0    2.18    0.78
  28 -29   0    1.95    1.14
 -29   1   0    2.48    0.73
 -29   1   0    2.78    0.69
  28 -29   0    2.14    1.23
 -29   1   0    3.04    0.96
   1  28   0    2.47    1.22
 -29   1   0    4.18    1.02
   1  28   0    3.33    0.77
  -1 -28   0    2.48    0.99
  -1 -28   0    3.66    1.28
 -28  29   0    2.21    0.88
  29  -1   0    2.95    0.42
 -28  29   0    3.86    1.40
  -1 -28   0    2.84    1.10
 -29   4   0    0.93    0.57
   4  25   0    0.26    0.42
 -29   4   0    0.56    0.57
 -29   4   0    1.39    0.74
  25 -29   0   -1.13    0.78
  25 -29   0   -0.22    0.84
   4  25   0    2.31    1.03
  -4 -25   0    0.44    0.91
  29  -4   0    0.52    0.34
  -4 -25   0    1.85    0.83
 -25  29   0    0.43    0.63
 -25  29   0   -0.18    0.67
 -25  29   0    0.77    1.03
  -4 -25   0    0.78    0.77
 -29   7   0    2.25    0.78
   7  22   0    0.00    0.78
  22 -29   0    1.59    1.02
 -29   7   0    0.84    0.65
  22 -29   0    1.84    1.07
 -29   7   0    1.55    0.69
  -7 -22   0    1.43    0.73
  29  -7   0    1.45    0.53
 -22  29   0    2.59    0.97
  -7 -22   0   -0.08    0.67
 -22  29   0    1.16    0.74
 -22  29   0    1.23    1.03
  19 -29   0    1.55    1.01
 -29  10   0    0.31    0.69
  19 -29   0   -0.62    0.91
 -29  10   0   -0.40    0.53
 -29  10   0   -0.11    0.54
 -19  29   0    0.89    0.64
 -19  29   0   -0.05    0.68
  29 -10   0   -0.03    0.60
  29 -10   0    0.55    0.55
 -19  29   0   -1.11    0.72
 -10 -19   0    0.73    0.80
  29 -10   0    0.27    0.44
 -10 -19   0   -0.08    0.47
 -10 -19   0   -0.51    0.67
  16 -29   0   25.18    1.89
  16 -29   0   26.65    2.35
  16 -29   0   22.62    2.21
 -29  13   0   26.07    1.79
 -29  13   0   28.96    1.99
 -29  13   0   23.31    1.67
 -16  29   0   25.95    1.76
  29 -13   0   20.79    1.90
 -13 -16   0   25.13    1.22
  29 -13   0   26.01    1.76
  29 -13   0   25.80    1.83
 -16  29   0   28.11    2.16
  29 -13   0   25.82    2.13
 -13 -16   0   24.71    1.81
 -13 -16   0   24.85    1.89
  13 -29   0    5.30    1.29
 -29  16   0    8.74    1.25
 -29  16   0    9.42    1.46
  13 -29   0    8.47    1.59
  13 -29   0    9.60    1.44
 -29  16   0    7.43    1.20
 -16 -13   0    9.29    0.63
 -16 -13   0    6.86    1.11
 -16 -13   0    7.63    0.48
 -16 -13   0    6.83    0.91
 -13  29   0    7.54    1.42
 -13  29   0    6.19    1.02
 -13  29   0    5.85    1.29
  29 -16   0    7.92    1.29
 -16 -13   0    7.73    1.27
  29 -16   0    6.46    1.35
  10 -29   0    0.94    0.94
  10 -29   0    0.96    0.84
 -29  19   0   -0.26    0.78
 -29  19   0   -0.53    0.57
  10 -29   0    0.28    0.78
 -29  19   0    0.39    0.60
 -10  29   0    0.99    0.83
 -19 -10   0   -0.23    0.28
  29 -19   0   -0.11    0.76
 -10  29   0   -0.58    0.48
 -19 -10   0   -0.02    0.61
 -19 -10   0   -0.17    0.68
  29 -19   0    1.06    0.94
   7 -29   0    6.15    1.32
   7 -29   0    3.92    1.07
   7 -29   0    6.56    1.37
 -29  22   0    4.73    1.07
 -29  22   0    7.95    1.25
 -29  22   0    6.75    1.43
  29 -22   0    6.15    1.35
  29 -22   0    7.10    1.52
 -22  -7   0    6.82    1.12
  -7  29   0    5.41    0.93
 -22  -7   0    6.83    0.72
 -22  -7   0    7.40    1.14
  -7  29   0    7.69    1.48
 -29  25   0    1.44    0.81
   4 -29   0   -1.89    0.67
   4 -29   0   -0.11    0.70
 -29  25   0    0.69    0.83
   4 -29   0    0.29    0.86
 -29  25   0   -0.92    0.52
  -4  29   0    0.39    0.55
 -25  -4   0   -0.06    0.46
 -25  -4   0   -0.20    0.31
  -4  29   0    0.41    0.90
 -25  -4   0   -0.06    0.41
  29 -25   0   -0.21    0.80
  29 -25   0    0.53    0.97
 -25  -4   0    0.83    0.70
 -29  28   0    2.12    1.26
   1 -29   0    0.33    0.96
 -29  28   0    2.56    0.99
   1 -29   0    2.49    1.12
   1 -29   0    2.02    1.09
  28   1   0    2.89    0.44
 -29  28   0    0.55    0.85
 -28  -1   0    3.34    0.79
  -1  29   0    2.57    0.76
  29 -28   0    2.73    1.25
 -28  -1   0    3.58    0.75
  -1  29   0    4.56    1.46
 -28  -1   0    2.68    0.62
 -28  -1   0    4.37    1.03
  29 -28   0    5.24    1.43
 -28  -1   0    2.72    0.84
   3  27   0    7.56    0.85
  27 -30   0    6.72    1.74
   3  27   0    8.49    1.71
 -30   3   0    8.71    1.23
  27 -30   0    6.49    1.61
 -30   3   0    7.37    1.06
 -30   3   0    6.57    0.97
  30  -3   0    7.97    0.57
 -27  30   0    6.18    1.49
 -27  30   0    5.10    1.24
  -3 -27   0    6.47    1.40
  -3 -27   0    6.97    1.32
 -27  30   0    6.38    1.22
  -3 -27   0    5.01    1.31
 -30   6   0    0.52    0.61
  24 -30   0    1.72    1.01
   6  24   0    1.33    1.00
  24 -30   0    0.53    0.97
 -30   6   0    0.60    0.60
 -30   6   0    0.51    0.64
  30  -6   0    0.71    0.45
 -24  30   0    0.88    0.88
 -24  30   0    0.63    0.64
  -6 -24   0    0.16    0.74
  -6 -24   0    0.77    0.88
 -24  30   0   -0.87    0.90
  21 -30   0    0.65    1.00
 -30   9   0   -0.12    0.59
  21 -30   0   -0.57    0.69
 -30   9   0    0.17    0.50
 -30   9   0   -0.38    0.60
   9  21   0    0.75    0.91
  -9 -21   0   -0.60    0.65
 -21  30   0   -0.19    0.51
  30  -9   0   -0.05    0.58
  -9 -21   0    0.99    0.60
 -21  30   0   -0.16    0.80
  -9 -21   0    0.16    0.74
 -21  30   0   -0.98    0.76
  18 -30   0    1.62    1.11
  18 -30   0    0.64    0.77
  18 -30   0    1.27    1.02
 -30  12   0    0.93    0.68
 -30  12   0   -0.50    0.62
 -30  12   0   -0.15    0.57
 -12 -18   0    0.58    0.70
  30 -12   0    1.92    1.02
  30 -12   0    0.72    0.78
 -12 -18   0    0.98    0.74
 -18  30   0    0.66    0.85
  30 -12   0    1.63    0.84
  30 -12   0    0.82    0.62
 -18  30   0   -0.21    0.62
 -12 -18   0   -0.03    0.49
 -18  30   0   -0.58    0.67
 -30  15   0    8.68    1.30
 -30  15   0    5.69    1.23
 -30  15   0    8.72    1.45
  15 -30   0    6.89    1.39
  15 -30   0   10.66    1.76
  15 -30   0    7.64    1.37
  30 -15   0    7.56    1.42
  30 -15   0    8.04    1.23
 -15 -15   0    7.08    0.71
 -15 -15   0   10.30    1.37
  30 -15   0    8.32    1.49
 -15 -15   0    7.59    1.30
 -15  30   0    8.74    1.22
 -15  30   0    8.86    1.58
 -15  30   0    6.66    1.59
  12 -30   0    4.31    1.27
  12 -30   0    6.03    1.39
 -30  18   0    5.53    1.07
  12 -30   0    2.83    0.98
 -30  18   0    4.86    1.02
 -30  18   0    4.76    1.24
 -18 -12   0    5.20    0.54
  30 -18   0    3.96    1.26
 -12  30   0    5.88    1.30
  30 -18   0    5.05    1.17
 -18 -12   0    7.36    1.14
 -18 -12   0    5.37    1.12
 -12  30   0    5.93    1.04
   9 -30   0    0.53    0.71
   9 -30   0   -1.09    0.71
 -30  21   0    1.38    0.79
   9 -30   0    1.12    0.93
 -30  21   0   -0.39    0.94
 -30  21   0   -0.03    0.66
 -21  -9   0   -0.17    0.33
  -9  30   0   -0.10    0.71
  30 -21   0    0.30    0.90
 -21  -9   0    0.83    0.78
  -9  30   0    0.32    0.65
  30 -21   0    0.75    0.84
 -21  -9   0    1.19    0.71
   6 -30   0    0.84    0.91
   6 -30   0   -0.43    0.69
   6 -30   0   -0.04    0.81
 -30  24   0    0.65    0.92
 -30  24   0    0.32    0.74
 -30  24   0    0.97    0.76
 -24  -6   0    0.81    0.72
  30 -24   0    0.77    1.01
  -6  30   0    1.21    0.99
 -24  -6   0    1.15    0.47
 -24  -6   0    1.29    0.76
  30 -24   0    0.42    1.01
  -6  30   0    2.34    0.71
   3 -30   0    0.79    0.87
 -30  27   0    1.84    1.13
 -30  27   0    1.74    0.87
 -30  27   0    0.39    0.85
   3 -30   0    3.02    1.15
   3 -30   0    2.17    1.04
 -27  -3   0    1.73    0.69
  30 -27   0    1.50    1.24
  30 -27   0    2.50    1.17
  -3  30   0    1.11    0.64
 -27  -3   0    0.55    0.50
 -27  -3   0    1.66    0.50
 -27  -3   0    2.72    0.84
  -3  30   0    2.87    1.15
 -30  30   0    4.74    1.16
   0 -30   0    4.65    1.24
 -30  30   0    5.13    1.39
 -30  30   0    4.41    1.53
   0 -30   0    4.13    1.37
   0 -30   0    4.53    1.33
   0  30   0    4.74    0.94
  30 -30   0    4.99    1.49
 -30   0   0    4.63    0.77
  30 -30   0    3.06    1.38
   0  30   0    5.69    1.58
 -30   0   0    6.02    1.22
 -30   0   0    6.41    1.23
 -30   0   0    3.96    0.87
   2  29   0    0.32    1.02
  29 -31   0    1.91    1.29
 -31   2   0    0.51    0.75
 -31   2   0    1.94    0.70
  29 -31   0    1.31    1.13
 -31   2   0    0.39    0.61
   2  29   0   -0.71    0.53
  -2 -29   0    0.91    0.93
 -29  31   0    1.49    1.09
  -2 -29   0    0.91    1.04
  -2 -29   0   -0.67    0.85
  31  -2   0    0.32    0.27
 -29  31   0    0.01    0.97
 -29  31   0    0.45    0.82
  26 -31   0   -0.85    0.80
 -31   5   0    0.26    0.59
 -31   5   0   -0.33    0.54
 -31   5   0   -0.51    0.65
  26 -31   0   -0.38    0.96
   5  26   0    0.85    0.92
 -26  31   0   -1.24    0.75
 -26  31   0   -0.05    0.62
 -26  31   0   -0.12    0.76
  -5 -26   0    1.10    0.92
  31  -5   0    0.40    0.33
  -5 -26   0    0.60    0.74
  -5 -26   0    0.06    0.74
 -31   8   0   -0.55    0.53
 -31   8   0    1.30    0.71
   8  23   0   -0.33    0.74
 -31   8   0   -0.63    0.52
  23 -31   0    0.91    1.03
  23 -31   0    1.34    1.04
 -23  31   0    1.40    1.09
  31  -8   0    1.05    0.53
 -23  31   0    0.50    0.77
  -8 -23   0   -0.11    0.83
 -23  31   0    0.64    0.66
  -8 -23   0    0.12    0.63
  -8 -23   0    0.01    0.73
 -31  11   0    1.36    0.78
  20 -31   0    1.12    1.06
  20 -31   0    0.65    0.74
 -31  11   0    1.41    0.73
  20 -31   0    1.10    0.92
 -31  11   0    1.29    0.79
 -20  31   0    1.00    0.91
  31 -11   0    2.58    0.60
 -11 -20   0    1.49    0.87
 -20  31   0    1.03    0.71
 -11 -20   0    0.33    0.57
  31 -11   0    1.30    0.59
 -20  31   0    1.66    1.08
  31 -11   0    1.95    0.81
 -11 -20   0    0.37    0.76
 -31  14   0    4.47    0.99
  17 -31   0    5.94    1.17
 -31  14   0    5.68    1.22
  17 -31   0    4.25    1.24
  17 -31   0    5.04    1.31
 -17  31   0    5.63    1.27
 -17  31   0    4.29    0.96
 -14 -17   0    3.74    0.70
  31 -14   0    4.72    1.30
 -14 -17   0    6.41    1.19
  31 -14   0    4.91    1.20
 -17  31   0    5.75    1.35
  31 -14   0    3.39    0.99
 -14 -17   0    4.18    1.08
  31 -14   0    5.21    1.03
  14 -31   0   11.20    1.55
  14 -31   0   15.61    2.14
 -31  17   0   13.19    1.52
  14 -31   0   14.92    1.95
 -31  17   0   14.61    1.55
 -31  17   0   19.92    1.89
 -17 -14   0   15.88    1.54
  31 -17   0   15.66    1.89
 -17 -14   0   15.99    1.60
 -17 -14   0   16.07    0.87
 -14  31   0   14.26    1.34
  31 -17   0   15.28    2.07
 -14  31   0   14.46    1.88
 -14  31   0   16.49    2.09
 -31  20   0    3.85    1.00
 -31  20   0    3.57    0.97
  11 -31   0    0.71    0.82
  11 -31   0    0.58    0.97
  11 -31   0    1.30    1.06
  31 -20   0    2.24    1.08
 -20 -11   0    1.16    0.75
  31 -20   0    0.99    0.94
 -20 -11   0    2.78    0.94
 -11  31   0    1.30    0.93
   8 -31   0    2.10    1.16
   8 -31   0    0.51    1.00
 -31  23   0    1.35    0.83
 -31  23   0    2.95    0.95
 -31  23   0    1.05    1.10
   8 -31   0    0.81    0.82
 -23  -8   0    1.07    0.46
  31 -23   0    2.41    1.21
 -23  -8   0    0.34    0.74
 -23  -8   0    1.05    0.77
  31 -23   0    1.59    1.04
  -8  31   0    1.30    0.93
 -31  26   0    0.14    0.83
 -31  26   0    1.16    0.81
   5 -31   0    0.63    0.83
   5 -31   0    0.68    1.01
 -31  26   0    0.46    1.02
   5 -31   0    2.90    1.16
  31 -26   0    0.45    1.22
 -26  -5   0    1.11    0.56
 -26  -5   0    2.42    0.60
 -26  -5   0    0.41    0.77
  31 -26   0    0.17    0.99
 -26  -5   0    1.89    0.85
  -5  31   0    1.35    1.12
 -26  -5   0    1.81    0.42
  -5  31   0    1.61    0.73
 -31  29   0    3.65    1.24
   2 -31   0    4.27    1.37
   2 -31   0    4.20    1.23
 -31  29   0    4.06    1.13
 -31  29   0    2.44    1.38
   2 -31   0    3.27    1.19
  -2  31   0    3.48    0.86
  31 -29   0    1.79    1.19
  -2  31   0    4.80    1.43
  31 -29   0    2.81    1.30
 -29  -2   0    3.84    0.78
 -29  -2   0    5.05    1.11
 -29  -2   0    3.38    0.67
 -29  -2   0    3.23    0.89
 -29  -2   0    3.88    0.88
 -32   1   0    1.18    0.66
   1  31   0    2.43    0.77
 -32   1   0    1.48    0.70
 -32   1   0    1.37    0.92
   1  31   0    1.49    1.13
  31 -32   0    0.83    1.18
 -32   1   0    1.43    1.01
  31 -32   0    3.47    1.55
  -1 -31   0    2.03    1.11
 -31  32   0    0.36    1.19
  -1 -31   0    4.44    1.30
 -31  32   0    0.98    1.07
  -1 -31   0    2.80    1.15
   4  28   0   -0.28    0.95
 -32   4   0    0.20    0.74
   4  28   0    0.55    0.48
  28 -32   0    0.43    1.24
  28 -32   0    1.33    1.31
 -32   4   0    0.80    0.65
 -32   4   0    0.09    0.60
  -4 -28   0   -0.03    0.85
 -28  32   0    2.50    1.38
 -28  32   0   -1.33    0.52
  32  -4   0    0.23    0.26
  -4 -28   0    0.22    0.93
  -4 -28   0    0.70    0.85
 -28  32   0   -0.24    0.92
   7  25   0    2.92    1.23
 -32   7   0    4.36    0.98
 -32   7   0    3.48    0.92
 -32   7   0    4.12    0.94
  25 -32   0    3.42    1.37
  25 -32   0    4.46    1.31
 -25  32   0    4.83    1.32
  -7 -25   0    2.84    0.96
  32  -7   0    3.10    0.59
  -7 -25   0    2.76    1.21
 -25  32   0    2.48    1.19
 -25  32   0    4.68    1.10
  -7 -25   0    2.85    1.16
  22 -32   0    0.11    0.75
  22 -32   0    1.98    1.23
 -32  10   0    1.35    0.77
 -32  10   0    1.13    0.78
 -32  10   0    1.06    0.69
  22 -32   0    5.41    1.46
 -22  32   0    0.89    0.79
 -10 -22   0    2.40    0.75
 -10 -22   0    2.57    1.10
  32 -10   0    0.60    0.66
 -10 -22   0    2.94    1.03
 -22  32   0    0.60    0.90
 -22  32   0    2.03    1.06
  19 -32   0    3.00    1.25
  19 -32   0    3.69    1.12
 -32  13   0    2.68    1.00
  19 -32   0    3.42    1.20
 -32  13   0    3.12    0.88
 -32  13   0    3.25    1.01
 -19  32   0    2.86    0.90
 -13 -19   0    2.09    0.97
 -19  32   0    4.15    1.19
 -13 -19   0    5.30    0.82
 -13 -19   0    2.95    0.99
  32 -13   0    1.58    1.10
  32 -13   0    2.57    0.95
  32 -13   0    1.19    0.87
 -19  32   0    1.41    0.97
  32 -13   0    3.88    0.84
 -32  16   0    0.28    0.73
 -32  16   0    0.71    0.86
  16 -32   0    2.00    1.18
  16 -32   0    1.14    1.11
 -32  16   0    2.53    0.86
  16 -32   0    2.49    0.96
 -16 -16   0    0.19    0.72
 -16  32   0    1.49    0.79
 -16 -16   0    1.80    0.93
  32 -16   0    0.78    0.88
  32 -16   0   -0.03    1.02
 -16 -16   0    1.59    0.54
 -16  32   0    0.78    0.96
 -16  32   0    0.24    0.81
  32 -16   0    1.25    0.85
  32 -16   0    0.55    1.07
  13 -32   0    0.30    0.92
 -32  19   0    1.69    0.84
 -32  19   0    2.46    1.62
 -32  19   0    0.44    0.72
  13 -32   0    0.17    1.00
  13 -32   0    1.14    0.87
 -13  32   0    2.52    0.86
 -13  32   0    0.69    0.81
 -19 -13   0    0.98    0.87
 -19 -13   0    0.45    0.70
 -19 -13   0    1.30    0.38
  32 -19   0   -0.51    0.82
 -19 -13   0    1.21    0.36
  32 -19   0    1.94    1.15
  10 -32   0   -0.50    0.89
 -32  22   0    0.55    0.78
  10 -32   0   -0.01    0.74
  10 -32   0   -0.31    0.82
 -32  22   0   -0.06    0.92
 -32  22   0    0.82    0.76
 -10  32   0    0.49    0.64
  32 -22   0    0.70    1.06
 -22 -10   0    0.24    0.65
 -22 -10   0    1.01    0.85
 -10  32   0    1.62    1.01
  32 -22   0    2.04    1.13
 -22 -10   0    0.06    0.38
   7 -32   0    6.13    1.48
 -32  25   0    6.59    1.28
   7 -32   0    4.80    1.26
   7 -32   0    6.53    1.49
 -32  25   0    4.18    1.18
 -32  25   0    7.12    1.58
  -7  32   0    6.63    1.27
 -25  -7   0    6.14    1.18
 -25  -7   0    6.82    1.16
  -7  32   0    4.03    1.31
 -25  -7   0    5.72    0.79
  32 -25   0    6.26    1.85
  32 -25   0    5.52    1.38
 -32  28   0    4.68    1.25
   4 -32   0    4.30    1.30
   4 -32   0    3.31    1.22
 -32  28   0    6.74    1.27
 -32  28   0    4.42    1.46
   4 -32   0    3.43    1.26
 -28  -4   0    3.49    0.80
  -4  32   0    6.00    1.04
  -4  32   0    2.43    1.22
  32 -28   0    3.56    1.48
 -28  -4   0    2.32    0.92
  32 -28   0    2.94    1.32
 -28  -4   0    3.40    0.88
 -28  -4   0    3.75    0.61
 -32  31   0   -0.06    1.02
 -32  31   0    1.32    1.26
   1 -32   0    0.11    1.10
   1 -32   0    0.55    1.05
   1 -32   0   -1.34    0.90
 -32  31   0    0.90    0.95
 -31  -1   0    2.91    0.96
  32 -31   0    1.47    1.20
 -31  -1   0    0.17    0.58
 -31  -1   0   -0.36    0.60
  -1  32   0    0.55    1.06
  32 -31   0   -0.20    1.11
 -31  -1   0   -0.13    0.55
 -31  -1   0    0.24    0.87
  -1  32   0   -0.89    0.62
  30 -33   0   -0.44    1.04
 -33   3   0   -0.76    0.71
   3  30   0    0.04    0.55
   3  30   0    1.48    1.01
  30 -33   0   -0.14    1.05
 -33   3   0   -0.26    0.67
 -33   3   0   -0.07    0.50
  -3 -30   0    0.50    1.00
  -3 -30   0    0.50    0.90
 -30  33   0   -0.65    1.03
  -3 -30   0   -0.58    0.91
 -30  33   0    0.41    1.05
   6  27   0   -0.49    0.85
  27 -33   0   -1.72    0.91
  27 -33   0   -0.80    1.01
 -33   6   0   -0.61    0.60
 -33   6   0    1.14    0.77
  27 -33   0   -0.42    0.68
 -33   6   0    0.66    0.73
 -27  33   0    1.46    1.15
  33  -6   0    0.77    0.35
  -6 -27   0    1.21    1.03
 -27  33   0    0.94    0.92
  -6 -27   0   -0.73    0.66
  -6 -27   0   -0.99    0.83
 -27  33   0   -0.38    0.76
 -33   9   0    0.60    0.78
 -33   9   0    0.38    0.69
 -33   9   0    0.41    0.77
  24 -33   0    0.14    0.74
   9  24   0    0.16    0.93
  24 -33   0    0.05    0.99
  24 -33   0    0.79    1.12
 -24  33   0    0.84    0.79
  -9 -24   0    1.41    1.03
 -24  33   0    1.67    0.98
  -9 -24   0   -0.03    0.68
 -24  33   0    0.41    0.97
  33  -9   0    0.27    0.54
 -33  12   0    0.19    0.68
  21 -33   0   -0.09    1.07
 -33  12   0    1.27    0.87
 -33  12   0    2.78    0.89
  21 -33   0    1.28    0.88
  21 -33   0    0.71    1.18
 -21  33   0    1.21    0.86
  33 -12   0    1.91    0.62
 -21  33   0    1.86    1.15
 -12 -21   0    0.25    0.91
  33 -12   0    0.74    0.75
 -12 -21   0    0.01    0.77
  33 -12   0    1.10    0.55
 -12 -21   0    2.72    0.72
 -21  33   0    3.71    1.20
  18 -33   0    2.97    1.02
 -33  15   0    0.76    0.72
 -33  15   0    0.85    0.75
 -33  15   0    1.60    0.99
  18 -33   0   -0.08    1.01
  18 -33   0    1.29    1.04
 -18  33   0    0.50    0.87
  33 -15   0    1.78    0.86
  33 -15   0    3.32    1.25
  33 -15   0    0.20    0.83
 -18  33   0    2.42    1.10
 -18  33   0    1.64    0.78
 -15 -18   0    0.99    0.82
  33 -15   0    0.82    1.02
 -15 -18   0    1.47    0.58
 -15 -18   0    1.80    0.94
 -33  18   0    1.47    0.81
  15 -33   0    2.47    1.21
 -33  18   0    2.80    1.11
  15 -33   0    1.83    0.95
 -33  18   0    1.58    0.84
  15 -33   0    1.00    1.16
 -18 -15   0    1.42    0.95
 -15  33   0    2.08    0.87
 -18 -15   0    2.67    0.93
  33 -18   0    1.81    1.20
  33 -18   0    1.01    1.19
 -15  33   0    1.94    1.09
 -18 -15   0    1.25    0.49
  33 -18   0    1.19    0.97
 -33  21   0    1.25    1.07
  12 -33   0    0.11    1.03
 -33  21   0    1.15    0.77
  12 -33   0    0.31    0.80
 -33  21   0   -0.51    0.60
  12 -33   0    0.12    1.05
 -21 -12   0    0.58    0.84
 -12  33   0    1.28    0.97
 -21 -12   0    0.67    0.38
  33 -21   0   -0.56    0.95
  33 -21   0    0.86    0.98
 -21 -12   0    0.90    0.78
 -12  33   0    1.04    0.75
   9 -33   0   -0.45    0.76
 -33  24   0    0.93    0.88
 -33  24   0   -0.07    0.91
 -33  24   0    1.15    0.84
   9 -33   0    0.13    0.89
 -24  -9   0    1.14    0.50
 -24  -9   0   -0.26    0.64
  -9  33   0    2.05    1.10
  33 -24   0    0.83    1.12
  33 -24   0    1.22    1.20
  -9  33   0   -0.71    0.64
 -24  -9   0    1.05    0.84
 -33  27   0    0.60    0.92
   6 -33   0   -0.11    0.90
   6 -33   0   -0.22    0.92
 -33  27   0   -0.26    0.83
   6 -33   0   -0.84    0.94
 -33  27   0   -0.94    0.97
 -27  -6   0   -0.77    0.48
  33 -27   0    0.33    1.04
  33 -27   0    0.79    1.18
  -6  33   0   -0.22    1.06
 -27  -6   0    0.85    0.77
 -27  -6   0    0.15    0.80
 -27  -6   0    0.73    0.55
 -27  -6   0   -0.06    0.37
  -6  33   0    0.07    0.66
 -33  30   0    2.30    1.38
   3 -33   0    4.62    1.38
 -33  30   0    3.83    1.27
 -33  30   0    2.78    1.01
   3 -33   0    1.39    1.02
   3 -33   0    4.17    1.48
  33 -30   0    0.52    1.10
 -30  -3   0    0.79    0.79
 -30  -3   0    2.21    0.60
  -3  33   0    1.51    0.79
 -30  -3   0    0.87    0.79
 -30  -3   0    3.91    1.23
  33 -30   0    0.79    1.12
  -3  33   0    0.98    1.13
 -30  -3   0    1.49    0.69
 -33  33   0    1.09    1.11
   0 -33   0    2.10    1.19
   0 -33   0    1.28    1.09
 -33  33   0    2.23    1.37
 -33  33   0    0.19    0.76
   0 -33   0    2.35    1.19
   0  33   0    1.32    0.75
 -33   0   0    3.52    1.12
   0  33   0    0.04    1.07
 -33   0   0    2.41    0.74
 -33   0   0    1.91    0.80
 -33   0   0    1.40    0.97
  33 -33   0    3.47    1.64
 -34   2   0    1.02    0.65
   2  32   0    2.15    1.12
 -34   2   0   -0.26    0.81
   2  32   0    0.36    0.62
  32 -34   0    1.29    0.98
  32 -34   0    0.12    1.32
  32 -34   0    0.39    1.19
 -34   2   0   -0.39    0.59
  -2 -32   0    0.52    1.07
  -2 -32   0   -0.97    0.99
  -2 -32   0    0.70    0.99
 -32  34   0   -0.05    0.96
 -32  34   0    0.74    1.09
 -32  34   0    0.01    0.85
   5  29   0    0.58    1.10
  29 -34   0    0.64    0.89
  29 -34   0    0.66    1.31
 -34   5   0    0.50    0.74
 -34   5   0    0.22    0.62
 -34   5   0    1.16    0.81
  -5 -29   0    0.83    1.11
  -5 -29   0    0.57    1.00
 -29  34   0    1.92    1.39
 -29  34   0   -0.22    0.83
 -29  34   0   -0.11    0.99
  26 -34   0    1.18    1.06
  26 -34   0    0.77    1.12
 -34   8   0    1.32    0.85
   8  26   0    2.43    1.25
 -34   8   0    2.34    0.88
  26 -34   0    2.27    1.03
 -34   8   0    1.49    0.81
  -8 -26   0    0.52    0.81
 -26  34   0    1.76    0.94
  -8 -26   0    0.95    1.00
 -26  34   0    1.78    0.98
 -26  34   0    1.08    1.08
  34  -8   0    1.12    0.50
  -8 -26   0    0.87    1.02
 -34  11   0    0.56    0.78
  23 -34   0   -0.38    0.91
 -34  11   0    1.17    0.81
 -34  11   0    0.23    0.71
  23 -34   0    2.06    1.31
  23 -34   0   -0.14    0.76
 -11 -23   0    0.47    0.71
 -23  34   0   -1.16    0.73
 -11 -23   0    1.89    0.96
 -23  34   0    1.33    0.80
 -11 -23   0    0.06    0.93
 -23  34   0   -0.77    0.99
  34 -11   0   -0.27    0.66
  20 -34   0    1.90    1.24
 -34  14   0   -0.77    0.76
 -34  14   0   -0.26    0.60
  20 -34   0    0.54    0.83
  20 -34   0   -0.35    0.88
 -34  14   0   -0.84    0.57
  34 -14   0   -0.23    0.79
 -14 -20   0    2.42    1.23
 -20  34   0    0.09    0.99
 -14 -20   0    0.26    0.73
  34 -14   0   -0.60    0.61
 -20  34   0   -1.58    0.67
 -14 -20   0   -0.54    0.58
  34 -14   0    0.75    1.01
 -20  34   0   -0.54    0.58
  34 -14   0    1.16    0.92
  17 -34   0    0.78    1.16
  17 -34   0   -0.29    0.96
 -34  17   0    0.96    0.74
  17 -34   0    1.37    0.86
 -34  17   0    1.68    1.05
 -34  17   0    0.48    0.70
 -17 -17   0   -0.54    0.67
 -17 -17   0    0.54    0.89
 -17  34   0   -0.28    0.72
  34 -17   0    1.32    1.19
  34 -17   0   -1.04    0.81
 -17  34   0    0.95    0.98
  34 -17   0    0.55    0.86
  34 -17   0    1.46    1.20
  14 -34   0    6.50    1.35
 -34  20   0    6.54    1.23
  14 -34   0    4.68    1.52
  14 -34   0    3.68    1.34
 -34  20   0    7.51    1.53
 -34  20   0    6.87    1.33
 -14  34   0    7.32    1.62
 -14  34   0    6.63    1.19
  34 -20   0    5.75    1.51
 -20 -14   0    8.32    1.46
 -20 -14   0    7.15    1.24
  34 -20   0    7.41    1.40
 -20 -14   0    7.79    0.74
 -20 -14   0    4.56    0.66
 -20 -14   0    7.20    0.61
 -34  23   0    1.88    0.88
 -34  23   0    1.92    1.18
  11 -34   0    3.22    1.31
  11 -34   0    2.41    1.24
 -34  23   0    1.34    0.93
  11 -34   0    1.45    1.06
 -11  34   0    0.42    0.90
 -23 -11   0    1.61    0.98
 -23 -11   0    0.94    0.81
  34 -23   0    1.42    1.12
  34 -23   0    0.81    1.22
 -23 -11   0    1.42    0.50
 -11  34   0   -0.22    0.62
   8 -34   0    3.37    1.38
 -34  26   0    2.77    1.07
 -34  26   0    2.28    1.19
   8 -34   0    2.54    1.21
 -34  26   0    0.64    1.12
   8 -34   0    1.29    1.11
  -8  34   0    3.22    0.94
  34 -26   0    4.58    1.50
 -26  -8   0    3.15    0.95
  34 -26   0    0.76    1.21
 -26  -8   0    1.38    0.92
  -8  34   0    2.57    1.24
 -26  -8   0    2.91    0.55
 -26  -8   0    3.23    0.69
   5 -34   0    1.44    1.02
   5 -34   0    0.61    1.14
 -34  29   0    2.09    1.11
 -34  29   0    0.98    1.27
 -34  29   0    1.79    0.89
   5 -34   0    3.21    1.39
  -5  34   0    0.91    0.77
 -29  -5   0    3.31    0.81
 -29  -5   0    0.52    0.90
  34 -29   0    2.90    1.45
  -5  34   0    0.41    1.17
 -29  -5   0    3.92    1.04
 -29  -5   0    2.15    0.53
  34 -29   0    0.62    1.16
 -34  32   0   -0.49    1.21
   2 -34   0    2.09    1.30
 -34  32   0    0.48    0.96
   2 -34   0    0.74    1.03
   2 -34   0    0.17    0.94
 -34  32   0   -1.25    0.64
  34 -32   0   -0.05    1.01
 -32  -2   0   -0.42    0.82
 -32  -2   0    0.12    0.63
 -32  -2   0   -0.60    0.85
 -32  -2   0    0.33    0.55
  -2  34   0    2.00    0.88
  34 -32   0    1.41    1.15
 -32  -2   0    0.86    0.74
 -35   1   0    0.43    0.85
  34 -35   0    1.40    1.35
 -35   1   0    0.22    0.70
 -35   1   0    1.76    0.73
   1  34   0   -0.28    1.14
  34 -35   0    0.86    0.88
  34 -35   0    2.16    1.40
   1  34   0    1.55    0.71
  -1 -34   0    3.26    1.39
 -34  35   0    1.67    1.22
  -1 -34   0    0.53    1.21
 -34  35   0   -0.23    1.06
  -1 -34   0    2.49    1.32
 -34  35   0    0.58    0.87
  31 -35   0    1.66    1.36
 -35   4   0    0.06    0.65
 -35   4   0    1.28    0.85
  31 -35   0   -0.60    1.18
 -35   4   0    2.58    0.89
   4  31   0   -1.52    1.02
  31 -35   0    3.46    1.15
  -4 -31   0    0.44    1.07
  -4 -31   0    3.22    1.20
 -31  35   0    0.78    1.02
  -4 -31   0    0.89    1.11
 -31  35   0    2.71    1.45
 -35   7   0    0.15    0.65
  28 -35   0    1.09    1.19
 -35   7   0   -1.03    0.69
  28 -35   0    0.70    0.83
  28 -35   0    0.03    1.23
   7  28   0    0.60    1.10
 -35   7   0    0.85    0.78
  35  -7   0    0.83    0.32
 -28  35   0    3.07    1.97
  -7 -28   0    0.75    1.06
 -28  35   0    0.85    1.27
  -7 -28   0   -0.04    0.80
 -28  35   0   -0.20    0.89
  -7 -28   0   -1.46    0.81
 -35  10   0    2.16    0.90
  25 -35   0    0.81    0.99
  25 -35   0    1.50    1.17
  25 -35   0    1.52    1.72
 -35  10   0    1.39    0.89
 -35  10   0   -0.12    0.82
 -25  35   0    3.03    1.26
 -25  35   0   -0.04    1.07
 -10 -25   0    2.28    1.18
 -25  35   0    1.53    0.90
  35 -10   0    1.49    0.67
 -10 -25   0    3.15    1.10
 -10 -25   0    1.48    1.05
 -35  13   0    0.26    0.70
 -35  13   0    0.96    0.72
  22 -35   0   -0.90    0.68
  22 -35   0    0.52    1.09
 -35  13   0    1.28    0.93
  22 -35   0    0.01    0.91
  35 -13   0    0.52    0.55
 -22  35   0    0.17    0.77
 -22  35   0    0.50    1.00
 -13 -22   0    0.18    0.65
 -13 -22   0    0.79    0.94
 -22  35   0    1.94    1.24
  35 -13   0    0.61    0.51
  35 -13   0    1.65    0.91
 -13 -22   0    1.35    1.04
 -35  16   0    0.82    0.76
 -35  16   0    2.46    0.89
  19 -35   0    1.32    1.16
 -35  16   0    1.57    1.08
  19 -35   0    2.33    1.31
  19 -35   0    2.53    1.12
 -19  35   0    1.97    0.90
  35 -16   0    2.37    1.21
  35 -16   0    1.54    1.11
  35 -16   0    1.50    0.90
 -19  35   0    1.91    1.17
 -16 -19   0    1.34    0.90
 -16 -19   0    1.22    0.63
 -19  35   0    2.77    1.20
 -16 -19   0    1.10    1.01
  35 -16   0    1.79    1.05
 -35  19   0    0.92    0.76
  16 -35   0    1.05    0.90
  16 -35   0    0.58    1.10
 -35  19   0   -0.18    0.70
  16 -35   0    0.38    1.14
 -35  19   0   -0.02    1.00
  35 -19   0    0.21    1.13
 -16  35   0    0.12    0.99
 -16  35   0   -0.14    0.71
  35 -19   0   -0.82    1.11
 -19 -16   0    1.99    1.01
 -19 -16   0    0.47    0.49
  35 -19   0    0.35    0.91
 -19 -16   0    2.13    0.89
 -35  22   0    1.33    0.82
  13 -35   0    0.57    0.98
 -35  22   0    1.39    1.13
  13 -35   0    0.50    1.19
  13 -35   0    2.17    1.31
 -35  22   0    2.78    0.98
  35 -22   0    1.47    1.19
 -22 -13   0    0.94    0.79
  35 -22   0    0.56    1.16
 -22 -13   0    0.41    0.88
 -13  35   0    0.30    0.75
 -13  35   0    1.26    1.03
 -22 -13   0    1.11    0.44
 -22 -13   0    1.57    0.45
  10 -35   0    2.61    1.32
 -35  25   0    8.41    1.77
  10 -35   0    4.29    1.42
  10 -35   0    4.62    1.30
 -35  25   0    5.76    1.27
  35 -25   0    4.67    1.41
 -25 -10   0    3.19    1.04
 -10  35   0    5.04    1.17
 -25 -10   0    5.56    0.79
  35 -25   0    3.45    1.55
 -25 -10   0    4.85    1.10
 -10  35   0    4.43    1.78
 -35  28   0    0.11    0.71
   7 -35   0   -0.23    1.04
   7 -35   0    0.27    0.91
 -35  28   0   -0.14    0.79
 -35  28   0   -1.14    1.01
   7 -35   0    0.77    1.21
 -28  -7   0    0.28    0.77
 -28  -7   0    0.67    0.90
 -28  -7   0   -0.64    0.51
  -7  35   0    0.71    0.83
  35 -28   0    1.82    1.38
  35 -28   0   -0.62    0.91
 -28  -7   0    1.25    0.62
 -35  31   0    1.44    1.28
 -35  31   0    1.48    0.92
   4 -35   0   -0.43    1.11
 -35  31   0    1.01    1.08
   4 -35   0    0.68    0.99
  -4  35   0    0.96    1.17
 -31  -4   0    1.40    0.57
 -31  -4   0   -1.07    0.67
 -31  -4   0   -0.16    0.59
  35 -31   0    0.60    1.26
 -31  -4   0    1.31    0.90
  35 -31   0   -0.06    1.09
  -4  35   0    0.34    0.78
 -31  -4   0   -0.22    0.94
 -31  -4   0    1.01    0.90
   1 -35   0   -1.17    0.96
 -35  34   0   -0.74    1.09
   1 -35   0    0.14    0.90
   1 -35   0   -0.54    0.94
 -35  34   0   -0.47    0.85
  35 -34   0   -0.55    0.78
 -34  -1   0    1.71    1.04
  35 -34   0    0.70    1.36
  -1  35   0    0.39    0.77
  35 -34   0   -2.01    0.87
 -34  -1   0   -0.26    0.57
  -1  35   0   -1.70    1.08
 -34  -1   0   -0.28    0.62
 -34  -1   0    0.44    0.90
  33 -36   0   -0.96    1.19
  33 -36   0    1.86    1.46
 -36   3   0    0.39    0.75
 -36   3   0    0.48    0.80
 -36   3   0   -0.57    0.62
   3  33   0   -0.04    0.53
  33 -36   0   -0.63    0.77
 -33  36   0    1.57    1.34
 -33  36   0    0.50    0.94
  -3 -33   0    1.22    1.19
  -3 -33   0   -0.35    0.98
 -33  36   0    0.02    0.82
  -3 -33   0    1.25    1.14
  30 -36   0   -1.66    1.10
  30 -36   0    0.05    1.30
 -36   6   0    0.13    0.79
 -36   6   0    0.39    0.73
 -36   6   0    0.38    0.66
  30 -36   0    0.32    0.75
   6  30   0   -2.03    0.77
 -30  36   0    0.98    0.96
 -30  36   0    0.29    1.11
  -6 -30   0    0.64    1.05
  -6 -30   0   -0.46    0.82
  -6 -30   0   -1.19    0.79
 -30  36   0   -1.25    0.80
   9  27   0    0.82    1.12
  27 -36   0   -2.47    1.00
 -36   9   0    0.37    0.81
 -36   9   0   -0.68    0.75
  27 -36   0   -0.66    0.98
 -36   9   0    0.01    0.68
  27 -36   0    0.61    0.89
  36  -9   0   -0.20    0.43
  -9 -27   0   -0.57    0.79
 -27  36   0   -0.28    1.13
  -9 -27   0    1.20    0.94
 -27  36   0    0.34    0.78
 -27  36   0   -0.67    1.07
  -9 -27   0    0.87    1.10
  24 -36   0    1.64    1.19
 -36  12   0    0.70    0.81
  24 -36   0   -0.24    1.15
 -36  12   0    1.42    0.99
  24 -36   0   -0.52    0.77
 -36  12   0    0.34    0.71
 -24  36   0    0.35    1.12
 -12 -24   0   -0.17    0.84
 -24  36   0   -1.20    0.77
 -24  36   0   -0.68    0.78
  36 -12   0    2.28    0.84
 -12 -24   0   -0.46    0.71
 -12 -24   0   -0.64    0.94
 -36  15   0    1.37    0.86
 -36  15   0    0.63    0.98
  21 -36   0    1.38    1.30
  21 -36   0   -1.48    0.65
  21 -36   0    2.55    1.73
 -36  15   0    0.91    0.80
  36 -15   0   -1.40    0.82
 -15 -21   0    0.36    0.68
 -15 -21   0    0.50    1.00
 -15 -21   0    0.84    0.85
  36 -15   0    0.58    0.72
  36 -15   0    0.84    0.88
 -21  36   0    1.64    0.90
 -21  36   0    0.28    1.11
 -21  36   0    1.76    1.37
  18 -36   0    1.91    1.10
 -36  18   0    2.24    0.95
 -36  18   0    1.81    1.22
  18 -36   0    0.74    1.11
  18 -36   0    1.75    1.41
 -36  18   0    1.55    0.92
  36 -18   0    2.61    1.42
 -18  36   0   -0.65    1.11
 -18 -18   0    1.36    1.02
  36 -18   0    4.18    1.23
  36 -18   0    2.01    1.00
 -18  36   0    0.34    0.91
 -18 -18   0    2.74    0.71
 -18 -18   0    3.38    1.11
  36 -18   0    4.58    1.45
 -36  21   0    3.70    1.07
 -36  21   0    1.54    1.17
  15 -36   0    0.84    1.11
 -36  21   0    1.26    0.85
  15 -36   0    2.71    1.24
  15 -36   0    1.00    1.25
  36 -21   0    0.83    1.08
  36 -21   0    1.26    1.44
  36 -21   0    2.11    1.30
 -21 -15   0    2.05    1.11
 -21 -15   0    1.55    0.49
 -21 -15   0    2.19    0.92
 -15  36   0    0.96    0.83
 -15  36   0    1.25    1.10
 -36  24   0    0.14    0.80
  12 -36   0    0.81    1.24
 -36  24   0    0.64    1.15
  12 -36   0    0.97    0.96
 -36  24   0    1.23    0.90
  12 -36   0   -0.84    0.98
 -12  36   0   -0.68    0.71
 -24 -12   0   -0.38    0.38
 -12  36   0    0.98    1.05
 -24 -12   0    0.84    0.99
 -24 -12   0    0.68    0.42
 -24 -12   0    0.71    0.79
  36 -24   0   -1.96    0.89
 -36  27   0    1.61    1.28
 -36  27   0   -0.34    0.80
   9 -36   0   -0.54    1.11
   9 -36   0    1.75    1.13
 -36  27   0   -0.23    0.82
   9 -36   0    0.48    1.18
  36 -27   0   -0.79    1.05
  -9  36   0    1.97    1.16
 -27  -9   0    1.17    0.52
  -9  36   0   -0.74    0.71
 -27  -9   0    1.01    0.57
  36 -27   0   -0.19    1.28
 -27  -9   0    1.62    0.93
 -27  -9   0   -0.04    0.78
   6 -36   0    0.43    1.00
 -36  30   0    1.05    0.90
   6 -36   0   -1.33    0.83
 -36  30   0   -0.15    1.13
 -36  30   0   -2.42    0.73
   6 -36   0    0.55    1.13
 -30  -6   0    0.04    0.64
  36 -30   0   -1.38    1.20
 -30  -6   0    1.94    1.00
  36 -30   0    1.03    1.15
  -6  36   0   -0.32    1.15
 -30  -6   0    0.08    0.76
   3 -36   0    0.88    1.17
 -36  33   0   -0.22    0.92
 -36  33   0    1.77    0.93
 -36  33   0   -1.18    0.94
   3 -36   0    0.08    1.19
   3 -36   0    3.30    1.27
  -3  36   0    0.99    0.83
  -3  36   0    1.14    1.31
 -33  -3   0    1.49    0.97
 -33  -3   0    0.23    0.52
 -33  -3   0   -1.68    0.68
  36 -33   0   -0.69    1.17
  36 -33   0    0.31    1.40
 -33  -3   0    0.13    0.63
 -33  -3   0   -0.49    0.81
 -33  -3   0   -0.66    0.68
   0 -36   0   -0.68    1.00
 -36  36   0    1.49    1.09
 -36  36   0    0.32    1.04
   0 -36   0    0.08    1.03
   0 -36   0    1.87    1.39
 -36  36   0   -0.93    0.96
  36 -36   0   -0.98    1.19
   0  36   0   -0.35    0.66
 -36   0   0    0.57    0.78
 -36   0   0    1.09    0.86
  36 -36   0   -0.19    1.42
  36 -36   0    0.19    0.82
   0  36   0    1.24    1.22
 -36   0   0    0.52    0.65
   2  35   0    0.89    0.62
  35 -37   0    1.42    1.55
   2  35   0    1.98    1.34
 -37   2   0    0.17    0.68
 -37   2   0    0.87    0.90
  35 -37   0    1.36    1.28
 -37   2   0    0.32    0.78
  35 -37   0   -0.76    0.76
 -35  37   0   -1.77    0.91
 -35  37   0   -0.29    0.89
  -2 -35   0    0.31    1.09
 -35  37   0    0.26    1.19
  -2 -35   0   -0.94    0.97
  32 -37   0    0.64    0.97
 -37   5   0    1.23    0.81
   5  32   0   -1.53    1.09
  32 -37   0   -1.43    1.17
  32 -37   0   -1.44    1.24
 -37   5   0    0.08    0.75
 -37   5   0    1.03    0.85
  -5 -32   0    1.41    1.05
  -5 -32   0    1.05    1.19
 -32  37   0   -1.57    0.83
  -5 -32   0    0.94    1.15
 -32  37   0   -0.75    1.20
 -32  37   0   -0.48    0.97
  29 -37   0    2.18    1.46
  29 -37   0    0.82    1.22
 -37   8   0    1.80    1.07
 -37   8   0    1.67    0.93
 -37   8   0    1.67    0.81
   8  29   0    1.24    1.25
  29 -37   0    0.78    0.95
 -29  37   0    1.10    1.01
 -29  37   0    2.08    1.20
  -8 -29   0   -0.42    0.91
  -8 -29   0   -0.46    1.01
 -29  37   0    1.40    1.35
  -8 -29   0    0.10    0.94
  26 -37   0   -0.18    0.90
 -37  11   0   -0.33    0.70
  26 -37   0    0.61    1.19
 -37  11   0    0.42    0.87
 -37  11   0    0.03    0.70
  26 -37   0    1.65    1.32
 -26  37   0    0.11    1.16
 -11 -26   0    0.30    1.00
 -11 -26   0    3.15    1.30
 -11 -26   0   -0.81    0.73
 -26  37   0    0.86    0.93
  37 -11   0   -0.48    0.53
 -26  37   0   -0.14    1.02
  23 -37   0    5.21    1.60
 -37  14   0    3.58    1.08
  23 -37   0    2.13    1.09
 -37  14   0    4.00    1.06
 -37  14   0    5.81    1.30
  23 -37   0    1.94    1.27
 -23  37   0    2.92    1.01
 -14 -23   0    2.46    1.31
  37 -14   0    4.67    1.09
 -23  37   0    3.22    1.43
 -14 -23   0    3.04    1.25
 -14 -23   0    2.15    0.87
 -23  37   0    3.91    1.54
 -37  17   0    3.24    1.04
 -37  17   0    1.53    1.13
 -37  17   0    3.92    1.16
  20 -37   0    0.39    1.09
  20 -37   0    2.01    1.35
  20 -37   0    1.38    1.04
  37 -17   0    3.76    1.23
  37 -17   0    3.20    1.23
 -17 -20   0    1.87    0.98
 -17 -20   0    3.75    1.43
  37 -17   0    1.23    1.23
 -20  37   0    3.88    1.37
  37 -17   0    3.08    1.00
 -17 -20   0    3.07    0.81
 -20  37   0    3.41    1.18
 -37  20   0    1.77    1.16
  17 -37   0    2.37    1.07
  17 -37   0    1.42    1.24
 -37  20   0    0.45    0.93
 -37  20   0    1.19    0.86
  17 -37   0    4.10    1.70
 -20 -17   0    1.14    0.89
 -17  37   0    2.44    1.04
 -20 -17   0    2.29    0.60
  37 -20   0    2.29    1.07
 -20 -17   0    0.62    0.95
 -17  37   0    2.26    1.22
  37 -20   0    0.86    1.33
  37 -20   0    1.88    1.40
 -37  23   0    2.29    1.07
  14 -37   0    4.00    2.27
  14 -37   0    1.83    1.29
 -37  23   0    1.38    1.20
  14 -37   0    0.84    0.95
 -23 -14   0    2.06    0.67
 -23 -14   0   -0.93    0.85
  37 -23   0    1.47    1.28
 -14  37   0   -0.60    0.98
 -23 -14   0    2.25    0.51
 -23 -14   0    2.22    0.92
 -23 -14   0    1.66    0.53
 -14  37   0    0.51    0.78
 -37  26   0    3.40    1.18
 -37  26   0    5.96    1.60
 -37  26   0    4.17    1.23
  11 -37   0    4.99    1.67
  11 -37   0    3.30    1.24
  11 -37   0    3.43    1.40
 -26 -11   0    2.56    1.03
  37 -26   0    1.13    1.34
 -11  37   0    4.91    1.49
  37 -26   0    3.04    1.36
 -26 -11   0    3.45    0.60
 -26 -11   0    6.29    1.34
 -26 -11   0    4.01    0.71
 -11  37   0    4.70    1.18
   8 -37   0    1.22    1.26
   8 -37   0    0.39    1.07
 -37  29   0    0.55    1.32
 -37  29   0    0.86    0.87
   8 -37   0    3.56    1.37
 -37  29   0    2.23    1.06
  37 -29   0    1.21    1.26
 -29  -8   0    2.18    0.74
  -8  37   0    1.48    0.93
 -29  -8   0    1.72    0.66
 -29  -8   0    2.50    1.10
  -8  37   0    2.55    1.41
  37 -29   0    3.18    1.45
 -29  -8   0    1.50    0.89
 -37  32   0    0.23    0.88
 -37  32   0    2.76    0.98
   5 -37   0    1.62    1.22
 -37  32   0    1.15    1.29
   5 -37   0    0.48    1.05
   5 -37   0    0.63    1.25
 -32  -5   0    1.21    0.92
 -32  -5   0    3.01    1.33
  37 -32   0    2.23    1.23
 -32  -5   0    1.05    0.78
  37 -32   0    0.10    1.40
 -32  -5   0    2.31    0.79
 -32  -5   0    2.47    1.01
  -5  37   0    0.08    1.21
  -5  37   0    1.14    0.88
 -37  35   0    0.62    0.96
 -37  35   0    1.13    1.24
   2 -37   0    0.39    1.06
   2 -37   0    1.50    1.40
   2 -37   0    0.70    1.17
  -2  37   0    0.67    1.19
  37 -35   0    1.64    1.48
 -35  -2   0    0.35    0.72
  37 -35   0   -0.47    0.77
  -2  37   0    0.80    0.86
 -35  -2   0    2.44    1.05
  37 -35   0    1.01    1.32
 -35  -2   0   -0.23    0.93
 -38   1   0   -1.47    0.61
  37 -38   0   -0.41    0.70
 -38   1   0    0.80    1.47
   1  37   0    0.61    0.69
  37 -38   0    3.41    1.52
 -38   1   0   -0.44    0.64
  37 -38   0    1.95    1.66
   1  37   0    0.76    1.31
  -1 -37   0   -1.07    1.11
  -1 -37   0   -1.67    0.95
 -37  38   0   -0.53    1.18
  -1 -37   0   -1.83    0.99
 -37  38   0    0.05    1.02
  34 -38   0    0.91    1.41
   4  34   0    0.56    1.34
 -38   4   0    2.12    0.88
 -38   4   0   -0.29    0.72
  34 -38   0    0.91    1.40
  34 -38   0   -0.11    0.89
 -38   4   0    0.99    0.80
  -4 -34   0    1.49    1.08
 -34  38   0   -0.17    1.01
 -34  38   0    1.09    1.11
  -4 -34   0    0.93    1.21
 -34  38   0   -2.26    1.04
  -4 -34   0    2.65    1.28
 -38   7   0    3.34    1.03
 -38   7   0    4.46    1.04
  31 -38   0    2.31    1.11
  31 -38   0    4.05    1.69
   7  31   0    1.85    1.35
  31 -38   0    2.70    1.51
 -31  38   0    2.33    1.14
 -31  38   0    4.53    1.62
  -7 -31   0    0.63    1.17
  -7 -31   0    1.01    0.99
 -31  38   0    3.87    1.62
  -7 -31   0    3.83    1.21
  28 -38   0    1.66    1.34
  28 -38   0    0.48    1.40
 -38  10   0   -0.42    0.73
  28 -38   0    0.67    0.89
 -38  10   0    0.41    0.60
 -38  10   0    0.60    0.91
 -28  38   0    0.06    1.02
 -28  38   0    0.66    1.26
 -10 -28   0    0.10    1.12
 -10 -28   0    2.54    1.04
 -10 -28   0    1.41    1.12
  38 -10   0    1.06    0.45
 -28  38   0    0.38    1.00
 -38  13   0    0.29    0.77
  25 -38   0   -0.07    1.10
  25 -38   0    0.46    1.31
 -38  13   0    1.97    1.04
 -38  13   0    1.39    0.79
 -13 -25   0    1.40    1.09
 -25  38   0    1.64    1.37
  38 -13   0   -0.01    0.74
 -13 -25   0    2.56    1.24
 -25  38   0    2.09    1.31
 -25  38   0    2.60    1.10
  22 -38   0   -0.63    0.82
 -38  16   0    1.39    0.98
 -38  16   0    0.85    0.75
  22 -38   0   -0.67    1.12
  22 -38   0    0.82    1.14
 -38  16   0    0.29    0.94
 -16 -22   0    0.51    0.68
 -22  38   0   -1.53    0.74
  38 -16   0    1.27    0.87
  38 -16   0   -0.89    0.88
  38 -16   0   -0.03    0.69
 -16 -22   0    1.68    1.18
 -22  38   0   -0.28    1.14
  19 -38   0    0.55    0.91
 -38  19   0    1.70    0.90
  19 -38   0   -0.06    1.21
  19 -38   0    1.88    1.20
 -38  19   0    2.30    1.19
 -19  38   0    0.32    0.96
 -19 -19   0    1.53    0.96
  38 -19   0    1.43    1.24
  38 -19   0    1.82    1.15
 -19 -19   0   -0.31    1.12
  38 -19   0    1.08    1.19
 -19 -19   0   -0.10    0.57
 -19  38   0    1.21    0.91
  16 -38   0    3.17    1.18
  16 -38   0    6.21    1.75
  16 -38   0    5.03    1.58
 -38  22   0    3.85    1.45
 -38  22   0    5.50    1.20
 -38  22   0    4.40    1.17
  38 -22   0    5.81    1.83
  38 -22   0    4.40    1.35
  38 -22   0    8.09    1.81
 -16  38   0    2.55    1.29
 -22 -16   0    4.73    1.20
 -22 -16   0    4.81    0.74
 -16  38   0    3.99    1.15
 -22 -16   0    2.42    1.23
  13 -38   0   -0.19    1.15
 -38  25   0   -0.52    1.10
 -38  25   0   -0.79    0.68
 -38  25   0    0.45    0.94
  13 -38   0   -0.32    0.82
  13 -38   0    0.64    1.28
  38 -25   0    1.65    1.27
 -25 -13   0   -1.75    0.90
 -25 -13   0   -0.40    0.40
 -13  38   0   -0.59    0.78
 -25 -13   0   -0.11    0.70
 -25 -13   0    0.16    0.46
 -13  38   0    0.61    1.05
  38 -25   0    0.43    1.19
 -38  28   0    1.18    0.93
 -38  28   0    0.52    0.95
  10 -38   0   -0.66    0.96
  10 -38   0   -1.35    0.88
 -38  28   0   -0.85    1.15
 -10  38   0    1.27    1.16
 -28 -10   0   -0.21    0.79
  38 -28   0    0.95    1.32
 -10  38   0    0.85    0.81
 -28 -10   0    0.59    0.56
 -28 -10   0    0.56    0.58
  38 -28   0    0.63    1.20
 -28 -10   0   -0.24    0.85
   7 -38   0    2.07    1.47
 -38  31   0    0.77    1.01
   7 -38   0    0.24    1.11
   7 -38   0    0.21    1.10
 -38  31   0    0.75    0.88
 -38  31   0    3.19    1.53
 -31  -7   0    1.54    1.03
 -31  -7   0    0.87    0.73
  -7  38   0    0.55    1.21
  38 -31   0    0.86    1.22
  38 -31   0    1.84    1.46
 -31  -7   0    1.62    0.97
  -7  38   0    2.01    0.91
   4 -38   0    3.00    1.36
 -38  34   0    2.14    1.36
 -38  34   0    1.34    1.07
   4 -38   0    1.01    1.17
   4 -38   0    0.31    1.03
 -34  -4   0    0.17    0.82
 -34  -4   0    1.60    0.98
  38 -34   0   -0.01    0.81
  -4  38   0   -0.76    0.79
 -34  -4   0    1.31    0.82
 -34  -4   0    1.26    0.72
  38 -34   0    0.30    1.44
  -4  38   0    3.41    1.61
  38 -34   0    0.20    1.23
 -38  37   0    0.88    1.29
   1 -38   0    3.25    1.43
   1 -38   0    1.84    1.29
 -38  37   0    1.45    1.25
   1 -38   0    2.74    1.36
  38 -37   0    0.58    0.92
  38 -37   0   -0.80    1.43
 -37  -1   0    3.10    1.18
  -1  38   0    2.65    0.90
  -1  38   0   -1.09    1.17
  38 -37   0   -1.40    1.13
 -37  -1   0    3.14    1.00
  36 -39   0   -0.33    1.34
 -39   3   0   -0.38    0.69
  36 -39   0    0.92    0.88
   3  36   0    3.30    1.48
 -39   3   0   -0.59    0.69
  -3 -36   0   -1.87    0.92
 -36  39   0    0.20    0.98
  -3 -36   0    0.24    1.14
  -3 -36   0   -0.29    1.00
 -36  39   0    0.78    1.31
  33 -39   0    1.37    1.40
 -39   6   0    1.64    0.91
 -39   6   0   -1.48    0.61
  33 -39   0   -0.03    0.86
  33 -39   0    1.18    1.54
   6  33   0   -0.57    1.04
 -33  39   0   -1.09    0.98
  -6 -33   0   -0.09    1.06
 -33  39   0    0.22    0.86
  -6 -33   0   -0.70    1.04
  -6 -33   0    1.34    1.06
 -33  39   0    0.52    1.32
   9  30   0    1.89    1.22
  30 -39   0   -0.15    1.26
  30 -39   0    3.16    1.53
  30 -39   0    0.17    0.96
 -39   9   0    1.84    1.04
 -39   9   0    1.00    0.75
 -39   9   0    0.50    0.79
  -9 -30   0    2.35    1.18
  -9 -30   0    0.73    1.17
  -9 -30   0   -1.68    0.77
 -30  39   0    0.59    1.26
 -30  39   0    1.60    1.31
 -30  39   0   -0.61    0.87
  27 -39   0    2.16    1.55
 -39  12   0    3.10    1.14
 -39  12   0    4.23    1.07
  27 -39   0    3.97    1.64
 -39  12   0    4.19    1.08
  27 -39   0    3.62    1.33
 -27  39   0    2.03    1.49
 -12 -27   0    3.92    1.29
 -27  39   0    3.70    1.22
 -12 -27   0    3.88    1.08
 -27  39   0    4.42    1.59
  39 -12   0    3.57    0.73
 -12 -27   0    4.35    1.42
 -39  15   0    0.97    0.80
  24 -39   0    1.94    1.11
  24 -39   0    0.03    1.10
 -39  15   0    2.93    1.00
 -39  15   0    2.28    1.13
  24 -39   0    2.50    1.48
 -15 -24   0    3.39    1.24
  39 -15   0    1.22    0.87
 -24  39   0    1.12    0.92
 -24  39   0    0.12    1.27
 -15 -24   0    2.13    1.19
 -15 -24   0    2.79    0.83
 -24  39   0    0.99    1.16
  21 -39   0    1.50    1.30
 -39  18   0   -0.81    0.93
 -39  18   0    0.06    0.77
  21 -39   0    2.32    1.38
 -39  18   0    0.13    0.82
  21 -39   0    1.10    1.03
 -21  39   0    1.52    1.05
  39 -18   0    0.38    1.05
 -18 -21   0    1.28    0.94
  39 -18   0    0.07    0.84
 -21  39   0   -0.15    1.02
 -18 -21   0   -0.40    0.64
 -18 -21   0    1.61    1.18
  39 -18   0    0.98    1.05
  39 -18   0   -0.46    1.19
 -39  21   0   -0.48    0.97
  18 -39   0    0.07    0.92
 -39  21   0    0.29    0.78
  18 -39   0    0.02    1.09
 -39  21   0    0.17    0.86
  18 -39   0    0.57    1.24
 -18  39   0   -0.75    1.05
 -21 -18   0    1.11    0.59
 -21 -18   0   -1.90    0.84
  39 -21   0    3.16    1.56
  39 -21   0    2.40    1.24
  39 -21   0    0.45    0.99
 -18  39   0   -0.29    0.83
 -21 -18   0    0.79    0.83
  39 -21   0    1.43    1.36
  15 -39   0    2.87    1.40
 -39  24   0    1.54    0.96
  15 -39   0    2.24    1.22
 -39  24   0    2.44    1.04
 -39  24   0    1.61    1.32
  15 -39   0    2.45    1.30
  39 -24   0    1.64    1.26
 -24 -15   0    0.80    0.91
 -24 -15   0    1.99    0.57
 -24 -15   0    1.91    0.61
 -15  39   0    3.07    1.36
 -24 -15   0    1.55    0.46
 -24 -15   0    2.11    1.18
  39 -24   0    0.24    1.30
  39 -24   0    0.90    1.49
 -39  27   0    1.01    0.95
 -39  27   0    0.54    1.33
  12 -39   0    1.91    1.30
  12 -39   0    1.40    1.17
 -39  27   0    1.31    0.95
  12 -39   0    1.43    1.23
  39 -27   0    0.78    1.27
  39 -27   0   -1.37    1.16
 -12  39   0    1.39    1.12
 -12  39   0    1.37    0.92
 -27 -12   0    0.38    0.98
 -27 -12   0    2.53    0.65
 -27 -12   0    1.25    0.57
 -27 -12   0    1.50    0.94
 -39  30   0    3.00    1.17
   9 -39   0    2.90    1.51
   9 -39   0    0.98    1.34
 -39  30   0    4.35    1.63
   9 -39   0    4.14    1.45
 -39  30   0    2.82    1.15
  39 -30   0    1.23    1.43
  39 -30   0    2.52    1.41
  -9  39   0    1.68    1.33
 -30  -9   0    4.82    0.89
 -30  -9   0    4.27    0.85
 -30  -9   0    2.85    1.07
 -30  -9   0    4.42    1.29
  -9  39   0    6.23    1.25
   6 -39   0    3.58    1.43
   6 -39   0    0.05    1.30
 -39  33   0   -0.41    1.19
   6 -39   0    1.54    1.41
  -6  39   0    1.02    0.92
  39 -33   0    2.22    0.99
 -33  -6   0    0.81    0.82
 -33  -6   0    1.08    0.68
  39 -33   0    0.78    1.41
  39 -33   0    2.36    1.59
 -33  -6   0    2.46    1.02
 -33  -6   0   -0.52    0.80
  -6  39   0    2.17    1.53
 -39  36   0    2.82    1.21
   3 -39   0    1.29    1.19
   3 -39   0    0.29    1.09
   3 -39   0    0.62    1.76
 -39  36   0    3.92    1.59
  -3  39   0    4.86    1.14
 -36  -3   0    3.97    1.15
  39 -36   0   -0.82    1.12
 -36  -3   0    2.77    1.00
  -3  39   0    2.70    1.30
  39 -36   0    2.25    1.03
  39 -36   0   -0.65    1.41
   0 -39   0    3.57    1.48
 -39  39   0    4.29    1.66
 -39  39   0    2.96    1.39
   0 -39   0    1.72    1.26
 -39   0   0    2.68    0.98
  39 -39   0    2.51    1.11
  39 -39   0    2.61    1.54
   0  39   0    1.89    0.76
 -40   2   0    0.49    0.77
   2  38   0    0.02    1.07
  38 -40   0   -1.53    0.62
  38 -40   0    0.57    1.34
   2  38   0    0.45    0.50
  -2 -38   0    1.40    1.08
  -2 -38   0   -0.45    1.13
 -38  40   0   -1.75    1.02
  -2 -38   0   -0.48    0.91
  35 -40   0   -0.49    1.16
  35 -40   0   -0.67    0.70
 -40   5   0   -0.84    0.67
 -40   5   0   -0.03    0.73
   5  35   0    1.29    1.30
  -5 -35   0    0.02    0.95
  -5 -35   0   -0.22    1.13
 -35  40   0   -0.26    1.16
 -35  40   0    0.03    1.23
  -5 -35   0   -0.46    0.97
 -40   8   0    0.63    0.82
 -40   8   0    0.87    0.82
  32 -40   0   -0.62    1.40
 -40   8   0   -1.71    0.70
  32 -40   0   -0.41    0.78
 -32  40   0    1.91    1.15
 -32  40   0   -1.14    1.09
  -8 -32   0    1.34    0.99
  -8 -32   0    0.04    0.93
  -8 -32   0    0.31    1.23
 -32  40   0    0.50    1.17
 -40  11   0   -1.01    0.72
  29 -40   0   -0.56    1.23
  29 -40   0    0.13    0.87
  29 -40   0    1.54    1.53
 -40  11   0    0.85    1.02
 -40  11   0   -1.36    0.55
 -29  40   0    0.21    0.95
 -29  40   0    2.04    1.32
 -11 -29   0    0.66    1.06
 -11 -29   0    0.40    1.20
 -11 -29   0    1.65    0.97
 -29  40   0    1.16    1.33
  26 -40   0    0.75    1.46
 -40  14   0    2.19    1.13
 -40  14   0    1.30    0.89
  26 -40   0    1.08    1.01
  26 -40   0   -1.77    1.20
 -26  40   0    1.14    1.26
 -14 -26   0    1.82    1.21
 -14 -26   0    3.15    0.94
 -26  40   0    1.30    1.01
  40 -14   0    1.18    0.76
 -14 -26   0    1.03    1.22
 -26  40   0    0.84    1.34
 -40  17   0    0.37    0.74
  23 -40   0    1.05    1.03
 -40  17   0   -0.09    0.84
 -40  17   0    1.12    1.13
  23 -40   0   -1.42    0.88
  23 -40   0    0.49    1.19
 -17 -23   0    1.49    1.31
 -23  40   0    0.68    1.02
  40 -17   0    1.54    0.96
 -23  40   0    0.70    1.18
 -17 -23   0    0.60    0.94
 -17 -23   0   -0.47    0.67
  40 -17   0    0.03    0.81
  40 -17   0   -0.38    0.68
  20 -40   0   -0.47    0.98
 -40  20   0   -0.27    0.69
 -40  20   0    1.56    1.22
  20 -40   0    2.14    1.14
  20 -40   0    0.27    1.11
 -40  20   0   -0.78    0.76
  40 -20   0   -1.07    1.10
 -20 -20   0    2.27    1.04
  40 -20   0    2.06    1.09
  40 -20   0    1.82    1.37
 -20  40   0   -1.90    0.73
 -20  40   0    1.40    0.98
 -20 -20   0   -0.98    0.87
 -20 -20   0    0.30    0.60
  17 -40   0    2.59    1.55
 -40  23   0    0.10    0.89
  17 -40   0    2.10    1.36
  17 -40   0    1.33    1.22
 -40  23   0    1.69    1.28
 -40  23   0    0.05    0.85
  40 -23   0    1.10    1.45
 -17  40   0   -0.64    0.81
  40 -23   0    0.96    1.06
 -17  40   0   -0.79    0.99
 -23 -17   0    0.46    1.07
 -23 -17   0    0.82    0.90
 -23 -17   0    1.73    0.67
  40 -23   0    0.80    1.62
 -40  26   0    0.34    1.21
  14 -40   0    0.75    1.24
  14 -40   0   -0.78    0.97
  14 -40   0   -0.21    1.31
 -40  26   0    1.37    0.94
 -40  26   0    0.17    0.90
 -26 -14   0    0.39    0.54
 -14  40   0    2.21    1.10
 -26 -14   0    1.61    1.16
  40 -26   0   -0.89    1.26
  40 -26   0   -0.26    1.14
 -26 -14   0    0.77    0.50
 -14  40   0    0.50    1.07
 -26 -14   0    0.11    0.82
 -40  29   0    0.01    1.03
  11 -40   0    0.03    1.14
  11 -40   0    2.91    1.43
  11 -40   0    1.33    1.30
 -40  29   0    1.87    1.35
 -40  29   0    2.44    1.15
  40 -29   0    2.19    1.48
 -11  40   0    1.36    1.40
  40 -29   0    0.60    1.28
 -29 -11   0    1.17    0.91
 -29 -11   0    0.17    0.57
 -11  40   0    1.01    0.88
 -29 -11   0    2.18    0.71
 -29 -11   0    2.12    1.12
 -40  32   0    1.30    1.43
   8 -40   0    3.49    1.42
   8 -40   0    1.12    1.26
   8 -40   0    4.52    1.55
 -40  32   0    1.62    1.13
 -32  -8   0    3.19    1.09
 -32  -8   0    1.99    0.86
  40 -32   0    0.68    0.87
  40 -32   0    2.29    1.58
  40 -32   0    2.00    1.41
  -8  40   0    5.28    1.89
 -32  -8   0    2.02    1.07
  -8  40   0    2.72    0.97
   5 -40   0   -0.51    0.93
 -40  35   0    0.96    1.39
   5 -40   0    1.03    1.35
   5 -40   0    0.24    1.09
  40 -35   0    0.41    1.34
  40 -35   0    1.23    0.91
 -35  -5   0   -0.88    0.74
  40 -35   0    1.36    1.51
 -35  -5   0    0.23    0.77
 -35  -5   0    0.73    1.05
 -35  -5   0    2.01    0.85
 -35  -5   0    1.77    0.95
 -40  38   0    0.31    1.26
   2 -40   0    1.50    1.14
 -40  38   0   -0.21    0.91
   2 -40   0   -1.16    1.08
   2 -40   0    1.50    1.41
  -2  40   0    0.43    0.79
  40 -38   0    0.90    0.92
  40 -38   0    0.16    1.26
 -38  -2   0    0.87    0.95
 -38  -2   0    1.77    1.11
 -38  -2   0   -0.05    0.70
  40 -38   0    0.46    1.31
 -38  -2   0   -0.51    0.74
 -41   1   0    1.18    0.84
 -41   1   0    2.74    1.08
   1  40   0    0.63    0.58
  40 -41   0    3.38    1.19
  40 -41   0   -0.48    1.35
  -1 -40   0    2.28    1.14
 -40  41   0   -0.04    1.19
  -1 -40   0    0.84    1.20
  -1 -40   0    0.53    1.08
   4  37   0   -0.60    1.10
 -41   4   0    2.82    1.05
 -41   4   0    0.49    0.77
 -41   4   0    0.52    0.72
  37 -41   0   -0.25    1.41
  37 -41   0    0.02    0.78
 -37  41   0    1.75    1.39
  -4 -37   0    1.72    1.24
  -4 -37   0    1.11    1.08
  -4 -37   0    0.93    1.17
  34 -41   0    2.57    1.48
 -41   7   0   -0.23    0.74
 -41   7   0    1.63    0.89
  34 -41   0    1.55    1.02
 -41   7   0    3.46    1.11
   7  34   0   -2.30    1.18
  -7 -34   0   -0.83    1.00
  -7 -34   0    0.38    0.95
 -34  41   0    0.37    1.19
  -7 -34   0   -0.68    1.03
  31 -41   0    1.41    1.18
 -41  10   0   -0.52    0.70
  31 -41   0    0.21    1.34
 -41  10   0    0.89    0.95
 -41  10   0   -0.84    0.75
 -10 -31   0    1.14    0.99
 -31  41   0    0.50    0.86
 -31  41   0    0.22    1.18
 -10 -31   0    1.59    1.13
 -10 -31   0    0.21    1.19
  28 -41   0    0.98    1.15
 -41  13   0    1.71    0.91
  28 -41   0    2.10    1.42
 -41  13   0    3.29    1.28
  41 -13   0    3.67    0.71
 -28  41   0    2.14    1.51
 -28  41   0    3.81    1.63
 -13 -28   0    0.63    0.83
 -28  41   0    1.81    1.13
 -13 -28   0    3.64    1.43
 -13 -28   0   -0.13    1.03
 -41  16   0    1.42    0.89
  25 -41   0    2.11    1.22
  25 -41   0    2.16    1.45
 -41  16   0    2.09    1.00
  25 -41   0    2.08    1.60
  41 -16   0    2.25    0.94
 -16 -25   0    1.69    1.21
 -25  41   0    2.56    1.49
 -25  41   0    4.10    1.54
 -16 -25   0    2.96    1.20
  22 -41   0    2.40    1.53
 -41  19   0    3.38    1.40
 -41  19   0    2.52    1.02
  22 -41   0   -0.28    1.20
  22 -41   0    2.98    1.23
  41 -19   0    0.73    1.06
 -19 -22   0    1.92    1.18
 -22  41   0    2.09    1.06
 -19 -22   0    1.81    1.07
  41 -19   0    4.60    1.12
 -19 -22   0    1.40    0.74
  41 -19   0   -0.03    1.28
 -22  41   0    1.04    1.32
  19 -41   0    0.39    1.27
  19 -41   0   -0.86    1.13
 -41  22   0    1.54    1.24
 -41  22   0    0.41    0.89
 -41  22   0    1.21    0.91
  19 -41   0    1.71    1.16
  41 -22   0   -0.53    1.00
 -19  41   0    1.86    1.09
 -22 -19   0    0.77    1.25
 -22 -19   0    0.60    0.86
  41 -22   0    0.57    1.13
 -22 -19   0    0.55    0.65
 -19  41   0    1.70    1.19
  41 -22   0    2.51    1.81
  41 -22   0    0.29    1.35
 -41  25   0    1.01    1.32
  16 -41   0    1.18    1.09
  16 -41   0    1.18    1.31
  16 -41   0    0.89    1.28
 -41  25   0    0.94    1.02
 -41  25   0    2.86    1.16
 -16  41   0    1.78    1.45
  41 -25   0   -1.29    1.37
 -25 -16   0   -0.45    0.54
 -16  41   0    0.14    0.90
  41 -25   0   -1.18    1.00
  41 -25   0    3.62    1.65
 -25 -16   0    0.68    1.14
 -25 -16   0    0.07    0.84
 -41  28   0    1.22    1.31
  13 -41   0    2.98    1.57
  13 -41   0    2.08    1.37
  13 -41   0    1.84    1.19
 -41  28   0    1.08    1.03
 -28 -13   0    1.81    1.17
 -28 -13   0    0.20    0.53
 -28 -13   0    1.21    0.62
 -13  41   0    0.96    0.90
  41 -28   0    0.19    1.21
 -28 -13   0    1.49    0.92
  41 -28   0    2.06    1.58
  10 -41   0   -0.61    1.18
 -41  31   0    1.21    1.04
  10 -41   0    0.39    1.15
 -41  31   0    3.43    1.49
  10 -41   0   -0.04    1.22
  41 -31   0    1.36    1.59
 -31 -10   0    0.17    0.64
 -31 -10   0    0.38    0.79
  41 -31   0   -0.87    1.08
 -31 -10   0    0.78    1.04
 -31 -10   0   -0.56    0.52
 -10  41   0    0.43    0.91
  41 -31   0   -0.80    0.71
 -41  34   0    0.48    1.01
   7 -41   0    3.76    1.37
   7 -41   0    0.47    1.09
 -41  34   0    1.41    1.31
   7 -41   0    1.30    1.25
  41 -34   0    1.78    1.38
  -7  41   0   -0.41    0.86
 -34  -7   0    0.70    0.82
 -34  -7   0    0.97    0.94
  41 -34   0    1.36    0.87
  41 -34   0    0.05    1.37
 -34  -7   0    0.14    0.79
 -34  -7   0    3.04    0.82
   4 -41   0    1.56    1.31
   4 -41   0    0.21    1.03
 -41  37   0   -1.15    0.70
   4 -41   0   -0.53    1.17
 -41  37   0    1.36    1.36
 -37  -4   0   -0.37    0.85
  41 -37   0   -0.66    1.27
 -37  -4   0    0.81    0.79
  41 -37   0   -0.37    1.32
 -37  -4   0    0.03    0.69
  -4  41   0   -0.02    0.78
 -37  -4   0   -1.32    0.85
  41 -37   0   -0.43    0.72
   1 -41   0   -0.40    0.98
   1 -41   0   -0.10    1.09
   1 -41   0    0.40    1.00
 -41  40   0    0.60    1.16
  41 -40   0    0.97    0.89
 -40  -1   0    0.71    0.89
  -1  41   0    0.70    0.80
  41 -40   0    0.10    1.45
 -40  -1   0    0.90    0.87
 -40  -1   0    2.38    0.89
 -42   3   0    2.23    0.91
  39 -42   0    1.15    1.54
 -42   3   0   -0.69    0.72
  39 -42   0    0.29    0.88
  -3 -39   0    0.21    0.89
  -3 -39   0    1.54    1.16
 -42   6   0   -0.87    0.74
   6  36   0    2.19    1.48
 -42   6   0    1.86    0.83
  36 -42   0    0.00    0.70
 -42   6   0    0.66    0.78
  36 -42   0    1.12    1.47
 -36  42   0   -3.00    1.02
  -6 -36   0    1.04    0.90
  -6 -36   0    0.08    1.14
  -6 -36   0    0.05    1.02
 -42   9   0    0.86    0.93
 -42   9   0    0.85    0.79
  33 -42   0    1.38    1.45
  33 -42   0   -0.70    0.75
 -42   9   0    0.60    0.91
  -9 -33   0    1.60    0.94
  -9 -33   0    0.08    0.99
 -33  42   0   -0.14    1.34
 -42  12   0   -0.18    0.84
  30 -42   0    1.35    1.05
  30 -42   0    1.38    1.47
 -42  12   0    0.39    0.96
 -42  12   0    0.93    0.75
 -12 -30   0    0.04    1.04
 -12 -30   0    0.63    0.84
 -30  42   0    0.91    0.94
 -30  42   0   -0.64    1.14
 -12 -30   0   -1.08    0.91
  27 -42   0    1.39    1.35
 -42  15   0    0.20    0.87
 -42  15   0    1.63    0.84
 -42  15   0    0.32    1.05
  27 -42   0    0.66    1.04
 -27  42   0    1.64    1.10
 -15 -27   0   -0.49    1.01
 -15 -27   0   -0.10    0.64
 -15 -27   0    0.80    1.06
  42 -15   0    0.91    0.72
 -42  18   0   -1.15    0.73
 -42  18   0    0.43    0.79
 -42  18   0    1.92    1.18
  24 -42   0    3.19    1.38
  24 -42   0    2.19    1.56
 -18 -24   0    1.01    1.23
  42 -18   0   -0.40    0.76
 -18 -24   0    1.35    1.03
  42 -18   0    2.13    0.74
 -18 -24   0    1.35    0.75
  42 -18   0    0.70    0.94
 -42  21   0   -0.04    1.03
 -42  21   0    1.46    1.04
  21 -42   0    1.68    1.38
 -42  21   0    0.64    0.85
  21 -42   0   -0.13    1.06
  42 -21   0    1.02    1.39
 -21 -21   0   -0.87    0.79
  42 -21   0    1.39    1.13
 -21 -21   0    1.04    0.72
 -21  42   0    0.07    0.93
 -21 -21   0   -0.27    1.17
  42 -21   0    0.92    1.26
  18 -42   0    1.28    1.45
 -42  24   0    0.75    0.88
 -42  24   0    2.97    1.30
  18 -42   0    3.07    1.58
  18 -42   0    1.03    1.06
 -42  24   0    0.59    0.96
  42 -24   0    2.35    1.62
 -24 -18   0    1.75    1.30
 -24 -18   0    0.85    0.92
  42 -24   0    3.73    1.65
  42 -24   0    3.01    1.58
  42 -24   0    0.28    1.10
 -18  42   0    1.33    0.97
 -24 -18   0    1.37    0.71
 -42  27   0    2.98    1.17
  15 -42   0    0.57    1.05
 -42  27   0   -0.88    1.12
  15 -42   0    0.72    1.36
  15 -42   0    1.06    1.32
  42 -27   0    2.67    1.35
  42 -27   0   -1.84    1.13
 -27 -15   0    0.90    0.61
 -15  42   0    0.26    0.83
 -27 -15   0   -1.39    0.99
 -27 -15   0    1.61    0.92
 -27 -15   0    0.80    0.49
 -27 -15   0    2.35    0.69
  12 -42   0    1.42    1.22
 -42  30   0    1.11    1.36
  12 -42   0    3.78    1.64
  12 -42   0    0.60    1.21
 -42  30   0    0.48    0.98
 -30 -12   0    0.80    0.84
 -12  42   0   -0.20    0.90
 -30 -12   0    0.90    1.08
  42 -30   0   -0.66    1.08
  42 -30   0   -0.93    1.24
 -30 -12   0    0.86    0.66
  42 -30   0    2.38    0.91
 -30 -12   0    1.44    0.59
 -42  33   0    0.33    1.03
   9 -42   0   -0.70    0.93
 -42  33   0    2.19    1.44
   9 -42   0    0.63    1.32
   9 -42   0   -0.75    1.13
  42 -33   0   -0.61    0.70
  -9  42   0    1.87    0.84
 -33  -9   0   -1.10    0.55
 -33  -9   0    1.03    0.85
 -33  -9   0    0.62    0.74
  42 -33   0    0.65    1.37
  42 -33   0   -1.81    0.96
 -33  -9   0    1.95    1.03
 -42  36   0   -1.01    1.11
   6 -42   0    1.14    1.20
 -42  36   0    1.55    1.04
   6 -42   0    0.02    0.92
   6 -42   0    0.41    1.17
 -36  -6   0    0.12    0.79
 -36  -6   0    1.34    0.87
 -36  -6   0    0.60    0.78
  42 -36   0   -0.41    1.18
  -6  42   0   -0.56    0.76
 -36  -6   0   -0.47    0.60
 -36  -6   0   -0.25    0.88
  42 -36   0    2.14    1.42
  42 -36   0    0.54    0.78
 -42  39   0    0.45    1.16
   3 -42   0   -0.94    0.96
   3 -42   0   -0.66    1.04
   3 -42   0    0.22    1.09
  42 -39   0    1.05    1.51
 -39  -3   0    0.59    0.75
 -39  -3   0    2.15    1.07
 -39  -3   0    0.19    0.76
  -3  42   0    0.61    0.77
  42 -39   0    0.13    0.83
 -39  -3   0    1.40    1.03
   0 -42   0    0.71    0.90
   0 -42   0    0.40    1.11
   0 -42   0    1.00    1.12
  42 -42   0    1.91    1.41
  42 -42   0    0.36    0.84
 -42   0   0    0.65    0.78
 -42   0   0    1.48    0.86
 -42   0   0    0.25    0.70
 -43   2   0    1.62    0.86
  41 -43   0    1.01    1.03
 -43   2   0    0.12    0.91
  41 -43   0    2.76    1.64
  -2 -41   0   -1.09    0.94
  -2 -41   0   -0.23    0.97
 -41  43   0    0.65    2.18
  -2 -41   0   -0.29    1.01
  38 -43   0    1.66    1.26
 -43   5   0   -0.06    0.80
 -43   5   0    0.73    0.74
  38 -43   0    0.16    0.77
  -5 -38   0    0.20    1.08
 -38  43   0   -1.39    0.96
  -5 -38   0    0.38    1.16
  -5 -38   0    1.17    0.99
 -43   8   0    1.55    0.86
 -43   8   0    1.19    0.79
  35 -43   0    0.04    1.51
  35 -43   0    0.01    0.79
 -35  43   0    0.49    1.20
  -8 -35   0   -0.31    0.85
  -8 -35   0    1.60    1.13
  -8 -35   0    1.74    1.26
 -43  11   0    1.06    0.93
  32 -43   0    0.51    1.08
  32 -43   0    2.21    1.62
 -43  11   0    1.26    0.96
 -43  11   0    0.92    0.81
 -11 -32   0    0.08    1.05
 -11 -32   0   -1.23    0.69
 -11 -32   0    1.13    1.16
 -43  14   0    5.12    1.13
 -43  14   0    2.08    1.16
  29 -43   0    2.59    1.27
 -43  14   0    1.61    0.95
  29 -43   0    2.71    1.61
 -29  43   0    0.03    1.03
  43 -14   0    1.83    0.40
 -14 -29   0    2.51    1.24
 -14 -29   0    0.51    0.82
  43 -14   0    4.07    0.69
 -14 -29   0    2.45    1.19
  26 -43   0    0.04    1.04
  26 -43   0    0.51    1.31
 -43  17   0    0.78    0.95
 -43  17   0    0.56    0.79
 -43  17   0    0.10    1.06
 -26  43   0   -0.16    1.01
  43 -17   0    2.45    0.92
  43 -17   0    1.26    0.49
 -17 -26   0   -0.03    0.92
 -17 -26   0   -0.29    1.14
 -43  20   0    0.16    0.91
 -43  20   0    1.37    0.87
 -43  20   0    0.64    1.18
  23 -43   0    2.46    1.56
  23 -43   0    0.66    1.17
  43 -20   0    0.63    1.00
  43 -20   0   -0.43    0.78
 -20 -23   0    1.42    1.09
 -20 -23   0    3.12    0.88
  43 -20   0    2.64    1.21
 -20 -23   0    0.30    1.08
  43 -20   0    2.28    1.43
 -43  23   0   -0.42    0.74
  20 -43   0   -0.08    1.04
 -43  23   0    1.21    1.11
 -43  23   0   -0.11    0.87
  20 -43   0   -0.87    1.20
 -20  43   0   -0.27    0.86
  43 -23   0   -0.79    1.30
 -23 -20   0   -0.29    1.06
  43 -23   0   -2.87    0.99
 -23 -20   0    1.40    0.70
  43 -23   0   -1.64    0.93
  43 -23   0   -1.20    1.18
  17 -43   0   -0.50    1.23
 -43  26   0   -0.79    1.07
  17 -43   0    1.20    1.14
 -43  26   0    2.02    0.95
 -26 -17   0   -0.66    1.12
 -17  43   0    0.73    0.86
  43 -26   0    1.92    1.43
  43 -26   0    0.44    1.07
 -26 -17   0    1.41    0.68
 -26 -17   0    1.04    0.94
 -43  29   0    0.47    1.12
  14 -43   0    0.39    0.99
  14 -43   0    1.24    2.15
  14 -43   0    0.18    1.15
 -43  29   0    0.25    0.93
 -29 -14   0   -0.98    0.56
  43 -29   0   -2.37    0.91
 -29 -14   0    0.93    1.15
 -14  43   0    1.48    0.85
  43 -29   0    0.56    1.40
 -29 -14   0    0.19    0.80
  11 -43   0   -0.20    1.00
  11 -43   0    2.24    1.31
  11 -43   0   -1.26    1.12
 -43  32   0    0.45    1.32
  43 -32   0    1.83    1.33
  43 -32   0    0.40    1.39
 -32 -11   0    0.66    0.76
 -11  43   0    1.39    0.85
 -32 -11   0    1.27    1.04
  43 -32   0    0.44    0.62
 -32 -11   0   -0.28    0.62
 -32 -11   0    0.78    0.61
   8 -43   0    0.24    1.26
   8 -43   0    0.07    0.99
 -43  35   0    0.12    1.13
 -43  35   0   -0.75    0.85
   8 -43   0    3.43    1.42
 -35  -8   0   -0.71    0.66
 -35  -8   0   -1.23    0.70
  43 -35   0    0.29    1.14
 -35  -8   0    0.90    0.90
  43 -35   0   -0.20    1.25
  43 -35   0   -0.96    0.65
  -8  43   0    1.07    0.90
 -35  -8   0    0.53    0.55
   5 -43   0    1.61    1.21
 -43  38   0    2.27    1.39
 -43  38   0    0.55    1.04
   5 -43   0    1.12    1.27
   5 -43   0    0.80    1.36
  43 -38   0    0.47    0.84
 -38  -5   0    0.60    0.91
 -38  -5   0    0.88    0.77
  43 -38   0    1.90    2.28
 -38  -5   0   -0.91    0.90
 -38  -5   0    0.37    0.70
  -5  43   0   -1.84    0.97
  43 -38   0    1.33    1.29
   2 -43   0    0.27    1.08
  43 -41   0   -0.28    1.19
 -41  -2   0    0.77    0.78
  43 -41   0    0.07    0.77
 -41  -2   0    1.74    0.88
  -2  43   0   -1.69    0.68
 -41  -2   0    1.35    0.80
 -44   1   0    0.05    0.71
 -44   1   0    0.22    0.74
 -44   1   0    0.99    0.87
  43 -44   0    1.74    1.44
  43 -44   0   -1.20    0.88
  -1 -43   0    0.79    1.12
  -1 -43   0   -0.33    0.88
  -1 -43   0   -0.90    1.31
 -43  44   0   -0.48    1.15
 -44   4   0   -0.33    0.90
 -44   4   0    1.51    0.74
  40 -44   0    0.52    0.90
  40 -44   0    0.37    1.46
  -4 -40   0    0.63    1.07
 -40  44   0   -1.00    1.09
  -4 -40   0   -1.00    1.12
  -4 -40   0   -0.68    0.83
 -44   7   0    0.75    0.84
 -44   7   0    0.77    0.94
  37 -44   0    1.85    1.48
 -44   7   0    0.02    0.69
  37 -44   0   -0.13    0.80
   7  37   0    0.61    1.11
  -7 -37   0   -1.18    0.88
  -7 -37   0   -1.23    0.95
 -37  44   0   -0.37    1.23
  -7 -37   0    0.08    0.98
  34 -44   0   -1.28    0.69
 -44  10   0    2.19    0.94
 -44  10   0    0.48    0.81
 -44  10   0    1.92    0.77
  34 -44   0    0.52    1.14
 -10 -34   0    0.30    1.14
 -10 -34   0    0.48    1.00
 -10 -34   0    0.80    0.88
 -44  13   0    2.49    1.15
 -44  13   0    0.80    0.94
 -44  13   0    1.76    0.86
  31 -44   0    4.92    1.74
  31 -44   0    3.89    1.32
 -13 -31   0    2.67    1.50
 -13 -31   0    1.42    0.88
 -13 -31   0    2.21    1.18
  28 -44   0    2.56    1.53
 -44  16   0    1.79    0.95
  28 -44   0    0.21    0.97
 -44  16   0    2.55    1.18
 -44  16   0   -0.27    0.74
  44 -16   0    1.46    0.69
 -16 -28   0   -0.24    0.90
  44 -16   0    0.54    0.38
 -28  44   0   -0.25    0.86
 -16 -28   0    3.34    1.08
 -16 -28   0   -1.01    1.04
 -44  19   0   -0.54    0.72
  25 -44   0    0.89    1.12
 -44  19   0    1.73    1.10
 -44  19   0    0.23    0.95
  25 -44   0   -0.65    1.24
 -19 -25   0    0.32    0.93
 -19 -25   0   -2.22    0.99
  44 -19   0    1.20    0.65
  44 -19   0    0.78    0.48
  44 -19   0   -0.22    0.62
  44 -19   0   -0.27    0.96
 -25  44   0   -0.33    0.88
 -44  22   0    2.68    1.00
 -44  22   0    0.74    1.08
  22 -44   0    0.24    0.99
  22 -44   0   -0.21    1.29
 -22 -22   0    0.80    0.81
 -22 -22   0   -1.41    1.01
  44 -22   0   -0.70    0.90
 -22 -22   0    0.13    0.87
 -22  44   0   -1.42    1.01
  44 -22   0    0.57    0.52
  44 -22   0   -0.57    1.24
  44 -22   0    2.07    1.13
 -44  25   0    1.55    0.99
  19 -44   0    2.40    1.30
 -44  25   0    0.69    1.17
  19 -44   0    1.53    1.33
  44 -25   0   -0.69    1.26
  44 -25   0   -1.57    1.12
  44 -25   0    0.62    1.08
  44 -25   0    1.58    0.65
 -25 -19   0   -0.18    1.00
  44 -25   0   -0.30    1.09
 -25 -19   0   -0.10    0.66
 -19  44   0   -0.60    0.84
 -44  28   0    1.13    0.92
 -44  28   0   -1.30    0.99
  16 -44   0    1.67    1.22
  16 -44   0    0.34    1.20
 -28 -16   0    0.44    1.09
 -28 -16   0    0.81    0.58
 -16  44   0    1.99    1.04
  44 -28   0    1.42    0.74
 -28 -16   0    0.55    0.83
  44 -28   0    1.95    1.58
  44 -28   0   -1.47    1.39
  44 -28   0    0.58    1.05
  13 -44   0    0.75    1.37
  13 -44   0    0.21    1.19
 -44  31   0    0.45    1.17
 -44  31   0    0.54    0.93
 -31 -13   0    0.15    0.59
 -13  44   0    0.00    0.84
 -31 -13   0   -1.04    0.90
  44 -31   0    1.82    1.39
 -31 -13   0    0.16    0.73
 -31 -13   0    1.60    0.59
  44 -31   0    0.72    1.14
  44 -31   0    0.63    0.77
 -44  34   0    0.64    1.26
  10 -44   0    0.24    1.11
 -44  34   0    2.46    1.22
  10 -44   0   -0.86    0.86
 -10  44   0    0.12    0.81
  44 -34   0    0.10    0.72
 -34 -10   0    1.94    0.68
  44 -34   0    1.02    1.42
  44 -34   0   -0.81    1.20
 -34 -10   0    0.00    0.66
 -34 -10   0    1.47    0.98
 -34 -10   0   -0.41    0.66
   7 -44   0    0.14    1.25
 -44  37   0    1.19    1.32
 -44  37   0   -1.16    0.89
   7 -44   0    0.00    1.10
 -37  -7   0    0.74    0.78
 -37  -7   0    0.34    0.74
  44 -37   0    0.90    1.16
  -7  44   0   -0.84    0.81
  44 -37   0    0.86    0.83
 -37  -7   0   -0.21    0.53
 -37  -7   0   -1.47    0.81
  44 -37   0   -0.03    1.29
 -37  -7   0   -1.72    0.77
 -44  40   0    0.08    1.35
   4 -44   0   -0.81    1.03
   4 -44   0    0.84    1.41
  44 -40   0   -0.02    0.83
 -40  -4   0    1.59    0.90
  -4  44   0   -0.60    0.69
 -40  -4   0    0.57    0.76
 -40  -4   0   -1.20    0.90
  44 -40   0    1.45    1.55
 -40  -4   0   -0.11    0.69
 -44  43   0   -2.82    0.93
   1 -44   0   -1.89    0.98
   1 -44   0   -0.74    0.98
 -43  -1   0   -0.44    0.68
 -43  -1   0    1.06    0.87
  44 -43   0   -1.57    0.63
 -43  -1   0    0.72    0.78
  -1  44   0   -0.40    0.72
  44 -43   0    0.34    1.37
  42 -45   0    0.97    1.02
 -45   3   0   -0.44    0.65
  42 -45   0    1.21    1.44
 -45   3   0   -2.26    0.67
  -3 -42   0    1.55    1.34
  -3 -42   0   -0.10    1.05
  39 -45   0    4.37    1.22
 -45   6   0    0.57    0.76
  39 -45   0   -0.44    1.45
 -45   6   0    0.95    0.91
  -6 -39   0    3.38    1.47
 -45   9   0    0.16    0.88
 -45   9   0    1.34    0.85
  36 -45   0   -0.32    0.74
 -45   9   0    0.15    0.67
  36 -45   0    1.68    1.62
  -9 -36   0    1.31    1.21
  -9 -36   0    0.08    1.04
  -9 -36   0    2.05    1.23
 -45  12   0   -0.10    0.87
 -45  12   0    1.67    1.01
  33 -45   0    2.74    1.62
  33 -45   0    0.56    1.03
 -45  12   0    1.14    0.81
 -12 -33   0    0.81    1.13
 -12 -33   0    0.79    0.98
 -12 -33   0    3.04    1.30
 -45  15   0   -0.36    0.75
 -45  15   0    1.70    1.09
  30 -45   0    0.13    0.99
 -45  15   0    2.55    1.01
  30 -45   0    1.82    1.45
 -15 -30   0    0.01    0.90
  45 -15   0    0.91    0.33
 -15 -30   0    0.24    1.15
  45 -15   0    1.49    0.49
 -15 -30   0   -1.06    0.86
 -45  18   0    1.26    0.83
 -45  18   0   -2.66    0.76
 -45  18   0   -0.81    0.88
  27 -45   0   -0.57    0.95
  27 -45   0   -1.09    0.99
 -18 -27   0   -0.53    0.83
  45 -18   0    1.22    0.80
 -18 -27   0   -1.53    0.69
  45 -18   0   -0.32    0.35
 -18 -27   0   -1.98    0.94
 -27  45   0    1.70    1.10
  24 -45   0   -0.62    0.80
 -45  21   0   -0.01    1.01
  24 -45   0    2.16    1.57
 -45  21   0   -0.49    0.78
 -21 -24   0   -1.07    0.71
  45 -21   0    0.68    0.92
  45 -21   0    1.34    0.87
 -24  45   0   -0.43    0.91
 -21 -24   0    1.64    1.08
  45 -21   0    0.65    0.51
  45 -21   0   -0.20    1.05
 -21 -24   0    2.93    1.24
 -45  24   0   -1.97    0.79
  21 -45   0   -0.01    1.23
  21 -45   0   -0.48    0.91
 -45  24   0    0.94    0.87
  45 -24   0    0.71    1.24
  45 -24   0    0.79    1.25
 -24 -21   0    0.08    0.81
  45 -24   0    0.09    0.46
  45 -24   0    0.12    1.21
 -24 -21   0   -0.26    1.03
 -24 -21   0    0.37    0.69
 -21  45   0    1.58    0.86
  45 -24   0   -1.18    0.83
 -45  27   0    0.31    0.86
  18 -45   0    4.62    1.71
  18 -45   0    1.58    1.18
 -45  27   0    1.79    1.18
  45 -27   0    0.77    2.05
  45 -27   0    1.95    0.76
 -18  45   0    2.73    1.10
  45 -27   0    0.92    1.09
 -27 -18   0    1.77    1.00
 -27 -18   0    2.08    0.75
  45 -27   0    2.86    1.54
 -45  30   0    1.20    1.21
  15 -45   0    0.11    1.26
  15 -45   0   -0.37    1.14
 -45  30   0   -0.80    0.83
  45 -30   0    0.74    0.72
  45 -30   0    0.15    1.09
 -30 -15   0    0.12    0.47
  45 -30   0    0.15    1.21
 -15  45   0    2.78    1.03
 -30 -15   0    0.22    0.58
 -30 -15   0   -0.11    0.71
 -30 -15   0    0.41    1.11
 -30 -15   0    0.87    0.62
 -45  33   0   -1.41    1.04
 -45  33   0   -0.43    0.94
  12 -45   0    0.04    1.15
 -33 -12   0    1.45    0.73
  45 -33   0   -0.45    1.10
 -33 -12   0    1.20    0.81
  45 -33   0    0.33    1.21
 -12  45   0    2.37    0.92
 -33 -12   0    2.19    0.71
 -33 -12   0    1.60    1.03
  45 -33   0   -0.35    0.71
 -45  36   0    2.19    1.47
   9 -45   0   -0.16    1.00
   9 -45   0    2.17    1.47
 -45  36   0    1.22    1.04
 -36  -9   0    3.12    0.88
 -36  -9   0    1.95    0.95
  45 -36   0    1.41    1.28
  45 -36   0    2.49    0.97
  -9  45   0    0.37    0.88
  45 -36   0    1.81    1.46
 -36  -9   0    0.24    0.68
   6 -45   0    1.06    1.13
   6 -45   0   -1.37    1.03
 -45  39   0   -0.87    1.22
 -39  -6   0   -0.17    0.61
  45 -39   0    1.15    0.85
 -39  -6   0    1.39    0.92
  -6  45   0   -0.65    0.85
  45 -39   0   -0.58    1.28
 -39  -6   0   -0.27    0.73
 -39  -6   0   -0.37    0.87
   3 -45   0    0.18    1.07
 -45  42   0    0.69    1.24
   3 -45   0   -2.04    1.07
  45 -42   0    0.21    0.84
 -42  -3   0   -0.49    0.79
  -3  45   0    0.88    0.84
 -42  -3   0    0.70    0.73
  45 -42   0    1.02    1.56
 -42  -3   0    0.94    0.80
   0 -45   0   -1.22    1.09
   0 -45   0   -1.28    1.12
 -45   0   0    1.56    0.81
 -45   0   0   -0.28    0.64
 -45   0   0    0.98    0.81
  45 -45   0    2.01    1.58
  45 -45   0    0.56    0.82
  44 -46   0   -0.26    0.88
 -46   2   0    1.34    0.81
 -46   2   0    1.56    0.72
 -46   2   0   -0.98    0.95
  -2 -44   0   -2.05    1.01
  -2 -44   0    0.30    1.17
 -46   5   0   -1.39    0.68
  41 -46   0   -2.35    0.99
 -46   5   0    1.85    1.13
  41 -46   0    0.38    0.98
  -5 -41   0   -0.72    1.09
  -5 -41   0    1.06    1.30
  -5 -41   0   -0.27    0.91
 -46   8   0   -0.70    0.59
  38 -46   0    0.95    1.51
  38 -46   0    0.22    0.89
  -8 -38   0   -1.04    0.90
  -8 -38   0    0.49    1.22
  -8 -38   0   -2.61    0.95
  35 -46   0    0.20    1.21
 -46  11   0    1.05    0.75
 -46  11   0    1.03    1.01
 -46  11   0    0.10    0.79
  35 -46   0   -0.77    0.76
 -11 -35   0    2.41    1.10
 -11 -35   0    0.36    1.00
 -11 -35   0    0.83    0.97
  32 -46   0    0.33    1.30
 -46  14   0   -0.56    0.75
  32 -46   0    0.88    0.96
 -46  14   0    0.77    0.95
 -46  14   0    0.50    0.92
 -14 -32   0   -0.36    0.88
 -14 -32   0    0.59    0.88
 -14 -32   0   -0.54    0.90
 -46  17   0   -0.19    0.73
 -46  17   0   -0.08    0.91
  29 -46   0    1.82    1.35
 -17 -29   0   -1.33    0.73
 -29  46   0    1.02    1.11
  46 -17   0    1.10    0.39
 -17 -29   0    4.31    1.06
  46 -17   0    0.81    0.71
 -17 -29   0    0.12    1.07
  26 -46   0    1.16    1.41
 -46  20   0    1.06    0.86
  26 -46   0    0.35    1.00
 -46  20   0   -0.86    0.89
 -20 -26   0    0.29    0.76
  46 -20   0    1.03    0.48
 -20 -26   0    2.27    1.28
 -26  46   0    2.41    1.16
 -20 -26   0    0.98    1.02
  46 -20   0   -1.57    0.85
 -46  23   0    0.33    0.78
  23 -46   0    1.90    1.37
 -46  23   0    0.21    0.98
  23 -46   0   -0.63    0.77
  46 -23   0   -1.78    0.99
 -23 -23   0    0.89    0.74
  46 -23   0    0.06    0.97
 -23  46   0    0.60    0.90
  46 -23   0    1.13    1.31
 -23 -23   0    0.89    1.11
  46 -23   0    1.24    0.56
 -23 -23   0    0.97    0.96
 -46  26   0    1.11    1.12
 -46  26   0   -0.13    0.75
  20 -46   0    1.80    1.39
  20 -46   0    2.69    1.39
  46 -26   0    0.55    1.10
  46 -26   0    0.33    1.35
  46 -26   0    1.09    0.63
  46 -26   0   -0.96    1.25
  46 -26   0   -0.54    0.94
 -26 -20   0    0.92    0.66
 -20  46   0    2.23    0.97
 -26 -20   0   -0.25    0.71
 -26 -20   0    0.64    1.11
  17 -46   0   -1.71    0.95
 -46  29   0   -0.87    0.99
 -46  29   0    0.40    0.84
 -29 -17   0   -0.29    0.94
  46 -29   0    1.05    1.03
  46 -29   0    0.02    0.59
  46 -29   0   -1.85    1.33
  46 -29   0    2.28    1.43
 -29 -17   0   -0.15    0.73
 -17  46   0   -0.55    0.67
 -29 -17   0    0.90    0.59
 -46  32   0   -1.27    1.00
  14 -46   0    0.43    1.28
  14 -46   0   -1.06    0.97
 -46  32   0   -1.11    0.75
 -32 -14   0    2.32    0.74
 -14  46   0   -0.98    0.86
  46 -32   0    0.30    0.70
  46 -32   0    1.46    1.19
  46 -32   0   -1.93    1.04
 -32 -14   0    0.91    0.54
 -32 -14   0    0.29    0.72
 -32 -14   0    0.98    1.00
 -46  35   0    2.54    1.47
  11 -46   0   -0.22    0.98
  11 -46   0    0.25    1.09
  46 -35   0    3.38    1.38
  46 -35   0    1.16    1.38
 -35 -11   0    2.23    0.86
 -11  46   0    1.96    1.02
  46 -35   0    1.26    0.83
 -35 -11   0    2.81    1.14
 -35 -11   0    2.57    0.77
 -35 -11   0    1.59    0.57
   8 -46   0    0.02    1.08
 -46  38   0    0.14    1.23
   8 -46   0    1.73    1.31
  46 -38   0    0.49    1.22
 -38  -8   0   -0.67    0.71
  -8  46   0    0.09    0.97
 -38  -8   0    0.95    0.66
  46 -38   0    0.50    0.78
 -38  -8   0    0.94    0.92
 -38  -8   0   -0.20    0.62
 -46  41   0    1.65    1.45
   5 -46   0   -1.50    0.85
   5 -46   0    0.18    1.26
 -41  -5   0    0.18    0.71
  46 -41   0   -0.53    0.67
 -41  -5   0   -1.79    0.89
 -41  -5   0    0.06    0.66
  46 -41   0   -0.01    1.27
  -5  46   0    1.78    1.42
   2 -46   0    2.03    1.62
   2 -46   0    0.60    1.19
 -46  44   0   -0.61    1.03
  46 -44   0   -0.11    1.41
 -44  -2   0   -1.24    0.59
 -44  -2   0    1.32    0.76
  46 -44   0   -0.73    0.74
  -2  46   0    0.13    0.81
 -44  -2   0    1.74    0.87
 -47   4   0    0.77    0.74
  43 -47   0    0.66    1.57
  43 -47   0    0.60    0.83
 -47   4   0   -0.81    0.86
  -4 -43   0    1.02    1.20
  -4 -43   0    0.58    1.16
  -4 -43   0   -0.93    1.13
  40 -47   0   -0.10    1.04
 -47   7   0   -0.14    0.98
 -47   7   0   -1.51    0.64
  -7 -40   0    1.59    1.18
  -7 -40   0    1.77    1.30
  -7 -40   0    1.30    1.24
  37 -47   0   -0.64    0.79
  37 -47   0    2.39    1.64
 -47  10   0    2.49    0.96
 -47  10   0   -0.48    0.68
 -10 -37   0   -1.29    0.90
 -10 -37   0    0.74    1.04
 -10 -37   0   -0.49    0.86
 -47  13   0   -1.35    0.58
  34 -47   0    4.28    1.85
  34 -47   0    0.07    1.11
 -47  13   0   -1.54    0.86
 -47  13   0    1.72    0.87
 -13 -34   0    0.82    1.02
 -13 -34   0   -0.63    1.00
 -13 -34   0   -0.82    0.88
 -47  16   0    0.22    0.95
  31 -47   0    1.55    1.46
 -47  16   0    1.17    0.83
  31 -47   0    2.18    1.42
 -16 -31   0   -0.79    0.78
 -16 -31   0   -0.56    0.85
 -16 -31   0    0.03    1.04
 -47  19   0   -0.18    0.96
 -47  19   0   -0.10    0.73
  28 -47   0    0.21    1.40
 -19 -28   0   -0.27    0.79
  47 -19   0   -0.49    0.75
 -19 -28   0   -0.36    0.90
 -19 -28   0    1.68    1.09
  47 -19   0    0.76    0.43
 -28  47   0    2.25    1.03
  25 -47   0   -1.25    0.95
 -47  22   0   -1.39    0.69
 -47  22   0    0.51    0.97
 -22 -25   0    1.07    0.93
 -22 -25   0   -0.57    1.02
  47 -22   0    0.86    0.50
  47 -22   0    2.01    0.81
 -25  47   0   -1.08    0.88
  47 -22   0   -0.33    0.77
  47 -22   0    0.21    0.90
 -47  25   0    0.23    0.80
 -47  25   0   -0.79    0.89
  22 -47   0   -0.21    1.11
  22 -47   0    1.36    1.07
  47 -25   0   -0.67    1.17
 -25 -22   0   -0.97    0.90
 -25 -22   0   -1.09    0.72
 -22  47   0    0.48    0.87
  47 -25   0    0.03    0.51
  47 -25   0    1.31    1.12
  47 -25   0   -0.42    0.88
 -25 -22   0    0.88    0.68
  19 -47   0    2.87    1.58
  19 -47   0    1.02    1.09
 -47  28   0   -0.42    1.00
 -47  28   0    0.53    1.16
  47 -28   0    0.63    1.28
 -28 -19   0   -0.84    0.60
 -28 -19   0    0.00    0.66
 -28 -19   0    2.13    1.24
  47 -28   0   -1.26    1.26
  47 -28   0   -0.31    1.16
 -19  47   0    0.96    0.85
  47 -28   0    0.27    1.09
  16 -47   0    3.52    1.65
 -47  31   0   -0.43    0.92
 -47  31   0    0.37    1.12
  16 -47   0   -0.23    1.05
 -31 -16   0    2.11    0.67
  47 -31   0    2.37    1.54
 -31 -16   0    2.28    1.13
 -31 -16   0    0.63    0.83
  47 -31   0    0.87    1.18
  47 -31   0    1.08    0.74
 -16  47   0    1.31    0.93
 -47  34   0   -0.24    1.15
  13 -47   0    3.25    1.63
  13 -47   0   -0.09    1.04
 -47  34   0   -1.18    0.92
 -34 -13   0    0.27    0.50
 -34 -13   0    1.77    1.07
  47 -34   0    0.70    0.71
 -34 -13   0    1.56    0.86
 -34 -13   0   -0.74    0.61
  47 -34   0    3.43    1.33
 -13  47   0   -1.98    0.71
  47 -34   0   -1.34    1.15
 -47  37   0   -0.51    0.90
  10 -47   0    1.34    1.28
 -47  37   0   -0.12    1.08
 -37 -10   0    0.72    0.60
 -37 -10   0    0.57    0.92
  47 -37   0    2.05    1.24
  47 -37   0   -1.09    0.65
 -37 -10   0    1.17    0.75
 -37 -10   0    1.63    0.74
 -10  47   0    0.71    0.97
  47 -37   0    1.71    1.60
 -47  40   0    0.05    1.29
   7 -47   0   -0.27    1.18
   7 -47   0   -0.88    1.07
 -40  -7   0   -0.09    0.69
  47 -40   0   -0.67    1.35
 -40  -7   0   -0.27    0.78
  47 -40   0    0.59    0.82
 -40  -7   0    1.17    0.73
  -7  47   0   -0.56    0.86
 -40  -7   0    1.80    1.00
   4 -47   0    1.22    1.35
   4 -47   0   -1.86    0.95
 -47  43   0    0.14    1.26
  47 -43   0    0.78    0.94
 -43  -4   0   -0.54    0.86
  47 -43   0    0.43    1.49
  -4  47   0   -1.61    0.78
 -43  -4   0   -0.64    0.67
 -43  -4   0    0.59    0.73
  42 -48   0    2.49    1.59
  42 -48   0    0.21    0.95
 -48   6   0    0.75    0.81
 -48   6   0    0.78    0.72
  -6 -42   0    1.88    1.19
  -6 -42   0   -0.35    0.96
  -6 -42   0    0.44    1.34
  39 -48   0    2.60    1.66
 -48   9   0    0.03    0.91
  39 -48   0   -0.33    0.90
  -9 -39   0   -1.02    0.81
  -9 -39   0    0.61    1.21
  36 -48   0    1.66    1.06
 -48  12   0   -0.53    0.68
  36 -48   0    2.00    1.75
 -12 -36   0   -0.74    0.96
 -12 -36   0   -0.73    0.91
 -12 -36   0    1.09    1.16
 -48  15   0   -0.09    0.85
 -48  15   0    1.43    0.70
 -15 -33   0    0.86    1.21
 -15 -33   0    1.15    0.94
 -15 -33   0    1.09    1.15
 -48  18   0    0.07    0.75
  30 -48   0    0.89    1.02
  30 -48   0    1.01    1.63
 -48  18   0   -0.93    0.87
 -18 -30   0    0.20    0.86
  48 -18   0    0.22    0.35
 -18 -30   0   -1.16    0.77
  48 -18   0    1.00    0.58
 -18 -30   0    0.72    1.13
  27 -48   0    0.36    1.30
 -48  21   0   -0.50    0.94
  27 -48   0    0.99    0.93
 -48  21   0   -0.24    0.76
 -27  48   0    2.49    1.24
 -21 -27   0    0.99    1.20
 -21 -27   0   -0.06    0.76
  48 -21   0    0.19    0.42
  48 -21   0   -0.02    0.80
  24 -48   0    0.48    1.06
  24 -48   0    1.30    1.44
 -48  24   0    2.16    1.24
 -48  24   0    0.57    0.79
  48 -24   0    2.63    1.12
 -24 -24   0    1.35    0.77
 -24  48   0   -1.33    1.01
 -24 -24   0    1.33    1.31
 -24 -24   0    0.91    0.94
  48 -24   0   -0.11    1.30
  48 -24   0    0.55    1.04
  48 -24   0    1.28    0.56
 -48  27   0    1.50    0.92
  21 -48   0   -0.45    1.17
 -48  27   0    0.33    1.07
  21 -48   0   -0.06    0.93
  48 -27   0   -1.26    1.30
 -21  48   0    0.50    0.95
 -27 -21   0    0.09    1.04
  48 -27   0    0.33    0.62
  48 -27   0   -0.06    0.95
 -27 -21   0    2.12    0.79
 -27 -21   0    1.89    0.95
  48 -27   0   -2.20    1.02
  48 -27   0    0.35    1.10
  18 -48   0   -0.86    0.88
 -48  30   0    0.11    1.26
 -18  48   0    0.58    0.94
 -30 -18   0    1.97    0.93
  48 -30   0    0.15    1.03
  48 -30   0   -0.25    0.60
  48 -30   0   -0.70    1.25
  48 -30   0   -1.78    1.20
  48 -30   0   -0.95    1.15
 -30 -18   0   -0.45    0.57
 -48  33   0   -0.03    1.01
 -48  33   0    0.62    1.26
  15 -48   0    2.20    1.29
  48 -33   0   -0.60    1.76
  48 -33   0    1.23    0.78
  48 -33   0    1.86    1.36
 -33 -15   0    0.40    0.49
 -15  48   0    0.05    0.97
  48 -33   0    1.13    1.56
 -33 -15   0    0.52    0.66
 -33 -15   0    0.53    0.61
 -33 -15   0    0.61    0.76
 -33 -15   0   -2.33    0.84
 -48  36   0    1.97    1.17
  12 -48   0    1.08    1.48
 -48  36   0    2.08    1.33
  12 -48   0   -0.12    1.00
 -36 -12   0    0.31    0.72
 -36 -12   0    0.67    0.64
 -36 -12   0    1.22    0.81
 -36 -12   0    0.94    1.04
  48 -36   0    1.08    1.33
  48 -36   0    0.11    0.72
  48 -36   0    0.02    1.07
   9 -48   0    0.91    1.31
   9 -48   0    2.34    1.42
 -48  39   0   -0.47    1.05
 -39  -9   0   -0.89    0.85
 -39  -9   0    3.22    0.98
 -39  -9   0   -1.31    0.72
  48 -39   0   -2.17    1.13
  48 -39   0    2.07    0.97
 -39  -9   0    2.60    0.75
 -39  -9   0    0.28    0.71
  -9  48   0    0.45    1.06
 -48  42   0   -0.10    1.25
   6 -48   0    0.59    1.33
   6 -48   0   -0.27    1.04
 -42  -6   0    0.92    0.70
  48 -42   0   -0.15    0.78
  -6  48   0   -0.71    0.91
 -42  -6   0   -1.84    0.90
 -42  -6   0   -2.53    0.82
 -42  -6   0    1.97    0.80
  41 -49   0   -1.11    0.91
  41 -49   0   -0.07    1.64
 -49   8   0    0.65    0.67
 -49   8   0   -0.02    1.04
  -8 -41   0   -0.97    1.09
  -8 -41   0    1.80    1.30
  -8 -41   0   -0.22    0.95
  38 -49   0    1.02    1.08
 -49  11   0    0.45    0.72
  38 -49   0   -0.29    1.21
 -11 -38   0    1.08    1.01
 -11 -38   0   -1.65    1.01
 -11 -38   0   -1.47    0.86
 -49  14   0   -0.54    0.64
 -49  14   0    1.35    1.01
  35 -49   0    0.47    1.34
  35 -49   0   -0.42    0.92
 -14 -35   0   -0.93    0.91
 -14 -35   0   -0.33    1.13
 -14 -35   0    2.03    1.02
  32 -49   0    0.88    0.97
 -49  17   0    1.23    1.04
  32 -49   0    1.70    1.54
 -17 -32   0   -0.29    0.88
 -17 -32   0    0.39    1.07
  29 -49   0    0.81    0.93
  29 -49   0   -0.90    1.00
 -49  20   0    0.93    0.72
 -20 -29   0   -0.91    0.81
 -20 -29   0    0.63    1.10
 -20 -29   0   -0.15    0.80
  49 -20   0   -0.49    0.37
  49 -20   0   -0.66    0.65
 -49  23   0   -2.05    0.68
  26 -49   0    1.02    1.16
 -49  23   0    0.30    1.03
  26 -49   0    0.22    0.97
  49 -23   0   -1.69    0.93
 -23 -26   0   -0.06    0.72
  49 -23   0    1.42    0.51
 -23 -26   0    0.33    0.80
  49 -23   0   -0.40    0.66
 -23 -26   0    2.48    1.37
  49 -23   0    0.18    0.65
 -26  49   0    0.05    0.78
 -49  26   0    1.01    0.84
  23 -49   0    0.88    1.30
  23 -49   0    0.04    1.10
 -49  26   0    0.08    1.04
  49 -26   0    0.32    0.57
  49 -26   0   -0.31    0.81
  49 -26   0   -0.21    1.36
  49 -26   0    3.34    1.28
 -26 -23   0    2.58    1.25
 -26 -23   0   -0.37    0.71
  49 -26   0    1.00    1.06
 -26 -23   0   -1.24    0.64
 -23  49   0    0.50    1.01
  20 -49   0    1.80    1.48
 -49  29   0    1.54    0.92
 -49  29   0    1.31    1.17
  20 -49   0   -1.36    0.90
  49 -29   0    0.60    1.28
  49 -29   0    2.07    1.65
 -20  49   0   -0.23    0.84
  49 -29   0   -2.53    1.14
 -29 -20   0   -1.16    0.90
  49 -29   0    0.29    0.55
 -29 -20   0    0.24    0.73
  49 -29   0    0.13    0.94
 -29 -20   0    2.03    0.74
  17 -49   0    0.35    1.07
  17 -49   0   -0.10    1.24
 -49  32   0    0.74    1.19
 -49  32   0    0.50    0.91
  49 -32   0    0.41    0.62
 -32 -17   0    0.14    0.62
  49 -32   0   -1.65    0.88
 -32 -17   0    0.11    1.08
  49 -32   0   -0.23    1.36
  49 -32   0   -1.97    1.02
 -17  49   0   -0.20    0.92
 -49  35   0   -0.93    0.90
  14 -49   0    1.24    1.26
 -49  35   0    1.73    1.04
  14 -49   0    1.18    1.21
  49 -35   0    0.23    0.68
 -14  49   0   -1.67    0.82
 -35 -14   0   -0.38    0.73
 -35 -14   0   -0.51    0.51
  49 -35   0   -0.48    1.19
 -35 -14   0    0.45    0.72
 -35 -14   0    0.20    1.03
  49 -35   0   -0.48    1.10
  11 -49   0    0.26    1.10
  11 -49   0    0.88    1.51
 -11  49   0    1.33    1.07
 -38 -11   0    1.37    0.95
  49 -38   0    1.31    1.44
  49 -38   0   -0.23    0.68
 -38 -11   0    0.77    0.80
  49 -38   0    0.72    2.05
 -49  41   0    0.19    1.32
   8 -49   0   -0.73    1.21
   8 -49   0    0.01    1.30
 -41  -8   0    1.14    1.03
  49 -41   0    1.74    1.00
 -41  -8   0   -0.29    0.93
  -8  49   0   -0.18    0.98
 -41  -8   0    0.86    0.63
 -41  -8   0    1.73    0.77
  49 -41   0    0.12    1.46
  40 -50   0   -0.75    1.15
 -50  10   0    1.17    0.73
  40 -50   0    0.76    0.91
 -10 -40   0    1.36    1.12
 -10 -40   0   -1.11    1.09
  37 -50   0    1.89    1.08
  37 -50   0    3.06    1.79
 -13 -37   0    1.87    1.20
 -13 -37   0    2.75    1.07
 -13 -37   0   -0.60    1.13
  34 -50   0    2.09    1.24
 -50  16   0    0.76    1.02
 -50  16   0   -0.07    0.69
  34 -50   0   -1.25    1.38
 -16 -34   0    1.34    1.16
 -16 -34   0   -0.86    0.95
 -16 -34   0    4.04    1.59
  31 -50   0    0.21    1.04
 -50  19   0   -0.17    0.88
  31 -50   0   -0.88    1.09
 -50  19   0   -0.63    0.69
  50 -19   0   -0.67    0.30
 -19 -31   0    0.20    1.32
 -19 -31   0   -1.75    0.73
 -19 -31   0   -0.57    0.84
 -50  22   0   -1.02    0.72
 -50  22   0    0.74    0.93
  28 -50   0   -2.20    1.14
  28 -50   0    0.62    1.10
 -22 -28   0    1.03    0.92
 -22 -28   0   -0.71    1.12
  50 -22   0   -0.81    0.37
  50 -22   0   -0.68    0.83
 -22 -28   0   -0.66    0.83
 -50  25   0    0.31    0.74
  25 -50   0   -1.68    0.88
  25 -50   0   -0.20    1.05
 -50  25   0    0.92    1.19
  50 -25   0    0.27    0.93
 -25 -25   0    0.07    0.82
 -25 -25   0   -0.29    1.07
  50 -25   0    2.08    1.23
  50 -25   0    0.24    0.49
 -25 -25   0   -0.16    0.91
 -25  50   0   -1.98    0.83
  50 -25   0    0.31    0.88
  22 -50   0   -2.73    0.81
 -50  28   0    1.93    1.18
 -50  28   0   -0.47    0.77
  22 -50   0    0.01    1.12
  50 -28   0    0.60    1.26
 -28 -22   0   -0.29    0.65
 -28 -22   0   -0.79    0.72
  50 -28   0    0.89    1.22
  50 -28   0   -0.13    0.56
 -28 -22   0   -1.33    1.05
  50 -28   0    0.42    1.26
 -22  50   0   -1.37    0.83
  50 -28   0    1.12    1.07
  19 -50   0   -0.29    0.99
  19 -50   0    2.91    1.41
 -50  31   0    0.79    1.26
 -50  31   0    2.13    1.08
  50 -31   0   -0.79    1.32
  50 -31   0   -2.20    1.17
 -31 -19   0    0.17    0.61
 -19  50   0    0.90    1.00
  50 -31   0   -0.98    0.98
  50 -31   0   -0.09    1.28
 -31 -19   0   -0.02    0.64
  50 -31   0    1.64    0.74
 -31 -19   0    1.19    1.22
  16 -50   0    0.62    1.23
 -50  34   0    0.24    0.98
 -50  34   0   -1.28    0.87
  16 -50   0    0.09    1.26
  50 -34   0   -0.25    1.80
  50 -34   0   -1.48    0.51
 -16  50   0   -2.28    0.87
  50 -34   0   -1.30    1.38
 -34 -16   0   -1.65    0.70
  50 -34   0   -1.24    1.30
 -34 -16   0   -0.88    0.95
  13 -50   0    1.31    1.20
 -50  37   0    1.46    1.41
  13 -50   0    0.15    1.21
  50 -37   0    0.25    1.14
 -13  50   0    0.17    1.08
 -37 -13   0   -0.45    0.66
 -37 -13   0    0.90    1.08
  50 -37   0    3.92    1.60
 -37 -13   0    0.93    0.67
  50 -37   0   -0.16    0.71
 -37 -13   0    2.01    0.84
  10 -50   0   -1.35    1.17
 -50  40   0   -0.11    1.18
  10 -50   0   -0.82    1.26
 -10  50   0    0.55    1.07
 -40 -10   0   -1.70    0.61
  50 -40   0   -0.33    0.67
 -40 -10   0    2.50    1.12
 -40 -10   0    0.57    0.78
 -40 -10   0    0.13    0.74
 -40 -10   0   -2.01    0.86
  50 -40   0   -2.00    1.08
  39 -51   0   -0.06    1.34
 -51  12   0   -0.01    0.67
  39 -51   0   -0.47    0.93
 -12 -39   0    0.90    1.10
 -12 -39   0    0.57    1.26
 -51  15   0   -1.23    0.71
  36 -51   0   -0.76    1.02
  36 -51   0   -1.68    0.94
 -15 -36   0    0.60    1.07
 -15 -36   0    2.87    1.28
 -15 -36   0    0.95    1.33
  33 -51   0    0.56    1.02
 -51  18   0   -1.14    0.65
 -51  18   0   -1.34    0.94
  33 -51   0   -0.84    1.07
 -18 -33   0    1.93    1.23
 -18 -33   0   -0.48    0.90
 -18 -33   0    0.04    0.96
  30 -51   0   -1.52    1.37
  30 -51   0    1.12    1.11
 -51  21   0   -1.61    0.79
 -51  21   0    0.81    1.17
 -21 -30   0    0.96    0.92
  51 -21   0    0.98    0.45
  51 -21   0   -0.62    0.61
 -21 -30   0   -2.02    0.90
 -21 -30   0    0.43    0.93
 -51  24   0   -0.14    0.72
 -51  24   0   -0.47    0.90
  27 -51   0    1.66    1.21
  27 -51   0   -0.49    1.21
 -24 -27   0    0.61    1.21
  51 -24   0   -1.16    1.01
 -24 -27   0    1.43    0.82
 -24 -27   0   -0.68    0.81
  51 -24   0    0.59    0.52
 -51  27   0   -2.02    0.80
  24 -51   0   -1.40    1.02
  24 -51   0    1.04    1.13
 -51  27   0    1.62    0.95
  51 -27   0    0.53    0.52
 -27 -24   0    0.07    0.78
  51 -27   0    0.28    1.28
  51 -27   0   -1.12    1.11
  51 -27   0    0.56    1.04
 -27 -24   0   -1.28    1.09
 -27 -24   0    0.74    0.99
  51 -27   0   -0.69    0.99
 -24  51   0   -0.81    0.87
 -51  30   0    0.78    0.94
  21 -51   0   -0.10    1.16
 -51  30   0   -1.67    0.90
  21 -51   0    1.58    1.44
  51 -30   0    3.24    1.47
 -30 -21   0   -0.29    0.61
 -30 -21   0   -0.20    1.15
  51 -30   0    1.97    1.65
  51 -30   0    1.01    1.11
 -21  51   0    1.16    0.91
  51 -30   0   -0.91    0.50
  51 -30   0    0.33    1.24
 -30 -21   0    0.48    0.88
  18 -51   0    0.49    1.23
 -51  33   0    0.04    1.01
  18 -51   0   -0.31    1.24
 -51  33   0   -2.85    0.86
  51 -33   0   -1.21    1.30
  51 -33   0   -0.22    0.60
 -33 -18   0   -2.06    0.63
  51 -33   0    2.61    1.64
  51 -33   0   -1.80    1.09
  51 -33   0    3.15    1.76
 -33 -18   0    0.25    0.71
 -51  36   0   -1.29    1.17
  15 -51   0   -0.49    0.90
  15 -51   0    0.78    1.25
  51 -36   0    2.84    1.36
  51 -36   0    0.66    1.59
 -36 -15   0    0.26    0.79
 -15  51   0    0.45    0.98
 -36 -15   0    0.47    0.74
 -36 -15   0    1.11    1.26
  51 -36   0    0.74    1.29
 -36 -15   0   -0.29    0.52
  51 -36   0   -0.34    0.67
 -36 -15   0    0.81    0.64
 -51  39   0    1.52    1.49
  12 -51   0    0.91    1.18
  12 -51   0   -0.96    1.18
 -39 -12   0   -0.72    0.92
  51 -39   0    0.08    0.74
 -39 -12   0   -2.73    1.11
 -39 -12   0   -1.20    0.61
  51 -39   0   -1.17    1.33
 -39 -12   0   -0.26    0.71
 -12  51   0    1.34    1.14
 -39 -12   0   -1.26    0.79
 -52  17   0    1.13    0.80
  35 -52   0    0.96    1.24
  35 -52   0    0.63    1.46
 -17 -35   0   -0.43    1.09
 -17 -35   0    0.75    0.89
 -17 -35   0   -0.97    0.94
 -52  20   0   -0.04    0.76
  32 -52   0   -2.05    0.97
  32 -52   0   -2.33    1.11
 -52  20   0   -0.26    1.07
 -20 -32   0    2.46    1.07
 -20 -32   0   -0.08    1.24
 -20 -32   0    0.60    1.13
 -52  23   0    0.59    1.16
  29 -52   0   -1.45    1.02
  29 -52   0    1.64    1.35
 -52  23   0   -0.09    0.72
 -23 -29   0    0.00    1.30
 -23 -29   0    1.67    1.00
  52 -23   0   -1.79    0.76
 -23 -29   0   -1.12    0.80
  52 -23   0    0.20    0.44
 -52  26   0   -0.37    0.74
  26 -52   0   -0.80    0.77
  26 -52   0   -0.21    1.48
 -52  26   0   -0.74    1.04
 -26 -26   0    0.65    0.79
  52 -26   0    0.51    0.54
  52 -26   0    0.32    0.89
  52 -26   0   -1.93    0.77
 -26 -26   0   -1.72    0.78
  52 -26   0   -2.77    1.02
 -26 -26   0   -0.68    1.05
 -52  29   0   -1.30    0.95
  23 -52   0   -0.20    1.11
  23 -52   0   -2.21    0.84
 -52  29   0   -2.19    0.87
  52 -29   0   -1.29    1.21
  52 -29   0   -0.18    0.58
 -23  52   0    2.28    1.03
  52 -29   0    0.76    1.30
 -29 -23   0   -0.19    1.29
 -29 -23   0    1.28    0.83
 -29 -23   0    1.06    0.90
  52 -29   0    0.64    1.43
  52 -29   0    0.15    1.08
  20 -52   0    0.41    1.32
  20 -52   0   -0.08    1.18
 -52  32   0    0.87    1.21
 -52  32   0   -2.85    0.92
  52 -32   0   -1.28    1.21
  52 -32   0   -1.88    1.33
  52 -32   0   -1.01    1.10
 -32 -20   0    0.44    0.75
  52 -32   0   -0.11    0.61
  52 -32   0   -2.33    1.14
 -20  52   0   -2.34    0.83
 -32 -20   0    0.19    1.27
 -32 -20   0    1.44    0.94
  17 -52   0    0.78    1.01
 -52  35   0    0.69    1.25
 -52  35   0    0.98    1.01
  17 -52   0   -1.01    0.95
 -35 -17   0   -0.02    0.80
 -35 -17   0    0.02    0.67
  52 -35   0   -1.56    1.29
 -35 -17   0   -0.24    1.06
  52 -35   0   -1.16    1.31
 -17  52   0    1.97    1.07
  52 -35   0   -0.52    0.78
  52 -35   0    3.26    1.40
 -53  22   0   -0.60    1.05
  31 -53   0   -0.24    1.17
 -53  22   0   -0.02    0.81
  31 -53   0   -0.71    0.79
 -22 -31   0   -1.97    0.83
  53 -22   0    0.49    0.45
 -22 -31   0    0.56    0.96
 -22 -31   0   -2.51    0.93
  53 -22   0    0.49    0.70
  28 -53   0    1.09    1.66
  28 -53   0   -0.86    0.86
 -53  25   0    2.93    1.45
 -53  25   0    1.41    0.85
 -25 -28   0    1.23    1.22
  53 -25   0    0.75    0.54
 -25 -28   0    2.45    0.99
  53 -25   0    0.82    0.94
  25 -53   0    0.28    1.10
 -53  28   0    0.57    1.20
  25 -53   0    0.96    1.60
 -28 -25   0   -0.82    0.70
 -28 -25   0   -0.94    1.17
 -28 -25   0   -0.92    0.78
  53 -28   0    1.47    1.52
  53 -28   0   -0.96    1.08
  22 -53   0   -0.65    0.90
 -53  31   0    0.83    0.91
  22 -53   0   -0.51    1.13
 -53  31   0   -1.08    1.02
  53 -31   0    1.34    1.48
 -31 -22   0   -1.30    0.70
  53 -31   0    0.60    0.62
 -31 -22   0    1.26    1.27
 -22  53   0   -1.95    0.87
  53 -31   0    1.70    1.39
 -31 -22   0   -0.06    0.76
  53 -31   0   -0.93    1.28
  53 -31   0   -0.86    0.89
  -1   0  -1    4.34    0.56
   0   1  -1    6.49    0.59
   1  -1  -1    3.53    0.46
   1  -1  -1    5.13    0.56
  -1   0  -1    4.82    0.53
   0   1  -1    5.95    0.55
   0   1  -1    5.02    0.50
  -1   1   1    3.61    0.48
   1   0   1    4.23    0.52
  -1   3  -1  162.71    3.35
   3  -2  -1  164.36    3.39
   3  -2  -1  163.66    3.44
   3  -2  -1  159.45    3.45
  -2  -1  -1  138.30    3.52
  -3   2   1  147.36    3.40
   2   1   1  168.23    3.64
   2   1   1  164.31    3.52
   2   1   1  167.23    3.57
  -2   2  -1   35.74    1.40
   2   0  -1   43.00    1.35
  -2   2  -1   36.58    1.41
   0  -2  -1   37.99    1.41
  -2   2  -1   37.75    1.34
   2   0  -1   41.09    1.35
   0  -2  -1   32.49    1.32
   2   0  -1   41.37    1.34
   2  -2   1   37.80    1.43
   0   2   1   39.32    1.37
   0   2   1   41.56    1.42
  -3  -2  -1   89.79    2.38
   5  -3  -1   89.79    2.26
  -3  -2  -1   85.01    2.47
   5  -3  -1   87.78    1.95
   5  -3  -1   85.98    2.31
  -2   5  -1   86.70    2.25
   5  -3  -1   90.82    2.18
   3   2   1   89.39    2.32
   2  -5   1   88.67    2.28
   3   2   1   87.79    2.45
  -5   3   1   92.01    2.33
   1   2  -1    9.14    0.55
  -3   1  -1    6.67    0.66
  -3   1  -1    8.31    0.71
   1   2  -1    9.18    0.63
   2  -3  -1    9.38    0.72
   2  -3  -1    7.38    0.59
   2  -3  -1    9.06    0.68
   3  -1   1    8.81    0.72
  -2   3   1    8.64    0.66
   3  -1   1    8.99    0.73
  -2   3   1    7.12    0.64
  -1  -3  -1  109.46    2.79
   4  -1  -1  107.54    2.44
   4  -1  -1  110.05    2.56
  -3   4  -1  108.34    2.63
   4  -1  -1  109.15    2.49
  -1  -3  -1  100.26    2.64
  -4   1   1   98.39    2.52
   1   3   1  108.43    2.67
   1   3   1  108.84    2.72
   3  -4   1  110.54    2.67
   1   3   1  110.28    2.66
   7  -4  -1   65.00    1.55
   7  -4  -1   64.95    2.00
  -4  -3  -1   67.96    2.03
  -3   7  -1   65.86    2.01
   7  -4  -1   66.53    1.90
   7  -4  -1   64.81    1.74
  -4  -3  -1   65.09    2.01
  -4  -3  -1   68.57    2.22
   4   3   1   65.88    2.12
  -7   4   1   65.63    1.64
  -7   4   1   64.52    1.61
   3  -7   1   66.75    2.04
   4   3   1   66.48    1.91
  -7   4   1   67.52    1.99
  -7   4   1   68.89    2.04
  -4   0  -1  143.31    3.45
  -4   0  -1  143.69    3.39
   4  -4  -1  150.75    3.41
   4  -4  -1  149.05    3.22
   4  -4  -1  146.57    3.24
   0   4  -1  140.38    3.03
   4  -4  -1  145.68    3.07
  -4   4   1  148.56    3.37
   4   0   1  147.33    3.37
  -4   4   1  142.53    3.27
   4   0   1  152.04    3.51
   3   1  -1  138.84    2.98
   1  -4  -1  133.51    3.17
   3   1  -1  138.07    2.98
  -4   3  -1  131.94    3.27
   3   1  -1  132.44    2.76
  -4   3  -1  133.73    3.30
   1  -4  -1  135.14    3.19
   3   1  -1  134.67    2.62
  -4   3  -1  137.68    3.18
  -1   4   1  136.67    3.14
   4  -3   1  133.73    3.30
  -1   4   1  136.77    3.19
  -1   4   1  138.33    3.15
   4  -3   1  138.95    3.35
   4  -3   1  133.94    3.20
  -2  -4  -1  346.67    6.48
   6  -2  -1  341.93    5.68
  -4   6  -1  336.76    6.47
  -2  -4  -1  333.91    6.61
   6  -2  -1  338.33    6.24
  -2  -4  -1  339.85    6.40
   6  -2  -1  338.19    6.18
   6  -2  -1  337.87    6.03
  -6   2   1  327.54    6.23
  -6   2   1  331.89    6.31
   2   4   1  335.06    6.35
   2   4   1  335.89    6.39
   4  -6   1  336.58    6.50
   2   4   1  350.44    6.58
  -4   9  -1   20.93    1.27
   9  -5  -1   21.78    0.95
   9  -5  -1   20.27    1.25
   9  -5  -1   20.95    1.09
   9  -5  -1   22.13    0.86
  -5  -4  -1   22.45    1.43
  -5  -4  -1   20.42    1.17
  -5  -4  -1   22.13    1.26
  -9   5   1   19.09    0.84
  -9   5   1   23.02    1.29
  -9   5   1   21.21    0.82
   5   4   1   22.52    1.28
  -9   5   1   22.20    1.20
   4  -9   1   20.64    1.24
   5   4   1   21.31    1.08
   6  -5  -1   37.97    1.20
   6  -5  -1   37.26    1.31
  -5  -1  -1   37.53    1.59
   6  -5  -1   39.27    1.40
  -1   6  -1   38.18    1.33
  -5  -1  -1   36.84    1.49
   6  -5  -1   39.19    1.53
   1  -6   1   38.02    1.38
  -6   5   1   37.06    1.41
  -6   5   1   36.80    1.24
   5   1   1   35.02    1.40
  -6   5   1   37.36    1.23
   5   1   1   39.97    1.57
  -6   5   1   35.81    1.47
   3  -5  -1    5.13    0.59
   2   3  -1    4.99    0.52
  -5   2  -1    4.59    0.63
   3  -5  -1    4.87    0.57
  -5   2  -1    7.11    0.82
  -5   2  -1    4.55    0.62
   2   3  -1    5.12    0.43
   3  -5  -1    4.78    0.64
   3  -5  -1    4.16    0.53
   5  -2   1    5.74    0.73
  -3   5   1    5.20    0.53
  -2  -3   1    4.25    0.49
  -3   5   1    6.05    0.68
   5  -2   1    3.78    0.62
  -3   5   1    6.28    0.64
  -3   5   1    4.50    0.55
   5   0  -1  266.78    4.66
   0  -5  -1  253.25    5.14
   5   0  -1  260.31    4.99
   5   0  -1  266.88    4.86
  -5   5  -1  265.14    5.34
   0  -5  -1  262.12    5.37
   0  -5  -1  260.81    5.30
  -5   0   1  262.62    5.07
   0   5   1  260.12    5.21
   0   5   1  265.69    5.29
   5  -5   1  261.77    5.38
   0   5   1  269.14    5.26
   8  -3  -1  186.54    3.62
  -3  -5  -1  189.99    4.10
  -5   8  -1  188.60    4.24
  -3  -5  -1  194.53    4.13
   8  -3  -1  186.90    3.50
  -3  -5  -1  192.87    4.40
   8  -3  -1  183.66    3.91
   8  -3  -1  185.65    3.91
   5  -8   1  185.84    4.26
  -8   3   1  189.31    3.40
  -8   3   1  187.66    3.50
  -8   3   1  191.34    4.03
   3   5   1  192.40    4.30
   3   5   1  192.39    3.95
   3   5   1  183.12    4.05
  -8   3   1  188.70    4.04
  11  -6  -1   49.58    1.98
  11  -6  -1   49.44    1.48
  -6  -5  -1   53.35    1.94
  11  -6  -1   48.21    1.49
  11  -6  -1   53.05    1.82
  -6  -5  -1   49.31    2.08
  -6  -5  -1   52.80    1.86
  -5  11  -1   51.28    2.01
 -11   6   1   51.77    2.01
 -11   6   1   50.39    1.33
   6   5   1   49.93    1.54
 -11   6   1   50.16    1.47
 -11   6   1   50.45    1.86
   6   5   1   47.04    2.00
   5 -11   1   51.11    2.09
  -6  -2  -1   47.92    1.92
   8  -6  -1   53.12    1.49
   8  -6  -1   51.12    1.56
   8  -6  -1   52.06    1.69
  -6  -2  -1   49.49    1.77
  -2   8  -1   50.58    1.72
   8  -6  -1   49.80    1.87
   2  -8   1   47.70    1.75
  -8   6   1   50.48    1.50
  -8   6   1   50.69    1.45
  -8   6   1   49.37    1.88
   6   2   1   52.07    1.93
   6   2   1   50.42    1.64
  -8   6   1   53.07    1.79
   5  -6  -1  508.05    8.86
   5  -6  -1  499.79    9.11
   1   5  -1  496.85    8.64
  -6   1  -1  475.07    9.01
   5  -6  -1  488.03    8.67
  -6   1  -1  497.09    9.16
   1   5  -1  500.96    8.52
   5  -6  -1  507.49    8.83
  -5   6   1  488.51    9.05
   6  -1   1  495.12    9.13
   6  -1   1  482.70    8.99
  -5   6   1  490.35    8.74
  -5   6   1  495.83    8.66
  -1  -5   1  484.99    8.53
  -5   6   1  483.38    8.85
   4   2  -1   27.03    0.77
  -6   4  -1   25.32    1.25
   2  -6  -1   26.82    1.22
   4   2  -1   25.25    1.03
   2  -6  -1   24.48    1.11
   2  -6  -1   27.84    1.24
  -6   4  -1   24.70    1.38
   2  -6  -1   26.33    1.27
  -2   6   1   27.71    1.21
  -2   6   1   27.25    1.26
   6  -4   1   26.06    1.29
   6  -4   1   26.98    1.42
  -2   6   1   28.82    1.29
   6  -4   1   27.15    1.40
  -2   6   1   27.29    1.19
  -4  -2   1   26.57    1.07
   7  -1  -1  970.53   15.78
  -1  -6  -1  972.01   16.65
  -1  -6  -1  990.77   16.36
  -6   7  -1 1000.00   16.63
   7  -1  -1  960.69   16.09
  -1  -6  -1  957.33   16.42
   7  -1  -1  976.07   15.66
   6  -7   1  966.94   16.65
  -7   1   1  967.44   15.96
  -7   1   1  937.78   16.17
   1   6   1  976.82   16.40
   1   6   1  977.51   16.35
  -7   1   1  985.00   15.76
   1   6   1  972.33   16.52
  10  -4  -1   58.80    1.86
  10  -4  -1   59.32    1.93
  10  -4  -1   58.27    1.55
  10  -4  -1   59.13    1.41
  -6  10  -1   61.32    2.17
  -4  -6  -1   60.72    1.99
  -4  -6  -1   59.20    2.21
  -4  -6  -1   58.74    1.97
 -10   4   1   58.04    1.93
 -10   4   1   59.20    1.38
 -10   4   1   57.51    1.96
   4   6   1   58.97    2.16
 -10   4   1   59.32    1.42
   4   6   1   59.85    1.80
   4   6   1   59.26    1.98
   6 -10   1   56.59    2.22
  -7  -6  -1   17.05    1.53
  13  -7  -1   14.90    0.86
  -6  13  -1   16.57    1.38
  13  -7  -1   15.77    1.07
  -7  -6  -1   15.41    1.28
  13  -7  -1   15.24    1.31
  -7  -6  -1   16.34    1.17
  13  -7  -1   17.12    0.98
   7   6   1   15.44    0.83
   6 -13   1   14.30    1.35
 -13   7   1   15.15    1.24
   7   6   1   16.36    1.26
 -13   7   1   16.83    0.93
 -13   7   1   14.17    1.34
  10  -7  -1   79.44    2.54
  -7  -3  -1   77.29    2.57
  -7  -3  -1   76.59    2.31
  10  -7  -1   79.71    2.06
  10  -7  -1   79.30    2.29
  10  -7  -1   78.32    2.05
  -3  10  -1   79.29    2.45
 -10   7   1   80.02    1.92
   7   3   1   80.71    2.55
 -10   7   1   79.23    2.41
   7   3   1   73.46    2.01
   3 -10   1   80.91    2.52
 -10   7   1   78.64    2.52
 -10   7   1   77.26    2.03
   7  -7  -1   16.01    0.89
   0   7  -1   15.29    0.90
   7  -7  -1   15.64    1.14
  -7   0  -1   15.84    1.18
  -7   0  -1   14.99    1.11
   7  -7  -1   15.91    0.94
   7  -7  -1   15.39    0.94
   0  -7   1   15.02    0.92
   7   0   1   17.65    1.07
  -7   7   1   16.76    1.03
  -7   7   1   16.40    0.85
   7   0   1   16.45    1.16
  -7   7   1   17.20    1.10
  -7   7   1   16.07    0.93
   3   4  -1  359.34    6.34
   4  -7  -1  356.62    6.86
  -7   3  -1  373.16    7.26
  -7   3  -1  377.81    7.22
  -7   3  -1  372.39    7.27
   4  -7  -1  368.20    7.18
   4  -7  -1  373.07    6.86
   3   4  -1  369.72    6.61
   4  -7  -1  376.01    6.99
  -4   7   1  371.10    6.84
  -3  -4   1  358.44    6.39
   7  -3   1  380.86    7.31
   7  -3   1  367.26    7.22
   7  -3   1  360.73    7.20
  -3  -4   1  362.08    6.60
  -4   7   1  364.29    6.96
  -4   7   1  363.29    7.10
  -4   7   1  356.08    6.91
   1  -7  -1   32.26    1.46
   1  -7  -1   31.89    1.46
   6   1  -1   31.49    1.14
   1  -7  -1   31.02    1.43
   1  -7  -1   32.72    1.29
  -7   6  -1   33.64    1.50
  -1   7   1   33.41    1.51
  -1   7   1   34.97    1.42
  -1   7   1   31.72    1.39
  -6  -1   1   32.19    1.12
  -6  -1   1   32.71    0.78
  -1   7   1   31.28    1.38
   7  -6   1   30.55    1.48
  -6  -1   1   32.94    1.25
   9  -2  -1  826.81   13.87
  -2  -7  -1  808.27   14.58
   9  -2  -1  810.74   13.37
  -2  -7  -1  834.60   14.10
   9  -2  -1  818.29   13.40
  -2  -7  -1  826.75   14.20
  -7   9  -1  834.45   14.45
  -2  -7  -1  823.44   14.54
  -9   2   1  816.40   13.79
   7  -9   1  813.47   14.54
  -9   2   1  819.08   13.27
   2   7   1  824.97   14.35
  -9   2   1  840.74   13.08
   2   7   1  816.70   13.99
  -9   2   1  846.29   14.05
   2   7   1  823.20   14.11
  -7  12  -1  418.58    8.32
  12  -5  -1  421.65    7.80
  -5  -7  -1  417.54    7.88
  -5  -7  -1  411.85    7.86
  12  -5  -1  415.35    7.80
  12  -5  -1  425.37    7.28
  -5  -7  -1  423.71    8.43
  12  -5  -1  425.01    7.25
   5   7   1  430.53    7.51
 -12   5   1  419.60    7.96
 -12   5   1  425.07    7.99
 -12   5   1  427.78    7.21
   7 -12   1  412.52    8.41
 -12   5   1  413.68    6.99
   5   7   1  431.50    8.22
  -8  -7  -1   59.92    2.11
  -8  -7  -1   57.81    2.41
  -7  15  -1   62.06    2.44
  15  -8  -1   60.41    1.89
  15  -8  -1   62.35    2.13
  15  -8  -1   61.67    1.70
  15  -8  -1   60.76    2.32
  -8  -7  -1   61.81    2.04
   7 -15   1   61.07    2.36
 -15   8   1   61.04    2.26
 -15   8   1   61.12    2.34
   8   7   1   57.48    2.19
 -15   8   1   60.80    1.81
   7 -15   1   59.58    2.49
  -8  -4  -1   10.78    1.24
  12  -8  -1   10.23    0.83
  12  -8  -1   11.24    1.05
  12  -8  -1   10.47    0.90
  -4  12  -1    9.79    1.09
  -8  -4  -1   10.72    1.09
  12  -8  -1   10.14    1.17
   8   4   1    8.77    0.75
 -12   8   1   10.62    0.84
   8   4   1   11.39    1.19
   4 -12   1    9.20    1.09
 -12   8   1    8.44    1.08
 -12   8   1   12.47    1.09
   9  -8  -1  147.26    3.77
  -8  -1  -1  140.60    3.76
   9  -8  -1  151.25    3.32
  -1   9  -1  149.34    3.46
   9  -8  -1  151.83    3.49
   9  -8  -1  146.92    3.30
  -8  -1  -1  142.20    3.54
   8   1   1  145.68    3.71
   8   1   1  144.20    3.31
   1  -9   1  146.00    3.53
  -9   8   1  145.49    3.77
  -9   8   1  146.06    3.13
  -9   8   1  148.68    3.33
  -9   8   1  147.27    3.58
   6  -8  -1   30.27    1.52
   6  -8  -1   29.00    1.26
   6  -8  -1   25.30    1.19
   2   6  -1   28.06    1.06
   2   6  -1   26.41    1.11
  -8   2  -1   27.60    1.48
  -8   2  -1   26.64    1.50
  -8   2  -1   27.47    1.45
   6  -8  -1   27.12    1.25
  -6   8   1   26.97    1.28
  -2  -6   1   27.32    1.09
  -6   8   1   27.35    1.14
  -6   8   1   26.87    1.45
   8  -2   1   25.33    1.46
  -6   8   1   28.28    1.30
   8  -2   1   25.58    1.43
  -8   5  -1  174.45    4.13
   3  -8  -1  173.91    4.10
   3  -8  -1  178.75    4.05
   5   3  -1  175.62    3.18
   3  -8  -1  175.45    4.03
   3  -8  -1  172.78    3.81
   5   3  -1  173.74    3.53
   8  -5   1  174.55    4.28
  -3   8   1  181.98    4.10
  -3   8   1  180.85    3.91
  -5  -3   1  181.17    3.67
   8  -5   1  179.65    4.35
  -3   8   1  170.49    4.03
  -3   8   1  174.00    3.93
   8  -5   1  172.50    4.21
   0  -8  -1  288.39    5.72
   8   0  -1  293.56    5.48
   0  -8  -1  298.85    6.15
   0  -8  -1  296.45    6.18
   0  -8  -1  292.73    5.96
  -8   8  -1  289.46    6.08
  -8   0   1  289.93    5.07
   0   8   1  297.10    5.95
  -8   0   1  293.83    5.16
  -8   0   1  290.84    5.60
   0   8   1  293.70    5.85
   8  -8   1  296.70    6.24
   0   8   1  289.77    5.83
  11  -3  -1   64.86    1.48
  -3  -8  -1   61.38    2.34
  -8  11  -1   64.66    2.35
  -3  -8  -1   60.91    2.13
  -3  -8  -1   64.14    2.45
  -3  -8  -1   62.14    2.05
  11  -3  -1   62.83    1.69
  11  -3  -1   61.57    1.88
  11  -3  -1   64.33    1.40
 -11   3   1   62.43    2.05
   3   8   1   57.67    2.13
   3   8   1   63.71    2.13
 -11   3   1   62.37    1.34
 -11   3   1   61.52    1.27
 -11   3   1   62.56    1.99
   8 -11   1   59.92    2.40
   3   8   1   60.63    1.95
  14  -6  -1   59.72    2.00
  14  -6  -1   56.56    1.67
  -6  -8  -1   59.88    2.04
  -6  -8  -1   57.69    2.03
  -6  -8  -1   55.97    2.40
  14  -6  -1   59.97    1.55
  -8  14  -1   53.92    2.35
  14  -6  -1   58.67    2.09
  -6  -8  -1   58.63    2.47
   6   8   1   58.49    2.21
 -14   6   1   58.60    2.16
   8 -14   1   62.45    2.33
 -14   6   1   57.84    1.59
   8 -14   1   57.75    2.52
 -14   6   1   61.58    2.17
   6   8   1   56.77    1.63
  17  -9  -1   35.03    1.60
  -9  -8  -1   34.82    1.55
  -9  -8  -1   34.96    1.61
  17  -9  -1   36.88    1.27
  -8  17  -1   35.40    1.91
  -8  17  -1   32.49    1.42
  -9  -8  -1   38.25    2.06
  17  -9  -1   35.61    1.50
  17  -9  -1   35.55    1.84
 -17   9   1   35.91    1.41
   8 -17   1   35.33    2.03
 -17   9   1   32.34    1.83
 -17   9   1   35.91    1.74
   9   8   1   40.51    1.81
   8 -17   1   36.68    1.86
  -9  -5  -1   23.90    1.34
  -5  14  -1   22.16    1.56
  -9  -5  -1   22.22    1.67
  14  -9  -1   22.86    1.28
  14  -9  -1   26.31    1.66
  14  -9  -1   23.16    1.20
  14  -9  -1   23.11    1.09
 -14   9   1   24.23    1.20
   5 -14   1   25.93    1.61
 -14   9   1   24.12    1.44
 -14   9   1   23.03    1.63
   9   5   1   26.35    1.09
   9   5   1   24.06    1.48
  11  -9  -1   19.19    1.20
  11  -9  -1   16.84    1.08
  -9  -2  -1   19.44    1.60
  11  -9  -1   19.24    1.13
  -9  -2  -1   16.78    1.31
  11  -9  -1   20.44    1.58
  -2  11  -1   18.05    1.22
   9   2   1   19.68    1.04
   9   2   1   18.89    1.44
 -11   9   1   17.15    1.25
 -11   9   1   19.64    1.13
   2 -11   1   20.23    1.33
 -11   9   1   19.30    1.53
 -11   9   1   19.23    0.97
  -9   1  -1    9.67    1.13
   8  -9  -1   11.04    1.21
   8  -9  -1    9.91    0.92
  -9   1  -1   11.05    1.17
   1   8  -1    9.97    0.78
   8  -9  -1    9.48    0.90
   8  -9  -1   10.23    0.90
  -1  -8   1    9.98    0.89
  -8   9   1   10.58    0.96
  -8   9   1   10.52    0.98
   9  -1   1   10.25    1.11
   9  -1   1   10.92    1.17
  -8   9   1   10.90    1.18
  -8   9   1   10.72    0.77
  -9   4  -1   35.54    1.67
   5  -9  -1   37.23    1.57
  -9   4  -1   34.03    1.82
  -9   4  -1   38.55    1.81
   5  -9  -1   37.67    1.44
   4   5  -1   36.86    1.15
   5  -9  -1   34.68    1.71
   4   5  -1   34.27    1.23
   5  -9  -1   35.13    1.55
  -5   9   1   35.38    1.41
  -5   9   1   36.30    1.56
  -4  -5   1   34.12    1.14
  -5   9   1   33.95    1.61
  -5   9   1   36.44    1.58
   9  -4   1   34.68    1.81
   9  -4   1   33.91    1.73
  -4  -5   1   35.40    1.27
   9  -4   1   32.79    1.74
   2  -9  -1   89.20    2.35
   2  -9  -1   83.39    2.58
   2  -9  -1   88.56    2.68
   7   2  -1   86.76    2.10
   2  -9  -1   83.57    2.62
   7   2  -1   87.97    1.63
  -9   7  -1   82.75    2.64
  -2   9   1   85.61    2.47
  -7  -2   1   85.94    2.23
  -2   9   1   80.07    2.51
  -2   9   1   87.89    2.50
  -2   9   1   82.51    2.69
   9  -7   1   84.75    2.78
  -7  -2   1   86.09    1.66
  -9  10  -1  376.09    7.63
  -1  -9  -1  384.16    7.68
  -1  -9  -1  371.90    7.12
  -1  -9  -1  372.89    7.40
  -1  -9  -1  391.92    7.80
  10  -1  -1  386.51    6.95
   9 -10   1  385.46    7.49
   1   9   1  368.79    7.23
   1   9   1  389.13    7.26
   9 -10   1  380.12    7.82
 -10   1   1  382.15    7.12
 -10   1   1  391.20    6.32
   1   9   1  370.14    7.40
  13  -4  -1  362.52    6.34
  -4  -9  -1  359.54    7.69
  13  -4  -1  366.14    6.58
  13  -4  -1  365.01    6.89
  -9  13  -1  373.27    7.64
  -4  -9  -1  367.65    7.66
  13  -4  -1  374.53    6.21
  -4  -9  -1  358.72    7.10
  -4  -9  -1  360.59    6.96
 -13   4   1  373.63    6.22
   4   9   1  353.62    6.97
 -13   4   1  365.58    7.00
 -13   4   1  377.28    7.15
   4   9   1  364.44    6.75
   4   9   1  374.29    7.37
   9 -13   1  357.68    7.41
   9 -13   1  365.29    7.74
  -7  -9  -1   48.36    1.83
  16  -7  -1   46.81    1.61
  16  -7  -1   50.17    1.96
  -7  -9  -1   45.96    1.81
  -7  -9  -1   46.19    2.17
  -9  16  -1   49.45    2.17
  16  -7  -1   47.06    1.36
  16  -7  -1   48.29    1.84
  -7  -9  -1   45.95    2.32
 -16   7   1   48.56    1.50
   9 -16   1   43.02    2.09
 -16   7   1   46.13    1.91
 -16   7   1   47.66    2.01
   9 -16   1   48.06    2.35
   7   9   1   49.21    1.32
   7   9   1   45.86    1.98
 -10  -9  -1    3.84    0.73
  19 -10  -1    2.74    0.47
  -9  19  -1    2.85    0.80
 -10  -9  -1    3.30    0.66
 -10  -9  -1    2.53    0.92
  19 -10  -1    2.66    0.63
  19 -10  -1    3.08    0.79
 -10  -9  -1    4.57    1.00
  19 -10  -1    2.73    0.67
  -9  19  -1    2.16    0.53
   9 -19   1    3.54    0.97
 -19  10   1    3.36    0.88
  10   9   1    2.88    0.72
   9 -19   1    1.87    0.89
 -19  10   1    1.79    0.52
 -19  10   1    2.40    0.72
 -10  -6  -1   32.88    1.47
  16 -10  -1   29.98    1.23
  -6  16  -1   35.14    1.83
 -10  -6  -1   30.29    1.84
  16 -10  -1   30.56    1.56
  16 -10  -1   31.50    1.77
  16 -10  -1   31.31    1.47
   6 -16   1   32.68    1.86
 -16  10   1   31.09    1.63
  10   6   1   32.41    1.69
   6 -16   1   29.71    1.65
 -16  10   1   33.54    1.41
 -16  10   1   31.47    1.78
  13 -10  -1   41.52    1.65
  -3  13  -1   43.09    1.93
  13 -10  -1   42.47    1.72
 -10  -3  -1   43.63    1.78
  13 -10  -1   40.91    2.08
  13 -10  -1   39.83    1.49
 -10  -3  -1   40.03    2.06
 -13  10   1   43.57    2.06
  10   3   1   40.47    1.89
   3 -13   1   41.75    1.91
 -13  10   1   40.45    1.64
 -13  10   1   42.65    1.86
  10 -10  -1   11.21    1.02
  10 -10  -1   10.64    0.90
   0  10  -1   10.97    1.05
  10 -10  -1   12.80    1.38
  10 -10  -1   10.89    0.98
 -10   0  -1   11.45    1.23
 -10   0  -1   11.57    1.27
 -10  10   1    9.76    1.02
   0 -10   1   11.24    1.09
  10   0   1   11.56    1.25
 -10  10   1   10.61    0.86
 -10  10   1   12.09    1.09
 -10  10   1   12.03    1.25
  10   0   1   13.27    1.12
   3   7  -1  319.89    5.99
   7 -10  -1  324.77    6.44
   3   7  -1  325.71    5.89
 -10   3  -1  318.85    6.75
   7 -10  -1  318.90    6.28
   7 -10  -1  323.33    6.83
   7 -10  -1  323.89    6.39
 -10   3  -1  328.29    6.73
 -10   3  -1  323.14    6.75
  -7  10   1  332.51    6.23
  -7  10   1  313.02    6.40
  -7  10   1  334.57    6.81
  -3  -7   1  325.48    6.04
  -7  10   1  316.32    6.42
  10  -3   1  329.44    6.75
  10  -3   1  316.59    6.63
   4 -10  -1   22.94    1.24
   4 -10  -1   23.33    1.55
   6   4  -1   23.80    1.01
   4 -10  -1   23.75    1.40
   6   4  -1   23.77    0.85
 -10   6  -1   21.09    1.44
   4 -10  -1   24.64    1.38
  10  -6   1   24.53    1.71
  -4  10   1   21.83    1.22
  -6  -4   1   22.98    0.86
  10  -6   1   23.51    1.78
  10  -6   1   27.07    1.58
  -4  10   1   23.11    1.49
  10  -6   1   25.13    1.29
  -4  10   1   24.81    1.36
  -6  -4   1   24.46    1.13
  -4  10   1   23.04    1.41
   1 -10  -1  768.19   13.61
   9   1  -1  770.59   12.81
   1 -10  -1  748.74   13.09
 -10   9  -1  767.33   13.73
   1 -10  -1  772.58   13.78
   1 -10  -1  763.93   13.67
  -1  10   1  795.00   13.49
  -1  10   1  762.35   13.34
  10  -9   1  739.71   13.35
  -9  -1   1  769.32   13.01
  10  -9   1  751.88   13.88
  -1  10   1  768.69   13.43
  -1  10   1  767.58   13.86
  -2 -10  -1  170.82    4.47
  -2 -10  -1  172.52    4.17
 -10  12  -1  178.21    4.44
  12  -2  -1  178.82    3.76
  -2 -10  -1  170.14    3.84
  -2 -10  -1  171.04    4.40
  10 -12   1  171.15    4.57
 -12   2   1  167.10    3.59
  10 -12   1  171.03    4.28
   2  10   1  167.90    3.86
   2  10   1  175.35    4.03
 -12   2   1  173.09    2.94
   2  10   1  172.35    4.19
 -12   2   1  177.45    3.94
  15  -5  -1  231.46    4.93
 -10  15  -1  240.26    5.69
  15  -5  -1  234.49    4.68
  -5 -10  -1  237.05    4.93
  15  -5  -1  233.53    4.19
  15  -5  -1  237.63    4.53
  -5 -10  -1  240.04    5.14
  -5 -10  -1  232.74    5.64
  -5 -10  -1  245.79    5.79
 -15   5   1  235.65    5.15
   5  10   1  232.04    4.58
   5  10   1  243.88    5.35
  10 -15   1  229.34    5.45
 -15   5   1  228.73    5.02
  10 -15   1  243.01    5.88
 -15   5   1  236.87    4.34
   5  10   1  232.18    4.94
  18  -8  -1    9.97    1.08
 -10  18  -1    7.41    1.30
  -8 -10  -1    7.04    0.85
  18  -8  -1    7.14    0.79
 -10  18  -1    8.16    0.84
  18  -8  -1    8.26    0.88
  -8 -10  -1    9.56    0.97
  -8 -10  -1    8.43    1.24
  18  -8  -1    8.00    0.61
  -8 -10  -1    7.52    1.09
 -18   8   1    8.59    1.05
 -18   8   1    6.96    0.71
 -18   8   1    7.65    1.01
  10 -18   1    9.80    1.33
   8  10   1    7.20    0.95
  10 -18   1    8.13    1.16
 -11 -10  -1    2.89    0.89
  21 -11  -1    1.04    0.51
 -10  21  -1    0.84    0.46
  21 -11  -1    2.29    0.76
  21 -11  -1    1.40    0.60
  21 -11  -1    2.55    0.48
 -11 -10  -1    2.26    0.61
 -11 -10  -1    1.86    0.82
 -11 -10  -1    1.04    0.56
 -10  21  -1    2.13    0.79
 -21  11   1    1.91    0.78
  10 -21   1    2.53    0.88
  10 -21   1    3.17    0.90
 -21  11   1    2.66    0.80
 -21  11   1    2.06    0.54
  11  10   1    0.87    0.58
  -7  18  -1   76.64    2.20
  18 -11  -1   75.77    2.54
  -7  18  -1   78.16    2.89
 -11  -7  -1   75.14    2.90
  18 -11  -1   74.60    2.09
 -11  -7  -1   75.86    2.30
  18 -11  -1   79.38    2.86
  18 -11  -1   75.65    2.43
 -18  11   1   77.63    2.33
   7 -18   1   76.80    2.81
  11   7   1   70.41    2.54
 -18  11   1   75.48    2.80
   7 -18   1   77.39    3.00
 -18  11   1   77.19    2.70
 -11  -4  -1   46.51    1.78
  15 -11  -1   43.37    1.59
  15 -11  -1   44.70    1.77
 -11  -4  -1   44.80    2.19
  15 -11  -1   46.36    2.24
  15 -11  -1   43.70    1.82
  -4  15  -1   46.98    2.08
   4 -15   1   48.17    2.19
 -15  11   1   43.51    2.12
 -15  11   1   42.24    1.90
 -15  11   1   43.55    1.73
  11   4   1   44.17    1.97
  -1  12  -1   12.13    1.17
  12 -11  -1   12.67    1.00
 -11  -1  -1   11.51    1.16
  12 -11  -1   13.82    1.46
  12 -11  -1   11.95    1.03
  12 -11  -1   11.94    1.01
 -11  -1  -1   10.13    1.25
   1 -12   1   12.56    1.10
  11   1   1   14.77    1.37
 -12  11   1   13.19    1.42
  11   1   1   11.81    0.89
  11   1   1   12.06    0.70
 -12  11   1   11.25    1.05
 -12  11   1   13.96    1.16
   9 -11  -1   14.38    1.09
   2   9  -1   17.84    1.15
   9 -11  -1   17.83    1.15
 -11   2  -1   17.88    1.55
 -11   2  -1   19.00    1.52
   9 -11  -1   17.15    1.19
   9 -11  -1   17.88    1.57
  -9  11   1   16.67    1.02
  -9  11   1   18.93    1.32
  -2  -9   1   17.27    1.13
  11  -2   1   17.84    1.54
  -9  11   1   17.01    1.53
  -9  11   1   18.47    1.36
  11  -2   1   17.30    0.98
  11  -2   1   19.08    1.40
 -11   5  -1   91.14    3.08
   6 -11  -1   87.48    2.67
   5   6  -1   83.47    2.08
   6 -11  -1   86.96    2.92
   5   6  -1   85.15    2.05
   6 -11  -1   87.26    2.67
   6 -11  -1   84.11    2.42
 -11   5  -1   85.64    2.80
  11  -5   1   86.47    2.38
  11  -5   1   85.17    2.89
  -6  11   1   88.63    2.47
  11  -5   1   83.30    2.88
  -6  11   1   87.01    2.59
  -6  11   1   82.34    2.67
  -6  11   1   80.19    2.73
  -5  -6   1   85.73    2.10
  -5  -6   1   83.87    2.12
  11  -5   1   89.81    3.01
   8   3  -1  387.04    6.54
 -11   8  -1  393.63    7.91
   3 -11  -1  390.63    7.28
   3 -11  -1  378.27    7.71
   3 -11  -1  378.89    7.79
   8   3  -1  394.49    6.84
   3 -11  -1  391.47    7.82
  -3  11   1  385.24    7.89
  11  -8   1  394.67    7.51
  -8  -3   1  387.35    7.05
  -3  11   1  390.76    7.70
  -3  11   1  385.37    7.48
  -3  11   1  389.47    7.51
  11  -8   1  394.02    8.02
  11   0  -1  263.55    4.96
   0 -11  -1  245.70    5.56
 -11  11  -1  252.80    5.76
   0 -11  -1  252.28    5.74
   0 -11  -1  263.57    5.92
   0 -11  -1  251.63    5.13
 -11   0   1  256.54    4.40
  11 -11   1  260.16    5.62
 -11   0   1  254.17    5.14
   0  11   1  257.42    5.37
   0  11   1  252.86    5.92
  11 -11   1  255.04    5.97
   0  11   1  254.64    5.38
   0  11   1  252.71    5.50
  -3 -11  -1  125.27    3.40
  -3 -11  -1  129.09    3.85
  -3 -11  -1  129.21    3.77
  14  -3  -1  127.82    3.07
 -11  14  -1  126.03    3.71
  -3 -11  -1  125.12    3.07
 -14   3   1  120.78    3.18
  11 -14   1  127.62    3.63
  11 -14   1  126.55    3.85
   3  11   1  124.06    3.04
   3  11   1  122.67    3.21
 -14   3   1  124.08    3.03
   3  11   1  121.37    3.41
 -14   3   1  128.73    2.39
  17  -6  -1    9.94    0.94
  -6 -11  -1   11.36    1.35
  17  -6  -1   11.95    1.02
  -6 -11  -1   12.66    1.44
  -6 -11  -1   12.85    1.14
  17  -6  -1   11.77    0.91
  -6 -11  -1   11.09    0.97
  17  -6  -1   11.55    0.62
 -11  17  -1   12.49    1.39
 -11  17  -1   13.98    1.04
   6  11   1   10.68    1.10
 -17   6   1   12.06    0.73
   6  11   1   12.47    0.77
 -17   6   1   11.65    1.13
 -17   6   1   11.70    1.18
  11 -17   1   12.43    1.52
  11 -17   1    9.94    1.22
  20  -9  -1    0.33    0.51
  20  -9  -1    0.99    0.60
 -11  20  -1    0.62    0.44
 -11  20  -1    0.29    0.66
  -9 -11  -1    0.37    0.50
  -9 -11  -1    0.10    0.63
  20  -9  -1    0.56    0.32
  -9 -11  -1    0.72    0.51
  -9 -11  -1   -0.14    0.66
  20  -9  -1    0.32    0.42
 -20   9   1    0.18    0.36
  11 -20   1    0.74    0.65
   9  11   1    0.67    0.52
 -20   9   1    1.27    0.66
  11 -20   1    0.15    0.63
  23 -12  -1   11.01    1.34
 -12 -11  -1    8.98    1.00
 -12 -11  -1   10.47    1.46
 -12 -11  -1    8.60    1.33
 -11  23  -1    9.36    0.94
  23 -12  -1    9.95    1.16
  23 -12  -1    9.77    0.76
 -11  23  -1    9.21    1.38
 -12 -11  -1   10.51    1.03
  23 -12  -1    9.09    1.13
 -23  12   1   11.81    1.41
  11 -23   1    7.86    1.32
  11 -23   1    8.73    1.31
  12  11   1   10.59    1.07
 -23  12   1   11.16    1.31
 -23  12   1    8.22    0.88
  20 -12  -1    5.42    0.83
  -8  20  -1    4.48    0.66
 -12  -8  -1    5.25    0.75
  20 -12  -1    5.27    0.82
  -8  20  -1    4.37    0.91
 -12  -8  -1    5.31    1.08
  20 -12  -1    4.71    0.95
  20 -12  -1    4.51    0.60
  12   8   1    4.75    0.80
 -20  12   1    4.47    0.71
   8 -20   1    4.48    1.02
 -20  12   1    5.03    0.91
 -20  12   1    3.98    0.91
  17 -12  -1   10.82    1.33
  -5  17  -1   10.41    0.75
 -12  -5  -1    9.88    0.99
  17 -12  -1    9.05    0.94
  -5  17  -1    8.16    1.09
  17 -12  -1    9.35    0.79
  17 -12  -1   10.38    1.01
 -12  -5  -1   10.13    1.27
 -17  12   1   10.07    1.13
 -17  12   1   10.15    1.25
 -17  12   1   12.98    1.03
   5 -17   1    9.65    1.28
   5 -17   1   10.46    1.14
  12   5   1    9.98    1.10
  14 -12  -1   27.13    1.47
 -12  -2  -1   24.88    1.47
  14 -12  -1   27.98    1.34
  -2  14  -1   24.95    1.50
  14 -12  -1   27.56    1.44
 -12  -2  -1   25.32    1.74
  14 -12  -1   26.53    1.78
  12   2   1   27.32    0.76
 -14  12   1   28.91    1.86
 -14  12   1   28.92    1.61
 -14  12   1   29.99    1.47
   2 -14   1   26.61    1.56
  12   2   1   30.31    1.63
  11 -12  -1   30.78    1.95
 -12   1  -1   31.13    1.81
  11 -12  -1   32.19    1.61
  11 -12  -1   28.69    1.44
  11 -12  -1   29.49    1.42
   1  11  -1   30.12    1.50
 -12   1  -1   29.53    1.75
 -11  12   1   29.74    1.89
 -11  12   1   30.68    1.58
  12  -1   1   27.97    1.11
 -11  12   1   29.81    1.58
  12  -1   1   32.10    1.75
  12  -1   1   28.12    1.44
 -11  12   1   27.78    1.30
  -1 -11   1   29.57    1.51
   4   8  -1   92.09    2.39
   8 -12  -1   84.75    2.71
   8 -12  -1   86.33    2.65
   8 -12  -1   89.29    2.60
   4   8  -1   86.63    2.15
   8 -12  -1   93.78    3.16
 -12   4  -1   89.14    3.01
 -12   4  -1   88.07    3.07
 -12   4  -1   87.50    2.99
  -8  12   1   89.40    2.80
  -8  12   1   91.17    3.01
  -8  12   1   91.00    2.74
  -8  12   1   89.04    2.51
  12  -4   1   87.83    3.05
  12  -4   1   90.98    3.02
  -4  -8   1   90.29    2.39
  12  -4   1   92.26    2.40
   5 -12  -1  268.75    5.44
 -12   7  -1  261.69    5.93
   5 -12  -1  257.73    5.99
   7   5  -1  267.71    4.86
   5 -12  -1  268.44    5.85
   7   5  -1  273.60    4.92
   5 -12  -1  268.02    5.82
  12  -7   1  277.11    6.16
  -7  -5   1  264.87    4.86
  -5  12   1  265.84    5.56
  -7  -5   1  267.93    5.08
  12  -7   1  271.40    6.33
  -5  12   1  269.90    5.64
  -5  12   1  267.33    5.90
  12  -7   1  269.37    5.49
  -5  12   1  260.57    5.89
  12  -7   1  269.73    6.15
 -12  10  -1   75.00    2.76
   2 -12  -1   82.45    2.87
   2 -12  -1   81.28    2.76
   2 -12  -1   81.16    2.80
   2 -12  -1   81.16    2.33
  10   2  -1   81.68    2.03
  -2  12   1   81.54    2.63
  -2  12   1   82.67    2.92
  12 -10   1   82.28    2.63
  -2  12   1   81.22    2.52
 -10  -2   1   77.20    1.57
  12 -10   1   81.66    2.98
  -2  12   1   84.00    2.60
 -10  -2   1   80.65    2.24
  -1 -12  -1   84.35    2.91
 -12  13  -1   86.02    2.98
  -1 -12  -1   82.74    2.34
  13  -1  -1   84.43    2.24
  -1 -12  -1   84.67    2.80
  -1 -12  -1   86.86    3.03
   1  12   1   85.35    2.56
   1  12   1   86.38    3.16
  12 -13   1   83.18    3.04
  12 -13   1   78.54    2.73
 -13   1   1   83.40    1.57
   1  12   1   81.97    2.56
   1  12   1   84.52    2.68
 -13   1   1   84.75    2.43
  16  -4  -1   32.79    1.22
  16  -4  -1   34.06    1.48
  -4 -12  -1   35.40    1.71
  -4 -12  -1   33.74    1.97
 -12  16  -1   32.95    1.90
  -4 -12  -1   35.27    1.46
  -4 -12  -1   31.61    1.94
   4  12   1   33.08    1.38
  12 -16   1   34.32    2.08
   4  12   1   32.64    1.66
 -16   4   1   35.63    1.06
  12 -16   1   34.42    1.91
 -16   4   1   33.01    1.59
 -16   4   1   34.56    1.54
   4  12   1   32.41    1.56
  -7 -12  -1   32.81    1.61
  -7 -12  -1   30.45    1.98
  -7 -12  -1   31.20    1.41
  19  -7  -1   30.85    1.50
 -12  19  -1   33.29    1.94
 -12  19  -1   29.64    1.48
  -7 -12  -1   31.68    1.98
  19  -7  -1   31.70    1.44
  19  -7  -1   32.73    1.44
  19  -7  -1   31.06    0.98
  12 -19   1   30.34    1.84
 -19   7   1   32.60    1.70
  12 -19   1   29.37    1.97
 -19   7   1   30.09    1.19
   7  12   1   30.45    1.00
   7  12   1   28.48    1.61
 -19   7   1   31.56    1.67
 -10 -12  -1    5.96    1.08
 -10 -12  -1    5.48    0.78
  22 -10  -1    5.24    0.84
 -12  22  -1    5.78    0.82
 -10 -12  -1    4.20    0.78
  22 -10  -1    5.51    0.87
  22 -10  -1    5.44    0.90
 -12  22  -1    3.89    0.97
  22 -10  -1    5.79    0.57
 -22  10   1    5.06    0.93
 -22  10   1    4.41    0.64
  10  12   1    6.18    0.95
 -22  10   1    6.29    1.05
  12 -22   1    6.67    1.17
  12 -22   1    5.24    1.12
  25 -13  -1    3.63    0.88
 -12  25  -1    4.21    1.05
  25 -13  -1    3.19    0.91
  25 -13  -1    4.03    0.85
 -13 -12  -1    3.84    0.77
 -13 -12  -1    5.69    0.86
  25 -13  -1    3.67    0.58
 -13 -12  -1    3.78    1.12
 -13 -12  -1    5.21    1.15
 -12  25  -1    4.13    0.76
 -25  13   1    4.35    0.78
  12 -25   1    3.36    1.03
 -25  13   1    4.20    1.00
  13  12   1    4.13    0.81
  12 -25   1    2.63    0.96
 -25  13   1    5.50    1.08
  22 -13  -1    0.28    0.36
  22 -13  -1    0.35    0.55
  22 -13  -1   -0.26    0.41
  -9  22  -1   -0.48    0.52
 -13  -9  -1    1.02    0.74
  -9  22  -1    0.48    0.42
 -13  -9  -1    0.50    0.47
  22 -13  -1    0.25    0.60
 -22  13   1    1.42    0.64
 -22  13   1    0.06    0.60
 -22  13   1    0.41    0.48
   9 -22   1    0.09    0.65
   9 -22   1   -0.10    0.61
  13   9   1    0.31    0.50
  -6  19  -1   10.19    1.33
  19 -13  -1    8.05    0.96
  -6  19  -1    8.47    0.78
  19 -13  -1    9.23    0.82
  19 -13  -1    8.33    1.02
 -13  -6  -1    8.65    0.93
  19 -13  -1    8.94    1.25
 -13  -6  -1    7.57    1.21
 -19  13   1   10.46    1.22
 -19  13   1    8.25    1.22
 -19  13   1    8.59    0.90
   6 -19   1    8.94    1.16
  13   6   1   11.51    1.12
   6 -19   1    9.55    1.34
  16 -13  -1   14.58    1.13
 -13  -3  -1   15.25    1.42
  16 -13  -1   14.11    0.99
  -3  16  -1   16.18    1.28
 -13  -3  -1   13.80    1.20
  16 -13  -1   10.76    1.34
  16 -13  -1   13.02    1.13
 -16  13   1   15.06    1.24
  13   3   1   13.07    1.16
 -16  13   1   14.27    1.12
   3 -16   1   14.21    1.27
 -16  13   1   13.27    1.47
 -13   0  -1    8.52    1.19
  13 -13  -1    6.02    0.90
   0  13  -1    6.13    0.85
  13 -13  -1    6.71    0.86
  13 -13  -1    8.07    1.26
  13 -13  -1    7.01    0.86
 -13   0  -1    8.50    1.04
   0 -13   1    7.71    0.95
  13   0   1    6.40    0.59
 -13  13   1    6.51    0.89
 -13  13   1    6.56    0.94
  13   0   1    7.29    1.04
  13   0   1    6.95    0.71
 -13  13   1    6.06    1.05
 -13   3  -1   12.68    1.38
  10 -13  -1    8.51    1.20
   3  10  -1    9.17    0.81
 -13   3  -1    9.31    1.24
  10 -13  -1   10.79    1.17
 -13   3  -1   10.76    1.25
   3  10  -1    9.26    0.94
  10 -13  -1    7.73    0.91
  10 -13  -1    8.15    0.92
 -10  13   1    9.90    1.21
  13  -3   1    8.60    1.20
  13  -3   1    9.49    0.85
 -10  13   1    9.36    0.89
 -10  13   1   10.32    1.13
  -3 -10   1    9.65    0.95
 -10  13   1   11.63    1.20
  13  -3   1    8.31    1.08
 -13   6  -1   66.67    2.62
   6   7  -1   64.48    1.63
   6   7  -1   66.56    1.88
   7 -13  -1   64.53    2.10
   7 -13  -1   63.90    2.63
   7 -13  -1   64.32    2.32
   7 -13  -1   65.26    2.40
  -7  13   1   63.32    2.24
  -7  13   1   68.25    2.50
  -6  -7   1   65.03    1.78
  13  -6   1   65.14    2.12
  -7  13   1   67.50    2.20
  -6  -7   1   66.57    1.87
  13  -6   1   65.41    2.70
  13  -6   1   62.93    2.58
  -7  13   1   64.65    2.53
  13  -6   1   66.67    2.77
   4 -13  -1   17.77    1.14
   4 -13  -1   13.76    1.34
 -13   9  -1   16.53    1.56
   9   4  -1   17.56    0.85
   4 -13  -1   20.30    1.60
   4 -13  -1   16.94    1.35
   9   4  -1   15.08    0.81
  -4  13   1   17.44    1.41
  -9  -4   1   16.01    1.02
  13  -9   1   17.75    1.31
  -4  13   1   14.39    1.52
  -9  -4   1   16.45    0.76
  -4  13   1   15.71    1.17
  -4  13   1   16.11    1.28
  13  -9   1   16.24    1.70
   1 -13  -1  133.43    3.85
  12   1  -1  139.78    3.01
   1 -13  -1  136.80    3.91
   1 -13  -1  138.84    3.26
   1 -13  -1  139.92    3.80
 -13  12  -1  135.62    3.91
  -1  13   1  135.79    4.01
  -1  13   1  135.93    3.58
 -12  -1   1  137.49    3.24
  -1  13   1  139.55    3.62
 -12  -1   1  133.27    2.41
  -1  13   1  132.99    3.46
  13 -12   1  134.80    3.70
 -12  -1   1  136.62    2.41
  13 -12   1  128.15    4.00
  -2 -13  -1   32.13    1.37
  -2 -13  -1   29.42    1.67
  -2 -13  -1   30.79    1.87
  15  -2  -1   32.60    1.35
  -2 -13  -1   30.31    1.92
 -13  15  -1   30.94    1.80
 -15   2   1   30.55    0.87
  13 -15   1   29.23    1.76
   2  13   1   28.00    1.51
  13 -15   1   29.71    1.93
   2  13   1   29.66    1.57
   2  13   1   30.87    1.44
 -15   2   1   31.52    1.29
   2  13   1   26.94    1.83
 -15   2   1   30.55    1.48
  18  -5  -1    0.32    0.41
 -13  18  -1   -0.34    0.62
  -5 -13  -1    0.07    0.41
  -5 -13  -1   -0.53    0.47
  -5 -13  -1   -0.23    0.55
  -5 -13  -1    0.73    0.73
 -13  18  -1   -0.37    0.35
  18  -5  -1   -0.15    0.36
  13 -18   1   -0.23    0.62
 -18   5   1   -0.44    0.46
 -18   5   1    0.10    0.48
   5  13   1    0.34    0.50
 -18   5   1    0.15    0.28
   5  13   1   -0.01    0.43
  13 -18   1    0.18    0.71
   5  13   1    0.24    0.38
  -8 -13  -1   18.64    1.30
  21  -8  -1   16.49    0.74
  -8 -13  -1   16.17    1.58
  21  -8  -1   16.45    1.23
  21  -8  -1   18.26    1.17
  -8 -13  -1   17.93    1.10
  21  -8  -1   17.67    1.22
 -13  21  -1   17.75    1.39
  -8 -13  -1   17.22    1.61
 -13  21  -1   16.25    1.56
 -21   8   1   16.57    1.34
  13 -21   1   15.91    1.63
   8  13   1   16.04    1.23
  13 -21   1   18.40    1.57
 -21   8   1   17.43    0.98
  24 -11  -1    3.68    0.83
 -13  24  -1    5.58    1.17
  24 -11  -1    3.79    0.51
 -11 -13  -1    3.19    0.71
  24 -11  -1    4.46    0.86
 -11 -13  -1    2.89    0.98
  24 -11  -1    4.73    0.83
 -11 -13  -1    4.05    0.79
 -13  24  -1    4.17    0.74
 -24  11   1    4.99    0.94
 -24  11   1    4.73    0.70
 -24  11   1    3.94    0.97
  13 -24   1    5.24    1.20
  13 -24   1    4.61    1.21
  11  13   1    3.75    0.77
 -13  27  -1    1.05    0.77
  27 -14  -1    1.98    0.50
 -13  27  -1    2.20    0.63
 -14 -13  -1    0.95    0.86
  27 -14  -1    3.14    0.91
 -14 -13  -1    3.15    0.74
 -14 -13  -1    0.48    0.58
  27 -14  -1    1.86    0.79
 -14 -13  -1    3.03    1.02
  27 -14  -1    1.85    0.71
  14  13   1    1.63    0.70
  13 -27   1    1.07    0.81
 -27  14   1    1.82    0.87
 -27  14   1    2.19    0.83
 -27  14   1    0.89    0.57
  24 -14  -1    2.93    0.90
 -10  24  -1    2.85    0.66
  24 -14  -1    2.91    0.80
 -14 -10  -1    2.36    0.94
 -14 -10  -1    2.01    0.73
  24 -14  -1    2.54    0.70
  24 -14  -1    2.62    0.55
 -14 -10  -1    2.30    0.96
 -14 -10  -1    2.42    0.66
 -10  24  -1    2.08    0.84
  10 -24   1    1.75    0.82
 -24  14   1    1.92    0.87
 -24  14   1    1.71    0.75
  10 -24   1    1.31    0.88
 -24  14   1    1.90    0.64
  14  10   1    1.66    0.66
  21 -14  -1    4.71    0.67
  -7  21  -1    5.75    0.72
 -14  -7  -1    4.59    0.73
  21 -14  -1    4.23    0.86
  21 -14  -1    3.42    0.75
  21 -14  -1    5.13    1.08
 -14  -7  -1    5.20    1.08
  -7  21  -1    5.03    1.02
  14   7   1    4.60    0.84
   7 -21   1    4.27    1.02
 -21  14   1    4.74    0.77
 -21  14   1    4.71    0.94
   7 -21   1    4.47    1.00
 -21  14   1    3.65    0.90
  18 -14  -1    2.67    0.68
  18 -14  -1    3.16    0.72
 -14  -4  -1    5.56    0.83
 -14  -4  -1    3.39    0.94
  -4  18  -1    3.62    0.82
  18 -14  -1    3.55    0.94
  18 -14  -1    2.93    0.58
  -4  18  -1    2.65    0.48
 -18  14   1    4.77    0.86
  14   4   1    4.07    0.80
   4 -18   1    2.28    0.72
 -18  14   1    2.77    0.87
 -18  14   1    2.44    0.64
   4 -18   1    2.65    0.77
 -14  -1  -1   10.74    1.13
 -14  -1  -1   12.84    1.39
  15 -14  -1   10.50    1.04
  -1  15  -1   11.29    1.08
  15 -14  -1   10.19    1.36
  15 -14  -1   11.00    0.96
  15 -14  -1   11.26    1.02
 -15  14   1   10.58    1.35
  14   1   1    9.65    1.12
 -15  14   1   11.38    1.23
 -15  14   1    9.95    0.98
   1 -15   1   10.48    1.16
 -14   2  -1    7.44    1.16
  12 -14  -1    6.07    1.10
   2  12  -1    8.74    0.98
 -14   2  -1    8.85    1.18
  12 -14  -1   10.25    1.08
  12 -14  -1    7.66    0.89
  12 -14  -1    7.45    1.01
 -14   2  -1    5.87    1.07
  -2 -12   1    7.47    0.96
 -12  14   1    6.77    0.95
  14  -2   1    8.09    0.74
  14  -2   1    7.88    1.11
 -12  14   1    9.14    1.06
 -12  14   1    8.26    1.20
  14  -2   1    8.70    0.96
   9 -14  -1   12.82    1.11
 -14   5  -1   12.62    1.49
   9 -14  -1   13.38    1.30
   9 -14  -1   14.31    1.43
   5   9  -1   12.80    1.00
   9 -14  -1   13.12    1.21
 -14   5  -1   13.00    1.31
  -9  14   1   11.68    1.13
  14  -5   1   12.01    1.38
  -9  14   1   14.04    1.44
  14  -5   1   13.51    1.44
  -9  14   1   12.76    1.21
  -9  14   1   14.32    1.06
  -5  -9   1   12.62    0.98
  14  -5   1   13.05    1.03
   6 -14  -1   90.34    2.62
 -14   8  -1   96.86    3.15
   8   6  -1   96.05    2.34
   6 -14  -1   95.94    3.23
   6 -14  -1   98.38    3.04
   6 -14  -1   89.45    3.01
   8   6  -1   96.29    2.07
  -6  14   1  101.00    2.87
  -8  -6   1   95.85    2.27
  -6  14   1   93.58    2.86
  14  -8   1   96.56    2.81
  -6  14   1   93.69    3.07
  14  -8   1   95.95    3.44
  14  -8   1   93.83    3.32
  -8  -6   1   93.27    2.33
  -6  14   1  100.06    3.22
   3 -14  -1  222.92    5.45
   3 -14  -1  227.19    5.50
   3 -14  -1  231.40    4.80
   3 -14  -1  222.38    5.39
 -14  11  -1  232.11    5.53
  11   3  -1  233.64    4.36
  14 -11   1  229.83    5.26
 -11  -3   1  232.20    4.66
  -3  14   1  237.19    5.32
  -3  14   1  233.46    5.19
  14 -11   1  228.04    5.71
  -3  14   1  221.40    5.56
  -3  14   1  232.40    5.09
 -11  -3   1  220.74    4.09
   0 -14  -1   -0.76    0.55
  14   0  -1    0.38    0.35
   0 -14  -1   -0.28    0.61
   0 -14  -1   -0.94    0.55
 -14  14  -1    0.67    0.64
   0 -14  -1   -0.40    0.39
   0  14   1    0.29    0.66
   0  14   1    0.46    0.59
   0  14   1    0.07    0.49
  14 -14   1    0.05    0.69
 -14   0   1    0.65    0.49
   0  14   1   -0.08    0.55
  14 -14   1   -0.01    0.63
 -14   0   1    0.10    0.26
  -3 -14  -1   24.66    1.77
  -3 -14  -1   25.04    1.54
  17  -3  -1   22.96    1.20
  -3 -14  -1   23.10    1.17
 -14  17  -1   23.73    1.32
  -3 -14  -1   20.59    1.61
 -14  17  -1   20.71    1.64
   3  14   1   24.13    1.38
  14 -17   1   21.91    1.92
 -17   3   1   23.18    0.84
   3  14   1   20.39    1.34
  14 -17   1   24.24    1.82
   3  14   1   23.16    1.24
 -17   3   1   22.88    1.23
   3  14   1   22.36    1.75
 -17   3   1   22.02    1.28
  -6 -14  -1   10.77    1.15
  20  -6  -1   11.13    0.95
  -6 -14  -1   10.00    0.87
  -6 -14  -1    7.82    1.19
 -14  20  -1    9.86    1.31
  20  -6  -1   11.48    0.96
  -6 -14  -1   10.84    1.36
 -20   6   1   11.30    1.11
 -20   6   1   11.05    1.18
  14 -20   1   10.58    1.34
   6  14   1    8.70    0.68
 -20   6   1   10.47    0.72
  14 -20   1   10.92    1.48
   6  14   1    9.36    1.14
  23  -9  -1   11.90    1.09
  23  -9  -1   13.68    1.11
 -14  23  -1   11.63    1.04
  23  -9  -1   14.88    1.24
  23  -9  -1   12.46    0.69
  -9 -14  -1   12.18    1.49
  -9 -14  -1   10.28    1.15
  -9 -14  -1   14.40    1.66
  23  -9  -1   13.44    1.17
 -14  23  -1   11.29    1.47
  -9 -14  -1   10.94    0.96
 -23   9   1   15.12    1.29
 -23   9   1   11.42    0.89
   9  14   1   13.20    1.21
 -23   9   1   15.02    1.35
  14 -23   1   10.30    1.53
  14 -23   1   13.55    1.47
  26 -12  -1    2.55    0.48
 -12 -14  -1    1.33    0.89
 -14  26  -1    1.72    0.63
 -12 -14  -1    1.38    0.57
 -12 -14  -1    0.56    0.83
 -14  26  -1    2.36    0.93
  26 -12  -1    3.49    0.83
  26 -12  -1    1.26    0.73
 -12 -14  -1    1.30    0.65
  26 -12  -1    2.43    0.79
  12  14   1    1.97    0.69
  14 -26   1    1.64    0.91
 -26  12   1    1.93    0.59
 -26  12   1    1.80    0.81
  14 -26   1    2.70    1.02
 -26  12   1    2.65    0.82
 -14  29  -1    2.39    0.72
  29 -15  -1    1.21    0.80
 -15 -14  -1    1.26    0.93
  29 -15  -1    1.51    0.83
 -14  29  -1    2.53    1.07
 -15 -14  -1    1.71    0.63
  29 -15  -1    2.10    0.52
 -15 -14  -1    1.87    0.94
 -15 -14  -1    1.02    0.67
 -29  15   1    1.27    0.91
  14 -29   1    2.76    1.12
  14 -29   1    1.24    0.98
  15  14   1    2.64    0.74
 -29  15   1    1.48    0.63
 -29  15   1    0.74    0.76
  26 -15  -1    7.38    1.10
 -15 -11  -1   10.59    1.55
 -15 -11  -1    7.34    1.32
 -15 -11  -1    6.11    0.91
 -15 -11  -1    7.75    1.02
 -11  26  -1    7.53    1.05
  26 -15  -1    7.64    1.14
  26 -15  -1    8.63    1.34
 -11  26  -1    6.30    1.24
  26 -15  -1    7.35    0.82
  11 -26   1    7.94    1.36
 -26  15   1   10.05    1.42
  11 -26   1    6.76    1.39
 -26  15   1    9.47    1.10
 -26  15   1   10.51    1.36
  15  11   1    7.21    0.99
  23 -15  -1   16.60    1.67
 -15  -8  -1   16.90    1.64
  -8  23  -1   16.38    1.10
  23 -15  -1   18.53    1.11
  23 -15  -1   18.28    1.48
  23 -15  -1   18.84    1.41
 -15  -8  -1   18.32    1.21
  -8  23  -1   19.80    1.66
 -23  15   1   20.47    1.76
 -23  15   1   18.35    1.29
   8 -23   1   18.12    1.60
  15   8   1   17.85    1.30
   8 -23   1   20.54    1.88
 -23  15   1   18.80    1.49
  -5  20  -1    4.41    0.60
  20 -15  -1    4.51    0.69
  -5  20  -1    4.79    0.97
 -15  -5  -1    5.02    0.77
 -15  -5  -1    4.33    0.99
  20 -15  -1    2.55    0.75
  20 -15  -1    5.12    0.92
  20 -15  -1    3.83    0.98
 -20  15   1    4.12    1.01
   5 -20   1    5.60    1.12
   5 -20   1    5.13    0.95
 -20  15   1    5.85    0.88
  15   5   1    6.22    0.94
 -20  15   1    4.94    0.92
 -15  -2  -1   11.70    1.17
  -2  17  -1   13.68    0.76
  17 -15  -1   13.75    1.13
  17 -15  -1   13.25    1.03
  17 -15  -1   14.45    1.52
  -2  17  -1   12.04    1.19
  17 -15  -1   14.35    1.23
 -15  -2  -1   14.69    1.44
 -17  15   1   14.00    1.39
 -17  15   1   14.63    1.20
  15   2   1   13.67    1.25
   2 -17   1   13.49    1.24
 -17  15   1   13.78    1.41
  14 -15  -1   44.20    2.36
 -15   1  -1   47.81    2.14
  14 -15  -1   46.24    1.90
  14 -15  -1   42.56    1.85
 -15   1  -1   46.85    2.16
  14 -15  -1   50.80    2.17
   1  14  -1   47.56    2.02
 -14  15   1   46.22    2.35
 -14  15   1   47.36    2.09
 -14  15   1   48.95    2.06
  15  -1   1   46.60    1.34
  15  -1   1   48.12    2.12
  15  -1   1   46.01    1.53
  -1 -14   1   47.68    2.05
  11 -15  -1   27.21    1.58
  11 -15  -1   23.66    1.84
 -15   4  -1   25.91    1.77
   4  11  -1   25.93    1.37
  11 -15  -1   25.78    1.42
 -15   4  -1   25.39    1.71
   4  11  -1   23.71    1.17
  11 -15  -1   24.71    1.43
 -15   4  -1   24.48    1.81
 -11  15   1   26.19    1.58
 -11  15   1   26.41    1.54
  15  -4   1   24.91    1.63
  -4 -11   1   26.50    1.37
  15  -4   1   26.33    1.26
 -11  15   1   24.00    1.76
  15  -4   1   25.47    1.75
   7   8  -1   14.72    0.76
   7   8  -1   16.98    1.04
   8 -15  -1   14.40    1.11
   8 -15  -1   14.44    1.32
 -15   7  -1   14.51    1.47
   8 -15  -1   14.84    1.31
   8 -15  -1   14.33    1.51
  15  -7   1   13.12    1.47
  -8  15   1   15.62    1.27
  15  -7   1   15.68    1.13
  -7  -8   1   16.77    0.88
  15  -7   1   15.71    1.61
  -8  15   1   15.12    1.47
  -8  15   1   14.46    1.32
  15  -7   1   14.66    1.46
  -8  15   1   14.53    1.11
  -7  -8   1   14.12    0.93
   5 -15  -1   22.07    1.55
   5 -15  -1   21.69    1.70
 -15  10  -1   22.67    1.69
   5 -15  -1   22.54    1.24
  10   5  -1   24.97    1.10
   5 -15  -1   22.01    1.54
  10   5  -1   23.78    0.91
 -10  -5   1   22.97    1.12
  -5  15   1   24.53    1.46
  -5  15   1   23.84    1.59
  15 -10   1   23.14    1.85
  -5  15   1   23.81    1.64
 -10  -5   1   22.91    0.94
  15 -10   1   25.53    1.51
  -5  15   1   24.69    1.42
   2 -15  -1   84.24    2.99
   2 -15  -1   87.97    3.14
  13   2  -1   89.97    2.19
   2 -15  -1   86.06    3.03
   2 -15  -1   88.69    2.43
 -15  13  -1   87.61    3.11
  -2  15   1   88.51    3.27
  15 -13   1   85.63    2.91
 -13  -2   1   86.30    2.41
  -2  15   1   90.31    2.82
  -2  15   1   90.79    2.74
  -2  15   1   80.26    2.75
 -13  -2   1   86.18    1.78
  15 -13   1   88.51    3.32
  16  -1  -1    4.40    0.59
  -1 -15  -1    3.06    0.92
 -15  16  -1    4.11    0.79
  -1 -15  -1    4.56    0.64
  -1 -15  -1    3.46    0.86
 -15  16  -1    4.73    1.02
  -1 -15  -1    4.15    0.87
   1  15   1    5.19    1.12
 -16   1   1    3.97    0.70
  15 -16   1    1.65    0.71
 -16   1   1    3.79    0.68
 -16   1   1    4.04    0.41
   1  15   1    4.18    0.75
  15 -16   1    4.23    1.08
   1  15   1    3.45    0.74
   1  15   1    3.78    0.79
  -4 -15  -1   45.67    2.37
  -4 -15  -1   48.38    1.63
 -15  19  -1   46.14    1.95
  -4 -15  -1   47.53    2.11
  19  -4  -1   47.39    1.80
  -4 -15  -1   49.50    2.46
 -15  19  -1   43.91    2.29
  15 -19   1   46.06    2.48
 -19   4   1   43.33    1.76
 -19   4   1   46.97    1.37
   4  15   1   46.08    1.64
   4  15   1   46.04    2.03
   4  15   1   46.04    1.85
  15 -19   1   43.39    2.34
 -19   4   1   50.42    2.01
  -7 -15  -1    3.42    0.94
  -7 -15  -1    2.62    0.87
  22  -7  -1    3.11    0.32
 -15  22  -1    4.29    1.00
  -7 -15  -1    3.04    0.76
  22  -7  -1    2.63    0.64
  22  -7  -1    2.80    0.68
  -7 -15  -1    3.46    0.59
 -15  22  -1    2.61    0.67
 -22   7   1    2.72    0.51
 -22   7   1    1.60    0.74
  15 -22   1    3.31    0.88
 -22   7   1    2.81    0.76
  15 -22   1    2.57    0.96
   7  15   1    1.67    0.65
  25 -10  -1    3.03    0.82
  25 -10  -1    3.78    0.79
  25 -10  -1    3.65    0.76
  25 -10  -1    1.98    0.75
 -10 -15  -1    4.30    0.87
 -15  25  -1    2.12    0.68
 -10 -15  -1    5.35    1.17
 -10 -15  -1    3.42    0.64
  25 -10  -1    3.82    0.48
 -10 -15  -1    3.16    0.97
 -15  25  -1    1.94    0.93
  15 -25   1    3.04    1.06
 -25  10   1    3.79    0.94
 -25  10   1    4.11    0.68
  15 -25   1    3.62    1.11
 -25  10   1    4.16    0.97
  10  15   1    4.52    0.91
  28 -13  -1    3.16    0.88
 -13 -15  -1    2.64    1.03
  28 -13  -1    2.57    0.89
 -15  28  -1    3.34    0.77
 -13 -15  -1    3.35    0.80
  28 -13  -1    4.12    0.58
 -15  28  -1    3.99    1.09
 -13 -15  -1    3.12    1.10
  28 -13  -1    2.45    0.77
 -13 -15  -1    2.11    0.60
  15 -28   1    6.94    1.46
 -28  13   1    3.76    0.74
 -28  13   1    6.64    1.13
  15 -28   1    4.03    1.21
 -28  13   1    3.48    0.98
  31 -16  -1    3.83    1.06
 -16 -15  -1    1.69    0.93
 -16 -15  -1    4.00    0.87
  31 -16  -1    2.62    1.01
  31 -16  -1    2.71    0.92
 -15  31  -1    1.26    0.72
 -15  31  -1    2.11    0.98
 -16 -15  -1    2.78    1.16
  31 -16  -1    2.69    0.61
 -16 -15  -1    0.64    0.59
  16  15   1    1.89    0.71
 -31  16   1    3.79    0.81
  15 -31   1    1.98    1.07
 -31  16   1    2.41    1.05
 -31  16   1    2.41    0.89
  15 -31   1    1.74    1.08
 -16 -12  -1   12.86    1.17
 -12  28  -1   11.96    1.74
  28 -16  -1   11.51    0.96
 -16 -12  -1   11.07    1.60
  28 -16  -1   11.40    1.51
 -16 -12  -1   11.14    1.58
  28 -16  -1   13.38    1.51
 -12  28  -1   12.10    1.11
 -16 -12  -1   13.07    1.25
  16  12   1   11.48    1.18
 -28  16   1   10.43    1.19
 -28  16   1    9.78    1.57
  12 -28   1   11.66    1.58
 -28  16   1   11.42    1.49
  12 -28   1   11.27    1.65
  25 -16  -1    2.45    0.83
  25 -16  -1    2.68    0.61
  -9  25  -1    1.37    0.78
  25 -16  -1    2.41    0.92
 -16  -9  -1    2.65    0.94
  25 -16  -1    2.80    0.81
  -9  25  -1    1.71    0.56
 -16  -9  -1    1.79    0.62
 -25  16   1    3.14    0.91
 -25  16   1    2.76    0.74
   9 -25   1    1.54    0.86
 -25  16   1    2.42    0.94
  16   9   1    2.44    0.70
   9 -25   1    1.39    0.83
 -16  -6  -1   32.76    2.07
  22 -16  -1   32.72    1.77
  -6  22  -1   30.88    2.02
  22 -16  -1   29.50    1.78
  22 -16  -1   29.55    2.05
 -16  -6  -1   29.61    1.52
  -6  22  -1   30.79    1.35
  22 -16  -1   29.92    1.45
 -22  16   1   28.42    1.97
 -22  16   1   30.23    1.83
  16   6   1   32.45    1.67
   6 -22   1   30.63    1.90
   6 -22   1   28.86    1.97
 -22  16   1   29.27    1.67
 -16  -3  -1   -0.48    0.47
  19 -16  -1    0.60    0.45
  -3  19  -1    0.64    0.67
  19 -16  -1   -0.43    0.59
  19 -16  -1    0.30    0.45
  19 -16  -1    0.21    0.51
 -16  -3  -1    0.65    0.73
  -3  19  -1    0.14    0.28
 -19  16   1    0.59    0.55
 -19  16   1    0.90    0.60
  16   3   1    0.10    0.53
 -19  16   1   -0.59    0.62
   3 -19   1    0.05    0.54
   3 -19   1   -0.65    0.53
   0  16  -1   39.87    1.19
  16 -16  -1   41.15    2.32
 -16   0  -1   37.92    1.92
  16 -16  -1   36.04    1.66
   0  16  -1   37.53    1.93
 -16   0  -1   42.62    2.14
  16 -16  -1   41.45    1.85
  16 -16  -1   43.86    2.02
 -16  16   1   42.22    1.97
   0 -16   1   38.71    1.98
  16   0   1   40.92    1.95
 -16  16   1   38.03    2.19
 -16   3  -1   15.25    1.57
   3  13  -1   16.08    1.21
  13 -16  -1   15.64    1.19
  13 -16  -1   17.18    1.19
  13 -16  -1   17.04    1.65
 -16   3  -1   14.92    1.46
  13 -16  -1   17.52    1.42
 -16   3  -1   18.01    1.51
 -13  16   1   18.58    1.64
 -13  16   1   15.87    1.25
  -3 -13   1   17.56    1.25
  16  -3   1   17.53    1.27
  16  -3   1   13.98    1.39
 -13  16   1   17.11    1.38
  16  -3   1   15.27    0.93
   6  10  -1   10.42    0.93
  10 -16  -1    8.81    1.20
  10 -16  -1   12.35    1.53
  10 -16  -1   10.93    1.10
 -16   6  -1   10.56    1.30
  10 -16  -1    9.81    1.00
  -6 -10   1    9.43    0.91
 -10  16   1   12.17    1.45
 -10  16   1    7.77    1.08
  16  -6   1    9.82    1.29
  16  -6   1    9.15    1.23
  16  -6   1    9.49    0.95
  16  -6   1    9.70    1.37
   7 -16  -1   37.95    1.96
 -16   9  -1   35.19    1.99
   9   7  -1   38.52    1.46
   7 -16  -1   39.11    1.93
   7 -16  -1   35.56    1.57
   7 -16  -1   33.60    2.01
   9   7  -1   36.97    1.03
  -9  -7   1   37.43    1.34
  -9  -7   1   37.30    1.34
  -7  16   1   37.46    1.97
  16  -9   1   37.04    2.20
  16  -9   1   37.60    2.34
  -7  16   1   35.47    1.74
  -7  16   1   36.95    1.71
  16  -9   1   33.40    1.69
  -7  16   1   34.64    1.90
  12   4  -1  111.00    2.43
   4 -16  -1  109.31    3.56
 -16  12  -1  106.01    3.44
   4 -16  -1  111.54    2.90
   4 -16  -1  109.86    3.52
   4 -16  -1  108.29    3.46
  -4  16   1  113.68    3.26
  -4  16   1  109.28    3.64
  16 -12   1  105.99    3.30
  -4  16   1  107.30    3.33
 -12  -4   1  108.59    2.70
  16 -12   1  105.62    3.64
 -12  -4   1  110.01    2.35
 -12  -4   1  109.48    2.31
  -4  16   1  111.95    3.18
   1 -16  -1   14.82    0.98
   1 -16  -1   14.18    1.36
   1 -16  -1   15.17    1.42
  15   1  -1   15.30    0.89
   1 -16  -1   15.04    1.40
 -16  15  -1   13.16    1.33
  16 -15   1   15.01    1.40
  -1  16   1   16.40    1.25
 -15  -1   1   14.19    1.01
  -1  16   1   15.36    1.20
 -15  -1   1   15.00    0.56
  16 -15   1   10.91    1.39
  -1  16   1   14.84    1.66
  -1  16   1   15.68    1.19
 -16  18  -1   16.79    1.19
 -16  18  -1   21.80    1.73
  -2 -16  -1   20.83    1.52
  18  -2  -1   17.43    1.07
  -2 -16  -1   19.41    1.58
  -2 -16  -1   17.39    1.52
  -2 -16  -1   18.37    1.03
 -18   2   1   21.65    1.29
  16 -18   1   21.75    1.91
   2  16   1   20.86    1.34
   2  16   1   18.50    1.35
   2  16   1   19.27    1.23
 -18   2   1   19.91    0.81
 -18   2   1   19.13    1.05
  16 -18   1   19.24    1.62
  -5 -16  -1   24.73    1.17
  -5 -16  -1   26.86    1.87
  -5 -16  -1   27.59    1.68
 -16  21  -1   26.87    1.86
 -16  21  -1   27.25    1.54
  21  -5  -1   26.69    1.44
  -5 -16  -1   27.74    1.92
   5  16   1   24.81    1.38
   5  16   1   25.36    1.56
 -21   5   1   27.32    1.58
  16 -21   1   25.42    2.06
 -21   5   1   28.80    1.50
  16 -21   1   25.45    1.84
   5  16   1   28.59    1.22
 -21   5   1   27.44    1.09
  -8 -16  -1   50.83    2.77
 -16  24  -1   55.30    2.21
  24  -8  -1   50.65    1.27
 -16  24  -1   54.41    2.74
  24  -8  -1   52.10    2.09
  24  -8  -1   54.00    1.46
  -8 -16  -1   52.09    1.70
  -8 -16  -1   54.07    2.75
  24  -8  -1   51.27    2.18
  -8 -16  -1   47.72    2.16
 -24   8   1   49.80    2.30
  16 -24   1   49.81    2.72
  16 -24   1   50.63    2.85
 -24   8   1   52.16    1.76
 -24   8   1   51.06    2.25
   8  16   1   49.81    2.26
  27 -11  -1    4.97    0.98
  27 -11  -1    5.72    0.90
 -11 -16  -1    5.86    1.26
  27 -11  -1    5.59    0.59
  27 -11  -1    5.34    1.00
 -11 -16  -1    5.32    0.95
 -16  27  -1    4.20    0.83
 -11 -16  -1    5.75    1.21
 -16  27  -1    3.69    1.05
  27 -11  -1    5.59    0.97
 -11 -16  -1    5.95    0.71
 -27  11   1    5.32    1.02
 -27  11   1    5.41    1.05
  11  16   1    6.38    1.03
  16 -27   1    2.97    1.15
 -27  11   1    6.75    0.87
 -14 -16  -1    1.70    0.56
 -16  30  -1    4.13    1.17
  30 -14  -1    1.42    0.86
  30 -14  -1    1.24    0.93
 -14 -16  -1    1.92    0.74
 -14 -16  -1    2.96    1.06
 -14 -16  -1    1.40    1.04
  30 -14  -1    1.23    0.45
  30 -14  -1    1.72    0.86
  30 -14  -1    0.55    0.63
 -16  30  -1    1.45    0.63
  16 -30   1    3.27    1.31
  16 -30   1    0.80    0.93
  14  16   1    1.45    0.69
 -30  14   1    3.68    1.08
 -30  14   1    1.59    0.62
 -30  14   1    2.73    0.87
  33 -17  -1    2.13    0.94
 -17 -16  -1    0.09    0.91
 -17 -16  -1    0.37    0.56
 -16  33  -1    1.53    1.02
 -17 -16  -1    0.77    0.72
 -17 -16  -1    1.01    1.14
  33 -17  -1    1.84    0.97
 -16  33  -1    1.25    0.67
  33 -17  -1    0.56    0.52
  33 -17  -1    1.05    0.86
 -33  17   1   -0.41    0.77
  16 -33   1    0.39    1.18
 -33  17   1    0.48    0.69
  16 -33   1    1.43    1.12
 -33  17   1    0.40    0.93
  17  16   1    0.60    0.61
 -17 -13  -1    1.59    0.95
  30 -17  -1    1.81    0.90
  30 -17  -1    0.23    0.63
 -17 -13  -1    0.87    0.65
 -17 -13  -1    0.63    0.63
  30 -17  -1    0.38    0.44
  30 -17  -1    0.94    0.87
 -17 -13  -1    2.06    1.08
 -13  30  -1    0.47    0.56
 -13  30  -1    1.59    0.94
 -30  17   1    0.35    0.86
  13 -30   1    1.41    1.02
 -30  17   1    1.27    0.81
  13 -30   1    2.38    1.13
  17  13   1    1.72    0.67
 -30  17   1    0.05    0.53
 -17 -10  -1    2.04    0.96
 -17 -10  -1    0.89    0.87
 -10  27  -1    1.83    0.89
 -17 -10  -1    1.95    0.64
  27 -17  -1    2.03    0.75
  27 -17  -1    3.53    0.95
  27 -17  -1    2.34    0.62
  10 -27   1    1.70    1.05
 -27  17   1    2.18    0.98
 -27  17   1    1.29    0.77
  17  10   1    2.62    0.73
 -27  17   1    2.27    0.72
  10 -27   1    4.36    1.13
  24 -17  -1    0.09    0.42
  -7  24  -1    0.48    0.42
 -17  -7  -1    0.55    0.76
 -17  -7  -1    0.18    0.52
  24 -17  -1    1.23    0.94
  -7  24  -1    2.05    0.86
  24 -17  -1    1.33    0.79
  24 -17  -1    0.56    0.58
   7 -24   1   -0.23    0.66
 -24  17   1    1.13    0.68
 -24  17   1   -0.11    0.47
 -24  17   1    0.96    0.87
  17   7   1    1.36    0.60
   7 -24   1    1.13    0.88
 -17  -4  -1    5.96    0.91
 -17  -4  -1    4.89    1.04
  21 -17  -1    4.25    0.83
  -4  21  -1    5.04    0.99
  21 -17  -1    4.21    0.74
  21 -17  -1    6.07    1.40
  21 -17  -1    3.27    0.83
  -4  21  -1    4.41    0.58
   4 -21   1    6.36    1.04
 -21  17   1    5.80    1.18
   4 -21   1    4.47    0.98
  17   4   1    5.03    0.84
 -21  17   1    6.55    0.98
 -21  17   1    4.09    0.89
  18 -17  -1    6.58    0.92
  -1  18  -1    8.59    1.17
 -17  -1  -1    7.87    1.21
  18 -17  -1    7.32    1.04
  18 -17  -1    6.98    0.89
 -17  -1  -1    8.76    1.09
  -1  18  -1    8.03    0.60
 -18  17   1    6.70    1.15
 -18  17   1    6.01    0.99
   1 -18   1    8.15    1.10
  17   1   1    8.96    1.10
 -18  17   1    8.06    1.07
   2  15  -1   18.34    1.36
  15 -17  -1   20.59    1.34
 -17   2  -1   18.05    1.55
 -17   2  -1   18.50    1.59
  15 -17  -1   19.96    1.31
  15 -17  -1   17.16    1.43
  15 -17  -1   19.07    1.77
 -17   2  -1   14.46    1.44
 -15  17   1   20.95    1.67
  17  -2   1   18.06    1.45
  17  -2   1   20.84    0.88
  -2 -15   1   18.98    1.39
  17  -2   1   18.78    1.02
 -15  17   1   21.14    1.45
  12 -17  -1   37.05    2.17
   5  12  -1   42.30    1.24
  12 -17  -1   35.97    1.96
  12 -17  -1   40.47    1.87
  12 -17  -1   38.51    1.74
 -17   5  -1   39.84    2.19
 -17   5  -1   38.56    2.09
   5  12  -1   41.02    1.76
  17  -5   1   37.59    2.03
 -12  17   1   37.45    1.96
  17  -5   1   36.69    1.94
  -5 -12   1   37.03    1.73
  17  -5   1   38.10    1.53
 -12  17   1   39.19    1.88
 -12  17   1   43.18    2.24
   8   9  -1   42.26    1.65
 -17   8  -1   37.45    2.07
   9 -17  -1   39.16    2.26
   9 -17  -1   40.85    2.06
   9 -17  -1   37.95    1.64
   9 -17  -1   39.45    1.92
  17  -8   1   40.55    2.28
  -9  17   1   41.22    2.21
  -8  -9   1   39.39    1.54
  -8  -9   1   39.82    1.23
  17  -8   1   39.44    2.27
  17  -8   1   39.34    2.15
  -9  17   1   38.54    2.04
  -9  17   1   36.69    1.78
  17  -8   1   39.65    1.74
   6 -17  -1   10.92    0.95
   6 -17  -1    8.09    1.15
   6 -17  -1   10.14    1.39
  11   6  -1    9.99    0.58
   6 -17  -1    9.53    1.15
 -17  11  -1   10.44    1.33
  17 -11   1    9.29    1.12
 -11  -6   1   10.09    0.81
  -6  17   1    9.31    1.19
  -6  17   1    8.50    1.01
 -11  -6   1    9.95    0.70
  -6  17   1    8.56    1.21
  -6  17   1    9.58    1.00
 -11  -6   1    8.38    0.70
  17 -11   1    9.58    1.43
  14   3  -1   19.73    0.91
   3 -17  -1   20.32    1.14
   3 -17  -1   20.99    1.62
   3 -17  -1   20.93    1.59
 -17  14  -1   22.20    1.68
   3 -17  -1   19.91    1.65
  -3  17   1   19.81    1.99
  -3  17   1   18.44    1.31
  -3  17   1   21.20    1.46
 -14  -3   1   21.84    0.81
 -14  -3   1   22.46    1.16
  17 -14   1   23.75    1.79
  -3  17   1   21.88    1.40
  17 -14   1   18.65    1.51
 -14  -3   1   18.82    0.82
   0 -17  -1   29.69    1.79
   0 -17  -1   25.13    1.85
 -17  17  -1   28.57    2.18
   0 -17  -1   25.84    1.86
  17   0  -1   25.83    1.20
 -17  17  -1   25.41    1.46
   0 -17  -1   28.95    1.29
   0  17   1   27.66    1.53
 -17   0   1   26.54    1.39
   0  17   1   28.00    1.97
 -17   0   1   27.30    0.99
  17 -17   1   27.54    1.84
   0  17   1   26.31    1.51
  17 -17   1   25.47    1.89
   0  17   1   27.59    1.59
  20  -3  -1    4.70    0.73
  -3 -17  -1    5.59    1.05
 -17  20  -1    7.18    1.18
 -17  20  -1    4.63    0.83
  -3 -17  -1    4.65    0.96
  -3 -17  -1    5.07    0.62
  -3 -17  -1    5.17    1.05
   3  17   1    4.56    0.71
   3  17   1    5.31    0.84
 -20   3   1    5.56    0.74
 -20   3   1    5.14    0.83
 -20   3   1    6.12    0.58
   3  17   1    4.36    1.10
  17 -20   1    5.10    1.09
   3  17   1    4.04    0.81
  17 -20   1    5.99    1.24
  23  -6  -1   44.61    1.95
 -17  23  -1   43.75    2.05
  -6 -17  -1   43.42    2.41
 -17  23  -1   46.19    2.54
  -6 -17  -1   46.88    1.55
  -6 -17  -1   47.04    2.60
  -6 -17  -1   45.42    2.18
 -23   6   1   47.04    2.01
 -23   6   1   45.43    1.54
 -23   6   1   45.78    2.06
  17 -23   1   46.67    2.62
  17 -23   1   42.10    2.63
   6  17   1   42.29    1.76
  -9 -17  -1   23.95    1.88
  26  -9  -1   27.01    0.90
 -17  26  -1   27.07    2.08
  26  -9  -1   24.47    1.61
  -9 -17  -1   22.16    2.07
 -17  26  -1   27.34    1.61
  26  -9  -1   26.19    1.61
  26  -9  -1   25.00    1.10
  -9 -17  -1   25.22    1.15
  -9 -17  -1   28.03    1.73
 -26   9   1   25.48    1.75
 -26   9   1   26.07    1.30
  17 -26   1   25.52    2.31
 -26   9   1   26.46    1.72
  17 -26   1   24.54    2.16
   9  17   1   25.49    1.68
  29 -12  -1    4.09    1.04
  29 -12  -1    4.62    0.94
  29 -12  -1    5.30    0.59
 -12 -17  -1    5.59    1.33
 -17  29  -1    4.07    1.14
  29 -12  -1    4.73    0.99
 -17  29  -1    3.68    0.82
  29 -12  -1    4.29    0.84
 -12 -17  -1    4.08    0.92
 -12 -17  -1    3.43    1.08
 -12 -17  -1    3.81    0.60
 -29  12   1    3.56    0.74
  17 -29   1    4.35    1.14
  17 -29   1    5.94    1.46
 -29  12   1    5.71    1.17
 -29  12   1    3.33    0.98
  12  17   1    4.34    0.91
 -17  32  -1    9.51    1.70
 -15 -17  -1    9.44    0.87
 -15 -17  -1   10.32    1.28
  32 -15  -1   10.29    1.42
  32 -15  -1    7.59    1.31
 -15 -17  -1    7.62    1.41
 -17  32  -1    8.96    1.25
  32 -15  -1    7.69    1.24
  32 -15  -1    7.89    1.37
  32 -15  -1    9.85    0.85
 -15 -17  -1   10.64    1.74
 -32  15   1    9.98    1.15
 -32  15   1   10.27    1.54
  17 -32   1    8.34    1.67
 -32  15   1   10.46    1.55
  17 -32   1   12.34    1.90
  15  17   1   11.89    1.26
 -18 -17  -1    0.68    0.70
  35 -18  -1    0.48    0.52
 -17  35  -1    2.55    1.38
 -18 -17  -1   -0.12    0.51
 -17  35  -1    0.29    0.64
 -18 -17  -1    0.81    0.30
  35 -18  -1    2.15    1.05
 -18 -17  -1    1.42    1.08
 -18 -17  -1    1.81    1.20
  35 -18  -1   -0.37    1.03
  35 -18  -1    0.75    1.01
  18  17   1    1.68    0.73
 -35  18   1   -0.37    1.51
  17 -35   1    1.85    1.34
 -35  18   1    1.30    0.72
  17 -35   1   -0.10    1.12
 -35  18   1    1.18    0.90
 -14  32  -1    4.53    0.92
 -18 -14  -1    4.18    1.18
 -14  32  -1    3.50    1.22
  32 -18  -1    4.89    1.08
 -18 -14  -1    3.60    0.85
  32 -18  -1    4.42    1.17
  32 -18  -1    4.40    0.74
 -18 -14  -1    4.09    1.32
 -18 -14  -1    3.95    0.85
  18  14   1    5.74    0.98
 -32  18   1    2.85    0.94
 -32  18   1    5.45    1.12
  14 -32   1    3.82    1.20
 -32  18   1    3.40    1.15
  14 -32   1    4.49    1.39
  29 -18  -1   -0.18    0.76
  29 -18  -1    0.62    0.51
 -11  29  -1    1.27    0.93
 -18 -11  -1    1.08    0.90
 -11  29  -1    0.25    0.48
  29 -18  -1    1.04    0.90
 -18 -11  -1    0.15    0.49
  29 -18  -1    0.63    0.64
 -18 -11  -1    1.05    0.88
  18  11   1    0.36    0.52
 -29  18   1    0.74    0.73
  11 -29   1    1.56    0.99
  11 -29   1    1.16    0.89
 -29  18   1    0.30    0.87
  -8  26  -1    6.39    0.83
  26 -18  -1    9.07    0.98
  26 -18  -1    7.00    1.07
  26 -18  -1   10.59    1.57
 -18  -8  -1    5.46    1.15
  26 -18  -1    9.58    1.36
 -18  -8  -1    8.37    1.02
  -8  26  -1    7.91    1.36
 -26  18   1    8.27    1.40
   8 -26   1    8.86    1.54
 -26  18   1    6.60    1.06
  18   8   1    9.29    1.13
 -26  18   1    8.20    1.31
   8 -26   1    5.81    1.17
 -18  -5  -1   10.16    1.12
 -18  -5  -1   10.62    1.42
  -5  23  -1   11.78    1.53
  -5  23  -1   12.79    0.88
  23 -18  -1   10.67    1.03
  23 -18  -1    8.28    1.36
  23 -18  -1    9.53    1.25
  23 -18  -1   11.49    1.22
 -23  18   1   10.38    1.24
 -23  18   1   11.23    1.57
   5 -23   1   11.14    1.50
 -23  18   1   12.22    1.49
   5 -23   1   11.25    1.35
  18   5   1   11.87    1.16
 -18  -2  -1   17.37    1.36
 -18  -2  -1   16.75    1.54
  20 -18  -1   18.28    1.27
  20 -18  -1   18.21    1.50
  -2  20  -1   19.28    1.59
  20 -18  -1   19.62    1.40
  20 -18  -1   19.10    1.77
  -2  20  -1   19.01    0.91
 -20  18   1   19.62    1.49
   2 -20   1   18.33    1.43
 -20  18   1   15.63    1.59
  18   2   1   15.97    1.33
 -20  18   1   16.73    1.41
   2 -20   1   17.88    1.51
 -18   1  -1    5.42    0.99
  17 -18  -1    4.78    0.84
  17 -18  -1    6.31    0.94
  17 -18  -1    2.56    0.72
   1  17  -1    5.10    0.45
  17 -18  -1    4.61    1.07
 -18   1  -1    3.96    0.99
   1  17  -1    4.39    0.89
 -17  18   1    3.02    0.95
  18  -1   1    3.72    0.84
  -1 -17   1    3.13    0.79
 -17  18   1    4.73    0.93
 -17  18   1    3.91    0.93
  14 -18  -1   10.40    1.01
 -18   4  -1   11.27    1.31
  14 -18  -1   10.36    1.58
 -18   4  -1   12.69    1.48
  14 -18  -1    8.37    1.10
 -18   4  -1   10.04    1.35
   4  14  -1   10.71    1.10
   4  14  -1    9.42    0.80
  14 -18  -1   10.21    1.11
 -14  18   1   11.46    1.21
  -4 -14   1    8.87    1.04
 -14  18   1   11.00    1.46
  18  -4   1   11.32    0.87
  18  -4   1    9.93    1.09
  18  -4   1   11.25    1.31
 -14  18   1    9.36    1.34
   7  11  -1   26.66    1.41
  11 -18  -1   24.93    1.56
 -18   7  -1   24.01    1.72
  11 -18  -1   24.24    1.70
  11 -18  -1   25.70    1.40
  11 -18  -1   25.19    2.26
  18  -7   1   26.68    1.84
  -7 -11   1   24.11    1.33
 -11  18   1   22.93    1.52
  18  -7   1   22.47    1.32
 -11  18   1   23.85    1.66
  18  -7   1   25.69    1.83
 -11  18   1   25.82    1.89
  18  -7   1   24.77    1.86
  10   8  -1   19.74    0.68
   8 -18  -1   19.48    1.22
   8 -18  -1   19.62    1.43
   8 -18  -1   19.70    1.53
 -18  10  -1   16.46    1.53
   8 -18  -1   18.36    1.68
  10   8  -1   19.53    1.13
  -8  18   1   18.95    1.83
 -10  -8   1   18.30    0.97
  18 -10   1   16.54    1.58
  -8  18   1   18.31    1.56
  -8  18   1   22.23    1.44
 -10  -8   1   18.22    0.95
  18 -10   1   19.02    1.67
  18 -10   1   19.15    1.35
 -10  -8   1   17.48    1.02
  18 -10   1   18.88    1.88
   5 -18  -1   15.68    1.06
   5 -18  -1   19.19    1.65
 -18  13  -1   18.14    1.50
   5 -18  -1   17.49    1.45
   5 -18  -1   17.89    1.57
  13   5  -1   14.52    0.75
  -5  18   1   16.14    1.24
  -5  18   1   20.22    1.95
 -13  -5   1   16.48    0.84
 -13  -5   1   16.23    0.82
  -5  18   1   17.31    1.27
  18 -13   1   18.84    1.73
  18 -13   1   16.03    1.43
 -13  -5   1   13.92    0.94
  -5  18   1   15.52    1.45
 -18  16  -1   18.64    1.28
   2 -18  -1   18.30    1.08
   2 -18  -1   15.86    1.45
   2 -18  -1   21.12    1.67
  16   2  -1   18.45    0.97
   2 -18  -1   14.54    1.49
  -2  18   1   18.26    1.69
 -16  -2   1   17.39    1.12
  -2  18   1   18.01    1.37
  18 -16   1   15.10    1.59
  -2  18   1   17.93    1.29
  -2  18   1   18.40    1.35
 -16  -2   1   17.68    0.74
 -16  -2   1   17.86    0.80
 -18  19  -1   13.66    1.14
 -18  19  -1   12.17    1.49
  -1 -18  -1   14.88    1.45
  -1 -18  -1   15.91    1.51
  -1 -18  -1   14.77    0.94
  -1 -18  -1   13.76    1.39
  19  -1  -1   13.56    1.00
 -19   1   1   14.39    0.87
   1  18   1   15.20    1.22
 -19   1   1   15.65    0.80
   1  18   1   14.64    1.21
  18 -19   1   14.38    1.55
   1  18   1   14.05    1.62
 -19   1   1   13.64    1.13
   1  18   1   16.14    1.81
  18 -19   1   15.86    1.64
 -18  22  -1    6.72    0.99
 -18  22  -1    7.97    1.33
  -4 -18  -1    7.26    1.23
  -4 -18  -1    7.29    1.11
  -4 -18  -1    8.10    0.73
  -4 -18  -1    5.69    1.13
  22  -4  -1    6.86    0.87
   4  18   1    7.43    1.34
 -22   4   1    6.81    0.68
  18 -22   1    9.17    1.45
   4  18   1    7.63    0.82
   4  18   1    9.36    1.19
 -22   4   1    7.52    1.05
   4  18   1    6.94    0.94
  18 -22   1    8.54    1.41
 -22   4   1    7.43    0.91
  -7 -18  -1    0.66    0.73
 -18  25  -1    1.07    0.66
  -7 -18  -1    1.08    0.43
 -18  25  -1    3.12    0.98
  25  -7  -1    0.82    0.61
  -7 -18  -1    2.40    0.90
  -7 -18  -1    4.10    1.09
 -25   7   1    1.66    0.74
  18 -25   1    1.43    0.97
   7  18   1    0.72    0.62
 -25   7   1    1.70    0.73
 -25   7   1    1.19    0.47
  18 -25   1    1.91    1.01
 -10 -18  -1   -0.50    0.80
 -10 -18  -1    0.69    0.62
 -10 -18  -1   -0.03    0.74
  28 -10  -1    1.03    0.48
 -10 -18  -1    1.15    0.41
 -18  28  -1    0.54    0.58
 -18  28  -1    0.35    0.75
  28 -10  -1    1.41    0.73
  28 -10  -1    0.45    0.29
  28 -10  -1    0.52    0.63
 -28  10   1    0.56    0.64
 -28  10   1    0.57    0.47
  10  18   1    0.32    0.58
 -28  10   1    1.15    0.70
  18 -28   1    0.97    0.93
  18 -28   1    0.74    0.91
 -13 -18  -1    0.51    0.39
  31 -13  -1    1.28    0.75
 -13 -18  -1   -1.37    0.69
 -18  31  -1    1.28    0.88
 -18  31  -1    0.30    0.62
 -13 -18  -1   -0.22    0.84
  31 -13  -1    0.41    0.58
 -13 -18  -1    0.39    0.69
  31 -13  -1    1.92    0.69
  31 -13  -1    0.57    0.81
  31 -13  -1    0.52    0.37
  31 -13  -1    0.32    0.63
 -31  13   1    1.44    0.86
  18 -31   1   -0.83    0.75
  18 -31   1   -0.42    0.82
 -31  13   1    1.36    0.62
  13  18   1    0.29    0.58
 -31  13   1    0.49    0.65
 -18  34  -1    7.20    1.56
  34 -16  -1    7.69    0.84
 -16 -18  -1    7.14    0.74
  34 -16  -1    5.98    1.33
  34 -16  -1    9.05    1.34
  34 -16  -1    8.42    1.43
 -18  34  -1    9.92    1.32
 -16 -18  -1    7.89    1.21
 -16 -18  -1    6.78    1.46
 -34  16   1    9.50    1.19
  18 -34   1    7.82    1.76
  16  18   1    8.90    1.23
 -34  16   1    6.83    1.34
 -34  16   1    6.58    1.41
  18 -34   1   12.56    2.12
  37 -19  -1   -0.04    1.03
  37 -19  -1   -0.16    1.09
  37 -19  -1    0.24    0.50
 -18  37  -1   -0.55    0.60
 -18  37  -1    0.37    1.10
 -19 -18  -1    0.71    0.28
 -19 -18  -1    1.01    0.49
 -19 -18  -1    0.94    0.74
 -19 -18  -1    0.33    1.17
  37 -19  -1    1.25    0.92
  18 -37   1    0.77    1.23
 -37  19   1    0.11    0.83
  18 -37   1    0.13    1.13
 -37  19   1    0.44    0.68
 -37  19   1    0.29    1.04
  19  18   1    1.30    0.74
  34 -19  -1   -1.00    0.58
 -19 -15  -1    0.41    0.31
  34 -19  -1   -0.58    0.85
 -19 -15  -1   -0.57    0.61
  34 -19  -1    0.12    0.52
 -19 -15  -1    0.96    0.65
 -19 -15  -1   -0.16    1.06
 -19 -15  -1   -0.34    0.87
  34 -19  -1    0.36    0.92
 -15  34  -1    0.26    0.63
 -34  19   1    0.79    1.03
 -34  19   1    0.47    0.77
 -34  19   1    0.17    0.63
  19  15   1   -0.52    0.53
  15 -34   1    1.76    1.28
  15 -34   1    0.01    0.99
 -12  31  -1    0.10    0.52
  31 -19  -1    0.84    0.89
  31 -19  -1   -0.55    0.79
 -12  31  -1   -0.02    0.72
 -19 -12  -1    0.28    0.53
 -19 -12  -1    0.29    0.79
 -19 -12  -1    0.03    0.94
 -19 -12  -1   -1.50    0.56
  31 -19  -1    0.41    0.66
  31 -19  -1   -0.05    0.45
  12 -31   1    0.82    1.03
  12 -31   1    1.31    0.96
 -31  19   1    0.36    0.85
  19  12   1    0.68    0.57
 -31  19   1    0.25    0.62
 -31  19   1    0.68    0.68
 -19  -9  -1    7.16    0.98
 -19  -9  -1    6.10    1.29
  28 -19  -1    6.31    1.33
  -9  28  -1    4.83    0.92
  -9  28  -1    7.24    1.36
  28 -19  -1    6.25    1.23
  28 -19  -1    5.87    1.05
  28 -19  -1    6.74    0.93
  19   9   1    5.55    0.90
 -28  19   1    6.25    1.36
   9 -28   1    4.50    1.25
   9 -28   1    6.76    1.28
 -28  19   1    7.03    1.28
 -28  19   1    7.61    1.10
  25 -19  -1    7.95    1.15
  -6  25  -1   11.18    0.94
 -19  -6  -1   11.67    1.16
  25 -19  -1   10.19    1.54
  25 -19  -1   10.87    1.06
  -6  25  -1   11.95    1.66
  25 -19  -1    7.81    1.27
 -19  -6  -1    8.82    1.39
  19   6   1   10.42    1.17
 -25  19   1    8.81    1.29
 -25  19   1   10.10    1.64
   6 -25   1    9.95    1.40
 -25  19   1    9.67    1.43
   6 -25   1   10.28    1.51
  22 -19  -1   14.42    1.21
 -19  -3  -1   16.28    1.58
 -19  -3  -1   15.18    1.34
  22 -19  -1   12.24    1.65
  22 -19  -1   16.72    1.36
  -3  22  -1   15.41    1.51
  22 -19  -1   15.38    1.47
  -3  22  -1   15.07    0.92
 -22  19   1   13.05    1.66
   3 -22   1   14.19    1.68
  19   3   1   14.83    1.25
 -22  19   1   13.45    1.37
 -19   0  -1    1.95    0.85
 -19   0  -1    0.16    0.63
  19 -19  -1    0.76    0.56
  19 -19  -1    2.32    0.98
   0  19  -1    0.94    0.71
  19 -19  -1    2.24    0.66
   0  19  -1    1.19    0.32
  19 -19  -1    2.37    0.79
  19   0   1    1.64    0.64
   0 -19   1    1.72    0.75
 -19  19   1    2.30    0.96
 -19  19   1    2.64    0.81
  16 -19  -1    6.82    1.02
 -19   3  -1    8.16    1.24
   3  16  -1    5.78    0.96
   3  16  -1    6.18    0.40
 -19   3  -1    5.40    0.99
  16 -19  -1    5.82    1.18
  16 -19  -1    6.93    1.02
 -19   3  -1    6.08    1.10
  16 -19  -1    6.54    1.08
  19  -3   1    6.38    0.63
 -16  19   1    6.91    1.06
  19  -3   1    6.83    0.74
 -16  19   1    9.95    1.41
  19  -3   1    6.74    1.05
  -3 -16   1    6.69    1.03
  13 -19  -1    0.78    0.60
 -19   6  -1    2.61    0.88
  13 -19  -1    2.58    0.80
  13 -19  -1    1.05    0.83
   6  13  -1    0.92    0.56
 -19   6  -1    0.38    0.81
  13 -19  -1    0.92    0.55
 -13  19   1    1.83    0.87
  19  -6   1    2.10    0.84
  19  -6   1    1.43    0.72
  -6 -13   1    1.89    0.59
 -13  19   1    0.95    0.60
  19  -6   1    1.09    0.51
 -13  19   1    1.67    1.04
  10 -19  -1   -0.53    0.49
  10 -19  -1    0.68    0.52
   9  10  -1    0.62    0.16
   9  10  -1    0.67    0.51
  10 -19  -1    0.46    0.58
  10 -19  -1    1.36    0.81
 -19   9  -1    0.12    0.62
  19  -9   1   -0.09    0.75
 -10  19   1   -0.39    0.52
  -9 -10   1   -0.12    0.37
  -9 -10   1   -0.15    0.29
  19  -9   1    0.73    0.54
 -10  19   1    0.02    0.64
 -10  19   1    0.45    0.63
  19  -9   1    0.31    0.78
  -9 -10   1   -0.22    0.35
  19  -9   1    0.31    0.83
   7 -19  -1    4.82    0.74
  12   7  -1    4.20    0.42
   7 -19  -1    6.11    1.00
   7 -19  -1    5.83    1.78
   7 -19  -1    3.20    0.86
 -19  12  -1    4.82    1.03
  19 -12   1    4.81    0.91
  19 -12   1    5.08    1.06
 -12  -7   1    4.04    0.59
  -7  19   1    5.11    0.85
 -12  -7   1    3.82    0.56
  -7  19   1    3.84    0.91
  -7  19   1    5.23    1.01
 -12  -7   1    3.53    0.52
   4 -19  -1    0.82    0.68
  15   4  -1    1.21    0.36
 -19  15  -1    0.64    0.50
   4 -19  -1    0.63    0.70
   4 -19  -1    0.52    0.43
   4 -19  -1    1.14    0.74
 -19  15  -1    1.14    0.71
  19 -15   1    1.77    0.92
  -4  19   1    0.37    0.51
  -4  19   1    1.40    0.64
 -15  -4   1    1.12    0.35
  -4  19   1    0.97    0.75
  19 -15   1    0.52    0.64
 -15  -4   1    1.12    0.47
  -4  19   1    0.39    0.60
 -15  -4   1    1.07    0.35
   1 -19  -1   91.16    3.51
 -19  18  -1   98.20    3.10
   1 -19  -1  108.64    3.75
 -19  18  -1  103.00    3.64
  18   1  -1  101.15    2.64
   1 -19  -1  101.32    2.65
   1 -19  -1   98.76    3.49
  -1  19   1  100.30    3.09
  -1  19   1  102.03    3.15
  -1  19   1  102.88    3.84
 -18  -1   1  100.52    2.28
 -18  -1   1   96.29    2.81
  19 -18   1   96.89    3.52
  19 -18   1  104.18    3.88
  -1  19   1   98.71    3.78
 -18  -1   1   99.60    2.38
  -2 -19  -1   17.14    1.70
 -19  21  -1   19.48    1.35
  21  -2  -1   18.82    1.17
  -2 -19  -1   17.58    1.63
 -19  21  -1   19.75    1.68
  -2 -19  -1   17.78    1.55
  -2 -19  -1   20.10    1.04
   2  19   1   20.87    1.96
   2  19   1   18.13    1.39
   2  19   1   15.14    1.26
  19 -21   1   17.84    1.72
 -21   2   1   17.12    0.89
 -21   2   1   16.40    1.05
   2  19   1   15.45    1.18
 -21   2   1   15.75    1.25
  19 -21   1   15.35    1.82
  24  -5  -1   32.05    1.65
 -19  24  -1   27.40    2.04
  -5 -19  -1   28.77    2.18
 -19  24  -1   25.26    1.68
  -5 -19  -1   28.66    2.11
  -5 -19  -1   28.99    1.19
  -5 -19  -1   28.24    1.85
 -24   5   1   31.18    1.62
  19 -24   1   31.87    2.23
   5  19   1   28.36    1.73
  19 -24   1   28.54    2.36
   5  19   1   26.98    1.49
 -24   5   1   29.79    1.22
 -24   5   1   28.63    1.73
 -19  27  -1    2.80    0.99
  -8 -19  -1    2.78    0.48
 -19  27  -1    3.38    0.80
  -8 -19  -1    4.80    1.27
  27  -8  -1    2.79    0.78
  -8 -19  -1    3.70    1.14
  -8 -19  -1    3.76    0.94
  19 -27   1    3.87    1.22
   8  19   1    5.83    0.99
 -27   8   1    3.92    0.89
  19 -27   1    4.02    1.15
 -27   8   1    3.09    0.83
 -27   8   1    2.68    0.59
  30 -11  -1    0.51    0.31
 -11 -19  -1   -0.78    0.67
 -11 -19  -1    0.30    0.80
  30 -11  -1   -0.46    0.42
 -11 -19  -1   -0.21    0.57
 -19  30  -1    0.21    0.52
 -19  30  -1    0.75    0.84
 -11 -19  -1    0.03    0.31
  30 -11  -1    0.13    0.54
  30 -11  -1   -0.93    0.65
  11  19   1   -0.27    0.52
 -30  11   1   -0.02    0.67
 -30  11   1    0.36    0.44
  19 -30   1    0.62    0.95
 -30  11   1    1.46    0.80
  19 -30   1    0.82    0.98
  33 -14  -1    0.78    0.79
  33 -14  -1    0.94    0.43
 -19  33  -1    0.06    0.56
  33 -14  -1    1.04    0.69
 -14 -19  -1    0.06    0.67
 -19  33  -1    0.77    0.85
 -14 -19  -1   -0.18    0.93
 -14 -19  -1    0.43    0.91
 -14 -19  -1    1.00    0.37
  33 -14  -1    1.23    0.95
  33 -14  -1    0.23    0.65
  14  19   1    0.44    0.64
 -33  14   1    1.13    0.61
 -33  14   1    0.43    0.88
  19 -33   1   -0.21    0.96
  19 -33   1    0.43    1.08
 -33  14   1    0.37    0.72
 -17 -19  -1   -0.68    0.70
  36 -17  -1    1.87    1.09
  36 -17  -1    1.39    0.57
  36 -17  -1    0.74    0.85
 -17 -19  -1    0.99    1.20
 -19  36  -1    0.87    0.80
  36 -17  -1    0.67    1.08
 -19  36  -1    0.44    0.99
 -36  17   1    0.43    0.86
  19 -36   1    0.45    1.20
 -19  39  -1    1.53    1.15
 -19  39  -1    0.13    0.61
 -20 -19  -1   -1.37    0.80
  39 -20  -1    0.76    1.13
  39 -20  -1   -2.70    0.93
 -20 -19  -1    0.34    1.13
  39 -20  -1    0.10    0.94
  39 -20  -1    0.50    0.61
 -20 -19  -1   -0.14    0.75
 -39  20   1    0.45    1.04
  19 -39   1    0.80    1.27
 -39  20   1   -0.39    0.83
  19 -39   1    0.30    1.24
 -39  20   1    1.34    0.76
 -20 -16  -1   -0.27    0.59
 -20 -16  -1   -1.16    0.63
  36 -20  -1   -0.41    0.94
 -20 -16  -1   -0.88    0.85
 -16  36  -1    0.69    0.70
 -16  36  -1   -1.13    0.87
 -20 -16  -1   -0.50    1.05
  36 -20  -1   -0.70    0.85
  36 -20  -1   -0.35    0.49
 -20 -16  -1   -0.24    0.27
 -36  20   1    0.45    0.97
 -36  20   1    1.80    1.16
 -36  20   1   -0.19    0.64
  20  16   1    0.45    0.63
  16 -36   1    0.47    1.16
  16 -36   1   -0.03    1.10
 -13  33  -1    2.58    1.11
  33 -20  -1    1.37    0.62
  33 -20  -1    1.86    1.06
 -13  33  -1    2.75    0.84
  33 -20  -1    3.56    0.96
 -20 -13  -1    2.89    0.80
 -20 -13  -1    3.01    0.86
 -20 -13  -1    2.46    1.11
  33 -20  -1    3.89    1.19
 -20 -13  -1    2.02    1.18
 -20 -13  -1    1.60    0.42
 -33  20   1    3.62    0.91
  13 -33   1    1.43    1.20
 -33  20   1    2.59    0.97
  13 -33   1    1.81    1.12
 -33  20   1    2.90    1.22
 -20 -10  -1    1.54    0.67
 -10  30  -1    0.39    0.79
 -20 -10  -1    1.00    0.96
  30 -20  -1    2.15    0.95
 -10  30  -1    1.81    0.64
  30 -20  -1    2.23    0.68
  30 -20  -1    2.78    1.19
 -20 -10  -1    1.78    1.00
  30 -20  -1    3.34    0.92
  10 -30   1    1.44    0.97
  20  10   1    1.88    0.69
 -30  20   1    2.77    1.17
  10 -30   1    1.06    0.95
 -30  20   1    1.38    0.74
 -30  20   1    2.69    0.93
  27 -20  -1   13.93    1.42
 -20  -7  -1   14.64    1.72
  27 -20  -1   11.86    1.11
  -7  27  -1   14.14    1.07
  27 -20  -1   10.83    1.47
  -7  27  -1   13.94    1.73
 -20  -7  -1   12.67    1.23
  27 -20  -1   14.79    1.85
   7 -27   1   12.96    1.68
  20   7   1   13.12    1.20
   7 -27   1   10.86    1.84
 -27  20   1   11.76    1.48
 -27  20   1   10.92    1.35
 -27  20   1   13.75    1.83
 -20  -4  -1   12.74    1.57
  24 -20  -1   12.82    1.50
  24 -20  -1   15.39    1.88
  -4  24  -1   13.11    0.91
  -4  24  -1   11.19    1.53
  24 -20  -1   13.24    1.56
 -20  -4  -1   10.94    1.23
  24 -20  -1   11.81    1.19
 -24  20   1   13.76    1.79
 -24  20   1   12.87    1.34
 -24  20   1   13.52    1.43
   4 -24   1   12.82    1.46
   4 -24   1   14.95    1.75
  20   4   1   12.51    1.19
  21 -20  -1    2.89    0.85
  -1  21  -1    3.03    0.88
  21 -20  -1    4.78    0.89
 -20  -1  -1    4.04    1.02
 -20  -1  -1    3.44    0.89
  -1  21  -1    3.97    0.52
  21 -20  -1    3.74    1.17
  21 -20  -1    2.88    0.78
 -21  20   1    3.47    1.04
  20   1   1    3.62    0.81
   1 -21   1    3.56    0.85
   1 -21   1    2.58    0.92
 -21  20   1    2.94    0.83
 -21  20   1    3.28    0.88
   2  18  -1    0.19    0.53
 -20   2  -1    2.23    0.84
   2  18  -1    1.53    0.29
  18 -20  -1    0.85    0.72
  18 -20  -1    1.38    0.56
  18 -20  -1    0.77    0.53
  18 -20  -1    0.38    0.84
 -20   2  -1    0.05    0.63
 -20   2  -1    2.62    0.94
  -2 -18   1    1.22    0.69
 -18  20   1    1.21    0.66
  20  -2   1    2.83    0.80
 -18  20   1   -0.37    0.73
 -18  20   1    1.47    0.72
   5  15  -1    7.74    0.44
   5  15  -1    5.97    0.29
  15 -20  -1    5.92    1.03
 -20   5  -1    7.27    1.27
  15 -20  -1    6.02    1.20
 -20   5  -1    8.18    1.25
   5  15  -1    7.10    0.99
  15 -20  -1    6.48    1.00
  15 -20  -1    6.95    0.94
  20  -5   1    7.27    0.95
  20  -5   1    5.50    1.01
  -5 -15   1    5.50    0.88
  20  -5   1    6.43    0.72
 -15  20   1    5.32    1.05
 -15  20   1    6.39    1.16
 -15  20   1    5.39    0.97
   8  12  -1   16.20    1.24
 -20   8  -1   13.99    1.42
  12 -20  -1   16.83    1.24
  12 -20  -1   16.87    1.33
  12 -20  -1   15.66    1.58
  12 -20  -1   16.99    1.49
 -12  20   1   16.11    1.34
  20  -8   1   17.12    1.60
  -8 -12   1   16.81    1.15
 -12  20   1   15.28    1.43
  -8 -12   1   15.87    1.08
  20  -8   1   17.64    1.70
 -12  20   1   17.13    1.55
  20  -8   1   16.16    1.60
  20  -8   1   16.45    1.20
   9 -20  -1    4.96    0.95
   9 -20  -1    3.73    1.02
  11   9  -1    3.95    0.72
  11   9  -1    3.99    0.34
   9 -20  -1    4.57    0.75
 -20  11  -1    5.38    1.05
   9 -20  -1    4.60    0.98
  20 -11   1    3.74    0.82
  20 -11   1    4.20    1.14
 -11  -9   1    3.49    0.51
  -9  20   1    4.88    1.07
  20 -11   1    5.03    1.10
 -11  -9   1    4.89    0.65
 -11  -9   1    3.93    0.62
  20 -11   1    2.46    0.87
  -9  20   1    4.60    0.96
  -9  20   1    4.27    0.80
 -20  14  -1   38.49    2.11
   6 -20  -1   41.13    2.24
   6 -20  -1   40.55    1.64
   6 -20  -1   41.11    2.16
 -20  14  -1   38.70    1.82
  14   6  -1   37.57    1.20
   6 -20  -1   41.45    2.42
 -20  14  -1   39.28    2.19
 -14  -6   1   39.44    1.48
  -6  20   1   38.11    1.88
  -6  20   1   38.82    2.07
  20 -14   1   39.03    2.08
  -6  20   1   38.53    2.33
 -14  -6   1   37.75    1.34
 -14  -6   1   38.20    1.36
  20 -14   1   34.95    2.24
   3 -20  -1   20.25    1.69
   3 -20  -1   15.32    1.61
   3 -20  -1   20.70    1.18
 -20  17  -1   18.95    1.39
  17   3  -1   20.41    1.01
 -20  17  -1   21.66    1.71
 -17  -3   1   20.02    0.90
  -3  20   1   21.25    1.56
 -17  -3   1   19.12    0.90
  20 -17   1   21.06    1.66
 -17  -3   1   20.12    1.18
  -3  20   1   24.23    1.90
  -3  20   1   23.04    1.46
  -3  20   1   21.97    1.52
  20 -17   1   20.55    1.83
 -20  20  -1   23.52    1.91
   0 -20  -1   23.91    1.20
   0 -20  -1   24.95    1.86
 -20  20  -1   25.10    1.54
  20   0  -1   23.66    1.28
   0 -20  -1   26.90    1.94
   0 -20  -1   21.71    1.74
 -20   0   1   24.52    1.08
   0  20   1   26.23    1.58
   0  20   1   22.98    1.57
  20 -20   1   25.48    1.91
   0  20   1   23.26    1.49
   0  20   1   24.13    1.97
 -20   0   1   25.57    1.44
  20 -20   1   29.56    2.26
  -3 -20  -1    4.77    0.63
 -20  23  -1    3.65    0.83
  -3 -20  -1    5.30    1.11
  -3 -20  -1    6.45    1.28
  -3 -20  -1    3.64    1.11
 -20  23  -1    3.60    0.97
  23  -3  -1    4.66    0.78
   3  20   1    4.73    0.87
  20 -23   1    5.74    1.33
  20 -23   1    3.49    1.02
   3  20   1    4.09    0.73
 -23   3   1    4.79    0.91
 -23   3   1    3.68    0.70
 -23   3   1    4.69    0.61
   3  20   1    3.08    0.79
   3  20   1    3.78    1.20
 -20  26  -1    7.17    1.37
  -6 -20  -1    4.65    0.97
  -6 -20  -1    4.15    0.54
  -6 -20  -1    4.54    1.13
 -20  26  -1    6.37    1.02
  26  -6  -1    5.70    0.91
  -6 -20  -1    4.37    1.22
 -26   6   1    5.47    0.92
  20 -26   1    3.56    1.33
  20 -26   1    5.55    1.27
 -26   6   1    3.53    0.90
   6  20   1    3.79    0.78
   6  20   1    5.36    1.03
 -26   6   1    4.78    0.66
  29  -9  -1   11.21    1.18
  -9 -20  -1   13.26    1.43
 -20  29  -1    9.37    1.19
  -9 -20  -1    9.68    0.66
  -9 -20  -1    9.21    1.52
 -20  29  -1    8.40    1.50
 -29   9   1   10.24    1.31
  20 -29   1    8.47    1.50
  20 -29   1    8.30    1.70
 -29   9   1    9.74    1.30
   9  20   1   11.83    1.28
 -29   9   1    9.07    0.89
  32 -12  -1   -0.30    0.29
  32 -12  -1    0.31    0.53
 -12 -20  -1   -0.96    0.59
 -20  32  -1   -0.99    0.58
  32 -12  -1    0.40    0.85
 -12 -20  -1   -1.07    0.56
 -20  32  -1    0.68    0.88
 -12 -20  -1    0.65    0.92
 -12 -20  -1    0.15    0.27
 -32  12   1    0.00    0.80
 -32  12   1    0.32    0.75
 -32  12   1    0.96    0.54
  20 -32   1    0.24    0.98
  20 -32   1    0.27    0.90
  12  20   1    0.48    0.69
 -15 -20  -1    0.54    0.76
  35 -15  -1    0.40    0.69
  35 -15  -1   -0.54    0.37
  35 -15  -1    0.21    0.66
 -15 -20  -1   -0.86    0.97
  35 -15  -1    0.30    0.79
  35 -15  -1   -1.04    0.87
 -15 -20  -1    1.10    1.12
 -20  35  -1   -0.15    0.69
 -35  15   1   -0.08    0.90
  20 -35   1    0.46    1.22
 -35  15   1   -0.36    0.72
 -35  15   1   -0.16    0.55
  20 -35   1   -1.74    1.04
  38 -18  -1    0.87    1.16
 -18 -20  -1   -0.12    0.83
  38 -18  -1   -0.40    0.81
 -18 -20  -1    2.14    1.14
 -20  38  -1    2.21    1.30
 -20  38  -1    1.09    0.83
 -18 -20  -1    2.46    1.35
  38 -18  -1    1.17    0.98
  38 -18  -1    1.12    0.60
  38 -18  -1    0.64    1.05
  20 -38   1    2.46    1.38
 -38  18   1    2.51    0.81
  20 -38   1    2.16    1.28
 -38  18   1    2.87    1.28
 -21 -20  -1    0.44    0.83
 -20  41  -1    0.32    0.82
 -21 -20  -1    1.75    1.14
 -21 -20  -1   -0.04    1.24
 -20  41  -1   -0.62    1.09
  41 -21  -1   -0.97    1.07
  41 -21  -1    2.07    1.09
  41 -21  -1    2.72    1.32
  41 -21  -1   -0.12    0.57
 -41  21   1   -1.64    0.91
  20 -41   1    1.94    1.24
  20 -41   1    3.59    1.60
  20 -41   1    0.63    1.27
 -41  21   1    1.06    1.21
 -41  21   1    1.31    0.76
 -21 -17  -1    1.23    0.82
  38 -21  -1    1.47    1.03
  38 -21  -1    0.50    0.57
 -21 -17  -1   -1.02    1.00
  38 -21  -1    1.14    1.08
 -17  38  -1   -2.06    0.87
 -21 -17  -1    0.11    0.58
 -17  38  -1   -0.73    0.58
 -21 -17  -1    0.02    0.29
  21  17   1   -0.28    0.59
  17 -38   1    0.63    1.10
 -38  21   1   -1.04    0.63
  17 -38   1   -1.16    1.20
 -38  21   1    0.88    0.96
 -38  21   1   -0.79    0.90
  35 -21  -1   -0.16    0.53
 -14  35  -1    1.00    0.66
 -21 -14  -1   -0.97    0.86
  35 -21  -1    0.38    1.01
 -21 -14  -1    0.38    0.35
 -21 -14  -1   -0.47    0.68
 -21 -14  -1    1.81    1.19
  35 -21  -1    1.73    1.08
 -21 -14  -1    0.36    0.64
 -14  35  -1   -0.34    0.89
  14 -35   1    0.90    1.21
 -35  21   1    0.31    0.72
 -35  21   1    3.07    1.06
 -35  21   1   -1.48    0.99
  14 -35   1    0.03    1.06
  21  14   1   -0.12    0.54
  32 -21  -1    0.45    0.91
 -11  32  -1    1.60    0.99
 -11  32  -1    2.07    0.70
 -21 -11  -1    1.87    1.03
 -21 -11  -1    1.29    1.09
  32 -21  -1    1.43    0.67
 -21 -11  -1    1.07    0.40
  32 -21  -1    1.97    1.14
  32 -21  -1    2.22    0.93
 -21 -11  -1    1.70    0.72
 -32  21   1    2.05    1.12
  21  11   1    2.08    0.70
 -32  21   1    0.84    0.82
  11 -32   1   -0.37    0.99
 -32  21   1    1.64    0.80
  11 -32   1    0.68    1.12
  -8  29  -1    7.27    0.92
 -21  -8  -1    6.92    1.36
  -8  29  -1    7.79    1.42
  29 -21  -1    6.81    0.99
 -21  -8  -1    7.51    1.06
  29 -21  -1    5.68    1.36
  29 -21  -1    7.06    1.26
  29 -21  -1    7.32    1.33
 -29  21   1    6.27    1.10
   8 -29   1    5.29    1.33
   8 -29   1    6.42    1.29
  21   8   1    6.59    1.00
 -29  21   1    6.85    1.25
  26 -21  -1   19.18    1.44
  -5  26  -1   17.25    1.09
 -21  -5  -1   15.39    1.38
  26 -21  -1   19.98    1.60
  26 -21  -1   19.77    1.80
 -21  -5  -1   16.44    1.78
  -5  26  -1   16.86    1.94
  26 -21  -1   18.72    1.95
   5 -26   1   20.13    1.77
  21   5   1   17.74    1.34
 -26  21   1   17.35    1.72
   5 -26   1   17.52    1.76
 -26  21   1   17.47    1.52
 -26  21   1   17.12    1.86
  -2  23  -1   72.26    2.02
  23 -21  -1   70.97    3.09
  23 -21  -1   70.83    2.66
 -21  -2  -1   73.74    2.73
 -21  -2  -1   71.02    3.02
  23 -21  -1   73.43    3.47
  23 -21  -1   73.37    2.88
  -2  23  -1   70.37    3.10
 -23  21   1   71.34    2.93
 -23  21   1   69.63    2.97
 -23  21   1   76.69    3.44
   2 -23   1   69.79    3.10
   2 -23   1   70.84    2.84
  21   2   1   72.82    2.64
 -21   1  -1    9.14    1.28
  20 -21  -1   11.15    1.12
 -21   1  -1   11.03    1.38
  20 -21  -1    7.64    1.10
  20 -21  -1   10.86    1.58
   1  20  -1   10.40    1.33
   1  20  -1    9.26    0.62
 -21   1  -1    9.79    1.42
  20 -21  -1    7.05    1.15
 -20  21   1    9.47    1.25
  21  -1   1   10.62    1.23
  -1 -20   1    9.77    1.13
 -20  21   1   10.58    1.33
 -20  21   1    9.42    1.53
  -1 -20   1    9.22    1.27
  17 -21  -1   15.22    1.61
 -21   4  -1   14.92    1.52
 -21   4  -1   17.37    1.68
   4  17  -1   16.18    0.90
  17 -21  -1   16.77    1.27
  17 -21  -1   16.37    1.31
 -21   4  -1   15.85    1.45
  17 -21  -1   15.79    1.54
   4  17  -1   17.85    1.45
   4  17  -1   15.37    0.55
  21  -4   1   16.80    1.04
  -4 -17   1   15.85    1.37
  21  -4   1   16.87    0.89
  21  -4   1   17.76    1.47
 -17  21   1   13.34    1.32
 -17  21   1   15.31    1.69
 -17  21   1   14.27    1.41
 -21   7  -1    8.16    1.25
  14 -21  -1    6.17    1.06
   7  14  -1    5.80    0.94
  14 -21  -1    5.81    1.01
  14 -21  -1    5.13    1.15
  14 -21  -1    5.06    0.81
 -14  21   1    7.31    1.19
  21  -7   1    5.12    1.11
  21  -7   1    6.91    0.83
  -7 -14   1    5.98    0.92
 -14  21   1    5.42    0.94
  21  -7   1    5.30    0.99
  -7 -14   1    5.34    0.81
 -14  21   1    5.40    1.14
  11 -21  -1    3.76    0.85
  11 -21  -1    2.59    0.91
  11 -21  -1    5.03    1.00
 -21  10  -1    5.15    1.00
  10  11  -1    3.17    0.73
  11 -21  -1    4.00    0.78
 -11  21   1    4.52    1.03
  21 -10   1    3.94    0.80
  21 -10   1    3.46    1.06
 -11  21   1    4.25    0.91
 -10 -11   1    3.92    0.68
  21 -10   1    4.68    1.11
 -10 -11   1    4.72    0.68
  21 -10   1    4.20    1.07
 -11  21   1    4.11    0.95
   8 -21  -1    7.93    1.20
 -21  13  -1    9.97    1.25
   8 -21  -1   11.00    0.97
  13   8  -1   10.21    0.55
   8 -21  -1   14.36    1.75
 -21  13  -1   11.47    1.46
 -21  13  -1   10.68    1.16
   8 -21  -1    9.55    1.30
  21 -13   1    8.05    1.35
  -8  21   1    9.75    1.18
 -13  -8   1    9.27    0.78
 -13  -8   1    8.98    0.76
  -8  21   1    7.95    1.15
  21 -13   1   10.85    1.27
  -8  21   1   13.30    1.55
 -13  -8   1   10.44    0.85
  16   5  -1   22.46    0.99
   5 -21  -1   23.74    1.80
 -21  16  -1   21.55    1.77
   5 -21  -1   22.54    1.86
   5 -21  -1   23.68    1.76
 -21  16  -1   23.18    1.46
 -21  16  -1   21.83    1.76
   5 -21  -1   22.44    1.23
 -16  -5   1   20.31    0.99
  -5  21   1   25.24    1.93
  21 -16   1   24.65    1.95
  -5  21   1   20.42    1.47
  21 -16   1   22.12    1.69
 -16  -5   1   20.62    1.17
  -5  21   1   20.63    1.59
 -16  -5   1   23.83    1.06
 -21  19  -1   10.95    1.13
   2 -21  -1   13.39    1.64
   2 -21  -1   10.19    0.89
   2 -21  -1    9.83    1.40
  19   2  -1   10.97    0.87
   2 -21  -1   13.40    1.63
 -21  19  -1   13.07    1.61
  21 -19   1   12.93    1.58
 -19  -2   1    8.63    0.72
 -19  -2   1   10.54    1.00
  21 -19   1    9.67    1.57
  -2  21   1   11.03    1.22
  -2  21   1   10.03    1.48
 -19  -2   1   10.36    0.64
  -2  21   1    8.95    1.17
  -1 -21  -1   20.63    1.87
 -21  22  -1   21.85    1.54
  22  -1  -1   23.05    1.32
  -1 -21  -1   23.50    1.14
 -21  22  -1   24.06    1.93
  -1 -21  -1   25.16    1.99
 -22   1   1   24.28    1.15
   1  21   1   23.68    2.06
 -22   1   1   23.89    1.10
   1  21   1   21.36    1.40
 -22   1   1   22.17    1.42
   1  21   1   24.86    1.73
  21 -22   1   23.25    2.17
  21 -22   1   19.47    1.78
   1  21   1   22.50    1.52
 -21  25  -1    4.53    0.92
  25  -4  -1    3.91    0.73
  -4 -21  -1    4.57    1.16
  -4 -21  -1    3.18    0.53
  -4 -21  -1    4.60    1.39
  -4 -21  -1    3.18    1.07
 -21  25  -1    2.90    1.01
   4  21   1    4.19    0.82
 -25   4   1    3.86    0.57
 -25   4   1    5.02    0.94
   4  21   1    3.63    1.19
 -25   4   1    4.25    0.78
  21 -25   1    3.72    1.24
   4  21   1    3.66    0.88
  21 -25   1    3.73    1.24
  -7 -21  -1    1.88    0.97
  -7 -21  -1    1.44    0.84
 -21  28  -1    1.06    0.93
  28  -7  -1    2.10    0.72
  -7 -21  -1    0.40    0.33
  -7 -21  -1    0.88    0.91
 -21  28  -1    2.35    0.68
 -28   7   1    0.94    0.45
  21 -28   1    1.06    0.88
 -28   7   1    1.52    0.73
  21 -28   1    1.60    1.02
   7  21   1    2.21    0.71
 -28   7   1    1.91    0.80
 -10 -21  -1    2.09    1.03
 -10 -21  -1    0.44    0.27
 -21  31  -1    1.13    0.69
 -21  31  -1   -0.24    0.73
 -10 -21  -1    0.83    0.69
 -10 -21  -1    0.37    1.01
 -31  10   1    0.55    0.76
  21 -31   1   -1.23    0.87
  21 -31   1    0.89    1.02
 -31  10   1    0.47    0.48
 -31  10   1   -0.26    0.64
  10  21   1   -0.46    0.51
 -13 -21  -1    1.91    0.90
 -21  34  -1    2.27    0.83
  34 -13  -1    1.56    0.43
 -13 -21  -1    2.89    1.21
  34 -13  -1    0.84    0.59
 -21  34  -1    2.31    1.04
 -13 -21  -1    1.78    1.29
  34 -13  -1    0.75    0.90
 -34  13   1    3.45    0.76
 -34  13   1    1.31    0.97
  21 -34   1    3.08    1.34
  21 -34   1    1.35    1.19
 -34  13   1    2.01    0.93
 -16 -21  -1    2.31    1.13
 -16 -21  -1    1.47    0.95
 -21  37  -1    2.58    1.24
  37 -16  -1    1.44    1.08
  37 -16  -1    1.33    0.80
 -16 -21  -1    2.65    1.40
 -21  37  -1    0.64    0.80
  37 -16  -1    0.63    0.73
  37 -16  -1    1.06    0.51
  37 -16  -1    1.21    0.83
 -37  16   1   -0.05    0.62
 -37  16   1    1.01    1.43
  21 -37   1    1.16    1.25
  21 -37   1    0.10    1.16
 -37  16   1    2.75    1.08
  40 -19  -1    0.33    0.53
  40 -19  -1   -0.18    0.90
 -21  40  -1    0.13    0.97
 -21  40  -1   -0.23    0.74
  40 -19  -1   -0.01    0.82
 -19 -21  -1    0.91    0.98
 -19 -21  -1   -0.79    1.09
 -19 -21  -1    1.20    1.09
  40 -19  -1   -0.75    1.08
  40 -19  -1   -2.29    0.89
 -40  19   1    1.24    1.09
 -40  19   1   -0.91    0.61
  21 -40   1    0.00    1.21
  21 -40   1    1.61    1.42
 -40  19   1   -0.76    0.99
  43 -22  -1   -0.58    1.06
  43 -22  -1   -0.45    0.87
 -22 -21  -1   -1.54    1.08
 -22 -21  -1   -0.62    0.90
  43 -22  -1    1.20    0.93
 -21  43  -1   -0.66    0.69
  43 -22  -1    0.90    0.59
  43 -22  -1   -0.84    1.13
  21 -43   1    0.54    0.94
 -43  22   1   -0.23    0.70
 -43  22   1   -1.21    0.90
  21 -43   1    0.97    1.47
 -43  22   1   -1.40    1.00
 -22 -18  -1    0.98    0.34
 -22 -18  -1    1.24    0.87
  40 -22  -1    0.18    1.12
 -18  40  -1   -0.19    0.83
  40 -22  -1   -0.48    0.87
 -22 -18  -1    1.37    0.53
 -22 -18  -1   -1.40    1.05
  40 -22  -1    0.86    0.64
  40 -22  -1    0.98    1.34
 -18  40  -1    0.92    1.16
 -22 -18  -1   -0.42    0.85
  18 -40   1   -1.44    1.23
  18 -40   1    0.93    1.24
 -40  22   1    1.09    1.08
  18 -40   1    0.69    0.95
 -40  22   1    1.95    1.28
 -40  22   1    0.92    0.75
 -15  37  -1    1.10    0.97
  37 -22  -1    1.79    1.10
 -22 -15  -1    0.24    1.17
 -22 -15  -1    1.08    0.98
 -22 -15  -1   -0.22    0.66
  37 -22  -1   -0.62    1.04
 -22 -15  -1   -0.19    0.66
 -15  37  -1    1.54    0.80
  37 -22  -1   -0.08    0.57
 -22 -15  -1    0.41    0.32
 -37  22   1   -0.86    0.77
  22  15   1   -0.10    0.62
 -37  22   1   -0.24    0.64
 -37  22   1   -0.07    1.02
  15 -37   1   -0.30    1.06
  34 -22  -1    3.95    1.40
 -22 -12  -1    4.50    0.92
 -22 -12  -1    3.92    1.34
 -22 -12  -1    5.55    1.34
  34 -22  -1    4.51    0.85
  34 -22  -1    4.27    1.11
 -12  34  -1    3.57    1.21
 -22 -12  -1    5.39    0.65
  34 -22  -1    6.48    1.45
 -12  34  -1    3.24    0.83
  22  12   1    4.22    1.02
 -34  22   1    4.66    1.45
 -34  22   1    4.42    1.08
  12 -34   1    6.15    1.67
 -34  22   1    3.79    1.15
  12 -34   1    7.47    1.56
  31 -22  -1    2.25    1.07
 -22  -9  -1    0.94    0.41
  31 -22  -1    1.02    0.64
  31 -22  -1    0.88    0.90
  -9  31  -1    2.12    1.00
  -9  31  -1    2.41    0.75
 -22  -9  -1    2.04    1.10
  31 -22  -1    1.09    0.82
 -22  -9  -1    2.11    1.09
 -22  -9  -1    0.99    0.70
 -31  22   1    1.49    0.88
   9 -31   1    1.35    0.95
 -31  22   1    1.68    1.14
  22   9   1    1.15    0.65
   9 -31   1    0.57    1.00
 -31  22   1    1.95    0.78
  -6  28  -1    2.24    0.97
 -22  -6  -1    2.67    0.56
  28 -22  -1    1.43    0.78
 -22  -6  -1    1.66    1.01
  28 -22  -1    2.37    1.17
  28 -22  -1    2.88    1.01
 -22  -6  -1    1.89    0.72
  -6  28  -1    4.04    0.71
  28 -22  -1    3.07    0.78
   6 -28   1    2.97    0.99
  22   6   1    3.29    0.78
 -28  22   1    3.12    0.83
 -28  22   1    3.69    1.05
 -28  22   1    0.24    1.06
   6 -28   1    2.67    1.04
  -3  25  -1    7.75    0.77
  -3  25  -1    8.63    1.38
  25 -22  -1    7.66    1.47
 -22  -3  -1    8.24    1.16
 -22  -3  -1   10.36    1.47
  25 -22  -1    7.80    1.10
  25 -22  -1    9.13    1.46
  25 -22  -1    7.99    1.41
  22   3   1    8.49    1.08
 -25  22   1    7.43    1.21
   3 -25   1    9.43    1.50
   3 -25   1   11.77    1.44
 -25  22   1    6.80    1.45
 -25  22   1    9.88    1.44
   0  22  -1    4.27    0.52
  22 -22  -1    4.17    1.03
   0  22  -1    3.88    0.99
 -22   0  -1    4.99    1.05
 -22   0  -1    3.72    1.04
  22 -22  -1    4.09    0.89
  22 -22  -1    2.39    1.17
  22 -22  -1    5.05    0.95
   0 -22   1    3.36    1.04
   0 -22   1    3.82    0.91
 -22  22   1    1.97    0.79
 -22  22   1    4.08    0.99
  22   0   1    4.60    0.89
 -22  22   1    7.03    1.41
   3  19  -1    1.13    0.69
 -22   3  -1    0.56    0.75
 -22   3  -1    0.80    0.81
 -22   3  -1    0.90    0.83
   3  19  -1    1.75    0.30
  19 -22  -1    1.62    0.63
  19 -22  -1    0.36    0.72
  19 -22  -1    3.26    1.13
  19 -22  -1    1.73    0.65
 -19  22   1    0.59    0.85
  -3 -19   1    2.49    0.80
 -19  22   1    1.47    0.79
  22  -3   1    1.45    0.71
 -19  22   1    2.34    0.80
  16 -22  -1   18.13    1.89
 -22   6  -1   14.36    1.50
  16 -22  -1   15.51    1.22
   6  16  -1   15.87    1.39
  16 -22  -1   16.85    1.52
  16 -22  -1   17.16    1.41
 -22   6  -1   16.62    1.82
  22  -6   1   16.46    1.36
 -16  22   1   17.97    1.46
  -6 -16   1   16.71    1.38
 -16  22   1   16.29    1.65
  -6 -16   1   16.26    1.25
 -16  22   1   19.51    1.61
  22  -6   1   14.68    1.46
  22  -6   1   16.04    1.06
 -22   9  -1    2.86    0.70
 -22   9  -1    3.68    0.95
   9  13  -1    2.40    0.72
  13 -22  -1    2.10    0.61
  13 -22  -1    1.52    0.67
  13 -22  -1    5.00    1.07
  13 -22  -1    4.25    1.06
  22  -9   1    3.26    0.72
  -9 -13   1    3.02    0.62
 -13  22   1    3.88    1.08
 -13  22   1    1.43    0.60
  22  -9   1    4.06    1.00
 -13  22   1    4.13    0.94
  22  -9   1    3.47    1.09
  22  -9   1    2.69    0.97
  -9 -13   1    3.80    0.74
  10 -22  -1    1.56    0.76
 -22  12  -1    0.18    0.60
  10 -22  -1    1.84    0.59
 -22  12  -1    2.04    0.75
  10 -22  -1    1.33    0.86
  10 -22  -1    1.10    0.70
 -22  12  -1    0.87    0.51
  12  10  -1    1.35    0.59
  22 -12   1    2.05    0.75
 -10  22   1    1.95    0.73
  22 -12   1    0.35    0.76
  22 -12   1    0.14    0.71
 -10  22   1    2.13    0.87
 -12 -10   1    1.59    0.42
 -12 -10   1    0.81    0.42
 -12 -10   1    1.96    0.55
  22 -12   1    1.73    1.03
 -10  22   1    1.57    0.78
  15   7  -1    6.02    0.52
 -22  15  -1    5.73    1.12
   7 -22  -1    6.64    0.82
 -22  15  -1    6.71    1.22
   7 -22  -1    4.60    1.10
 -22  15  -1    4.63    0.85
   7 -22  -1    5.26    1.20
   7 -22  -1    5.00    1.07
 -15  -7   1    4.30    0.63
 -15  -7   1    6.21    0.69
  -7  22   1    4.63    0.98
  -7  22   1    5.98    1.00
  22 -15   1    3.38    1.01
  -7  22   1    6.57    1.23
 -15  -7   1    5.84    0.72
   4 -22  -1   71.85    2.23
  18   4  -1   73.29    2.02
   4 -22  -1   70.40    3.12
 -22  18  -1   67.54    2.64
   4 -22  -1   67.99    3.06
   4 -22  -1   72.13    3.16
 -22  18  -1   68.15    3.08
 -22  18  -1   69.34    3.02
  -4  22   1   68.93    2.63
  22 -18   1   69.28    3.00
 -18  -4   1   70.92    1.94
 -18  -4   1   70.05    1.93
  22 -18   1   66.29    3.20
  -4  22   1   71.19    3.28
  -4  22   1   63.82    2.69
 -18  -4   1   71.45    2.27
   1 -22  -1   28.69    2.16
 -22  21  -1   26.40    1.66
 -22  21  -1   30.92    2.11
   1 -22  -1   24.37    1.99
   1 -22  -1   28.75    1.31
  21   1  -1   27.78    1.34
   1 -22  -1   26.10    2.00
  -1  22   1   26.13    1.66
 -21  -1   1   27.17    1.27
  -1  22   1   27.33    1.67
 -21  -1   1   27.95    1.17
  22 -21   1   31.22    2.41
  22 -21   1   29.92    2.15
  -1  22   1   26.73    2.15
 -21  -1   1   28.35    1.53
  -2 -22  -1   10.13    1.42
 -22  24  -1   10.60    1.27
  24  -2  -1   11.16    1.02
 -22  24  -1    9.01    1.41
  -2 -22  -1   10.97    0.84
  -2 -22  -1    8.87    1.65
  -2 -22  -1   11.88    1.59
  22 -24   1   16.33    1.90
   2  22   1   10.26    1.66
 -24   2   1   11.02    1.45
 -24   2   1    9.06    0.78
 -24   2   1   11.99    1.01
   2  22   1   11.61    1.25
   2  22   1   12.55    1.18
  22 -24   1    8.31    1.58
  -5 -22  -1   -0.19    0.76
 -22  27  -1    0.43    0.56
  -5 -22  -1   -0.08    0.68
 -22  27  -1   -0.50    0.63
  -5 -22  -1    0.70    0.36
  -5 -22  -1    0.31    0.89
   5  22   1   -1.02    0.49
 -27   5   1    0.73    0.59
  22 -27   1    1.75    1.07
 -27   5   1   -0.19    0.58
 -27   5   1    0.73    0.43
  22 -27   1    1.08    0.90
  -8 -22  -1    4.25    1.25
 -22  30  -1    5.27    1.25
  -8 -22  -1    3.20    1.14
 -22  30  -1    4.35    0.98
  -8 -22  -1    3.48    0.45
 -30   8   1    3.50    0.64
  22 -30   1    2.49    1.20
 -30   8   1    3.24    0.88
  22 -30   1    2.26    1.21
 -30   8   1    3.92    1.01
 -11 -22  -1    0.62    1.08
 -22  33  -1    0.51    0.93
 -22  33  -1    0.79    0.68
 -11 -22  -1    0.23    0.91
 -11 -22  -1    0.42    0.25
  22 -33   1   -1.24    0.94
 -33  11   1   -0.28    0.64
 -33  11   1    0.04    0.46
 -33  11   1   -0.07    0.77
  22 -33   1    1.32    1.12
 -14 -22  -1    1.08    0.96
 -14 -22  -1    2.02    1.34
 -22  36  -1    1.30    0.81
  36 -14  -1    2.06    0.67
 -22  36  -1    3.02    1.20
  36 -14  -1    1.33    0.67
  22 -36   1    2.99    1.41
 -36  14   1    0.49    0.86
 -36  14   1    0.41    0.92
 -36  14   1    1.66    0.68
  22 -36   1    1.74    1.31
 -17 -22  -1   -1.93    1.01
  39 -17  -1   -0.22    0.45
 -22  39  -1    0.97    0.78
  39 -17  -1    0.88    1.12
 -17 -22  -1    1.17    1.07
  39 -17  -1    0.08    0.72
 -22  39  -1    0.17    0.98
  39 -17  -1   -0.09    0.74
 -17 -22  -1   -1.27    1.12
  39 -17  -1   -0.07    0.64
  22 -39   1   -0.70    1.24
  22 -39   1    0.25    1.21
 -39  17   1   -0.31    0.62
 -39  17   1    0.80    1.20
 -39  17   1   -0.99    0.85
 -22  42  -1    1.77    0.91
  42 -20  -1    0.15    0.53
 -20 -22  -1    1.48    0.93
 -20 -22  -1    0.34    1.20
  42 -20  -1    0.31    0.83
 -20 -22  -1   -0.08    1.00
  42 -20  -1    1.40    0.92
  42 -20  -1   -1.31    1.00
  42 -20  -1    0.73    0.96
 -42  20   1   -0.13    1.05
 -42  20   1    0.82    1.10
  22 -42   1    0.57    1.08
  22 -42   1   -0.90    1.22
 -42  20   1    1.19    0.75
  45 -23  -1    0.78    0.58
 -23 -22  -1   -0.45    1.12
 -23 -22  -1    1.09    1.05
  45 -23  -1    0.79    0.98
  45 -23  -1   -1.98    1.06
  45 -23  -1   -1.06    0.82
 -23 -22  -1   -0.45    0.85
  45 -23  -1    0.52    0.97
 -45  23   1    1.15    1.14
 -45  23   1    1.02    0.76
  22 -45   1    1.60    1.04
  22 -45   1    1.19    1.49
  42 -23  -1    2.07    1.35
 -23 -19  -1   -0.12    0.76
  42 -23  -1    0.27    0.61
 -23 -19  -1   -0.01    0.99
  42 -23  -1    1.00    1.30
 -19  42  -1   -0.73    0.74
  42 -23  -1   -0.60    1.01
 -23 -19  -1    0.03    1.26
 -42  23   1   -1.27    0.99
  19 -42   1   -0.64    0.82
 -42  23   1    1.36    0.81
  19 -42   1   -0.97    1.02
 -42  23   1   -0.41    0.99
  19 -42   1   -0.74    1.35
 -23 -16  -1   -0.51    0.32
  39 -23  -1    0.88    1.11
  39 -23  -1   -0.18    0.96
 -23 -16  -1    0.21    0.74
 -16  39  -1    0.17    0.98
 -23 -16  -1    1.04    0.71
  39 -23  -1   -0.45    0.57
 -16  39  -1    1.86    0.93
  16 -39   1   -0.50    0.81
 -39  23   1    1.04    0.80
  16 -39   1   -0.51    1.03
  23  16   1   -0.64    0.57
  16 -39   1    3.02    1.50
 -39  23   1    0.68    1.01
 -39  23   1    0.07    1.13
 -23 -13  -1    4.04    0.59
 -23 -13  -1    2.40    1.32
 -23 -13  -1    3.06    1.03
  36 -23  -1    2.73    0.83
  36 -23  -1    2.53    1.31
 -13  36  -1    2.85    1.19
 -23 -13  -1    3.58    0.94
  36 -23  -1    2.70    1.30
 -23 -13  -1    2.69    1.14
 -13  36  -1    2.71    0.88
 -36  23   1    1.99    0.95
  23  13   1    3.60    0.86
 -36  23   1    3.40    1.44
  13 -36   1    2.59    1.39
 -36  23   1    5.03    1.40
  13 -36   1    2.00    1.29
  33 -23  -1    1.54    0.68
 -23 -10  -1    2.48    1.12
 -10  33  -1    1.36    0.64
  33 -23  -1    1.58    1.06
 -23 -10  -1    1.71    0.45
 -10  33  -1    1.19    1.05
  33 -23  -1    2.09    1.27
 -23 -10  -1    1.15    1.14
  33 -23  -1    0.37    0.74
 -23 -10  -1   -0.03    0.65
 -33  23   1    1.87    1.17
 -33  23   1    1.84    0.81
 -33  23   1    0.87    0.91
  23  10   1    1.50    0.65
  10 -33   1   -0.84    0.88
  10 -33   1    1.06    1.06
  30 -23  -1    1.53    0.72
 -23  -7  -1    3.55    0.90
  30 -23  -1    4.71    1.33
 -23  -7  -1    3.15    1.12
  30 -23  -1    3.10    1.14
 -23  -7  -1    2.31    0.56
  -7  30  -1    1.88    1.07
  30 -23  -1    1.11    0.77
  -7  30  -1    1.29    0.60
  23   7   1    1.99    0.69
   7 -30   1    2.07    0.94
 -30  23   1    2.19    0.92
   7 -30   1    2.14    1.15
 -30  23   1    0.65    1.05
 -30  23   1    1.26    0.78
 -23  -4  -1    7.87    1.13
  27 -23  -1    5.72    1.00
  -4  27  -1    7.31    1.34
  27 -23  -1    7.61    1.19
  27 -23  -1    7.69    1.46
  -4  27  -1    7.68    0.85
 -23  -4  -1    6.32    0.79
 -23  -4  -1    6.93    1.28
  27 -23  -1    5.83    1.21
 -27  23   1    9.42    1.58
   4 -27   1    9.37    1.43
  23   4   1    6.70    0.97
 -27  23   1    6.25    1.21
 -27  23   1    7.68    1.22
 -23  -1  -1    5.94    1.19
  24 -23  -1    8.40    1.59
  24 -23  -1    6.94    1.07
  -1  24  -1    6.38    0.69
  -1  24  -1    6.68    1.28
 -23  -1  -1    6.45    0.85
  24 -23  -1    4.44    1.05
 -23  -1  -1    7.23    1.18
 -24  23   1    9.68    1.63
   1 -24   1    6.93    1.14
 -24  23   1    8.27    1.30
  23   1   1    6.61    1.00
   1 -24   1    7.53    1.36
 -24  23   1    6.67    1.21
 -23   2  -1   30.09    2.03
  21 -23  -1   28.29    2.08
  21 -23  -1   29.63    1.82
 -23   2  -1   28.72    1.91
  21 -23  -1   32.08    1.86
   2  21  -1   29.72    1.03
 -23   2  -1   28.32    2.05
   2  21  -1   32.68    2.02
  21 -23  -1   32.01    2.44
  23  -2   1   30.83    1.84
  -2 -21   1   29.78    2.00
 -21  23   1   28.92    2.01
 -21  23   1   30.31    2.27
  -2 -21   1   31.21    1.73
 -21  23   1   33.15    2.05
  18 -23  -1    1.91    0.66
  18 -23  -1    1.00    0.78
  18 -23  -1    3.32    0.83
 -23   5  -1    4.48    1.09
 -23   5  -1    1.74    0.62
   5  18  -1    2.39    0.93
  18 -23  -1    2.76    1.06
 -23   5  -1    1.41    0.94
  -5 -18   1    1.88    0.77
 -18  23   1    1.51    0.76
  -5 -18   1    2.36    0.72
 -18  23   1    1.58    0.77
 -18  23   1    2.38    0.95
  23  -5   1    1.38    0.81
  23  -5   1    3.23    0.54
  23  -5   1    2.03    0.57
 -23   8  -1   10.50    1.17
 -23   8  -1    8.53    1.28
   8  15  -1    7.42    1.14
  15 -23  -1    9.72    1.50
  15 -23  -1    7.67    0.98
  15 -23  -1    9.20    1.28
  15 -23  -1    6.45    1.34
  23  -8   1    8.03    1.30
  23  -8   1   10.30    1.32
 -15  23   1   10.20    1.51
  -8 -15   1    8.96    1.10
  -8 -15   1    9.79    1.03
 -15  23   1    8.84    1.22
 -15  23   1   10.32    1.52
  23  -8   1    9.31    0.99
  12 -23  -1    4.52    0.82
 -23  11  -1    5.95    1.05
  11  12  -1    4.99    0.89
 -23  11  -1    4.58    0.87
  12 -23  -1    7.45    1.18
 -23  11  -1    7.44    1.25
  12 -23  -1    5.82    1.19
  12 -23  -1    5.94    1.14
 -12  23   1    4.96    1.13
 -11 -12   1    5.79    0.85
  23 -11   1    4.76    1.19
  23 -11   1    6.33    1.35
  23 -11   1    6.09    1.21
 -12  23   1    6.07    1.19
 -12  23   1    6.34    1.05
  23 -11   1    6.60    1.01
 -11 -12   1    5.72    0.82
   9 -23  -1   11.21    1.53
   9 -23  -1   10.13    1.40
   9 -23  -1   13.88    1.43
 -23  14  -1   11.80    1.12
   9 -23  -1   11.41    1.06
 -23  14  -1   12.60    1.82
 -23  14  -1   13.25    1.43
 -14  -9   1   10.54    0.92
 -14  -9   1   11.40    0.93
  23 -14   1   10.97    1.60
  -9  23   1    9.89    1.40
  -9  23   1   12.34    1.24
  -9  23   1   14.34    1.68
 -14  -9   1    9.72    0.82
  23 -14   1    8.65    1.65
  23 -14   1   11.55    1.40
 -23  17  -1   -0.53    0.45
 -23  17  -1    0.66    0.77
 -23  17  -1    1.09    0.85
   6 -23  -1    1.01    0.88
   6 -23  -1    0.07    0.62
   6 -23  -1    1.07    0.79
   6 -23  -1    0.98    0.51
  -6  23   1    1.52    0.86
  23 -17   1   -0.19    0.69
  -6  23   1    0.49    0.69
  23 -17   1   -0.74    0.56
 -17  -6   1    0.06    0.37
  -6  23   1    1.01    0.64
 -17  -6   1   -0.16    0.36
 -23  20  -1    9.53    1.18
   3 -23  -1    9.74    0.89
 -23  20  -1    9.13    1.42
   3 -23  -1   10.13    1.47
 -23  20  -1   10.22    1.50
   3 -23  -1    8.49    1.43
 -20  -3   1    9.08    1.01
  -3  23   1    7.52    1.15
  23 -20   1    7.50    1.30
  -3  23   1   11.42    1.69
  23 -20   1   10.16    1.64
  -3  23   1    9.01    1.18
 -20  -3   1   10.63    0.78
 -20  -3   1    8.95    0.76
   0 -23  -1    5.47    0.70
   0 -23  -1    4.65    1.15
 -23  23  -1    4.34    1.13
   0 -23  -1    6.13    1.28
 -23  23  -1    5.27    0.98
   0 -23  -1    5.31    1.15
  23 -23   1    5.40    1.31
   0  23   1    5.41    0.96
   0  23   1    7.59    1.51
 -23   0   1    6.38    0.72
   0  23   1    5.09    0.99
 -23   0   1    7.14    0.70
  23 -23   1    6.70    1.41
 -23   0   1    6.41    0.95
  -3 -23  -1   17.12    0.93
  -3 -23  -1   14.05    1.80
 -23  26  -1   18.66    1.89
 -23  26  -1   19.62    1.60
  -3 -23  -1   18.47    1.80
  -3 -23  -1   16.71    1.83
 -26   3   1   18.50    1.04
  23 -26   1   19.12    2.20
 -26   3   1   15.91    1.20
 -26   3   1   18.33    1.48
   3  23   1   18.33    2.20
   3  23   1   17.53    1.40
  23 -26   1   15.64    2.44
  -6 -23  -1    3.01    1.19
  -6 -23  -1    2.98    0.46
  -6 -23  -1    2.06    0.91
 -23  29  -1    3.14    1.09
 -23  29  -1    2.55    0.79
  23 -29   1    2.68    1.22
 -29   6   1    1.95    0.80
 -29   6   1    3.64    0.93
   6  23   1    2.65    0.72
  23 -29   1    3.79    1.36
 -29   6   1    3.25    0.62
  -9 -23  -1    2.49    0.96
  -9 -23  -1    0.82    1.00
 -23  32  -1    1.66    1.11
  -9 -23  -1    2.61    1.23
 -23  32  -1    1.81    0.80
  -9 -23  -1    2.28    0.34
 -32   9   1    2.67    0.63
 -32   9   1    1.17    0.84
  23 -32   1    1.72    1.08
  23 -32   1    0.32    1.30
 -32   9   1    3.96    0.98
 -12 -23  -1    0.24    0.88
 -12 -23  -1   -0.68    0.77
 -23  35  -1    0.95    0.78
 -12 -23  -1    0.32    1.12
 -35  12   1   -0.30    0.50
 -35  12   1   -0.11    0.85
 -35  12   1    1.72    1.01
  23 -35   1    0.30    1.15
  38 -15  -1    0.39    0.60
 -15 -23  -1    1.33    0.87
 -15 -23  -1    2.88    1.35
  38 -15  -1    0.09    0.40
 -23  38  -1    1.13    1.11
 -23  38  -1   -0.88    0.60
 -15 -23  -1    0.19    1.01
  23 -38   1    1.63    1.31
 -38  15   1   -0.07    0.61
 -38  15   1    0.33    0.93
  23 -38   1   -1.71    1.02
 -38  15   1   -0.87    0.82
  41 -18  -1    2.19    1.28
  41 -18  -1    0.71    0.62
  41 -18  -1    0.14    0.45
 -18 -23  -1    0.21    1.02
  41 -18  -1    0.48    0.68
  41 -18  -1    1.33    0.82
 -18 -23  -1   -0.41    1.18
 -18 -23  -1   -1.20    0.83
 -23  41  -1   -0.34    0.65
 -41  18   1    1.74    1.17
  23 -41   1   -0.76    1.26
 -41  18   1    1.36    1.24
  23 -41   1    0.37    1.22
 -41  18   1   -0.55    0.66
  44 -21  -1   -0.87    1.02
 -23  44  -1   -0.45    0.84
  44 -21  -1   -0.10    0.52
  44 -21  -1   -0.75    0.79
  44 -21  -1   -0.12    0.84
  44 -21  -1    0.36    0.75
 -21 -23  -1    0.80    0.90
 -21 -23  -1    0.50    1.07
 -44  21   1   -0.10    0.66
 -44  21   1    1.28    1.22
  23 -44   1    0.99    1.22
  23 -44   1    0.67    0.95
  47 -24  -1    1.12    0.97
  47 -24  -1   -0.40    0.50
  47 -24  -1    0.90    1.30
  47 -24  -1    1.38    0.84
 -23  47  -1    0.26    0.84
 -24 -23  -1    0.21    0.97
 -24 -23  -1    2.50    1.42
  47 -24  -1    1.73    0.97
  23 -47   1    0.50    0.90
 -47  24   1    1.43    0.84
  23 -47   1   -2.48    0.86
 -47  24   1   -0.84    0.97
 -24 -20  -1   -1.25    1.15
  44 -24  -1    0.58    1.10
 -20  44  -1    0.84    0.87
  44 -24  -1    0.82    1.18
  44 -24  -1    1.15    0.67
 -24 -20  -1    0.21    1.15
  44 -24  -1    1.51    1.28
 -24 -20  -1    0.96    0.99
  20 -44   1   -0.51    1.21
  20 -44   1    2.60    1.20
 -44  24   1   -0.46    0.73
 -44  24   1   -0.63    0.90
 -24 -17  -1    0.16    0.98
 -24 -17  -1    1.92    0.85
 -17  41  -1   -0.11    0.81
 -24 -17  -1   -0.03    0.63
 -17  41  -1   -0.79    1.05
 -24 -17  -1    1.21    1.21
  41 -24  -1   -0.03    0.97
 -24 -17  -1    0.37    0.37
  41 -24  -1   -0.22    1.05
  41 -24  -1    0.72    0.68
  17 -41   1   -0.85    1.25
 -41  24   1    0.05    0.78
 -41  24   1    1.69    1.23
  17 -41   1    0.07    0.91
 -41  24   1    0.30    1.05
  17 -41   1    0.07    1.20
  38 -24  -1    0.30    1.16
  38 -24  -1   -0.59    0.57
 -24 -14  -1   -0.45    1.01
  38 -24  -1    0.61    1.10
 -24 -14  -1    1.35    0.85
 -14  38  -1   -1.96    0.58
 -14  38  -1    2.56    1.29
 -24 -14  -1    0.49    0.38
 -24 -14  -1    0.16    0.75
 -24 -14  -1   -0.34    0.90
  24  14   1    0.13    0.63
 -38  24   1   -0.33    0.80
  14 -38   1    1.51    1.42
 -38  24   1   -0.11    0.76
 -38  24   1    1.38    1.32
  14 -38   1   -0.20    1.13
  14 -38   1    0.50    0.83
 -24 -11  -1    7.61    0.80
 -24 -11  -1    5.30    1.09
  35 -24  -1    5.02    1.20
  35 -24  -1    5.56    1.56
 -24 -11  -1    8.14    1.54
  35 -24  -1    6.13    1.03
 -11  35  -1    5.95    1.06
 -24 -11  -1    7.65    1.59
 -11  35  -1    6.73    1.59
  35 -24  -1    4.84    1.48
  24  11   1    5.33    0.94
  11 -35   1    6.09    1.47
 -35  24   1    7.72    1.28
  11 -35   1    7.08    1.57
 -35  24   1    7.80    1.57
  11 -35   1    5.98    1.56
 -24  -8  -1    2.60    0.86
  -8  32  -1    5.00    1.03
  -8  32  -1    3.07    1.17
  32 -24  -1    4.04    1.37
 -24  -8  -1    2.71    1.20
  32 -24  -1    2.36    0.95
 -24  -8  -1    3.05    0.59
  32 -24  -1    4.69    1.35
  32 -24  -1    4.14    0.93
 -32  24   1    4.76    1.10
 -32  24   1    4.23    1.20
   8 -32   1    2.89    1.19
  24   8   1    3.81    0.85
   8 -32   1    1.22    1.02
 -32  24   1    2.57    1.20
  29 -24  -1    6.01    1.46
  -5  29  -1    8.18    1.42
  -5  29  -1    6.90    0.89
  29 -24  -1    5.41    1.15
 -24  -5  -1    9.22    0.88
 -24  -5  -1    7.25    1.12
  29 -24  -1    5.25    1.00
 -24  -5  -1    7.65    1.40
  29 -24  -1    6.16    1.34
 -29  24   1    6.74    1.31
   5 -29   1    6.98    1.35
 -29  24   1    4.65    1.43
 -29  24   1    6.28    1.18
   5 -29   1    5.48    1.33
  24   5   1    8.29    1.04
  26 -24  -1    3.53    0.96
  -2  26  -1    5.96    1.22
  -2  26  -1    2.91    0.57
 -24  -2  -1    4.84    0.77
  26 -24  -1    3.40    0.90
 -24  -2  -1    4.63    1.15
  26 -24  -1    4.00    1.14
  26 -24  -1    2.56    1.16
 -24  -2  -1    4.10    1.04
 -26  24   1    3.65    1.19
   2 -26   1    4.92    1.10
 -26  24   1    5.10    1.08
 -26  24   1    4.76    1.12
  24   2   1    4.97    0.91
   2 -26   1    3.33    1.05
 -24   1  -1   13.69    1.10
  23 -24  -1   12.51    1.66
 -24   1  -1   16.06    1.60
  23 -24  -1   15.09    1.43
  23 -24  -1   15.98    1.86
 -24   1  -1   17.08    1.91
   1  23  -1   13.49    1.61
   1  23  -1   13.28    0.79
 -24   1  -1   17.90    1.70
  23 -24  -1   12.54    1.79
 -23  24   1   15.76    1.56
 -23  24   1   15.16    1.74
  -1 -23   1   14.54    1.64
  -1 -23   1   15.46    1.59
  24  -1   1   12.46    1.31
  20 -24  -1   30.66    1.85
  20 -24  -1   29.10    2.33
 -24   4  -1   29.23    1.54
 -24   4  -1   25.70    2.08
   4  20  -1   24.67    1.84
  20 -24  -1   24.29    1.92
  20 -24  -1   25.29    1.72
   4  20  -1   25.96    0.82
 -24   4  -1   27.36    1.88
 -24   4  -1   23.70    1.97
  -4 -20   1   27.87    1.77
  -4 -20   1   26.11    1.87
 -20  24   1   27.11    2.30
 -20  24   1   25.06    1.95
  24  -4   1   26.74    1.79
 -20  24   1   26.48    1.96
  17 -24  -1   38.48    2.66
  17 -24  -1   36.07    1.91
  17 -24  -1   39.52    2.16
 -24   7  -1   37.39    2.23
  17 -24  -1   38.07    2.38
   7  17  -1   36.40    2.08
 -24   7  -1   38.71    1.81
 -17  24   1   39.33    2.21
  -7 -17   1   41.93    1.96
  24  -7   1   39.05    1.95
  24  -7   1   38.02    2.16
 -17  24   1   40.07    2.42
  24  -7   1   42.68    1.71
 -17  24   1   33.96    2.42
  -7 -17   1   37.54    2.00
 -24  10  -1   41.64    2.13
  10  14  -1   37.21    2.03
 -24  10  -1   38.45    2.24
  14 -24  -1   36.85    2.50
  14 -24  -1   36.36    2.39
  14 -24  -1   42.32    2.28
  14 -24  -1   43.30    1.96
 -24  10  -1   40.03    1.94
  24 -10   1   41.57    1.92
 -14  24   1   39.20    2.35
  24 -10   1   38.87    2.54
 -10 -14   1   41.30    1.84
 -10 -14   1   41.17    1.92
 -14  24   1   40.58    2.40
 -14  24   1   40.39    2.11
  24 -10   1   37.16    2.31
  24 -10   1   45.34    2.48
  11 -24  -1   11.76    1.47
  11 -24  -1    9.72    1.50
  11 -24  -1   10.40    1.67
 -24  13  -1   10.22    1.09
  11 -24  -1   11.66    1.12
 -24  13  -1   11.10    1.38
  24 -13   1    8.95    1.56
  24 -13   1   11.68    1.35
 -11  24   1   11.24    1.48
 -11  24   1   14.07    1.27
 -13 -11   1   12.01    1.00
 -13 -11   1   11.16    0.73
 -13 -11   1   12.18    1.05
  24 -13   1   11.33    1.58
  24 -13   1   11.19    1.72
 -11  24   1   12.44    1.60
   8 -24  -1   17.44    1.76
   8 -24  -1   15.78    1.16
 -24  16  -1   16.28    1.63
 -24  16  -1   15.30    1.35
   8 -24  -1   15.82    1.68
 -24  16  -1   16.28    1.66
 -16  -8   1   14.56    1.01
  -8  24   1   15.80    1.89
  24 -16   1   13.57    1.86
 -16  -8   1   14.79    1.00
  -8  24   1   15.14    1.57
 -16  -8   1   15.55    1.07
  24 -16   1   13.63    1.52
  -8  24   1   17.58    1.47
 -24  19  -1    3.96    0.83
   5 -24  -1    4.30    1.18
   5 -24  -1    3.54    0.68
   5 -24  -1    4.38    1.14
 -24  19  -1    2.53    0.94
 -24  19  -1    5.36    1.23
   5 -24  -1    2.96    0.97
  -5  24   1    4.68    1.23
  24 -19   1    3.23    1.17
  24 -19   1    5.29    1.18
  -5  24   1    2.71    0.88
 -19  -5   1    3.73    0.58
 -19  -5   1    3.04    0.65
  -5  24   1    3.48    0.87
 -19  -5   1    3.47    0.59
 -24  22  -1    9.74    1.24
   2 -24  -1   10.17    1.55
   2 -24  -1    8.46    0.82
   2 -24  -1   12.26    1.62
 -24  22  -1    7.54    1.36
   2 -24  -1    8.71    1.45
  -2  24   1   10.54    1.29
  24 -22   1    9.04    1.62
 -22  -2   1    8.76    0.80
 -22  -2   1   10.14    1.04
  -2  24   1    8.49    1.19
  24 -22   1    9.82    1.51
  -2  24   1    7.20    1.42
 -22  -2   1    9.40    0.95
 -24  25  -1    4.91    1.12
  -1 -24  -1    3.58    1.05
  -1 -24  -1    4.23    1.17
  -1 -24  -1    5.41    0.67
  -1 -24  -1    2.75    1.14
 -24  25  -1    4.14    0.92
  24 -25   1    5.10    1.33
  24 -25   1    3.37    1.50
   1  24   1    7.15    1.08
   1  24   1    2.11    1.17
 -25   1   1    4.94    0.67
 -25   1   1    4.31    0.69
  -4 -24  -1    5.03    1.25
 -24  28  -1    6.77    1.14
  -4 -24  -1    8.57    1.43
  -4 -24  -1    4.99    1.46
 -24  28  -1    4.14    1.20
  -4 -24  -1    7.05    0.65
  24 -28   1    6.59    1.54
   4  24   1    7.31    1.53
 -28   4   1    7.45    0.79
   4  24   1    8.53    1.08
  24 -28   1    9.28    1.59
 -28   4   1    7.15    0.97
 -28   4   1    6.46    1.11
 -24  31  -1    3.95    1.28
  -7 -24  -1    3.24    0.43
  -7 -24  -1    4.56    1.17
  -7 -24  -1    3.49    1.20
 -24  31  -1    4.44    1.04
  -7 -24  -1    3.61    1.30
  24 -31   1    0.73    1.10
 -31   7   1    2.45    0.61
  24 -31   1    2.86    1.18
 -31   7   1    3.59    0.99
 -31   7   1    2.90    0.85
 -24  34  -1    0.12    0.74
 -10 -24  -1   -1.36    1.01
 -24  34  -1    0.64    0.97
 -10 -24  -1   -0.96    0.87
 -10 -24  -1    1.98    0.88
 -34  10   1   -0.74    0.71
 -34  10   1    0.02    0.84
 -34  10   1    0.94    0.55
  24 -34   1    0.88    1.13
  24 -34   1    0.60    1.16
 -13 -24  -1    0.40    1.03
 -13 -24  -1   -0.74    1.02
 -24  37  -1    0.97    1.19
 -13 -24  -1    0.78    0.90
 -24  37  -1   -0.06    0.77
 -37  13   1    0.97    0.98
 -37  13   1    1.17    0.99
 -37  13   1    1.21    0.64
  24 -37   1    0.79    1.18
  24 -37   1    1.13    1.33
 -16 -24  -1    1.04    1.32
 -16 -24  -1    0.00    0.88
 -24  40  -1   -1.06    0.57
  40 -16  -1   -0.01    0.58
 -16 -24  -1   -0.94    0.84
  40 -16  -1   -0.53    0.41
 -24  40  -1    0.43    1.14
 -40  16   1    0.19    0.93
  24 -40   1    0.16    1.30
  24 -40   1   -1.22    1.08
 -40  16   1   -0.54    0.86
 -24  43  -1    0.60    0.81
  43 -19  -1    0.93    0.49
 -19 -24  -1    1.67    1.26
 -19 -24  -1    0.66    1.36
 -19 -24  -1   -1.14    0.89
  43 -19  -1    0.89    0.78
  24 -43   1   -0.65    1.18
 -43  19   1    1.61    1.06
 -43  19   1    1.60    0.80
  24 -43   1    1.27    1.16
 -43  19   1   -0.23    0.99
 -22 -24  -1    0.23    0.83
 -22 -24  -1    0.71    1.21
 -24  46  -1   -0.22    0.86
  46 -22  -1    0.61    0.81
  46 -22  -1    3.40    1.42
  46 -22  -1    0.84    0.84
  46 -22  -1    0.07    0.71
 -22 -24  -1    1.77    1.10
  46 -22  -1    0.85    0.55
  24 -46   1   -0.51    0.85
 -46  22   1    0.67    0.70
  24 -46   1   -2.19    0.85
 -46  22   1    1.33    1.18
  49 -25  -1    0.99    0.88
 -25 -24  -1   -1.39    1.02
  49 -25  -1   -0.24    0.50
  49 -25  -1   -0.47    0.77
 -25 -24  -1    1.14    0.76
  49 -25  -1   -0.32    1.02
  49 -25  -1    0.55    0.89
 -25 -24  -1    1.53    1.09
  24 -49   1    0.21    1.02
 -49  25   1   -0.26    1.01
  24 -49   1   -1.07    0.87
 -49  25   1    0.50    0.71
  46 -25  -1    0.49    1.13
  46 -25  -1    1.57    1.03
  46 -25  -1   -0.07    1.31
 -25 -21  -1    3.77    1.52
  46 -25  -1    1.27    1.03
 -25 -21  -1   -0.88    0.79
 -25 -21  -1    0.10    1.01
  46 -25  -1    0.45    0.59
 -46  25   1   -0.82    0.69
 -46  25   1   -0.79    0.99
  21 -46   1    0.75    1.23
  43 -25  -1    0.17    1.09
 -25 -18  -1    0.14    0.33
 -18  43  -1    1.78    0.92
 -25 -18  -1    0.38    0.51
  43 -25  -1   -0.35    0.57
 -25 -18  -1   -0.63    0.91
 -25 -18  -1    2.38    0.84
  43 -25  -1   -0.75    1.36
 -25 -18  -1    4.23    1.50
  18 -43   1    1.67    1.20
 -43  25   1    2.22    0.92
  18 -43   1    1.87    1.53
 -43  25   1   -1.44    0.85
 -25 -15  -1    0.56    0.76
 -25 -15  -1    0.95    0.45
 -25 -15  -1    3.12    0.96
  40 -25  -1   -0.57    0.99
  40 -25  -1    1.90    1.21
  40 -25  -1    0.15    0.63
 -25 -15  -1    2.88    1.38
 -15  40  -1    0.81    1.10
 -15  40  -1    0.89    0.83
  15 -40   1    1.51    1.07
  15 -40   1   -1.58    1.02
 -40  25   1    0.01    1.16
 -40  25   1    1.17    0.89
  15 -40   1    0.78    1.30
 -40  25   1    1.24    1.05
  37 -25  -1    1.69    1.26
  37 -25  -1    1.53    1.16
  37 -25  -1    1.89    0.79
 -12  37  -1    2.44    0.86
 -25 -12  -1    0.74    0.79
 -12  37  -1   -1.22    0.87
 -25 -12  -1    1.08    1.21
 -25 -12  -1    2.51    1.16
  12 -37   1   -1.15    0.96
 -37  25   1    0.29    0.76
  25  12   1    1.65    0.78
  12 -37   1    3.97    1.56
  12 -37   1    0.31    0.96
 -37  25   1    0.34    1.17
 -37  25   1    1.43    1.02
  -9  34  -1    1.58    1.08
  -9  34  -1   -0.45    0.56
  34 -25  -1    1.82    1.16
 -25  -9  -1    0.98    0.99
  34 -25  -1    1.21    1.09
 -25  -9  -1    0.80    0.76
  34 -25  -1    2.08    1.00
 -25  -9  -1    0.18    0.42
 -25  -9  -1    1.74    1.14
   9 -34   1   -0.01    0.93
   9 -34   1    0.89    0.95
 -34  25   1   -0.88    0.97
 -34  25   1   -0.32    1.08
 -34  25   1    1.08    0.76
   9 -34   1    0.54    1.18
  25   9   1    1.85    0.67
 -25  -6  -1    0.54    1.00
  -6  31  -1    0.65    0.96
  31 -25  -1    0.83    0.89
  31 -25  -1    1.32    1.02
  31 -25  -1    1.29    0.71
 -25  -6  -1    0.67    0.42
  31 -25  -1    1.73    1.20
 -25  -6  -1    1.52    0.83
  -6  31  -1    0.88    0.57
 -31  25   1    1.46    1.02
   6 -31   1    1.62    1.04
  25   6   1    0.78    0.62
   6 -31   1   -0.06    0.71
 -31  25   1    1.09    0.82
   6 -31   1    1.08    1.03
 -31  25   1    3.41    1.22
 -25  -3  -1   10.94    1.16
  28 -25  -1   13.32    1.61
  28 -25  -1    9.65    1.52
 -25  -3  -1   14.27    1.72
  28 -25  -1   12.29    1.93
  -3  28  -1    9.93    0.92
  -3  28  -1   11.67    1.65
 -25  -3  -1   13.61    1.51
  28 -25  -1   11.09    1.38
  25   3   1   11.78    1.20
 -28  25   1    9.84    1.61
   3 -28   1   12.37    1.65
   3 -28   1    7.83    1.47
 -28  25   1   10.25    1.50
 -28  25   1   12.20    1.58
   3 -28   1   11.81    1.53
  25 -25  -1    1.26    0.85
   0  25  -1    2.87    0.52
 -25   0  -1    4.36    0.78
   0  25  -1    4.48    1.09
 -25   0  -1    4.11    1.22
  25 -25  -1    3.67    0.96
  25 -25  -1    3.22    0.93
 -25   0  -1    2.56    1.00
 -25   0  -1    4.70    1.10
  25 -25  -1    4.08    1.26
 -25  25   1    1.80    1.07
 -25  25   1    3.17    0.98
 -25  25   1    3.05    0.93
  25   0   1    3.60    0.83
   0 -25   1    4.19    0.97
   0 -25   1    2.67    0.97
   0 -25   1    3.92    0.94
 -25   3  -1   20.68    1.88
  22 -25  -1   17.27    1.93
  22 -25  -1   19.14    1.63
   3  22  -1   21.19    1.82
 -25   3  -1   16.56    1.25
 -25   3  -1   18.99    1.71
   3  22  -1   18.26    0.80
 -25   3  -1   21.66    1.95
  22 -25  -1   17.94    1.86
  22 -25  -1   15.69    1.46
  -3 -22   1   22.02    1.55
  -3 -22   1   21.36    1.68
 -22  25   1   20.07    1.72
 -22  25   1   15.53    2.21
  25  -3   1   16.14    1.45
 -22  25   1   18.06    1.76
  -3 -22   1   19.38    1.74
  19 -25  -1    3.53    1.12
 -25   6  -1    5.38    0.88
  19 -25  -1    5.80    0.98
   6  19  -1    5.67    1.10
  19 -25  -1    4.22    1.09
  19 -25  -1    4.08    0.99
 -25   6  -1    5.05    1.11
 -19  25   1    3.13    0.97
  -6 -19   1    4.93    1.01
 -19  25   1    7.81    1.26
  25  -6   1    5.58    0.77
 -19  25   1    5.68    1.35
  -6 -19   1    4.87    0.88
  25  -6   1    5.36    1.08
  25  -6   1    6.14    0.68
  16 -25  -1   16.77    1.83
 -25   9  -1   18.93    1.41
  16 -25  -1   17.24    2.12
  16 -25  -1   19.24    1.47
   9  16  -1   20.25    1.64
 -25   9  -1   22.31    1.82
  16 -25  -1   19.31    1.80
  25  -9   1   20.62    1.40
 -16  25   1   22.30    2.03
 -16  25   1   17.98    1.76
  25  -9   1   18.68    1.71
  -9 -16   1   20.59    1.41
 -16  25   1   19.65    1.62
  -9 -16   1   18.89    1.46
  25  -9   1   20.07    1.73
  13 -25  -1   16.10    1.95
  12  13  -1   12.40    1.30
 -25  12  -1   14.64    1.47
  13 -25  -1   12.11    1.16
 -25  12  -1   13.40    1.27
  13 -25  -1   13.17    1.65
  25 -12   1   10.36    1.52
 -13  25   1   16.27    1.92
 -12 -13   1   13.48    1.18
 -13  25   1   11.86    1.41
  25 -12   1   13.91    1.84
 -12 -13   1   11.71    1.09
  25 -12   1   12.72    1.28
 -13  25   1   13.65    1.70
  25 -12   1   11.81    1.65
  10 -25  -1    9.63    1.48
 -25  15  -1    7.43    1.23
 -25  15  -1    7.44    1.29
  10 -25  -1    8.03    1.29
 -25  15  -1    9.11    1.21
  10 -25  -1   10.08    1.63
  10 -25  -1   10.81    1.06
 -15 -10   1    9.54    0.99
 -15 -10   1    8.84    0.79
 -10  25   1    8.45    1.36
  25 -15   1    7.32    1.49
 -10  25   1    7.40    1.39
 -15 -10   1    7.30    0.88
  25 -15   1    9.30    1.70
 -10  25   1    9.18    1.39
 -25  18  -1    4.73    1.15
 -25  18  -1    7.80    1.16
   7 -25  -1    5.81    1.20
   7 -25  -1    5.29    0.82
 -25  18  -1    6.47    1.24
   7 -25  -1    3.82    1.20
   7 -25  -1    6.87    1.37
  25 -18   1    4.89    1.09
  -7  25   1    5.71    1.15
 -18  -7   1    5.28    0.76
 -18  -7   1    4.40    0.70
 -18  -7   1    5.47    0.72
  -7  25   1    4.67    1.22
  25 -18   1    4.88    1.36
  -7  25   1    5.99    1.04
 -25  21  -1   18.41    1.50
   4 -25  -1   18.05    1.17
   4 -25  -1   20.74    2.00
   4 -25  -1   19.28    1.88
 -25  21  -1   18.00    1.89
 -25  21  -1   16.65    1.79
   4 -25  -1   18.82    1.92
 -21  -4   1   18.15    1.24
  -4  25   1   17.33    1.50
  25 -21   1   19.41    2.24
 -21  -4   1   18.93    1.07
  25 -21   1   19.45    1.88
  -4  25   1   20.02    1.69
  -4  25   1   16.50    1.99
 -21  -4   1   17.12    1.01
 -25  24  -1    4.70    1.03
   1 -25  -1    3.41    1.12
 -25  24  -1    3.66    1.13
   1 -25  -1    4.55    0.67
   1 -25  -1    5.41    1.23
  -1  25   1    5.10    1.26
 -24  -1   1    4.72    0.71
  25 -24   1    6.28    1.42
  -1  25   1    3.74    0.89
 -24  -1   1    5.50    0.91
 -24  -1   1    4.06    0.64
  -1  25   1    3.94    0.91
  25 -24   1    3.40    1.22
  -2 -25  -1    2.97    1.03
  -2 -25  -1    2.91    0.53
 -25  27  -1    1.26    1.00
  -2 -25  -1    3.14    1.09
  -2 -25  -1    2.08    1.03
 -25  27  -1    4.02    0.98
   2  25   1    2.94    1.32
   2  25   1    2.67    0.82
 -27   2   1    3.20    0.85
 -27   2   1    2.00    0.65
 -27   2   1    2.88    0.58
  25 -27   1    5.24    1.33
  25 -27   1    2.84    1.24
 -25  30  -1    0.37    0.86
  -5 -25  -1    1.49    0.40
 -25  30  -1    0.76    0.67
  -5 -25  -1    1.76    1.03
  -5 -25  -1    2.56    1.12
  -5 -25  -1    2.90    1.21
 -30   5   1    1.20    0.70
 -30   5   1    1.03    0.74
   5  25   1    2.06    1.13
  25 -30   1    1.74    1.18
   5  25   1    1.99    0.69
  25 -30   1    1.56    1.00
 -30   5   1    1.28    0.51
  -8 -25  -1    0.40    0.25
  -8 -25  -1    0.79    0.91
 -25  33  -1    1.21    0.82
  -8 -25  -1   -0.10    0.98
 -25  33  -1    0.46    0.96
  -8 -25  -1   -0.40    1.01
  25 -33   1    0.62    1.25
 -33   8   1    0.10    0.45
  25 -33   1    0.40    1.09
 -33   8   1   -0.56    0.62
 -33   8   1    0.07    0.74
 -25  36  -1    0.61    1.05
 -11 -25  -1    0.03    0.95
 -25  36  -1    0.32    0.78
 -11 -25  -1    1.59    1.02
 -11 -25  -1    0.18    1.12
 -36  11   1    0.38    0.91
  25 -36   1   -1.04    1.06
 -36  11   1    0.85    0.59
 -36  11   1   -0.43    0.84
  25 -36   1   -1.15    1.21
 -25  39  -1    1.56    1.00
 -14 -25  -1    1.45    1.17
 -14 -25  -1    0.13    0.96
 -25  39  -1    0.18    1.08
 -14 -25  -1   -1.17    1.18
 -39  14   1    1.13    0.98
 -39  14   1    0.36    0.63
  25 -39   1    0.41    1.32
 -39  14   1    0.70    0.97
  25 -39   1    0.50    1.30
 -25  42  -1   -0.14    0.61
 -17 -25  -1    0.61    1.08
  42 -17  -1    0.12    0.53
 -17 -25  -1    2.64    1.05
 -17 -25  -1    0.50    1.12
  42 -17  -1    0.91    0.42
 -42  17   1    0.72    0.66
 -42  17   1    1.38    0.99
 -42  17   1    1.85    1.26
  25 -42   1    0.49    1.49
 -20 -25  -1    1.50    1.52
 -20 -25  -1   -0.57    0.79
  45 -20  -1    0.34    0.70
  45 -20  -1   -0.09    0.49
 -20 -25  -1    0.48    0.98
 -25  45  -1    0.15    0.84
  25 -45   1    0.77    1.41
  25 -45   1    1.46    1.02
 -45  20   1   -0.63    0.91
 -45  20   1    1.19    0.81
  48 -23  -1    0.41    0.52
  48 -23  -1    2.35    0.94
  48 -23  -1    0.98    0.60
 -23 -25  -1    1.33    1.38
 -23 -25  -1   -0.75    0.81
  48 -23  -1    4.52    1.38
 -25  48  -1   -0.14    0.82
  48 -23  -1   -0.86    0.56
  25 -48   1    0.37    0.91
 -48  23   1    1.10    1.17
 -48  23   1    1.09    0.65
 -25  51  -1    0.20    0.82
  51 -26  -1   -0.76    0.98
 -26 -25  -1    2.64    1.09
 -26 -25  -1    0.81    0.95
 -26 -25  -1    1.53    1.45
  51 -26  -1   -0.13    0.81
  51 -26  -1    1.49    0.63
  51 -26  -1    0.17    0.84
  51 -26  -1    3.89    1.49
 -51  26   1    0.20    0.85
 -51  26   1   -0.01    0.97
  25 -51   1    1.34    1.40
  25 -51   1    0.28    1.09
 -22  48  -1   -1.01    0.82
  48 -26  -1   -0.71    0.91
  48 -26  -1   -0.51    0.89
 -26 -22  -1    0.28    0.88
 -26 -22  -1    0.45    1.34
 -26 -22  -1    0.38    0.79
  48 -26  -1    0.69    0.65
  48 -26  -1   -1.37    0.95
  48 -26  -1    0.93    1.27
 -48  26   1   -1.19    0.66
  22 -48   1   -2.00    0.72
 -48  26   1    0.10    1.11
 -26 -19  -1    1.72    0.88
 -19  45  -1    0.70    0.88
  45 -26  -1    0.49    1.33
 -26 -19  -1    1.22    1.05
  45 -26  -1   -0.13    1.20
  45 -26  -1   -0.45    0.58
  45 -26  -1    0.61    1.05
 -26 -19  -1    2.07    1.37
 -45  26   1    0.28    0.87
  19 -45   1   -1.18    0.92
 -45  26   1   -0.14    1.04
  19 -45   1   -0.57    0.87
  42 -26  -1   -0.57    0.60
 -26 -16  -1   -0.20    0.75
 -16  42  -1   -0.27    0.80
 -26 -16  -1   -0.74    0.73
 -26 -16  -1   -0.55    1.17
 -26 -16  -1    0.82    0.42
  42 -26  -1   -0.77    1.13
 -26 -16  -1    1.34    1.09
  42 -26  -1   -0.02    1.06
  16 -42   1    1.62    1.11
 -42  26   1    1.08    1.27
  16 -42   1   -1.80    0.92
 -42  26   1   -0.61    0.75
  16 -42   1    0.56    1.20
 -26 -13  -1    1.58    0.90
 -26 -13  -1    0.47    0.44
 -26 -13  -1   -0.48    1.07
  39 -26  -1    0.21    0.67
 -13  39  -1    1.73    1.14
  39 -26  -1   -0.71    1.07
 -26 -13  -1    0.83    0.87
 -26 -13  -1    1.97    1.15
 -13  39  -1    0.59    0.72
  13 -39   1   -1.86    0.88
  13 -39   1    0.44    1.23
 -39  26   1    2.16    1.10
  26  13   1    1.44    0.65
 -39  26   1    2.35    0.98
  13 -39   1    0.87    1.12
 -39  26   1    2.62    1.44
  36 -26  -1    0.35    1.10
 -26 -10  -1   -0.67    0.86
  36 -26  -1    0.32    0.69
 -26 -10  -1    1.37    0.84
 -10  36  -1    0.02    0.66
 -26 -10  -1    0.61    0.45
  36 -26  -1   -0.81    1.09
 -26 -10  -1   -1.77    0.93
 -10  36  -1    1.80    1.18
 -36  26   1    1.33    1.11
 -36  26   1    0.75    1.18
 -36  26   1    0.19    0.76
  10 -36   1   -1.16    0.77
  10 -36   1    0.05    0.96
  10 -36   1   -0.20    1.08
  26  10   1    0.37    0.62
  33 -26  -1    8.08    1.61
  -7  33  -1    8.54    1.75
  -7  33  -1    9.22    1.77
 -26  -7  -1    8.31    0.94
 -26  -7  -1    6.60    1.19
  33 -26  -1    8.21    1.81
  33 -26  -1    5.75    1.06
 -26  -7  -1    9.70    1.65
  33 -26  -1    9.49    1.51
 -33  26   1    8.35    1.75
   7 -33   1    6.54    1.35
 -33  26   1   10.06    1.65
 -33  26   1    8.56    1.46
  26   7   1    9.55    1.14
   7 -33   1    7.89    1.65
   7 -33   1    7.50    1.57
  30 -26  -1    1.59    1.21
 -26  -4  -1    1.58    1.02
 -26  -4  -1    2.19    0.86
  -4  30  -1    1.79    1.01
  -4  30  -1    1.34    0.57
  30 -26  -1    2.58    1.25
  30 -26  -1    2.71    0.88
  30 -26  -1    1.87    0.82
   4 -30   1    0.65    1.04
 -30  26   1    1.51    0.87
 -30  26   1    2.60    1.23
   4 -30   1    2.94    1.06
  26   4   1    2.60    0.74
 -30  26   1    1.39    0.85
   4 -30   1    2.10    0.93
  -1  27  -1    8.29    1.50
  -1  27  -1   10.46    0.88
 -26  -1  -1    8.00    0.96
  27 -26  -1   11.07    1.54
 -26  -1  -1   10.96    1.45
  27 -26  -1    7.49    1.64
 -26  -1  -1    8.84    1.44
  27 -26  -1    6.38    1.15
  27 -26  -1    8.01    1.53
 -27  26   1    8.38    1.67
   1 -27   1   11.91    1.52
   1 -27   1    9.87    1.43
 -27  26   1    8.89    1.43
 -27  26   1    8.95    1.40
  26   1   1   10.96    1.17
 -26   2  -1   11.68    1.08
 -26   2  -1   13.57    1.68
  24 -26  -1   13.34    1.40
 -26   2  -1   11.80    1.45
   2  24  -1   14.27    1.73
  24 -26  -1   11.13    1.80
  24 -26  -1   10.86    1.57
   2  24  -1   13.40    0.78
 -26   2  -1   14.03    1.71
  24 -26  -1   11.27    1.42
  26  -2   1   10.95    1.27
  -2 -24   1   11.47    1.53
 -24  26   1   13.12    1.64
 -24  26   1   10.05    1.54
  -2 -24   1   11.52    1.46
  -2 -24   1   12.17    1.81
 -24  26   1   17.08    2.10
  21 -26  -1   17.77    2.24
 -26   5  -1   18.84    1.84
 -26   5  -1   18.68    2.03
 -26   5  -1   15.98    1.27
  21 -26  -1   14.24    1.79
  21 -26  -1   13.65    1.37
   5  21  -1   15.00    1.59
  -5 -21   1   11.66    1.53
  26  -5   1   14.22    1.42
 -21  26   1   16.91    1.70
 -21  26   1   12.92    1.78
  -5 -21   1   14.36    1.44
  -5 -21   1   14.14    1.26
 -21  26   1   14.75    1.55
  18 -26  -1    1.21    0.72
 -26   8  -1    1.90    0.62
  18 -26  -1    0.45    0.83
  18 -26  -1    2.02    1.09
 -26   8  -1   -0.45    0.73
  18 -26  -1    1.65    0.68
 -18  26   1    1.83    0.91
  -8 -18   1    1.19    0.64
 -18  26   1    1.86    0.78
  -8 -18   1    1.23    0.74
  26  -8   1    2.22    0.93
  26  -8   1    1.79    0.76
 -18  26   1   -0.42    0.81
 -26  11  -1   22.29    1.55
  15 -26  -1   21.12    1.89
 -26  11  -1   21.35    2.28
  15 -26  -1   23.81    1.53
  15 -26  -1   18.95    1.96
  15 -26  -1   20.86    1.75
  11  15  -1   21.38    1.65
 -26  11  -1   21.02    1.72
 -11 -15   1   19.78    1.38
  26 -11   1   22.31    2.11
  26 -11   1   20.48    1.53
 -11 -15   1   25.08    1.59
  26 -11   1   21.14    1.92
 -15  26   1   21.89    1.95
  26 -11   1   22.72    2.00
 -15  26   1   27.33    1.85
 -15  26   1   23.00    2.05
  12 -26  -1    8.12    1.33
 -26  14  -1    9.51    1.40
  12 -26  -1    9.64    1.47
 -26  14  -1    8.48    1.34
 -26  14  -1   11.33    1.16
  12 -26  -1    9.35    1.68
  12 -26  -1   10.30    1.04
 -12  26   1   10.31    1.54
  26 -14   1   10.08    1.70
  26 -14   1    9.63    1.62
 -12  26   1    9.83    1.53
 -14 -12   1    9.46    1.06
 -12  26   1   11.38    1.40
 -14 -12   1    9.02    0.61
  26 -14   1    9.77    1.54
 -14 -12   1    9.66    1.07
  26 -14   1   10.89    1.32
 -26  17  -1    3.99    0.88
   9 -26  -1    5.27    1.25
   9 -26  -1    5.15    1.17
 -26  17  -1    6.24    1.21
 -26  17  -1    5.51    1.19
   9 -26  -1    5.73    1.34
   9 -26  -1    3.79    0.76
 -17  -9   1    3.79    0.68
  -9  26   1    3.74    1.01
 -17  -9   1    3.81    0.72
 -17  -9   1    3.49    0.63
  -9  26   1    2.21    0.96
  26 -17   1    3.10    1.00
  26 -17   1    2.58    1.18
   6 -26  -1   11.20    1.04
 -26  20  -1   13.18    1.39
   6 -26  -1   11.21    1.61
   6 -26  -1   13.19    1.73
 -26  20  -1   13.80    1.80
 -26  20  -1    9.02    1.41
  -6  26   1   14.10    1.61
 -20  -6   1   10.44    1.02
 -20  -6   1   11.58    0.99
  -6  26   1   14.45    1.94
  26 -20   1   10.60    1.75
  26 -20   1   12.27    1.59
  -6  26   1   11.40    1.36
 -20  -6   1   11.94    0.93
   3 -26  -1    2.02    0.55
   3 -26  -1    2.19    1.07
 -26  23  -1    3.17    1.06
 -26  23  -1    2.07    0.99
   3 -26  -1    1.76    0.99
 -26  23  -1    2.77    0.84
   3 -26  -1    2.61    0.97
 -23  -3   1    2.24    0.69
  -3  26   1    2.48    1.12
 -23  -3   1    1.65    0.48
  -3  26   1    1.09    0.77
  26 -23   1    3.84    1.25
  -3  26   1    3.24    0.89
 -23  -3   1    2.31    0.54
  26 -23   1    2.77    1.07
   0 -26  -1    1.10    0.44
   0 -26  -1    0.51    0.84
   0 -26  -1   -1.23    0.63
   0 -26  -1   -0.11    0.76
 -26  26  -1    0.53    0.88
 -26  26  -1    0.53    0.63
 -26   0   1    0.30    0.45
 -26   0   1    0.62    0.45
   0  26   1   -0.13    0.64
   0  26   1    1.56    1.04
  26 -26   1    1.58    1.17
  26 -26   1    0.37    0.95
  -3 -26  -1    3.76    0.55
  -3 -26  -1    4.16    1.36
 -26  29  -1    2.91    1.12
  -3 -26  -1    2.46    1.08
 -26  29  -1    3.59    0.99
  -3 -26  -1    1.95    1.04
   3  26   1    3.79    0.89
 -29   3   1    4.34    0.68
 -29   3   1    2.62    0.72
   3  26   1    6.56    1.57
  26 -29   1    2.00    1.23
  26 -29   1    2.60    1.29
 -29   3   1    4.70    0.99
  -6 -26  -1    1.36    1.08
 -26  32  -1    1.10    0.77
  -6 -26  -1    1.52    0.96
 -26  32  -1    1.32    1.07
  -6 -26  -1    1.06    1.18
  -6 -26  -1    1.27    0.36
  26 -32   1    0.37    0.95
 -32   6   1    0.73    0.79
  26 -32   1    1.11    1.23
 -32   6   1    1.17    0.54
 -32   6   1    2.19    0.79
 -26  35  -1   -0.07    0.95
  -9 -26  -1    0.75    1.07
  -9 -26  -1    0.90    0.89
 -26  35  -1    0.56    0.81
  -9 -26  -1    1.29    0.99
 -35   9   1    1.59    0.62
  26 -35   1    2.80    1.69
  26 -35   1    3.00    1.30
 -35   9   1    0.62    0.88
 -35   9   1    0.73    0.83
 -12 -26  -1   -0.07    0.93
 -12 -26  -1   -0.48    1.14
 -26  38  -1   -2.33    0.87
 -26  38  -1   -0.50    0.80
 -12 -26  -1   -0.91    0.89
 -38  12   1    0.88    1.03
  26 -38   1    1.56    1.37
 -38  12   1    0.74    0.96
  26 -38   1    1.37    1.24
 -38  12   1    1.51    0.62
 -15 -26  -1    4.43    1.18
 -15 -26  -1    0.44    1.30
 -15 -26  -1    1.74    1.13
 -26  41  -1    2.37    1.04
  26 -41   1    1.18    1.44
 -41  15   1    0.04    0.89
 -41  15   1    1.78    0.72
 -41  15   1    0.69    0.99
 -18 -26  -1   -0.09    0.92
 -18 -26  -1    1.56    1.46
 -26  44  -1    0.76    0.83
  26 -44   1    0.36    0.88
 -44  18   1    1.67    1.19
  26 -44   1    0.43    1.44
 -44  18   1   -0.33    0.63
 -44  18   1   -0.48    0.85
  47 -21  -1    0.92    0.50
  47 -21  -1    0.69    0.64
 -21 -26  -1   -1.05    0.89
 -26  47  -1    0.65    0.93
 -21 -26  -1    0.46    1.07
 -21 -26  -1   -0.49    0.92
  26 -47   1    2.32    1.60
  26 -47   1    0.46    0.99
 -47  21   1    0.18    1.10
 -47  21   1   -1.39    0.63
 -24 -26  -1   -0.54    0.89
 -24 -26  -1    2.00    1.02
 -24 -26  -1   -1.79    0.94
  50 -24  -1    1.89    0.82
 -26  50  -1   -0.38    1.17
  50 -24  -1   -0.42    0.52
  26 -50   1    0.34    1.35
 -50  24   1   -2.05    0.97
 -50  24   1    0.05    0.66
  26 -50   1    1.00    1.13
 -27 -26  -1   -2.30    0.85
  53 -27  -1    0.85    1.08
  53 -27  -1    0.47    0.67
  53 -27  -1   -0.06    0.68
  53 -27  -1    1.73    0.79
 -27 -26  -1   -2.50    1.28
 -27 -26  -1   -0.46    0.92
 -53  27   1    1.76    1.26
 -53  27   1   -0.81    0.69
  26 -53   1    0.92    1.44
  26 -53   1   -1.57    0.75
  50 -27  -1   -0.25    1.00
  50 -27  -1    0.60    1.07
 -27 -23  -1   -0.52    0.91
  50 -27  -1   -1.02    1.04
  50 -27  -1    0.13    0.59
  50 -27  -1    1.25    1.05
 -27 -23  -1    4.05    1.60
 -23  50  -1   -0.75    0.89
 -27 -23  -1    1.20    0.81
  23 -50   1    0.70    1.24
 -50  27   1   -0.37    0.72
  23 -50   1    0.00    1.16
 -50  27   1    1.55    1.28
  47 -27  -1   -0.08    0.55
 -27 -20  -1   -1.95    0.76
 -27 -20  -1   -1.62    1.01
  47 -27  -1    0.83    1.24
 -27 -20  -1    0.28    0.86
  47 -27  -1    0.24    1.03
  47 -27  -1   -0.12    1.07
 -20  47  -1   -0.39    0.73
 -47  27   1    2.40    1.28
 -47  27   1   -0.04    0.74
  20 -47   1   -0.53    0.85
  20 -47   1   -1.00    1.02
  44 -27  -1    0.48    1.02
 -17  44  -1   -0.69    0.79
 -27 -17  -1   -0.71    0.90
 -27 -17  -1   -2.05    1.11
  44 -27  -1    1.29    0.74
  44 -27  -1    0.45    1.12
 -27 -17  -1    0.18    0.91
 -27 -17  -1   -0.42    0.34
 -27 -17  -1    0.54    0.61
 -44  27   1    0.16    0.76
  17 -44   1   -0.42    1.06
 -44  27   1   -1.43    0.94
  17 -44   1    0.20    0.91
 -27 -14  -1    0.88    0.93
 -27 -14  -1   -0.12    0.42
 -14  41  -1    1.71    2.09
  41 -27  -1    2.18    1.27
 -27 -14  -1    3.50    1.45
 -27 -14  -1    0.75    0.86
 -14  41  -1    0.73    0.83
  41 -27  -1    6.30    1.58
  41 -27  -1    1.18    0.74
  14 -41   1    0.07    0.95
  14 -41   1   -0.02    1.33
 -41  27   1    0.16    0.86
 -41  27   1   -1.06    1.03
  14 -41   1    2.04    1.42
 -11  38  -1   -0.78    0.96
 -27 -11  -1    0.04    0.87
  38 -27  -1   -0.48    1.04
 -11  38  -1    1.12    0.77
 -27 -11  -1   -0.42    1.01
  38 -27  -1    0.65    0.75
 -27 -11  -1   -0.13    0.78
  38 -27  -1   -0.03    1.14
 -27 -11  -1    0.88    0.49
 -38  27   1    1.42    1.29
  11 -38   1   -0.88    1.68
 -38  27   1   -0.30    0.78
  11 -38   1   -1.01    1.09
  11 -38   1    0.50    1.02
 -38  27   1   -0.23    0.94
  35 -27  -1   -0.92    1.11
  35 -27  -1    0.40    1.04
  -8  35  -1    0.13    0.61
  35 -27  -1    0.06    0.67
 -27  -8  -1    0.30    0.45
 -27  -8  -1   -0.03    1.00
 -27  -8  -1   -0.70    0.90
 -27  -8  -1    0.39    0.78
  -8  35  -1   -0.09    1.12
  35 -27  -1    0.82    0.90
 -35  27   1    0.57    1.15
 -35  27   1    0.41    0.81
   8 -35   1   -0.29    1.08
   8 -35   1    1.26    1.14
 -35  27   1    0.93    0.94
  27   8   1   -0.34    0.51
   8 -35   1   -0.45    0.82
  -5  32  -1    1.39    0.99
  32 -27  -1    0.56    0.80
 -27  -5  -1    1.40    0.85
  32 -27  -1    1.48    0.93
  -5  32  -1    0.88    0.61
  32 -27  -1    1.10    1.13
 -27  -5  -1    0.07    0.92
 -32  27   1   -0.71    1.06
 -32  27   1    1.13    0.84
   5 -32   1   -0.15    0.92
   5 -32   1    1.84    1.06
 -32  27   1    0.05    0.80
  27   5   1   -0.13    0.56
   5 -32   1    0.40    0.92
  29 -27  -1    0.91    1.06
 -27  -2  -1   -0.38    0.91
  -2  29  -1    0.47    0.90
  29 -27  -1    1.27    0.82
 -27  -2  -1    0.68    0.81
 -27  -2  -1    1.55    0.54
  -2  29  -1    1.47    0.56
  29 -27  -1    0.51    1.06
   2 -29   1    1.35    1.07
   2 -29   1    1.23    0.91
   2 -29   1    0.95    0.81
  27   2   1    1.05    0.66
 -29  27   1    0.35    1.01
 -29  27   1    3.59    1.11
 -29  27   1    0.70    0.90
  26 -27  -1    5.90    1.49
   1  26  -1    5.12    1.18
  26 -27  -1    5.48    1.08
 -27   1  -1    7.21    1.25
  26 -27  -1    4.02    1.25
   1  26  -1    6.06    0.66
 -27   1  -1    4.91    0.82
 -27   1  -1    6.32    1.27
  26 -27  -1    2.74    0.89
 -26  27   1    4.16    1.12
  -1 -26   1    5.69    1.25
  -1 -26   1    4.53    1.06
 -26  27   1    5.53    1.45
  -1 -26   1    6.21    1.13
 -26  27   1    6.16    1.27
  27  -1   1    5.69    0.98
 -27   4  -1    7.47    1.40
 -27   4  -1    7.05    0.99
  23 -27  -1    8.81    1.70
 -27   4  -1    7.38    1.41
  23 -27  -1    4.27    0.97
  23 -27  -1    5.11    1.04
   4  23  -1    5.67    0.49
   4  23  -1    5.44    1.19
  23 -27  -1    6.55    1.36
 -23  27   1    3.38    1.18
  -4 -23   1    4.12    1.08
  -4 -23   1    4.36    1.06
  27  -4   1    4.72    0.99
  -4 -23   1    5.07    0.99
 -23  27   1    3.67    1.02
 -23  27   1    4.21    1.05
  20 -27  -1    1.36    0.76
  20 -27  -1    0.48    0.79
 -27   7  -1    0.79    1.03
   7  20  -1   -0.02    0.66
  20 -27  -1    1.83    1.08
 -27   7  -1    0.65    0.55
 -20  27   1   -0.49    0.62
  -7 -20   1    0.75    0.66
  27  -7   1    0.10    0.40
  27  -7   1    2.05    0.89
 -20  27   1    0.74    0.77
  -7 -20   1   -0.40    0.58
  27  -7   1    0.85    0.53
 -20  27   1    2.91    1.10
 -27  10  -1    0.60    0.65
  17 -27  -1    0.29    0.83
  17 -27  -1    0.71    0.58
  17 -27  -1    1.91    1.05
  17 -27  -1    1.25    0.83
 -27  10  -1    2.05    1.05
  10  17  -1   -0.55    0.64
 -10 -17   1   -0.36    0.61
  27 -10   1    0.19    0.77
  27 -10   1    0.87    0.63
  27 -10   1    0.36    0.79
 -17  27   1    1.23    0.81
 -17  27   1   -0.09    0.82
 -10 -17   1   -0.16    0.49
 -27  13  -1    0.34    0.48
  14 -27  -1    0.92    0.93
  14 -27  -1   -0.77    0.88
 -27  13  -1    0.04    0.71
  13  14  -1   -0.05    0.63
 -27  13  -1    0.15    0.77
  14 -27  -1    0.54    0.70
  14 -27  -1    1.10    0.66
 -13 -14   1    0.75    0.57
 -13 -14   1    0.44    0.57
  27 -13   1    0.83    0.64
 -14  27   1    0.57    0.64
  27 -13   1    1.16    0.99
 -14  27   1    0.77    0.80
  27 -13   1    1.72    1.05
 -14  27   1    0.56    0.89
  27 -13   1    1.45    0.97
  11 -27  -1    3.68    1.23
  11 -27  -1    2.97    0.73
 -27  16  -1    3.34    1.03
 -27  16  -1    4.09    0.85
 -27  16  -1    3.83    1.01
  11 -27  -1    2.38    0.98
 -16 -11   1    2.27    0.64
  27 -16   1    2.24    0.86
 -11  27   1    3.02    0.89
  27 -16   1    2.74    1.31
 -16 -11   1    2.74    0.68
  27 -16   1    4.21    1.33
 -11  27   1    2.37    1.04
 -16 -11   1    2.94    0.55
 -11  27   1    2.38    1.01
 -27  19  -1    2.41    1.00
   8 -27  -1    4.71    1.09
   8 -27  -1    1.50    1.02
   8 -27  -1    4.24    1.25
 -27  19  -1    2.70    1.00
   8 -27  -1    3.65    0.72
 -27  19  -1    3.94    0.93
 -19  -8   1    2.78    0.59
  27 -19   1    2.23    1.12
  -8  27   1    3.63    1.18
 -19  -8   1    3.48    0.71
  -8  27   1    3.27    1.01
 -19  -8   1    3.07    0.65
  27 -19   1    2.98    1.01
 -27  22  -1    7.67    1.44
 -27  22  -1    8.35    1.36
   5 -27  -1    5.34    1.27
 -27  22  -1    8.75    1.28
   5 -27  -1    7.96    0.95
   5 -27  -1    7.29    1.45
   5 -27  -1    7.27    1.43
 -22  -5   1    6.51    0.91
  27 -22   1    8.64    1.67
 -22  -5   1    8.30    0.88
 -22  -5   1    6.20    0.75
  27 -22   1    7.27    1.37
  -5  27   1    8.33    1.26
  -5  27   1    6.23    1.19
  -5  27   1    6.32    1.46
   2 -27  -1    9.26    1.61
   2 -27  -1    8.94    1.61
   2 -27  -1    8.36    0.86
   2 -27  -1    6.83    1.40
 -27  25  -1    7.31    1.43
 -27  25  -1    6.65    1.12
  -2  27   1    6.78    1.17
 -25  -2   1    8.40    1.10
 -25  -2   1    7.88    0.82
 -25  -2   1    7.52    0.92
  27 -25   1    4.58    1.58
  -2  27   1    7.88    1.16
  27 -25   1    7.71    1.47
  -2  27   1    5.90    1.50
 -27  28  -1    3.99    0.97
  -1 -27  -1    5.97    1.31
  -1 -27  -1    3.34    0.54
  -1 -27  -1    2.87    1.18
 -27  28  -1    3.24    1.16
  -1 -27  -1    2.58    1.11
   1  27   1    1.39    0.82
  27 -28   1    2.96    1.33
   1  27   1    4.82    1.44
 -28   1   1    3.05    0.86
  27 -28   1    2.40    1.17
 -28   1   1    4.90    0.76
 -28   1   1    1.98    0.58
  -4 -27  -1   -1.16    0.79
  -4 -27  -1    0.28    1.01
  -4 -27  -1    1.15    0.38
 -27  31  -1    1.09    0.81
 -27  31  -1    1.60    1.08
  -4 -27  -1   -0.13    0.82
 -31   4   1    0.38    0.50
  27 -31   1    2.49    1.19
 -31   4   1    0.06    0.68
 -31   4   1    0.04    0.60
   4  27   1    1.47    0.73
   4  27   1    1.41    1.28
  27 -31   1    0.88    1.20
 -27  34  -1    0.30    0.64
  -7 -27  -1    0.51    0.96
  -7 -27  -1    0.10    1.17
  -7 -27  -1    0.51    0.30
  -7 -27  -1   -0.46    0.87
 -27  34  -1   -0.91    0.94
  27 -34   1   -0.83    1.04
 -34   7   1    1.21    0.55
  27 -34   1   -0.05    1.22
 -34   7   1    0.06    0.76
 -34   7   1    0.27    0.77
 -10 -27  -1    1.90    1.32
 -10 -27  -1    1.74    1.02
 -10 -27  -1    1.43    1.17
 -27  37  -1    0.27    1.18
 -37  10   1    0.55    0.88
 -37  10   1   -0.58    0.50
 -37  10   1    1.44    0.96
  27 -37   1   -0.25    1.21
  27 -37   1    0.18    1.47
 -27  40  -1    0.07    0.95
 -27  40  -1    1.53    1.30
 -13 -27  -1    0.11    1.03
 -13 -27  -1    3.02    1.38
 -13 -27  -1    1.54    1.15
  27 -40   1    1.05    1.41
  27 -40   1   -1.58    1.12
 -40  13   1    2.30    1.15
 -40  13   1    2.45    0.77
 -40  13   1    0.68    1.01
 -27  43  -1    1.22    0.91
 -16 -27  -1    1.23    1.29
 -16 -27  -1   -1.21    0.98
 -16 -27  -1    0.22    1.07
 -43  16   1   -0.45    0.77
  27 -43   1   -0.13    1.43
 -43  16   1    2.37    0.83
 -43  16   1    0.30    1.04
 -19 -27  -1   -1.28    0.85
 -19 -27  -1   -0.03    1.11
 -27  46  -1   -0.72    0.75
 -19 -27  -1    2.16    1.02
 -46  19   1   -1.58    0.78
 -46  19   1   -0.60    0.56
  27 -46   1   -1.73    0.67
  27 -46   1   -0.23    1.42
  49 -22  -1    1.24    0.63
  49 -22  -1    0.30    0.48
 -22 -27  -1    3.11    1.02
 -22 -27  -1   -1.37    0.90
  27 -49   1    0.23    0.93
 -49  22   1    0.48    1.12
  27 -49   1   -0.65    1.25
 -49  22   1    0.21    0.64
  52 -25  -1   -0.14    0.52
  52 -25  -1   -1.06    0.79
 -25 -27  -1   -2.28    1.14
 -25 -27  -1   -1.87    0.86
  27 -52   1   -0.78    1.28
  27 -52   1   -0.35    1.00
 -52  25   1   -2.29    0.92
 -52  25   1   -1.52    0.67
 -28 -24  -1   -0.91    0.92
  52 -28  -1   -0.35    0.57
  52 -28  -1   -2.73    0.93
 -24  52  -1   -0.28    0.88
  52 -28  -1   -1.91    1.04
  52 -28  -1    2.00    1.07
 -28 -24  -1   -0.56    1.39
 -28 -24  -1   -0.12    0.75
 -52  28   1   -0.69    0.77
  24 -52   1   -1.88    1.15
 -52  28   1    0.38    1.09
  24 -52   1   -1.40    0.88
  49 -28  -1   -1.38    1.01
 -28 -21  -1    1.55    1.22
  49 -28  -1    2.41    1.35
 -21  49  -1   -1.16    0.68
  49 -28  -1   -1.11    0.58
 -28 -21  -1    0.06    0.87
  49 -28  -1    2.18    1.24
 -49  28   1    0.41    0.79
 -49  28   1    1.01    1.20
  21 -49   1   -1.12    0.74
  21 -49   1    1.52    1.49
  46 -28  -1   -1.12    1.03
 -28 -18  -1    0.71    0.36
 -18  46  -1   -1.07    0.70
 -28 -18  -1   -0.85    0.84
 -28 -18  -1    2.40    1.09
 -28 -18  -1    0.96    0.49
  46 -28  -1    1.82    0.98
 -28 -18  -1   -0.85    1.15
  46 -28  -1    0.73    0.67
 -46  28   1    1.04    0.82
  18 -46   1   -0.15    1.03
 -46  28   1   -0.34    1.10
 -28 -15  -1    0.59    0.78
  43 -28  -1   -1.85    1.04
 -28 -15  -1   -0.02    0.93
 -15  43  -1    0.77    0.78
 -28 -15  -1    0.03    0.42
  43 -28  -1    0.75    0.71
 -28 -15  -1    0.29    0.91
  43 -28  -1    0.13    1.01
  15 -43   1    0.13    1.02
  15 -43   1   -0.16    1.09
 -43  28   1   -0.78    1.08
 -12  40  -1    0.14    1.18
 -28 -12  -1   -1.62    0.76
 -28 -12  -1    1.13    1.11
 -28 -12  -1    1.76    1.38
  40 -28  -1   -0.24    1.14
  40 -28  -1    1.40    1.25
  40 -28  -1    0.42    0.76
 -28 -12  -1    0.59    0.50
 -12  40  -1    0.40    0.79
 -40  28   1    0.43    1.23
  12 -40   1    0.42    1.20
  28  12   1    0.46    0.55
  12 -40   1    0.38    0.95
 -40  28   1    0.21    1.09
 -40  28   1    0.01    0.84
  12 -40   1    2.34    1.43
  -9  37  -1   -0.30    0.66
 -28  -9  -1    0.99    1.20
  -9  37  -1    1.30    1.16
  37 -28  -1    0.55    1.17
 -28  -9  -1   -0.65    0.91
 -28  -9  -1    0.76    0.48
 -28  -9  -1    0.33    0.85
  37 -28  -1    0.41    1.14
   9 -37   1   -0.95    0.91
 -37  28   1    1.32    0.96
  28   9   1   -0.11    0.55
   9 -37   1   -1.65    0.92
 -37  28   1    0.98    1.31
 -37  28   1   -0.30    0.92
   9 -37   1   -0.02    1.12
  -6  34  -1    1.18    0.99
 -28  -6  -1    0.14    0.85
  34 -28  -1    1.77    1.22
 -28  -6  -1   -0.48    0.48
  -6  34  -1   -0.08    0.61
  34 -28  -1    0.03    1.09
 -28  -6  -1   -1.60    0.84
  34 -28  -1    0.43    0.73
  34 -28  -1    1.26    0.88
 -34  28   1    0.44    1.23
  28   6   1    0.24    0.55
   6 -34   1    0.12    0.98
 -34  28   1   -1.28    0.68
   6 -34   1    0.63    1.11
 -34  28   1    0.79    1.05
   6 -34   1   -0.85    0.72
 -28  -3  -1    2.16    1.03
  -3  31  -1    2.79    1.29
  31 -28  -1    2.91    0.96
  -3  31  -1    2.91    0.68
 -28  -3  -1    2.83    1.10
  31 -28  -1    2.98    1.38
  31 -28  -1    2.14    1.33
 -28  -3  -1    2.30    0.68
  31 -28  -1    1.19    0.80
   3 -31   1    2.61    1.10
 -31  28   1    3.76    1.49
 -31  28   1    1.49    0.91
   3 -31   1    2.69    1.01
 -31  28   1    1.63    0.99
   3 -31   1    3.91    1.38
  28   3   1    3.76    0.84
 -28   0  -1    0.51    0.90
 -28   0  -1    2.48    1.13
  28 -28  -1    1.25    0.81
   0  28  -1    1.92    0.51
  28 -28  -1   -1.41    0.81
  28 -28  -1    0.25    1.11
 -28   0  -1    1.59    0.92
   0  28  -1    0.06    0.79
 -28   0  -1    1.06    0.52
  28 -28  -1    0.70    0.79
 -28  28   1    0.69    0.76
 -28  28   1   -0.07    0.93
  28   0   1    0.48    0.61
   0 -28   1    2.09    0.97
 -28  28   1   -0.11    0.76
   0 -28   1    1.63    0.94
   0 -28   1    0.90    0.81
  25 -28  -1    0.71    0.70
  25 -28  -1    0.43    0.85
  25 -28  -1    0.22    0.69
   3  25  -1   -0.72    0.74
 -28   3  -1    1.09    0.56
 -28   3  -1   -0.37    1.00
  25 -28  -1    0.78    1.06
 -28   3  -1   -0.56    0.88
   3  25  -1    0.74    0.37
 -28   3  -1    0.84    0.80
  -3 -25   1    0.61    0.75
  28  -3   1   -0.27    0.63
 -25  28   1   -0.39    0.74
 -25  28   1    1.20    0.82
 -25  28   1    0.04    0.97
  -3 -25   1    0.77    0.70
  -3 -25   1    0.80    0.68
 -28   6  -1    1.32    0.60
  22 -28  -1    1.16    0.73
  22 -28  -1    1.14    0.71
   6  22  -1    2.19    0.94
  22 -28  -1    0.98    0.88
  22 -28  -1    1.85    1.03
 -28   6  -1   -1.39    1.33
  -6 -22   1    1.05    0.68
  -6 -22   1    1.49    0.85
  -6 -22   1    0.83    0.65
 -22  28   1    1.03    0.77
 -22  28   1    1.49    1.02
 -22  28   1    1.28    0.87
  28  -6   1    2.01    0.83
 -28   9  -1    1.63    0.62
 -28   9  -1    1.03    0.82
  19 -28  -1    0.14    0.70
   9  19  -1    0.08    0.70
  19 -28  -1    0.81    1.05
  19 -28  -1   -0.80    0.79
  19 -28  -1    0.28    0.58
 -19  28   1   -0.19    0.60
  -9 -19   1   -0.33    0.53
  28  -9   1    0.71    0.70
 -19  28   1    1.75    0.93
  28  -9   1    1.33    0.92
  -9 -19   1    0.55    0.71
 -19  28   1   -0.61    0.56
  28  -9   1    1.28    0.60
  12  16  -1    0.00    0.68
  16 -28  -1   -0.79    0.84
  16 -28  -1   -0.17    0.54
  16 -28  -1   -0.15    0.61
 -28  12  -1    0.89    0.55
 -28  12  -1    0.45    0.72
  16 -28  -1    1.04    0.86
 -28  12  -1    0.67    0.73
 -12 -16   1    1.40    0.66
  28 -12   1    0.81    0.66
 -12 -16   1    1.23    0.63
  28 -12   1   -1.00    0.71
 -16  28   1    0.25    0.92
  28 -12   1   -0.10    0.92
 -16  28   1   -0.10    0.55
  28 -12   1   -1.39    0.74
 -16  28   1   -0.58    0.68
 -28  15  -1   11.21    1.31
 -28  15  -1    7.77    1.29
  13 -28  -1    9.26    1.53
  13 -28  -1    7.42    1.07
 -28  15  -1    9.49    1.40
  13 -28  -1    9.14    1.46
  13 -28  -1    8.24    1.65
  28 -15   1   10.13    1.77
 -13  28   1    8.93    1.55
  28 -15   1   10.61    1.68
 -13  28   1    7.79    1.26
 -15 -13   1    7.95    1.05
  28 -15   1    8.40    1.64
 -15 -13   1   10.50    1.10
 -13  28   1   10.60    1.63
 -28  18  -1    0.85    0.84
 -28  18  -1    0.01    0.75
  10 -28  -1    0.43    0.70
  10 -28  -1   -1.04    0.61
  10 -28  -1    1.24    0.58
 -28  18  -1    0.63    0.69
 -18 -10   1    0.66    0.54
 -18 -10   1    0.83    0.52
 -18 -10   1    1.37    0.49
 -10  28   1    0.88    0.71
  28 -18   1    0.31    0.70
  28 -18   1    0.26    0.84
 -10  28   1    0.63    0.83
 -10  28   1    1.70    1.08
 -28  21  -1    4.98    1.00
 -28  21  -1    5.16    1.52
   7 -28  -1    6.18    1.36
   7 -28  -1    4.64    0.80
   7 -28  -1    4.14    1.32
   7 -28  -1    4.66    1.24
 -28  21  -1    6.33    1.27
  28 -21   1    3.67    1.29
  -7  28   1    4.69    1.13
  28 -21   1    5.22    1.31
 -21  -7   1    5.10    0.74
  -7  28   1    4.86    1.38
  -7  28   1    5.23    1.04
 -21  -7   1    4.42    0.76
 -21  -7   1    4.22    0.75
   4 -28  -1   -0.83    0.65
   4 -28  -1   -0.41    0.84
   4 -28  -1    1.58    0.94
 -28  24  -1    0.97    0.65
 -28  24  -1   -0.08    0.76
   4 -28  -1    0.01    0.40
 -28  24  -1   -1.35    0.66
 -24  -4   1   -0.47    0.37
 -24  -4   1   -0.43    0.40
 -24  -4   1   -0.38    0.46
  -4  28   1    0.91    0.88
  -4  28   1    0.69    0.78
  28 -24   1   -0.06    0.90
  -4  28   1   -0.26    0.66
 -28  27  -1    3.06    0.92
 -28  27  -1    1.78    0.98
   1 -28  -1    6.15    1.41
   1 -28  -1    3.12    1.18
   1 -28  -1    2.50    1.11
   1 -28  -1    4.06    0.66
 -27  -1   1    3.49    0.92
 -27  -1   1    4.24    0.73
 -27  -1   1    2.74    0.56
  -1  28   1    3.65    1.39
 -27  -1   1    3.22    0.63
  28 -27   1    2.35    1.16
 -27  -1   1    3.82    0.69
  -1  28   1    2.11    0.95
  28 -27   1    1.44    1.21
  -2 -28  -1    2.20    0.50
  -2 -28  -1    1.58    1.12
  -2 -28  -1    1.49    1.08
  -2 -28  -1    0.75    1.13
 -28  30  -1    1.81    0.79
 -28  30  -1    3.32    1.21
  28 -30   1    1.07    1.29
 -30   2   1    0.93    0.53
 -30   2   1    2.31    0.72
 -30   2   1    2.14    0.82
   2  28   1    2.20    0.89
  28 -30   1    2.61    1.15
   2  28   1    1.90    1.38
  -5 -28  -1    0.72    1.01
  -5 -28  -1   -0.24    0.84
  -5 -28  -1    0.32    0.32
 -28  33  -1    0.82    0.78
 -28  33  -1    1.04    1.11
  -5 -28  -1    0.64    0.92
 -33   5   1    0.26    0.49
 -33   5   1   -0.39    0.67
  28 -33   1    2.62    1.28
 -33   5   1   -0.12    0.70
   5  28   1    0.20    0.65
  28 -33   1   -0.45    1.35
  -8 -28  -1    0.98    0.98
  -8 -28  -1    1.08    1.11
  -8 -28  -1    1.63    1.14
 -28  36  -1    0.70    1.07
  28 -36   1   -0.04    1.50
  28 -36   1    0.66    1.27
 -36   8   1    0.20    0.50
 -36   8   1    1.80    0.94
 -36   8   1    1.97    0.98
 -11 -28  -1   -0.87    1.17
 -11 -28  -1    1.24    1.19
 -11 -28  -1    1.25    1.05
 -28  39  -1    0.95    0.91
 -28  39  -1    1.22    1.31
  28 -39   1    0.45    1.34
 -39  11   1    1.76    0.65
 -39  11   1    2.18    1.09
  28 -39   1    2.12    1.54
 -39  11   1    0.38    0.91
 -14 -28  -1    0.70    1.31
 -14 -28  -1    0.33    1.06
 -28  42  -1    0.17    0.87
 -14 -28  -1    1.83    1.04
  28 -42   1   -2.71    1.21
 -42  14   1    0.19    0.65
 -42  14   1    0.47    1.01
 -42  14   1    0.98    0.98
 -28  45  -1    2.40    1.15
 -17 -28  -1    0.70    1.03
 -17 -28  -1    0.11    0.99
 -17 -28  -1    2.30    1.49
  28 -45   1    1.03    1.01
 -45  17   1    0.59    1.04
  28 -45   1    0.94    1.32
 -45  17   1    2.93    0.75
 -45  17   1    2.63    1.19
 -20 -28  -1    1.23    1.38
 -20 -28  -1    0.64    0.81
 -20 -28  -1    0.32    1.02
  28 -48   1    1.98    1.18
 -48  20   1    0.10    0.66
 -48  20   1    0.36    0.98
 -23 -28  -1    2.09    1.09
 -23 -28  -1   -0.94    0.87
 -23 -28  -1    0.10    1.24
 -51  23   1   -1.40    0.97
 -51  23   1    0.21    0.72
  28 -51   1   -1.34    1.08
  28 -51   1   -1.31    0.76
 -29 -22  -1    3.09    1.17
  51 -29  -1   -0.31    1.20
  51 -29  -1   -0.34    0.65
  51 -29  -1   -0.73    1.07
 -22  51  -1   -0.67    0.86
  51 -29  -1    2.64    2.06
 -29 -22  -1    0.78    1.27
  51 -29  -1    0.32    0.95
 -29 -22  -1   -0.82    0.90
 -51  29   1    0.29    1.13
 -51  29   1    0.69    0.81
  22 -51   1    0.07    0.97
  22 -51   1    0.89    1.29
  48 -29  -1   -1.72    1.10
  48 -29  -1   -1.08    0.55
 -19  48  -1    1.80    1.00
  48 -29  -1    1.60    1.08
 -29 -19  -1   -0.87    0.75
 -29 -19  -1    0.44    0.82
 -29 -19  -1   -2.08    1.01
 -48  29   1    2.22    1.19
  19 -48   1    0.57    0.98
 -48  29   1    0.96    0.80
 -29 -16  -1   -0.34    0.42
 -29 -16  -1   -0.25    0.68
  45 -29  -1    0.91    1.12
  45 -29  -1    1.88    1.32
  45 -29  -1    0.40    0.68
 -29 -16  -1   -1.32    0.78
 -29 -16  -1    0.26    0.82
 -29 -16  -1   -1.50    1.01
 -16  45  -1   -0.42    0.67
 -45  29   1    0.02    1.08
  16 -45   1    0.25    1.21
 -45  29   1    0.37    0.82
  16 -45   1    1.12    1.13
 -29 -13  -1   -1.57    0.91
 -29 -13  -1    1.07    0.93
 -29 -13  -1    0.45    0.83
  42 -29  -1    2.72    1.26
  42 -29  -1   -1.23    1.06
 -29 -13  -1    0.72    0.47
 -29 -13  -1   -0.56    1.04
 -13  42  -1    0.19    0.75
  42 -29  -1    0.09    0.79
  13 -42   1    0.68    1.31
  13 -42   1   -0.37    0.83
 -42  29   1    1.17    0.96
 -42  29   1    0.04    1.23
  13 -42   1    0.08    1.24
 -29 -10  -1    1.31    0.56
  39 -29  -1   -1.38    1.08
  39 -29  -1   -0.08    0.77
 -29 -10  -1    0.35    0.86
 -10  39  -1   -0.21    0.96
 -29 -10  -1    1.41    1.12
  39 -29  -1    0.10    1.27
 -10  39  -1    0.31    0.72
 -29 -10  -1   -0.13    1.15
 -39  29   1    0.09    0.86
  29  10   1    0.93    0.59
  10 -39   1    0.44    0.97
  10 -39   1   -0.94    1.06
  10 -39   1    0.48    1.30
 -39  29   1   -0.70    1.08
 -39  29   1    2.68    1.34
 -29  -7  -1    4.25    1.38
  -7  36  -1    2.36    1.25
  -7  36  -1    4.08    0.92
 -29  -7  -1    0.35    0.90
  36 -29  -1    2.95    0.97
 -29  -7  -1    2.71    0.64
  36 -29  -1    2.51    1.27
  36 -29  -1    1.61    1.36
 -36  29   1    4.56    1.58
  29   7   1    2.80    0.75
   7 -36   1    1.54    1.24
[truncated: 1,839,152 more chars]
