# Supplementary material for: Inflatable porous organic crystals
Source: Nat Mater. 2025 Nov 3;25(3):481–6. doi: 10.1038/s41563-025-02393-6 (PMC12960203; doi:10.1038/s41563-025-02393-6)
Supplement: Supplementary file 26 — (CCDC 2404641) Crystal structure of T1 at 40 bar of CH4. [file 41563_2025_2393_MOESM26_ESM.cif]

 
data_T1_M40
 
_audit_creation_method            'SHELXL-2019/3'
_shelx_SHELXL_version_number      '2019/3'
_chemical_name_systematic         ?
_chemical_name_common             ?
_chemical_melting_point           ?
_chemical_formula_moiety          'C42 H48 N6 O6, 1.95(C H4)'
_chemical_formula_sum
 'C43.95 H55.80 N6 O6' 
_chemical_formula_weight          764.14

loop_
 _atom_type_symbol
 _atom_type_description
 _atom_type_scat_dispersion_real
 _atom_type_scat_dispersion_imag
 _atom_type_scat_source
 'C'  'C'   0.0033   0.0016
 'International Tables Vol C Tables 4.2.6.8 and 6.1.1.4'
 'H'  'H'   0.0000   0.0000
 'International Tables Vol C Tables 4.2.6.8 and 6.1.1.4'
 'N'  'N'   0.0061   0.0033
 'International Tables Vol C Tables 4.2.6.8 and 6.1.1.4'
 'O'  'O'   0.0106   0.0060
 'International Tables Vol C Tables 4.2.6.8 and 6.1.1.4'
 
_space_group_crystal_system       trigonal
_space_group_IT_number            146
_space_group_name_H-M_alt         'R 3 :H'
_space_group_name_Hall            'R 3'
 
_shelx_space_group_comment
;
The symmetry employed for this shelxl refinement is uniquely defined
by the following loop, which should always be used as a source of
symmetry information in preference to the above space-group names.
They are only intended as comments.
;
 
loop_
 _space_group_symop_operation_xyz
 'x, y, z'
 '-y, x-y, z'
 '-x+y, -x, z'
 'x+2/3, y+1/3, z+1/3'
 '-y+2/3, x-y+1/3, z+1/3'
 '-x+y+2/3, -x+1/3, z+1/3'
 'x+1/3, y+2/3, z+2/3'
 '-y+1/3, x-y+2/3, z+2/3'
 '-x+y+1/3, -x+2/3, z+2/3'
 
_cell_length_a                    50.6671(11)
_cell_length_b                    50.6671(11)
_cell_length_c                    9.9130(4)
_cell_angle_alpha                 90
_cell_angle_beta                  90
_cell_angle_gamma                 120
_cell_volume                      22038.8(13)
_cell_formula_units_Z             18
_cell_measurement_temperature     300(2)
_cell_measurement_reflns_used     6160
_cell_measurement_theta_min       2.255
_cell_measurement_theta_max       13.619
 
_exptl_crystal_description        Rod
_exptl_crystal_colour             yellow
_exptl_crystal_density_meas       ?
_exptl_crystal_density_method     ?
_exptl_crystal_density_diffrn     1.036          
_exptl_crystal_F_000              7371
_exptl_transmission_factor_min    ?
_exptl_transmission_factor_max    ?
_exptl_crystal_size_max           0.391
_exptl_crystal_size_mid           0.090
_exptl_crystal_size_min           0.085
_exptl_absorpt_coefficient_mu     0.070
_shelx_estimated_absorpt_T_min    ?
_shelx_estimated_absorpt_T_max    ?
_exptl_absorpt_correction_type    'multi-scan'
_exptl_absorpt_correction_T_min   0.927
_exptl_absorpt_correction_T_max   1.000
_exptl_absorpt_process_details    'SADABS, 2016'
_exptl_absorpt_special_details    ?
_diffrn_ambient_temperature       300(2)
_diffrn_radiation_wavelength      0.71073
_diffrn_radiation_type            MoK\a
_diffrn_source 			  'microfocus sealed tube'
_diffrn_measurement_device 	  'four-circle diffractometer' 
_diffrn_measurement_device_type   'Bruker D8 Venture'
_diffrn_measurement_method 	  '\f and \w scans'
_diffrn_detector_area_resol_mean   ? 
_diffrn_standards_number 	   0
_diffrn_standards_interval_count   . 
_diffrn_standards_interval_time    . 
_diffrn_standards_decay_% 	   ?
_diffrn_reflns_number             73851
_diffrn_reflns_av_unetI/netI      0.1088
_diffrn_reflns_av_R_equivalents   0.1508
_diffrn_reflns_limit_h_min        -53
_diffrn_reflns_limit_h_max        53
_diffrn_reflns_limit_k_min        -53
_diffrn_reflns_limit_k_max        53
_diffrn_reflns_limit_l_min        -10
_diffrn_reflns_limit_l_max        10
_diffrn_reflns_theta_min          2.106
_diffrn_reflns_theta_max          22.004
_diffrn_reflns_theta_full         22.004
_diffrn_measured_fraction_theta_max   0.998
_diffrn_measured_fraction_theta_full  0.998
_diffrn_reflns_Laue_measured_fraction_max    0.998
_diffrn_reflns_Laue_measured_fraction_full   0.998
_diffrn_reflns_point_group_measured_fraction_max   0.997
_diffrn_reflns_point_group_measured_fraction_full  0.997
_reflns_number_total              12014
_reflns_number_gt                 4415
_reflns_threshold_expression      'I > 2\s(I)'
_reflns_Friedel_coverage          0.998
_reflns_Friedel_fraction_max      0.996
_reflns_Friedel_fraction_full     0.996
 
_reflns_special_details
;
 Reflections were merged by SHELXL according to the crystal
 class for the calculation of statistics and refinement.
 
 _reflns_Friedel_fraction is defined as the number of unique
 Friedel pairs measured divided by the number that would be
 possible theoretically, ignoring centric projections and
 systematic absences.
;
 
_computing_data_collection        'APEX4 (Bruker, 2021)'
_computing_cell_refinement        'SAINT V8.40A (Bruker, 2019)'
_computing_data_reduction         'SAINT V8.40A (Bruker, 2019)'
_computing_structure_solution     'SHELXD 2018/2 (Sheldrick, 2018)'
_computing_structure_refinement   'SHELXL-2018/3 (Sheldrick, 2018)'
_computing_molecular_graphics  'X-Seed (Barbour, 2020; Atwood & Barbour, 2003)'
_computing_publication_material   ?
_refine_special_details           
;
Formula was adjusted to include the CH4 guest molecules that cannot be modeled. 
Values of included CH4 are based on sorption data.
;
_refine_ls_structure_factor_coef  Fsqd
_refine_ls_matrix_type            full
_refine_ls_weighting_scheme       calc
_refine_ls_weighting_details
'w=1/[\s^2^(Fo^2^)+(0.1723P)^2^] where P=(Fo^2^+2Fc^2^)/3'
_atom_sites_solution_primary      'dual space'
_atom_sites_solution_secondary    difmap
_atom_sites_solution_hydrogens    geom
_refine_ls_hydrogen_treatment     constr
_refine_ls_extinction_method      none
_refine_ls_extinction_coef        .
_refine_ls_abs_structure_details
;
 Flack x determined using 1382 quotients [(I+)-(I-)]/[(I+)+(I-)]
 (Parsons, Flack and Wagner, Acta Cryst. B69 (2013) 249-259).
;
_refine_ls_abs_structure_Flack    -0.7(10)
_chemical_absolute_configuration  rm
_refine_ls_number_reflns          12014
_refine_ls_number_parameters      985
_refine_ls_number_restraints      1597
_refine_ls_R_factor_all           0.2461
_refine_ls_R_factor_gt            0.1056
_refine_ls_wR_factor_ref          0.3448
_refine_ls_wR_factor_gt           0.2495
_refine_ls_goodness_of_fit_ref    1.009
_refine_ls_restrained_S_all       0.954
_refine_ls_shift/su_max           0.000
_refine_ls_shift/su_mean          0.000
 
loop_
 _atom_site_label
 _atom_site_type_symbol
 _atom_site_fract_x
 _atom_site_fract_y
 _atom_site_fract_z
 _atom_site_U_iso_or_equiv
 _atom_site_adp_type
 _atom_site_occupancy
 _atom_site_site_symmetry_order  
 _atom_site_calc_flag
 _atom_site_refinement_flags_posn
 _atom_site_refinement_flags_adp
 _atom_site_refinement_flags_occupancy
 _atom_site_disorder_assembly
 _atom_site_disorder_group
O9C O 0.2504(3) 0.0252(3) -0.3059(15) 0.143(5) Uani 1 1 d . U . . .
H9C H 0.249302 0.010415 -0.344909 0.214 Uiso 1 1 calc R U . . .
O9B O 0.0935(3) -0.0830(2) -0.1749(13) 0.118(4) Uani 1 1 d . U . . .
H9B H 0.081804 -0.091065 -0.111418 0.176 Uiso 1 1 calc R U . . .
N12C N 0.2826(3) 0.0771(4) 0.2515(19) 0.110(4) Uani 1 1 d . U . . .
C6B C 0.1612(5) -0.0857(5) -0.271(2) 0.116(5) Uani 1 1 d . U . . .
N12B N 0.2069(4) -0.0759(4) -0.3935(19) 0.123(5) Uani 1 1 d . U . . .
O9D O 0.1224(3) 0.1030(3) -0.1995(18) 0.167(6) Uani 1 1 d . U . . .
H9D H 0.126954 0.089609 -0.206370 0.251 Uiso 1 1 calc R U . . .
N12D N 0.1720(4) 0.2307(4) -0.4051(18) 0.126(5) Uani 1 1 d . U . . .
C8D C 0.1445(5) 0.1295(5) -0.265(2) 0.122(6) Uani 1 1 d . U . . .
N1C N 0.2615(3) -0.0184(3) -0.345(2) 0.112(4) Uani 1 1 d . U . . .
C18F C 0.1648(4) 0.0550(4) -0.269(2) 0.117(5) Uani 1 1 d . U . . .
H18F H 0.182201 0.060442 -0.328811 0.140 Uiso 1 1 calc R U . . .
N12F N 0.1988(3) 0.0783(3) -0.0785(19) 0.119(5) Uani 1 1 d . U . . .
C13C C 0.2807(4) 0.1000(4) 0.337(2) 0.108(5) Uani 1 1 d . U . . .
H13C H 0.272092 0.110418 0.285367 0.129 Uiso 1 1 calc R U . . .
N1A N 0.2292(4) 0.0644(4) 0.4087(16) 0.114(4) Uani 1 1 d . U . . .
C6F C 0.2222(5) 0.1177(4) 0.094(2) 0.111(5) Uani 1 1 d . U . . .
C11C C 0.2743(4) 0.0752(5) 0.129(2) 0.113(6) Uani 1 1 d . U . . .
H11C H 0.268242 0.088618 0.096873 0.136 Uiso 1 1 calc R U . . .
C3D C 0.1690(4) 0.1308(4) -0.321(2) 0.108(5) Uani 1 1 d . U . . .
N1D N 0.1565(3) 0.0795(4) -0.2657(18) 0.116(5) Uani 1 1 d . U . . .
C6C C 0.2740(4) 0.0523(4) 0.038(2) 0.103(5) Uani 1 1 d . U . . .
N1F N 0.2859(4) 0.2061(4) 0.388(2) 0.134(6) Uani 1 1 d . U . . .
C7B C 0.1374(4) -0.0794(4) -0.271(2) 0.104(5) Uani 1 1 d . U . . .
H7B H 0.136065 -0.067793 -0.340896 0.125 Uiso 1 1 calc R U . . .
C4C C 0.2818(4) 0.0091(5) -0.007(2) 0.109(5) Uani 1 1 d . U . . .
H4C H 0.288302 -0.004151 0.022052 0.131 Uiso 1 1 calc R U . . .
O10F O 0.2552(3) 0.1249(3) -0.0880(16) 0.158(5) Uani 1 1 d . U . . .
H10F H 0.239799 0.109507 -0.113679 0.237 Uiso 1 1 calc R U . . .
N12E N 0.2878(4) 0.2625(4) 0.332(2) 0.137(6) Uani 1 1 d . U . . .
C18B C 0.2607(4) -0.0411(4) -0.444(2) 0.115(5) Uani 1 1 d . U . . .
H18B H 0.266016 -0.054824 -0.396566 0.138 Uiso 1 1 calc R U . . .
C5F C 0.2496(5) 0.1338(5) 0.033(3) 0.125(6) Uani 1 1 d . U . . .
C13F C 0.1722(4) 0.0507(4) -0.123(2) 0.118(5) Uani 1 1 d . U . . .
H13F H 0.154967 0.046578 -0.064399 0.142 Uiso 1 1 calc R U . . .
C2C C 0.2697(4) -0.0164(4) -0.224(2) 0.107(5) Uani 1 1 d . U . . .
H2C H 0.275543 -0.029881 -0.191012 0.129 Uiso 1 1 calc R U . . .
C13E C 0.2930(4) 0.2541(5) 0.472(3) 0.136(6) Uani 1 1 d . U . . .
H13E H 0.273250 0.241592 0.515516 0.163 Uiso 1 1 calc R U . . .
C3B C 0.1182(4) -0.1076(5) -0.070(2) 0.116(6) Uani 1 1 d . U . . .
C4F C 0.2713(5) 0.1594(5) 0.093(2) 0.130(6) Uani 1 1 d . U . . .
H4F H 0.289808 0.170771 0.048943 0.156 Uiso 1 1 calc R U . . .
C3C C 0.2703(4) 0.0062(5) -0.137(2) 0.110(5) Uani 1 1 d . U . . .
N1B N 0.0744(4) -0.1150(3) 0.0425(16) 0.119(5) Uani 1 1 d . U . . .
C7C C 0.2634(4) 0.0492(5) -0.091(2) 0.118(6) Uani 1 1 d . U . . .
H7C H 0.257602 0.062856 -0.121407 0.142 Uiso 1 1 calc R U . . .
C7D C 0.1394(4) 0.1532(4) -0.271(2) 0.114(6) Uani 1 1 d . U . . .
H7D H 0.121980 0.151736 -0.232255 0.137 Uiso 1 1 calc R U . . .
C8C C 0.2608(4) 0.0266(5) -0.179(2) 0.108(5) Uani 1 1 d . U . . .
C3F C 0.2673(5) 0.1696(5) 0.217(2) 0.121(6) Uani 1 1 d . U . . .
C11B C 0.1841(5) -0.0718(4) -0.379(2) 0.111(5) Uani 1 1 d . U . . .
H11B H 0.181869 -0.059212 -0.440886 0.133 Uiso 1 1 calc R U . . .
C5E C 0.2738(5) 0.2775(5) 0.071(3) 0.126(6) Uani 1 1 d . U . . .
C18A C 0.0534(4) -0.1264(5) 0.164(3) 0.149(7) Uani 1 1 d . U . . .
H18A H 0.060402 -0.136301 0.227848 0.179 Uiso 1 1 calc R U . . .
O9A O 0.1762(3) 0.0531(3) 0.3174(17) 0.162(6) Uani 1 1 d . U . . .
H9A H 0.194360 0.063364 0.335284 0.243 Uiso 1 1 calc R U . . .
C18C C 0.2610(4) 0.0840(5) 0.453(2) 0.114(5) Uani 1 1 d . U . . .
H18C H 0.268215 0.071382 0.495404 0.136 Uiso 1 1 calc R U . . .
O9F O 0.2348(4) 0.1594(4) 0.4066(19) 0.200(8) Uani 1 1 d . U . . .
H9F H 0.250446 0.173891 0.436458 0.300 Uiso 1 1 calc R U . . .
C11D C 0.1555(4) 0.2071(5) -0.341(2) 0.110(5) Uani 1 1 d . U . . .
H11D H 0.138992 0.205965 -0.295224 0.132 Uiso 1 1 calc R U . . .
N12A N 0.0849(4) -0.0789(5) 0.2779(17) 0.133(5) Uani 1 1 d . U . . .
C13D C 0.1635(4) 0.2531(4) -0.408(2) 0.120(6) Uani 1 1 d . U . . .
H13D H 0.146761 0.247663 -0.344239 0.144 Uiso 1 1 calc R U . . .
C8B C 0.1159(5) -0.0900(4) -0.170(2) 0.109(5) Uani 1 1 d . U . . .
C6D C 0.1603(4) 0.1794(4) -0.334(2) 0.108(5) Uani 1 1 d . U . . .
O10E O 0.3038(3) 0.2844(3) 0.0911(17) 0.152(5) Uani 1 1 d . U . . .
H10E H 0.305597 0.278857 0.166625 0.228 Uiso 1 1 calc R U . . .
C6E C 0.2530(5) 0.2633(5) 0.173(3) 0.136(6) Uani 1 1 d . U . . .
C14E C 0.3115(5) 0.2836(5) 0.554(3) 0.148(7) Uani 1 1 d . U . . .
H14A H 0.330473 0.297183 0.508505 0.178 Uiso 1 1 calc R U . . .
H14B H 0.299967 0.294015 0.564697 0.178 Uiso 1 1 calc R U . . .
O10C O 0.2956(3) 0.0335(3) 0.2083(15) 0.142(5) Uani 1 1 d . U . . .
H10C H 0.295918 0.047841 0.248340 0.213 Uiso 1 1 calc R U . . .
C3A C 0.1878(5) 0.0147(5) 0.364(2) 0.129(6) Uani 1 1 d . U . . .
C7F C 0.2183(5) 0.1271(5) 0.219(2) 0.128(6) Uani 1 1 d . U . . .
H7F H 0.199971 0.115322 0.263635 0.153 Uiso 1 1 calc R U . . .
C13B C 0.2281(5) -0.0600(5) -0.501(2) 0.124(6) Uani 1 1 d . U . . .
H13B H 0.222502 -0.046045 -0.543834 0.149 Uiso 1 1 calc R U . . .
C14F C 0.1785(5) 0.0245(4) -0.113(3) 0.150(7) Uani 1 1 d . U . . .
H14C H 0.182012 0.021277 -0.019772 0.179 Uiso 1 1 calc R U . . .
H14D H 0.196443 0.028953 -0.165098 0.179 Uiso 1 1 calc R U . . .
C17B C 0.2833(5) -0.0250(5) -0.553(2) 0.126(6) Uani 1 1 d . U . . .
H17A H 0.303671 -0.014909 -0.514748 0.151 Uiso 1 1 calc R U . . .
H17B H 0.279712 -0.009596 -0.592262 0.151 Uiso 1 1 calc R U . . .
C6A C 0.1278(4) -0.0282(6) 0.297(2) 0.120(6) Uani 1 1 d . U . . .
C11F C 0.1963(5) 0.0890(5) 0.036(2) 0.121(6) Uani 1 1 d . U . . .
H11F H 0.178013 0.078712 0.083304 0.146 Uiso 1 1 calc R U . . .
O10B O 0.1858(4) -0.1096(4) -0.173(2) 0.195(8) Uani 1 1 d . U . . .
H10B H 0.198177 -0.099963 -0.232877 0.292 Uiso 1 1 calc R U . . .
C16B C 0.2812(5) -0.0471(5) -0.662(2) 0.142(7) Uani 1 1 d . U . . .
H16A H 0.295451 -0.035694 -0.733386 0.170 Uiso 1 1 calc R U . . .
H16B H 0.287066 -0.061025 -0.624120 0.170 Uiso 1 1 calc R U . . .
C5B C 0.1625(5) -0.1039(5) -0.178(3) 0.136(7) Uani 1 1 d . U . . .
C2E C 0.2267(6) 0.2844(4) -0.205(3) 0.130(6) Uani 1 1 d . U . . .
H2E H 0.240622 0.292196 -0.275148 0.156 Uiso 1 1 calc R U . . .
O9E O 0.1853(3) 0.2594(5) 0.018(2) 0.197(7) Uani 1 1 d . U . . .
H9E H 0.183134 0.264017 -0.058253 0.295 Uiso 1 1 calc R U . . .
C16F C 0.1413(6) -0.0015(5) -0.309(3) 0.161(9) Uani 1 1 d . U . . .
H16C H 0.157327 0.001558 -0.371321 0.194 Uiso 1 1 calc R U . . .
H16D H 0.122884 -0.020036 -0.333839 0.194 Uiso 1 1 calc R U . . .
N1E N 0.2001(5) 0.2793(4) -0.220(2) 0.147(6) Uani 1 1 d . U . . .
C5C C 0.2836(4) 0.0312(5) 0.078(2) 0.114(5) Uani 1 1 d . U . . .
C13A C 0.0531(5) -0.0994(6) 0.231(2) 0.146(7) Uani 1 1 d . U . . .
H13A H 0.046537 -0.088898 0.167710 0.176 Uiso 1 1 calc R U . . .
O10D O 0.2067(4) 0.2073(4) -0.453(3) 0.249(11) Uani 1 1 d . U . . .
H10D H 0.200769 0.219727 -0.453862 0.373 Uiso 1 1 calc R U . . .
C16C C 0.2922(5) 0.1279(6) 0.602(2) 0.162(9) Uani 1 1 d . U . . .
H16E H 0.301309 0.117401 0.647434 0.194 Uiso 1 1 calc R U . . .
H16F H 0.291290 0.141973 0.665292 0.194 Uiso 1 1 calc R U . . .
C14A C 0.0319(5) -0.1115(6) 0.352(2) 0.177(9) Uani 1 1 d . U . . .
H14E H 0.038982 -0.121541 0.413624 0.213 Uiso 1 1 calc R U . . .
H14F H 0.032014 -0.094725 0.399836 0.213 Uiso 1 1 calc R U . . .
C18D C 0.1917(5) 0.2827(5) -0.362(3) 0.149(7) Uani 1 1 d . U . . .
H18D H 0.208769 0.287349 -0.422511 0.179 Uiso 1 1 calc R U . . .
C3E C 0.2358(5) 0.2780(5) -0.072(3) 0.130(6) Uani 1 1 d . U . . .
C4B C 0.1419(5) -0.1143(5) -0.072(3) 0.146(7) Uani 1 1 d . U . . .
H4B H 0.143877 -0.125589 -0.002550 0.175 Uiso 1 1 calc R U . . .
O10A O 0.1393(4) -0.0686(4) 0.3453(19) 0.186(7) Uani 1 1 d . U . . .
H10A H 0.121765 -0.079288 0.317931 0.280 Uiso 1 1 calc R U . . .
C8F C 0.2401(5) 0.1529(5) 0.278(3) 0.130(7) Uani 1 1 d . U . . .
C8A C 0.1675(5) 0.0231(5) 0.324(2) 0.120(6) Uani 1 1 d . U . . .
C11E C 0.2613(6) 0.2564(5) 0.300(3) 0.137(6) Uani 1 1 d . U . . .
H11E H 0.246006 0.246685 0.364436 0.164 Uiso 1 1 calc R U . . .
C2F C 0.2902(5) 0.1980(5) 0.276(3) 0.136(7) Uani 1 1 d . U . . .
H2F H 0.308190 0.210383 0.228994 0.163 Uiso 1 1 calc R U . . .
C2A C 0.2188(5) 0.0360(6) 0.408(2) 0.133(7) Uani 1 1 d . U . . .
H2A H 0.231260 0.028456 0.436155 0.160 Uiso 1 1 calc R U . . .
C17F C 0.1361(5) 0.0247(4) -0.315(2) 0.142(7) Uani 1 1 d . U . . .
H17C H 0.118922 0.020704 -0.258361 0.171 Uiso 1 1 calc R U . . .
H17D H 0.131004 0.027059 -0.407328 0.171 Uiso 1 1 calc R U . . .
C4E C 0.2656(5) 0.2846(5) -0.052(3) 0.134(6) Uani 1 1 d . U . . .
H4E H 0.279928 0.293577 -0.119964 0.161 Uiso 1 1 calc R U . . .
C14D C 0.1537(5) 0.2564(5) -0.546(3) 0.152(7) Uani 1 1 d . U . . .
H14G H 0.169713 0.260291 -0.609716 0.183 Uiso 1 1 calc R U . . .
H14H H 0.135665 0.237556 -0.571293 0.183 Uiso 1 1 calc R U . . .
C8E C 0.2146(6) 0.2654(6) 0.035(3) 0.153(8) Uani 1 1 d . U . . .
C5D C 0.1859(6) 0.1817(5) -0.388(3) 0.166(9) Uani 1 1 d . U . . .
C7A C 0.1381(5) 0.0026(5) 0.288(2) 0.124(6) Uani 1 1 d . U . . .
H7A H 0.125150 0.009376 0.258759 0.149 Uiso 1 1 calc R U . . .
C4A C 0.1775(5) -0.0173(6) 0.369(3) 0.155(8) Uani 1 1 d . U . . .
H4A H 0.190875 -0.024043 0.392357 0.186 Uiso 1 1 calc R U . . .
C2B C 0.0971(5) -0.1194(4) 0.036(2) 0.131(6) Uani 1 1 d . U . . .
H2B H 0.099625 -0.130733 0.103397 0.157 Uiso 1 1 calc R U . . .
C17A C 0.0201(5) -0.1497(6) 0.115(3) 0.204(12) Uani 1 1 d . U . . .
H17E H 0.013173 -0.139653 0.052433 0.245 Uiso 1 1 calc R U . . .
H17F H 0.020071 -0.166484 0.067678 0.245 Uiso 1 1 calc R U . . .
C17C C 0.2598(4) 0.1045(6) 0.554(2) 0.146(7) Uani 1 1 d . U . . .
H17G H 0.247766 0.092716 0.630808 0.175 Uiso 1 1 calc R U . . .
H17H H 0.250130 0.115187 0.516120 0.175 Uiso 1 1 calc R U . . .
C2D C 0.1743(5) 0.1047(5) -0.320(2) 0.129(7) Uani 1 1 d . U . . .
H2D H 0.191698 0.106983 -0.361915 0.155 Uiso 1 1 calc R U . . .
C15F C 0.1503(7) -0.0044(5) -0.169(3) 0.178(9) Uani 1 1 d . U . . .
H15A H 0.154500 -0.021077 -0.166721 0.213 Uiso 1 1 calc R U . . .
H15B H 0.133217 -0.009627 -0.109392 0.213 Uiso 1 1 calc R U . . .
C18E C 0.3081(5) 0.2355(5) 0.457(3) 0.142(7) Uani 1 1 d . U . . .
H18E H 0.326717 0.246516 0.402587 0.170 Uiso 1 1 calc R U . . .
C14C C 0.3122(5) 0.1220(5) 0.379(2) 0.136(7) Uani 1 1 d . U . . .
H14I H 0.324309 0.132529 0.300229 0.163 Uiso 1 1 calc R U . . .
H14J H 0.321307 0.111322 0.421952 0.163 Uiso 1 1 calc R U . . .
C5A C 0.1472(5) -0.0383(5) 0.337(2) 0.140(7) Uani 1 1 d . U . . .
C15C C 0.3118(5) 0.1455(6) 0.479(3) 0.157(8) Uani 1 1 d . U . . .
H15C H 0.332441 0.159936 0.507348 0.189 Uiso 1 1 calc R U . . .
H15D H 0.303304 0.156712 0.435209 0.189 Uiso 1 1 calc R U . . .
C4D C 0.1891(5) 0.1571(6) -0.384(3) 0.157(8) Uani 1 1 d . U . . .
H4D H 0.205982 0.158076 -0.425676 0.189 Uiso 1 1 calc R U . . .
C14B C 0.2273(5) -0.0826(5) -0.610(3) 0.157(7) Uani 1 1 d . U . . .
H14K H 0.232159 -0.097003 -0.568713 0.188 Uiso 1 1 calc R U . . .
H14L H 0.206956 -0.093969 -0.648128 0.188 Uiso 1 1 calc R U . . .
C7E C 0.2226(5) 0.2569(6) 0.153(3) 0.166(9) Uani 1 1 d . U . . .
H7E H 0.208126 0.246907 0.219833 0.200 Uiso 1 1 calc R U . . .
C16E C 0.3348(6) 0.2579(6) 0.674(3) 0.172(8) Uani 1 1 d . U . . .
H16G H 0.338711 0.252632 0.762616 0.206 Uiso 1 1 calc R U . . .
H16H H 0.354169 0.270346 0.628838 0.206 Uiso 1 1 calc R U . . .
C11A C 0.0963(5) -0.0501(6) 0.261(2) 0.136(7) Uani 1 1 d . U . . .
H11A H 0.084127 -0.042961 0.225023 0.163 Uiso 1 1 calc R U . . .
C17E C 0.3154(6) 0.2291(6) 0.593(3) 0.166(8) Uani 1 1 d . U . . .
H17I H 0.326181 0.217869 0.584201 0.200 Uiso 1 1 calc R U . . .
H17J H 0.296591 0.216381 0.641008 0.200 Uiso 1 1 calc R U . . .
C16A C -0.0005(7) -0.1613(9) 0.230(4) 0.258(18) Uani 1 1 d . U . . .
H16I H 0.005828 -0.172107 0.290750 0.310 Uiso 1 1 calc R U . . .
H16J H -0.021057 -0.175401 0.199613 0.310 Uiso 1 1 calc R U . . .
C15A C 0.0000(6) -0.1337(9) 0.306(3) 0.228(14) Uani 1 1 d . U . . .
H15E H -0.007235 -0.123551 0.246731 0.274 Uiso 1 1 calc R U . . .
H15F H -0.013453 -0.141232 0.383874 0.274 Uiso 1 1 calc R U . . .
C15B C 0.2502(6) -0.0650(6) -0.721(3) 0.159(8) Uani 1 1 d . U . . .
H15G H 0.249966 -0.079033 -0.787597 0.191 Uiso 1 1 calc R U . . .
H15H H 0.244645 -0.051348 -0.764901 0.191 Uiso 1 1 calc R U . . .
C15E C 0.3178(6) 0.2752(6) 0.686(3) 0.171(9) Uani 1 1 d . U . . .
H15I H 0.298724 0.262767 0.732767 0.205 Uiso 1 1 calc R U . . .
H15J H 0.329837 0.293540 0.738495 0.205 Uiso 1 1 calc R U . . .
C17D C 0.1857(7) 0.3102(5) -0.360(3) 0.188(10) Uani 1 1 d . U . . .
H17K H 0.204256 0.328802 -0.336563 0.225 Uiso 1 1 calc R U . . .
H17L H 0.170190 0.306694 -0.294355 0.225 Uiso 1 1 calc R U . . .
C15D C 0.1469(6) 0.2818(7) -0.552(3) 0.183(9) Uani 1 1 d . U . . .
H15K H 0.129547 0.276922 -0.494836 0.220 Uiso 1 1 calc R U . . .
H15L H 0.141347 0.283609 -0.644051 0.220 Uiso 1 1 calc R U . . .
C16D C 0.1748(8) 0.3134(6) -0.507(4) 0.202(11) Uani 1 1 d . U . . .
H16K H 0.168749 0.328784 -0.505548 0.243 Uiso 1 1 calc R U . . .
H16L H 0.191394 0.319696 -0.570336 0.243 Uiso 1 1 calc R U . . .
 
loop_
 _atom_site_aniso_label
 _atom_site_aniso_U_11
 _atom_site_aniso_U_22
 _atom_site_aniso_U_33
 _atom_site_aniso_U_23
 _atom_site_aniso_U_13
 _atom_site_aniso_U_12
O9C 0.206(14) 0.173(12) 0.104(11) -0.010(9) -0.031(10) 0.136(11)
O9B 0.101(8) 0.113(9) 0.133(11) 0.016(7) 0.012(7) 0.049(7)
N12C 0.115(11) 0.120(11) 0.095(12) 0.005(9) 0.003(9) 0.057(9)
C6B 0.118(13) 0.121(13) 0.111(15) 0.017(11) 0.012(11) 0.062(11)
N12B 0.108(11) 0.126(11) 0.144(14) 0.017(10) 0.015(10) 0.066(10)
O9D 0.146(11) 0.131(10) 0.244(18) 0.066(11) 0.088(12) 0.084(10)
N12D 0.122(11) 0.103(10) 0.146(14) 0.050(10) 0.051(10) 0.050(9)
C8D 0.107(13) 0.107(13) 0.160(18) 0.025(12) 0.033(12) 0.060(11)
N1C 0.114(10) 0.100(10) 0.136(13) 0.012(10) 0.017(10) 0.065(8)
C18F 0.119(12) 0.113(11) 0.131(16) -0.015(11) -0.008(11) 0.068(11)
N12F 0.120(11) 0.101(10) 0.130(14) -0.023(10) 0.003(10) 0.052(9)
C13C 0.105(12) 0.108(12) 0.094(13) 0.009(10) -0.020(10) 0.041(10)
N1A 0.111(11) 0.128(11) 0.095(11) 0.014(10) -0.013(8) 0.054(9)
C6F 0.099(12) 0.115(13) 0.122(15) -0.025(11) 0.001(11) 0.055(10)
C11C 0.116(13) 0.129(14) 0.101(14) 0.009(12) 0.018(12) 0.066(11)
C3D 0.107(12) 0.115(12) 0.111(14) 0.001(11) 0.029(10) 0.062(11)
N1D 0.115(11) 0.110(10) 0.128(13) -0.001(10) 0.012(10) 0.060(9)
C6C 0.117(12) 0.119(12) 0.088(13) 0.021(10) 0.007(11) 0.069(10)
N1F 0.115(11) 0.130(12) 0.134(15) -0.032(11) -0.021(11) 0.044(10)
C7B 0.103(12) 0.101(12) 0.101(14) -0.003(10) -0.006(10) 0.044(10)
C4C 0.127(13) 0.120(13) 0.099(13) 0.024(11) 0.000(12) 0.076(11)
O10F 0.134(11) 0.170(12) 0.128(12) -0.041(10) 0.015(9) 0.045(9)
N12E 0.087(10) 0.126(12) 0.179(18) -0.034(12) -0.019(11) 0.040(9)
C18B 0.122(12) 0.116(13) 0.136(15) 0.000(11) 0.015(12) 0.080(11)
C5F 0.124(14) 0.128(15) 0.114(16) -0.022(13) 0.005(13) 0.057(12)
C13F 0.115(13) 0.104(12) 0.139(16) -0.011(11) -0.002(11) 0.057(10)
C2C 0.128(13) 0.110(13) 0.101(14) 0.011(11) 0.002(13) 0.072(11)
C13E 0.095(12) 0.141(15) 0.153(18) -0.032(14) 0.000(12) 0.045(11)
C3B 0.095(12) 0.109(13) 0.129(16) 0.024(11) 0.013(11) 0.041(10)
C4F 0.112(13) 0.137(15) 0.122(16) -0.021(12) 0.007(12) 0.047(12)
C3C 0.105(12) 0.142(14) 0.105(13) 0.015(11) 0.009(11) 0.079(11)
N1B 0.101(11) 0.109(10) 0.108(13) 0.015(9) 0.008(9) 0.024(9)
C7C 0.154(15) 0.138(14) 0.092(13) 0.007(11) -0.004(12) 0.096(13)
C7D 0.090(11) 0.107(12) 0.151(17) 0.027(12) 0.026(11) 0.055(10)
C8C 0.133(13) 0.141(14) 0.088(14) 0.011(12) -0.002(11) 0.097(12)
C3F 0.113(13) 0.112(13) 0.117(15) -0.019(11) 0.004(12) 0.041(11)
C11B 0.116(13) 0.106(12) 0.120(15) 0.016(11) -0.004(11) 0.062(11)
C5E 0.086(13) 0.121(14) 0.144(18) 0.006(14) 0.014(12) 0.030(11)
C18A 0.098(12) 0.148(16) 0.127(17) 0.007(13) 0.006(11) 0.006(12)
O9A 0.113(9) 0.127(11) 0.237(18) 0.011(11) -0.027(10) 0.053(8)
C18C 0.107(12) 0.140(14) 0.095(14) -0.007(12) -0.015(11) 0.063(10)
O9F 0.174(14) 0.158(13) 0.178(16) -0.058(12) 0.063(12) 0.016(11)
C11D 0.098(12) 0.125(13) 0.111(15) 0.013(12) 0.009(11) 0.058(11)
N12A 0.124(12) 0.147(13) 0.103(13) 0.009(11) 0.009(10) 0.049(10)
C13D 0.112(13) 0.094(11) 0.147(17) 0.026(12) 0.006(12) 0.046(11)
C8B 0.094(12) 0.094(12) 0.122(16) 0.002(11) -0.003(11) 0.034(10)
C6D 0.102(12) 0.105(11) 0.116(15) 0.014(10) 0.027(11) 0.050(10)
O10E 0.104(9) 0.161(11) 0.175(14) 0.027(10) 0.030(9) 0.055(8)
C6E 0.098(13) 0.126(14) 0.158(18) 0.018(14) 0.016(12) 0.036(11)
C14E 0.138(16) 0.136(15) 0.17(2) -0.046(15) -0.007(15) 0.065(13)
O10C 0.172(12) 0.167(12) 0.114(11) 0.004(9) -0.012(10) 0.104(10)
C3A 0.112(13) 0.128(13) 0.138(17) 0.018(13) -0.014(12) 0.054(11)
C7F 0.113(13) 0.120(14) 0.131(16) -0.014(12) 0.019(12) 0.043(11)
C13B 0.108(12) 0.127(14) 0.146(17) 0.004(12) 0.006(11) 0.064(11)
C14F 0.175(17) 0.101(12) 0.19(2) -0.024(13) -0.031(15) 0.080(13)
C17B 0.119(13) 0.133(14) 0.135(17) -0.002(13) 0.019(12) 0.070(11)
C6A 0.094(12) 0.144(13) 0.103(15) 0.008(13) -0.009(11) 0.045(11)
C11F 0.122(13) 0.126(14) 0.130(17) -0.006(12) -0.013(13) 0.073(11)
O10B 0.168(13) 0.234(17) 0.235(19) 0.113(15) 0.067(13) 0.140(13)
C16B 0.125(14) 0.136(15) 0.160(18) -0.023(14) 0.021(14) 0.062(12)
C5B 0.128(15) 0.159(17) 0.151(19) 0.049(14) 0.025(13) 0.094(14)
C2E 0.126(15) 0.092(12) 0.149(17) 0.017(12) 0.023(13) 0.036(12)
O9E 0.101(10) 0.28(2) 0.198(17) 0.013(15) -0.004(10) 0.088(12)
C16F 0.19(2) 0.106(13) 0.19(2) -0.031(16) -0.039(17) 0.078(14)
N1E 0.130(13) 0.125(12) 0.185(18) 0.014(12) -0.008(13) 0.063(11)
C5C 0.119(13) 0.127(14) 0.097(14) 0.016(12) 0.005(12) 0.063(12)
C13A 0.100(13) 0.169(17) 0.122(17) 0.008(14) 0.026(12) 0.030(12)
O10D 0.233(17) 0.163(13) 0.36(3) 0.126(16) 0.206(19) 0.109(14)
C16C 0.115(15) 0.21(2) 0.117(18) -0.037(15) -0.023(13) 0.050(15)
C14A 0.125(15) 0.21(2) 0.135(19) 0.029(15) 0.044(14) 0.043(15)
C18D 0.147(15) 0.116(13) 0.19(2) 0.049(13) 0.027(14) 0.074(12)
C3E 0.093(12) 0.122(14) 0.151(17) 0.010(13) 0.002(12) 0.037(11)
C4B 0.137(16) 0.152(16) 0.155(19) 0.041(14) 0.017(13) 0.078(14)
O10A 0.155(13) 0.147(12) 0.24(2) 0.030(13) -0.038(12) 0.061(10)
C8F 0.131(15) 0.110(14) 0.131(17) -0.031(13) 0.008(13) 0.046(12)
C8A 0.109(13) 0.116(13) 0.137(17) 0.010(12) 0.002(12) 0.057(12)
C11E 0.116(15) 0.132(15) 0.135(17) -0.006(14) 0.018(13) 0.041(13)
C2F 0.118(14) 0.143(16) 0.120(17) -0.033(13) 0.010(13) 0.046(12)
C2A 0.127(14) 0.147(15) 0.120(17) 0.029(14) -0.023(12) 0.063(13)
C17F 0.152(16) 0.107(13) 0.150(18) -0.030(12) -0.021(13) 0.052(12)
C4E 0.104(13) 0.126(14) 0.148(18) 0.025(14) 0.029(12) 0.040(12)
C14D 0.157(17) 0.145(16) 0.16(2) 0.047(14) 0.027(14) 0.083(13)
C8E 0.097(14) 0.185(19) 0.147(19) 0.011(17) 0.016(14) 0.049(14)
C5D 0.134(15) 0.115(14) 0.25(3) 0.054(16) 0.095(16) 0.061(13)
C7A 0.107(13) 0.127(13) 0.135(17) 0.018(13) -0.011(12) 0.056(11)
C4A 0.135(15) 0.144(14) 0.17(2) 0.022(16) -0.033(15) 0.061(13)
C2B 0.105(14) 0.128(14) 0.137(17) 0.031(12) 0.004(12) 0.041(13)
C17A 0.105(15) 0.20(2) 0.16(2) -0.016(17) 0.021(14) -0.032(14)
C17C 0.097(13) 0.186(18) 0.125(16) -0.023(14) -0.015(11) 0.048(12)
C2D 0.140(16) 0.134(14) 0.133(18) 0.011(13) 0.026(13) 0.083(14)
C15F 0.22(2) 0.119(14) 0.22(3) -0.031(17) -0.03(2) 0.101(15)
C18E 0.115(14) 0.135(14) 0.163(18) -0.049(13) -0.021(13) 0.053(12)
C14C 0.134(15) 0.143(15) 0.103(15) 0.003(12) 0.002(12) 0.049(12)
C5A 0.123(15) 0.112(14) 0.17(2) 0.038(14) -0.013(15) 0.045(12)
C15C 0.111(14) 0.165(18) 0.13(2) -0.022(15) -0.026(14) 0.023(13)
C4D 0.149(16) 0.131(15) 0.20(2) 0.039(15) 0.086(15) 0.076(14)
C14B 0.140(15) 0.150(17) 0.16(2) -0.016(15) 0.006(14) 0.057(13)
C7E 0.084(13) 0.20(2) 0.17(2) 0.030(18) 0.016(13) 0.033(13)
C16E 0.161(19) 0.19(2) 0.17(2) -0.057(17) -0.046(16) 0.090(16)
C11A 0.121(14) 0.155(15) 0.105(16) 0.020(14) 0.006(12) 0.049(13)
C17E 0.19(2) 0.156(17) 0.128(19) -0.048(15) -0.057(16) 0.064(15)
C16A 0.132(18) 0.26(3) 0.19(3) 0.02(2) 0.050(19) -0.04(2)
C15A 0.110(16) 0.29(3) 0.17(3) 0.01(2) 0.053(17) 0.02(2)
C15B 0.150(18) 0.166(19) 0.156(19) -0.020(15) 0.006(15) 0.076(16)
C15E 0.149(17) 0.19(2) 0.17(2) -0.065(19) -0.025(17) 0.081(16)
C17D 0.22(2) 0.114(14) 0.25(3) 0.008(16) -0.032(19) 0.093(15)
C15D 0.17(2) 0.20(2) 0.18(2) 0.053(18) 0.005(16) 0.102(18)
C16D 0.23(2) 0.159(17) 0.25(3) 0.06(2) 0.01(2) 0.122(18)
 
_geom_special_details
;
 All esds (except the esd in the dihedral angle between two l.s. planes)
 are estimated using the full covariance matrix.  The cell esds are taken
 into account individually in the estimation of esds in distances, angles
 and torsion angles; correlations between esds in cell parameters are only
 used when they are defined by crystal symmetry.  An approximate (isotropic)
 treatment of cell esds is used for estimating esds involving l.s. planes.
;
 
loop_
 _geom_bond_atom_site_label_1
 _geom_bond_atom_site_label_2
 _geom_bond_distance
 _geom_bond_site_symmetry_2
 _geom_bond_publ_flag
O9C C8C 1.35(2) . ?
O9C H9C 0.8200 . ?
O9B C8B 1.35(2) . ?
O9B H9B 0.8200 . ?
N12C C11C 1.27(2) . ?
N12C C13C 1.48(2) . ?
C6B C5B 1.33(3) . ?
C6B C7B 1.39(2) . ?
C6B C11B 1.47(3) . ?
N12B C11B 1.28(2) . ?
N12B C13B 1.44(2) . ?
O9D C8D 1.40(2) . ?
O9D H9D 0.8200 . ?
N12D C11D 1.24(2) . ?
N12D C13D 1.40(2) . ?
C8D C3D 1.33(2) . ?
C8D C7D 1.35(2) . ?
N1C C2C 1.26(2) . ?
N1C C18B 1.49(2) . ?
C18F N1D 1.50(2) . ?
C18F C13F 1.54(3) . ?
C18F C17F 1.57(2) . ?
C18F H18F 0.9800 . ?
N12F C11F 1.29(2) . ?
N12F C13F 1.44(2) . ?
C13C C18C 1.47(2) . ?
C13C C14C 1.48(2) . ?
C13C H13C 0.9800 . ?
N1A C2A 1.26(2) . ?
N1A C18C 1.47(2) . ?
C6F C5F 1.35(3) . ?
C6F C7F 1.37(3) . ?
C6F C11F 1.51(3) . ?
C11C C6C 1.46(3) . ?
C11C H11C 0.9300 . ?
C3D C4D 1.36(2) . ?
C3D C2D 1.47(3) . ?
N1D C2D 1.26(2) . ?
C6C C7C 1.36(2) . ?
C6C C5C 1.43(2) . ?
N1F C2F 1.25(2) . ?
N1F C18E 1.50(2) . ?
C7B C8B 1.38(2) . ?
C7B H7B 0.9300 . ?
C4C C5C 1.37(3) . ?
C4C C3C 1.39(3) . ?
C4C H4C 0.9300 . ?
O10F C5F 1.36(2) . ?
O10F H10F 0.8200 . ?
N12E C11E 1.26(2) . ?
N12E C13E 1.51(3) . ?
C18B C17B 1.49(2) . ?
C18B C13B 1.54(3) . ?
C18B H18B 0.9800 . ?
C5F C4F 1.35(3) . ?
C13F C14F 1.52(2) . ?
C13F H13F 0.9800 . ?
C2C C3C 1.43(3) . ?
C2C H2C 0.9300 . ?
C13E C18E 1.49(3) . ?
C13E C14E 1.54(3) . ?
C13E H13E 0.9800 . ?
C3B C8B 1.38(3) . ?
C3B C4B 1.40(3) . ?
C3B C2B 1.40(3) . ?
C4F C3F 1.39(3) . ?
C4F H4F 0.9300 . ?
C3C C8C 1.40(2) . ?
N1B C2B 1.28(2) . ?
N1B C18A 1.52(3) . ?
C7C C8C 1.39(3) . ?
C7C H7C 0.9300 . ?
C7D C6D 1.37(2) . ?
C7D H7D 0.9300 . ?
C3F C8F 1.35(3) . ?
C3F C2F 1.44(3) . ?
C11B H11B 0.9300 . ?
C5E C6E 1.37(3) . ?
C5E C4E 1.39(3) . ?
C5E O10E 1.40(2) . ?
C18A C13A 1.53(3) . ?
C18A C17A 1.58(3) . ?
C18A H18A 0.9800 . ?
O9A C8A 1.36(2) . ?
O9A H9A 0.8200 . ?
C18C C17C 1.47(3) . ?
C18C H18C 0.9800 . ?
O9F C8F 1.38(2) . ?
O9F H9F 0.8200 . ?
C11D C6D 1.54(2) . ?
C11D H11D 0.9300 . ?
N12A C11A 1.28(2) . ?
N12A C13A 1.49(3) . ?
C13D C14D 1.49(3) . ?
C13D C18D 1.54(3) . ?
C13D H13D 0.9800 . ?
C6D C5D 1.35(3) . ?
O10E H10E 0.8200 . ?
C6E C7E 1.42(3) . ?
C6E C11E 1.43(3) . ?
C14E C15E 1.45(3) . ?
C14E H14A 0.9700 . ?
C14E H14B 0.9700 . ?
O10C C5C 1.41(2) . ?
O10C H10C 0.8200 . ?
C3A C8A 1.35(3) . ?
C3A C4A 1.44(3) . ?
C3A C2A 1.46(3) . ?
C7F C8F 1.35(3) . ?
C7F H7F 0.9300 . ?
C13B C14B 1.56(3) . ?
C13B H13B 0.9800 . ?
C14F C15F 1.55(3) . ?
C14F H14C 0.9700 . ?
C14F H14D 0.9700 . ?
C17B C16B 1.52(3) . ?
C17B H17A 0.9700 . ?
C17B H17B 0.9700 . ?
C6A C5A 1.37(3) . ?
C6A C7A 1.38(3) . ?
C6A C11A 1.46(3) . ?
C11F H11F 0.9300 . ?
O10B C5B 1.35(2) . ?
O10B H10B 0.8200 . ?
C16B C15B 1.48(3) . ?
C16B H16A 0.9700 . ?
C16B H16B 0.9700 . ?
C5B C4B 1.39(3) . ?
C2E N1E 1.24(2) . ?
C2E C3E 1.48(3) . ?
C2E H2E 0.9300 . ?
O9E C8E 1.37(3) . ?
O9E H9E 0.8200 . ?
C16F C17F 1.48(3) . ?
C16F C15F 1.49(3) . ?
C16F H16C 0.9700 . ?
C16F H16D 0.9700 . ?
N1E C18D 1.51(3) . ?
C13A C14A 1.52(3) . ?
C13A H13A 0.9800 . ?
O10D C5D 1.36(2) . ?
O10D H10D 0.8200 . ?
C16C C17C 1.54(3) . ?
C16C C15C 1.55(3) . ?
C16C H16E 0.9700 . ?
C16C H16F 0.9700 . ?
C14A C15A 1.51(3) . ?
C14A H14E 0.9700 . ?
C14A H14F 0.9700 . ?
C18D C17D 1.57(3) . ?
C18D H18D 0.9800 . ?
C3E C4E 1.39(3) . ?
C3E C8E 1.41(3) . ?
C4B H4B 0.9300 . ?
O10A C5A 1.38(2) . ?
O10A H10A 0.8200 . ?
C8A C7A 1.37(3) . ?
C11E H11E 0.9300 . ?
C2F H2F 0.9300 . ?
C2A H2A 0.9300 . ?
C17F H17C 0.9700 . ?
C17F H17D 0.9700 . ?
C4E H4E 0.9300 . ?
C14D C15D 1.49(3) . ?
C14D H14G 0.9700 . ?
C14D H14H 0.9700 . ?
C8E C7E 1.38(3) . ?
C5D C4D 1.34(3) . ?
C7A H7A 0.9300 . ?
C4A C5A 1.40(3) . ?
C4A H4A 0.9300 . ?
C2B H2B 0.9300 . ?
C17A C16A 1.46(3) . ?
C17A H17E 0.9700 . ?
C17A H17F 0.9700 . ?
C17C H17G 0.9700 . ?
C17C H17H 0.9700 . ?
C2D H2D 0.9300 . ?
C15F H15A 0.9700 . ?
C15F H15B 0.9700 . ?
C18E C17E 1.48(3) . ?
C18E H18E 0.9800 . ?
C14C C15C 1.55(3) . ?
C14C H14I 0.9700 . ?
C14C H14J 0.9700 . ?
C15C H15C 0.9700 . ?
C15C H15D 0.9700 . ?
C4D H4D 0.9300 . ?
C14B C15B 1.52(3) . ?
C14B H14K 0.9700 . ?
C14B H14L 0.9700 . ?
C7E H7E 0.9300 . ?
C16E C15E 1.51(3) . ?
C16E C17E 1.52(3) . ?
C16E H16G 0.9700 . ?
C16E H16H 0.9700 . ?
C11A H11A 0.9300 . ?
C17E H17I 0.9700 . ?
C17E H17J 0.9700 . ?
C16A C15A 1.58(5) . ?
C16A H16I 0.9700 . ?
C16A H16J 0.9700 . ?
C15A H15E 0.9700 . ?
C15A H15F 0.9700 . ?
C15B H15G 0.9700 . ?
C15B H15H 0.9700 . ?
C15E H15I 0.9700 . ?
C15E H15J 0.9700 . ?
C17D C16D 1.59(4) . ?
C17D H17K 0.9700 . ?
C17D H17L 0.9700 . ?
C15D C16D 1.58(4) . ?
C15D H15K 0.9700 . ?
C15D H15L 0.9700 . ?
C16D H16K 0.9700 . ?
C16D H16L 0.9700 . ?
 
loop_
 _geom_angle_atom_site_label_1
 _geom_angle_atom_site_label_2
 _geom_angle_atom_site_label_3
 _geom_angle
 _geom_angle_site_symmetry_1
 _geom_angle_site_symmetry_3
 _geom_angle_publ_flag
C8C O9C H9C 109.5 . . ?
C8B O9B H9B 109.5 . . ?
C11C N12C C13C 117.3(17) . . ?
C5B C6B C7B 121(2) . . ?
C5B C6B C11B 122(2) . . ?
C7B C6B C11B 117(2) . . ?
C11B N12B C13B 118.2(17) . . ?
C8D O9D H9D 109.5 . . ?
C11D N12D C13D 117.3(17) . . ?
C3D C8D C7D 121.6(19) . . ?
C3D C8D O9D 121.2(17) . . ?
C7D C8D O9D 117.2(17) . . ?
C2C N1C C18B 124.4(17) . . ?
N1D C18F C13F 106.6(16) . . ?
N1D C18F C17F 107.9(15) . . ?
C13F C18F C17F 108.3(17) . . ?
N1D C18F H18F 111.3 . . ?
C13F C18F H18F 111.3 . . ?
C17F C18F H18F 111.3 . . ?
C11F N12F C13F 115.6(18) . . ?
C18C C13C N12C 108.0(16) . . ?
C18C C13C C14C 112.2(17) . . ?
N12C C13C C14C 106.5(17) . . ?
C18C C13C H13C 110.0 . . ?
N12C C13C H13C 110.0 . . ?
C14C C13C H13C 110.0 . . ?
C2A N1A C18C 117.7(18) . . ?
C5F C6F C7F 118(2) . . ?
C5F C6F C11F 123(2) . . ?
C7F C6F C11F 118(2) . . ?
N12C C11C C6C 121(2) . . ?
N12C C11C H11C 119.3 . . ?
C6C C11C H11C 119.3 . . ?
C8D C3D C4D 117.7(19) . . ?
C8D C3D C2D 122.2(19) . . ?
C4D C3D C2D 120.1(19) . . ?
C2D N1D C18F 118.4(17) . . ?
C7C C6C C5C 116(2) . . ?
C7C C6C C11C 121.2(19) . . ?
C5C C6C C11C 123(2) . . ?
C2F N1F C18E 124(2) . . ?
C8B C7B C6B 121(2) . . ?
C8B C7B H7B 119.5 . . ?
C6B C7B H7B 119.5 . . ?
C5C C4C C3C 120.5(19) . . ?
C5C C4C H4C 119.7 . . ?
C3C C4C H4C 119.7 . . ?
C5F O10F H10F 109.5 . . ?
C11E N12E C13E 119(2) . . ?
C17B C18B N1C 109.6(16) . . ?
C17B C18B C13B 111.3(18) . . ?
N1C C18B C13B 109.1(15) . . ?
C17B C18B H18B 108.9 . . ?
N1C C18B H18B 108.9 . . ?
C13B C18B H18B 108.9 . . ?
C4F C5F C6F 119(2) . . ?
C4F C5F O10F 120(2) . . ?
C6F C5F O10F 121(2) . . ?
N12F C13F C14F 109.2(16) . . ?
N12F C13F C18F 109.0(17) . . ?
C14F C13F C18F 110.8(18) . . ?
N12F C13F H13F 109.3 . . ?
C14F C13F H13F 109.3 . . ?
C18F C13F H13F 109.3 . . ?
N1C C2C C3C 121.2(19) . . ?
N1C C2C H2C 119.4 . . ?
C3C C2C H2C 119.4 . . ?
C18E C13E N12E 108(2) . . ?
C18E C13E C14E 114.4(18) . . ?
N12E C13E C14E 109(2) . . ?
C18E C13E H13E 108.6 . . ?
N12E C13E H13E 108.6 . . ?
C14E C13E H13E 108.6 . . ?
C8B C3B C4B 120(2) . . ?
C8B C3B C2B 121(2) . . ?
C4B C3B C2B 118(2) . . ?
C5F C4F C3F 123(2) . . ?
C5F C4F H4F 118.3 . . ?
C3F C4F H4F 118.3 . . ?
C4C C3C C8C 119(2) . . ?
C4C C3C C2C 119.0(19) . . ?
C8C C3C C2C 122(2) . . ?
C2B N1B C18A 119.7(19) . . ?
C6C C7C C8C 123.8(19) . . ?
C6C C7C H7C 118.1 . . ?
C8C C7C H7C 118.1 . . ?
C8D C7D C6D 119.0(17) . . ?
C8D C7D H7D 120.5 . . ?
C6D C7D H7D 120.5 . . ?
O9C C8C C7C 120.2(17) . . ?
O9C C8C C3C 120.5(19) . . ?
C7C C8C C3C 119(2) . . ?
C8F C3F C4F 117(2) . . ?
C8F C3F C2F 120(2) . . ?
C4F C3F C2F 122(2) . . ?
N12B C11B C6B 124.3(19) . . ?
N12B C11B H11B 117.9 . . ?
C6B C11B H11B 117.9 . . ?
C6E C5E C4E 122(2) . . ?
C6E C5E O10E 119(2) . . ?
C4E C5E O10E 119(2) . . ?
N1B C18A C13A 108.9(18) . . ?
N1B C18A C17A 109.1(19) . . ?
C13A C18A C17A 109(2) . . ?
N1B C18A H18A 110.1 . . ?
C13A C18A H18A 110.1 . . ?
C17A C18A H18A 110.1 . . ?
C8A O9A H9A 109.5 . . ?
C13C C18C C17C 114(2) . . ?
C13C C18C N1A 110.7(16) . . ?
C17C C18C N1A 105.3(16) . . ?
C13C C18C H18C 109.0 . . ?
C17C C18C H18C 109.0 . . ?
N1A C18C H18C 109.0 . . ?
C8F O9F H9F 109.5 . . ?
N12D C11D C6D 124.6(18) . . ?
N12D C11D H11D 117.7 . . ?
C6D C11D H11D 117.7 . . ?
C11A N12A C13A 118(2) . . ?
N12D C13D C14D 112(2) . . ?
N12D C13D C18D 105.7(17) . . ?
C14D C13D C18D 111.1(19) . . ?
N12D C13D H13D 109.5 . . ?
C14D C13D H13D 109.5 . . ?
C18D C13D H13D 109.5 . . ?
O9B C8B C7B 118(2) . . ?
O9B C8B C3B 123(2) . . ?
C7B C8B C3B 118(2) . . ?
C5D C6D C7D 120.6(18) . . ?
C5D C6D C11D 118.7(17) . . ?
C7D C6D C11D 120.6(17) . . ?
C5E O10E H10E 109.5 . . ?
C5E C6E C7E 119(3) . . ?
C5E C6E C11E 122(2) . . ?
C7E C6E C11E 119(2) . . ?
C15E C14E C13E 108(2) . . ?
C15E C14E H14A 110.1 . . ?
C13E C14E H14A 110.1 . . ?
C15E C14E H14B 110.1 . . ?
C13E C14E H14B 110.1 . . ?
H14A C14E H14B 108.4 . . ?
C5C O10C H10C 109.5 . . ?
C8A C3A C4A 117(2) . . ?
C8A C3A C2A 124(2) . . ?
C4A C3A C2A 118(2) . . ?
C8F C7F C6F 123(2) . . ?
C8F C7F H7F 118.7 . . ?
C6F C7F H7F 118.7 . . ?
N12B C13B C18B 110.0(19) . . ?
N12B C13B C14B 111.2(18) . . ?
C18B C13B C14B 109.8(17) . . ?
N12B C13B H13B 108.6 . . ?
C18B C13B H13B 108.6 . . ?
C14B C13B H13B 108.6 . . ?
C13F C14F C15F 108.0(18) . . ?
C13F C14F H14C 110.1 . . ?
C15F C14F H14C 110.1 . . ?
C13F C14F H14D 110.1 . . ?
C15F C14F H14D 110.1 . . ?
H14C C14F H14D 108.4 . . ?
C18B C17B C16B 111.3(17) . . ?
C18B C17B H17A 109.4 . . ?
C16B C17B H17A 109.4 . . ?
C18B C17B H17B 109.4 . . ?
C16B C17B H17B 109.4 . . ?
H17A C17B H17B 108.0 . . ?
C5A C6A C7A 120.2(19) . . ?
C5A C6A C11A 120(2) . . ?
C7A C6A C11A 120(2) . . ?
N12F C11F C6F 121(2) . . ?
N12F C11F H11F 119.3 . . ?
C6F C11F H11F 119.3 . . ?
C5B O10B H10B 109.5 . . ?
C15B C16B C17B 113.2(18) . . ?
C15B C16B H16A 108.9 . . ?
C17B C16B H16A 108.9 . . ?
C15B C16B H16B 108.9 . . ?
C17B C16B H16B 108.9 . . ?
H16A C16B H16B 107.8 . . ?
C6B C5B O10B 122(2) . . ?
C6B C5B C4B 120(2) . . ?
O10B C5B C4B 117(2) . . ?
N1E C2E C3E 119(2) . . ?
N1E C2E H2E 120.5 . . ?
C3E C2E H2E 120.5 . . ?
C8E O9E H9E 109.5 . . ?
C17F C16F C15F 109(2) . . ?
C17F C16F H16C 109.8 . . ?
C15F C16F H16C 109.8 . . ?
C17F C16F H16D 109.8 . . ?
C15F C16F H16D 109.8 . . ?
H16C C16F H16D 108.3 . . ?
C2E N1E C18D 116(2) . . ?
C4C C5C O10C 118.8(19) . . ?
C4C C5C C6C 122(2) . . ?
O10C C5C C6C 119(2) . . ?
N12A C13A C14A 109.5(19) . . ?
N12A C13A C18A 105.5(19) . . ?
C14A C13A C18A 108(2) . . ?
N12A C13A H13A 111.3 . . ?
C14A C13A H13A 111.3 . . ?
C18A C13A H13A 111.3 . . ?
C5D O10D H10D 109.5 . . ?
C17C C16C C15C 109.4(18) . . ?
C17C C16C H16E 109.8 . . ?
C15C C16C H16E 109.8 . . ?
C17C C16C H16F 109.8 . . ?
C15C C16C H16F 109.8 . . ?
H16E C16C H16F 108.2 . . ?
C15A C14A C13A 110(2) . . ?
C15A C14A H14E 109.7 . . ?
C13A C14A H14E 109.7 . . ?
C15A C14A H14F 109.7 . . ?
C13A C14A H14F 109.7 . . ?
H14E C14A H14F 108.2 . . ?
N1E C18D C13D 110.2(18) . . ?
N1E C18D C17D 107(2) . . ?
C13D C18D C17D 112(2) . . ?
N1E C18D H18D 109.4 . . ?
C13D C18D H18D 109.4 . . ?
C17D C18D H18D 109.4 . . ?
C4E C3E C8E 119(3) . . ?
C4E C3E C2E 120(2) . . ?
C8E C3E C2E 121(2) . . ?
C5B C4B C3B 119(2) . . ?
C5B C4B H4B 120.3 . . ?
C3B C4B H4B 120.3 . . ?
C5A O10A H10A 109.5 . . ?
C3F C8F C7F 120(2) . . ?
C3F C8F O9F 122(2) . . ?
C7F C8F O9F 118(2) . . ?
C3A C8A O9A 120(2) . . ?
C3A C8A C7A 123(2) . . ?
O9A C8A C7A 117.3(19) . . ?
N12E C11E C6E 125(2) . . ?
N12E C11E H11E 117.6 . . ?
C6E C11E H11E 117.6 . . ?
N1F C2F C3F 120(2) . . ?
N1F C2F H2F 119.9 . . ?
C3F C2F H2F 119.9 . . ?
N1A C2A C3A 122(2) . . ?
N1A C2A H2A 119.1 . . ?
C3A C2A H2A 119.1 . . ?
C16F C17F C18F 111.6(18) . . ?
C16F C17F H17C 109.3 . . ?
C18F C17F H17C 109.3 . . ?
C16F C17F H17D 109.3 . . ?
C18F C17F H17D 109.3 . . ?
H17C C17F H17D 108.0 . . ?
C3E C4E C5E 120(2) . . ?
C3E C4E H4E 120.2 . . ?
C5E C4E H4E 120.2 . . ?
C15D C14D C13D 112(2) . . ?
C15D C14D H14G 109.2 . . ?
C13D C14D H14G 109.2 . . ?
C15D C14D H14H 109.2 . . ?
C13D C14D H14H 109.2 . . ?
H14G C14D H14H 107.9 . . ?
O9E C8E C7E 119(2) . . ?
O9E C8E C3E 121(3) . . ?
C7E C8E C3E 120(2) . . ?
C4D C5D C6D 118(2) . . ?
C4D C5D O10D 121(2) . . ?
C6D C5D O10D 122(2) . . ?
C8A C7A C6A 119.8(19) . . ?
C8A C7A H7A 120.1 . . ?
C6A C7A H7A 120.1 . . ?
C5A C4A C3A 120(2) . . ?
C5A C4A H4A 120.2 . . ?
C3A C4A H4A 120.2 . . ?
N1B C2B C3B 122(2) . . ?
N1B C2B H2B 119.1 . . ?
C3B C2B H2B 119.1 . . ?
C16A C17A C18A 110(2) . . ?
C16A C17A H17E 109.7 . . ?
C18A C17A H17E 109.7 . . ?
C16A C17A H17F 109.7 . . ?
C18A C17A H17F 109.7 . . ?
H17E C17A H17F 108.2 . . ?
C18C C17C C16C 110.4(18) . . ?
C18C C17C H17G 109.6 . . ?
C16C C17C H17G 109.6 . . ?
C18C C17C H17H 109.6 . . ?
C16C C17C H17H 109.6 . . ?
H17G C17C H17H 108.1 . . ?
N1D C2D C3D 123.6(19) . . ?
N1D C2D H2D 118.2 . . ?
C3D C2D H2D 118.2 . . ?
C16F C15F C14F 115(2) . . ?
C16F C15F H15A 108.5 . . ?
C14F C15F H15A 108.5 . . ?
C16F C15F H15B 108.5 . . ?
C14F C15F H15B 108.5 . . ?
H15A C15F H15B 107.5 . . ?
C17E C18E C13E 108(2) . . ?
C17E C18E N1F 110(2) . . ?
C13E C18E N1F 107.9(17) . . ?
C17E C18E H18E 110.4 . . ?
C13E C18E H18E 110.4 . . ?
N1F C18E H18E 110.4 . . ?
C13C C14C C15C 109.6(19) . . ?
C13C C14C H14I 109.8 . . ?
C15C C14C H14I 109.8 . . ?
C13C C14C H14J 109.8 . . ?
C15C C14C H14J 109.8 . . ?
H14I C14C H14J 108.2 . . ?
C6A C5A O10A 124(2) . . ?
C6A C5A C4A 120(2) . . ?
O10A C5A C4A 116(2) . . ?
C16C C15C C14C 108(2) . . ?
C16C C15C H15C 110.1 . . ?
C14C C15C H15C 110.1 . . ?
C16C C15C H15D 110.1 . . ?
C14C C15C H15D 110.1 . . ?
H15C C15C H15D 108.4 . . ?
C5D C4D C3D 123(2) . . ?
C5D C4D H4D 118.4 . . ?
C3D C4D H4D 118.4 . . ?
C15B C14B C13B 110(2) . . ?
C15B C14B H14K 109.8 . . ?
C13B C14B H14K 109.8 . . ?
C15B C14B H14L 109.8 . . ?
C13B C14B H14L 109.8 . . ?
H14K C14B H14L 108.2 . . ?
C8E C7E C6E 120(2) . . ?
C8E C7E H7E 120.0 . . ?
C6E C7E H7E 120.0 . . ?
C15E C16E C17E 109(2) . . ?
C15E C16E H16G 110.0 . . ?
C17E C16E H16G 110.0 . . ?
C15E C16E H16H 110.0 . . ?
C17E C16E H16H 110.0 . . ?
H16G C16E H16H 108.4 . . ?
N12A C11A C6A 122(2) . . ?
N12A C11A H11A 118.9 . . ?
C6A C11A H11A 118.9 . . ?
C18E C17E C16E 113(2) . . ?
C18E C17E H17I 109.1 . . ?
C16E C17E H17I 109.1 . . ?
C18E C17E H17J 109.1 . . ?
C16E C17E H17J 109.1 . . ?
H17I C17E H17J 107.8 . . ?
C17A C16A C15A 109(3) . . ?
C17A C16A H16I 109.9 . . ?
C15A C16A H16I 109.9 . . ?
C17A C16A H16J 109.9 . . ?
C15A C16A H16J 109.9 . . ?
H16I C16A H16J 108.3 . . ?
C14A C15A C16A 110(3) . . ?
C14A C15A H15E 109.6 . . ?
C16A C15A H15E 109.6 . . ?
C14A C15A H15F 109.6 . . ?
C16A C15A H15F 109.6 . . ?
H15E C15A H15F 108.1 . . ?
C16B C15B C14B 110(2) . . ?
C16B C15B H15G 109.7 . . ?
C14B C15B H15G 109.7 . . ?
C16B C15B H15H 109.7 . . ?
C14B C15B H15H 109.7 . . ?
H15G C15B H15H 108.2 . . ?
C14E C15E C16E 112(2) . . ?
C14E C15E H15I 109.3 . . ?
C16E C15E H15I 109.3 . . ?
C14E C15E H15J 109.3 . . ?
C16E C15E H15J 109.3 . . ?
H15I C15E H15J 107.9 . . ?
C18D C17D C16D 108(2) . . ?
C18D C17D H17K 110.0 . . ?
C16D C17D H17K 110.0 . . ?
C18D C17D H17L 110.0 . . ?
C16D C17D H17L 110.0 . . ?
H17K C17D H17L 108.4 . . ?
C14D C15D C16D 113(2) . . ?
C14D C15D H15K 109.1 . . ?
C16D C15D H15K 109.1 . . ?
C14D C15D H15L 109.1 . . ?
C16D C15D H15L 109.1 . . ?
H15K C15D H15L 107.8 . . ?
C15D C16D C17D 110(2) . . ?
C15D C16D H16K 109.7 . . ?
C17D C16D H16K 109.7 . . ?
C15D C16D H16L 109.7 . . ?
C17D C16D H16L 109.7 . . ?
H16K C16D H16L 108.2 . . ?
 
loop_
 _geom_torsion_atom_site_label_1
 _geom_torsion_atom_site_label_2
 _geom_torsion_atom_site_label_3
 _geom_torsion_atom_site_label_4
 _geom_torsion
 _geom_torsion_site_symmetry_1
 _geom_torsion_site_symmetry_2
 _geom_torsion_site_symmetry_3
 _geom_torsion_site_symmetry_4
 _geom_torsion_publ_flag
C11C N12C C13C C18C 122.4(18) . . . . ?
C11C N12C C13C C14C -116.9(19) . . . . ?
C13C N12C C11C C6C -177.2(15) . . . . ?
C7D C8D C3D C4D 1(3) . . . . ?
O9D C8D C3D C4D 179(2) . . . . ?
C7D C8D C3D C2D -178(2) . . . . ?
O9D C8D C3D C2D 1(3) . . . . ?
C13F C18F N1D C2D 111(2) . . . . ?
C17F C18F N1D C2D -132(2) . . . . ?
N12C C11C C6C C7C 176.1(18) . . . . ?
N12C C11C C6C C5C -2(3) . . . . ?
C5B C6B C7B C8B 5(3) . . . . ?
C11B C6B C7B C8B -176.4(17) . . . . ?
C2C N1C C18B C17B -115(2) . . . . ?
C2C N1C C18B C13B 123(2) . . . . ?
C7F C6F C5F C4F -4(3) . . . . ?
C11F C6F C5F C4F 179.4(18) . . . . ?
C7F C6F C5F O10F 178(2) . . . . ?
C11F C6F C5F O10F 1(3) . . . . ?
C11F N12F C13F C14F -109(2) . . . . ?
C11F N12F C13F C18F 129.8(18) . . . . ?
N1D C18F C13F N12F -64.6(19) . . . . ?
C17F C18F C13F N12F 179.6(15) . . . . ?
N1D C18F C13F C14F 175.3(16) . . . . ?
C17F C18F C13F C14F 59(2) . . . . ?
C18B N1C C2C C3C 179.2(16) . . . . ?
C11E N12E C13E C18E 126(2) . . . . ?
C11E N12E C13E C14E -109(2) . . . . ?
C6F C5F C4F C3F 2(3) . . . . ?
O10F C5F C4F C3F -179(2) . . . . ?
C5C C4C C3C C8C 1(3) . . . . ?
C5C C4C C3C C2C 177.8(18) . . . . ?
N1C C2C C3C C4C -174.9(18) . . . . ?
N1C C2C C3C C8C 2(3) . . . . ?
C5C C6C C7C C8C 2(3) . . . . ?
C11C C6C C7C C8C -175.8(18) . . . . ?
C3D C8D C7D C6D -1(3) . . . . ?
O9D C8D C7D C6D -179.8(18) . . . . ?
C6C C7C C8C O9C -179.3(18) . . . . ?
C6C C7C C8C C3C -2(3) . . . . ?
C4C C3C C8C O9C 177.8(17) . . . . ?
C2C C3C C8C O9C 1(3) . . . . ?
C4C C3C C8C C7C 0(3) . . . . ?
C2C C3C C8C C7C -176.6(18) . . . . ?
C5F C4F C3F C8F -1(3) . . . . ?
C5F C4F C3F C2F -176(2) . . . . ?
C13B N12B C11B C6B -177.8(18) . . . . ?
C5B C6B C11B N12B 0(3) . . . . ?
C7B C6B C11B N12B -178.7(18) . . . . ?
C2B N1B C18A C13A 122(2) . . . . ?
C2B N1B C18A C17A -120(2) . . . . ?
N12C C13C C18C C17C 173.6(16) . . . . ?
C14C C13C C18C C17C 56(2) . . . . ?
N12C C13C C18C N1A -68(2) . . . . ?
C14C C13C C18C N1A 174.8(17) . . . . ?
C2A N1A C18C C13C 107(2) . . . . ?
C2A N1A C18C C17C -130(2) . . . . ?
C13D N12D C11D C6D 176.5(18) . . . . ?
C11D N12D C13D C14D -112(2) . . . . ?
C11D N12D C13D C18D 127(2) . . . . ?
C6B C7B C8B O9B 179.5(16) . . . . ?
C6B C7B C8B C3B -1(3) . . . . ?
C4B C3B C8B O9B 179.3(18) . . . . ?
C2B C3B C8B O9B 0(3) . . . . ?
C4B C3B C8B C7B 0(3) . . . . ?
C2B C3B C8B C7B -179.6(18) . . . . ?
C8D C7D C6D C5D -1(3) . . . . ?
C8D C7D C6D C11D -179.5(19) . . . . ?
N12D C11D C6D C5D 7(3) . . . . ?
N12D C11D C6D C7D -174(2) . . . . ?
C4E C5E C6E C7E -3(3) . . . . ?
O10E C5E C6E C7E 179(2) . . . . ?
C4E C5E C6E C11E -179(2) . . . . ?
O10E C5E C6E C11E 3(3) . . . . ?
C18E C13E C14E C15E -57(3) . . . . ?
N12E C13E C14E C15E -177.0(19) . . . . ?
C5F C6F C7F C8F 4(3) . . . . ?
C11F C6F C7F C8F -178.8(19) . . . . ?
C11B N12B C13B C18B 124.4(19) . . . . ?
C11B N12B C13B C14B -114(2) . . . . ?
C17B C18B C13B N12B 178.5(16) . . . . ?
N1C C18B C13B N12B -60(2) . . . . ?
C17B C18B C13B C14B 56(2) . . . . ?
N1C C18B C13B C14B 176.9(18) . . . . ?
N12F C13F C14F C15F -177(2) . . . . ?
C18F C13F C14F C15F -57(3) . . . . ?
N1C C18B C17B C16B -174.7(17) . . . . ?
C13B C18B C17B C16B -54(2) . . . . ?
C13F N12F C11F C6F -179.9(16) . . . . ?
C5F C6F C11F N12F -1(3) . . . . ?
C7F C6F C11F N12F -177.6(19) . . . . ?
C18B C17B C16B C15B 56(3) . . . . ?
C7B C6B C5B O10B -178(2) . . . . ?
C11B C6B C5B O10B 3(4) . . . . ?
C7B C6B C5B C4B -7(3) . . . . ?
C11B C6B C5B C4B 174(2) . . . . ?
C3E C2E N1E C18D -172.8(18) . . . . ?
C3C C4C C5C O10C -179.6(16) . . . . ?
C3C C4C C5C C6C 0(3) . . . . ?
C7C C6C C5C C4C -1(3) . . . . ?
C11C C6C C5C C4C 176.9(18) . . . . ?
C7C C6C C5C O10C 178.3(16) . . . . ?
C11C C6C C5C O10C -4(3) . . . . ?
C11A N12A C13A C14A -106(2) . . . . ?
C11A N12A C13A C18A 138(2) . . . . ?
N1B C18A C13A N12A -63(2) . . . . ?
C17A C18A C13A N12A 178.4(18) . . . . ?
N1B C18A C13A C14A -179.8(18) . . . . ?
C17A C18A C13A C14A 62(3) . . . . ?
N12A C13A C14A C15A -176(3) . . . . ?
C18A C13A C14A C15A -62(3) . . . . ?
C2E N1E C18D C13D 124(2) . . . . ?
C2E N1E C18D C17D -114(2) . . . . ?
N12D C13D C18D N1E -62(2) . . . . ?
C14D C13D C18D N1E 177.1(19) . . . . ?
N12D C13D C18D C17D 180(2) . . . . ?
C14D C13D C18D C17D 59(3) . . . . ?
N1E C2E C3E C4E -178(2) . . . . ?
N1E C2E C3E C8E 2(3) . . . . ?
C6B C5B C4B C3B 6(4) . . . . ?
O10B C5B C4B C3B 177(2) . . . . ?
C8B C3B C4B C5B -2(3) . . . . ?
C2B C3B C4B C5B 177(2) . . . . ?
C4F C3F C8F C7F 1(3) . . . . ?
C2F C3F C8F C7F 177(2) . . . . ?
C4F C3F C8F O9F 174(2) . . . . ?
C2F C3F C8F O9F -11(3) . . . . ?
C6F C7F C8F C3F -3(3) . . . . ?
C6F C7F C8F O9F -176(2) . . . . ?
C4A C3A C8A O9A -180(2) . . . . ?
C2A C3A C8A O9A 3(3) . . . . ?
C4A C3A C8A C7A 0(3) . . . . ?
C2A C3A C8A C7A -177(2) . . . . ?
C13E N12E C11E C6E 179(2) . . . . ?
C5E C6E C11E N12E 0(4) . . . . ?
C7E C6E C11E N12E -176(2) . . . . ?
C18E N1F C2F C3F -178.8(19) . . . . ?
C8F C3F C2F N1F 6(3) . . . . ?
C4F C3F C2F N1F -179(2) . . . . ?
C18C N1A C2A C3A -179.0(19) . . . . ?
C8A C3A C2A N1A -2(4) . . . . ?
C4A C3A C2A N1A -179(2) . . . . ?
C15F C16F C17F C18F 57(3) . . . . ?
N1D C18F C17F C16F -174.4(19) . . . . ?
C13F C18F C17F C16F -59(2) . . . . ?
C8E C3E C4E C5E 2(3) . . . . ?
C2E C3E C4E C5E -178(2) . . . . ?
C6E C5E C4E C3E 2(3) . . . . ?
O10E C5E C4E C3E -179.4(18) . . . . ?
N12D C13D C14D C15D -175.5(18) . . . . ?
C18D C13D C14D C15D -58(3) . . . . ?
C4E C3E C8E O9E 179(2) . . . . ?
C2E C3E C8E O9E -2(3) . . . . ?
C4E C3E C8E C7E -6(4) . . . . ?
C2E C3E C8E C7E 174(2) . . . . ?
C7D C6D C5D C4D 3(4) . . . . ?
C11D C6D C5D C4D -178(2) . . . . ?
C7D C6D C5D O10D 179(2) . . . . ?
C11D C6D C5D O10D -2(4) . . . . ?
C3A C8A C7A C6A 2(3) . . . . ?
O9A C8A C7A C6A -178.4(19) . . . . ?
C5A C6A C7A C8A -2(3) . . . . ?
C11A C6A C7A C8A 178.8(19) . . . . ?
C8A C3A C4A C5A -2(4) . . . . ?
C2A C3A C4A C5A 175(2) . . . . ?
C18A N1B C2B C3B -175.9(18) . . . . ?
C8B C3B C2B N1B 2(3) . . . . ?
C4B C3B C2B N1B -178(2) . . . . ?
N1B C18A C17A C16A 179(3) . . . . ?
C13A C18A C17A C16A -62(4) . . . . ?
C13C C18C C17C C16C -55(3) . . . . ?
N1A C18C C17C C16C -176.3(19) . . . . ?
C15C C16C C17C C18C 56(3) . . . . ?
C18F N1D C2D C3D -178.6(19) . . . . ?
C8D C3D C2D N1D -1(3) . . . . ?
C4D C3D C2D N1D -179(2) . . . . ?
C17F C16F C15F C14F -56(3) . . . . ?
C13F C14F C15F C16F 56(3) . . . . ?
N12E C13E C18E C17E 175.8(17) . . . . ?
C14E C13E C18E C17E 55(3) . . . . ?
N12E C13E C18E N1F -66(2) . . . . ?
C14E C13E C18E N1F 174(2) . . . . ?
C2F N1F C18E C17E -126(3) . . . . ?
C2F N1F C18E C13E 117(3) . . . . ?
C18C C13C C14C C15C -58(2) . . . . ?
N12C C13C C14C C15C -175.6(17) . . . . ?
C7A C6A C5A O10A -178(2) . . . . ?
C11A C6A C5A O10A 1(3) . . . . ?
C7A C6A C5A C4A -1(4) . . . . ?
C11A C6A C5A C4A 179(2) . . . . ?
C3A C4A C5A C6A 3(4) . . . . ?
C3A C4A C5A O10A -180(2) . . . . ?
C17C C16C C15C C14C -58(3) . . . . ?
C13C C14C C15C C16C 59(2) . . . . ?
C6D C5D C4D C3D -4(4) . . . . ?
O10D C5D C4D C3D -180(3) . . . . ?
C8D C3D C4D C5D 2(4) . . . . ?
C2D C3D C4D C5D -180(3) . . . . ?
N12B C13B C14B C15B -179.4(18) . . . . ?
C18B C13B C14B C15B -57(3) . . . . ?
O9E C8E C7E C6E -179(2) . . . . ?
C3E C8E C7E C6E 6(4) . . . . ?
C5E C6E C7E C8E -1(4) . . . . ?
C11E C6E C7E C8E 175(2) . . . . ?
C13A N12A C11A C6A -176.5(19) . . . . ?
C5A C6A C11A N12A 7(3) . . . . ?
C7A C6A C11A N12A -174(2) . . . . ?
C13E C18E C17E C16E -56(3) . . . . ?
N1F C18E C17E C16E -173(2) . . . . ?
C15E C16E C17E C18E 59(3) . . . . ?
C18A C17A C16A C15A 59(4) . . . . ?
C13A C14A C15A C16A 60(4) . . . . ?
C17A C16A C15A C14A -59(4) . . . . ?
C17B C16B C15B C14B -58(3) . . . . ?
C13B C14B C15B C16B 58(3) . . . . ?
C13E C14E C15E C16E 58(3) . . . . ?
C17E C16E C15E C14E -60(3) . . . . ?
N1E C18D C17D C16D -177(2) . . . . ?
C13D C18D C17D C16D -56(3) . . . . ?
C13D C14D C15D C16D 57(3) . . . . ?
C14D C15D C16D C17D -55(3) . . . . ?
C18D C17D C16D C15D 53(3) . . . . ?
 
loop_
 _geom_hbond_atom_site_label_D 
 _geom_hbond_atom_site_label_H 
 _geom_hbond_atom_site_label_A 
 _geom_hbond_distance_DH 
 _geom_hbond_distance_HA 
 _geom_hbond_distance_DA 
 _geom_hbond_angle_DHA 
 _geom_hbond_site_symmetry_A 
 _geom_hbond_publ_flag
O9C H9C N1C  0.82 1.85 2.567(19) 145.8 . yes
O9B H9B N1B  0.82 1.87 2.58(2) 144.3 . yes
O9D H9D N1D  0.82 1.90 2.621(19) 146.3 . yes
O10F H10F N12F  0.82 1.91 2.64(2) 148.5 . yes
O9A H9A N1A  0.82 1.89 2.61(2) 147.1 . yes
O9F H9F N1F  0.82 1.79 2.49(2) 143.4 . yes
O10E H10E N12E  0.82 1.86 2.59(3) 148.0 . yes
O10C H10C N12C  0.82 1.91 2.64(2) 146.6 . yes
C11F H11F O9A  0.93 2.64 3.21(3) 120.0 . yes
O9E H9E N1E  0.82 1.80 2.53(3) 147.5 . yes
O10D H10D N12D  0.82 1.86 2.60(2) 149.8 . yes
O10A H10A N12A  0.82 1.92 2.62(2) 142.9 . yes
C14C H14I O10B  0.97 2.52 3.39(3) 148.4 6 yes
C4D H4D O9F  0.93 2.19 3.07(3) 157.3 1_554 yes
O10B H10B N12B  0.82 1.92 2.64(2) 147.2 . yes
 
_refine_diff_density_max    0.820
_refine_diff_density_min   -0.207
_refine_diff_density_rms    0.066

_shelx_res_file
;
TITL TI_40bar_CH4 in R3
    C:\Users\leighl\DOCUME~1\Drafts\INFLAT~1\Methane\40-COP~1\TI_40bar_CH4_T.res
    created by SHELXL-2019/3 at 09:57:47 on 05-Dec-2024
CELL 0.71073 50.6671 50.6671 9.9130 90.000 90.000 120.000
ZERR 18.0000 0.0011 0.0011 0.0004 0.000 0.000 0.000
LATT -3
SYMM -Y, X-Y, Z
SYMM -X+Y, -X, Z
SFAC C H N O
UNIT 791.1 1004.4 108 108
BOND
SIMU 0.04
RIGU 0.04
flat 0.1 C3A C8A O9A H9A
flat 0.1 C6A C5A O10A H10A
flat 0.1 C3B C8B O9B H9B
flat 0.1 C6B C5B O10B H10B
flat 0.1 C3C C8C O9C H9C
flat 0.1 C6C C5C O10C H10C
flat 0.1 C3D C8D O9D H9D
flat 0.1 C6D C5D O10D H10D
flat 0.1 C3e C8e O9e H9e
flat 0.1 C6e C5e O10e H10e
flat 0.1 C3F C8F O9F H9F
flat 0.1 C6F C5F O10F H10F
BOND $H
CONF
EQIV $1 2/3-X+Y,1/3-X,1/3+Z
EQIV $2 X,Y,Z-1
HTAB O9C N1C
HTAB O9B N1B
HTAB O9D N1D
HTAB O10F N12F
HTAB O9A N1A
HTAB O9F N1F
HTAB O10E N12E
HTAB O10C N12C
HTAB C11F O9A
HTAB O9E N1E
HTAB O10D N12D
HTAB O10A N12A
HTAB C14C O10B_$1
HTAB C4D O9F_$2
HTAB O10B N12B
ACTA
FMAP 2 1 53
PLAN 20 0 0
HTAB 2.0
LIST 4 1
TEMP 27
L.S. 10
WGHT    0.172300
FVAR       0.03795
O9C   4    0.250372    0.025195   -0.305933    11.00000    0.20636    0.17331 =
         0.10370   -0.00953   -0.03128    0.13614
AFIX  87
H9C   2    0.249302    0.010415   -0.344909    11.00000   -1.50000
AFIX   0
O9B   4    0.093494   -0.082961   -0.174914    11.00000    0.10112    0.11254 =
         0.13309    0.01561    0.01171    0.04902
AFIX  87
H9B   2    0.081804   -0.091065   -0.111418    11.00000   -1.50000
AFIX   0
N12C  3    0.282553    0.077121    0.251495    11.00000    0.11478    0.11959 =
         0.09491    0.00478    0.00274    0.05703
C6B   1    0.161159   -0.085671   -0.271331    11.00000    0.11800    0.12070 =
         0.11129    0.01673    0.01201    0.06226
N12B  3    0.206852   -0.075932   -0.393495    11.00000    0.10804    0.12571 =
         0.14411    0.01736    0.01521    0.06564
O9D   4    0.122399    0.102970   -0.199539    11.00000    0.14582    0.13139 =
         0.24403    0.06569    0.08769    0.08441
AFIX  87
H9D   2    0.126954    0.089609   -0.206370    11.00000   -1.50000
AFIX   0
N12D  3    0.172050    0.230698   -0.405061    11.00000    0.12200    0.10290 =
         0.14575    0.04987    0.05064    0.04969
C8D   1    0.144461    0.129457   -0.264638    11.00000    0.10654    0.10671 =
         0.15967    0.02483    0.03251    0.05954
N1C   3    0.261511   -0.018374   -0.345259    11.00000    0.11400    0.10024 =
         0.13617    0.01201    0.01736    0.06496
C18F  1    0.164827    0.054954   -0.268883    11.00000    0.11896    0.11332 =
         0.13132   -0.01523   -0.00773    0.06818
AFIX  13
H18F  2    0.182201    0.060442   -0.328811    11.00000   -1.20000
AFIX   0
N12F  3    0.198841    0.078333   -0.078513    11.00000    0.11984    0.10144 =
         0.12971   -0.02289    0.00301    0.05186
C13C  1    0.280675    0.099995    0.337073    11.00000    0.10501    0.10751 =
         0.09439    0.00937   -0.02029    0.04062
AFIX  13
H13C  2    0.272092    0.110418    0.285367    11.00000   -1.20000
AFIX   0
N1A   3    0.229217    0.064384    0.408683    11.00000    0.11107    0.12805 =
         0.09479    0.01375   -0.01273    0.05436
C6F   1    0.222218    0.117714    0.094314    11.00000    0.09852    0.11527 =
         0.12158   -0.02465    0.00064    0.05516
C11C  1    0.274262    0.075203    0.129176    11.00000    0.11615    0.12858 =
         0.10102    0.00862    0.01834    0.06604
AFIX  43
H11C  2    0.268242    0.088618    0.096873    11.00000   -1.20000
AFIX   0
C3D   1    0.169009    0.130793   -0.321033    11.00000    0.10684    0.11530 =
         0.11131    0.00102    0.02887    0.06247
N1D   3    0.156458    0.079522   -0.265731    11.00000    0.11506    0.10987 =
         0.12756   -0.00099    0.01180    0.06048
C6C   1    0.273986    0.052321    0.038004    11.00000    0.11656    0.11869 =
         0.08847    0.02082    0.00709    0.06929
N1F   3    0.285942    0.206112    0.388476    11.00000    0.11529    0.13033 =
         0.13356   -0.03225   -0.02114    0.04413
C7B   1    0.137446   -0.079375   -0.271397    11.00000    0.10251    0.10117 =
         0.10079   -0.00251   -0.00593    0.04445
AFIX  43
H7B   2    0.136065   -0.067793   -0.340896    11.00000   -1.20000
AFIX   0
C4C   1    0.281759    0.009074   -0.007156    11.00000    0.12720    0.11950 =
         0.09923    0.02384    0.00046    0.07622
AFIX  43
H4C   2    0.288302   -0.004151    0.022052    11.00000   -1.20000
AFIX   0
O10F  4    0.255168    0.124909   -0.088018    11.00000    0.13360    0.17016 =
         0.12762   -0.04137    0.01473    0.04464
AFIX  87
H10F  2    0.239799    0.109507   -0.113679    11.00000   -1.50000
AFIX   0
N12E  3    0.287789    0.262540    0.332346    11.00000    0.08694    0.12649 =
         0.17858   -0.03414   -0.01917    0.04014
C18B  1    0.260689   -0.041115   -0.443624    11.00000    0.12173    0.11581 =
         0.13560    0.00003    0.01492    0.08043
AFIX  13
H18B  2    0.266016   -0.054824   -0.396566    11.00000   -1.20000
AFIX   0
C5F   1    0.249596    0.133801    0.033245    11.00000    0.12386    0.12784 =
         0.11397   -0.02157    0.00490    0.05684
C13F  1    0.172248    0.050721   -0.122651    11.00000    0.11474    0.10400 =
         0.13925   -0.01064   -0.00190    0.05722
AFIX  13
H13F  2    0.154967    0.046578   -0.064399    11.00000   -1.20000
AFIX   0
C2C   1    0.269718   -0.016374   -0.224086    11.00000    0.12751    0.11016 =
         0.10056    0.01055    0.00177    0.07209
AFIX  43
H2C   2    0.275543   -0.029881   -0.191012    11.00000   -1.20000
AFIX   0
C13E  1    0.293049    0.254085    0.471733    11.00000    0.09484    0.14147 =
         0.15294   -0.03250    0.00031    0.04499
AFIX  13
H13E  2    0.273250    0.241592    0.515516    11.00000   -1.20000
AFIX   0
C3B   1    0.118239   -0.107644   -0.069657    11.00000    0.09529    0.10932 =
         0.12861    0.02355    0.01289    0.04084
C4F   1    0.271262    0.159390    0.093063    11.00000    0.11191    0.13655 =
         0.12219   -0.02096    0.00698    0.04667
AFIX  43
H4F   2    0.289808    0.170771    0.048943    11.00000   -1.20000
AFIX   0
C3C   1    0.270251    0.006232   -0.136552    11.00000    0.10546    0.14215 =
         0.10485    0.01511    0.00890    0.07925
N1B   3    0.074418   -0.115009    0.042472    11.00000    0.10098    0.10925 =
         0.10832    0.01522    0.00800    0.02388
C7C   1    0.263410    0.049159   -0.090737    11.00000    0.15401    0.13830 =
         0.09247    0.00746   -0.00445    0.09630
AFIX  43
H7C   2    0.257602    0.062856   -0.121407    11.00000   -1.20000
AFIX   0
C7D   1    0.139418    0.153189   -0.270528    11.00000    0.09048    0.10749 =
         0.15085    0.02719    0.02648    0.05501
AFIX  43
H7D   2    0.121980    0.151736   -0.232255    11.00000   -1.20000
AFIX   0
C8C   1    0.260796    0.026632   -0.178949    11.00000    0.13301    0.14079 =
         0.08847    0.01084   -0.00250    0.09711
C3F   1    0.267338    0.169629    0.216972    11.00000    0.11329    0.11161 =
         0.11741   -0.01893    0.00365    0.04121
C11B  1    0.184090   -0.071795   -0.379192    11.00000    0.11584    0.10607 =
         0.11958    0.01625   -0.00418    0.06168
AFIX  43
H11B  2    0.181869   -0.059212   -0.440886    11.00000   -1.20000
AFIX   0
C5E   1    0.273761    0.277494    0.071393    11.00000    0.08598    0.12062 =
         0.14406    0.00556    0.01406    0.03048
C18A  1    0.053384   -0.126410    0.163684    11.00000    0.09793    0.14807 =
         0.12719    0.00690    0.00602    0.00609
AFIX  13
H18A  2    0.060402   -0.136301    0.227848    11.00000   -1.20000
AFIX   0
O9A   4    0.176169    0.053065    0.317373    11.00000    0.11289    0.12676 =
         0.23729    0.01122   -0.02651    0.05319
AFIX  87
H9A   2    0.194360    0.063364    0.335284    11.00000   -1.50000
AFIX   0
C18C  1    0.260989    0.084040    0.452576    11.00000    0.10732    0.14046 =
         0.09500   -0.00655   -0.01538    0.06314
AFIX  13
H18C  2    0.268215    0.071382    0.495404    11.00000   -1.20000
AFIX   0
O9F   4    0.234826    0.159382    0.406627    11.00000    0.17432    0.15839 =
         0.17845   -0.05806    0.06309    0.01626
AFIX  87
H9F   2    0.250446    0.173891    0.436458    11.00000   -1.50000
AFIX   0
C11D  1    0.155494    0.207092   -0.341482    11.00000    0.09797    0.12474 =
         0.11114    0.01345    0.00909    0.05777
AFIX  43
H11D  2    0.138992    0.205965   -0.295224    11.00000   -1.20000
AFIX   0
N12A  3    0.084867   -0.078915    0.277934    11.00000    0.12416    0.14659 =
         0.10274    0.00924    0.00881    0.04936
C13D  1    0.163472    0.253079   -0.408082    11.00000    0.11200    0.09404 =
         0.14669    0.02611    0.00637    0.04569
AFIX  13
H13D  2    0.146761    0.247663   -0.344239    11.00000   -1.20000
AFIX   0
C8B   1    0.115936   -0.090008   -0.170178    11.00000    0.09411    0.09384 =
         0.12163    0.00203   -0.00291    0.03448
C6D   1    0.160298    0.179366   -0.333517    11.00000    0.10170    0.10477 =
         0.11554    0.01416    0.02661    0.05001
O10E  4    0.303841    0.284385    0.091059    11.00000    0.10435    0.16108 =
         0.17479    0.02684    0.02990    0.05456
AFIX  87
H10E  2    0.305597    0.278857    0.166625    11.00000   -1.50000
AFIX   0
C6E   1    0.252961    0.263293    0.172524    11.00000    0.09773    0.12613 =
         0.15810    0.01786    0.01610    0.03643
C14E  1    0.311531    0.283606    0.554380    11.00000    0.13835    0.13595 =
         0.16611   -0.04641   -0.00691    0.06536
AFIX  23
H14A  2    0.330473    0.297183    0.508505    11.00000   -1.20000
H14B  2    0.299967    0.294015    0.564697    11.00000   -1.20000
AFIX   0
O10C  4    0.295554    0.033496    0.208339    11.00000    0.17209    0.16655 =
         0.11387    0.00375   -0.01155    0.10390
AFIX  87
H10C  2    0.295918    0.047841    0.248340    11.00000   -1.50000
AFIX   0
C3A   1    0.187776    0.014749    0.363937    11.00000    0.11153    0.12797 =
         0.13846    0.01778   -0.01435    0.05385
C7F   1    0.218303    0.127113    0.218501    11.00000    0.11280    0.11976 =
         0.13113   -0.01417    0.01895    0.04322
AFIX  43
H7F   2    0.199971    0.115322    0.263635    11.00000   -1.20000
AFIX   0
C13B  1    0.228118   -0.059982   -0.501045    11.00000    0.10778    0.12669 =
         0.14568    0.00376    0.00633    0.06415
AFIX  13
H13B  2    0.222502   -0.046045   -0.543834    11.00000   -1.20000
AFIX   0
C14F  1    0.178474    0.024475   -0.112966    11.00000    0.17492    0.10114 =
         0.18676   -0.02396   -0.03148    0.07958
AFIX  23
H14C  2    0.182012    0.021277   -0.019772    11.00000   -1.20000
H14D  2    0.196443    0.028953   -0.165098    11.00000   -1.20000
AFIX   0
C17B  1    0.283300   -0.025039   -0.552748    11.00000    0.11870    0.13282 =
         0.13521   -0.00237    0.01924    0.06953
AFIX  23
H17A  2    0.303671   -0.014909   -0.514748    11.00000   -1.20000
H17B  2    0.279712   -0.009596   -0.592262    11.00000   -1.20000
AFIX   0
C6A   1    0.127832   -0.028189    0.296694    11.00000    0.09429    0.14407 =
         0.10270    0.00802   -0.00888    0.04526
C11F  1    0.196260    0.088982    0.035938    11.00000    0.12207    0.12635 =
         0.13024   -0.00587   -0.01283    0.07310
AFIX  43
H11F  2    0.178013    0.078712    0.083304    11.00000   -1.20000
AFIX   0
O10B  4    0.185816   -0.109645   -0.173475    11.00000    0.16796    0.23380 =
         0.23499    0.11282    0.06673    0.13998
AFIX  87
H10B  2    0.198177   -0.099963   -0.232877    11.00000   -1.50000
AFIX   0
C16B  1    0.281152   -0.047088   -0.661983    11.00000    0.12550    0.13627 =
         0.15974   -0.02284    0.02141    0.06242
AFIX  23
H16A  2    0.295451   -0.035694   -0.733386    11.00000   -1.20000
H16B  2    0.287066   -0.061025   -0.624120    11.00000   -1.20000
AFIX   0
C5B   1    0.162482   -0.103896   -0.178453    11.00000    0.12828    0.15878 =
         0.15057    0.04919    0.02528    0.09383
C2E   1    0.226691    0.284440   -0.204561    11.00000    0.12567    0.09175 =
         0.14853    0.01727    0.02282    0.03574
AFIX  43
H2E   2    0.240622    0.292196   -0.275148    11.00000   -1.20000
AFIX   0
O9E   4    0.185349    0.259373    0.018443    11.00000    0.10102    0.28118 =
         0.19795    0.01281   -0.00369    0.08777
AFIX  87
H9E   2    0.183134    0.264017   -0.058253    11.00000   -1.50000
AFIX   0
C16F  1    0.141336   -0.001487   -0.308675    11.00000    0.19345    0.10574 =
         0.18909   -0.03080   -0.03869    0.07766
AFIX  23
H16C  2    0.157327    0.001558   -0.371321    11.00000   -1.20000
H16D  2    0.122884   -0.020036   -0.333839    11.00000   -1.20000
AFIX   0
N1E   3    0.200147    0.279266   -0.220104    11.00000    0.13003    0.12523 =
         0.18479    0.01360   -0.00830    0.06289
C5C   1    0.283570    0.031240    0.078108    11.00000    0.11855    0.12721 =
         0.09687    0.01562    0.00489    0.06297
C13A  1    0.053065   -0.099382    0.230966    11.00000    0.09990    0.16861 =
         0.12197    0.00754    0.02611    0.03043
AFIX  13
H13A  2    0.046537   -0.088898    0.167710    11.00000   -1.20000
AFIX   0
O10D  4    0.206656    0.207312   -0.452850    11.00000    0.23300    0.16283 =
         0.36330    0.12571    0.20584    0.10854
AFIX  87
H10D  2    0.200769    0.219727   -0.453862    11.00000   -1.50000
AFIX   0
C16C  1    0.292204    0.127856    0.601970    11.00000    0.11471    0.21190 =
         0.11661   -0.03742   -0.02311    0.04994
AFIX  23
H16E  2    0.301309    0.117401    0.647434    11.00000   -1.20000
H16F  2    0.291290    0.141973    0.665292    11.00000   -1.20000
AFIX   0
C14A  1    0.031900   -0.111503    0.352182    11.00000    0.12541    0.21485 =
         0.13520    0.02858    0.04382    0.04284
AFIX  23
H14E  2    0.038982   -0.121541    0.413624    11.00000   -1.20000
H14F  2    0.032014   -0.094725    0.399836    11.00000   -1.20000
AFIX   0
C18D  1    0.191688    0.282695   -0.361992    11.00000    0.14705    0.11636 =
         0.19366    0.04912    0.02719    0.07372
AFIX  13
H18D  2    0.208769    0.287349   -0.422511    11.00000   -1.20000
AFIX   0
C3E   1    0.235767    0.278039   -0.071638    11.00000    0.09344    0.12188 =
         0.15119    0.00974    0.00232    0.03686
C4B   1    0.141920   -0.114305   -0.071817    11.00000    0.13716    0.15206 =
         0.15481    0.04127    0.01665    0.07764
AFIX  43
H4B   2    0.143877   -0.125589   -0.002550    11.00000   -1.20000
AFIX   0
O10A  4    0.139255   -0.068588    0.345305    11.00000    0.15494    0.14734 =
         0.23710    0.03041   -0.03806    0.06075
AFIX  87
H10A  2    0.121765   -0.079288    0.317931    11.00000   -1.50000
AFIX   0
C8F   1    0.240076    0.152884    0.278014    11.00000    0.13144    0.10975 =
         0.13054   -0.03147    0.00821    0.04628
C8A   1    0.167508    0.023099    0.324249    11.00000    0.10884    0.11610 =
         0.13726    0.01018    0.00183    0.05724
C11E  1    0.261310    0.256407    0.300397    11.00000    0.11567    0.13219 =
         0.13505   -0.00645    0.01818    0.04131
AFIX  43
H11E  2    0.246006    0.246685    0.364436    11.00000   -1.20000
AFIX   0
C2F   1    0.290208    0.198049    0.275620    11.00000    0.11769    0.14280 =
         0.12019   -0.03294    0.00988    0.04560
AFIX  43
H2F   2    0.308190    0.210383    0.228994    11.00000   -1.20000
AFIX   0
C2A   1    0.218829    0.036044    0.407934    11.00000    0.12652    0.14662 =
         0.11954    0.02914   -0.02304    0.06336
AFIX  43
H2A   2    0.231260    0.028456    0.436155    11.00000   -1.20000
AFIX   0
C17F  1    0.136082    0.024704   -0.315436    11.00000    0.15246    0.10738 =
         0.15001   -0.02976   -0.02143    0.05181
AFIX  23
H17C  2    0.118922    0.020704   -0.258361    11.00000   -1.20000
H17D  2    0.131004    0.027059   -0.407328    11.00000   -1.20000
AFIX   0
C4E   1    0.265560    0.284557   -0.051637    11.00000    0.10428    0.12570 =
         0.14760    0.02490    0.02930    0.03959
AFIX  43
H4E   2    0.279928    0.293577   -0.119964    11.00000   -1.20000
AFIX   0
C14D  1    0.153700    0.256448   -0.545700    11.00000    0.15662    0.14519 =
         0.16477    0.04650    0.02731    0.08317
AFIX  23
H14G  2    0.169713    0.260291   -0.609716    11.00000   -1.20000
H14H  2    0.135665    0.237556   -0.571293    11.00000   -1.20000
AFIX   0
C8E   1    0.214645    0.265389    0.034543    11.00000    0.09748    0.18517 =
         0.14684    0.01125    0.01567    0.04860
C5D   1    0.185852    0.181678   -0.387832    11.00000    0.13414    0.11457 =
         0.24790    0.05362    0.09478    0.06121
C7A   1    0.138118    0.002558    0.288495    11.00000    0.10658    0.12705 =
         0.13501    0.01818   -0.01137    0.05573
AFIX  43
H7A   2    0.125150    0.009376    0.258759    11.00000   -1.20000
AFIX   0
C4A   1    0.177463   -0.017314    0.368645    11.00000    0.13472    0.14433 =
         0.17495    0.02247   -0.03349    0.06125
AFIX  43
H4A   2    0.190875   -0.024043    0.392357    11.00000   -1.20000
AFIX   0
C2B   1    0.097081   -0.119412    0.036082    11.00000    0.10454    0.12782 =
         0.13691    0.03060    0.00448    0.04122
AFIX  43
H2B   2    0.099625   -0.130733    0.103397    11.00000   -1.20000
AFIX   0
C17A  1    0.020099   -0.149682    0.114713    11.00000    0.10549    0.20093 =
         0.16166   -0.01622    0.02111   -0.03162
AFIX  23
H17E  2    0.013173   -0.139653    0.052433    11.00000   -1.20000
H17F  2    0.020071   -0.166484    0.067678    11.00000   -1.20000
AFIX   0
C17C  1    0.259830    0.104546    0.554356    11.00000    0.09690    0.18617 =
         0.12516   -0.02326   -0.01474    0.04828
AFIX  23
H17G  2    0.247766    0.092716    0.630808    11.00000   -1.20000
H17H  2    0.250130    0.115187    0.516120    11.00000   -1.20000
AFIX   0
C2D   1    0.174252    0.104701   -0.320036    11.00000    0.14012    0.13397 =
         0.13263    0.01127    0.02617    0.08328
AFIX  43
H2D   2    0.191698    0.106983   -0.361915    11.00000   -1.20000
AFIX   0
C15F  1    0.150347   -0.004354   -0.168910    11.00000    0.21883    0.11901 =
         0.21754   -0.03097   -0.02623    0.10141
AFIX  23
H15A  2    0.154500   -0.021077   -0.166721    11.00000   -1.20000
H15B  2    0.133217   -0.009627   -0.109392    11.00000   -1.20000
AFIX   0
C18E  1    0.308108    0.235516    0.456559    11.00000    0.11470    0.13524 =
         0.16270   -0.04904   -0.02083    0.05338
AFIX  13
H18E  2    0.326717    0.246516    0.402587    11.00000   -1.20000
AFIX   0
C14C  1    0.312185    0.122024    0.378837    11.00000    0.13368    0.14324 =
         0.10258    0.00347    0.00152    0.04859
AFIX  23
H14I  2    0.324309    0.132529    0.300229    11.00000   -1.20000
H14J  2    0.321307    0.111322    0.421952    11.00000   -1.20000
AFIX   0
C5A   1    0.147172   -0.038299    0.337380    11.00000    0.12341    0.11179 =
         0.16644    0.03809   -0.01321    0.04522
C15C  1    0.311845    0.145513    0.478730    11.00000    0.11097    0.16531 =
         0.13349   -0.02162   -0.02627    0.02279
AFIX  23
H15C  2    0.332441    0.159936    0.507348    11.00000   -1.20000
H15D  2    0.303304    0.156712    0.435209    11.00000   -1.20000
AFIX   0
C4D   1    0.189109    0.157105   -0.383632    11.00000    0.14860    0.13051 =
         0.20072    0.03886    0.08603    0.07619
AFIX  43
H4D   2    0.205982    0.158076   -0.425676    11.00000   -1.20000
AFIX   0
C14B  1    0.227256   -0.082614   -0.609885    11.00000    0.13957    0.14967 =
         0.16134   -0.01631    0.00580    0.05727
AFIX  23
H14K  2    0.232159   -0.097003   -0.568713    11.00000   -1.20000
H14L  2    0.206956   -0.093969   -0.648128    11.00000   -1.20000
AFIX   0
C7E   1    0.222649    0.256871    0.152914    11.00000    0.08399    0.19756 =
         0.16762    0.03047    0.01561    0.03269
AFIX  43
H7E   2    0.208126    0.246907    0.219833    11.00000   -1.20000
AFIX   0
C16E  1    0.334780    0.257862    0.673626    11.00000    0.16108    0.18898 =
         0.16810   -0.05723   -0.04553    0.09013
AFIX  23
H16G  2    0.338711    0.252632    0.762616    11.00000   -1.20000
H16H  2    0.354169    0.270346    0.628838    11.00000   -1.20000
AFIX   0
C11A  1    0.096314   -0.050120    0.261114    11.00000    0.12133    0.15512 =
         0.10517    0.01994    0.00622    0.04882
AFIX  43
H11A  2    0.084127   -0.042961    0.225023    11.00000   -1.20000
AFIX   0
C17E  1    0.315419    0.229128    0.592643    11.00000    0.18652    0.15570 =
         0.12775   -0.04782   -0.05653    0.06386
AFIX  23
H17I  2    0.326181    0.217869    0.584201    11.00000   -1.20000
H17J  2    0.296591    0.216381    0.641008    11.00000   -1.20000
AFIX   0
C16A  1   -0.000530   -0.161297    0.230166    11.00000    0.13212    0.26255 =
         0.19260    0.01868    0.04989   -0.04202
AFIX  23
H16I  2    0.005828   -0.172107    0.290750    11.00000   -1.20000
H16J  2   -0.021057   -0.175401    0.199613    11.00000   -1.20000
AFIX   0
C15A  1    0.000017   -0.133741    0.306381    11.00000    0.11021    0.29100 =
         0.17343    0.01262    0.05345    0.01783
AFIX  23
H15E  2   -0.007235   -0.123551    0.246731    11.00000   -1.20000
H15F  2   -0.013453   -0.141232    0.383874    11.00000   -1.20000
AFIX   0
C15B  1    0.250185   -0.064964   -0.720638    11.00000    0.15033    0.16645 =
         0.15599   -0.02035    0.00581    0.07571
AFIX  23
H15G  2    0.249966   -0.079033   -0.787597    11.00000   -1.20000
H15H  2    0.244645   -0.051348   -0.764901    11.00000   -1.20000
AFIX   0
C15E  1    0.317796    0.275241    0.685623    11.00000    0.14887    0.19054 =
         0.16832   -0.06454   -0.02542    0.08112
AFIX  23
H15I  2    0.298724    0.262767    0.732767    11.00000   -1.20000
H15J  2    0.329837    0.293540    0.738495    11.00000   -1.20000
AFIX   0
C17D  1    0.185724    0.310209   -0.360498    11.00000    0.21500    0.11448 =
         0.24828    0.00841   -0.03209    0.09291
AFIX  23
H17K  2    0.204256    0.328802   -0.336563    11.00000   -1.20000
H17L  2    0.170190    0.306694   -0.294355    11.00000   -1.20000
AFIX   0
C15D  1    0.146893    0.281786   -0.552288    11.00000    0.17497    0.20294 =
         0.18166    0.05322    0.00512    0.10243
AFIX  23
H15K  2    0.129547    0.276922   -0.494836    11.00000   -1.20000
H15L  2    0.141347    0.283609   -0.644051    11.00000   -1.20000
AFIX   0
C16D  1    0.174763    0.313370   -0.506677    11.00000    0.22943    0.15949 =
         0.25121    0.05802    0.00888    0.12229
AFIX  23
H16K  2    0.168749    0.328784   -0.505548    11.00000   -1.20000
H16L  2    0.191394    0.319696   -0.570336    11.00000   -1.20000
AFIX   0
HKLF 4


REM  TI_40bar_CH4 in R3
REM wR2 = 0.3448, GooF = S = 1.009, Restrained GooF = 0.954 for all data
REM R1 = 0.1056 for 4415 Fo > 4sig(Fo) and 0.2461 for all 12014 data
REM 985 parameters refined using 1597 restraints

END

WGHT      0.1721      0.0000

REM Instructions for potential hydrogen bonds
HTAB O9C N1C
HTAB O9B N1B
HTAB O9D N1D
HTAB O10F N12F
HTAB O9A N1A
HTAB O9F N1F
HTAB O10E N12E
HTAB O10C N12C
HTAB C11F O9A
HTAB O10B N12B
HTAB O9E N1E
HTAB O10D N12D
HTAB O10A N12A
HTAB C14C O10B_$1
HTAB C4D O9F_$2

REM Highest difference peak  0.820,  deepest hole -0.207,  1-sigma level  0.066
Q1    1   0.1968 -0.0374 -0.9425  11.00000  0.05    0.82
Q2    1  -0.0376 -0.2325 -0.0646  11.00000  0.05    0.75
Q3    1   0.0905  0.0423  0.1023  11.00000  0.05    0.29
Q4    1   0.0462 -0.0450 -0.1549  11.00000  0.05    0.27
Q5    1   0.0908  0.0361  0.0577  11.00000  0.05    0.25
Q6    1   0.0486 -0.0422 -0.0869  11.00000  0.05    0.22
Q7    1   0.0356 -0.0494 -0.0472  11.00000  0.05    0.21
Q8    1   0.2453  0.1762 -0.2181  11.00000  0.05    0.21
Q9    1  -0.0452 -0.0966  0.3556  11.00000  0.05    0.19
Q10   1   0.0204 -0.0574 -0.0009  11.00000  0.05    0.19
Q11   1   0.0631 -0.0111 -0.0115  11.00000  0.05    0.19
Q12   1   0.0964  0.0553 -0.5438  11.00000  0.05    0.18
Q13   1   0.0407 -0.0423 -0.2374  11.00000  0.05    0.17
Q14   1  -0.0246 -0.1829  0.0915  11.00000  0.05    0.17
Q15   1   0.0913  0.0509 -0.5816  11.00000  0.05    0.17
Q16   1   0.0475 -0.0466  0.6231  11.00000  0.05    0.16
Q17   1   0.0849  0.0513 -0.5229  11.00000  0.05    0.16
Q18   1   0.0796  0.0492 -0.4805  11.00000  0.05    0.16
Q19   1   0.0464 -0.0494 -0.3125  11.00000  0.05    0.16
Q20   1   0.1488 -0.0737  0.1971  11.00000  0.05    0.14
;
_shelx_res_checksum   26944

_shelx_hkl_file
;
   4  -5   0   22.01    0.83
   4  -5   0   24.45    0.75
  -1  -4   0   22.99    1.02
  -6   3   0   55.18    1.51
  -6   3   0   57.79    1.58
   3  -6   0   57.14    1.38
  -3  -3   0   55.21    1.69
   6  -3   0   55.66    1.54
  -3  -3   0   58.26    1.49
  -3  -3   0   58.58    1.51
   6  -3   0   58.72    1.90
   6  -3   0   58.26    1.54
  -6   0   0   20.55    0.88
  -6   0   0   18.65    0.85
   6  -6   0   19.33    1.07
   6  -6   0   20.12    0.77
  -6   0   0   19.25    1.05
   6  -6   0   19.89    0.80
   6  -6   0   20.34    0.69
  -6   6   0   20.86    0.79
  -6   6   0   19.90    0.79
   6   0   0   20.47    1.09
   6   0   0   21.10    0.86
   0  -6   0   20.89    0.93
   6   0   0   20.61    0.84
   5   2   0  103.26    2.48
  -7   5   0  104.78    2.90
   5   2   0  102.50    2.52
   2  -7   0  106.17    2.27
  -7   5   0  102.98    2.48
   2  -7   0  102.03    2.21
  -7   5   0  104.09    2.53
  -7   5   0  101.10    2.51
   5   2   0  102.42    2.82
   7  -5   0  105.26    2.54
   7  -5   0  101.52    2.41
   7  -5   0   99.36    2.92
  -5  -2   0  104.14    2.53
  -5  -2   0  103.48    2.81
  -5  -2   0  103.12    2.55
   7  -5   0  103.59    2.50
  -7   2   0   21.09    0.85
  -7   2   0   21.49    1.17
   5  -7   0   21.32    0.78
   5  -7   0   22.16    0.80
  -7   2   0   21.77    0.93
   2   5   0   21.70    0.98
  -7   2   0   22.90    0.97
  -5   7   0   22.92    0.82
  -2  -5   0   23.64    0.74
  -2  -5   0   20.68    0.98
  -5   7   0   21.57    0.75
   7  -2   0   21.82    1.22
  -2  -5   0   22.91    0.81
   7  -2   0   22.84    0.91
   7  -2   0   20.26    0.89
  -8   7   0  326.96    6.66
   7   1   0  320.88    7.31
  -8   7   0  323.69    6.77
   1  -8   0  327.42    6.34
   7   1   0  328.89    6.80
  -8   7   0  327.08    6.80
   7   1   0  322.17    6.85
  -8   7   0  323.90    7.32
  -7  -1   0  312.42    6.85
   8  -7   0  321.26    7.38
  -7  -1   0  321.57    7.26
  -1   8   0  318.79    6.44
  -1   8   0  323.55    6.37
   8  -7   0  328.66    6.81
   8  -7   0  321.74    6.74
  -7  -1   0  328.31    6.90
   8  -7   0  327.52    6.62
  -1   8   0  334.04    6.94
   4   4   0    0.79    0.25
   4  -8   0    0.94    0.21
   4  -8   0    0.51    0.21
  -8   4   0   -0.15    0.43
  -8   4   0    0.46    0.29
  -8   4   0    0.71    0.29
  -8   4   0    0.29    0.27
   4   4   0    0.95    0.39
   4   4   0    0.33    0.22
  -4  -4   0    0.27    0.34
  -4  -4   0    0.36    0.26
  -4   8   0    0.45    0.20
  -4   8   0    0.77    0.18
   8  -4   0    0.53    0.27
   8  -4   0    0.68    0.48
  -4  -4   0    0.23    0.27
   8  -4   0    0.16    0.22
   1   7   0  199.16    3.92
   1   7   0  196.37    3.94
   7  -8   0  192.73    4.22
  -8   1   0  190.55    4.46
  -8   1   0  195.38    4.85
  -8   1   0  196.01    4.47
   1   7   0  195.07    4.49
   1   7   0  188.76    3.99
   7  -8   0  193.19    4.27
   8  -1   0  191.66    4.41
   8  -1   0  191.18    4.37
  -7   8   0  191.40    4.03
   8  -1   0  187.13    4.88
  -7   8   0  197.25    4.80
  -1  -7   0  195.04    4.53
  -7   8   0  190.84    4.27
  -7   8   0  196.91    4.23
   3  -9   0   42.49    1.14
   6   3   0   40.67    1.74
   6   3   0   44.18    1.41
   6   3   0   43.09    1.46
  -9   6   0   42.03    1.47
  -9   6   0   40.98    1.42
  -9   6   0   41.84    1.43
  -9   6   0   39.86    1.86
   9  -6   0   40.70    1.89
  -6  -3   0   43.60    1.74
   9  -6   0   42.06    1.44
  -6  -3   0   41.42    1.46
  -6  -3   0   43.14    1.49
  -3   9   0   43.36    1.24
  -3   9   0   41.78    1.11
   9  -6   0   39.56    1.35
   3   6   0   49.30    1.41
   6  -9   0   47.29    1.43
   3   6   0   49.82    1.81
   6  -9   0   48.73    1.41
  -9   3   0   49.19    1.58
  -9   3   0   49.55    1.67
  -9   3   0   49.55    1.70
   3   6   0   49.13    1.40
  -9   3   0   48.98    2.01
  -3  -6   0   50.67    1.77
  -3  -6   0   50.66    1.40
  -3  -6   0   48.93    1.52
  -6   9   0   47.51    1.46
  -6   9   0   47.85    1.38
   9  -3   0   46.52    1.59
   9  -3   0   48.33    1.62
   9  -3   0   49.35    2.06
  -9   0   0  336.49    7.81
  -9   0   0  335.76    7.35
   0   9   0  347.62    7.37
   0   9   0  334.22    6.74
  -9   0   0  339.36    7.35
   9  -9   0  339.37    7.12
   9  -9   0  341.36    7.19
  -9   9   0  334.69    7.80
   9   0   0  336.67    7.30
   9   0   0  330.70    7.91
   0  -9   0  341.52    6.64
   9   0   0  338.76    7.24
  -9   9   0  334.79    6.95
  -9   9   0  343.70    7.14
   0  -9   0  352.70    7.47
  -9   9   0  336.24    7.17
   2 -10   0   14.09    0.61
 -10   8   0   12.96    1.35
   8   2   0   15.94    1.01
   2 -10   0   15.09    0.79
 -10   8   0   14.45    0.95
 -10   8   0   14.01    0.87
 -10   8   0   14.09    0.90
   8   2   0   15.44    1.36
   8   2   0   12.94    0.91
  -2  10   0   13.10    0.71
  -2  10   0   13.72    0.62
  10  -8   0   12.99    1.44
  -2  10   0   14.06    1.01
  10  -8   0   14.79    0.90
  -8  -2   0   15.26    1.02
  10  -8   0   14.46    0.83
  10  -8   0   12.75    0.85
  -8  -2   0   13.73    1.25
  -8  -2   0   14.47    1.05
 -10   5   0  133.93    3.92
   5   5   0  135.08    3.23
 -10   5   0  132.93    3.34
   5   5   0  135.87    3.67
   5   5   0  133.77    3.16
   5 -10   0  137.24    3.06
 -10   5   0  133.09    3.40
 -10   5   0  137.21    3.46
   5 -10   0  136.57    3.07
  -5  -5   0  137.01    3.32
  -5  -5   0  137.67    3.26
  -5  10   0  131.95    3.10
  10  -5   0  130.02    3.97
  10  -5   0  128.15    3.30
  10  -5   0  134.09    3.36
  -5  10   0  136.80    2.97
  -5  -5   0  138.26    3.69
   8 -10   0  314.77    6.67
 -10   2   0  312.54    6.94
 -10   2   0  311.30    6.74
   2   8   0  319.72    6.58
 -10   2   0  308.55    6.96
   2   8   0  321.23    7.04
   2   8   0  315.80    6.37
   8 -10   0  313.21    6.61
 -10   2   0  316.01    7.46
  -2  -8   0  326.75    7.09
  10  -2   0  315.39    6.86
  -2  -8   0  322.25    6.30
  -8  10   0  314.19    6.37
  -8  10   0  315.71    6.71
  10  -2   0  317.00    7.57
  10  -2   0  309.66    6.89
  -8  10   0  317.32    6.59
 -11  10   0   33.12    1.46
  10   1   0   37.78    1.55
  10   1   0   36.98    2.19
  10   1   0   35.43    1.59
 -11  10   0   35.53    2.12
   1 -11   0   36.16    1.04
 -11  10   0   35.81    1.54
 -11  10   0   35.82    1.40
  -1  11   0   36.28    1.23
  11 -10   0   36.53    1.34
  -1  11   0   36.29    1.66
  11 -10   0   37.90    1.53
 -10  -1   0   35.38    2.05
  -1  11   0   34.23    1.11
  11 -10   0   35.37    2.25
 -10  -1   0   36.50    1.71
 -10  -1   0   35.78    1.72
  11 -10   0   34.86    1.49
 -11   7   0   48.15    1.75
 -11   7   0   49.57    2.29
   7   4   0   48.23    2.17
   4 -11   0   48.93    1.47
 -11   7   0   48.21    1.82
   7   4   0   46.21    1.64
   4 -11   0   50.59    1.40
   7   4   0   47.93    1.72
 -11   7   0   47.97    1.74
  -4  11   0   49.27    1.33
  11  -7   0   49.86    2.43
  -7  -4   0   49.60    1.79
  -4  11   0   48.56    1.50
  11  -7   0   49.38    1.76
  11  -7   0   50.32    1.68
  -7  -4   0   47.78    1.81
  -7  -4   0   49.64    2.13
   4   7   0   41.60    1.41
 -11   4   0   40.62    1.69
 -11   4   0   40.76    1.56
   7 -11   0   41.60    1.40
   4   7   0   43.64    1.84
   4   7   0   40.33    1.37
 -11   4   0   38.44    2.07
 -11   4   0   38.99    1.66
   7 -11   0   42.18    1.39
  11  -4   0   41.72    1.61
  -4  -7   0   42.23    1.58
  11  -4   0   39.00    1.60
  -7  11   0   41.13    1.43
  -7  11   0   41.71    1.34
  11  -4   0   37.43    2.18
  -4  -7   0   43.02    1.86
  -4  -7   0   42.27    1.42
 -11   1   0  126.14    3.24
 -11   1   0  126.22    3.50
   1  10   0  124.33    2.87
  10 -11   0  120.51    3.19
 -11   1   0  124.58    3.50
  10 -11   0  122.24    3.17
   1  10   0  128.05    2.80
   1  10   0  124.30    3.50
 -11   1   0  125.86    4.02
 -10  11   0  124.80    3.17
  -1 -10   0  124.87    3.54
 -10  11   0  123.64    3.24
  11  -1   0  119.05    3.30
  11  -1   0  126.74    4.10
  11  -1   0  125.26    3.40
 -10  11   0  122.45    3.93
 -10  11   0  125.78    3.00
  -1 -10   0  124.50    2.69
   9   3   0  498.55   10.23
   9   3   0  492.86   10.34
 -12   9   0  496.64   11.12
   9   3   0  497.68   11.07
 -12   9   0  494.53   10.23
   3 -12   0  484.57    9.87
 -12   9   0  508.44   10.39
 -12   9   0  501.93   10.36
   3 -12   0  495.16    9.68
  -9  -3   0  501.53   10.45
  12  -9   0  495.73   10.29
  -3  12   0  498.50    9.90
  -3  12   0  498.80    9.64
  -3  12   0  480.26   10.41
  -9  -3   0  495.19   10.43
  -9  -3   0  488.37   10.90
  12  -9   0  493.36   10.12
  12  -9   0  478.92   11.19
   6   6   0   26.01    1.21
 -12   6   0   23.68    1.43
   6 -12   0   24.97    1.08
   6   6   0   25.85    1.17
 -12   6   0   25.32    1.27
   6 -12   0   26.10    1.07
 -12   6   0   26.63    1.87
 -12   6   0   24.47    1.41
   6   6   0   23.79    1.60
  -6  -6   0   24.93    1.38
  12  -6   0   26.23    2.09
  12  -6   0   26.37    1.33
  -6  -6   0   28.14    1.73
  -6  12   0   27.40    1.16
  12  -6   0   25.33    1.31
  -6  12   0   26.13    0.98
  -6  -6   0   25.17    1.28
 -12   3   0   13.27    1.51
 -12   3   0   11.33    1.07
 -12   3   0   11.37    1.12
 -12   3   0   10.43    0.89
   9 -12   0   12.04    0.90
   3   9   0   12.26    1.29
   9 -12   0   11.56    0.89
   3   9   0   12.66    0.82
   3   9   0   11.79    0.84
  12  -3   0    9.51    0.97
  -9  12   0   12.95    0.95
  -9  12   0   12.56    0.85
  -9  12   0   11.30    0.71
  -3  -9   0   14.35    0.79
  12  -3   0    9.94    1.46
  -3  -9   0   12.73    0.71
  -3  -9   0   13.11    1.31
  12  -3   0   13.33    1.12
 -12   0   0   25.44    1.52
  12 -12   0   25.02    1.33
 -12   0   0   26.53    1.94
 -12   0   0   26.57    1.32
   0  12   0   25.31    0.78
 -12   0   0   25.21    1.57
   0  12   0   25.59    0.85
   0  12   0   27.11    1.57
   0  12   0   25.29    1.07
  12 -12   0   26.29    1.38
   0 -12   0   25.56    1.61
  12   0   0   27.86    1.50
 -12  12   0   28.16    1.26
 -12  12   0   26.52    1.37
 -12  12   0   26.47    2.00
   0 -12   0   26.20    0.86
  12   0   0   27.10    2.30
 -12  12   0   23.78    1.35
  12   0   0   26.05    1.40
 -13  11   0   30.78    1.52
 -13  11   0   31.36    2.20
 -13  11   0   31.13    1.50
  11   2   0   29.89    1.56
   2 -13   0   29.90    0.98
  11   2   0   29.51    1.51
  11   2   0   29.45    2.12
 -13  11   0   27.70    1.38
  -2  13   0   27.58    1.00
  13 -11   0   29.62    2.16
  -2  13   0   29.59    1.61
  13 -11   0   30.24    1.35
  13 -11   0   30.77    1.49
 -11  -2   0   32.06    2.03
 -11  -2   0   32.58    1.66
  -2  13   0   29.33    1.21
 -11  -2   0   30.70    1.72
   5 -13   0   15.61    0.80
   8   5   0   16.51    1.11
 -13   8   0   14.33    1.18
   8   5   0   18.04    1.61
 -13   8   0   13.72    1.60
   8   5   0   12.33    0.99
 -13   8   0   14.82    1.15
   5 -13   0   16.06    0.95
 -13   8   0   14.45    1.16
  -8  -5   0   12.03    1.22
  -5  13   0   14.64    0.94
  13  -8   0   12.56    1.12
  13  -8   0   14.80    1.69
  13  -8   0   14.44    1.10
  -8  -5   0   15.24    1.56
  -5  13   0   14.72    0.74
  -8  -5   0   14.22    1.15
 -13   5   0    5.28    1.22
   5   8   0    4.48    0.65
   5   8   0    4.92    0.65
 -13   5   0    5.83    0.79
   5   8   0    4.04    0.92
 -13   5   0    4.29    0.82
   8 -13   0    5.22    0.63
   8 -13   0    5.90    0.67
 -13   5   0    4.40    0.84
  -8  13   0    5.94    0.71
  13  -5   0    4.18    1.33
  13  -5   0    6.04    0.87
  -8  13   0    5.02    0.60
  -5  -8   0    5.12    0.95
  -5  -8   0    5.44    0.70
  13  -5   0    4.09    0.70
  -5  -8   0    5.29    0.84
 -13   2   0   77.71    2.75
   2  11   0   78.73    2.29
   2  11   0   81.40    2.78
  11 -13   0   74.72    2.34
   2  11   0   75.93    2.01
 -13   2   0   77.35    2.72
 -13   2   0   76.90    2.42
  11 -13   0   79.48    2.43
 -13   2   0   76.69    3.13
 -11  13   0   80.28    2.35
  -2 -11   0   78.43    1.90
  13  -2   0   79.30    2.55
 -11  13   0   77.76    2.14
  -2 -11   0   75.98    2.78
 -11  13   0   78.40    2.42
  13  -2   0   80.20    2.65
  13  -2   0   75.18    3.29
 -11  13   0   75.41    3.11
  13   1   0   83.11    2.64
   1 -14   0   78.80    1.88
 -14  13   0   77.94    2.57
  13   1   0   81.55    2.72
  13   1   0   84.33    3.48
 -14  13   0   79.93    2.46
 -14  13   0   84.05    2.65
 -14  13   0   78.63    3.24
  14 -13   0   80.05    2.57
  -1  14   0   75.64    2.76
 -13  -1   0   83.02    3.42
 -13  -1   0   77.91    2.84
  -1  14   0   76.92    2.14
  -1  14   0   78.85    2.00
 -13  -1   0   77.43    2.79
 -13  -1   0   75.51    2.42
  14 -13   0   75.25    3.36
   4 -14   0   99.38    2.56
 -14  10   0   99.04    2.97
  10   4   0   93.85    2.81
  10   4   0   99.11    3.60
   4 -14   0  100.65    2.39
 -14  10   0   96.71    2.90
 -14  10   0   98.45    3.01
  10   4   0   94.81    2.91
 -14  10   0   96.51    3.70
 -10  -4   0   95.52    3.45
 -10  -4   0  100.43    3.10
  14 -10   0   96.55    2.81
  -4  14   0   99.07    2.60
  14 -10   0   97.76    3.90
 -10  -4   0   95.62    3.02
  -4  14   0   99.11    2.30
 -14   7   0   18.65    1.35
 -14   7   0   21.12    1.24
 -14   7   0   17.35    1.80
   7   7   0   19.88    1.12
   7 -14   0   20.79    0.99
   7 -14   0   20.49    1.10
   7   7   0   20.34    1.79
 -14   7   0   20.46    1.38
   7   7   0   19.71    1.20
  -7  14   0   20.97    0.95
  14  -7   0   20.49    2.14
  14  -7   0   20.23    1.29
  -7  -7   0   20.02    1.26
  14  -7   0   20.54    1.35
  -7  14   0   18.78    1.10
  -7  -7   0   17.67    1.63
 -14   4   0    1.81    0.61
 -14   4   0    3.00    0.80
  10 -14   0    2.52    0.57
 -14   4   0   -0.12    0.94
  10 -14   0    3.01    0.60
 -14   4   0    2.47    0.86
   4  10   0    2.53    0.53
   4  10   0    2.94    0.55
   4  10   0    2.15    0.83
 -10  14   0    2.41    0.44
  14  -4   0    1.71    0.64
  -4 -10   0    3.00    0.94
  14  -4   0    2.85    0.75
  -4 -10   0    1.39    0.55
  -4 -10   0    3.52    0.60
  -4 -10   0    2.90    0.51
 -10  14   0    2.24    0.53
  14  -4   0    2.85    1.24
 -10  14   0    2.47    0.59
  13 -14   0   80.92    2.60
   1  13   0   79.91    2.01
   1  13   0   78.00    2.18
  13 -14   0   83.62    2.56
 -14   1   0   81.94    2.86
   1  13   0   84.33    2.91
 -14   1   0   77.95    3.28
   1  13   0   82.83    2.09
 -14   1   0   81.96    2.57
 -14   1   0   82.80    2.87
  -1 -13   0   82.65    1.92
  14  -1   0   79.45    3.49
 -13  14   0   84.70    2.57
  -1 -13   0   80.89    2.94
 -13  14   0   80.87    2.37
  14  -1   0   80.93    2.69
  14  -1   0   77.60    2.72
 -13  14   0   80.88    3.30
 -13  14   0   81.89    2.64
  12   3   0    3.06    0.67
 -15  12   0    1.10    0.91
   3 -15   0    2.31    0.36
  12   3   0    1.84    1.03
 -15  12   0    1.20    0.58
 -15  12   0    1.78    0.60
  12   3   0    2.06    0.65
 -15  12   0    1.87    0.60
  -3  15   0    2.14    0.74
  15 -12   0    0.62    1.12
  -3  15   0    1.83    0.51
 -12  -3   0    1.66    0.71
  -3  15   0    1.70    0.35
 -12  -3   0    0.23    0.65
  15 -12   0    1.80    0.55
 -12  -3   0    2.08    1.00
  15 -12   0    2.49    0.71
 -15   9   0    0.74    0.61
 -15   9   0   -0.30    0.90
   6 -15   0    0.32    0.44
   9   6   0    1.01    0.58
 -15   9   0    0.40    0.62
   6 -15   0    0.73    0.36
   9   6   0    0.04    0.97
 -15   9   0    0.20    0.49
   9   6   0    1.41    0.55
  -9  -6   0    0.52    0.62
  -6  15   0    1.03    0.34
  -6  15   0    0.69    0.45
  15  -9   0    0.99    0.58
  -9  -6   0   -0.06    0.76
  -9  -6   0    0.46    0.65
  15  -9   0    1.09    1.06
  15  -9   0    0.78    0.57
 -15   6   0   46.63    2.54
   9 -15   0   40.76    1.59
 -15   6   0   39.45    1.93
 -15   6   0   41.99    1.93
   6   9   0   41.63    1.53
   6   9   0   43.15    2.18
 -15   6   0   43.77    1.81
   6   9   0   43.86    1.64
   9 -15   0   42.17    1.55
  15  -6   0   41.35    1.81
  -6  -9   0   41.13    1.85
  -9  15   0   43.25    1.49
  -9  15   0   42.66    1.16
  15  -6   0   40.47    1.82
  -9  15   0   39.30    1.62
  -6  -9   0   42.35    1.65
  15  -6   0   44.04    2.64
  -6  -9   0   42.34    2.10
 -15   3   0    7.36    0.90
 -15   3   0    7.87    1.38
   3  12   0    7.68    0.74
   3  12   0    8.22    0.73
   3  12   0    7.94    0.92
   3  12   0    8.71    1.18
  12 -15   0    6.93    0.81
  12 -15   0    6.82    0.81
 -15   3   0    8.69    1.17
 -15   3   0    8.30    1.13
 -12  15   0    8.74    1.38
 -12  15   0    8.07    0.94
 -12  15   0    7.37    0.71
  -3 -12   0    9.38    0.66
 -12  15   0    7.74    0.82
  15  -3   0    5.41    1.36
  15  -3   0    8.08    1.01
  -3 -12   0    7.04    1.04
  15  -3   0    6.20    0.84
 -15   0   0   14.94    1.31
 -15   0   0   13.17    1.33
  15 -15   0   13.77    1.12
   0  15   0   13.34    0.82
 -15   0   0   14.64    1.07
   0  15   0   14.56    1.34
   0  15   0   12.22    0.84
   0  15   0   14.26    0.80
 -15   0   0   15.10    1.80
  15   0   0   13.23    1.76
 -15  15   0   15.73    1.19
   0 -15   0   15.00    0.64
  15   0   0   14.21    1.19
  15   0   0   14.92    1.20
 -15  15   0   16.26    1.78
 -15  15   0   12.69    1.08
   0 -15   0   13.57    1.36
 -15  15   0   15.30    1.05
 -16  14   0    8.54    1.00
  14   2   0   10.71    1.62
 -16  14   0    8.37    1.00
   2 -16   0    9.15    0.55
 -16  14   0    8.98    1.41
  14   2   0    7.23    0.94
  14   2   0    8.03    0.93
 -16  14   0   10.30    1.02
  16 -14   0    8.93    1.54
  -2  16   0    8.93    1.14
  -2  16   0   10.02    0.84
  16 -14   0    9.87    0.97
  -2  16   0    8.71    0.60
 -14  -2   0    9.66    1.52
 -14  -2   0    8.73    0.86
 -14  -2   0   10.46    1.26
 -14  -2   0    6.69    0.98
 -16  11   0   10.15    1.16
  11   5   0    9.05    0.98
 -16  11   0    8.15    0.96
   5 -16   0    7.38    0.75
  11   5   0    9.93    1.54
  11   5   0    9.22    0.94
 -16  11   0    6.39    0.85
 -16  11   0    7.27    1.32
   5 -16   0    8.65    0.63
  -5  16   0    7.07    0.77
  -5  16   0    7.98    0.59
  16 -11   0    7.56    0.91
  16 -11   0    5.69    1.43
 -11  -5   0    7.83    1.02
 -11  -5   0    8.21    1.05
  16 -11   0    8.08    0.90
 -11  -5   0    8.00    1.31
   8   8   0   18.29    1.15
   8   8   0   16.49    1.71
   8 -16   0   19.32    1.01
   8   8   0   19.62    1.14
 -16   8   0   18.74    1.39
 -16   8   0   20.68    1.37
 -16   8   0   17.81    1.21
   8 -16   0   18.82    1.12
 -16   8   0   20.21    2.01
  -8  -8   0   16.88    1.55
  16  -8   0   19.66    1.28
  16  -8   0   21.99    2.08
  -8  16   0   19.15    0.94
  16  -8   0   18.33    1.28
  -8  -8   0   17.80    1.22
  -8  16   0   19.65    1.13
 -16   5   0   28.12    1.49
 -16   5   0   29.22    2.16
   5  11   0   29.40    1.88
   5  11   0   29.48    1.32
  11 -16   0   29.21    1.37
   5  11   0   29.63    1.27
 -16   5   0   28.42    1.73
  11 -16   0   29.83    1.37
 -16   5   0   30.88    1.77
  -5 -11   0   28.67    1.25
  16  -5   0   28.23    2.33
  -5 -11   0   30.22    1.25
  -5 -11   0   29.57    1.90
 -11  16   0   29.58    1.32
  16  -5   0   32.06    1.65
  -5 -11   0   29.47    1.36
 -11  16   0   28.65    1.06
  16  -5   0   28.34    1.61
 -11  16   0   30.66    1.47
   2  14   0   11.55    0.77
   2  14   0   12.70    1.35
 -16   2   0   12.25    1.03
 -16   2   0   11.11    1.56
   2  14   0   10.50    0.99
  14 -16   0   11.95    1.00
 -16   2   0   11.10    1.18
  14 -16   0   11.89    1.02
 -16   2   0   13.83    1.41
 -14  16   0   11.93    1.01
  16  -2   0   12.08    1.12
  -2 -14   0   12.57    0.62
 -14  16   0    9.33    1.48
  16  -2   0   10.59    1.66
  16  -2   0   12.38    1.18
  -2 -14   0   11.15    1.33
 -14  16   0   11.29    0.88
 -14  16   0   13.00    1.04
 -17  16   0    3.55    0.81
  16   1   0    3.96    1.29
 -17  16   0    3.03    1.14
 -17  16   0    4.09    0.78
  16   1   0    4.35    0.80
  16   1   0    2.57    0.71
   1 -17   0    3.18    0.36
 -17  16   0    2.26    0.62
  17 -16   0    3.57    0.69
 -16  -1   0    3.96    0.89
  -1  17   0    3.86    0.58
 -16  -1   0    3.58    0.89
 -16  -1   0    3.49    0.66
  -1  17   0    2.91    0.44
 -16  -1   0    4.19    1.26
  -1  17   0    3.64    0.88
  13   4   0   38.44    1.85
 -17  13   0   40.22    1.97
 -17  13   0   42.07    1.86
   4 -17   0   39.76    1.26
  13   4   0   40.36    1.82
  13   4   0   37.27    2.50
 -17  13   0   38.53    2.49
 -17  13   0   40.12    1.87
 -13  -4   0   39.79    2.01
  17 -13   0   40.07    1.81
  -4  17   0   39.62    1.20
 -13  -4   0   37.59    1.94
  -4  17   0   37.19    1.98
  -4  17   0   38.87    1.53
 -13  -4   0   39.21    2.33
  17 -13   0   41.35    2.72
  17 -13   0   38.60    1.67
 -17  10   0    8.71    1.37
  10   7   0    9.26    0.95
 -17  10   0   11.55    1.06
   7 -17   0    9.80    0.74
   7 -17   0   12.02    0.92
 -17  10   0   11.35    1.17
  10   7   0   11.85    1.10
  10   7   0   12.10    1.48
 -17  10   0   11.35    1.16
 -10  -7   0   11.35    1.18
  -7  17   0   10.01    0.90
 -10  -7   0   10.13    1.09
  17 -10   0   10.19    1.04
  17 -10   0   12.61    1.10
  17 -10   0    8.05    1.53
  -7  17   0   10.86    0.68
 -10  -7   0   14.49    1.65
   7  10   0   12.86    0.95
  10 -17   0   13.01    1.00
 -17   7   0   11.34    1.28
 -17   7   0   12.96    1.67
 -17   7   0   13.56    1.38
 -17   7   0    9.36    0.99
   7  10   0   12.14    0.99
  10 -17   0   13.06    0.91
   7  10   0   13.13    1.40
 -10  17   0   10.60    0.81
  17  -7   0   10.97    1.12
  -7 -10   0   13.68    1.49
  17  -7   0   12.94    1.12
  17  -7   0   10.90    1.71
  -7 -10   0   11.83    1.00
 -10  17   0   13.61    1.00
 -10  17   0   12.58    0.61
  -7 -10   0   12.78    1.26
 -17   4   0    9.64    0.94
  13 -17   0   10.65    0.92
  13 -17   0   10.76    0.97
   4  13   0    9.60    1.19
   4  13   0   10.71    0.82
 -17   4   0   10.23    1.53
 -17   4   0    9.41    1.18
 -17   4   0    8.31    1.13
   4  13   0    9.57    0.79
 -13  17   0    9.54    0.91
 -13  17   0   10.33    0.78
  -4 -13   0   10.30    0.76
 -13  17   0    9.41    0.87
  17  -4   0   10.85    1.14
  17  -4   0   10.67    1.05
 -13  17   0   11.37    1.52
  17  -4   0    9.17    1.63
  -4 -13   0   11.70    1.38
   1  16   0    8.12    0.83
 -17   1   0    7.23    1.15
   1  16   0    8.67    0.64
 -17   1   0    7.59    1.17
  16 -17   0    7.49    0.93
 -17   1   0    6.76    0.89
   1  16   0    8.12    1.17
 -17   1   0    7.38    1.46
  17  -1   0    7.08    1.50
  17  -1   0    7.67    0.97
 -16  17   0    6.56    0.88
 -16  17   0    8.65    1.48
  -1 -16   0    9.19    1.25
  -1 -16   0    8.30    0.48
 -16  17   0    8.31    0.97
  17  -1   0    6.57    0.97
 -16  17   0    7.50    0.85
   3 -18   0    7.16    0.53
 -18  15   0    7.52    1.01
  15   3   0    8.52    1.03
 -18  15   0    6.66    0.91
  15   3   0    6.01    0.88
 -18  15   0    6.65    0.97
 -18  15   0    7.04    1.35
  15   3   0    6.88    1.51
  -3  18   0    6.77    0.76
 -15  -3   0    7.69    0.82
 -15  -3   0    8.61    1.20
  18 -15   0    9.38    0.99
  -3  18   0    7.07    0.53
  -3  18   0   11.27    1.28
  18 -15   0    8.89    1.56
 -15  -3   0    5.40    1.18
 -15  -3   0    7.51    1.11
  12   6   0    0.68    0.53
 -18  12   0    0.95    0.57
  12   6   0   -0.83    0.89
  12   6   0    1.51    0.61
 -18  12   0    1.42    0.75
   6 -18   0    1.07    0.37
   6 -18   0    0.99    0.49
 -18  12   0    1.13    0.66
 -18  12   0    0.41    0.88
  -6  18   0    0.71    0.30
  18 -12   0   -0.23    0.93
  18 -12   0    0.97    0.61
 -12  -6   0    0.96    0.96
  -6  18   0    1.21    0.51
  18 -12   0    1.36    0.60
 -12  -6   0    0.28    0.63
 -12  -6   0    0.88    0.63
   9   9   0   -0.35    0.45
   9 -18   0    0.16    0.35
 -18   9   0   -0.04    0.63
   9   9   0    0.27    0.46
   9 -18   0    0.67    0.46
   9   9   0    0.28    0.78
 -18   9   0    0.46    0.53
 -18   9   0    0.05    0.84
 -18   9   0   -0.56    0.53
  -9  -9   0    0.49    0.54
  -9  18   0   -0.45    0.43
  18  -9   0   -0.93    0.89
  18  -9   0    0.51    0.54
  18  -9   0    0.17    0.53
  -9  -9   0   -0.45    0.62
  -9  18   0    0.17    0.34
   6  12   0    2.70    0.59
 -18   6   0    1.55    0.73
 -18   6   0    3.29    1.14
  12 -18   0    2.02    0.56
 -18   6   0    2.81    0.78
 -18   6   0    3.06    0.69
   6  12   0    1.92    0.50
   6  12   0    1.94    0.91
  12 -18   0    1.96    0.53
 -12  18   0    1.98    0.57
  18  -6   0    2.74    0.72
  -6 -12   0    2.36    0.65
  -6 -12   0    2.80    0.55
 -12  18   0    1.56    0.38
  18  -6   0    1.67    0.66
  18  -6   0    2.85    1.26
 -12  18   0    1.47    0.50
  -6 -12   0    3.03    0.91
   3  15   0    3.90    0.54
   3  15   0    4.11    0.77
  15 -18   0    3.65    0.69
 -18   3   0    4.63    0.76
  15 -18   0    3.66    0.74
 -18   3   0    3.20    0.91
   3  15   0    4.03    0.57
   3  15   0    4.43    0.97
 -18   3   0    5.21    1.28
  18  -3   0    3.67    0.82
  -3 -15   0    3.96    0.42
 -15  18   0    2.86    0.72
  18  -3   0    3.86    1.39
 -15  18   0    2.49    1.08
  18  -3   0    2.73    0.67
 -15  18   0    3.75    0.72
  -3 -15   0    3.93    0.95
 -15  18   0    4.26    0.61
 -18   0   0    4.78    0.78
  18 -18   0    3.23    0.72
   0  18   0    4.76    0.60
   0  18   0    4.93    0.49
   0  18   0    4.38    0.53
 -18   0   0    3.96    1.12
   0  18   0    3.75    0.58
   0  18   0    3.56    0.94
 -18   0   0    4.60    0.95
 -18  18   0    4.13    0.81
   0 -18   0    3.23    0.89
 -18  18   0    3.49    0.69
   0 -18   0    4.13    0.38
  18   0   0    4.60    0.84
  18   0   0    6.68    1.44
  18   0   0    3.10    0.76
 -18  18   0    3.42    0.74
 -18  18   0    2.93    1.14
  17   2   0   -0.02    0.52
 -19  17   0    0.68    0.52
  17   2   0    0.44    0.98
   2 -19   0    0.91    0.26
 -19  17   0    1.27    0.95
  17   2   0    1.12    0.55
 -19  17   0    1.48    0.61
  19 -17   0   -0.16    0.47
  -2  19   0    1.34    0.47
 -17  -2   0   -0.69    0.90
 -17  -2   0    2.31    0.82
  -2  19   0    1.55    0.77
 -17  -2   0    1.31    0.48
  -2  19   0    1.03    0.32
  19 -17   0    0.39    1.09
  14   5   0    4.18    0.80
  14   5   0    4.42    0.78
 -19  14   0    4.24    1.21
  14   5   0    5.09    1.28
   5 -19   0    4.98    0.53
   5 -19   0    3.93    0.62
 -19  14   0    3.48    0.77
 -19  14   0    3.42    0.80
 -14  -5   0    6.00    1.01
  19 -14   0    3.26    1.27
 -14  -5   0    7.26    1.34
  19 -14   0    5.91    0.96
  -5  19   0    5.66    0.51
 -14  -5   0    5.04    0.97
  19 -14   0    5.95    0.82
  -5  19   0    5.65    0.75
  -5  19   0    5.58    0.97
   8 -19   0   13.30    0.86
  11   8   0   11.30    1.10
  11   8   0   11.38    1.51
  11   8   0   13.44    1.08
   8 -19   0   13.56    1.01
 -19  11   0   12.58    1.74
 -19  11   0   11.52    1.18
 -19  11   0   12.76    1.35
 -11  -8   0   12.48    1.27
  19 -11   0   15.16    2.07
  19 -11   0   12.21    1.15
  -8  19   0   13.69    1.05
  19 -11   0   13.31    1.16
 -11  -8   0   14.75    1.55
 -11  -8   0   14.13    1.36
  -8  19   0   13.66    0.79
   8  11   0   10.24    0.90
   8  11   0   10.02    1.36
  11 -19   0   11.87    0.90
 -19   8   0   10.62    1.13
  11 -19   0   11.38    0.97
   8  11   0   12.00    1.03
 -19   8   0   13.04    1.74
  19  -8   0   12.20    1.15
  -8 -11   0   10.50    1.04
 -11  19   0   12.29    1.03
  -8 -11   0   10.67    1.16
  19  -8   0   13.74    2.02
  -8 -11   0   11.46    1.45
 -11  19   0   11.36    0.60
  19  -8   0   10.41    1.13
 -11  19   0   11.20    0.85
  14 -19   0    4.74    0.76
 -19   5   0    5.18    0.96
   5  14   0    4.89    0.62
   5  14   0    4.08    0.95
 -19   5   0    3.92    1.19
 -19   5   0    5.64    0.87
  14 -19   0    5.10    0.79
   5  14   0    6.09    0.72
 -19   5   0    6.02    1.29
  -5 -14   0    3.78    0.58
  19  -5   0    5.26    0.95
  19  -5   0    5.45    1.48
 -14  19   0    5.15    0.75
 -14  19   0    6.00    0.88
  -5 -14   0    5.45    1.06
 -14  19   0    6.09    0.66
  19  -5   0    4.06    0.78
   2  17   0   15.12    1.12
 -19   2   0   13.28    1.14
  17 -19   0   15.12    1.21
   2  17   0   12.66    0.81
   2  17   0   11.85    1.42
   2  17   0   12.37    0.81
 -19   2   0   11.98    1.39
 -19   2   0   13.61    1.56
  19  -2   0   10.23    1.09
 -17  19   0   13.20    1.01
 -17  19   0   14.80    1.80
 -17  19   0   13.40    1.18
  -2 -17   0   13.06    1.52
  -2 -17   0   13.37    0.58
 -17  19   0   13.04    1.19
  19  -2   0   12.66    2.01
  19  -2   0   13.54    1.30
  19   1   0    6.43    1.05
 -20  19   0    5.13    0.91
 -20  19   0    5.09    0.92
  19   1   0    8.44    1.77
  19   1   0    5.31    0.92
   1 -20   0    6.42    0.45
 -20  19   0    6.34    1.42
 -20  19   0    5.86    0.89
 -19  -1   0    5.99    1.32
 -19  -1   0    7.70    1.23
  -1  20   0    5.82    0.49
  -1  20   0    6.57    0.57
  -1  20   0    7.97    1.20
 -19  -1   0    5.70    0.86
  -1  20   0    6.34    0.67
  -1  20   0    5.98    0.71
 -19  -1   0    7.06    1.22
  20 -19   0    5.44    0.96
 -20  16   0   53.99    2.34
  16   4   0   55.33    2.36
 -20  16   0   52.71    2.34
 -20  16   0   54.93    3.09
  16   4   0   57.62    3.19
 -20  16   0   51.16    2.41
   4 -20   0   56.27    1.60
  16   4   0   53.57    2.23
 -16  -4   0   51.30    2.00
  -4  20   0   52.07    1.95
 -16  -4   0   54.51    2.58
  20 -16   0   51.31    3.12
 -16  -4   0   56.30    2.57
  20 -16   0   55.47    2.33
  -4  20   0   56.11    2.44
  -4  20   0   56.98    1.52
   7 -20   0   13.09    0.81
  13   7   0   11.96    1.63
   7 -20   0   14.20    1.04
 -20  13   0   11.86    1.69
 -20  13   0   12.74    1.18
  13   7   0   14.51    1.21
 -20  13   0   13.48    1.30
 -20  13   0   13.01    1.32
  13   7   0   11.73    1.06
  20 -13   0   12.39    1.88
 -13  -7   0   14.86    1.78
  -7  20   0   11.65    0.99
 -13  -7   0   13.06    1.33
  20 -13   0    9.30    1.11
 -13  -7   0   11.43    1.22
  -7  20   0   14.32    0.76
  20 -13   0   12.18    1.13
 -20  10   0    6.19    1.33
  10 -20   0    6.91    0.81
  10 -20   0    8.38    0.77
  10  10   0    8.72    0.91
 -20  10   0    5.98    0.92
 -20  10   0    7.97    1.16
  10  10   0    8.41    0.97
 -20  10   0    6.03    1.06
  10  10   0    5.49    1.22
 -10 -10   0    8.74    1.31
  20 -10   0    7.84    1.65
 -10  20   0    9.03    0.94
  20 -10   0    8.88    1.09
  20 -10   0    8.32    1.06
 -10  20   0    8.49    0.71
 -10 -10   0    6.32    0.93
   7  13   0    0.02    0.38
 -20   7   0   -0.08    0.56
   7  13   0    0.31    0.45
  13 -20   0    0.13    0.46
 -20   7   0   -0.87    0.44
  13 -20   0   -0.23    0.37
 -20   7   0    1.00    0.53
 -20   7   0    0.23    0.93
   7  13   0    0.64    0.84
 -13  20   0   -0.02    0.30
  -7 -13   0    0.01    0.39
  -7 -13   0   -0.11    0.63
  20  -7   0   -0.02    0.46
 -13  20   0   -0.16    0.43
  20  -7   0    0.87    0.57
 -13  20   0    0.34    0.42
  20  -7   0    0.29    1.00
  -7 -13   0    0.47    0.55
   4  16   0    7.07    0.70
   4  16   0    7.49    0.75
 -20   4   0    7.04    1.17
 -20   4   0    7.15    0.98
   4  16   0    7.76    1.20
 -20   4   0    6.08    1.14
  16 -20   0    7.43    0.95
  -4 -16   0    8.26    0.59
 -16  20   0    7.06    1.38
 -16  20   0    8.84    0.97
 -16  20   0    8.53    1.05
 -16  20   0    8.13    0.79
  -4 -16   0    5.79    1.15
  20  -4   0    6.74    1.55
  20  -4   0    8.78    1.12
  20  -4   0    7.42    1.08
 -20   1   0    1.35    0.72
   1  19   0    2.85    0.50
 -20   1   0    3.28    0.93
   1  19   0    3.52    0.49
  19 -20   0    2.85    0.73
   1  19   0    2.87    0.65
 -20   1   0    2.54    1.15
 -20   1   0    2.55    0.65
   1  19   0    3.44    0.93
 -19  20   0    3.59    0.70
  20  -1   0    1.69    1.30
  20  -1   0    1.83    0.66
 -19  20   0    4.30    0.82
  -1 -19   0    3.50    0.33
  20  -1   0    2.42    0.80
  -1 -19   0    0.95    0.79
 -19  20   0    4.98    1.32
 -21  18   0   28.08    1.83
 -21  18   0   22.65    2.27
  18   3   0   23.62    2.30
  18   3   0   28.90    1.79
 -21  18   0   22.79    1.61
   3 -21   0   28.05    1.00
  18   3   0   27.76    1.66
 -21  18   0   27.72    1.67
  -3  21   0   27.95    0.98
 -18  -3   0   26.82    1.87
 -18  -3   0   28.99    2.26
  21 -18   0   27.90    2.56
  -3  21   0   27.46    1.35
 -18  -3   0   27.16    1.46
  -3  21   0   27.07    1.85
  21 -18   0   26.87    1.65
   6 -21   0   22.32    1.23
 -21  15   0   20.25    2.17
 -21  15   0   19.47    1.44
  15   6   0   19.13    1.94
  15   6   0   21.55    1.48
  15   6   0   19.78    1.35
 -21  15   0   19.21    1.51
   6 -21   0   21.53    0.99
  -6  21   0   20.02    0.86
 -15  -6   0   19.54    1.17
  -6  21   0   23.14    1.65
  21 -15   0   18.96    1.40
  21 -15   0   18.89    2.34
 -15  -6   0   21.18    1.70
 -15  -6   0   22.40    1.68
  21 -15   0   18.36    1.34
  -6  21   0   21.90    1.30
  12   9   0   30.71    1.50
   9 -21   0   28.70    1.47
 -21  12   0   31.49    1.99
  12   9   0   30.96    1.68
 -21  12   0   32.15    1.75
 -21  12   0   29.15    1.84
 -21  12   0   28.85    2.29
   9 -21   0   29.42    1.31
  12   9   0   25.73    2.10
  -9  21   0   29.77    1.19
  21 -12   0   28.75    2.57
  21 -12   0   30.56    1.80
  -9  21   0   28.53    1.51
 -12  -9   0   24.93    2.04
 -12  -9   0   29.54    1.75
  21 -12   0   32.89    1.73
  12 -21   0    6.48    0.86
 -21   9   0    3.81    0.80
   9  12   0    5.26    0.71
 -21   9   0    5.49    1.06
 -21   9   0    3.98    1.23
  12 -21   0    6.60    0.81
   9  12   0    5.52    0.83
 -21   9   0    5.30    1.02
   9  12   0    5.94    1.28
 -12  21   0    5.58    0.48
  21  -9   0    5.39    1.47
  21  -9   0    3.95    0.80
 -12  21   0    5.04    0.68
  -9 -12   0    6.58    1.29
  21  -9   0    6.55    1.00
  -9 -12   0    5.60    0.82
  -9 -12   0    5.23    0.93
 -12  21   0    5.50    0.85
   6  15   0    2.85    1.01
 -21   6   0    5.35    1.11
 -21   6   0    5.31    0.92
 -21   6   0    2.12    1.26
  15 -21   0    5.74    0.86
  15 -21   0    5.19    0.81
   6  15   0    4.50    0.67
 -21   6   0    6.25    1.07
   6  15   0    4.77    0.61
  21  -6   0    3.56    0.79
 -15  21   0    4.02    0.70
  -6 -15   0    4.86    0.65
  -6 -15   0    4.02    0.49
  21  -6   0    5.26    1.49
 -15  21   0    4.35    0.84
 -15  21   0    4.60    0.60
  -6 -15   0    5.49    0.66
  21  -6   0    4.02    0.85
  -6 -15   0    4.51    1.03
 -21   3   0    3.50    1.00
   3  18   0    2.92    0.96
   3  18   0    3.29    0.75
 -21   3   0    2.50    0.88
 -21   3   0    3.49    0.79
   3  18   0    2.24    0.48
   3  18   0    3.47    0.56
  18 -21   0    1.84    0.70
 -21   3   0    1.78    1.09
 -18  21   0    2.13    0.74
  -3 -18   0    2.63    0.99
  21  -3   0    1.75    1.20
  21  -3   0    3.95    0.90
 -18  21   0    2.63    0.73
  -3 -18   0    3.59    0.36
 -18  21   0    3.00    1.16
 -18  21   0    3.24    0.65
 -21   0   0   12.11    1.89
 -21   0   0   12.10    1.52
   0  21   0   12.29    0.78
 -21   0   0   13.81    1.69
  21 -21   0   13.87    1.35
   0  21   0   14.27    1.03
   0  21   0   12.30    0.90
   0  21   0   10.74    1.44
 -21   0   0   13.86    1.23
   0  21   0   12.95    0.76
 -21  21   0   11.56    1.23
 -21  21   0   13.92    1.90
  21   0   0   11.99    2.05
   0 -21   0   13.94    0.59
 -21  21   0   15.13    1.44
 -21  21   0   17.43    1.35
  21   0   0   13.32    1.39
  21   0   0   15.14    1.39
 -22  20   0   13.99    1.35
  20   2   0   19.06    2.44
  20   2   0   14.53    1.47
   2 -22   0   15.00    0.71
 -22  20   0   14.90    1.98
 -22  20   0   16.99    1.55
  20   2   0   15.71    1.39
 -20  -2   0   16.77    1.28
  -2  22   0   16.85    1.11
 -20  -2   0   17.65    1.71
  -2  22   0   18.42    1.63
  22 -20   0   15.83    1.41
  -2  22   0   15.26    0.67
  -2  22   0   16.01    0.76
  -2  22   0   16.78    0.83
 -20  -2   0   13.12    1.87
 -20  -2   0   17.43    1.86
 -22  17   0   29.62    1.80
   5 -22   0   28.41    1.12
  17   5   0   29.06    1.68
  17   5   0   29.70    1.82
 -22  17   0   27.74    2.43
 -22  17   0   27.05    1.85
  17   5   0   32.50    2.69
 -22  17   0   29.54    1.80
  22 -17   0   30.76    2.76
 -17  -5   0   27.60    2.27
  -5  22   0   28.26    1.83
  -5  22   0   28.36    1.48
  -5  22   0   29.74    1.02
  22 -17   0   23.83    1.68
 -17  -5   0   29.39    2.01
 -17  -5   0   26.41    1.41
 -17  -5   0   27.10    1.97
  14   8   0    5.60    0.91
 -22  14   0    8.45    1.19
  14   8   0    6.69    1.49
   8 -22   0    5.34    0.79
 -22  14   0    7.90    1.11
 -22  14   0    5.15    0.99
 -22  14   0    6.60    1.49
   8 -22   0    6.72    0.67
  14   8   0    8.70    0.99
  22 -14   0    6.27    0.94
  -8  22   0    5.59    0.82
  22 -14   0    6.13    0.97
 -14  -8   0    8.28    1.22
  22 -14   0    6.26    1.68
  -8  22   0    6.41    0.61
 -14  -8   0    6.61    1.07
 -22  11   0    4.72    1.32
  11 -22   0    5.02    0.70
  11 -22   0    4.71    0.79
 -22  11   0    7.83    1.22
  11  11   0    4.85    0.77
 -22  11   0    7.19    1.26
 -22  11   0    5.46    0.91
  11  11   0    4.10    1.17
  11  11   0    6.12    0.88
 -11  22   0    4.34    0.77
 -11 -11   0    6.88    0.96
  22 -11   0    6.25    0.99
  22 -11   0    3.54    0.80
 -11  22   0    6.01    0.67
 -11 -11   0    5.97    1.25
  22 -11   0    7.05    1.72
 -11  22   0    5.27    0.40
  14 -22   0    7.52    0.95
 -22   8   0    8.32    1.58
   8  14   0    9.42    0.87
 -22   8   0    8.19    1.08
 -22   8   0    8.64    1.26
   8  14   0    7.37    0.91
   8  14   0    5.61    1.24
 -22   8   0    9.98    1.38
  14 -22   0    8.64    0.92
  22  -8   0    6.42    1.63
  -8 -14   0    8.09    1.41
 -14  22   0    9.85    0.89
  -8 -14   0    7.10    0.96
 -14  22   0    8.95    1.09
  -8 -14   0    7.54    0.86
  22  -8   0    7.53    1.04
 -14  22   0    8.07    0.66
  22  -8   0    8.04    1.11
   5  17   0    9.59    0.79
 -22   5   0   10.72    1.49
  17 -22   0    8.07    1.04
   5  17   0   13.56    1.64
   5  17   0   10.36    0.90
 -22   5   0    9.53    1.74
 -22   5   0    9.60    1.17
 -22   5   0   10.29    1.38
  22  -5   0   12.12    1.38
  22  -5   0    8.94    1.16
 -17  22   0   11.37    1.06
 -17  22   0   10.92    1.09
  -5 -17   0    8.60    1.30
 -17  22   0    9.80    0.90
  -5 -17   0   11.29    0.72
 -17  22   0   10.03    1.64
  22  -5   0    8.06    1.74
   2  20   0    6.22    0.69
   2  20   0    5.14    1.13
   2  20   0    4.98    0.84
 -22   2   0    2.62    0.94
 -22   2   0    4.81    0.90
 -22   2   0    3.61    1.08
  20 -22   0    3.59    0.84
   2  20   0    5.56    0.61
 -22   2   0    3.55    1.31
  22  -2   0    5.65    1.08
 -20  22   0    5.74    0.86
  -2 -20   0    6.92    1.28
  22  -2   0    6.73    1.77
  -2 -20   0    6.12    0.35
 -20  22   0    7.04    1.04
 -20  22   0    6.38    1.47
  22  -2   0    6.08    1.05
 -20  22   0    6.10    1.05
 -23  22   0   25.75    1.80
  22   1   0   24.85    1.75
  22   1   0   27.43    1.86
  22   1   0   28.24    2.78
 -23  22   0   25.21    2.39
 -23  22   0   27.87    1.79
   1 -23   0   28.70    0.92
 -23  22   0   32.22    1.99
 -22  -1   0   26.98    2.11
 -22  -1   0   25.06    1.56
  23 -22   0   24.81    1.78
  -1  23   0   26.27    1.00
  -1  23   0   22.83    1.91
  -1  23   0   28.22    1.31
 -22  -1   0   29.55    2.53
 -22  -1   0   26.61    2.15
  -1  23   0   28.33    1.07
  -1  23   0   26.85    1.32
  19   4   0   26.81    1.82
   4 -23   0   26.20    1.03
  19   4   0   25.35    2.78
 -23  19   0   26.20    1.79
 -23  19   0   24.53    1.73
 -23  19   0   27.62    1.89
 -23  19   0   25.74    2.47
  19   4   0   29.18    1.76
 -19  -4   0   25.78    1.48
  -4  23   0   25.04    1.41
 -19  -4   0   24.95    2.00
 -19  -4   0   24.34    1.89
  -4  23   0   26.06    1.91
  -4  23   0   25.77    0.93
  23 -19   0   24.16    1.73
 -19  -4   0   29.19    2.37
  23 -19   0   23.75    2.73
 -23  16   0   36.02    2.04
   7 -23   0   37.79    1.43
 -23  16   0   36.16    2.79
 -23  16   0   36.66    2.14
  16   7   0   36.71    2.01
   7 -23   0   39.44    1.71
  16   7   0   40.30    2.73
  16   7   0   40.17    1.93
 -23  16   0   34.35    2.04
 -16  -7   0   42.34    2.73
  23 -16   0   35.21    1.99
  -7  23   0   35.73    2.11
  -7  23   0   38.66    1.29
 -16  -7   0   36.10    1.63
 -16  -7   0   36.52    2.17
 -16  -7   0   37.75    2.24
  23 -16   0   41.94    3.18
  -7  23   0   38.21    1.79
  23 -16   0   37.83    1.92
  13  10   0   49.85    2.98
 -23  13   0   53.20    2.65
  13  10   0   48.15    2.02
  10 -23   0   49.66    1.79
 -23  13   0   45.90    2.40
  13  10   0   48.83    2.20
  10 -23   0   46.09    1.97
 -23  13   0   44.12    2.22
  23 -13   0   50.17    2.29
 -13 -10   0   47.89    2.26
  23 -13   0   48.70    2.32
  23 -13   0   43.97    3.17
 -10  23   0   49.45    1.65
 -10  23   0   47.68    2.07
 -13 -10   0   46.69    2.79
 -23  10   0   21.85    1.83
  10  13   0   17.82    1.29
  10  13   0   20.10    1.21
 -23  10   0   17.28    2.20
  13 -23   0   19.83    1.34
  10  13   0   17.98    1.79
  13 -23   0   20.66    1.27
 -23  10   0   16.76    1.40
 -23  10   0   22.89    1.79
 -10 -13   0   17.83    1.54
  23 -10   0   17.99    1.46
  23 -10   0   18.93    1.52
 -13  23   0   18.37    0.84
 -10 -13   0   19.73    1.39
 -13  23   0   18.53    1.34
  23 -10   0   18.88    2.41
 -13  23   0   17.63    1.13
 -10 -13   0   19.50    1.79
 -23   7   0   18.21    1.40
 -23   7   0   20.79    2.37
   7  16   0   17.34    1.04
 -23   7   0   16.84    1.70
  16 -23   0   17.42    1.33
 -23   7   0   19.17    1.74
   7  16   0   16.65    1.72
   7  16   0   18.25    1.23
  23  -7   0   19.34    2.53
 -16  23   0   17.76    1.39
  -7 -16   0   17.44    1.95
 -16  23   0   17.15    1.21
  -7 -16   0   18.43    1.03
 -16  23   0   19.05    1.05
  23  -7   0   19.23    1.50
  -7 -16   0   18.77    0.95
  -7 -16   0   18.51    1.10
  23  -7   0   19.74    1.60
 -23   4   0   10.02    1.40
 -23   4   0   12.66    1.97
   4  19   0   10.06    0.79
 -23   4   0    9.42    1.15
 -23   4   0    8.28    1.30
  19 -23   0   11.04    1.26
   4  19   0    9.69    1.44
   4  19   0   10.92    0.91
  -4 -19   0   12.53    1.66
 -19  23   0   11.05    1.34
  -4 -19   0   12.37    0.57
 -19  23   0    8.41    1.58
 -19  23   0   11.48    1.03
  23  -4   0   14.24    1.47
  23  -4   0   11.56    2.04
  23  -4   0    9.29    1.25
   1  22   0   18.10    1.31
 -23   1   0   14.12    2.14
   1  22   0   18.50    1.77
   1  22   0   17.09    0.95
  22 -23   0   11.52    1.41
 -23   1   0   15.90    1.89
 -23   1   0   16.80    1.77
   1  22   0   16.09    0.95
   1  22   0   15.23    0.86
 -23   1   0   17.67    1.40
 -22  23   0   15.04    1.49
 -22  23   0   13.59    1.96
 -22  23   0   17.70    1.40
  23  -1   0   16.83    2.41
  -1 -22   0   17.47    0.59
 -22  23   0   15.96    1.44
  23  -1   0   17.66    1.47
  23  -1   0   17.07    1.64
  -1 -22   0   15.17    1.79
 -24  21   0    3.39    1.62
  21   3   0    2.61    0.87
  21   3   0    1.21    0.72
 -24  21   0    0.50    0.80
  21   3   0    0.93    1.26
   3 -24   0    1.81    0.36
 -24  21   0    1.75    0.77
 -24  21   0    1.26    0.71
 -21  -3   0    1.99    0.68
  -3  24   0    1.79    0.60
  -3  24   0    1.48    0.33
 -21  -3   0    1.51    0.91
 -21  -3   0    2.10    0.90
  -3  24   0    2.40    0.95
  24 -21   0    1.85    0.77
 -21  -3   0   -0.77    0.91
   6 -24   0   46.03    1.56
 -24  18   0   47.13    2.47
  18   6   0   43.54    2.10
  18   6   0   46.27    2.33
 -24  18   0   45.98    2.36
  18   6   0   43.01    3.18
  24 -18   0   43.35    2.30
 -18  -6   0   42.09    2.41
  24 -18   0   45.55    3.29
  -6  24   0   45.20    1.38
  -6  24   0   45.12    1.95
  -6  24   0   45.60    2.44
 -18  -6   0   40.18    2.75
 -18  -6   0   47.77    3.06
 -18  -6   0   41.62    1.85
 -24  15   0   18.26    2.18
   9 -24   0   19.96    1.33
 -24  15   0   17.68    1.51
  15   9   0   21.44    2.14
  15   9   0   19.67    1.48
  15   9   0   19.28    1.35
   9 -24   0   19.68    1.09
 -24  15   0   17.93    1.69
 -24  15   0   22.83    1.74
 -15  -9   0   19.75    1.99
 -15  -9   0   20.86    1.17
  -9  24   0   19.91    0.98
  24 -15   0   19.80    1.54
  -9  24   0   17.96    1.36
  24 -15   0   18.48    1.47
  24 -15   0   16.71    2.35
 -15  -9   0   18.64    1.56
 -15  -9   0   20.95    1.71
  12 -24   0    3.15    0.62
  12  12   0    1.37    0.56
  12  12   0    0.87    0.58
  12  12   0    1.08    1.07
  12 -24   0    1.59    0.63
 -24  12   0    1.95    0.94
 -24  12   0    2.20    1.26
 -24  12   0    1.43    0.71
 -24  12   0    1.63    0.87
 -12  24   0    1.08    0.63
 -12 -12   0    1.59    1.10
  24 -12   0    1.75    0.78
 -12  24   0    1.66    0.31
  24 -12   0    2.80    1.37
 -12 -12   0    0.32    0.62
  24 -12   0    1.61    0.74
 -12  24   0    1.51    0.49
 -24   9   0   69.15    3.07
  15 -24   0   68.64    2.59
   9  15   0   69.50    2.49
 -24   9   0   69.27    2.85
 -24   9   0   69.60    3.22
   9  15   0   71.58    3.39
   9  15   0   67.55    2.26
 -24   9   0   68.59    3.65
  -9 -15   0   68.49    2.37
  24  -9   0   63.71    2.78
  -9 -15   0   65.38    3.79
 -15  24   0   69.89    2.05
 -15  24   0   66.40    2.37
  24  -9   0   69.80    2.95
  -9 -15   0   68.28    2.56
 -15  24   0   74.81    2.79
  24  -9   0   73.27    4.10
 -24   6   0    4.70    0.93
 -24   6   0    6.48    1.26
  18 -24   0    4.85    0.89
   6  18   0    6.03    0.83
 -24   6   0    5.59    1.25
   6  18   0    6.21    0.70
 -24   6   0    4.91    1.61
   6  18   0    3.11    1.04
 -18  24   0    5.51    0.77
  24  -6   0    5.58    1.03
  -6 -18   0    5.55    1.17
  24  -6   0    4.86    1.89
  24  -6   0    4.44    0.92
  -6 -18   0    6.66    0.66
 -18  24   0    7.07    1.54
 -18  24   0    4.96    0.92
 -18  24   0    6.90    0.97
 -24   3   0    5.61    1.01
   3  21   0    7.31    0.79
  21 -24   0    6.33    1.04
 -24   3   0    6.14    1.55
 -24   3   0    6.17    1.22
 -24   3   0    5.28    1.20
   3  21   0    8.21    1.40
   3  21   0    7.34    0.71
  24  -3   0    7.71    1.87
 -21  24   0    5.82    1.48
 -21  24   0    7.09    0.98
 -21  24   0    6.59    1.07
  24  -3   0    5.51    1.13
  24  -3   0    6.46    1.07
  -3 -21   0    5.94    1.26
 -21  24   0    6.74    1.12
   0  24   0   12.45    0.73
  24 -24   0   10.20    1.32
   0  24   0   11.86    1.19
 -24   0   0   11.49    1.23
   0  24   0   11.58    0.81
   0  24   0   11.07    0.75
 -24   0   0   12.59    1.75
 -24   0   0   13.32    1.80
 -24   0   0   11.46    1.89
   0  24   0    9.89    1.47
 -24  24   0   12.96    2.03
   0 -24   0   11.45    0.53
  24   0   0    8.21    1.93
 -24  24   0   13.36    1.39
  24   0   0   13.97    1.49
 -24  24   0   15.02    1.52
 -24  24   0   14.29    1.44
  23   2   0    3.13    0.88
   2 -25   0    3.02    0.38
 -25  23   0    3.46    0.93
 -25  23   0    2.67    1.28
 -25  23   0    2.74    0.94
 -25  23   0    2.45    0.92
  23   2   0    1.50    1.34
  23   2   0    2.49    1.02
  -2  25   0    2.73    0.43
 -23  -2   0    1.11    1.13
  -2  25   0    2.85    0.38
  25 -23   0    1.39    0.79
 -23  -2   0    1.25    0.96
  -2  25   0    2.75    0.62
  -2  25   0    3.38    1.11
 -23  -2   0    2.00    1.02
 -23  -2   0    2.96    0.75
  -2  25   0    2.52    0.63
 -25  20   0    1.00    1.25
  20   5   0    1.58    0.69
  20   5   0    2.24    0.75
 -25  20   0    1.48    0.82
  20   5   0    3.19    1.44
 -25  20   0    1.93    0.85
 -25  20   0    0.92    0.78
   5 -25   0    1.29    0.39
 -20  -5   0    2.59    0.69
 -20  -5   0    1.47    0.90
  -5  25   0    2.57    0.70
  25 -20   0    0.56    1.27
  25 -20   0    1.31    0.73
 -20  -5   0    1.41    1.30
  -5  25   0    2.19    0.86
  -5  25   0    2.00    0.36
 -20  -5   0    1.48    0.98
 -25  17   0   17.30    2.28
  17   8   0   14.47    1.44
  17   8   0   15.76    1.36
   8 -25   0   14.51    1.21
 -25  17   0   16.43    1.55
   8 -25   0   16.05    0.98
  17   8   0   15.35    2.15
 -25  17   0   16.33    1.80
 -25  17   0   16.20    1.57
  25 -17   0   18.15    2.57
  25 -17   0   14.15    1.32
  -8  25   0   17.38    1.62
  -8  25   0   13.11    1.24
 -17  -8   0   18.06    1.66
 -17  -8   0   13.48    1.67
  25 -17   0   13.70    1.41
 -17  -8   0   15.93    2.08
  -8  25   0   14.86    0.84
 -17  -8   0   13.84    1.03
  14  11   0    8.97    1.11
 -25  14   0    7.83    1.69
  11 -25   0    9.30    0.89
  14  11   0    7.01    1.54
 -25  14   0    7.37    1.32
  14  11   0    7.13    0.96
  11 -25   0    8.01    1.02
 -25  14   0    8.53    1.34
 -14 -11   0    8.30    1.21
  25 -14   0    5.11    1.60
  25 -14   0    7.17    1.20
 -14 -11   0    8.76    0.80
 -11  25   0    8.95    1.12
 -14 -11   0    7.40    1.46
  25 -14   0    7.10    1.08
 -11  25   0    8.37    0.78
  14 -25   0   25.61    1.58
 -25  11   0   24.85    1.84
 -25  11   0   21.72    2.27
  11  14   0   23.54    1.34
 -25  11   0   21.06    1.86
  11  14   0   24.60    2.28
  11  14   0   26.49    1.59
 -25  11   0   20.06    1.90
 -11 -14   0   20.01    1.70
 -14  25   0   23.57    1.33
 -11 -14   0   21.10    1.97
  25 -11   0   23.07    1.79
 -14  25   0   23.30    0.99
  25 -11   0   25.61    1.78
  25 -11   0   29.74    3.17
 -11 -14   0   23.39    1.57
 -14  25   0   25.04    1.60
   8  17   0   49.79    2.91
   8  17   0   46.15    1.76
  17 -25   0   47.36    2.19
 -25   8   0   47.78    3.16
   8  17   0   46.25    1.98
 -25   8   0   46.53    2.34
 -25   8   0   45.23    2.68
 -25   8   0   43.81    2.66
  -8 -17   0   46.20    1.62
 -17  25   0   46.98    1.75
  -8 -17   0   47.63    1.72
  25  -8   0   52.09    2.51
  -8 -17   0   48.45    3.51
  25  -8   0   49.29    2.48
 -17  25   0   46.67    2.02
  -8 -17   0   46.56    1.78
 -17  25   0   42.38    2.17
 -25   5   0    6.08    1.57
 -25   5   0    4.44    1.11
  20 -25   0    5.31    0.97
 -25   5   0    4.77    0.96
   5  20   0    4.95    1.26
   5  20   0    5.94    0.67
 -25   5   0    6.17    1.35
   5  20   0    6.51    0.82
  25  -5   0    5.27    0.99
 -20  25   0    6.93    0.91
 -20  25   0    5.36    0.96
  25  -5   0    6.11    1.08
  25  -5   0    4.52    1.74
  -5 -20   0    4.30    1.16
 -20  25   0    4.51    0.98
  23 -25   0   15.65    1.49
 -25   2   0   16.43    2.03
 -25   2   0   13.72    1.36
   2  23   0   12.61    0.80
   2  23   0   14.43    0.95
   2  23   0   14.41    1.78
   2  23   0   13.02    1.31
 -25   2   0   11.85    2.00
   2  23   0   12.90    0.94
 -25   2   0   11.91    1.57
 -23  25   0   14.29    2.04
 -23  25   0   15.25    1.53
  25  -2   0   15.43    1.65
  25  -2   0   13.95    2.29
  25  -2   0   10.74    1.69
  -2 -23   0   15.00    1.92
 -26  25   0    3.87    1.43
  25   1   0    4.76    1.75
 -26  25   0    4.77    1.12
 -26  25   0    5.11    1.17
 -26  25   0    4.08    0.99
  25   1   0    5.63    1.17
  25   1   0    3.22    0.99
  -1  26   0    3.96    0.76
  -1  26   0    4.90    0.58
  26 -25   0    4.53    1.07
 -25  -1   0    5.99    1.39
  -1  26   0    5.54    0.48
  -1  26   0    6.22    0.73
  -1  26   0    4.16    1.18
 -25  -1   0    5.89    1.56
 -25  -1   0    4.20    1.24
 -25  -1   0    3.49    0.87
 -26  22   0    3.48    0.97
 -26  22   0    2.10    0.84
 -26  22   0    3.79    1.12
 -26  22   0    2.64    1.25
  22   4   0    2.60    0.92
  22   4   0    2.35    0.80
   4 -26   0    3.19    0.46
  22   4   0    1.17    1.46
 -22  -4   0    2.84    1.04
  -4  26   0    3.62    0.40
  26 -22   0    1.82    0.81
  -4  26   0    3.05    0.72
 -22  -4   0    1.45    1.15
 -22  -4   0    2.54    1.18
  -4  26   0    2.15    0.99
 -22  -4   0    2.99    0.72
   7 -26   0    5.14    0.64
 -26  19   0    6.40    1.19
 -26  19   0    3.19    0.88
  19   7   0    3.85    1.60
  19   7   0    3.28    0.86
  19   7   0    4.44    0.88
 -26  19   0    5.64    1.65
 -26  19   0    3.06    1.00
 -19  -7   0    4.65    1.09
 -19  -7   0    4.01    1.28
 -19  -7   0    4.68    0.79
  26 -19   0    3.91    1.02
  -7  26   0    3.01    1.00
 -19  -7   0    4.11    1.14
  -7  26   0    3.78    0.84
  -7  26   0    4.66    0.52
  26 -19   0    3.52    1.71
  10 -26   0   14.79    1.28
 -26  16   0   11.64    1.91
 -26  16   0   11.58    1.49
  16  10   0   11.02    1.33
  10 -26   0   14.23    1.00
 -26  16   0   16.26    1.88
 -26  16   0   13.21    1.63
  16  10   0   15.32    2.64
  16  10   0   11.69    1.19
 -16 -10   0   13.27    1.55
 -10  26   0   12.94    1.24
  26 -16   0   12.88    1.34
 -16 -10   0   13.18    0.99
  26 -16   0   12.97    2.21
  26 -16   0   14.34    1.54
 -10  26   0   13.33    0.87
 -16 -10   0    9.70    1.65
 -26  13   0   20.74    2.38
  13 -26   0   20.01    1.43
  13  13   0   17.64    1.44
 -26  13   0   17.09    1.71
  13  13   0   17.26    1.25
 -26  13   0   19.16    1.57
 -26  13   0   16.91    1.69
  13  13   0   20.83    2.35
 -13 -13   0   20.95    1.62
 -13 -13   0   20.80    2.17
 -13  26   0   19.48    1.48
  26 -13   0   18.23    1.59
  26 -13   0   15.91    2.44
 -13 -13   0   17.48    1.01
 -13  26   0   17.70    1.12
 -13  26   0   18.68    0.80
 -13 -13   0   19.12    1.83
  26 -13   0   19.10    1.62
 -26  10   0   25.63    1.75
 -26  10   0   25.90    2.02
  16 -26   0   23.97    1.63
  10  16   0   24.90    1.53
  10  16   0   25.08    1.33
 -26  10   0   24.86    2.07
  10  16   0   22.74    2.25
 -26  10   0   22.38    2.34
  26 -10   0   25.17    1.81
 -10 -16   0   24.51    1.65
  26 -10   0   29.65    3.69
 -16  26   0   20.70    1.60
 -10 -16   0   22.48    2.17
 -16  26   0   23.14    1.14
 -16  26   0   23.41    1.42
  26 -10   0   21.78    1.77
 -10 -16   0   24.80    1.46
   7  19   0    0.46    0.44
 -26   7   0   -0.37    1.08
  19 -26   0    0.25    0.60
   7  19   0   -0.18    0.83
   7  19   0   -1.01    0.37
 -26   7   0   -0.34    0.60
 -26   7   0    1.18    0.99
 -26   7   0    1.24    0.93
  26  -7   0    0.49    0.70
 -19  26   0   -1.55    0.87
  26  -7   0    0.06    0.58
  -7 -19   0   -0.99    0.32
  26  -7   0   -0.17    1.20
 -19  26   0    1.05    0.66
 -19  26   0    0.10    0.44
  -7 -19   0   -0.83    0.75
   4  22   0    0.60    0.45
   4  22   0    0.77    0.40
   4  22   0    1.54    1.03
  22 -26   0    1.43    0.72
 -26   4   0    0.23    0.84
 -26   4   0   -0.05    1.02
 -26   4   0    0.48    0.96
  -4 -22   0    0.03    1.07
 -22  26   0    0.12    0.55
 -22  26   0    1.77    0.74
  26  -4   0   -0.16    1.25
  26  -4   0    0.81    0.64
  26  -4   0    0.32    0.68
 -22  26   0    0.68    0.67
 -22  26   0    1.31    1.20
   1  25   0   11.63    0.77
   1  25   0   10.98    0.87
  25 -26   0   10.25    1.42
   1  25   0    9.51    1.54
 -26   1   0   11.65    1.95
   1  25   0   12.84    1.31
   1  25   0   10.56    0.69
 -26   1   0    9.86    1.71
 -26   1   0    8.94    1.53
 -26   1   0   12.58    1.72
 -25  26   0   11.60    1.50
  26  -1   0   10.81    1.37
 -25  26   0    9.08    1.92
 -25  26   0   10.67    1.35
 -25  26   0    8.57    1.29
  26  -1   0   14.23    2.59
  26  -1   0    9.88    1.46
 -27  24   0   10.77    1.47
 -27  24   0    8.37    1.39
  24   3   0    8.03    1.30
 -27  24   0    4.99    1.63
 -27  24   0    6.91    1.23
  24   3   0    8.08    1.24
  24   3   0    7.78    2.07
  -3  27   0    7.10    0.59
  -3  27   0   10.29    1.09
  -3  27   0    8.25    0.51
 -24  -3   0    4.87    1.33
  -3  27   0    9.77    1.51
 -24  -3   0    8.35    1.76
 -24  -3   0    8.73    1.14
  -3  27   0    8.49    0.85
 -24  -3   0    7.30    1.54
  27 -24   0    8.70    1.34
  21   6   0   15.92    1.61
 -27  21   0   16.56    1.68
 -27  21   0   13.94    1.63
  21   6   0   13.32    2.22
 -27  21   0   14.39    2.30
  21   6   0   14.88    1.42
 -27  21   0   18.08    1.72
 -21  -6   0   15.05    1.84
  -6  27   0   16.21    0.77
  -6  27   0   14.75    1.71
 -21  -6   0   18.30    2.29
  27 -21   0   18.26    2.71
 -21  -6   0   16.23    1.83
  -6  27   0   16.57    1.35
 -21  -6   0   16.27    1.29
  27 -21   0   14.37    1.65
  18   9   0    4.85    0.99
  18   9   0    6.21    0.97
  18   9   0    1.66    1.36
   9 -27   0    4.98    0.87
 -27  18   0    5.92    1.11
 -27  18   0    8.25    1.35
 -27  18   0    6.53    1.68
 -27  18   0    5.48    1.23
  -9  27   0    4.58    1.09
  -9  27   0    4.82    0.92
 -18  -9   0    4.85    0.77
 -18  -9   0    8.28    1.68
  -9  27   0    6.90    0.67
 -18  -9   0    7.49    1.27
 -18  -9   0    6.40    1.30
  27 -18   0    5.62    1.03
  27 -18   0    7.14    1.23
  27 -18   0    6.18    1.80
 -27  15   0    0.70    1.21
 -27  15   0    4.65    1.13
 -27  15   0    3.41    1.07
  15  12   0    4.10    0.93
  12 -27   0    1.26    0.68
 -27  15   0    1.41    0.70
  15  12   0    1.71    0.66
 -12  27   0    2.13    0.52
  27 -15   0    1.90    0.79
 -15 -12   0    1.49    0.84
 -15 -12   0    2.29    1.22
  27 -15   0    2.28    0.82
 -12  27   0    1.98    0.30
  27 -15   0    0.89    1.55
 -12  27   0    2.83    0.77
 -15 -12   0    2.47    0.54
 -27  12   0    7.00    1.12
  12  15   0    6.87    0.89
 -27  12   0    7.71    1.39
 -27  12   0    5.67    1.53
  12  15   0    4.36    0.88
 -27  12   0    8.42    1.51
  15 -27   0    7.78    1.10
  12  15   0    5.88    1.63
 -12 -15   0    7.35    0.69
  27 -12   0    6.49    1.16
 -15  27   0    6.37    0.64
 -12 -15   0    5.02    1.47
 -12 -15   0    6.22    1.13
 -15  27   0    8.95    0.95
  27 -12   0    5.85    1.11
  27 -12   0    7.46    2.03
 -12 -15   0    6.50    1.04
 -15  27   0    6.16    1.06
 -27   9   0    6.12    1.25
   9  18   0    6.13    0.91
   9  18   0    5.80    1.44
 -27   9   0   11.63    2.03
  18 -27   0    5.87    1.01
 -27   9   0    7.62    1.46
 -27   9   0    6.36    1.12
   9  18   0    5.39    0.76
  -9 -18   0    6.31    0.72
  27  -9   0    4.85    1.19
  -9 -18   0    4.90    1.27
  27  -9   0    5.48    1.83
 -18  27   0    7.39    1.00
  -9 -18   0    5.57    0.76
 -18  27   0    4.61    0.99
 -18  27   0    7.67    0.84
  -9 -18   0    6.12    0.81
  27  -9   0    4.82    1.85
   6  21   0    1.27    1.01
 -27   6   0    1.90    0.82
   6  21   0    2.15    0.62
  21 -27   0    1.32    0.75
 -27   6   0    0.92    0.82
   6  21   0    2.32    0.52
 -27   6   0    2.06    1.28
 -27   6   0    0.83    0.95
 -21  27   0    0.57    1.12
  27  -6   0    0.21    1.40
 -21  27   0    1.09    0.70
  -6 -21   0    1.17    0.93
  27  -6   0    1.65    0.85
 -21  27   0    2.14    0.64
 -21  27   0    2.58    0.80
 -27   3   0    5.94    1.45
   3  24   0    4.98    0.73
 -27   3   0    4.60    1.02
   3  24   0    3.87    0.65
 -27   3   0    3.73    1.54
 -27   3   0    3.77    1.20
   3  24   0    3.61    1.21
  24 -27   0    3.56    0.96
   3  24   0    4.00    0.52
 -24  27   0    4.55    1.07
 -24  27   0    7.60    1.26
  27  -3   0    2.51    1.58
  27  -3   0    4.37    1.25
 -24  27   0    2.74    0.85
  -3 -24   0    3.88    1.28
  27  -3   0    4.70    1.14
   0  27   0    3.07    1.12
  27 -27   0    2.83    0.98
   0  27   0    2.46    0.53
 -27   0   0    1.55    0.72
 -27   0   0    1.84    1.08
 -27   0   0    3.54    1.47
   0  27   0    3.19    0.84
 -27   0   0    4.81    1.34
 -27  27   0    1.56    0.92
  27   0   0    1.32    1.55
 -27  27   0    3.55    1.48
 -27  27   0    1.88    0.89
 -27  27   0    0.28    0.75
  27   0   0    2.22    0.96
  27   0   0    2.05    0.85
 -28  26   0    2.95    1.09
 -28  26   0    3.26    1.09
 -28  26   0    1.58    1.39
  26   2   0    2.44    0.99
  26   2   0   -0.52    1.60
 -28  26   0    3.03    1.03
  -2  28   0    3.87    0.52
  -2  28   0    3.96    0.71
  28 -26   0    3.55    0.99
 -26  -2   0    2.26    0.82
  -2  28   0    2.10    0.69
 -26  -2   0    4.19    1.28
 -26  -2   0    2.75    1.39
 -26  -2   0    3.87    1.24
  -2  28   0    2.53    1.06
 -28  23   0    2.50    1.07
  23   5   0    0.57    1.53
 -28  23   0    2.85    0.92
  23   5   0    2.02    0.92
  23   5   0    2.99    0.86
 -28  23   0    4.65    1.60
 -28  23   0    3.58    1.03
  -5  28   0    3.14    1.06
  28 -23   0    4.24    1.24
  -5  28   0    3.44    0.41
 -23  -5   0    2.48    1.34
  -5  28   0    4.58    0.85
 -23  -5   0    3.59    1.14
 -23  -5   0    4.04    1.26
 -23  -5   0    4.14    0.85
  20   8   0    2.87    0.81
  20   8   0    0.50    1.21
 -28  20   0   -0.74    1.09
 -28  20   0    3.44    1.07
 -28  20   0    1.57    0.87
  20   8   0    1.18    0.81
 -28  20   0    1.50    0.78
  -8  28   0    1.34    0.71
 -20  -8   0    2.11    0.63
  28 -20   0    1.24    0.92
  -8  28   0    2.52    0.44
  28 -20   0    3.25    2.07
 -20  -8   0    1.46    1.18
 -20  -8   0    1.33    1.05
  -8  28   0    1.11    0.87
 -20  -8   0    1.84    0.92
 -28  17   0   12.35    1.53
  17  11   0   12.75    2.20
 -28  17   0   13.49    1.80
 -28  17   0   11.24    2.11
  11 -28   0   11.94    1.27
  17  11   0   11.46    1.40
  17  11   0   12.88    1.22
 -28  17   0   12.47    1.70
  28 -17   0    9.45    2.44
 -11  28   0   10.51    1.32
  28 -17   0   12.15    1.42
 -17 -11   0   15.21    2.16
  28 -17   0   11.35    1.50
 -11  28   0   12.77    0.90
 -17 -11   0   12.48    1.00
 -17 -11   0   13.36    1.62
 -28  14   0    9.46    1.57
 -28  14   0    4.58    1.54
  14 -28   0    6.71    1.04
  14  14   0    4.61    0.96
  14  14   0    7.29    0.96
  14  14   0    6.24    1.86
 -28  14   0    6.65    1.24
 -28  14   0    6.45    1.18
 -14  28   0    7.58    1.13
 -14  28   0    6.58    0.83
  28 -14   0    7.15    1.19
  28 -14   0    7.30    2.08
 -14 -14   0    6.90    1.15
 -14 -14   0    4.45    1.19
 -14  28   0    7.01    0.60
 -14 -14   0    7.65    0.76
 -14 -14   0    4.24    1.29
  28 -14   0    5.99    1.14
  11  17   0   14.81    1.31
 -28  11   0   12.43    1.68
 -28  11   0   13.27    1.62
  17 -28   0   14.28    1.39
  11  17   0   12.24    1.06
 -28  11   0   14.94    2.27
 -28  11   0   14.26    1.75
  11  17   0   11.29    1.79
 -11 -17   0   12.18    1.32
 -11 -17   0   12.65    0.77
 -11 -17   0   17.95    2.20
  28 -11   0   15.48    2.55
 -11 -17   0   15.13    1.25
 -17  28   0   13.73    0.96
 -11 -17   0   12.13    1.25
 -17  28   0   14.16    1.42
 -17  28   0   14.91    1.23
  28 -11   0   16.92    1.84
   8  20   0   14.69    1.23
 -28   8   0   14.07    1.93
 -28   8   0   13.88    1.41
   8  20   0   17.62    2.07
 -28   8   0   15.75    1.95
  20 -28   0   12.83    1.43
   8  20   0   12.80    0.97
 -28   8   0   13.07    2.17
 -20  28   0   14.93    2.12
  -8 -20   0   13.76    0.61
  -8 -20   0   14.42    1.91
 -20  28   0   14.30    1.48
  28  -8   0    8.70    2.17
  28  -8   0   12.44    1.52
  28  -8   0   12.19    1.62
 -20  28   0   12.72    1.26
 -20  28   0   14.60    1.16
  -8 -20   0   11.95    0.90
 -28   5   0    1.90    0.77
   5  23   0    0.91    0.97
 -28   5   0    2.61    1.18
 -28   5   0    0.52    1.37
   5  23   0    1.58    0.60
  23 -28   0    2.01    0.82
   5  23   0    0.93    0.42
 -28   5   0    2.55    1.05
 -23  28   0    1.54    1.23
  28  -5   0    1.17    0.81
  28  -5   0    1.93    0.93
 -23  28   0    0.54    0.70
  -5 -23   0    1.65    1.10
 -23  28   0    2.21    0.82
  28  -5   0    3.80    1.75
 -23  28   0    1.79    0.73
   2  26   0    3.22    0.61
 -28   2   0    2.40    0.85
   2  26   0    2.80    0.42
 -28   2   0    1.68    1.01
   2  26   0    2.66    0.93
   2  26   0    4.00    0.57
 -28   2   0    3.07    1.57
  26 -28   0    2.20    0.90
 -28   2   0    0.66    1.02
   2  26   0    3.21    1.21
 -26  28   0    2.17    0.95
  28  -2   0    4.27    1.87
 -26  28   0    1.04    0.80
  28  -2   0    1.32    0.85
 -26  28   0    2.45    1.31
  28  -2   0    2.40    0.93
 -26  28   0    3.46    0.94
  28   1   0    4.85    1.97
  28   1   0    4.23    1.16
  28   1   0    2.44    0.89
 -29  28   0    3.99    1.21
 -29  28   0    2.58    0.99
 -29  28   0    2.64    1.13
 -29  28   0    4.00    1.60
 -28  -1   0    2.34    1.17
  -1  29   0    2.69    0.56
  -1  29   0    3.31    0.88
  29 -28   0    2.40    1.01
 -28  -1   0    2.14    0.83
 -28  -1   0    3.26    1.23
 -28  -1   0    3.64    1.48
  -1  29   0    2.68    1.26
 -29  25   0    0.45    0.80
  25   4   0    3.23    1.80
  25   4   0   -0.28    0.65
 -29  25   0   -0.39    1.09
  25   4   0   -0.67    0.57
 -29  25   0   -0.56    0.65
 -29  25   0    0.05    0.76
 -25  -4   0   -1.69    0.72
  -4  29   0   -0.85    0.52
  -4  29   0    0.35    0.25
 -25  -4   0   -0.58    0.49
  -4  29   0   -1.47    0.78
 -25  -4   0    1.01    1.24
  29 -25   0    0.26    0.68
 -25  -4   0   -0.23    0.96
  -4  29   0   -0.07    0.45
  -4  29   0   -0.33    0.26
  22   7   0    7.94    1.26
 -29  22   0    6.74    1.65
  22   7   0    5.61    1.89
 -29  22   0    7.14    1.38
 -29  22   0    9.27    1.57
  22   7   0    7.78    1.14
 -29  22   0    6.45    1.34
  -7  29   0    6.76    1.28
 -22  -7   0    6.29    1.60
  -7  29   0    7.26    0.60
 -22  -7   0    9.27    1.47
 -22  -7   0    7.37    1.03
  29 -22   0    8.54    1.39
  -7  29   0    8.83    1.15
  29 -22   0    4.93    2.13
 -22  -7   0    7.74    1.53
 -29  19   0    0.78    0.73
  19  10   0    1.22    0.75
  19  10   0    1.36    1.23
  19  10   0   -0.55    0.52
 -29  19   0    0.40    0.84
 -29  19   0   -0.71    1.15
 -29  19   0   -1.19    0.59
  10 -29   0    0.63    0.64
 -19 -10   0    0.51    0.48
 -19 -10   0    0.29    0.75
  29 -19   0   -0.63    1.48
  29 -19   0    0.19    0.75
 -10  29   0    0.37    0.61
 -19 -10   0   -1.08    0.92
 -10  29   0   -0.47    0.34
 -10  29   0    0.88    0.81
 -29  16   0    4.69    1.19
 -29  16   0    8.57    1.43
  16  13   0    7.71    1.78
  13 -29   0    7.02    1.08
 -29  16   0    5.69    1.62
  16  13   0    8.56    1.08
 -29  16   0    8.65    1.35
  16  13   0    6.14    1.12
 -16 -13   0    5.95    1.20
 -13  29   0    7.05    0.84
 -13  29   0    7.52    0.55
  29 -16   0    7.48    1.35
  29 -16   0    8.67    2.06
 -13  29   0    8.38    1.24
 -16 -13   0    9.57    1.79
  29 -16   0    8.64    1.32
 -16 -13   0    8.04    0.84
  13  16   0   22.35    1.62
 -29  13   0   18.85    1.97
 -29  13   0   22.92    2.71
 -29  13   0   20.56    1.97
  13  16   0   20.41    1.33
 -29  13   0   18.78    1.76
  13  16   0   17.44    2.28
  16 -29   0   19.92    1.63
 -13 -16   0   21.21    1.58
 -13 -16   0   22.33    2.21
  29 -13   0   21.39    1.80
  29 -13   0   23.08    3.15
 -13 -16   0   22.54    1.85
 -16  29   0   21.39    1.71
 -16  29   0   21.72    1.08
 -16  29   0   21.63    1.38
 -13 -16   0   20.72    1.06
 -29  10   0    0.05    0.80
 -29  10   0    0.49    0.75
 -29  10   0   -0.60    1.14
  19 -29   0   -0.49    0.58
  10  19   0    1.15    0.60
  10  19   0   -1.04    0.37
 -29  10   0    0.33    0.83
 -10 -19   0   -0.90    0.82
 -19  29   0    0.98    0.73
 -19  29   0    0.24    0.47
 -10 -19   0    0.23    0.55
  29 -10   0    0.04    0.72
  29 -10   0    0.54    0.75
 -10 -19   0    0.01    0.26
 -10 -19   0    0.86    0.55
  29 -10   0   -1.33    1.39
 -10 -19   0    0.00    0.43
 -29   7   0    1.43    0.83
 -29   7   0    1.25    1.03
   7  22   0    0.60    1.00
   7  22   0    1.62    0.64
  22 -29   0    2.17    0.85
   7  22   0    2.10    0.52
 -29   7   0    1.85    1.05
 -29   7   0    1.34    1.46
 -22  29   0   -0.97    0.97
 -22  29   0    2.47    0.69
  29  -7   0    2.26    0.85
 -22  29   0    2.11    0.82
  29  -7   0    1.58    0.90
  29  -7   0    2.73    1.68
  -7 -22   0    0.90    1.09
  25 -29   0    0.11    0.71
 -29   4   0   -0.46    0.88
 -29   4   0    1.25    1.11
   4  25   0    0.36    0.47
   4  25   0    0.24    0.96
 -29   4   0   -0.03    0.57
 -29   4   0   -0.06    1.36
   4  25   0   -0.29    0.33
  29  -4   0    0.89    0.85
 -25  29   0    1.01    1.19
  29  -4   0   -0.61    0.59
  -4 -25   0   -0.21    0.94
  29  -4   0   -3.14    1.38
 -25  29   0    0.19    0.75
 -25  29   0    0.90    0.69
 -29   1   0    1.30    0.73
 -29   1   0    0.24    0.94
   1  28   0    1.49    0.52
  28 -29   0    3.34    1.09
   1  28   0    1.34    0.88
 -29   1   0    1.08    1.09
 -29   1   0    1.95    1.46
   1  28   0    2.44    1.20
  29  -1   0    1.65    0.96
  29  -1   0    1.91    1.76
  29  -1   0    1.68    0.83
 -28  29   0    2.46    0.97
 -28  29   0    0.32    0.91
 -28  29   0    2.75    0.99
 -28  29   0    1.69    1.44
  27   3   0    1.58    0.98
 -30  27   0    2.46    0.93
 -30  27   0    0.99    1.44
 -30  27   0    0.78    0.97
  27   3   0   -0.42    1.46
  27   3   0    0.46    0.77
 -30  27   0    1.49    0.94
  -3  30   0    2.01    1.06
 -27  -3   0    1.08    1.01
 -27  -3   0    1.30    1.28
  30 -27   0    3.10    1.07
 -27  -3   0    1.90    0.87
  -3  30   0    2.01    0.70
  -3  30   0    2.10    0.45
 -27  -3   0    1.57    1.36
  -3  30   0    2.64    0.72
 -30  24   0    0.88    0.95
  24   6   0    0.02    1.56
 -30  24   0   -1.47    0.95
  24   6   0    0.26    0.69
 -30  24   0   -0.16    0.70
 -30  24   0    0.34    0.78
  -6  30   0    0.88    0.91
  -6  30   0    0.44    0.29
 -24  -6   0   -0.12    0.53
  30 -24   0    0.37    1.46
 -24  -6   0   -1.46    0.94
 -24  -6   0    0.82    1.04
  30 -24   0   -0.33    0.73
 -24  -6   0    0.82    0.92
  -6  30   0    0.35    0.64
  21   9   0   -1.38    1.08
 -30  21   0   -0.08    0.67
  21   9   0   -0.25    0.53
 -30  21   0   -0.15    0.70
 -30  21   0   -0.07    1.11
 -30  21   0    0.31    0.82
  21   9   0   -0.26    0.73
 -21  -9   0    0.09    0.49
  -9  30   0   -0.66    0.80
  30 -21   0    0.08    0.73
 -21  -9   0    0.44    0.89
  -9  30   0    0.53    0.36
  -9  30   0    1.08    0.73
  30 -21   0    2.20    1.66
 -21  -9   0   -0.73    1.08
  18  12   0    5.76    0.97
 -30  18   0    6.45    1.36
 -30  18   0    5.57    1.14
  18  12   0    3.44    1.55
 -30  18   0    3.84    1.47
  18  12   0    6.81    1.18
 -30  18   0    5.96    1.35
  12 -30   0    3.47    0.90
 -18 -12   0    5.07    1.41
 -12  30   0    5.75    0.74
 -18 -12   0    4.65    1.14
 -12  30   0    6.33    1.12
  30 -18   0    5.24    1.82
  30 -18   0    3.49    1.00
 -18 -12   0    5.59    0.79
  30 -18   0    4.50    1.07
 -30  15   0    6.17    1.34
  15 -30   0    7.14    1.17
 -30  15   0    3.84    1.57
 -30  15   0    6.68    1.27
  15  15   0    7.74    1.72
 -30  15   0    5.63    1.27
  15  15   0    5.99    1.10
  15  15   0    6.32    0.93
 -15  30   0    8.77    0.99
 -15  30   0    7.95    0.70
 -15 -15   0    8.28    0.80
 -15 -15   0    7.88    1.41
 -15  30   0    6.64    1.18
 -15 -15   0    7.56    1.55
  30 -15   0    8.00    1.50
  30 -15   0    7.74    2.23
 -15 -15   0    6.69    1.15
  30 -15   0    7.49    1.34
  18 -30   0    1.65    0.78
 -30  12   0   -0.05    0.65
  12  18   0   -0.49    1.13
  12  18   0    0.22    0.51
 -30  12   0    0.25    1.24
 -30  12   0    0.96    1.02
  12  18   0    0.08    0.56
 -30  12   0    0.66    0.91
 -12 -18   0    0.04    0.64
 -18  30   0    0.72    0.61
  30 -12   0    0.54    0.69
  30 -12   0    1.26    1.54
 -12 -18   0    1.65    0.81
 -12 -18   0    0.78    0.59
 -12 -18   0   -0.15    0.98
 -18  30   0    0.04    0.64
 -18  30   0    0.39    0.47
  30 -12   0    0.26    0.75
 -12 -18   0    0.81    0.36
 -30   9   0    0.50    1.17
 -30   9   0    1.26    0.89
   9  21   0   -1.03    0.46
 -30   9   0    0.45    0.69
   9  21   0    0.86    1.02
 -30   9   0    0.00    0.96
  21 -30   0    0.68    0.71
   9  21   0    0.55    0.46
  30  -9   0    0.06    1.38
 -21  30   0   -0.57    1.04
  30  -9   0   -0.63    0.66
  -9 -21   0    0.04    0.23
  30  -9   0   -0.92    0.60
 -21  30   0   -0.60    0.66
  -9 -21   0    0.20    0.46
 -21  30   0    0.53    0.66
 -21  30   0    1.40    0.60
  -9 -21   0    0.48    0.98
 -30   6   0    0.16    0.65
 -30   6   0   -0.91    0.81
   6  24   0    0.33    0.40
 -30   6   0   -0.38    1.15
 -30   6   0    1.12    0.96
  24 -30   0    0.18    0.76
   6  24   0    0.97    0.58
 -24  30   0    0.93    0.74
  -6 -24   0    0.67    1.01
  30  -6   0    0.36    0.78
 -24  30   0   -0.14    0.72
  30  -6   0    0.67    1.51
 -24  30   0    0.19    1.27
  30  -6   0    1.42    0.97
 -30   3   0    6.81    1.58
   3  27   0    8.38    0.83
  27 -30   0    6.23    1.30
 -30   3   0    6.17    1.14
   3  27   0    6.65    0.86
 -30   3   0    8.84    1.68
   3  27   0    5.96    1.52
   3  27   0    7.86    0.61
 -30   3   0    4.90    1.75
 -27  30   0    5.72    1.16
  30  -3   0    3.55    1.97
 -27  30   0    8.24    1.97
 -27  30   0    6.45    1.36
  30  -3   0    6.54    1.31
  30  -3   0    8.66    1.55
 -27  30   0    6.49    1.31
  -3 -27   0    8.91    1.77
 -30   0   0    2.66    1.27
   0  30   0    4.06    1.32
 -30   0   0    3.69    1.40
 -30   0   0    2.62    1.55
   0  30   0    6.33    1.12
  30 -30   0    4.59    1.25
   0  30   0    5.41    0.74
 -30   0   0    5.55    1.17
 -30  30   0    3.34    1.11
 -30  30   0    4.64    1.32
 -30  30   0    4.92    1.29
 -30  30   0    6.27    1.91
  30   0   0    5.04    1.28
  30   0   0    4.60    1.11
  30   0   0    3.42    2.11
  29   2   0    3.42    1.97
 -31  29   0    3.78    1.59
 -31  29   0    2.78    1.18
  29   2   0    2.19    1.08
  29   2   0    1.92    0.85
 -31  29   0    5.14    1.18
 -31  29   0    2.63    1.11
  -2  31   0    2.85    0.88
 -29  -2   0    3.15    1.47
 -29  -2   0    3.79    1.32
  -2  31   0    1.56    1.18
 -29  -2   0    1.95    0.79
 -29  -2   0    3.67    1.39
  31 -29   0    3.73    1.24
  -2  31   0    3.41    0.59
 -31  26   0    0.93    1.01
  26   5   0    0.57    0.82
  26   5   0   -0.11    1.65
  26   5   0    1.12    0.92
 -31  26   0    0.09    0.87
 -31  26   0    0.91    0.87
 -31  26   0    2.99    1.61
 -26  -5   0    0.97    1.16
  -5  31   0    1.28    0.53
  -5  31   0    0.37    0.34
  -5  31   0    0.67    0.69
  31 -26   0    2.78    1.06
 -26  -5   0   -0.28    0.91
  -5  31   0    2.01    1.10
 -26  -5   0    0.93    0.69
 -26  -5   0    0.79    1.23
 -31  23   0   -0.19    0.87
  23   8   0    0.95    0.74
 -31  23   0   -0.63    1.28
  23   8   0    1.85    0.95
 -31  23   0    0.15    0.80
 -31  23   0    0.73    0.83
  23   8   0    2.57    1.60
  -8  31   0    2.09    0.43
  -8  31   0    0.99    0.89
  31 -23   0   -0.74    1.36
  31 -23   0    1.35    0.91
 -23  -8   0    2.29    1.24
 -23  -8   0    1.92    0.70
 -23  -8   0    1.55    1.30
 -23  -8   0    0.98    0.96
  -8  31   0    0.77    0.74
 -31  20   0    2.85    1.05
  11 -31   0    2.84    0.83
 -31  20   0    0.50    1.22
 -31  20   0    3.28    1.09
  20  11   0    1.59    1.40
  20  11   0    1.02    0.68
 -31  20   0    3.88    1.06
 -20 -11   0    1.75    0.99
 -20 -11   0    0.53    0.54
 -20 -11   0    2.39    1.34
  31 -20   0    3.22    1.63
 -11  31   0    2.07    0.54
 -11  31   0    0.21    0.69
 -11  31   0    2.79    1.05
  31 -20   0    1.14    0.80
  14 -31   0   14.04    1.50
  17  14   0   16.11    1.53
  17  14   0   11.50    2.04
 -31  17   0   16.71    2.10
 -31  17   0   17.94    2.48
 -31  17   0   13.93    1.90
  17  14   0   15.23    1.33
 -31  17   0   13.22    1.72
 -17 -14   0   13.96    1.05
  31 -17   0   15.58    1.76
  31 -17   0   15.05    2.74
 -14  31   0   13.32    1.56
  31 -17   0   15.35    1.64
 -14  31   0   14.54    0.79
 -17 -14   0   15.07    2.10
 -14  31   0   14.46    1.15
 -31  14   0    2.40    1.02
 -31  14   0    7.99    2.03
  17 -31   0    6.15    1.14
  14  17   0    4.42    0.84
  14  17   0    5.81    1.05
 -31  14   0    5.88    1.42
  14  17   0    4.53    1.50
 -31  14   0    5.11    1.11
 -17  31   0    6.74    0.95
 -17  31   0    5.63    1.14
 -14 -17   0    6.06    1.07
 -14 -17   0    5.96    0.67
 -17  31   0    6.45    0.73
  31 -14   0    3.74    1.03
  31 -14   0    6.27    1.22
  31 -14   0    2.61    1.84
 -14 -17   0    6.31    1.20
 -14 -17   0    5.25    1.61
  20 -31   0    1.08    0.80
  11  20   0    0.87    0.66
 -31  11   0    1.89    1.04
 -31  11   0    1.69    0.87
 -31  11   0    2.01    1.39
  11  20   0    1.03    0.55
 -31  11   0    0.97    0.87
  11  20   0    1.44    1.29
 -11 -20   0    1.18    0.52
 -11 -20   0    1.53    0.62
  31 -11   0    1.25    0.83
 -20  31   0    0.50    0.73
 -11 -20   0    1.17    0.35
 -11 -20   0    0.93    0.63
 -20  31   0    1.89    0.78
  31 -11   0    1.42    1.61
 -20  31   0    1.84    0.64
 -11 -20   0    2.88    1.25
  31 -11   0    0.56    0.86
 -31   8   0   -0.69    1.21
   8  23   0   -0.87    0.49
 -31   8   0   -1.76    0.79
  23 -31   0   -0.32    0.71
 -31   8   0    0.11    0.77
   8  23   0    0.16    0.42
   8  23   0    1.57    1.16
  31  -8   0    1.00    0.88
  -8 -23   0    0.83    1.10
 -23  31   0    0.41    0.61
 -23  31   0    1.06    0.75
  31  -8   0    0.87    1.61
 -23  31   0    1.19    0.77
  31  -8   0   -0.31    0.67
   5  26   0   -1.36    0.97
  26 -31   0   -0.26    0.75
   5  26   0   -0.07    0.34
   5  26   0   -0.94    0.46
 -31   5   0   -0.79    1.43
 -31   5   0    0.33    1.02
 -31   5   0    0.03    0.98
 -31   5   0   -0.82    0.57
  31  -5   0   -3.32    1.47
 -26  31   0    0.66    0.83
 -26  31   0   -0.44    0.68
  31  -5   0   -0.33    0.73
  31  -5   0    0.20    0.70
  -5 -26   0    0.04    0.93
 -26  31   0   -0.75    0.77
 -31   2   0   -0.12    0.68
 -31   2   0    0.16    0.96
   2  29   0    1.40    1.33
 -31   2   0    1.38    1.50
   2  29   0    1.01    0.55
 -31   2   0    0.96    1.18
  29 -31   0   -0.44    0.82
  31  -2   0    2.47    1.06
  31  -2   0    1.28    0.91
 -29  31   0   -1.32    1.17
  31  -2   0   -0.24    1.75
 -29  31   0    0.35    0.83
 -29  31   0    0.53    0.95
 -29  31   0    2.08    1.10
  31   1   0    2.69    1.19
 -32  31   0    0.07    0.99
 -32  31   0    0.30    0.98
 -32  31   0    0.31    0.82
  31   1   0   -0.02    0.76
  31   1   0   -0.71    1.60
 -32  31   0   -0.47    1.31
  -1  32   0    0.05    0.79
 -31  -1   0    1.04    1.08
 -31  -1   0   -1.26    0.59
  -1  32   0   -0.13    0.46
  -1  32   0    0.45    1.23
  32 -31   0    0.50    1.00
 -31  -1   0    1.65    1.38
 -31  -1   0   -2.65    0.80
 -32  28   0    0.89    0.96
 -32  28   0    2.68    1.76
 -32  28   0    3.85    1.19
  28   4   0    5.73    2.08
  28   4   0    5.12    1.30
  28   4   0    2.97    0.98
 -32  28   0    4.34    1.21
  -4  32   0    2.35    0.76
  -4  32   0    5.24    1.45
 -28  -4   0    5.12    1.43
 -28  -4   0    2.46    0.89
 -28  -4   0    2.15    1.47
  32 -28   0    3.85    1.23
  -4  32   0    3.96    0.83
 -28  -4   0    6.13    1.68
  -4  32   0    3.92    0.56
 -32  25   0    8.27    1.93
 -32  25   0    4.39    1.17
  25   7   0    2.27    1.68
  25   7   0    5.17    1.10
 -32  25   0    5.89    1.38
  25   7   0    5.41    1.23
 -32  25   0    6.77    1.38
  -7  32   0    6.06    0.59
 -25  -7   0    3.84    1.48
  -7  32   0    4.98    1.03
  32 -25   0    5.67    1.29
  32 -25   0    7.07    2.27
 -25  -7   0    2.52    1.26
 -25  -7   0    5.23    0.99
 -25  -7   0    3.48    1.53
  -7  32   0    3.20    1.24
 -32  22   0   -0.02    0.88
  22  10   0    0.81    0.66
  22  10   0    0.89    0.86
 -32  22   0    1.01    0.95
 -32  22   0    1.31    0.88
  22  10   0   -0.45    1.52
 -32  22   0   -0.22    1.25
 -10  32   0    0.41    0.40
  32 -22   0    1.69    1.03
  32 -22   0   -1.79    1.43
 -22 -10   0    0.95    0.63
 -10  32   0    0.46    0.78
 -22 -10   0    1.53    1.19
 -10  32   0    0.46    0.95
 -22 -10   0   -0.50    0.83
 -32  19   0    0.85    1.00
  19  13   0    0.61    1.27
  13 -32   0    1.91    0.79
 -32  19   0    0.14    1.19
  19  13   0    0.87    1.31
 -32  19   0    0.24    0.84
  19  13   0    0.43    0.65
 -32  19   0    1.51    0.99
  32 -19   0    2.38    1.01
 -13  32   0    0.69    0.72
 -19 -13   0   -0.07    0.83
 -13  32   0    0.38    0.84
 -13  32   0    0.78    0.34
 -19 -13   0    0.45    1.18
 -13  32   0    1.00    0.53
  32 -19   0    0.36    1.52
 -19 -13   0    1.49    0.57
 -32  16   0   -0.28    0.81
 -32  16   0    2.84    1.02
 -32  16   0    1.57    1.45
  16  16   0   -0.54    1.15
 -32  16   0    1.63    1.11
  16  16   0   -0.09    0.57
  16  16   0    0.50    0.72
  16 -32   0    1.82    0.87
 -16 -16   0   -0.18    0.93
 -16 -16   0   -1.20    0.65
 -16 -16   0    0.78    0.45
 -16  32   0   -0.74    0.64
  32 -16   0    1.44    0.85
 -16  32   0    0.51    0.60
  32 -16   0    0.89    0.86
  32 -16   0    1.32    1.54
 -16  32   0   -0.22    0.39
 -16 -16   0    0.07    0.97
 -32  13   0    3.06    1.20
  13  19   0    3.36    1.48
  19 -32   0    1.69    0.88
 -32  13   0    4.96    1.70
 -32  13   0    1.39    0.84
 -32  13   0    1.69    1.06
  13  19   0    2.90    0.71
  13  19   0    1.89    0.75
 -13 -19   0    5.28    1.53
 -13 -19   0    2.46    0.90
  32 -13   0    1.62    0.96
  32 -13   0    3.20    1.94
 -13 -19   0    3.13    0.51
 -19  32   0    4.10    0.76
 -19  32   0    3.25    1.01
  32 -13   0    3.66    1.05
 -13 -19   0    2.78    0.89
 -13 -19   0    3.32    0.83
  10  22   0    0.45    1.20
 -32  10   0    1.65    0.83
  22 -32   0    1.12    0.83
 -32  10   0    2.25    1.24
  10  22   0    1.97    0.75
 -32  10   0    1.85    1.57
  10  22   0    1.17    0.54
 -32  10   0   -0.64    0.83
 -10 -22   0    0.59    0.95
 -22  32   0    2.01    0.96
 -10 -22   0    1.39    0.31
 -22  32   0    0.41    1.32
  32 -10   0    1.27    0.86
 -22  32   0    3.06    0.92
  32 -10   0    0.56    1.55
 -10 -22   0    1.26    0.53
  32 -10   0    0.85    0.81
 -22  32   0    1.87    0.69
  25 -32   0    2.61    1.00
   7  25   0    4.86    1.52
   7  25   0    2.36    0.53
 -32   7   0   -1.51    1.22
 -32   7   0    2.47    1.27
   7  25   0    3.63    0.83
 -32   7   0    3.16    0.99
 -25  32   0    4.84    1.65
 -25  32   0    2.55    0.98
 -25  32   0    2.73    0.90
  32  -7   0    4.31    2.03
  32  -7   0    3.85    1.20
 -25  32   0    1.46    0.94
  32  -7   0    2.44    0.99
  -7 -25   0    3.78    1.54
   4  28   0    1.39    0.52
   4  28   0   -0.68    0.96
 -32   4   0    0.41    1.46
   4  28   0    0.39    0.32
 -32   4   0   -0.33    0.63
 -32   4   0    0.94    1.12
   4  28   0   -0.14    0.57
 -32   4   0    1.31    1.12
  28 -32   0    0.39    0.91
  32  -4   0   -2.02    1.84
  -4 -28   0   -1.32    0.98
 -28  32   0   -0.69    0.81
 -28  32   0   -0.12    0.77
 -28  32   0   -0.94    0.78
  32  -4   0   -1.61    0.75
 -28  32   0   -1.57    1.24
  32  -4   0    0.63    0.89
 -32   1   0    1.50    0.88
   1  31   0    2.07    1.00
 -32   1   0    1.82    1.38
   1  31   0    1.48    1.28
  31 -32   0    3.00    1.07
 -32   1   0    0.41    1.17
 -32   1   0    3.58    1.76
   1  31   0    0.79    0.56
 -31  32   0    0.99    0.91
 -31  32   0   -2.35    1.30
 -31  32   0    1.90    1.00
  32  -1   0    2.57    1.96
  32  -1   0    1.44    0.97
  32  -1   0    0.88    0.93
 -31  32   0    3.44    1.26
  30   3   0    4.87    2.29
  30   3   0    0.59    0.86
 -33  30   0    0.40    0.98
 -33  30   0    1.34    1.16
  30   3   0    1.63    1.08
 -33  30   0    0.17    0.92
 -33  30   0    1.95    1.66
 -30  -3   0    3.16    1.68
 -30  -3   0    1.23    1.25
  -3  33   0   -1.37    1.27
 -30  -3   0    1.23    0.83
  -3  33   0    1.59    0.75
 -30  -3   0    1.04    1.38
  -3  33   0    2.53    0.56
  33 -30   0    1.38    0.95
  27   6   0   -0.93    1.55
  27   6   0    0.03    0.85
 -33  27   0    1.72    1.10
  27   6   0   -0.33    0.72
 -33  27   0    0.80    1.01
 -33  27   0    1.19    1.38
 -33  27   0    0.53    0.89
 -27  -6   0    1.47    1.29
  -6  33   0    0.74    1.11
 -27  -6   0    1.07    1.17
 -27  -6   0    1.51    1.25
  33 -27   0   -0.63    0.86
  -6  33   0    0.51    0.75
  -6  33   0    1.26    0.58
  -6  33   0    0.44    0.34
  24   9   0    1.91    0.84
 -33  24   0   -0.51    0.80
 -33  24   0    0.06    0.81
 -33  24   0   -0.54    0.74
  24   9   0   -0.40    0.78
  24   9   0   -0.71    1.55
 -33  24   0    0.77    1.46
 -24  -9   0    0.82    1.00
  -9  33   0    0.26    0.40
 -24  -9   0    0.06    0.57
  -9  33   0    0.71    0.80
 -24  -9   0    2.25    1.37
  -9  33   0    0.08    0.94
  33 -24   0    1.87    1.89
  33 -24   0    0.24    0.95
 -33  21   0    0.35    0.78
 -33  21   0   -0.20    0.91
  21  12   0    0.75    1.47
 -33  21   0    1.14    1.57
  12 -33   0    0.35    0.73
  21  12   0    0.42    0.68
  21  12   0    1.08    0.86
 -33  21   0    1.97    1.02
 -12  33   0    0.31    0.30
 -21 -12   0    0.42    0.92
 -21 -12   0    1.33    0.61
 -12  33   0    0.84    0.52
  33 -21   0    0.28    0.75
 -12  33   0    0.51    0.79
  33 -21   0   -0.24    1.51
 -21 -12   0   -0.89    1.04
 -12  33   0   -0.08    0.90
  18  15   0    1.21    0.94
 -33  18   0    1.76    0.94
 -33  18   0    0.94    1.10
  15 -33   0    1.90    0.90
 -33  18   0    1.01    1.04
 -33  18   0    1.71    1.43
  18  15   0    4.32    1.71
  18  15   0    2.21    0.76
  33 -18   0    1.36    0.99
 -15  33   0    1.61    0.91
 -15  33   0    1.78    0.65
 -18 -15   0    2.06    1.23
  33 -18   0    3.32    1.83
 -18 -15   0    3.19    1.11
 -15  33   0    2.42    0.50
 -18 -15   0    1.70    0.58
 -18 -15   0    0.89    1.10
  33 -18   0    3.47    1.07
 -33  15   0    2.30    1.56
 -33  15   0    0.35    0.68
  15  18   0    1.21    0.75
  15  18   0   -0.18    1.15
 -33  15   0    1.53    1.09
  15  18   0    0.85    0.63
 -33  15   0    0.89    1.05
  18 -33   0    1.98    0.84
 -15 -18   0    0.76    1.15
 -15 -18   0    0.70    0.43
 -15 -18   0    1.12    0.94
 -18  33   0    0.28    0.50
  33 -15   0    1.11    0.86
 -18  33   0    1.62    0.91
 -15 -18   0    0.13    0.72
 -18  33   0   -0.09    0.62
  33 -15   0    2.13    1.98
  33 -15   0    2.13    1.10
 -33  12   0    1.78    1.55
  21 -33   0    1.88    0.93
 -33  12   0    3.00    1.04
  12  21   0    1.17    0.58
  12  21   0    1.14    0.75
 -33  12   0    3.28    1.29
 -33  12   0    1.44    1.18
  12  21   0    0.42    1.35
 -12 -21   0    1.35    0.69
 -21  33   0    1.68    0.82
  33 -12   0    5.06    2.21
 -12 -21   0    1.13    0.37
 -21  33   0    0.68    0.61
  33 -12   0    0.41    0.80
 -12 -21   0    0.62    1.06
 -12 -21   0    1.99    0.59
  33 -12   0    1.57    1.05
 -12 -21   0    0.37    0.54
 -33   9   0    3.63    1.45
  24 -33   0    0.05    0.82
   9  24   0    1.03    0.50
 -33   9   0    3.76    1.92
 -33   9   0    1.84    1.11
 -33   9   0    0.16    0.78
   9  24   0    1.51    0.72
   9  24   0    0.83    1.24
  -9 -24   0    1.67    1.26
 -24  33   0    3.07    1.07
 -24  33   0    0.35    1.34
  33  -9   0   -0.29    1.85
  33  -9   0    1.38    0.92
 -24  33   0    0.34    0.81
 -24  33   0    2.21    0.80
  33  -9   0    1.14    0.87
 -33   6   0   -0.32    0.67
 -33   6   0    0.16    1.05
   6  27   0   -0.03    0.58
 -33   6   0   -1.93    0.95
  27 -33   0   -1.77    0.74
 -33   6   0    3.10    1.65
   6  27   0    2.19    1.37
   6  27   0    0.07    0.36
 -27  33   0   -0.72    0.79
  33  -6   0   -0.52    1.76
  33  -6   0    0.60    0.95
 -27  33   0   -0.21    0.75
 -27  33   0   -1.13    1.28
 -27  33   0    0.50    0.92
  33  -6   0   -0.09    0.78
  -6 -27   0    0.63    1.16
   3  30   0   -0.59    0.51
 -33   3   0   -0.48    1.06
 -33   3   0   -0.64    0.64
  30 -33   0    0.38    0.91
 -33   3   0   -0.09    1.36
 -33   3   0    0.89    1.21
   3  30   0    0.54    1.25
 -30  33   0    1.78    1.09
 -30  33   0    1.74    1.06
 -30  33   0   -0.57    0.81
  33  -3   0   -0.67    0.82
 -30  33   0    1.39    1.37
  33  -3   0   -0.17    0.88
  33  -3   0    1.09    2.06
 -33   0   0    3.69    1.81
   0  33   0    2.47    0.66
 -33   0   0    2.53    1.03
   0  33   0    3.01    1.42
  33 -33   0    3.23    1.21
 -33   0   0    1.96    1.50
   0  33   0    2.90    1.07
 -33  33   0    1.80    1.05
 -33  33   0    1.29    1.09
 -33  33   0    2.08    1.64
 -33  33   0    1.96    1.07
  33   0   0    2.03    1.11
  33   0   0    1.84    1.10
  33   0   0    0.74    1.93
  32   2   0    1.21    1.96
  32   2   0    0.65    0.87
 -34  32   0   -1.07    1.46
 -34  32   0    0.88    0.99
 -34  32   0    1.26    1.01
 -34  32   0   -0.79    0.79
  32   2   0    0.58    1.02
 -32  -2   0   -0.59    1.39
 -32  -2   0   -0.26    1.18
 -32  -2   0   -0.21    0.73
  -2  34   0    1.34    0.84
 -32  -2   0    0.66    1.30
  -2  34   0    1.36    0.53
  34 -32   0    1.53    1.00
  -2  34   0    0.13    1.17
  29   5   0    3.30    1.04
 -34  29   0    0.57    0.92
 -34  29   0    2.81    1.14
 -34  29   0   -0.52    1.57
 -34  29   0    1.76    1.05
  29   5   0    2.19    1.04
  29   5   0    2.77    1.90
 -29  -5   0    0.37    1.17
 -29  -5   0    2.17    0.88
  -5  34   0    1.49    0.75
 -29  -5   0    0.59    1.38
  34 -29   0    0.63    0.98
  -5  34   0    0.78    0.75
 -29  -5   0    1.64    1.30
  -5  34   0    1.57    0.47
  -5  34   0    1.39    1.27
 -34  26   0    1.51    1.00
  26   8   0    2.01    1.06
  26   8   0    4.07    1.06
 -34  26   0    3.49    1.20
 -34  26   0    3.86    1.27
  26   8   0    1.27    1.63
 -34  26   0    4.22    1.66
  -8  34   0    3.01    0.57
 -26  -8   0    2.34    1.33
  -8  34   0    3.19    0.51
 -26  -8   0    1.93    1.62
  34 -26   0    2.42    1.17
 -26  -8   0    2.63    0.87
  -8  34   0    2.14    1.14
  34 -26   0   -0.77    1.67
  -8  34   0    2.37    0.91
 -26  -8   0    2.98    1.35
 -34  23   0    0.88    0.89
  23  11   0    1.36    0.94
  23  11   0    0.61    1.63
 -34  23   0    0.50    0.99
 -34  23   0    0.15    1.57
  23  11   0    1.19    0.78
 -34  23   0   -0.26    0.89
 -11  34   0    0.43    0.81
 -23 -11   0    1.62    1.47
 -11  34   0    1.61    0.54
  34 -23   0    0.15    1.53
 -11  34   0   -1.39    0.84
 -23 -11   0    0.93    1.09
 -23 -11   0    0.86    0.63
  34 -23   0    0.51    0.85
 -34  20   0    5.19    1.34
 -34  20   0    3.98    1.33
  14 -34   0    5.66    1.14
  20  14   0    6.92    1.27
  20  14   0    3.34    1.66
 -34  20   0    4.67    1.20
 -34  20   0    5.96    1.98
  20  14   0    5.71    1.02
  34 -20   0    4.45    2.27
 -20 -14   0    6.27    1.41
 -20 -14   0    4.60    1.73
 -14  34   0    5.75    0.62
 -20 -14   0    4.55    0.80
 -14  34   0    4.74    1.21
 -14  34   0    5.74    1.37
  34 -20   0    4.81    1.19
 -14  34   0    5.04    0.84
 -34  17   0    2.14    1.24
 -34  17   0    1.00    1.15
  17  17   0   -0.16    0.67
 -34  17   0    1.34    0.90
 -34  17   0    1.71    1.79
  17  17   0    1.04    0.67
  17  17   0   -0.89    1.15
  17 -34   0    0.29    0.80
 -17 -17   0    0.21    1.27
  34 -17   0    0.03    0.73
 -17  34   0    1.21    0.69
  34 -17   0    1.70    1.74
 -17  34   0    1.10    0.52
 -17 -17   0    0.94    1.05
  34 -17   0    1.09    0.91
 -17 -17   0    1.38    0.87
 -17 -17   0    1.12    0.49
 -17  34   0    0.50    0.81
 -34  14   0    0.43    0.74
 -34  14   0   -0.67    0.84
  14  20   0   -0.26    1.35
  14  20   0    0.21    0.70
  14  20   0   -0.52    0.50
 -34  14   0   -0.61    0.95
  20 -34   0    0.57    0.83
 -34  14   0    0.11    1.43
  34 -14   0   -0.21    1.85
 -20  34   0   -0.26    0.52
 -14 -20   0    0.63    0.66
 -20  34   0   -0.77    0.62
 -14 -20   0    1.25    0.81
  34 -14   0   -0.02    0.81
 -14 -20   0   -0.55    0.32
 -14 -20   0    0.49    1.09
 -20  34   0   -0.13    0.78
  34 -14   0   -0.81    0.72
 -14 -20   0    0.32    0.76
  23 -34   0   -0.04    0.85
 -34  11   0    2.63    1.19
 -34  11   0    1.57    0.89
 -34  11   0    1.85    1.09
  11  23   0    0.60    0.51
  11  23   0    1.18    1.31
 -34  11   0   -1.40    1.28
  11  23   0    1.66    0.80
  34 -11   0    0.00    0.81
 -23  34   0   -0.70    1.20
  34 -11   0    0.08    0.86
 -23  34   0    1.29    0.73
 -11 -23   0   -0.70    0.46
 -11 -23   0    0.00    1.09
  34 -11   0   -0.93    1.60
 -23  34   0   -0.32    0.67
 -23  34   0    0.56    0.84
  26 -34   0    0.78    0.98
 -34   8   0   -0.26    1.39
 -34   8   0    1.73    1.29
 -34   8   0    0.58    1.15
   8  26   0    0.58    0.71
   8  26   0    1.44    1.34
 -34   8   0    2.25    0.94
   8  26   0    1.21    0.48
  34  -8   0    1.88    1.07
  34  -8   0    1.39    1.91
  -8 -26   0    1.16    1.25
  34  -8   0    1.52    0.93
 -26  34   0    1.34    1.02
 -26  34   0    0.20    1.36
 -26  34   0    1.53    0.86
 -26  34   0    1.73    0.97
   5  29   0    0.38    0.52
   5  29   0   -0.99    1.11
  29 -34   0   -1.41    0.85
 -34   5   0   -2.18    1.38
 -34   5   0    1.36    1.41
 -34   5   0    1.70    0.92
   5  29   0    0.42    0.62
   5  29   0    0.81    0.33
 -29  34   0    2.18    1.57
 -29  34   0    0.53    0.99
  34  -5   0   -0.86    1.87
  34  -5   0    0.89    0.95
 -29  34   0    0.25    0.81
  -5 -29   0    0.02    1.18
 -29  34   0   -1.38    0.68
  34  -5   0   -0.35    0.86
 -34   2   0   -0.51    0.81
   2  32   0    3.18    1.38
 -34   2   0    0.14    1.13
   2  32   0   -0.53    0.51
  32 -34   0   -0.26    0.92
 -34   2   0    0.59    1.49
 -34   2   0    1.03    1.53
 -32  34   0   -0.64    0.89
 -32  34   0   -0.99    0.82
  34  -2   0   -0.54    0.89
  34  -2   0   -0.57    1.82
  34  -2   0    0.19    0.89
 -32  34   0    1.07    1.04
 -32  34   0   -2.74    1.26
 -35  34   0   -0.37    0.96
  34   1   0   -0.25    1.79
  34   1   0   -0.44    0.87
  34   1   0    1.31    1.00
 -35  34   0    0.27    0.99
 -35  34   0    1.48    1.13
 -35  34   0   -1.73    1.33
  -1  35   0    0.02    1.11
 -34  -1   0    0.77    1.33
  35 -34   0   -0.03    1.00
  -1  35   0    0.28    0.85
  -1  35   0    0.37    0.55
 -34  -1   0   -0.11    0.75
 -34  -1   0    0.54    1.54
 -35  31   0    1.32    0.98
  31   4   0   -0.23    1.87
  31   4   0   -0.03    0.92
 -35  31   0   -0.62    1.59
 -35  31   0    0.24    1.09
 -35  31   0   -0.15    0.98
  31   4   0    0.67    0.89
 -31  -4   0    1.93    1.67
  -4  35   0    0.87    0.67
 -31  -4   0    0.57    1.23
  -4  35   0    0.28    0.45
  35 -31   0    2.30    1.18
 -31  -4   0   -0.10    0.72
 -31  -4   0   -1.04    1.17
  -4  35   0    1.06    1.21
  -4  35   0    0.89    0.74
  28   7   0   -0.53    0.85
 -35  28   0   -3.16    1.44
 -35  28   0    0.20    1.06
  28   7   0   -0.32    0.70
 -35  28   0    1.34    1.08
 -35  28   0   -0.63    0.94
  28   7   0   -3.18    1.33
  -7  35   0    0.69    0.60
  35 -28   0   -0.26    0.95
 -28  -7   0    3.94    1.43
 -28  -7   0    0.22    0.70
  -7  35   0    0.50    0.77
 -28  -7   0   -0.18    1.23
  -7  35   0   -0.18    1.09
 -28  -7   0   -0.96    1.06
 -35  25   0    0.56    1.58
  25  10   0    2.93    1.16
 -35  25   0    3.77    1.27
 -35  25   0    4.14    1.24
 -35  25   0    3.74    1.39
  25  10   0    4.27    1.93
 -10  35   0    3.24    0.59
 -10  35   0    5.37    1.38
 -25 -10   0    3.64    1.34
 -10  35   0    4.70    1.12
  35 -25   0    3.48    1.22
 -10  35   0    4.69    0.59
  35 -25   0    2.32    2.06
 -25 -10   0    3.55    0.89
 -25 -10   0    3.61    1.69
 -35  22   0    1.83    1.09
 -35  22   0   -0.04    0.87
  22  13   0    3.90    1.08
  13 -35   0    1.93    0.87
  22  13   0    3.09    1.87
  22  13   0    1.27    0.77
 -35  22   0    1.63    1.14
 -35  22   0    3.39    1.72
  35 -22   0    1.76    1.85
 -22 -13   0    0.17    1.24
  35 -22   0   -0.92    0.85
 -22 -13   0    0.98    1.05
 -13  35   0    3.54    1.29
 -13  35   0    1.06    0.60
 -13  35   0    1.84    0.94
 -13  35   0    1.49    0.46
 -22 -13   0    0.84    0.61
  19  16   0   -0.42    0.77
  19  16   0    0.08    0.66
  19  16   0    0.76    1.58
 -35  19   0    0.19    1.00
 -35  19   0   -0.62    0.93
 -35  19   0   -0.70    0.74
 -35  19   0    0.32    1.27
  16 -35   0    0.45    0.84
 -19 -16   0    0.68    0.51
  35 -19   0    1.22    0.91
 -16  35   0    1.63    1.02
 -16  35   0   -0.20    0.43
 -19 -16   0    0.99    1.13
 -16  35   0    0.52    0.65
  35 -19   0    1.90    2.06
 -19 -16   0   -0.92    0.73
 -19 -16   0   -0.54    1.03
  16  19   0    2.03    0.91
  16  19   0    2.36    0.71
 -35  16   0    1.00    1.19
 -35  16   0    2.32    1.27
  16  19   0    0.07    1.50
  19 -35   0    1.67    0.97
 -35  16   0   -0.28    1.67
 -35  16   0    3.69    1.15
 -16 -19   0    1.35    1.01
  35 -16   0    2.62    1.06
  35 -16   0    1.41    2.17
 -16 -19   0    1.24    0.50
 -19  35   0    1.39    0.60
 -19  35   0    1.43    0.95
 -16 -19   0    1.28    0.84
 -16 -19   0    1.59    1.34
  35 -16   0    2.02    0.96
 -35  13   0   -0.28    0.86
 -35  13   0    0.01    1.57
 -35  13   0   -0.26    0.99
  13  22   0   -0.04    0.70
  13  22   0   -0.19    1.24
 -35  13   0   -0.67    0.62
  13  22   0    0.39    0.53
  22 -35   0    0.14    0.89
 -22  35   0    0.02    0.60
  35 -13   0   -1.20    0.84
 -13 -22   0    1.14    0.72
 -13 -22   0    0.71    0.53
  35 -13   0    0.87    0.96
 -13 -22   0    0.16    0.34
 -13 -22   0   -0.70    0.96
  35 -13   0    0.29    1.67
 -22  35   0    2.81    1.60
 -22  35   0    0.69    0.73
 -13 -22   0   -0.31    0.53
 -22  35   0   -0.44    0.80
  25 -35   0    0.61    0.99
 -35  10   0    1.78    0.99
 -35  10   0    0.90    1.30
  10  25   0    1.10    1.26
  10  25   0    2.37    0.83
 -35  10   0   -0.77    1.49
  10  25   0    1.19    0.51
 -35  10   0    2.26    1.65
 -25  35   0   -0.60    0.73
 -25  35   0    1.55    0.94
 -10 -25   0    2.37    1.26
 -25  35   0    0.84    0.97
  35 -10   0    1.09    1.85
 -25  35   0    1.52    1.40
  35 -10   0    0.73    0.89
  35 -10   0    2.71    1.12
 -35   7   0    1.70    1.32
 -35   7   0    0.17    0.76
   7  28   0    0.04    1.25
   7  28   0   -0.15    0.58
  28 -35   0   -0.06    0.91
   7  28   0    0.67    0.40
  -7 -28   0   -1.59    1.05
 -28  35   0    1.87    1.61
  35  -7   0    0.59    0.93
 -28  35   0   -0.03    1.02
 -28  35   0   -0.23    0.96
  35  -7   0    1.05    0.90
 -28  35   0    0.56    0.81
  35  -7   0    0.79    2.22
 -35   4   0    0.09    1.29
  31 -35   0    1.28    1.11
   4  31   0    3.93    1.54
 -35   4   0    2.06    0.94
 -35   4   0   -0.08    1.47
   4  31   0    2.56    0.75
 -35   4   0    1.30    1.52
 -31  35   0    0.35    1.00
 -31  35   0    1.50    1.01
  35  -4   0    0.16    0.97
  35  -4   0    4.23    2.48
 -31  35   0    0.00    0.91
  35  -4   0    1.96    1.20
 -31  35   0    0.16    1.27
 -35   1   0   -0.99    1.47
 -35   1   0    4.35    1.74
  34 -35   0    1.33    1.14
 -35   1   0    1.36    0.96
   1  34   0    0.14    0.57
   1  34   0    0.53    1.36
 -35   1   0    1.39    1.40
  35  -1   0    0.23    0.91
  35  -1   0   -0.55    2.20
  35  -1   0    1.37    1.06
 -34  35   0    1.13    1.04
 -34  35   0   -0.97    1.41
 -34  35   0   -0.57    1.01
 -34  35   0   -1.21    0.94
  33   3   0    1.80    2.02
  33   3   0    1.70    1.08
  33   3   0    0.67    0.96
 -36  33   0    3.32    1.45
 -36  33   0    0.77    1.12
 -36  33   0    5.60    2.13
 -33  -3   0    4.31    2.04
  -3  36   0    1.44    1.26
 -33  -3   0    0.69    0.80
  -3  36   0    0.15    0.47
  -3  36   0    2.43    0.97
 -33  -3   0   -2.17    1.17
 -33  -3   0    0.84    1.36
  36 -33   0    0.68    1.15
  30   6   0    0.59    0.84
  30   6   0    1.07    2.06
  30   6   0   -1.13    0.87
 -36  30   0   -0.23    0.95
 -36  30   0   -0.73    0.98
 -36  30   0   -1.48    1.49
 -30  -6   0    1.07    1.29
 -30  -6   0    2.17    1.45
 -30  -6   0   -1.51    1.30
  -6  36   0   -0.23    0.64
  36 -30   0    1.89    1.20
 -30  -6   0   -0.60    0.64
  -6  36   0   -0.60    0.70
  27   9   0    3.42    1.97
 -36  27   0    1.92    1.74
 -36  27   0   -0.01    0.88
  27   9   0    0.15    0.86
  27   9   0    0.52    0.83
 -36  27   0   -0.34    0.97
  -9  36   0   -0.36    0.45
 -27  -9   0    0.68    0.79
 -27  -9   0    2.18    1.45
  -9  36   0   -0.02    0.39
  36 -27   0   -0.25    1.01
  -9  36   0    0.26    1.07
  -9  36   0   -1.06    0.73
 -27  -9   0   -0.13    1.06
  36 -27   0   -3.48    1.56
  24  12   0   -1.57    1.47
  24  12   0   -0.22    0.66
 -36  24   0    1.20    1.66
 -36  24   0   -0.31    1.03
 -36  24   0    0.87    0.93
  24  12   0    1.39    0.98
 -24 -12   0   -0.78    1.02
 -24 -12   0    0.10    1.28
 -12  36   0   -1.21    0.90
 -12  36   0    0.15    0.84
 -12  36   0    0.34    0.52
 -24 -12   0    0.86    0.66
  36 -24   0    2.61    2.01
  36 -24   0    0.91    0.94
 -12  36   0    0.56    0.42
  15 -36   0   -0.08    0.83
  21  15   0    0.44    1.76
  21  15   0    2.89    0.90
 -36  21   0   -0.02    0.97
 -36  21   0    1.16    1.07
  21  15   0    2.82    0.99
 -36  21   0    5.30    2.01
 -21 -15   0    1.61    1.40
  36 -21   0    3.48    1.25
 -15  36   0    3.07    1.34
  36 -21   0    2.71    2.23
 -21 -15   0    3.75    1.25
 -15  36   0    1.94    0.99
 -21 -15   0    1.15    0.61
 -15  36   0    2.09    0.53
 -15  36   0    1.46    0.66
  18 -36   0    2.99    1.06
 -36  18   0    3.68    1.55
  18  18   0    3.80    1.89
  18  18   0    1.92    0.79
 -36  18   0    1.14    1.34
 -36  18   0    2.64    1.74
  18  18   0    1.87    1.00
 -36  18   0    3.92    1.33
 -18  36   0    1.59    0.93
 -18 -18   0    1.96    0.98
 -18  36   0    2.49    0.65
 -18 -18   0    0.94    0.51
  36 -18   0    3.70    1.27
 -18 -18   0   -0.49    1.43
  36 -18   0    2.84    1.10
  36 -18   0    1.26    1.94
 -18 -18   0    1.88    1.26
 -18  36   0    1.74    0.75
 -36  15   0   -0.49    1.33
  21 -36   0    1.96    0.94
  15  21   0    1.32    0.84
  15  21   0    0.87    0.61
 -36  15   0    2.53    1.39
  15  21   0    0.41    1.33
 -36  15   0    2.02    1.01
 -36  15   0    1.67    1.51
 -21  36   0    1.01    0.94
  36 -15   0   -0.81    0.88
 -15 -21   0    1.11    0.81
 -15 -21   0    0.91    0.44
 -15 -21   0    0.88    0.76
 -21  36   0   -0.12    0.70
 -15 -21   0    0.74    0.85
 -21  36   0    0.43    0.59
  36 -15   0    0.22    0.88
  36 -15   0    0.98    1.94
 -15 -21   0   -0.59    1.27
 -36  12   0    1.75    1.71
  12  24   0    0.74    0.80
 -36  12   0    0.49    0.90
  24 -36   0    1.17    0.92
 -36  12   0    1.57    1.40
 -36  12   0    0.97    1.14
  12  24   0    0.93    0.56
  12  24   0   -0.44    1.26
  36 -12   0    1.80    1.97
 -24  36   0    0.24    0.94
 -24  36   0   -0.49    0.62
  36 -12   0   -0.45    0.86
 -24  36   0    1.96    1.41
 -24  36   0   -0.09    0.84
  36 -12   0   -0.45    0.91
 -12 -24   0    2.54    1.42
 -12 -24   0    0.86    0.53
 -12 -24   0    0.28    0.30
 -36   9   0    0.75    0.85
 -36   9   0   -0.78    1.14
   9  27   0   -0.31    0.41
  27 -36   0    0.70    1.03
 -36   9   0    0.05    1.12
   9  27   0    2.25    1.50
   9  27   0    0.91    0.70
  36  -9   0    4.40    2.56
 -27  36   0    0.46    0.99
 -27  36   0    0.59    0.89
  36  -9   0   -0.26    0.93
  -9 -27   0    2.23    1.44
 -27  36   0    0.28    0.73
 -27  36   0   -0.11    1.41
  36  -9   0   -0.82    0.92
 -36   6   0   -0.25    0.65
   6  30   0    0.20    1.33
   6  30   0   -0.11    0.31
 -36   6   0    0.48    1.38
 -36   6   0    0.42    1.27
   6  30   0    1.54    0.59
   6  30   0    0.25    0.66
 -36   6   0    0.35    1.74
  30 -36   0   -1.10    0.92
 -30  36   0    0.04    0.95
 -30  36   0   -0.96    1.26
 -30  36   0    2.38    1.00
 -30  36   0    2.00    1.09
  36  -6   0    0.64    1.02
  36  -6   0   -0.59    0.85
  -6 -30   0   -0.95    1.21
  36  -6   0   -2.13    1.84
 -36   3   0    1.95    1.36
 -36   3   0    0.90    1.49
   3  33   0    0.47    1.33
  33 -36   0    0.31    1.00
   3  33   0    0.01    0.58
 -36   3   0    0.24    0.88
 -36   3   0   -1.05    1.39
 -33  36   0   -0.25    0.92
 -33  36   0    0.12    0.96
 -33  36   0    3.31    1.73
  36  -3   0   -1.28    1.95
 -33  36   0    2.43    1.22
  36  -3   0   -0.65    0.97
  36  -3   0    0.95    1.01
   0  36   0   -1.48    1.19
 -36   0   0   -0.27    1.21
 -36   0   0    4.03    1.78
 -36   0   0    0.87    0.93
  36 -36   0    0.17    1.11
 -36   0   0   -1.38    1.75
   0  36   0    0.35    0.58
  36   0   0   -1.01    0.81
 -36  36   0    0.24    0.91
  36   0   0   -1.29    1.79
  36   0   0   -0.66    0.88
 -36  36   0   -0.09    1.64
 -36  36   0    3.06    1.40
 -36  36   0   -0.59    1.05
  35   2   0    1.44    2.19
 -37  35   0    1.55    1.30
 -37  35   0   -0.53    1.10
 -37  35   0   -1.15    1.72
  35   2   0   -1.76    0.87
 -37  35   0   -0.58    1.04
  35   2   0    0.58    0.91
  -2  37   0    0.98    0.94
 -35  -2   0   -2.14    1.18
  -2  37   0    3.59    1.47
 -35  -2   0   -2.24    1.30
  37 -35   0   -0.18    1.14
  -2  37   0    0.26    0.51
 -35  -2   0    0.58    0.88
 -35  -2   0   -0.03    1.46
  32   5   0    1.22    1.02
 -37  32   0    0.95    1.16
 -37  32   0    1.39    1.20
  32   5   0   -0.80    1.91
  32   5   0    1.47    1.22
 -37  32   0    4.40    1.42
 -37  32   0   -1.17    1.51
  37 -32   0    2.60    1.24
 -32  -5   0    0.45    0.80
 -32  -5   0    0.80    1.34
  -5  37   0    1.59    0.85
 -32  -5   0    0.09    1.42
  -5  37   0    1.62    1.36
  -5  37   0    0.46    0.70
 -32  -5   0   -0.03    1.47
 -37  29   0    1.88    1.28
  29   8   0    2.62    2.24
 -37  29   0    2.65    1.89
  29   8   0    0.51    1.06
 -37  29   0    3.24    1.35
 -37  29   0    2.31    1.30
  29   8   0    2.66    1.02
 -29  -8   0    2.53    0.90
  37 -29   0    1.77    1.20
 -29  -8   0    2.01    1.35
 -29  -8   0   -0.23    1.50
  -8  37   0    2.52    0.94
  -8  37   0    1.87    0.68
  -8  37   0    1.77    1.56
  26  11   0    4.19    1.29
 -37  26   0    1.52    1.28
 -37  26   0    1.35    1.75
 -37  26   0    5.01    1.44
  26  11   0    5.69    1.18
 -37  26   0    3.98    1.35
  26  11   0   -0.15    1.68
  37 -26   0    4.17    2.27
 -11  37   0    4.93    0.71
 -11  37   0    4.52    1.37
 -26 -11   0    3.88    0.92
 -11  37   0    5.21    1.24
  37 -26   0    5.17    1.31
 -26 -11   0   -0.15    1.69
 -26 -11   0    4.25    1.42
 -11  37   0    3.86    0.61
  14 -37   0    1.32    0.87
 -37  23   0    1.60    1.72
  23  14   0    1.70    1.96
  23  14   0    1.43    0.83
 -37  23   0    2.50    1.29
 -37  23   0   -0.63    0.97
  23  14   0    1.50    0.98
 -14  37   0    0.31    0.56
  37 -23   0    0.37    1.63
  37 -23   0   -0.58    0.78
 -14  37   0    0.75    0.98
 -14  37   0    1.67    1.20
 -23 -14   0    1.77    0.69
 -14  37   0    1.72    0.53
 -23 -14   0    0.27    1.30
 -23 -14   0    0.91    1.10
  20  17   0    0.71    0.83
  20  17   0    1.60    0.82
 -37  20   0    0.08    0.88
 -37  20   0    1.93    1.43
 -37  20   0    2.42    1.62
 -37  20   0    1.52    1.21
  17 -37   0    0.31    0.92
  20  17   0    1.66    1.66
 -20 -17   0    1.55    1.33
 -20 -17   0   -1.56    1.07
 -17  37   0    0.79    0.73
  37 -20   0    1.94    1.13
 -20 -17   0    0.40    0.53
 -20 -17   0    2.44    1.09
 -17  37   0    1.61    0.57
  37 -20   0    2.27    1.97
 -17  37   0    0.29    0.97
  17  20   0    3.05    0.82
  20 -37   0    3.08    1.14
 -37  17   0    2.15    1.38
 -37  17   0    2.21    1.31
  17  20   0    2.70    1.76
 -37  17   0    5.34    1.95
  17  20   0    1.62    0.94
 -37  17   0    1.91    1.19
 -20  37   0    2.06    0.74
 -17 -20   0    2.91    0.99
 -17 -20   0    1.00    1.22
  37 -17   0    2.30    2.11
 -17 -20   0    2.18    0.57
  37 -17   0    1.63    1.03
 -20  37   0    1.95    0.86
 -17 -20   0    2.39    1.13
  37 -17   0    1.78    1.08
 -37  14   0    0.96    1.77
 -37  14   0    0.50    1.22
 -37  14   0    5.11    1.62
  14  23   0    2.75    1.00
  14  23   0    3.42    0.77
 -37  14   0    2.45    1.12
  14  23   0    4.85    1.87
  23 -37   0    2.90    1.12
  37 -14   0    3.66    1.25
 -14 -23   0    3.34    0.87
 -14 -23   0    2.38    1.45
 -23  37   0    3.97    1.05
  37 -14   0    3.16    1.25
  37 -14   0    2.41    2.13
 -23  37   0    4.11    1.69
 -14 -23   0    3.72    0.52
 -23  37   0    3.41    0.90
 -23  37   0    2.63    1.19
  11  26   0   -0.29    0.44
 -37  11   0   -1.18    0.65
  26 -37   0    0.45    0.99
  11  26   0    1.54    0.81
 -37  11   0   -2.51    1.26
 -37  11   0    0.75    1.21
  11  26   0    3.10    1.60
 -37  11   0   -0.65    1.23
  37 -11   0    0.04    0.85
 -26  37   0   -0.55    1.30
  37 -11   0    0.69    1.91
 -11 -26   0    1.86    1.37
  37 -11   0    0.75    1.11
 -26  37   0    0.36    0.72
 -26  37   0   -0.57    0.90
 -26  37   0   -0.08    0.97
   8  29   0    1.16    0.82
 -37   8   0    3.79    2.09
  29 -37   0    0.38    0.96
 -37   8   0   -0.07    1.24
   8  29   0   -0.21    0.37
   8  29   0   -0.04    1.36
 -37   8   0    0.93    0.90
 -37   8   0   -0.26    1.06
 -29  37   0    2.39    1.22
  37  -8   0   -2.27    1.64
  37  -8   0    0.00    0.88
 -29  37   0    1.38    1.58
 -29  37   0    2.72    1.03
  -8 -29   0    0.49    1.35
 -29  37   0    1.52    1.12
  37  -8   0    1.03    1.12
   5  32   0   -1.74    0.53
   5  32   0    0.69    1.43
 -37   5   0    1.14    1.02
 -37   5   0    1.75    1.32
  32 -37   0   -0.47    0.93
 -37   5   0   -2.12    1.01
 -37   5   0   -0.75    1.48
 -32  37   0   -0.60    0.96
  37  -5   0    0.43    1.04
 -32  37   0   -0.42    0.87
  37  -5   0   -2.27    1.93
 -32  37   0    0.34    0.95
  37  -5   0    0.13    1.17
 -32  37   0    2.67    1.58
   2  35   0   -2.10    1.14
 -37   2   0    1.28    1.79
 -37   2   0    0.27    0.93
  35 -37   0    1.22    1.18
   2  35   0    0.75    0.64
 -37   2   0    1.31    1.36
 -37   2   0   -0.71    1.18
  37  -2   0    1.52    1.18
 -35  37   0   -0.80    1.55
 -35  37   0    0.00    1.07
  37  -2   0    0.02    2.44
 -35  37   0   -0.71    1.00
  37  -2   0   -0.16    0.92
 -35  37   0   -1.16    0.81
 -38  37   0    3.75    1.54
  37   1   0    4.40    1.50
  37   1   0    2.77    1.10
 -38  37   0    0.08    1.08
 -38  37   0    1.37    1.78
 -38  37   0    1.95    1.35
  37   1   0    1.67    2.19
  -1  38   0    1.11    1.47
 -37  -1   0    4.05    1.23
  38 -37   0    1.40    1.23
 -37  -1   0    5.22    1.83
 -37  -1   0    6.28    2.03
  34   4   0   -2.29    1.65
  34   4   0    0.08    0.96
 -38  34   0    1.76    1.18
  34   4   0   -0.75    0.94
 -38  34   0    1.49    1.19
 -38  34   0    4.80    2.04
 -38  34   0   -1.12    0.98
 -34  -4   0    1.39    1.77
 -34  -4   0   -0.41    1.57
  -4  38   0   -1.79    1.14
  -4  38   0    0.88    0.91
 -34  -4   0    0.86    1.40
  38 -34   0   -0.62    0.97
 -34  -4   0   -0.32    0.75
 -38  31   0    1.33    1.20
  31   7   0    1.69    1.01
 -38  31   0    2.76    1.79
  31   7   0    1.88    1.23
  31   7   0    0.42    1.97
 -38  31   0    1.27    1.18
 -38  31   0   -0.66    1.12
  -7  38   0    0.84    0.84
  38 -31   0    0.79    1.07
 -31  -7   0    0.72    0.81
  -7  38   0    1.32    0.77
  -7  38   0    0.00    1.23
 -31  -7   0    0.25    1.28
 -31  -7   0   -0.39    1.66
 -38  28   0    2.29    1.24
 -38  28   0   -0.88    1.58
  28  10   0    0.74    1.08
  28  10   0    0.46    0.86
 -38  28   0    0.12    1.07
  28  10   0   -0.98    1.65
  38 -28   0    1.03    1.21
 -10  38   0   -0.29    0.78
 -28 -10   0    1.17    0.75
  38 -28   0   -0.39    1.84
 -28 -10   0    0.77    1.18
 -28 -10   0    1.66    1.58
 -10  38   0    1.67    0.59
 -10  38   0    0.17    1.12
 -10  38   0    1.00    0.48
  25  13   0    3.19    2.08
 -38  25   0    1.58    1.64
 -38  25   0   -1.16    0.92
 -38  25   0    0.76    0.98
 -38  25   0    1.34    1.11
  25  13   0    1.38    0.97
  25  13   0   -1.47    0.77
 -25 -13   0   -0.77    0.99
 -13  38   0   -0.21    0.54
 -13  38   0    0.83    0.50
  38 -25   0    1.01    2.02
 -25 -13   0    0.41    0.62
 -13  38   0   -1.56    0.86
 -13  38   0   -0.32    0.91
  38 -25   0   -0.24    0.98
  22  16   0    2.20    1.77
 -38  22   0    2.00    1.16
  22  16   0    4.52    1.24
  22  16   0    3.75    0.98
 -38  22   0    1.24    1.43
 -38  22   0    3.74    1.69
  16 -38   0    4.00    1.15
 -38  22   0    6.29    1.60
 -22 -16   0    5.72    1.74
 -16  38   0    4.45    1.45
  38 -22   0    4.09    1.29
 -22 -16   0    3.16    0.77
 -22 -16   0    4.06    1.29
 -16  38   0    4.24    0.91
 -16  38   0    3.02    1.21
 -22 -16   0    3.82    1.59
 -16  38   0    4.97    0.73
  38 -22   0    1.48    2.01
  19 -38   0    2.14    1.03
 -38  19   0    0.71    1.14
  19  19   0    0.14    0.66
  19  19   0    1.43    1.83
 -38  19   0    2.34    1.64
 -38  19   0    1.13    1.05
 -38  19   0    1.14    1.25
  19  19   0   -0.16    0.84
 -19 -19   0    3.84    1.32
  38 -19   0   -0.08    0.86
 -19  38   0    1.24    0.61
 -19  38   0    0.86    1.07
  38 -19   0   -0.30    2.04
 -19 -19   0    1.96    1.64
 -19 -19   0    1.22    0.54
  16  22   0    0.79    1.47
 -38  16   0   -0.05    1.17
  22 -38   0    1.31    0.98
  16  22   0   -1.41    0.67
  16  22   0   -0.26    0.55
 -38  16   0   -0.31    0.92
 -38  16   0   -0.72    1.65
 -38  16   0   -3.18    0.92
 -16 -22   0    1.14    0.46
 -22  38   0   -0.14    0.93
  38 -16   0   -2.02    0.80
 -16 -22   0   -0.15    0.70
 -22  38   0    0.73    0.69
 -16 -22   0   -1.02    1.24
 -16 -22   0   -0.37    0.80
  38 -16   0   -0.25    1.81
  38 -16   0   -0.07    1.01
 -16 -22   0    1.72    0.89
 -22  38   0   -0.41    0.78
 -38  13   0    3.32    1.62
  13  25   0    0.29    0.52
  25 -38   0   -0.80    0.97
 -38  13   0    1.25    1.23
 -38  13   0    1.82    1.87
 -38  13   0    0.06    1.03
  13  25   0    0.85    0.84
  13  25   0    0.09    1.57
  38 -13   0    0.42    0.96
 -25  38   0    2.04    1.00
 -13 -25   0   -0.08    1.27
 -13 -25   0    1.14    0.36
 -25  38   0    1.86    1.17
 -13 -25   0    0.82    0.51
  38 -13   0   -2.87    1.56
  38 -13   0    1.57    1.15
 -25  38   0    0.19    1.50
  10  28   0    2.63    0.90
 -38  10   0   -0.44    1.17
 -38  10   0    0.10    1.18
  28 -38   0   -0.10    1.00
  10  28   0    3.33    1.68
  10  28   0   -0.24    0.41
 -38  10   0   -2.58    1.28
 -38  10   0    0.52    0.92
 -28  38   0    2.26    1.12
  38 -10   0    2.13    1.19
 -10 -28   0    1.10    1.39
  38 -10   0    0.60    2.15
 -28  38   0    3.49    1.29
  38 -10   0    0.76    1.11
 -28  38   0   -0.79    1.27
 -28  38   0    1.59    0.90
   7  31   0    2.20    0.87
   7  31   0    2.67    1.61
 -38   7   0    2.02    1.81
   7  31   0    2.80    0.47
 -38   7   0    1.13    0.99
 -38   7   0    4.02    1.74
   7  31   0    3.14    0.71
  31 -38   0    3.33    1.30
 -38   7   0    0.29    1.47
 -31  38   0    3.07    1.21
  38  -7   0    3.19    1.31
 -31  38   0    3.15    1.26
 -31  38   0    1.90    1.09
  -7 -31   0    4.48    1.77
  38  -7   0    1.30    1.21
  38  -7   0    4.29    2.41
 -31  38   0    2.17    1.66
  34 -38   0    0.52    1.07
 -38   4   0   -0.60    1.43
 -38   4   0    0.65    1.01
 -38   4   0    1.23    1.36
   4  34   0    0.44    0.67
   4  34   0    0.49    1.50
 -38   4   0    0.60    1.33
 -34  38   0    1.51    1.06
  38  -4   0    0.01    2.12
 -34  38   0    1.97    1.35
  38  -4   0    2.33    1.34
 -34  38   0   -2.45    1.32
 -34  38   0   -1.18    1.05
  38  -4   0    0.63    1.06
 -38   1   0   -2.11    1.02
   1  37   0   -1.98    1.12
 -38   1   0   -1.85    1.16
 -38   1   0   -0.92    0.77
  37 -38   0    0.48    1.14
   1  37   0    0.65    0.62
 -37  38   0    0.38    1.12
 -37  38   0    0.87    1.13
  38  -1   0    2.00    1.16
  38  -1   0    0.59    1.15
 -37  38   0    0.36    1.10
  38  -1   0   -0.20    2.08
 -37  38   0    0.31    1.57
 -39  36   0    1.01    1.36
 -39  36   0   -0.27    1.00
 -39  36   0    0.29    1.60
 -39  36   0    3.00    2.22
  36   3   0    1.62    1.11
  36   3   0    2.70    1.39
  36   3   0   -0.24    1.98
 -36  -3   0    2.97    1.61
  -3  39   0   -0.54    0.93
 -36  -3   0    0.81    1.54
 -36  -3   0    0.76    0.88
  -3  39   0    1.45    1.36
  39 -36   0    0.52    1.14
 -39  33   0    2.45    1.24
 -39  33   0   -1.25    1.05
  33   6   0    1.41    1.11
  33   6   0    1.22    0.99
 -39  33   0    0.56    1.15
 -39  33   0   -1.67    1.48
  33   6   0    0.25    1.94
 -33  -6   0   -1.24    1.48
  -6  39   0   -0.12    1.17
  -6  39   0    0.72    0.81
 -33  -6   0    0.83    1.37
  -6  39   0   -0.35    0.68
 -33  -6   0    1.07    0.89
  30   9   0    3.05    1.15
 -39  30   0    4.18    1.49
  30   9   0    2.54    2.17
 -39  30   0    2.23    1.75
 -39  30   0    4.01    1.43
 -39  30   0    2.31    1.40
  30   9   0    2.64    1.33
  39 -30   0    2.41    1.33
  -9  39   0    3.26    1.05
 -30  -9   0    2.59    0.99
 -30  -9   0    4.42    1.52
  -9  39   0    2.36    0.77
 -30  -9   0    1.31    1.52
  -9  39   0    2.03    1.36
  27  12   0    1.19    0.89
 -39  27   0    1.96    1.15
 -39  27   0    1.25    1.14
  27  12   0   -0.59    0.91
  27  12   0    0.11    1.84
 -39  27   0    1.44    1.37
 -39  27   0    0.44    1.76
  39 -27   0    1.15    1.94
 -12  39   0    0.52    1.08
 -12  39   0    0.61    0.53
  39 -27   0    2.90    1.24
 -12  39   0    2.58    1.14
 -27 -12   0    1.51    1.60
 -12  39   0    0.56    0.52
 -27 -12   0    1.28    0.76
 -27 -12   0    1.42    1.30
 -39  24   0    2.23    1.66
  15 -39   0    1.23    0.95
 -39  24   0   -0.46    1.17
  24  15   0    2.96    0.93
  24  15   0    3.35    2.06
 -39  24   0   -0.46    0.83
 -39  24   0    3.48    1.43
  24  15   0   -0.61    0.83
 -24 -15   0    1.72    0.70
 -24 -15   0    1.24    2.60
 -15  39   0    0.05    0.55
 -15  39   0    0.89    1.12
 -15  39   0    0.76    0.68
  39 -24   0    0.82    2.09
  39 -24   0    1.18    1.11
 -15  39   0    1.96    1.10
 -24 -15   0    0.89    1.13
 -39  21   0    1.82    1.12
 -39  21   0   -0.10    1.13
  21  18   0   -0.03    1.75
  21  18   0   -0.31    0.78
 -39  21   0   -1.17    1.43
  18 -39   0    0.76    0.96
  21  18   0    0.14    0.65
 -39  21   0   -0.20    1.10
  39 -21   0    1.54    1.17
 -18  39   0    0.58    0.77
 -21 -18   0   -1.87    1.25
 -21 -18   0   -0.98    1.11
 -18  39   0   -0.53    0.53
 -21 -18   0    0.43    1.01
  39 -21   0    0.56    2.26
 -18  39   0    0.28    0.93
 -21 -18   0    0.46    0.56
 -39  18   0   -0.84    0.83
 -39  18   0    0.03    1.07
  18  21   0    0.66    1.75
  21 -39   0    2.39    1.13
 -39  18   0    1.18    1.11
  18  21   0    1.21    0.70
  18  21   0    0.74    0.91
 -18 -21   0    0.09    1.30
 -18 -21   0    3.06    1.17
 -18 -21   0    0.15    0.83
 -21  39   0    0.77    1.03
  39 -18   0    0.62    2.24
 -21  39   0    1.06    0.86
  39 -18   0    2.46    1.26
 -21  39   0    0.88    0.67
 -18 -21   0    0.38    0.89
 -39  15   0    0.72    1.42
 -39  15   0    0.49    1.33
  15  24   0    0.97    0.62
 -39  15   0    2.11    1.69
  15  24   0    2.15    0.99
  15  24   0    3.29    1.84
 -39  15   0    0.95    1.02
  24 -39   0    0.97    1.07
  39 -15   0    1.25    1.14
 -15 -24   0    1.82    0.83
  39 -15   0    1.24    2.28
 -15 -24   0    5.13    1.75
  39 -15   0    1.77    1.03
 -24  39   0   -0.90    1.46
 -24  39   0    2.38    1.22
 -15 -24   0    2.33    0.49
 -24  39   0    2.37    0.87
 -24  39   0    1.56    0.99
  12  27   0    4.50    0.73
 -39  12   0    2.63    1.33
 -39  12   0    6.12    1.74
  12  27   0    0.10    1.65
  12  27   0    6.39    1.21
 -39  12   0    1.47    1.07
 -39  12   0    5.54    2.02
  27 -39   0    2.50    1.28
 -12 -27   0    2.98    1.49
  39 -12   0    5.42    1.43
 -27  39   0    3.38    1.57
 -27  39   0    4.66    1.09
  39 -12   0    3.94    2.58
 -27  39   0    3.38    1.41
  39 -12   0    6.22    1.60
 -27  39   0    5.19    1.35
 -39   9   0    1.42    1.47
  30 -39   0   -0.99    0.97
   9  30   0    0.94    0.46
 -39   9   0    0.36    1.45
   9  30   0    1.92    1.65
 -39   9   0    3.08    1.93
   9  30   0    0.49    0.76
 -39   9   0    0.51    0.95
 -30  39   0    0.28    1.39
  39  -9   0    1.81    2.10
  39  -9   0   -0.04    0.94
  39  -9   0    1.09    1.14
 -30  39   0    0.34    0.91
 -30  39   0   -0.02    0.96
  -9 -30   0   -1.54    1.24
 -30  39   0    0.11    1.03
 -39   6   0    3.32    1.86
  33 -39   0   -0.77    0.92
 -39   6   0    0.00    0.81
   6  33   0    1.09    0.71
 -39   6   0    1.34    1.39
 -39   6   0   -0.59    1.16
   6  33   0    1.36    1.59
 -33  39   0   -1.28    0.97
  39  -6   0   -0.75    1.06
  39  -6   0   -0.01    1.05
 -33  39   0   -1.36    1.00
  39  -6   0   -0.86    2.00
 -33  39   0    1.82    1.05
 -33  39   0   -2.47    1.09
 -39   3   0    0.09    0.86
  36 -39   0    0.01    0.99
 -39   3   0    0.91    1.57
   3  36   0    0.04    1.46
   3  36   0    0.89    0.67
  39  -3   0    4.62    1.51
  39  -3   0   -0.51    2.26
 -36  39   0    1.26    1.25
 -36  39   0   -0.94    1.02
  39  -3   0    2.32    1.20
 -36  39   0    0.76    1.44
 -36  39   0    1.45    1.13
  39 -39   0    1.48    1.08
 -39   0   0    4.49    1.29
   0  39   0    1.08    1.33
 -39   0   0    2.34    1.70
  39   0   0    0.67    1.21
 -39  39   0    2.86    1.48
  39   0   0    1.73    1.09
 -39  39   0    4.47    2.01
  39   0   0    2.12    2.27
 -39  39   0   -0.58    1.10
 -40  38   0    0.97    1.33
  38   2   0   -0.05    1.86
 -40  38   0   -0.07    1.06
  38   2   0   -0.10    1.07
 -40  38   0    0.92    1.59
 -40  38   0    0.62    1.07
  38   2   0   -0.52    0.93
 -38  -2   0   -0.84    1.48
  -2  40   0    1.55    1.38
 -38  -2   0   -1.01    1.39
 -38  -2   0   -0.88    0.79
  40 -38   0   -0.58    0.97
 -40  35   0    1.15    1.15
  35   5   0    1.45    0.98
  35   5   0    3.25    2.45
  35   5   0   -0.95    0.83
 -40  35   0    1.13    1.29
 -40  35   0    0.37    1.71
 -40  35   0    2.26    1.39
 -35  -5   0    0.47    0.91
 -35  -5   0   -0.37    1.34
  40 -35   0    0.46    1.14
  -5  40   0    0.37    1.31
  -5  40   0    1.74    0.97
 -40  32   0    2.87    1.76
 -40  32   0    1.58    1.32
  32   8   0    1.08    0.99
 -40  32   0    0.69    1.34
  32   8   0    2.71    1.40
 -40  32   0    2.91    1.36
  32   8   0   -1.08    2.24
  -8  40   0    2.88    0.88
 -32  -8   0    0.67    1.42
  -8  40   0    3.24    0.98
  40 -32   0    2.16    1.20
 -32  -8   0    0.82    1.50
 -32  -8   0    1.62    0.96
  -8  40   0    3.02    1.49
  29  11   0    1.46    1.11
  29  11   0    0.21    0.91
 -40  29   0    2.50    1.51
  29  11   0   -0.91    2.01
 -40  29   0    1.69    1.75
 -40  29   0    2.07    1.41
 -40  29   0    4.07    1.48
  40 -29   0    1.15    1.25
 -11  40   0    2.18    0.57
 -11  40   0    1.88    1.00
 -29 -11   0    2.81    1.69
 -11  40   0    3.00    1.41
 -29 -11   0    0.14    0.73
 -29 -11   0    1.36    1.20
  26  14   0    2.09    1.14
  26  14   0   -0.01    2.02
  26  14   0    1.93    0.90
 -40  26   0   -0.01    1.00
 -40  26   0    2.44    1.92
 -40  26   0   -0.66    1.07
 -40  26   0    2.66    1.40
 -14  40   0    1.16    0.61
 -26 -14   0    1.33    1.24
  40 -26   0    1.16    1.08
 -14  40   0    1.16    1.19
  40 -26   0    1.33    2.20
 -26 -14   0    2.01    1.68
 -26 -14   0    0.85    0.74
 -14  40   0    1.42    0.66
 -14  40   0    2.32    1.09
  23  17   0    0.78    2.02
 -40  23   0    0.41    0.97
 -40  23   0    1.47    1.28
  23  17   0    1.31    0.83
  23  17   0    0.16    0.85
 -40  23   0    1.81    1.44
  17 -40   0   -0.36    0.92
 -23 -17   0    1.35    1.40
 -17  40   0    1.63    0.66
 -17  40   0    0.03    1.01
 -17  40   0    1.33    0.80
  40 -23   0   -0.38    1.99
 -23 -17   0   -0.12    1.46
 -23 -17   0    0.53    0.65
  40 -23   0    1.36    1.16
 -23 -17   0    2.31    1.22
 -17  40   0   -0.63    1.09
  20  20   0   -0.13    0.66
  20  20   0    0.63    1.77
 -40  20   0   -0.88    0.83
 -40  20   0   -0.88    1.50
 -40  20   0    0.98    1.01
  20 -40   0   -0.21    1.00
  20  20   0   -0.28    0.82
 -40  20   0   -2.38    1.05
 -20  40   0    0.64    0.68
 -20 -20   0    0.00    1.45
  40 -20   0   -0.57    0.88
 -20 -20   0   -0.99    1.01
 -20 -20   0    0.34    0.51
 -20  40   0    1.84    1.38
 -20  40   0    0.36    0.79
  40 -20   0   -2.34    1.98
  17  23   0    0.14    0.65
  17  23   0   -0.08    1.64
 -40  17   0   -0.14    1.17
  17  23   0   -0.33    0.83
 -40  17   0    0.72    1.31
  23 -40   0    1.20    1.09
 -40  17   0    0.27    1.00
 -40  17   0   -0.26    1.84
 -17 -23   0    1.82    0.88
  40 -17   0   -0.11    1.87
 -17 -23   0    0.46    0.45
 -17 -23   0   -1.11    0.65
 -23  40   0    1.42    0.94
 -23  40   0   -0.03    0.93
  40 -17   0   -0.40    1.02
  40 -17   0    1.72    1.23
 -17 -23   0   -0.60    0.76
 -23  40   0   -0.79    0.63
 -17 -23   0    4.93    1.83
  14  26   0    0.97    0.60
  14  26   0    2.86    1.82
  26 -40   0    0.63    1.05
 -40  14   0    3.49    1.60
 -40  14   0    0.34    1.06
  14  26   0    2.32    0.99
 -40  14   0    0.84    1.47
 -40  14   0   -1.47    1.89
 -26  40   0    1.66    1.20
 -26  40   0    0.79    0.96
  40 -14   0    0.71    1.17
  40 -14   0    2.69    2.52
 -14 -26   0    0.49    1.38
 -26  40   0    1.15    0.88
  40 -14   0    0.52    1.02
 -26  40   0   -1.13    1.45
 -40  11   0   -1.85    1.30
  29 -40   0    1.14    1.11
 -40  11   0    0.49    0.91
  11  29   0    0.18    0.48
  11  29   0    3.52    1.85
 -40  11   0    2.39    1.47
 -40  11   0   -1.22    1.72
  11  29   0    0.10    0.81
 -29  40   0    2.03    1.62
 -11 -29   0    0.50    1.20
 -29  40   0    1.28    0.98
 -29  40   0    1.54    0.96
  40 -11   0    0.73    2.09
 -29  40   0   -0.45    1.08
  40 -11   0    0.64    1.20
  40 -11   0    0.67    1.14
  32 -40   0    0.49    1.11
 -40   8   0   -1.57    1.27
 -40   8   0    1.27    2.08
   8  32   0   -0.59    0.63
   8  32   0   -1.10    0.54
 -40   8   0    1.00    1.00
   8  32   0    0.38    0.36
   8  32   0    0.66    1.43
 -32  40   0   -0.30    0.94
  40  -8   0    0.77    1.14
  40  -8   0    3.43    2.46
 -32  40   0    1.24    1.02
 -32  40   0    0.47    1.46
  -8 -32   0    1.25    1.50
 -32  40   0   -1.42    1.09
  40  -8   0   -0.63    0.98
   5  35   0    0.67    1.42
 -40   5   0   -0.17    0.97
  35 -40   0    0.11    1.05
 -40   5   0    1.80    2.60
   5  35   0    0.28    0.65
  40  -5   0    3.45    2.40
 -35  40   0   -1.73    1.49
 -35  40   0    1.50    1.35
  40  -5   0   -0.57    0.95
  40  -5   0   -0.81    1.01
 -35  40   0    0.46    0.94
 -35  40   0   -0.49    1.09
  38 -40   0    0.23    1.00
 -40   2   0   -0.38    0.92
   2  38   0    0.37    1.37
   2  38   0    0.26    0.60
 -38  40   0    0.50    1.30
  40  -2   0    0.42    2.10
  40  -2   0   -0.89    0.92
  40  -2   0    0.78    1.13
 -38  40   0    0.83    1.03
 -38  40   0    1.31    1.17
  40   1   0    2.25    1.21
 -41  40   0    1.18    1.10
  40   1   0    0.49    1.01
 -41  40   0    1.02    1.19
 -41  40   0   -0.05    1.46
  -1  41   0    0.65    1.17
  41 -40   0    0.85    1.13
 -40  -1   0   -0.65    0.79
 -41  37   0   -0.83    1.46
 -41  37   0   -1.45    1.31
  37   4   0    1.06    1.17
  37   4   0   -0.24    0.78
 -41  37   0    2.05    1.27
  37   4   0   -1.01    1.98
 -41  37   0    0.08    1.09
 -37  -4   0   -0.26    0.75
  -4  41   0    0.36    0.87
 -37  -4   0   -0.46    1.34
  41 -37   0   -0.04    1.03
  -4  41   0    1.23    1.24
 -41  34   0    2.16    1.82
 -41  34   0    0.09    1.24
  34   7   0    3.82    2.36
 -41  34   0    2.22    1.35
  34   7   0    0.40    0.90
  34   7   0    1.24    1.23
 -41  34   0    0.69    1.31
  -7  41   0    2.76    0.91
  -7  41   0    1.31    0.78
 -34  -7   0    0.11    0.79
  41 -34   0   -0.24    1.04
  -7  41   0   -0.11    1.19
 -34  -7   0   -1.15    1.29
 -41  31   0   -0.14    1.29
 -41  31   0    1.41    1.24
 -41  31   0    0.91    1.27
  31  10   0    0.18    1.03
  31  10   0    0.14    0.92
  31  10   0    2.09    2.12
 -41  31   0   -0.43    1.43
 -10  41   0   -0.08    0.85
 -31 -10   0   -2.04    0.65
 -10  41   0   -0.47    0.64
 -31 -10   0   -0.45    1.15
  41 -31   0   -0.23    1.10
 -10  41   0    0.90    1.20
 -31 -10   0    0.71    1.50
 -41  28   0    1.73    1.26
  28  13   0    1.88    1.15
  28  13   0    0.78    0.86
 -41  28   0    2.00    1.34
 -41  28   0    3.32    1.57
  28  13   0    2.10    2.10
  41 -28   0    2.65    1.37
 -13  41   0    0.45    1.19
 -13  41   0    1.18    1.05
  41 -28   0    0.92    2.30
 -13  41   0    1.62    0.63
 -28 -13   0    0.39    1.20
 -13  41   0    0.12    0.61
 -28 -13   0    2.88    1.85
 -41  25   0    2.20    1.42
 -41  25   0    0.11    1.82
 -41  25   0    0.42    1.14
  25  16   0    0.84    0.99
 -41  25   0    2.49    1.39
  25  16   0   -0.20    0.74
  25  16   0    2.51    2.08
 -16  41   0    0.97    0.66
 -25 -16   0    1.47    1.23
  41 -25   0    2.27    1.19
 -25 -16   0    0.98    1.52
  41 -25   0    1.49    2.36
 -16  41   0    2.44    1.45
 -16  41   0    0.41    1.02
 -16  41   0    1.91    0.81
 -25 -16   0    2.23    0.79
 -25 -16   0    1.08    1.39
 -41  22   0    1.63    1.71
 -41  22   0    2.14    1.30
  19 -41   0   -0.88    0.89
 -41  22   0    1.07    1.17
 -41  22   0    0.09    1.19
  22  19   0    2.74    2.02
  22  19   0    0.90    0.79
  22  19   0    0.09    0.89
  41 -22   0    0.41    0.95
 -22 -19   0    3.06    1.62
  41 -22   0    0.67    2.07
 -19  41   0    0.83    0.77
 -19  41   0    0.23    1.17
 -22 -19   0    0.76    0.61
 -19  41   0   -0.08    0.98
 -22 -19   0    0.41    1.01
 -19  41   0    1.17    0.70
 -22 -19   0   -0.11    1.22
 -41  19   0    1.76    1.60
 -41  19   0    2.64    1.25
  19  22   0    0.92    0.73
  22 -41   0   -0.84    1.00
 -41  19   0    2.60    2.02
  19  22   0    2.78    1.06
  19  22   0    3.26    2.18
 -41  19   0    1.78    1.32
 -22  41   0    1.80    0.83
 -19 -22   0    2.17    2.50
  41 -19   0    1.82    2.43
 -19 -22   0    1.83    1.08
 -22  41   0   -0.11    0.79
  41 -19   0    0.56    1.23
 -19 -22   0    1.05    0.57
 -19 -22   0    1.18    0.99
 -19 -22   0    1.94    0.99
 -22  41   0    3.10    1.29
 -41  16   0    1.23    1.12
 -41  16   0    0.01    1.47
 -41  16   0    0.01    1.65
  16  25   0    1.38    0.71
  16  25   0    1.17    0.93
  25 -41   0    1.36    1.08
  16  25   0    3.76    2.01
 -41  16   0   -0.13    1.40
  41 -16   0    1.83    1.18
 -25  41   0    1.86    1.17
 -16 -25   0    0.66    1.62
 -16 -25   0    1.31    0.47
 -25  41   0    2.45    1.10
  41 -16   0    2.08    2.28
 -25  41   0    2.81    1.60
 -16 -25   0    2.09    0.80
  41 -16   0    2.55    1.33
 -41  13   0    1.34    1.78
  28 -41   0    1.92    1.33
  13  28   0    1.57    0.96
  13  28   0    0.42    1.47
  13  28   0    2.36    0.67
 -41  13   0    3.37    1.28
 -28  41   0    2.58    1.70
 -28  41   0    1.09    1.18
  41 -13   0    2.21    1.21
  41 -13   0    1.70    2.31
 -28  41   0    3.02    1.03
  41 -13   0    4.34    1.42
 -28  41   0    1.76    1.05
  31 -41   0    0.17    1.10
  10  31   0    1.02    1.62
  10  31   0    0.08    0.43
 -41  10   0    1.42    1.06
  10  31   0    1.84    0.90
 -31  41   0    1.13    1.01
  41 -10   0    1.64    1.16
  41 -10   0   -0.64    0.80
 -31  41   0    0.79    1.06
 -31  41   0    1.82    1.04
  41 -10   0    1.32    2.14
 -10 -31   0    1.42    1.42
 -31  41   0    1.86    1.62
   7  34   0    1.53    0.79
   7  34   0    0.46    1.43
  34 -41   0   -0.80    0.94
 -41   7   0    0.65    0.95
  41  -7   0    1.58    1.20
 -34  41   0    0.83    1.27
  41  -7   0    2.18    1.16
  41  -7   0    3.00    2.39
 -34  41   0    0.49    1.12
 -34  41   0    0.37    1.43
 -34  41   0    1.85    1.05
 -41   4   0    0.19    0.89
   4  37   0   -1.01    1.21
  37 -41   0    2.89    1.36
   4  37   0   -0.42    0.58
  41  -4   0   -0.14    1.00
 -37  41   0    0.51    0.99
 -37  41   0   -1.74    1.26
  41  -4   0   -0.96    1.85
 -37  41   0    2.52    1.34
  41  -4   0    1.53    1.12
 -37  41   0    0.19    0.92
 -41   1   0    2.18    1.11
   1  40   0    2.82    1.46
  40 -41   0    0.33    1.11
 -40  41   0    3.17    1.13
 -40  41   0   -0.94    1.00
  41  -1   0   -0.06    2.20
  41  -1   0    0.73    0.91
 -40  41   0    0.61    1.22
 -40  41   0    1.55    1.67
  41  -1   0   -0.66    0.95
  39   3   0   -0.24    0.95
  39   3   0    0.98    0.97
  39   3   0   -0.74    3.31
 -42  39   0    0.38    1.14
  -3  42   0   -0.71    0.87
  -3  42   0   -0.47    1.16
 -39  -3   0    1.37    0.95
  42 -39   0    0.35    0.98
 -42  36   0    1.12    1.11
 -42  36   0   -0.04    1.22
  36   6   0   -0.62    0.84
  36   6   0    1.13    1.11
  36   6   0   -2.43    1.51
 -36  -6   0    1.03    0.86
  -6  42   0   -1.66    0.95
  -6  42   0    0.40    0.86
 -36  -6   0    1.80    1.39
  42 -36   0    1.49    1.16
 -42  33   0   -0.28    1.17
 -42  33   0    0.05    0.97
  33   9   0    0.74    0.91
  33   9   0   -2.00    1.56
  33   9   0    0.11    1.00
  -9  42   0    0.06    0.74
  -9  42   0    0.09    1.20
  42 -33   0   -0.32    0.93
 -33  -9   0    2.83    1.34
  -9  42   0   -1.12    0.76
 -33  -9   0   -0.47    0.67
 -42  30   0    2.16    1.33
 -42  30   0    2.04    1.42
  30  12   0    1.01    1.10
  30  12   0    2.58    2.19
 -42  30   0    1.75    1.61
  30  12   0   -0.80    0.87
 -30 -12   0    2.39    1.60
 -12  42   0    1.97    1.02
 -12  42   0    2.65    0.59
 -12  42   0    3.57    0.79
 -30 -12   0    0.92    0.85
 -30 -12   0    0.16    1.28
  42 -30   0    2.34    1.24
 -12  42   0    0.80    1.13
 -42  27   0   -0.42    1.06
  27  15   0   -0.33    0.98
  27  15   0    1.43    1.93
 -42  27   0   -0.82    1.53
  27  15   0    0.52    0.89
 -42  27   0    1.19    1.33
 -15  42   0    2.14    1.33
 -27 -15   0   -1.70    1.27
  42 -27   0    0.31    2.29
  42 -27   0    3.67    1.39
 -27 -15   0   -0.23    1.11
 -27 -15   0    0.25    0.69
 -15  42   0    1.22    0.71
 -15  42   0   -0.55    0.88
 -15  42   0    1.73    0.69
 -42  24   0    0.97    1.31
  18 -42   0    0.31    0.94
  24  18   0    2.09    1.00
 -42  24   0    0.59    1.01
  24  18   0    1.16    1.85
 -42  24   0    1.30    1.87
  24  18   0    1.22    1.08
  42 -24   0    0.94    1.13
 -24 -18   0   -0.01    1.03
 -18  42   0    0.12    1.07
 -18  42   0    1.39    0.71
 -24 -18   0    0.42    1.72
 -24 -18   0    0.89    0.65
  42 -24   0   -0.89    1.79
 -24 -18   0    0.40    1.24
 -18  42   0    1.64    0.83
  21  21   0   -0.49    0.85
  21  21   0   -0.14    0.66
  21  21   0   -1.78    1.57
  21 -42   0    1.81    1.18
 -42  21   0    0.20    1.04
 -42  21   0    0.79    1.78
 -21 -21   0    1.60    1.21
 -21  42   0   -1.94    0.85
  42 -21   0   -1.41    1.69
 -21 -21   0    0.34    0.55
 -21 -21   0    1.64    1.42
 -21  42   0    1.12    0.86
 -21  42   0    0.51    0.70
  42 -21   0    0.24    1.06
 -42  18   0    2.58    1.86
  18  24   0    0.30    1.74
  18  24   0    0.10    0.66
  24 -42   0    0.94    1.16
 -42  18   0    1.34    1.14
  18  24   0    0.22    0.92
 -24  42   0    0.28    1.05
 -18 -24   0   -0.27    0.74
 -18 -24   0   -0.19    0.68
  42 -18   0   -0.57    2.02
 -18 -24   0    1.07    0.86
 -18 -24   0   -0.04    1.61
 -24  42   0    0.74    0.86
 -24  42   0    0.47    0.92
  42 -18   0    0.99    1.22
 -18 -24   0    0.51    0.46
  15  27   0    0.78    0.92
  27 -42   0    1.82    1.37
  15  27   0    1.35    1.75
  15  27   0    0.01    0.56
 -42  15   0    3.94    2.13
 -42  15   0    1.28    1.07
  42 -15   0   -1.19    0.99
 -27  42   0    0.71    1.26
  42 -15   0   -1.53    1.93
 -27  42   0    0.14    1.56
 -27  42   0    0.00    0.83
  42 -15   0    0.25    1.14
 -27  42   0   -0.68    0.86
 -15 -27   0   -2.76    1.24
  12  30   0    1.31    0.56
  12  30   0    1.30    1.80
 -42  12   0    1.00    1.07
  12  30   0    2.79    0.97
  30 -42   0    1.24    1.21
  42 -12   0    1.85    1.22
 -30  42   0    1.76    1.04
 -30  42   0    0.70    1.00
 -30  42   0    1.08    1.18
  42 -12   0   -0.56    0.98
 -30  42   0   -1.79    1.39
 -12 -30   0    1.78    1.53
  42 -12   0   -1.12    2.14
   9  33   0    0.14    0.75
  33 -42   0    0.49    0.99
   9  33   0   -1.07    1.36
   9  33   0   -0.19    0.57
 -42   9   0   -0.19    0.92
   9  33   0    0.43    0.37
  42  -9   0   -0.24    0.98
 -33  42   0    1.93    1.28
  42  -9   0   -3.14    1.91
 -33  42   0   -1.38    0.95
  -9 -33   0   -1.28    1.47
  42  -9   0    1.01    1.20
 -33  42   0   -0.38    1.37
 -33  42   0    0.59    0.98
 -42   6   0    0.51    1.09
   6  36   0   -0.66    1.21
  36 -42   0   -0.14    0.94
   6  36   0   -0.08    0.65
  42  -6   0   -0.29    1.00
 -36  42   0    1.37    1.12
 -36  42   0   -0.62    1.05
 -36  42   0    0.45    0.89
  42  -6   0   -2.59    1.83
  42  -6   0    0.55    1.08
 -36  42   0   -0.44    1.38
   3  39   0   -0.46    1.30
 -42   3   0   -0.81    0.74
  39 -42   0   -0.16    1.08
 -39  42   0   -1.63    0.96
 -39  42   0    0.88    1.41
 -39  42   0   -0.22    1.14
  42  -3   0    0.77    2.35
  42  -3   0   -0.50    0.92
  42  -3   0   -0.35    1.07
   0  42   0    1.39    1.32
  42 -42   0   -0.30    1.06
 -42   0   0   -0.26    0.79
  42   0   0    2.23    2.15
 -42  42   0    0.32    1.12
  42   0   0    0.60    1.04
 -42  42   0    1.59    1.25
 -43  41   0    1.11    1.74
 -43  41   0    0.92    1.18
  41   2   0   -1.09    2.11
  41   2   0   -0.70    0.78
 -41  -2   0   -1.07    0.76
  43 -41   0   -0.13    1.07
  -2  43   0    0.95    1.20
  38   5   0    0.69    1.04
  38   5   0    1.35    1.04
  38   5   0    2.76    2.26
 -43  38   0    0.14    1.67
 -43  38   0    0.40    1.14
 -43  38   0    2.02    1.26
  -5  43   0    2.26    1.25
 -38  -5   0   -1.40    0.61
  -5  43   0    0.72    0.89
  43 -38   0    0.36    1.15
  35   8   0   -1.24    1.92
  35   8   0    0.66    0.98
  35   8   0   -0.92    0.78
 -43  35   0    0.29    1.26
 -43  35   0   -1.38    1.10
  -8  43   0    1.72    1.28
  -8  43   0    0.12    0.68
 -35  -8   0    0.46    0.76
 -35  -8   0   -0.29    1.07
  -8  43   0   -0.80    0.75
  43 -35   0   -0.49    1.06
  32  11   0   -0.10    0.82
  32  11   0   -2.25    1.63
 -43  32   0   -1.60    1.05
 -43  32   0    0.71    1.14
  32  11   0   -0.21    0.92
 -43  32   0   -2.49    1.15
 -32 -11   0    0.86    0.80
 -11  43   0   -0.32    0.79
 -11  43   0    1.00    0.76
 -32 -11   0   -0.25    1.22
  43 -32   0   -1.08    1.06
 -11  43   0   -0.79    1.04
  29  14   0   -0.19    0.81
  29  14   0   -2.14    1.52
 -43  29   0    1.38    1.79
 -43  29   0   -1.41    1.73
  29  14   0   -0.29    0.92
 -43  29   0   -0.74    1.14
  43 -29   0    0.32    1.11
 -14  43   0   -0.01    0.60
  43 -29   0   -0.86    2.07
 -29 -14   0    0.52    1.10
 -14  43   0    1.17    0.65
 -29 -14   0   -0.15    0.66
 -14  43   0    0.36    1.09
 -29 -14   0   -0.80    1.59
 -14  43   0    0.14    0.92
  26  17   0    0.21    1.93
 -43  26   0    2.90    2.22
 -43  26   0    0.66    1.12
  26  17   0    1.33    1.09
  26  17   0    1.66    0.94
 -17  43   0    0.29    0.66
 -17  43   0   -0.89    1.09
 -26 -17   0    0.80    0.67
 -17  43   0    0.28    1.03
  43 -26   0    1.41    2.09
  43 -26   0    1.34    1.17
 -26 -17   0   -0.28    1.32
 -26 -17   0    1.00    1.09
 -17  43   0    0.52    0.71
 -43  23   0    3.47    1.96
  20 -43   0   -0.53    0.91
  23  20   0    0.87    0.79
  23  20   0    0.12    0.89
  23  20   0    0.72    1.66
 -43  23   0   -1.40    0.76
 -23 -20   0   -0.19    0.52
 -20  43   0    0.15    1.10
  43 -23   0    1.51    2.05
 -23 -20   0   -0.96    1.48
 -20  43   0   -1.04    0.65
 -23 -20   0    0.01    0.97
  43 -23   0    0.87    1.12
 -23 -20   0    0.69    1.22
 -20  43   0    3.17    1.41
  20  23   0    0.32    0.96
  20  23   0    0.74    0.71
  23 -43   0    1.24    1.11
  20  23   0    1.71    1.95
 -43  20   0    0.52    1.04
 -43  20   0    3.22    1.84
  43 -20   0   -1.21    2.25
 -20 -23   0    1.58    0.55
 -23  43   0   -0.39    1.04
 -20 -23   0    1.40    0.87
 -23  43   0   -0.47    0.87
 -20 -23   0    0.35    1.54
 -20 -23   0    0.09    0.94
 -20 -23   0    1.83    1.01
 -23  43   0    0.55    0.84
  43 -20   0    0.08    0.96
  17  26   0   -1.55    1.27
 -43  17   0   -0.05    1.09
  26 -43   0    0.97    1.08
 -43  17   0    0.45    1.91
  17  26   0    0.21    0.85
  17  26   0    0.68    0.63
 -26  43   0   -0.72    0.93
  43 -17   0    3.43    2.38
 -26  43   0    1.70    0.91
 -17 -26   0    0.31    0.40
 -17 -26   0    0.29    1.31
  43 -17   0    1.49    1.28
 -17 -26   0   -0.24    0.61
 -26  43   0   -1.73    1.34
 -26  43   0   -0.36    0.92
  14  29   0    2.86    1.03
  14  29   0    1.01    0.59
  14  29   0    4.93    2.02
 -43  14   0    1.87    1.10
  29 -43   0    3.42    1.40
 -29  43   0    3.74    1.83
  43 -14   0    2.68    2.44
 -29  43   0    2.68    1.06
  43 -14   0    0.52    1.13
  43 -14   0    2.07    1.18
 -29  43   0   -0.08    1.10
 -29  43   0    2.21    1.14
  11  32   0    0.48    0.46
  32 -43   0   -0.29    0.91
  11  32   0    1.32    0.86
  11  32   0    0.68    1.75
 -43  11   0    0.99    1.13
 -32  43   0    2.78    1.53
 -32  43   0   -0.33    0.99
 -32  43   0   -0.21    0.94
  43 -11   0   -0.61    0.81
 -11 -32   0    0.36    1.28
  43 -11   0    2.16    1.17
 -32  43   0    2.13    1.07
  43 -11   0    0.61    2.00
   8  35   0   -0.89    1.34
  35 -43   0   -0.69    0.90
   8  35   0    0.64    0.70
 -43   8   0   -0.32    0.80
  43  -8   0   -1.31    0.75
  43  -8   0    0.30    2.04
 -35  43   0    0.44    1.04
 -35  43   0    0.24    1.49
  43  -8   0    1.15    1.08
 -35  43   0    0.57    0.91
   5  38   0    0.15    0.59
   5  38   0   -0.48    1.27
  38 -43   0    0.56    1.13
 -43   5   0   -1.00    0.61
 -38  43   0    1.65    1.37
 -38  43   0   -0.24    1.47
  43  -5   0   -1.09    0.82
  43  -5   0   -0.17    1.91
 -38  43   0    0.46    0.96
 -38  43   0   -1.47    0.89
  43  -5   0   -0.04    0.96
  41 -43   0    1.93    1.25
 -43   2   0    1.34    1.04
   2  41   0   -0.04    1.13
  43  -2   0    1.94    2.12
  43  -2   0    1.50    1.50
 -41  43   0    0.74    1.20
 -41  43   0   -0.62    1.71
 -44  43   0   -2.42    1.38
  43   1   0    2.19    1.25
  43   1   0    3.18    2.28
  43   1   0   -0.47    0.86
 -44  43   0   -0.28    1.21
 -43  -1   0    0.78    1.02
  -1  44   0    2.16    1.33
  44 -43   0    0.37    0.99
 -44  40   0    2.64    1.71
  40   4   0    0.72    1.00
  40   4   0    1.94    2.02
 -44  40   0    1.81    1.31
  40   4   0    0.22    1.89
  -4  44   0    1.51    1.21
  44 -40   0   -1.14    0.97
  -4  44   0   -0.31    0.93
 -40  -4   0   -0.14    0.93
 -44  37   0   -1.10    1.38
  37   7   0    1.49    1.03
  37   7   0   -1.10    0.87
  37   7   0    1.17    2.73
 -37  -7   0   -0.27    0.75
 -37  -7   0    0.13    1.22
  -7  44   0   -2.30    0.88
  -7  44   0    0.36    0.82
  44 -37   0   -1.28    0.85
 -44  34   0   -2.19    1.29
  34  10   0   -1.22    0.83
  34  10   0    0.89    1.93
  34  10   0    0.07    0.86
 -44  34   0    0.67    1.18
  44 -34   0   -0.24    0.97
 -34 -10   0    0.11    1.20
 -10  44   0    1.11    0.75
 -10  44   0    1.04    1.21
 -10  44   0    0.15    0.81
 -34 -10   0    0.98    0.83
 -44  31   0    0.52    1.20
  31  13   0    1.41    0.97
 -44  31   0   -0.71    1.46
  31  13   0    2.01    1.08
  31  13   0   -1.33    1.86
 -13  44   0    2.25    0.56
 -13  44   0    1.74    1.18
 -31 -13   0    1.32    0.82
  44 -31   0    2.01    1.26
 -13  44   0    0.71    0.71
 -13  44   0    2.91    1.11
 -31 -13   0    0.41    1.23
 -44  28   0    0.40    1.07
 -44  28   0    1.30    1.79
  28  16   0   -0.96    0.86
  28  16   0    0.38    0.85
  28  16   0   -1.91    1.55
 -28 -16   0    0.79    0.72
 -16  44   0    0.52    0.67
 -16  44   0   -0.10    0.91
  44 -28   0    0.07    1.13
 -16  44   0    0.72    1.04
 -28 -16   0    0.65    1.42
 -16  44   0    0.67    0.66
 -28 -16   0    0.97    1.16
  44 -28   0    0.72    2.22
  25  19   0    1.55    0.87
  25  19   0    1.35    1.08
  19 -44   0   -0.77    0.81
 -44  25   0    2.92    2.18
  25  19   0    1.71    2.12
 -44  25   0   -0.24    0.97
 -19  44   0    2.25    0.77
 -19  44   0    1.51    0.79
 -25 -19   0    1.09    1.07
 -25 -19   0    0.64    1.24
 -25 -19   0    0.00    1.69
 -19  44   0    0.52    1.08
  44 -25   0   -0.07    2.15
  44 -25   0    0.43    1.09
 -25 -19   0    1.59    0.68
 -44  22   0    0.21    0.94
  22  22   0   -1.65    1.59
  22 -44   0    0.60    1.04
  22  22   0   -0.48    0.79
 -44  22   0   -1.70    1.57
  22  22   0    1.63    0.79
 -22 -22   0    1.15    1.07
 -22 -22   0    0.70    1.39
 -22  44   0    0.35    0.69
 -22 -22   0    0.96    1.14
 -22  44   0    3.36    1.01
 -22  44   0   -0.16    1.00
  44 -22   0   -0.76    1.95
 -22 -22   0    1.11    0.59
  44 -22   0   -0.55    0.86
  19  25   0    0.69    0.88
  25 -44   0    1.14    1.13
  19  25   0   -2.43    1.29
 -44  19   0   -0.32    0.88
  19  25   0    0.08    0.64
  44 -19   0    0.47    1.03
 -19 -25   0    1.29    0.54
  44 -19   0    1.81    2.24
 -25  44   0    0.63    1.58
 -19 -25   0   -0.30    0.62
 -25  44   0    0.61    0.94
 -19 -25   0    1.95    0.69
 -19 -25   0   -0.27    0.75
 -19 -25   0    1.07    1.46
 -25  44   0    0.49    1.10
 -44  16   0    2.34    1.19
  16  28   0    3.21    1.10
  16  28   0    0.58    0.64
  28 -44   0    2.24    1.16
  16  28   0    1.98    1.85
 -16 -28   0    2.82    1.72
  44 -16   0    5.90    2.60
 -28  44   0    0.23    1.02
 -28  44   0   -0.13    0.92
 -28  44   0    2.02    1.51
 -28  44   0    1.02    0.92
  13  31   0    1.07    1.68
  13  31   0    0.48    0.83
  13  31   0    2.24    0.60
 -44  13   0    1.81    1.15
  31 -44   0   -0.49    1.04
 -13 -31   0   -1.13    1.32
 -31  44   0    1.25    1.26
  44 -13   0    0.66    1.07
 -31  44   0    1.37    1.03
  44 -13   0   -2.15    1.85
  44 -13   0   -1.31    0.81
 -31  44   0   -0.07    1.38
 -31  44   0    2.50    1.09
 -44  10   0   -0.53    0.72
  10  34   0    1.72    1.76
  10  34   0    0.07    0.38
  10  34   0    0.94    0.77
  34 -44   0   -0.48    0.92
  10  34   0    0.28    0.53
  44 -10   0    1.16    1.91
 -34  44   0   -0.65    1.21
 -34  44   0    0.56    1.21
 -34  44   0    0.85    0.99
 -34  44   0    0.67    0.93
  44 -10   0   -0.42    1.00
  44 -10   0    0.85    1.06
   7  37   0    0.64    0.69
   7  37   0    1.49    1.54
 -44   7   0    0.23    0.92
  37 -44   0   -0.33    1.05
 -37  44   0    0.48    1.38
  44  -7   0   -0.41    1.64
 -37  44   0   -2.26    0.88
 -37  44   0    0.65    1.02
  44  -7   0    2.57    1.24
 -37  44   0    0.10    1.13
  44  -7   0   -0.09    0.95
   4  40   0    1.97    1.48
 -44   4   0   -0.49    0.90
  40 -44   0   -0.45    1.04
  44  -4   0    0.18    0.93
 -40  44   0    2.85    1.26
 -40  44   0   -0.32    1.09
  44  -4   0   -0.21    1.76
 -40  44   0    0.13    1.01
 -40  44   0    0.10    1.48
  44  -4   0    1.17    1.12
  43 -44   0    1.25    1.12
 -44   1   0    0.02    0.86
   1  43   0   -0.55    1.19
 -43  44   0    0.56    1.77
 -43  44   0    3.72    1.39
 -43  44   0   -2.00    1.09
  44  -1   0    1.06    1.08
  44  -1   0   -2.20    1.65
  44  -1   0   -1.58    0.71
  42   3   0    0.89    0.98
 -45  42   0   -2.39    1.62
  42   3   0   -0.24    0.93
 -45  42   0    1.91    1.44
  42   3   0    1.49    2.35
  45 -42   0    0.70    1.20
  -3  45   0    0.91    1.17
 -42  -3   0    0.58    0.98
  39   6   0   -0.46    0.82
  39   6   0    0.81    1.21
 -45  39   0   -0.69    1.57
 -45  39   0    0.18    1.07
  39   6   0    0.10    2.04
 -39  -6   0    0.09    0.83
  -6  45   0   -2.64    0.92
  45 -39   0    1.33    1.24
  -6  45   0   -1.43    0.77
  36   9   0    0.02    1.06
 -45  36   0    2.96    1.43
  36   9   0    1.71    1.84
 -45  36   0    3.57    1.80
  36   9   0    0.31    0.94
  -9  45   0   -0.08    0.75
  -9  45   0    0.00    0.68
 -36  -9   0    3.05    1.54
  45 -36   0    1.80    1.09
  -9  45   0    1.89    1.23
 -45  33   0    3.48    1.76
  33  12   0    2.32    2.05
  33  12   0    0.71    1.01
  33  12   0    0.50    0.97
 -12  45   0    1.04    0.91
 -12  45   0    2.63    1.27
  45 -33   0    0.11    1.09
 -33 -12   0    0.32    1.43
 -12  45   0    2.46    0.80
 -33 -12   0    0.37    0.80
  30  15   0    0.83    1.98
 -45  30   0    1.10    1.15
  30  15   0    0.05    0.97
  30  15   0    0.51    0.87
 -45  30   0   -0.60    1.64
  45 -30   0    1.52    1.14
 -15  45   0    2.54    1.17
 -15  45   0   -0.85    0.50
 -15  45   0   -0.58    0.92
 -15  45   0    0.97    0.69
  45 -30   0   -0.92    2.04
 -30 -15   0    0.67    1.14
 -30 -15   0   -0.53    0.66
  27  18   0    0.17    0.90
 -45  27   0    2.25    1.86
  27  18   0   -0.24    0.73
 -45  27   0   -1.03    0.91
  27  18   0   -0.91    1.52
  45 -27   0    1.47    2.08
 -27 -18   0    3.29    1.75
 -18  45   0    0.34    0.71
 -27 -18   0    0.95    1.02
 -18  45   0    0.23    0.99
 -27 -18   0    1.49    0.71
 -18  45   0    1.34    0.74
  45 -27   0    0.34    1.07
 -18  45   0   -0.30    1.01
 -45  24   0   -0.35    0.87
 -45  24   0    1.18    1.65
  21 -45   0    0.41    0.93
  24  21   0    2.77    1.91
  24  21   0   -1.59    0.67
 -21  45   0   -0.32    0.73
 -21  45   0    0.12    0.94
 -24 -21   0   -1.24    0.46
 -24 -21   0   -0.58    1.42
  45 -24   0    0.72    1.04
 -21  45   0   -0.70    0.95
 -24 -21   0   -0.93    0.98
 -24 -21   0    1.39    1.02
 -21  45   0   -1.40    0.56
  45 -24   0   -2.37    1.85
  21  24   0   -0.24    0.66
  21  24   0   -0.14    0.80
  24 -45   0    1.18    1.09
 -45  21   0   -0.18    0.98
  21  24   0   -1.00    1.63
 -21 -24   0    0.42    0.51
 -21 -24   0    1.40    0.93
 -21 -24   0    1.23    0.95
 -21 -24   0    1.41    0.84
  45 -21   0   -0.40    0.79
 -24  45   0   -0.40    0.86
 -21 -24   0   -0.79    1.14
 -24  45   0   -0.03    0.89
  45 -21   0    2.35    2.36
 -24  45   0   -0.81    0.73
 -45  18   0    0.02    1.05
  18  27   0   -1.26    1.61
  18  27   0    0.48    0.59
  27 -45   0    0.58    1.08
 -18 -27   0    0.64    0.40
 -27  45   0    1.30    1.08
 -27  45   0   -0.83    1.19
  45 -18   0   -0.79    1.99
  45 -18   0    0.93    1.06
 -27  45   0    0.01    0.86
 -18 -27   0    0.78    0.58
 -18 -27   0   -1.48    1.37
  30 -45   0    1.19    1.12
  15  30   0    1.87    0.96
  15  30   0    1.00    0.59
 -45  15   0    1.74    1.04
  15  30   0    0.03    1.72
  45 -15   0   -0.66    1.72
 -30  45   0    0.90    0.94
 -15 -30   0   -2.81    1.24
 -30  45   0    3.07    1.69
  45 -15   0    0.01    1.13
 -30  45   0    1.74    1.00
 -30  45   0   -0.22    1.06
 -45  12   0    2.47    1.18
  12  33   0   -0.28    1.41
  12  33   0    1.45    0.50
  33 -45   0    2.02    1.34
  12  33   0    0.28    0.73
 -33  45   0    2.04    1.36
 -33  45   0    3.08    1.17
  45 -12   0   -1.32    1.72
 -33  45   0    1.90    1.55
 -12 -33   0   -0.60    1.19
  45 -12   0    2.04    1.25
  45 -12   0    0.58    0.95
 -33  45   0    2.23    1.10
 -45   9   0    0.02    0.82
   9  36   0    1.57    1.64
   9  36   0   -0.20    0.65
  36 -45   0   -1.08    0.92
 -36  45   0    0.72    1.01
 -36  45   0   -1.53    1.30
 -36  45   0    0.56    1.20
 -36  45   0    1.03    1.01
  45  -9   0    1.10    1.11
  45  -9   0    0.71    2.09
  45  -9   0   -0.57    0.96
   6  39   0   -3.23    1.00
  39 -45   0   -0.32    1.02
 -45   6   0   -0.32    0.84
  45  -6   0    0.48    1.85
 -39  45   0    1.46    1.56
  45  -6   0    0.42    0.98
 -39  45   0   -0.39    1.12
  45  -6   0   -0.38    0.92
 -39  45   0    1.18    1.14
   3  42   0    1.19    1.25
 -45   3   0   -1.03    0.82
  42 -45   0   -0.07    1.12
  45  -3   0    1.98    1.20
 -42  45   0    1.56    1.34
  45  -3   0   -0.44    1.68
 -45   0   0    0.40    0.99
  45 -45   0    3.40    1.35
   0  45   0   -0.57    1.23
 -45  45   0   -3.19    1.45
  45   0   0   -1.26    0.95
  45   0   0   -2.35    0.71
  45   0   0   -0.18    2.04
 -45  45   0    0.00    1.21
 -46  44   0    0.73    1.37
  44   2   0   -0.04    1.02
 -46  44   0    1.60    1.83
  44   2   0   -0.22    2.07
  44   2   0    0.00    0.95
  46 -44   0    0.91    1.25
  -2  46   0    0.96    1.34
 -44  -2   0   -1.02    0.78
  41   5   0    0.54    2.17
  41   5   0    1.72    1.03
  41   5   0   -0.54    1.00
 -46  41   0    1.93    1.47
 -46  41   0    4.89    2.00
 -41  -5   0    0.78    1.01
  46 -41   0   -0.67    1.16
  -5  46   0   -0.35    0.94
  -5  46   0   -1.40    1.10
 -46  38   0   -0.46    1.44
  38   8   0    0.38    1.10
  38   8   0   -0.50    0.85
 -46  38   0    0.46    1.13
  38   8   0    1.27    2.05
  -8  46   0   -0.22    0.98
 -38  -8   0   -0.06    0.73
  -8  46   0    0.68    0.88
  46 -38   0   -0.37    1.05
  35  11   0    0.72    0.91
 -46  35   0    0.86    1.02
  35  11   0    1.31    1.98
 -46  35   0    1.47    1.67
  35  11   0   -0.95    0.95
 -11  46   0   -1.17    0.68
 -11  46   0    0.65    0.86
 -11  46   0   -1.86    0.94
  46 -35   0    0.40    1.13
 -35 -11   0    1.15    1.30
 -35 -11   0    0.49    0.83
  32  14   0    0.80    1.00
 -46  32   0    1.57    1.24
 -46  32   0    2.55    1.79
  32  14   0    1.79    1.03
  32  14   0    1.86    2.22
 -14  46   0    0.42    0.71
 -32 -14   0   -0.99    0.60
 -14  46   0    0.28    1.06
 -32 -14   0    0.08    1.12
 -14  46   0   -1.68    0.90
  46 -32   0   -0.32    1.10
  29  17   0    1.52    2.05
 -46  29   0   -0.89    1.87
  29  17   0    0.15    0.89
  29  17   0   -0.03    0.80
 -17  46   0   -0.54    1.04
 -29 -17   0    1.60    1.13
 -29 -17   0    1.59    1.46
 -17  46   0   -0.13    0.62
 -17  46   0    0.78    0.66
 -17  46   0   -1.94    0.89
  46 -29   0    0.95    1.09
  46 -29   0    1.95    2.16
  20 -46   0   -0.40    0.79
  26  20   0   -2.14    1.45
  26  20   0    1.25    0.79
  26  20   0   -0.85    0.83
 -46  26   0    2.88    1.64
 -20  46   0   -1.01    0.90
  46 -26   0   -1.76    1.77
 -20  46   0   -0.13    0.70
 -26 -20   0    0.07    0.52
 -20  46   0   -1.05    0.61
  46 -26   0   -2.61    0.83
 -20  46   0   -0.09    0.93
 -26 -20   0   -0.13    0.93
 -26 -20   0   -0.50    1.19
  23  23   0   -1.86    0.67
  23  23   0   -0.55    0.58
  23 -46   0    1.22    1.10
  23  23   0   -0.92    1.56
 -46  23   0    0.49    0.97
 -23 -23   0    1.38    1.44
 -23  46   0    0.19    0.86
 -23 -23   0    0.22    0.49
 -23  46   0   -0.05    0.70
  46 -23   0    0.20    2.00
 -23  46   0   -1.65    0.88
 -23 -23   0   -0.86    0.91
 -23 -23   0   -0.54    0.85
  46 -23   0    1.14    1.12
 -23  46   0    0.78    1.06
  20  26   0    0.41    0.93
  20  26   0    0.80    0.62
 -46  20   0   -0.49    0.84
  26 -46   0   -0.98    0.89
  20  26   0    0.88    1.63
 -26  46   0    1.53    1.19
 -20 -26   0    1.72    1.53
  46 -20   0   -1.20    2.08
 -20 -26   0    1.14    0.81
 -26  46   0    2.10    0.93
  46 -20   0    0.69    0.96
 -20 -26   0    1.11    0.50
 -26  46   0    2.45    1.01
 -26  46   0    0.55    1.38
  17  29   0   -0.19    0.53
 -46  17   0    0.42    0.92
  17  29   0    1.55    1.74
  29 -46   0   -0.89    0.98
  17  29   0    0.10    0.82
  46 -17   0    0.46    1.15
 -29  46   0    0.59    0.96
  46 -17   0    3.48    2.43
 -29  46   0   -2.48    1.09
 -29  46   0    0.82    1.13
 -17 -29   0    2.43    1.58
 -29  46   0    0.29    0.87
 -46  14   0   -0.42    0.91
  14  32   0    0.98    0.85
  14  32   0    0.18    0.50
  32 -46   0    1.40    1.23
  14  32   0    0.91    1.72
 -32  46   0    2.05    1.40
 -32  46   0    0.63    1.23
 -14 -32   0    0.82    1.42
 -32  46   0   -0.25    0.90
 -32  46   0    1.31    1.08
  46 -14   0    1.10    1.09
  11  35   0    0.25    0.70
  11  35   0   -0.52    1.39
  11  35   0   -0.87    0.46
  35 -46   0   -0.24    1.09
  11  35   0    0.30    0.36
 -46  11   0   -0.80    0.83
  46 -11   0    0.16    1.06
  46 -11   0   -0.62    1.81
  46 -11   0   -0.51    1.08
 -35  46   0   -1.88    0.87
 -11 -35   0    1.34    1.73
 -35  46   0    0.31    1.44
 -35  46   0    0.50    1.24
   8  38   0   -1.52    1.40
  38 -46   0   -1.74    0.88
   8  38   0   -0.73    0.59
 -46   8   0   -1.24    0.91
  46  -8   0   -0.92    0.80
  46  -8   0    0.11    1.92
 -38  46   0    0.09    0.96
 -38  46   0   -0.04    1.55
 -38  46   0   -2.03    0.88
 -38  46   0   -1.77    1.05
  46  -8   0   -0.28    0.94
   5  41   0   -1.69    1.15
 -46   5   0   -0.49    0.85
  41 -46   0   -0.35    1.09
 -41  46   0   -1.94    1.07
  46  -5   0   -0.35    1.10
 -41  46   0    4.58    2.09
 -41  46   0   -1.81    0.97
  46  -5   0   -1.16    2.04
  46  -5   0   -0.27    1.15
   2  44   0   -1.68    1.25
 -46   2   0   -1.33    0.78
  44 -46   0   -0.60    1.09
 -44  46   0    1.05    1.56
  46  -2   0    0.30    1.10
 -44  46   0   -0.93    1.05
  46  -2   0   -0.85    1.82
  43   4   0    0.44    2.21
 -47  43   0    0.95    1.29
  43   4   0    1.12    1.09
  43   4   0   -0.12    0.96
 -47  43   0    1.69    1.87
  -4  47   0   -0.86    1.18
 -43  -4   0    1.60    1.10
  47 -43   0    0.85    1.42
  40   7   0    1.51    1.21
 -47  40   0    2.06    1.72
  40   7   0   -0.51    1.64
  40   7   0    1.97    1.10
 -47  40   0    1.96    1.30
  47 -40   0   -0.86    0.96
  -7  47   0   -0.65    1.05
  -7  47   0   -1.52    0.88
 -40  -7   0    0.42    0.92
 -47  37   0    0.72    1.82
  37  10   0    0.42    1.14
 -47  37   0   -1.67    0.82
  37  10   0   -0.69    0.75
  37  10   0   -2.94    1.37
 -10  47   0   -0.35    1.07
 -37 -10   0   -0.16    1.23
 -10  47   0    1.46    0.75
 -37 -10   0   -0.23    0.75
 -10  47   0    0.78    0.89
  47 -37   0   -0.24    1.01
  34  13   0   -1.63    0.82
 -47  34   0   -1.72    1.74
  34  13   0    0.59    0.82
 -47  34   0   -0.32    0.96
  34  13   0   -0.82    1.58
 -13  47   0    0.23    0.83
 -13  47   0    0.42    0.68
 -34 -13   0    1.20    1.18
 -34 -13   0    0.18    0.70
  47 -34   0    0.23    1.05
 -13  47   0    0.14    1.18
  31  16   0    3.49    2.35
 -47  31   0    1.12    1.25
  31  16   0    1.04    0.90
  31  16   0    2.96    1.21
 -16  47   0   -0.57    0.80
  47 -31   0    1.32    2.30
 -16  47   0   -0.05    0.74
 -31 -16   0    0.88    1.51
 -31 -16   0    0.60    1.12
 -31 -16   0    1.03    0.72
 -16  47   0    0.34    0.59
 -16  47   0   -0.32    0.97
  47 -31   0   -0.28    1.04
  28  19   0   -0.54    0.64
  28  19   0   -1.94    0.73
  28  19   0    1.53    1.81
 -47  28   0   -1.25    0.87
  47 -28   0   -2.01    1.91
 -28 -19   0   -0.21    1.27
 -19  47   0    1.48    0.80
 -28 -19   0   -0.38    0.94
 -28 -19   0    0.27    0.57
 -19  47   0    0.79    1.02
  47 -28   0   -1.64    0.97
 -19  47   0    0.98    0.69
  25  22   0    2.30    2.04
  22 -47   0    0.84    0.91
  25  22   0    0.57    0.71
 -47  25   0   -0.19    1.02
  25  22   0   -0.39    0.86
 -22  47   0    0.17    1.00
 -25 -22   0    0.06    1.05
 -22  47   0    0.49    0.95
  47 -25   0    1.56    1.05
 -22  47   0    1.21    0.80
 -25 -22   0    0.73    0.93
 -25 -22   0    0.92    0.56
  47 -25   0   -3.04    1.80
 -22  47   0   -0.30    0.71
  22  25   0    2.24    1.92
  22  25   0    0.45    0.89
  22  25   0    0.54    0.62
  25 -47   0   -0.23    0.98
 -25  47   0   -0.61    0.73
  47 -22   0    2.37    2.35
  47 -22   0   -0.22    1.04
 -22 -25   0    0.32    0.50
 -22 -25   0   -0.10    0.75
 -22 -25   0    0.97    0.81
 -22 -25   0    0.27    0.82
 -25  47   0    0.02    0.94
  19  28   0    0.90    0.65
  28 -47   0    1.65    1.36
  19  28   0    1.10    0.95
  19  28   0    1.98    1.82
 -28  47   0   -0.76    0.78
 -28  47   0   -0.55    1.02
  47 -19   0   -2.85    1.71
 -28  47   0   -1.04    1.34
 -19 -28   0   -1.21    1.10
  47 -19   0    0.36    0.97
 -28  47   0    1.12    0.99
 -47  16   0    2.34    1.50
  16  31   0   -1.18    1.35
  16  31   0    1.46    0.91
  31 -47   0   -1.64    0.89
  16  31   0    1.39    0.59
 -16 -31   0   -0.07    1.50
 -31  47   0   -0.33    1.03
 -31  47   0    1.51    1.36
  47 -16   0    0.27    1.09
 -31  47   0    2.79    1.07
 -31  47   0   -0.11    0.81
  47 -16   0    3.17    2.78
  13  34   0    0.23    0.44
  13  34   0    2.78    1.85
 -47  13   0    0.43    1.15
  34 -47   0    0.35    1.10
  13  34   0   -0.38    0.71
 -34  47   0    0.76    0.95
 -34  47   0    1.02    1.01
 -34  47   0    0.68    1.28
 -13 -34   0   -2.98    1.12
 -34  47   0    2.06    1.64
  47 -13   0   -0.32    1.00
  47 -13   0   -0.70    1.72
  10  37   0   -2.03    1.33
  37 -47   0   -0.13    0.86
 -47  10   0   -0.72    0.94
  10  37   0   -0.22    0.66
 -37  47   0   -0.65    0.92
 -37  47   0   -0.44    0.95
 -37  47   0    0.50    1.00
 -37  47   0    2.09    1.58
  47 -10   0   -1.61    1.71
  40 -47   0    0.04    1.14
 -47   7   0    0.36    1.01
   7  40   0    0.42    1.62
  47  -7   0    0.14    1.28
 -40  47   0    1.67    1.15
  47  -7   0   -0.10    0.98
  47  -7   0    2.93    2.62
 -40  47   0   -1.33    1.24
 -40  47   0    2.22    1.11
 -40  47   0   -3.80    1.38
 -47   4   0    2.24    1.17
   4  43   0   -0.13    1.43
  43 -47   0   -1.59    1.08
 -43  47   0    1.14    1.17
  47  -4   0    0.72    1.17
  47  -4   0   -0.22    2.09
 -43  47   0    3.59    1.21
 -43  47   0    0.03    1.78
  47  -4   0   -0.42    0.89
 -48  42   0   -0.04    1.43
  42   6   0    0.12    0.97
  42   6   0    0.42    0.99
  42   6   0   -0.62    1.82
 -42  -6   0   -0.16    0.86
  -6  48   0    1.27    1.05
  -6  48   0   -1.20    1.13
  39   9   0    0.25    1.02
 -48  39   0   -0.11    0.98
  39   9   0   -0.05    0.88
  39   9   0    3.17    2.26
 -39  -9   0   -0.60    0.85
  -9  48   0   -1.41    0.79
  -9  48   0    0.35    1.12
  36  12   0    1.55    2.00
  36  12   0    2.04    0.98
 -48  36   0    1.60    1.16
  36  12   0    1.35    1.03
  48 -36   0    1.07    1.64
 -12  48   0    2.61    0.87
 -36 -12   0    0.52    1.26
 -12  48   0   -0.44    0.93
 -12  48   0   -0.38    0.75
 -36 -12   0    1.20    0.84
  33  15   0    1.61    1.93
  33  15   0   -0.03    0.72
  33  15   0    0.38    0.91
 -48  33   0    1.74    1.30
 -33 -15   0   -0.11    0.65
  48 -33   0    1.35    1.19
 -15  48   0    2.75    0.81
 -15  48   0    1.06    0.96
  30  18   0    2.67    1.18
  30  18   0    0.38    0.76
 -48  30   0    0.68    1.11
  48 -30   0    2.63    2.29
  48 -30   0   -1.12    1.01
 -18  48   0   -0.06    0.66
 -30 -18   0    0.98    1.02
 -30 -18   0    0.36    0.69
 -30 -18   0    0.62    1.39
 -18  48   0   -1.28    0.61
 -18  48   0    1.39    0.99
 -18  48   0    1.02    1.23
  27  21   0    0.55    0.73
  27  21   0    1.85    1.14
  21 -48   0    1.61    0.97
 -48  27   0   -0.32    0.94
 -21  48   0   -0.47    0.75
  48 -27   0    1.56    1.29
 -27 -21   0   -0.72    1.01
 -21  48   0   -1.57    1.17
 -27 -21   0    1.35    0.63
 -27 -21   0    0.98    1.00
 -21  48   0    1.07    1.06
 -21  48   0    1.08    1.05
  48 -27   0   -2.64    1.85
  24  24   0    2.06    1.06
 -48  24   0    2.75    1.40
  24 -48   0   -0.78    0.92
  24  24   0   -0.25    1.59
 -24  48   0    1.87    1.18
 -24 -24   0   -0.49    0.93
 -24  48   0    1.77    1.27
  48 -24   0   -2.43    1.85
  48 -24   0    1.14    1.29
 -24 -24   0    0.87    0.60
 -24 -24   0    0.98    0.94
 -24  48   0   -0.16    0.85
 -24  48   0    1.61    0.89
  21  27   0   -1.22    0.53
  27 -48   0   -1.89    0.97
  21  27   0    1.94    1.01
  21  27   0    1.94    1.83
 -48  21   0   -0.04    1.10
 -21 -27   0    0.77    0.75
  48 -21   0   -0.04    2.36
 -27  48   0   -1.26    0.77
 -27  48   0    0.07    1.35
 -27  48   0    1.23    0.87
 -21 -27   0    0.03    0.45
 -27  48   0   -0.84    0.75
  18  30   0   -0.12    0.55
  18  30   0   -1.53    0.73
 -48  18   0    0.62    1.00
  18  30   0    3.82    2.06
  30 -48   0    1.04    1.14
 -18 -30   0   -1.82    1.07
 -30  48   0    1.34    1.48
 -30  48   0   -1.39    0.84
 -30  48   0    0.97    0.91
 -30  48   0    1.06    0.93
  48 -18   0   -1.17    1.77
  15  33   0   -0.31    1.47
  15  33   0    0.35    0.73
  15  33   0   -1.22    0.42
  33 -48   0   -0.27    0.92
 -48  15   0   -0.70    0.94
 -33  48   0   -1.63    0.82
  48 -15   0    0.54    1.01
  48 -15   0   -0.20    1.85
 -33  48   0    0.29    0.93
 -33  48   0    3.50    1.72
 -33  48   0    0.92    1.18
 -15 -33   0   -1.23    1.26
  36 -48   0    0.19    1.12
  12  36   0    0.84    0.77
 -48  12   0    0.35    1.15
  12  36   0   -0.51    1.44
 -36  48   0    0.54    0.94
 -36  48   0    0.66    1.00
  48 -12   0   -0.22    2.17
 -36  48   0    0.71    1.23
  48 -12   0    0.94    1.08
 -36  48   0    0.32    1.51
 -12 -36   0   -0.03    1.46
  39 -48   0    1.30    1.11
 -48   9   0    2.78    1.36
   9  39   0    1.90    1.70
 -39  48   0    1.36    1.25
 -39  48   0    0.03    1.02
  48  -9   0   -0.45    0.86
 -39  48   0    3.59    1.67
  48  -9   0   -1.70    1.98
 -48   6   0   -0.54    1.10
   6  42   0    0.91    1.63
  42 -48   0   -0.52    1.00
 -42  48   0   -1.47    1.21
 -42  48   0   -1.57    1.02
 -42  48   0    1.87    2.02
  48  -6   0    5.29    2.67
  48  -6   0   -1.84    0.80
  41   8   0   -1.04    0.89
  41   8   0    0.12    1.06
  41   8   0    1.66    2.14
 -49  41   0    0.40    1.42
 -41  -8   0   -0.63    0.85
  -8  49   0   -1.55    0.95
  -8  49   0   -0.89    1.12
  49 -41   0    0.54    1.17
  38  11   0   -0.73    0.93
  38  11   0    1.12    0.97
 -49  38   0   -0.53    1.02
  38  11   0    1.72    2.16
 -11  49   0    2.29    1.26
  49 -38   0   -0.68    0.92
 -38 -11   0    0.09    0.81
 -11  49   0   -0.11    0.68
 -11  49   0   -0.84    0.84
  35  14   0   -0.78    0.85
  35  14   0   -0.37    0.83
  35  14   0   -0.63    1.79
 -49  35   0   -0.26    1.01
 -14  49   0    0.66    0.74
  49 -35   0    0.01    1.13
 -14  49   0   -0.55    0.77
 -35 -14   0   -0.11    1.18
 -14  49   0   -0.13    1.19
 -35 -14   0   -0.20    0.66
 -49  32   0   -0.66    0.91
  32  17   0   -0.41    0.67
  32  17   0    3.29    2.11
  32  17   0    1.67    1.09
 -17  49   0    0.20    0.99
  49 -32   0    0.17    1.92
  49 -32   0    0.59    1.04
 -17  49   0    0.67    0.79
 -32 -17   0    0.73    1.05
 -17  49   0    0.20    0.91
 -32 -17   0   -0.01    0.62
 -32 -17   0    0.88    1.33
  29  20   0   -0.54    0.91
  29  20   0   -1.70    0.51
 -49  29   0    1.76    1.28
 -20  49   0    1.11    0.79
  49 -29   0   -0.08    1.89
  49 -29   0   -0.89    0.92
 -20  49   0   -1.05    0.59
 -29 -20   0   -1.29    0.97
 -29 -20   0   -0.96    0.51
 -29 -20   0   -1.88    1.00
 -20  49   0    1.10    1.06
 -20  49   0    1.06    1.12
  26  23   0   -0.42    0.60
  26  23   0    2.07    1.88
 -49  26   0   -0.05    1.02
  26  23   0    0.46    0.98
  23 -49   0   -1.88    0.80
 -26 -23   0    1.87    1.03
 -26 -23   0    1.82    1.13
 -23  49   0    0.15    0.90
 -23  49   0    0.09    0.99
  49 -26   0   -0.12    1.03
 -26 -23   0   -2.27    0.97
 -23  49   0    0.87    1.04
 -23  49   0   -1.41    0.77
 -26 -23   0   -0.61    0.53
  49 -26   0   -1.85    1.62
  23  26   0    0.60    1.77
  23  26   0    0.18    0.94
  26 -49   0   -1.06    0.87
 -49  23   0    0.15    1.01
  23  26   0   -0.03    0.65
 -26  49   0    1.49    0.89
 -23 -26   0    1.65    0.88
 -26  49   0    0.59    0.86
 -23 -26   0   -0.11    0.72
 -23 -26   0   -0.49    0.67
 -26  49   0   -0.95    1.43
 -23 -26   0   -0.31    0.49
  49 -23   0   -0.25    1.00
  20  29   0   -1.55    0.76
 -49  20   0   -0.13    0.86
  20  29   0    0.00    1.63
  20  29   0    0.47    0.60
  29 -49   0    0.14    1.03
  49 -20   0   -0.84    2.29
 -29  49   0    0.40    0.93
  49 -20   0    0.26    1.06
 -29  49   0   -0.43    1.07
 -29  49   0   -0.16    0.83
 -29  49   0   -1.50    1.44
 -49  17   0    1.90    1.27
  17  32   0    0.79    0.86
  32 -49   0    1.45    1.22
  17  32   0    0.65    0.58
  17  32   0   -1.05    1.56
 -32  49   0    1.01    1.23
 -32  49   0   -2.40    1.39
 -32  49   0    1.49    0.96
  49 -17   0    1.03    1.12
  49 -17   0    1.21    2.23
 -32  49   0   -1.43    0.83
  35 -49   0   -1.74    0.94
  14  35   0    0.31    0.74
 -49  14   0    0.20    1.06
  14  35   0   -0.47    0.41
  14  35   0    1.11    1.63
  49 -14   0   -1.09    2.15
 -35  49   0   -1.74    0.83
  49 -14   0    1.01    1.02
 -35  49   0   -1.77    1.33
 -35  49   0   -1.26    1.07
 -14 -35   0   -1.41    1.34
 -49  11   0   -0.16    0.92
  11  38   0    0.07    1.62
  38 -49   0   -0.95    0.97
 -38  49   0   -1.02    0.94
 -38  49   0   -2.80    0.84
  49 -11   0   -0.05    1.03
 -38  49   0   -1.27    1.38
  49 -11   0   -0.36    2.10
 -38  49   0   -1.05    1.07
   8  41   0   -1.90    1.33
  41 -49   0    1.13    1.14
 -49   8   0    1.21    1.09
 -41  49   0    1.62    1.49
 -41  49   0    3.21    1.15
 -41  49   0   -1.65    1.83
  49  -8   0    0.56    0.99
  49  -8   0   -1.36    1.68
  40  10   0    2.32    2.11
  40  10   0    0.25    1.14
  40  10   0    1.84    1.08
 -50  40   0   -0.49    1.23
  50 -40   0   -0.47    1.23
 -10  50   0   -1.40    0.88
 -10  50   0    0.40    1.24
 -40 -10   0    0.56    0.87
 -50  37   0   -1.26    1.14
  37  13   0   -0.13    1.77
  37  13   0    0.34    0.87
  37  13   0    0.67    1.09
 -37 -13   0    2.09    1.45
 -13  50   0    0.43    1.05
 -13  50   0    0.59    0.77
  50 -37   0    0.65    1.17
 -37 -13   0    2.15    0.87
 -13  50   0    0.41    0.94
  34  16   0    0.41    0.81
  34  16   0   -0.98    1.72
  34  16   0    1.31    1.02
 -50  34   0   -0.65    0.93
 -16  50   0   -1.18    0.77
 -34 -16   0    0.22    0.59
 -16  50   0   -1.08    0.69
 -16  50   0   -0.96    1.07
 -34 -16   0   -0.78    1.29
 -34 -16   0    2.25    1.58
  50 -34   0    0.12    1.18
  31  19   0    1.17    1.14
  31  19   0   -0.17    0.72
 -50  31   0   -1.05    1.02
  31  19   0   -1.68    1.79
  50 -31   0    0.43    1.11
 -19  50   0    1.89    0.80
  50 -31   0   -4.35    1.80
 -19  50   0    2.39    0.82
 -31 -19   0   -0.72    0.99
 -31 -19   0    0.93    0.75
 -19  50   0   -1.26    0.91
 -31 -19   0   -1.06    1.11
  28  22   0    0.09    0.64
  28  22   0    1.11    1.00
 -50  28   0    1.07    1.14
  28  22   0   -1.81    1.74
  50 -28   0    2.35    1.43
 -28 -22   0    0.25    0.62
 -28 -22   0   -0.43    1.11
 -22  50   0    0.01    1.03
 -28 -22   0    1.02    0.96
 -22  50   0    0.14    1.01
 -22  50   0   -0.71    0.70
  25  25   0    0.69    0.93
  25 -50   0   -1.60    0.90
  25  25   0   -0.97    0.52
  25  25   0    2.10    2.00
 -50  25   0   -0.09    1.08
 -25 -25   0   -0.05    0.92
 -25  50   0    0.76    1.14
 -25 -25   0   -0.40    0.53
 -25  50   0   -0.44    0.91
 -25  50   0   -2.62    0.87
  50 -25   0    5.07    2.61
 -25  50   0   -0.61    0.91
  50 -25   0   -1.50    0.95
 -25 -25   0   -0.67    0.93
 -25 -25   0   -0.45    0.92
  22  28   0   -0.84    0.75
 -50  22   0   -1.01    0.81
  22  28   0    0.99    1.90
  22  28   0    0.75    0.63
 -22 -28   0    0.08    0.45
 -28  50   0    0.42    0.85
 -28  50   0   -0.12    0.99
 -22 -28   0   -1.60    0.57
 -28  50   0   -2.23    0.77
 -28  50   0   -0.18    1.32
  50 -22   0   -1.29    2.08
  50 -22   0   -1.53    1.00
  19  31   0    1.70    1.81
  19  31   0    0.54    0.62
 -50  19   0    2.20    1.26
  19  31   0    0.51    0.85
  31 -50   0   -0.73    0.94
  50 -19   0    1.44    2.21
 -31  50   0    1.49    1.40
 -31  50   0   -1.27    0.90
  50 -19   0   -0.47    0.93
 -31  50   0    0.87    1.03
 -31  50   0    0.39    1.47
  34 -50   0    2.22    1.31
  16  34   0   -1.26    1.32
  16  34   0    0.37    0.50
 -50  16   0    1.66    1.27
  50 -16   0    4.84    2.48
  50 -16   0    2.36    1.20
 -34  50   0    0.56    1.36
 -34  50   0    5.47    1.70
 -34  50   0   -0.38    0.89
  37 -50   0   -0.73    0.94
  13  37   0   -1.30    1.53
 -50  13   0   -1.02    0.91
 -37  50   0   -0.94    1.13
 -37  50   0   -0.48    1.54
  50 -13   0    0.16    1.09
  50 -13   0    0.63    2.18
 -37  50   0    1.61    1.02
 -37  50   0   -3.45    1.01
  40 -50   0    1.89    1.35
  10  40   0   -2.32    1.39
 -50  10   0   -1.21    0.80
 -40  50   0   -2.18    1.21
 -40  50   0    1.85    1.63
 -40  50   0   -2.64    0.91
  50 -10   0   -0.32    0.83
 -40  50   0    0.35    1.41
  50 -10   0   -1.23    1.82
  39  12   0    0.97    1.00
 -51  39   0   -0.36    1.29
  39  12   0    3.21    2.21
 -12  51   0    1.74    0.95
 -12  51   0   -1.59    0.96
 -39 -12   0   -0.81    0.71
  36  15   0    2.16    1.26
 -51  36   0    1.61    1.23
  36  15   0   -0.98    1.87
  36  15   0   -0.47    0.80
 -36 -15   0   -1.46    0.53
 -15  51   0    0.18    0.83
 -36 -15   0   -2.36    1.17
 -15  51   0   -0.68    1.20
  51 -36   0   -0.52    1.03
 -15  51   0   -0.33    0.84
  33  18   0   -1.68    1.70
  33  18   0    0.42    0.93
  33  18   0    0.86    0.83
 -51  33   0    0.95    1.32
 -33 -18   0    0.21    1.33
 -18  51   0    0.89    1.14
 -33 -18   0   -0.45    0.57
  51 -33   0    1.53    1.38
 -33 -18   0   -0.68    1.22
 -18  51   0   -0.79    0.92
  30  21   0    2.34    2.18
 -51  30   0    0.33    1.23
  30  21   0   -0.50    0.68
  30  21   0   -1.45    0.75
  51 -30   0   -0.58    1.10
 -30 -21   0   -0.93    1.01
 -21  51   0    1.29    0.91
  51 -30   0   -0.03    2.20
 -30 -21   0    0.53    0.71
 -21  51   0   -0.80    1.02
 -21  51   0   -1.51    0.96
 -21  51   0    1.59    0.83
 -30 -21   0   -0.59    1.19
  27  24   0    0.27    0.72
  27  24   0    2.12    1.92
 -51  27   0    0.49    1.03
  24 -51   0   -0.65    0.99
  27  24   0    0.05    0.89
  51 -27   0    4.66    2.77
 -24  51   0    0.18    0.88
  51 -27   0   -1.48    0.84
 -27 -24   0   -0.42    0.63
 -27 -24   0   -0.43    1.00
 -24  51   0    1.07    1.17
 -24  51   0    0.95    1.04
 -27 -24   0   -0.35    0.95
 -24  51   0   -1.37    1.03
 -27 -24   0   -0.28    1.14
 -51  24   0    3.43    1.47
  24  27   0    0.40    0.85
  27 -51   0    0.37    1.06
  24  27   0   -1.62    0.84
 -24 -27   0   -0.09    0.53
 -27  51   0    0.06    1.09
 -27  51   0    0.29    1.12
  51 -24   0   -3.92    1.73
 -24 -27   0   -0.58    0.85
  51 -24   0    0.86    1.17
 -27  51   0    1.09    1.06
 -24 -27   0   -0.34    0.53
 -27  51   0   -1.02    0.95
  30 -51   0    3.92    1.44
  21  30   0    0.19    0.66
 -51  21   0   -0.31    0.91
  21  30   0   -4.04    1.47
  21  30   0   -0.50    0.89
  51 -21   0    0.19    1.10
 -30  51   0    0.64    1.33
 -30  51   0   -0.18    1.05
 -30  51   0   -1.07    0.86
  51 -21   0    2.90    2.16
 -30  51   0    1.46    1.14
  33 -51   0    0.43    1.04
  18  33   0    0.48    1.75
  18  33   0    0.92    0.86
 -51  18   0   -0.88    0.95
  18  33   0   -0.83    0.49
  51 -18   0   -0.33    2.40
  51 -18   0    0.94    1.24
 -33  51   0   -0.36    0.99
 -33  51   0    0.44    1.37
 -33  51   0   -0.24    1.04
 -33  51   0   -1.41    1.45
 -51  15   0    0.46    1.16
  15  36   0   -1.56    0.75
  15  36   0    0.42    0.49
  15  36   0    2.86    1.74
  36 -51   0    0.65    1.12
 -36  51   0    0.91    1.62
 -36  51   0   -0.44    1.09
  51 -15   0   -3.78    1.68
 -36  51   0   -1.10    1.16
  51 -15   0   -1.04    1.02
 -36  51   0    3.20    1.18
  12  39   0    3.07    1.97
 -51  12   0    0.52    1.23
  51 -12   0   -0.97    2.25
 -39  51   0   -1.85    1.22
 -39  51   0    1.31    1.33
  35  17   0   -0.07    1.88
  35  17   0    0.33    0.84
  35  17   0    1.19    1.16
 -52  35   0    0.73    1.27
 -35 -17   0    0.73    0.74
 -35 -17   0   -1.77    1.13
 -17  52   0    0.77    0.91
  52 -35   0    1.01    1.25
 -17  52   0   -0.10    1.17
 -17  52   0   -1.22    0.78
 -35 -17   0    1.93    1.50
 -52  32   0    1.70    1.23
  32  20   0   -1.16    0.74
  32  20   0    3.97    2.15
  32  20   0    1.46    1.21
 -20  52   0    0.16    0.87
  52 -32   0   -0.62    0.99
 -32 -20   0   -0.02    0.67
 -20  52   0   -1.00    0.92
 -32 -20   0    0.08    1.09
 -32 -20   0   -0.29    1.24
 -20  52   0   -1.12    0.95
  52 -32   0   -1.85    1.84
  29  23   0    0.26    0.93
  29  23   0    0.11    0.67
 -52  29   0    0.36    1.07
  29  23   0    1.44    1.98
 -23  52   0   -0.02    0.81
 -29 -23   0   -1.14    0.59
 -23  52   0   -0.32    1.11
 -23  52   0    0.77    1.01
  52 -29   0   -0.45    0.99
 -29 -23   0    2.11    1.24
  52 -29   0   -1.24    1.91
 -29 -23   0   -0.71    0.96
 -52  26   0   -0.36    1.10
  26  26   0    0.39    0.67
  26 -52   0   -0.46    1.07
  26  26   0    1.78    1.69
  26  26   0    0.39    0.99
  52 -26   0   -1.89    1.94
 -26 -26   0    0.12    0.57
 -26 -26   0   -1.35    0.83
  52 -26   0   -1.41    0.94
 -26  52   0    0.52    0.91
 -26  52   0   -1.14    0.97
 -26  52   0    1.43    1.59
 -26  52   0    1.12    1.00
 -26  52   0    0.04    1.02
 -26 -26   0    1.65    0.87
 -26 -26   0    0.62    0.96
  23  29   0    0.27    0.69
  29 -52   0   -0.27    1.10
  23  29   0    0.67    0.90
 -52  23   0    0.73    1.17
  23  29   0   -0.34    1.94
 -29  52   0    0.65    1.22
  52 -23   0   -0.18    2.36
  52 -23   0    0.36    1.12
 -29  52   0    0.08    1.04
 -29  52   0   -3.27    1.40
 -29  52   0    0.02    1.02
  20  32   0    0.15    0.84
  32 -52   0    0.88    1.14
 -52  20   0    0.34    1.29
  20  32   0   -0.53    0.56
  20  32   0   -2.61    1.76
  52 -20   0   -0.52    0.98
  52 -20   0   -4.69    1.66
 -32  52   0    0.42    1.40
 -32  52   0    2.34    1.31
 -32  52   0    1.12    1.02
 -32  52   0    0.02    1.27
  35 -52   0   -2.81    0.96
 -52  17   0   -1.59    0.90
  17  35   0   -1.32    1.48
  17  35   0   -0.28    0.53
  17  35   0    0.59    0.92
 -35  52   0   -1.97    0.86
 -35  52   0    2.27    1.69
 -35  52   0    1.12    1.11
  52 -17   0   -1.74    0.86
  52 -17   0    4.82    3.05
 -53  31   0    1.63    1.24
  31  22   0   -0.16    0.68
  31  22   0    0.11    1.11
  31  22   0    1.68    2.04
 -31 -22   0   -0.91    0.87
 -22  53   0    0.88    1.18
  53 -31   0   -1.75    0.87
 -22  53   0    1.53    0.86
 -22  53   0    1.25    0.90
  53 -31   0   -3.29    2.03
 -31 -22   0    0.96    1.17
 -31 -22   0   -0.84    1.19
 -22  53   0    1.42    1.17
  28  25   0    0.53    1.80
  28  25   0   -0.05    1.13
  28  25   0   -0.56    0.61
 -53  28   0    1.28    1.26
  25 -53   0    3.46    1.20
 -28 -25   0   -0.79    0.93
 -28 -25   0   -1.04    1.13
 -25  53   0    0.69    1.22
 -25  53   0    0.38    0.84
  53 -28   0    0.50    1.07
 -25  53   0    0.18    1.20
 -28 -25   0    0.32    0.65
 -25  53   0   -0.35    0.94
 -28 -25   0   -0.38    0.97
  53 -28   0    2.93    2.50
 -53  25   0   -2.19    0.93
  25  28   0   -0.08    0.87
  28 -53   0   -1.30    1.00
  25  28   0   -1.55    1.27
  25  28   0   -0.20    0.79
 -25 -28   0   -0.26    0.50
  53 -25   0    0.40    1.13
  53 -25   0    1.69    2.43
 -28  53   0   -2.32    0.90
 -28  53   0    0.62    1.34
 -28  53   0   -1.54    0.89
 -28  53   0   -2.05    1.27
 -25 -28   0    2.68    0.92
 -28  53   0   -1.42    1.07
  22  31   0    0.50    1.95
 -53  22   0   -0.24    1.16
  31 -53   0    0.05    1.28
  22  31   0    0.08    0.75
  53 -22   0    0.51    1.26
 -31  53   0    1.50    1.06
 -31  53   0    0.25    1.39
  53 -22   0   -2.73    1.63
 -31  53   0   -0.87    1.71
   0  -1   1    2.85    0.45
  -1   1   1    3.89    0.49
   0  -1   1    2.06    0.37
   0   1  -1    2.74    0.45
   0   1  -1    3.70    0.50
  -1  -2   1    8.86    0.70
  -1  -2   1    8.42    0.60
   3  -1   1    8.50    0.66
  -1  -2   1    8.21    0.66
  -2   3   1    7.90    0.66
   1   2  -1    6.74    0.62
   2  -3  -1    8.51    0.67
  -3   1  -1    8.05    0.65
  -3   1  -1    7.60    0.63
  -2   0   1   40.72    1.51
   2  -2   1   40.87    1.44
   2  -2   1   34.33    1.39
  -2   0   1   42.80    1.41
   0  -2  -1   41.47    1.42
   2   0  -1   39.17    1.44
  -2   2  -1   37.46    1.44
   2   0  -1   44.04    1.39
   0  -2  -1   42.41    1.36
  -2   2  -1   35.95    1.40
  -2  -3   1    5.96    0.52
  -3   5   1    5.02    0.61
  -2  -3   1    4.69    0.63
  -2  -3   1    4.72    0.66
  -2  -3   1    6.21    0.75
   5  -2   1    5.06    0.62
   5  -2   1    6.38    0.58
  -5   2  -1    6.24    0.65
   3  -5  -1    5.74    0.69
   2   3  -1    5.17    0.66
  -5   2  -1    6.13    0.73
   2   3  -1    5.19    0.65
  -5   2  -1    5.65    0.79
   2   3  -1    7.14    0.70
   1  -3   1  163.00    3.84
   1  -3   1  156.43    3.74
  -3   2   1  155.35    3.71
  -2  -1  -1  157.55    3.67
  -2  -1  -1  154.02    3.74
  -2  -1  -1  157.23    3.68
   3  -2  -1  134.61    3.64
   3  -2  -1  156.13    3.44
   4  -3   1  135.38    3.39
   4  -3   1  133.58    3.36
  -3  -1   1  134.58    3.37
  -3  -1   1  138.01    3.50
  -3  -1   1  132.09    3.18
   1  -4  -1  136.58    3.01
  -4   3  -1  131.60    3.40
  -4   3  -1  134.02    3.40
   3   1  -1  133.77    3.35
   3   1  -1  125.72    3.39
   7  -3   1  366.33    7.76
  -3  -4   1  359.34    7.39
  -3  -4   1  369.80    8.04
  -4   7   1  359.27    7.88
   7  -3   1  365.37    7.98
  -3  -4   1  377.33    8.09
  -3  -4   1  370.63    8.12
   7  -3   1  373.22    8.60
   3   4  -1  370.55    7.52
   3   4  -1  368.43    8.04
  -7   3  -1  351.04    7.98
   3   4  -1  361.39    8.05
   4  -7  -1  362.64    7.96
  -7   3  -1  359.44    7.84
  -7   3  -1  368.05    8.51
   4   0   1  139.47    3.51
   0  -4   1  144.30    3.63
  -4   4   1  142.34    3.52
   0  -4   1  146.17    3.55
   4   0   1  131.38    3.70
   4  -4  -1  140.05    3.04
   4  -4  -1  141.03    3.55
  -4   0  -1  143.71    3.55
  -4   0  -1  139.37    3.71
  -4   0  -1  140.47    3.42
   0   4  -1  136.23    3.52
   0   4  -1  132.03    3.54
   3  -4   1  100.51    2.66
   3  -4   1   98.05    2.70
  -4   1   1   98.10    2.56
   4  -1  -1  100.23    2.56
  -3   4  -1   95.90    2.73
  -3   4  -1   97.05    2.66
  -1  -3  -1  102.83    2.51
  -1  -3  -1  101.48    2.56
  -1  -3  -1  100.44    2.49
   4  -1  -1   85.78    2.54
  -2   6   1   26.51    1.26
   6  -4   1   25.86    1.26
   6  -4   1   25.43    1.16
  -4  -2   1   25.98    1.35
  -4  -2   1   26.24    1.28
  -4  -2   1   24.82    1.00
   4   2  -1   25.21    1.25
  -6   4  -1   28.47    1.28
  -6   4  -1   26.73    1.30
   4   2  -1   24.77    1.03
   2  -6  -1   25.73    1.29
   9  -4   1   34.15    1.41
   9  -4   1   35.60    1.72
  -4  -5   1   35.13    1.72
  -5   9   1   34.06    1.54
  -4  -5   1   34.81    1.13
   9  -4   1   31.33    1.61
  -4  -5   1   34.48    1.73
   9  -4   1   29.96    2.04
  -4  -5   1   35.24    1.75
   4   5  -1   33.40    1.71
   4   5  -1   34.17    1.23
  -9   4  -1   32.17    1.63
   5  -9  -1   34.70    1.62
   4   5  -1   34.53    1.78
  -9   4  -1   36.39    2.19
  -9   4  -1   34.61    1.52
  -1  -5   1  484.09    9.45
  -1  -5   1  468.57    9.94
   6  -1   1  474.31    9.72
  -5   6   1  463.86    9.23
  -5   6   1  478.06    9.89
  -1  -5   1  460.84    9.98
   6  -1   1  490.10   10.05
   6  -1   1  481.59   10.42
   1   5  -1  475.80    9.96
  -6   1  -1  486.55   10.37
  -6   1  -1  480.33    9.83
   1   5  -1  476.04   10.13
   1   5  -1  462.44    9.99
   1   5  -1  466.25    9.54
  -6   1  -1  470.80   10.05
   5  -6  -1  481.73    9.29
   5  -6  -1  483.27   10.01
   2  -5   1   85.92    2.35
   2  -5   1   85.11    2.46
  -5   3   1   87.36    2.37
   3   2   1   71.64    2.36
   3   2   1   72.76    2.28
   5  -3  -1   84.34    2.18
  -3  -2  -1   82.51    2.24
  -3  -2  -1   85.63    2.34
  -3  -2  -1   84.13    2.41
  -2   5  -1   84.23    2.39
  -2   5  -1   84.20    2.50
   5  -3  -1   83.25    2.39
   5  -5   1  245.96    5.56
  -5   0   1  243.05    5.35
   5  -5   1  247.33    5.60
  -5   0   1  245.96    5.58
   0  -5  -1  249.11    5.03
   0  -5  -1  245.21    5.30
  -5   5  -1  248.21    5.63
   0  -5  -1  251.52    5.10
   5   0  -1  244.92    5.43
  -5   5  -1  244.70    5.66
  -5  -3   1  164.23    4.45
   8  -5   1  170.20    4.18
  -3   8   1  173.61    4.30
  -5  -3   1  167.16    3.83
  -5  -3   1  172.04    4.49
   8  -5   1  178.83    4.35
  -8   5  -1  174.05    4.42
  -8   5  -1  182.73    5.04
   5   3  -1  170.01    4.46
   5   3  -1  172.62    3.97
   3  -8  -1  172.18    4.36
  -8   5  -1  177.53    4.34
  -6  11   1   87.62    2.18
  -5  -6   1   89.75    2.45
  11  -5   1   92.99    3.79
  11  -5   1   86.42    2.97
  -5  -6   1   88.21    3.02
  11  -5   1   89.67    2.95
  11  -5   1   89.34    2.64
  -5  -6   1   88.73    3.16
  -5  -6   1   88.77    2.19
  -6  11   1   91.21    2.78
 -11   5  -1   88.06    3.50
   5   6  -1   88.70    3.17
   6 -11  -1   85.14    2.87
 -11   5  -1   88.56    3.05
   5   6  -1   87.92    2.34
 -11   5  -1   84.61    2.75
 -11   5  -1   92.42    3.23
  -2  -6   1   28.82    1.42
  -2  -6   1   27.40    0.94
  -2  -6   1   27.10    1.43
   8  -2   1   25.50    1.37
  -2  -6   1   28.80    1.59
   8  -2   1   29.76    1.84
  -6   8   1   26.37    0.91
  -6   8   1   27.42    1.34
   8  -2   1   27.05    1.48
   8  -2   1   24.39    1.15
  -8   2  -1   29.04    1.29
   6  -8  -1   27.34    0.98
  -8   2  -1   25.45    1.76
   2   6  -1   25.45    1.43
   2   6  -1   27.44    1.51
  -8   2  -1   25.57    1.46
   2   6  -1   26.62    1.03
   6  -8  -1   27.06    1.42
   2   6  -1   28.54    1.51
   5   1   1   34.87    1.26
   1  -6   1   35.33    1.40
   5   1   1   33.85    1.65
  -6   5   1   35.13    1.18
   5   1   1   34.75    1.47
   1  -6   1   32.65    1.46
  -6   5   1   34.92    1.39
   6  -5  -1   33.56    1.22
  -1   6  -1   37.30    1.47
  -5  -1  -1   33.24    1.30
  -5  -1  -1   34.95    1.62
   6  -5  -1   37.84    1.50
  -1   6  -1   32.78    1.49
  -5  -1  -1   34.56    1.46
   2   4   1  330.27    6.95
  -6   2   1  327.61    7.00
   2   4   1  329.19    7.01
   4  -6   1  338.41    7.22
  -6   2   1  322.86    7.04
   4  -6   1  329.30    7.08
   2   4   1  302.58    6.77
  -2  -4  -1  341.18    6.99
  -2  -4  -1  333.43    6.89
  -4   6  -1  328.66    7.27
  -4   6  -1  337.82    7.14
   6  -2  -1  329.64    7.08
  -2  -4  -1  332.97    6.88
   6  -2  -1  335.28    7.11
   7  -6   1   26.06    1.39
  -6  -1   1   30.18    1.15
  -6  -1   1   25.50    1.37
   7  -6   1   30.04    1.36
   7  -6   1   30.32    1.37
  -1   7   1   29.22    0.94
  -7   6  -1   29.06    1.40
   6   1  -1   29.14    1.22
  -7   6  -1   29.53    1.42
   6   1  -1   33.48    1.50
   1  -7  -1   32.07    0.91
  10  -6   1   24.12    2.01
  -6  -4   1   25.68    1.18
  -4  10   1   21.80    0.71
  -6  -4   1   23.33    1.68
  10  -6   1   21.66    1.42
  -4  10   1   23.73    1.38
  10  -6   1   22.34    1.45
  -6  -4   1   24.48    1.57
  -6  -4   1   23.79    1.01
  10  -6   1   23.07    1.26
 -10   6  -1   24.38    1.98
   6   4  -1   25.74    1.13
   6   4  -1   21.18    1.54
 -10   6  -1   24.10    1.39
 -10   6  -1   24.67    1.56
 -10   6  -1   22.79    1.55
   4 -10  -1   26.54    1.56
  -7  13   1   57.56    2.20
  13  -6   1   59.81    2.17
  -6  -7   1   59.48    1.71
  13  -6   1   60.86    2.54
  -6  -7   1   59.71    1.96
  13  -6   1   59.01    3.34
  13  -6   1   63.78    2.47
  -6  -7   1   57.56    2.60
  -6  -7   1   61.39    2.67
 -13   6  -1   63.75    2.40
   6   7  -1   62.17    2.73
   6   7  -1   62.07    1.84
 -13   6  -1   63.38    2.62
   7 -13  -1   60.74    2.41
 -13   6  -1   58.41    2.61
 -13   6  -1   58.66    3.05
  -3  -7   1  312.64    6.56
  10  -3   1  307.83    7.37
  10  -3   1  315.20    8.01
  -7  10   1  315.63    7.02
  -3  -7   1  316.97    6.29
  -7  10   1  310.80    6.43
  -3  -7   1  311.59    7.19
  10  -3   1  306.71    7.24
  -3  -7   1  311.45    7.50
  10  -3   1  315.42    6.86
  -3  -7   1  312.58    7.17
   3   7  -1  314.02    6.47
   7 -10  -1  318.11    7.20
 -10   3  -1  324.65    7.41
 -10   3  -1  319.24    7.87
   3   7  -1  327.43    7.53
   3   7  -1  316.26    7.25
 -10   3  -1  304.09    6.98
  -7   7   1   17.74    1.06
   7   0   1   18.87    0.92
   0  -7   1   19.03    1.20
   7   0   1   18.43    1.50
   0  -7   1   17.22    1.07
   7   0   1   18.95    1.20
   0  -7   1   18.87    0.80
  -7   7   1   18.91    0.91
   7  -7  -1   19.25    1.15
   0   7  -1   19.19    1.22
   0   7  -1   17.54    1.23
  -7   0  -1   19.44    1.04
  -7   0  -1   19.85    1.40
   0   7  -1   19.55    1.18
   7  -7  -1   19.12    0.94
  -7   0  -1   19.76    1.24
  -7   4   1   65.33    1.99
   3  -7   1   66.53    2.00
   4   3   1   64.71    2.09
   3  -7   1   66.45    2.15
   4   3   1   65.28    2.24
  -7   4   1   66.88    2.04
   4   3   1   68.37    1.86
  -4  -3  -1   68.90    2.10
  -4  -3  -1   64.83    2.19
   7  -4  -1   67.00    2.05
  -3   7  -1   70.21    2.11
  -4  -3  -1   65.03    1.91
  -3   7  -1   64.66    2.21
   7  -4  -1   65.87    2.12
   6  -7   1  993.29   19.31
   6  -7   1  999.78   19.35
   1   6   1  988.63   18.95
   1   6   1 1000.00   19.07
  -7   1   1  984.78   19.49
  -7   1   1  964.79   19.14
   1   6   1  987.66   18.97
   6  -7   1  983.95   19.43
  -6   7  -1  980.39   19.41
   7  -1  -1  972.11   19.27
  -6   7  -1  981.79   19.55
  -1  -6  -1  987.46   18.98
  -1  -6  -1  964.76   18.70
  -1  -6  -1  958.57   18.93
   7  -1  -1  987.44   19.51
  -7  -2   1   76.54    2.14
   9  -7   1   73.56    2.40
  -7  -2   1   79.37    2.72
  -2   9   1   78.53    2.54
   9  -7   1   77.05    2.50
  -2   9   1   79.18    1.87
   7   2  -1   78.27    2.75
   7   2  -1   76.84    2.25
  -9   7  -1   78.24    2.65
  -9   7  -1   81.28    3.28
   2  -9  -1   81.26    1.86
  -9   7  -1   78.31    2.63
  -9   7  -1   76.70    2.59
  -7  -5   1  269.78    5.97
  12  -7   1  264.49    6.13
  -7  -5   1  263.87    5.69
  -5  12   1  263.00    6.20
  -7  -5   1  269.37    6.71
  12  -7   1  283.04    7.62
  -5  12   1  270.95    5.44
  -7  -5   1  265.11    6.74
  12  -7   1  277.62    6.41
   5 -12  -1  268.62    6.43
   7   5  -1  263.32    6.70
   7   5  -1  257.03    5.77
 -12   7  -1  272.43    6.73
 -12   7  -1  268.67    7.31
 -12   7  -1  267.95    6.55
 -12   7  -1  259.75    6.32
  -7  -8   1   14.40    1.51
  15  -7   1   16.81    1.15
  15  -7   1   15.96    1.42
  15  -7   1   14.00    2.19
  -7  -8   1   15.59    1.61
  -8  15   1   15.95    1.18
  -7  -8   1   13.68    0.86
  15  -7   1   15.93    1.40
  -7  -8   1   15.44    1.02
 -15   7  -1   15.45    1.68
 -15   7  -1   15.00    1.26
   7   8  -1   17.43    0.95
   7   8  -1   16.79    1.58
 -15   7  -1   14.33    1.90
   8 -15  -1   15.76    1.40
 -15   7  -1   14.51    1.42
  12  -4   1   84.28    2.95
  12  -4   1   84.53    3.68
  12  -4   1   85.93    2.59
  -4  -8   1   86.75    3.17
  -4  -8   1   83.55    2.33
  12  -4   1   88.25    3.11
  -4  -8   1   82.23    2.88
  -4  -8   1   84.05    2.91
  -4  -8   1   84.79    2.02
  -8  12   1   82.57    2.33
  -8  12   1   85.01    2.70
   4   8  -1   83.42    3.10
 -12   4  -1   86.52    3.03
   4   8  -1   84.63    3.03
 -12   4  -1   85.61    3.16
   4   8  -1   83.66    2.19
 -12   4  -1   85.59    2.78
 -12   4  -1   84.68    3.54
   8 -12  -1   85.63    2.89
  -8   9   1    9.56    0.84
  -8   9   1   10.24    0.98
   9  -1   1    9.91    1.08
  -1  -8   1   11.14    0.58
  -1  -8   1   12.20    1.08
   9  -1   1   11.03    0.86
   9  -1   1   10.93    1.39
  -1  -8   1   12.14    1.20
   9  -1   1    8.99    1.06
   1   8  -1    9.87    1.19
  -9   1  -1    8.54    1.07
   8  -9  -1    9.49    0.94
   1   8  -1   11.87    1.19
   1   8  -1   10.53    1.14
  -9   1  -1   10.39    0.89
  -9   1  -1    9.62    1.30
   8  -9  -1   10.91    1.11
  -8   6   1   46.25    1.64
   6   2   1   49.06    1.53
   6   2   1   49.06    2.14
  -8   6   1   48.31    1.74
   2  -8   1   47.86    1.64
   6   2   1   48.92    1.90
   2  -8   1   49.13    1.85
  -6  -2  -1   48.05    2.06
  -6  -2  -1   49.13    1.64
  -2   8  -1   49.40    1.91
  -6  -2  -1   49.34    1.89
   8  -6  -1   46.19    1.69
   8  -6  -1   45.75    1.80
  -2   8  -1   47.37    1.75
  -8   3   1  162.17    4.10
   3   5   1  166.53    4.10
   3   5   1  165.13    3.62
   5  -8   1  164.77    3.90
  -8   3   1  165.32    3.94
   3   5   1  166.21    3.94
   5  -8   1  159.74    3.85
   5  -8   1  158.61    4.08
  -3  -5  -1  155.68    3.68
  -5   8  -1  170.78    4.24
   8  -3  -1  157.36    3.99
  -3  -5  -1  163.54    4.00
  -5   8  -1  164.85    4.04
   8  -3  -1  167.72    4.17
  -3  -5  -1  160.68    3.82
   0   8   1  299.83    6.30
   8  -8   1  310.23    6.79
  -8   0   1  299.01    6.46
   0   8   1  303.43    6.03
   0   8   1  296.48    6.23
   8  -8   1  298.94    6.67
   8  -8   1  289.64    6.71
  -8   0   1  301.65    7.00
   8   0  -1  303.06    6.60
   8   0  -1  304.95    7.05
  -8   8  -1  306.63    6.83
  -8   8  -1  309.62    6.94
   0  -8  -1  301.26    6.23
  11  -8   1  354.20    7.87
  -8  -3   1  358.21    8.40
  -3  11   1  354.44    7.94
  -8  -3   1  354.46    7.46
  -3  11   1  355.98    7.12
  -8  -3   1  363.59    7.71
  11  -8   1  359.37    7.96
  11  -8   1  358.17    8.07
 -11   8  -1  349.40    8.09
 -11   8  -1  349.79    8.05
 -11   8  -1  371.38    8.32
 -11   8  -1  355.83    9.01
   8   3  -1  363.97    8.43
   8   3  -1  361.25    7.59
  -8  -6   1   88.62    2.41
  -8  -6   1   92.55    2.67
  -8  -6   1   87.69    3.34
  -6  14   1   90.38    2.82
  14  -8   1   87.40    3.04
  14  -8   1   92.49    2.85
  14  -8   1   92.36    4.02
  -8  -6   1   89.22    3.34
  14  -8   1   84.71    2.99
   8   6  -1   89.82    2.49
 -14   8  -1   94.56    3.44
 -14   8  -1   94.36    3.26
 -14   8  -1   87.64    2.98
 -14   8  -1   90.63    3.79
   6 -14  -1   84.02    3.00
   8   6  -1   91.43    3.37
  17  -8   1   33.18    2.81
  17  -8   1   35.71    1.70
  -8  -9   1   34.99    1.55
  17  -8   1   38.28    2.03
  -9  17   1   38.16    1.70
  -8  -9   1   37.96    2.37
  -8  -9   1   34.69    1.38
  -8  -9   1   31.48    2.05
  17  -8   1   31.95    1.88
  -9  17   1   35.23    1.43
 -17   8  -1   35.55    2.20
   8   9  -1   32.37    2.12
 -17   8  -1   33.86    2.67
   9 -17  -1   33.68    1.92
 -17   8  -1   33.34    1.78
   8   9  -1   34.73    1.35
 -17   8  -1   37.40    2.15
  -5  -9   1   15.83    1.46
  -5  -9   1   11.98    1.34
  -9  14   1   13.51    1.10
  -5  -9   1   13.20    1.51
  14  -5   1   11.74    1.31
  14  -5   1   12.69    1.91
  -9  14   1   13.31    1.07
  14  -5   1   10.86    1.30
  -5  -9   1   12.70    0.71
  14  -5   1   13.66    1.04
  -5  -9   1   13.95    0.94
 -14   5  -1   10.55    1.35
 -14   5  -1   12.82    1.37
   5   9  -1   13.01    1.39
 -14   5  -1   14.66    1.21
   5   9  -1   13.03    1.48
   9 -14  -1   15.34    1.36
   5   9  -1   12.42    0.78
 -14   5  -1   14.53    1.86
  11  -2   1   14.86    0.99
  -2  -9   1   14.66    0.86
  -9  11   1   15.01    1.11
  -2  -9   1   17.46    1.41
  -2  -9   1   14.48    1.35
  11  -2   1   13.98    1.41
  11  -2   1   16.44    1.46
  11  -2   1   17.62    1.93
  -2  -9   1   15.07    0.60
  -2  -9   1   15.10    1.51
  -9  11   1   14.63    1.11
 -11   2  -1   14.08    1.72
   2   9  -1   15.99    1.48
   2   9  -1   15.71    1.44
   9 -11  -1   17.42    1.28
 -11   2  -1   16.52    1.14
   2   9  -1   14.50    1.45
 -11   2  -1   13.95    1.39
   9 -11  -1   16.59    1.37
   8   1   1  139.77    3.34
   1  -9   1  140.17    3.44
   8   1   1  139.85    4.32
  -9   8   1  137.98    3.50
   1  -9   1  142.37    3.79
  -9   8   1  139.93    3.63
   8   1   1  135.30    3.78
  -8  -1  -1  137.77    3.88
  -1   9  -1  133.32    3.80
  -8  -1  -1  135.19    4.11
   9  -8  -1  133.91    3.57
  -1   9  -1  138.36    3.62
   9  -8  -1  132.69    3.74
  -8  -1  -1  140.12    3.48
   4  -9   1   21.04    1.06
   5   4   1   20.25    1.24
   4  -9   1   22.90    1.28
   5   4   1   22.12    1.48
   4  -9   1   20.57    0.99
  -9   5   1   18.57    1.08
  -9   5   1   20.20    1.24
   5   4   1   20.75    0.89
  -5  -4  -1   20.28    1.36
   9  -5  -1   20.16    1.30
   9  -5  -1   21.01    1.23
  -5  -4  -1   22.52    1.02
  -4   9  -1   22.15    1.33
  -4   9  -1   20.40    1.18
  -5  -4  -1   20.25    1.23
  -9   2   1  774.09   15.89
   7  -9   1  780.12   15.50
   7  -9   1  771.13   15.66
   2   7   1  783.65   15.51
   7  -9   1  783.50   15.46
   2   7   1  783.24   15.02
   2   7   1  772.13   15.27
  -9   2   1  754.52   15.43
  -2  -7  -1  793.19   15.10
   9  -2  -1  777.26   15.61
  -2  -7  -1  786.33   15.41
  -7   9  -1  770.02   15.86
   9  -2  -1  780.15   15.95
  -7   9  -1  783.42   15.64
  -2  -7  -1  781.56   14.96
  -1  10   1  772.05   15.93
  10  -9   1  783.99   15.83
  -9  -1   1  796.24   15.52
  -9  -1   1  775.32   16.27
  10  -9   1  786.05   15.78
  -9  -1   1  776.07   15.64
  -1  10   1  785.84   15.27
  10  -9   1  791.82   15.90
   9   1  -1  775.73   15.60
   9   1  -1  771.78   16.31
 -10   9  -1  790.71   15.98
   1 -10  -1  795.67   15.26
 -10   9  -1  776.31   16.00
 -10   9  -1  790.79   16.10
  -9  -4   1   14.78    1.12
  13  -9   1   16.07    1.31
  -9  -4   1   13.34    1.51
  -4  13   1   16.57    0.88
  -9  -4   1   15.62    1.00
  13  -9   1   13.49    1.88
  -4  13   1   14.86    1.28
  13  -9   1   16.67    1.43
  13  -9   1   14.42    1.15
 -13   9  -1   17.18    1.52
   4 -13  -1   16.05    1.46
 -13   9  -1   15.86    1.52
 -13   9  -1   14.44    1.86
   9   4  -1   14.98    1.02
 -13   9  -1   16.15    1.35
   9   4  -1   13.91    1.54
  -9  -7   1   40.55    1.72
  16  -9   1   39.54    2.86
  -9  -7   1   35.72    2.20
  16  -9   1   35.35    1.85
  -9  -7   1   38.76    2.26
  -9  -7   1   40.63    1.51
  -7  16   1   37.78    1.75
  16  -9   1   39.11    2.03
  16  -9   1   40.22    1.79
   9   7  -1   37.11    2.25
 -16   9  -1   37.53    2.04
   7 -16  -1   38.17    1.98
 -16   9  -1   39.17    1.93
 -16   9  -1   36.77    2.25
 -16   9  -1   41.01    2.82
   9   7  -1   36.47    1.46
  -9 -10   1    0.55    0.78
  19  -9   1    0.34    0.65
  -9 -10   1    0.12    0.85
  19  -9   1    1.09    1.16
  19  -9   1   -0.12    0.57
  -9 -10   1   -0.03    0.42
  -9 -10   1    0.08    0.41
 -10  19   1   -0.05    0.33
 -10  19   1   -0.01    0.46
  19  -9   1    0.69    0.49
 -19   9  -1    0.15    0.70
 -19   9  -1   -1.58    0.85
 -19   9  -1   -0.16    0.51
   9  10  -1   -0.79    0.70
 -19   9  -1   -0.23    0.67
  10 -19  -1   -0.19    0.57
   9  10  -1    0.32    0.47
   9  10  -1    0.60    0.38
  -6 -10   1    9.56    1.24
  16  -6   1    8.39    1.66
 -10  16   1   11.70    1.09
 -10  16   1    9.09    0.99
  -6 -10   1    9.86    0.73
  -6 -10   1   10.17    1.26
  -6 -10   1   10.06    1.43
  16  -6   1    9.83    0.94
  -6 -10   1    9.60    0.84
  16  -6   1    8.69    1.16
  16  -6   1    8.61    1.16
 -16   6  -1   10.38    1.48
  10 -16  -1    8.92    1.17
   6  10  -1    9.33    0.71
   6  10  -1    9.14    1.34
 -16   6  -1   10.16    1.05
 -16   6  -1   11.59    1.43
 -16   6  -1   10.63    1.76
  13  -3   1    7.67    0.87
 -10  13   1    9.27    1.02
  -3 -10   1    6.48    1.00
  -3 -10   1    9.36    1.16
  -3 -10   1    7.85    0.73
  13  -3   1    5.89    1.06
  -3 -10   1    9.54    1.34
  -3 -10   1    8.83    0.50
  13  -3   1    7.51    1.05
  13  -3   1    6.93    1.49
 -10  13   1    9.75    0.98
   3  10  -1    8.08    0.64
 -13   3  -1    8.34    1.01
  10 -13  -1    7.98    1.10
 -13   3  -1    9.99    1.43
   3  10  -1    5.02    1.07
 -13   3  -1    9.39    1.27
 -13   3  -1    9.10    1.54
   3  10  -1    5.45    1.04
 -10  10   1   10.33    1.03
   0 -10   1   12.76    0.51
  10   0   1   10.23    1.21
   0 -10   1   12.19    1.06
 -10  10   1   10.65    0.98
  10   0   1   13.61    1.39
   0 -10   1   13.42    1.23
  10   0   1    9.81    0.86
  10   0   1   11.20    1.61
   0  10  -1   13.37    1.27
 -10   0  -1    9.11    1.50
 -10   0  -1   10.90    1.24
 -10   0  -1   11.34    1.04
   0  10  -1   13.94    1.37
  10 -10  -1   10.30    1.10
   0  10  -1   10.19    1.32
   3 -10   1   73.55    2.14
   7   3   1   76.20    2.07
 -10   7   1   75.95    2.47
   7   3   1   75.00    2.91
 -10   7   1   76.36    2.40
   7   3   1   74.41    2.56
   3 -10   1   76.57    2.50
  10  -7  -1   77.26    2.61
  -7  -3  -1   74.76    2.22
  10  -7  -1   76.23    2.55
  -3  10  -1   78.83    2.67
  -7  -3  -1   81.94    2.66
  -7  -3  -1   81.25    2.92
  -3  10  -1   75.85    2.37
   4   6   1   60.52    1.62
   4   6   1   63.94    2.30
   6 -10   1   58.46    2.11
 -10   4   1   59.03    2.00
   6 -10   1   60.98    1.88
   4   6   1   63.44    2.08
 -10   4   1   58.22    2.29
   6 -10   1   58.97    1.88
  -4  -6  -1   56.97    1.94
  -4  -6  -1   61.93    2.26
  -4  -6  -1   59.78    1.77
  -6  10  -1   60.06    2.07
  10  -4  -1   59.19    2.11
  -6  10  -1   62.32    2.32
  10  -4  -1   60.12    2.33
   9 -10   1  389.19    8.30
   9 -10   1  375.42    8.07
   9 -10   1  380.26    8.18
   1   9   1  392.15    7.57
 -10   1   1  366.65    8.12
   1   9   1  386.48    8.03
   1   9   1  350.14    8.48
 -10   1   1  381.24    8.07
 -10   1   1  379.92    8.70
  -9  10  -1  378.71    8.39
  -9  10  -1  396.55    8.40
  -9  10  -1  381.83    8.51
  10  -1  -1  369.28    8.13
  -1  -9  -1  380.57    7.93
  10  -1  -1  377.97    8.72
  12 -10   1   82.85    2.66
 -10  -2   1   82.15    2.43
  12 -10   1   85.06    2.70
  -2  12   1   83.21    2.24
  12 -10   1   85.99    2.84
  -2  12   1   80.44    2.75
 -10  -2   1   81.68    2.59
 -10  -2   1   77.77    3.08
 -12  10  -1   91.62    3.11
 -12  10  -1   86.83    2.92
  10   2  -1   83.05    2.52
   2 -12  -1   82.88    2.32
  10   2  -1   82.85    3.22
 -12  10  -1   86.01    3.85
 -12  10  -1   81.57    2.89
  15 -10   1   20.46    1.46
  -5  15   1   21.80    1.06
 -10  -5   1   22.88    1.19
 -10  -5   1   22.38    1.31
  15 -10   1   19.43    2.23
  15 -10   1   21.55    1.61
  -5  15   1   21.35    1.39
  15 -10   1   21.29    1.34
 -10  -5   1   22.17    1.79
 -15  10  -1   20.22    1.74
  10   5  -1   25.88    1.90
 -15  10  -1   19.58    1.59
   5 -15  -1   24.36    1.59
 -15  10  -1   22.41    1.59
 -15  10  -1   22.20    2.15
  10   5  -1   22.87    1.22
  18 -10   1   18.21    1.46
  18 -10   1   17.94    1.30
  -8  18   1   18.19    0.99
 -10  -8   1   17.10    1.69
  18 -10   1   21.79    2.48
 -10  -8   1   19.64    1.15
 -10  -8   1   20.18    1.77
  -8  18   1   20.52    1.31
  18 -10   1   18.88    1.42
 -10  -8   1   18.20    1.23
  10   8  -1   19.83    1.08
 -18  10  -1   19.55    2.28
   8 -18  -1   19.50    1.51
  10   8  -1   21.13    1.82
 -18  10  -1   20.59    1.85
 -18  10  -1   17.36    1.37
  10   8  -1   18.95    1.30
 -18  10  -1   19.66    1.69
 -10 -11   1    3.57    0.71
  21 -10   1    2.27    0.77
  21 -10   1    1.92    0.75
 -10 -11   1    3.35    1.21
  21 -10   1    3.95    0.94
 -10 -11   1    2.45    0.94
 -11  21   1    5.25    0.72
 -10 -11   1    4.15    0.68
 -11  21   1    3.38    0.67
  21 -10   1    3.47    1.47
  10  11  -1    3.53    1.09
 -21  10  -1    2.77    0.90
  10  11  -1    3.99    0.76
 -21  10  -1    4.82    0.93
 -21  10  -1    3.43    1.46
  10  11  -1    4.38    0.60
 -21  10  -1    3.66    1.08
  11 -21  -1    3.51    0.90
 -11  18   1   24.28    1.40
  18  -7   1   22.03    2.50
  -7 -11   1   26.62    1.31
  -7 -11   1   26.80    1.81
 -11  18   1   25.65    1.54
  18  -7   1   25.27    1.71
 -11  18   1   27.02    1.32
  18  -7   1   25.24    1.74
  -7 -11   1   27.38    2.08
  -7 -11   1   23.32    1.79
  18  -7   1   25.60    1.46
  -7 -11   1   24.25    1.14
   7  11  -1   25.33    1.08
   7  11  -1   26.46    1.93
  11 -18  -1   26.09    1.70
 -18   7  -1   26.00    1.58
 -18   7  -1   20.26    2.10
 -18   7  -1   25.68    2.32
  -4 -11   1   23.10    0.88
  -4 -11   1   21.47    1.85
  15  -4   1   22.25    1.61
  15  -4   1   23.42    2.26
  -4 -11   1   23.55    1.09
  -4 -11   1   22.06    1.54
  15  -4   1   23.65    1.30
 -11  15   1   21.46    1.39
  15  -4   1   24.91    1.76
 -11  15   1   21.87    1.32
  -4 -11   1   22.65    1.52
 -15   4  -1   19.21    1.58
  11 -15  -1   21.93    1.58
   4  11  -1   22.11    0.92
   4  11  -1   22.47    1.75
 -15   4  -1   23.35    2.14
   4  11  -1   22.72    1.69
 -15   4  -1   23.71    1.84
 -15   4  -1   21.30    1.36
 -11  12   1   28.90    1.48
  -1 -11   1   31.12    0.75
  12  -1   1   31.57    1.87
  12  -1   1   28.16    1.80
  -1 -11   1   30.22    1.09
  12  -1   1   30.75    2.53
  12  -1   1   30.19    1.36
  -1 -11   1   30.45    1.51
  -1 -11   1   30.55    1.69
 -11  12   1   30.07    1.60
   1  11  -1   27.38    1.84
 -12   1  -1   32.79    2.23
 -12   1  -1   30.88    1.49
   1  11  -1   30.43    1.76
  11 -12  -1   30.31    1.72
  11 -12  -1   30.63    1.77
   1  11  -1   31.94    1.76
 -12   1  -1   29.63    1.95
   2 -11   1   17.48    1.01
 -11   9   1   18.93    1.41
   2 -11   1   20.68    1.43
   9   2   1   18.55    1.49
   9   2   1   17.45    0.95
   9   2   1   19.64    1.48
 -11   9   1   18.62    1.20
   9   2   1   20.19    1.84
  -9  -2  -1   17.16    1.85
  -2  11  -1   17.17    1.29
  -9  -2  -1   17.75    1.11
  -2  11  -1   19.23    1.49
  11  -9  -1   18.92    1.32
  11  -9  -1   18.29    1.50
  -9  -2  -1   17.99    1.48
   5 -11   1   47.17    1.92
   6   5   1   44.68    1.38
   6   5   1   48.32    2.20
 -11   6   1   46.20    2.02
 -11   6   1   45.74    1.78
   6   5   1   43.58    1.92
   5 -11   1   47.73    1.52
   5 -11   1   46.78    1.54
  -6  -5  -1   45.35    1.57
  11  -6  -1   48.09    2.23
  -6  -5  -1   50.41    2.19
  -5  11  -1   45.04    2.05
  -5  11  -1   44.72    1.78
  11  -6  -1   45.65    1.96
  -6  -5  -1   46.26    1.93
 -11   3   1   54.11    2.00
   3   8   1   54.69    1.43
   8 -11   1   52.32    2.03
   3   8   1   58.05    2.22
   8 -11   1   54.40    1.88
   8 -11   1   53.10    1.81
   3   8   1   53.32    1.87
 -11   3   1   54.62    2.44
 -11   3   1   58.38    2.01
  -3  -8  -1   57.26    1.62
  -8  11  -1   49.86    2.04
  11  -3  -1   55.14    2.09
  -3  -8  -1   55.06    1.64
  -8  11  -1   53.93    2.29
  11  -3  -1   52.94    2.51
  -3  -8  -1   56.68    2.06
  -8  11  -1   55.34    2.07
   0  11   1  243.12    5.04
  11 -11   1  238.44    5.62
   0  11   1  244.24    5.47
 -11   0   1  242.85    5.56
  11 -11   1  235.76    5.73
 -11   0   1  246.14    6.38
  11 -11   1  247.28    5.79
 -11   0   1  245.93    5.72
 -11  11  -1  244.90    5.89
 -11  11  -1  238.71    5.98
  11   0  -1  240.18    5.64
 -11  11  -1  245.13    6.03
   0 -11  -1  246.38    5.44
  11   0  -1  241.98    6.37
 -11  -3   1  225.25    5.40
  -3  14   1  222.61    4.92
 -11  -3   1  224.86    6.16
  14 -11   1  228.44    5.53
  14 -11   1  220.19    5.62
  -3  14   1  222.27    5.45
 -11  -3   1  221.07    5.17
  14 -11   1  224.63    5.49
 -14  11  -1  213.93    6.62
 -14  11  -1  218.99    5.85
 -14  11  -1  217.11    5.72
  11   3  -1  222.83    6.20
 -14  11  -1  221.35    5.70
  11   3  -1  221.76    5.22
  -6  17   1   10.30    0.84
  17 -11   1    9.07    0.96
  -6  17   1   10.44    0.71
  17 -11   1   10.80    1.28
  17 -11   1   11.26    1.90
  17 -11   1    7.98    1.03
 -11  -6   1   12.61    1.56
 -11  -6   1    9.53    1.01
 -11  -6   1    8.54    0.89
  -6  17   1    9.07    0.99
 -17  11  -1    9.51    1.17
 -17  11  -1    9.20    1.36
  11   6  -1   11.06    0.89
 -17  11  -1   14.87    1.56
 -17  11  -1    8.35    1.68
  11   6  -1   10.61    1.07
  11   6  -1    9.16    1.45
   6 -17  -1   10.26    1.17
  20 -11   1    4.47    0.81
  20 -11   1    5.65    1.61
 -11  -9   1    3.96    0.76
  -9  20   1    5.95    0.68
  20 -11   1    4.09    0.85
 -11  -9   1    4.68    0.74
 -11  -9   1    3.31    1.06
 -11  -9   1    4.59    1.12
  20 -11   1    5.03    1.02
  -9  20   1    5.80    0.79
 -20  11  -1    4.68    1.42
  11   9  -1    4.54    0.66
   9 -20  -1    4.54    0.94
 -20  11  -1    3.38    1.00
  11   9  -1    4.84    1.28
 -20  11  -1    3.88    1.00
 -20  11  -1    3.42    0.83
  11   9  -1    2.70    0.69
  23 -11   1    6.60    1.73
 -11 -12   1    7.10    1.29
  23 -11   1    6.40    0.97
 -11 -12   1    6.30    0.90
 -11 -12   1    7.39    1.41
 -12  23   1    5.94    0.78
 -12  23   1    6.26    0.85
  23 -11   1    5.93    1.08
  23 -11   1    6.22    1.11
 -11 -12   1    6.19    0.91
  11  12  -1    4.69    0.85
 -23  11  -1    7.29    1.14
  11  12  -1    5.87    1.32
  12 -23  -1    7.12    1.17
 -23  11  -1    5.24    1.21
 -23  11  -1    6.03    1.23
  11  12  -1    7.26    0.78
 -23  11  -1    4.05    1.49
  -8 -12   1   15.93    1.46
  -8 -12   1   16.06    1.70
  -8 -12   1   17.31    1.13
 -12  20   1   17.32    1.23
  20  -8   1   16.09    1.25
 -12  20   1   16.50    1.09
  20  -8   1   17.76    2.31
  20  -8   1   18.08    1.52
 -12  20   1   15.00    1.37
  -8 -12   1   15.49    1.60
  -8 -12   1   16.07    1.04
  20  -8   1   16.11    1.39
   8  12  -1   15.72    0.88
   8  12  -1   16.52    1.70
 -20   8  -1   18.97    1.64
 -20   8  -1   17.07    1.90
 -20   8  -1   18.17    1.46
  12 -20  -1   15.87    1.45
   8  12  -1   18.04    1.23
 -20   8  -1   15.72    2.52
 -12  17   1   34.71    1.60
 -12  17   1   36.48    1.72
  17  -5   1   36.96    1.68
 -12  17   1   37.27    1.79
  -5 -12   1   36.46    1.88
  17  -5   1   38.50    2.04
  -5 -12   1   37.74    1.27
  -5 -12   1   35.90    1.42
  17  -5   1   37.09    2.11
  -5 -12   1   33.55    1.83
  17  -5   1   38.53    2.76
  -5 -12   1   34.95    2.19
 -17   5  -1   33.49    1.76
   5  12  -1   36.85    1.22
   5  12  -1   35.84    2.12
 -17   5  -1   36.51    2.25
   5  12  -1   36.26    2.19
 -17   5  -1   33.65    2.61
 -17   5  -1   34.67    2.08
  12 -17  -1   36.08    1.96
  14  -2   1    8.13    1.67
 -12  14   1    8.46    0.97
  14  -2   1    6.91    1.01
  14  -2   1    8.51    0.92
  14  -2   1    6.59    1.05
  -2 -12   1    7.84    0.65
  -2 -12   1    8.24    1.06
  -2 -12   1    8.49    0.44
  -2 -12   1    8.20    0.92
 -12  14   1    6.77    1.00
  -2 -12   1    8.03    1.28
  12 -14  -1    7.31    1.12
 -14   2  -1    9.75    1.61
   2  12  -1    7.13    0.54
  12 -14  -1    7.78    1.10
 -14   2  -1    7.45    1.21
   2  12  -1    6.59    1.05
 -14   2  -1    7.67    0.94
   2  12  -1    6.80    1.17
 -14   2  -1    9.02    1.41
   2  12  -1    8.21    1.13
  11   1   1   13.66    1.39
   1 -12   1   12.19    1.22
   1 -12   1   12.30    0.64
 -12  11   1   12.38    1.13
  11   1   1   12.52    1.69
   1 -12   1   10.63    0.85
  11   1   1   10.68    0.80
  11   1   1   10.17    1.31
 -12  11   1   12.63    1.24
 -11  -1  -1   10.66    1.02
  12 -11  -1   13.02    1.35
  12 -11  -1   12.66    1.17
  -1  12  -1   13.64    1.54
  -1  12  -1   11.31    1.20
 -11  -1  -1   10.15    1.22
 -11  -1  -1   15.20    1.77
  -1  12  -1   10.37    1.17
 -12   8   1    8.07    0.91
   8   4   1   10.23    0.72
   4 -12   1    9.50    0.76
   8   4   1   10.38    1.51
   4 -12   1   11.49    1.14
 -12   8   1   12.91    1.34
   4 -12   1   10.09    0.69
   8   4   1   13.02    1.25
  12  -8  -1   10.80    1.18
  -8  -4  -1    7.27    1.22
  -4  12  -1    8.59    0.91
  -8  -4  -1   10.34    1.18
  -4  12  -1    8.89    1.10
  12  -8  -1    7.44    1.16
  -8  -4  -1    8.99    0.87
   5   7   1  397.46    8.54
   5   7   1  398.24    7.77
 -12   5   1  384.41    8.45
   7 -12   1  392.05    8.03
   7 -12   1  401.57    8.58
 -12   5   1  389.80    8.91
 -12   5   1  392.47    8.48
   5   7   1  394.94    8.85
   7 -12   1  391.16    8.11
  -7  12  -1  400.93    8.84
  -7  12  -1  395.77    8.43
  -5  -7  -1  395.21    8.71
  12  -5  -1  389.53    9.06
  12  -5  -1  387.66    8.61
  -5  -7  -1  382.30    8.32
  -5  -7  -1  389.21    7.99
 -12   2   1  177.29    4.34
   2  10   1  172.18    4.01
   2  10   1  174.04    3.57
 -12   2   1  176.98    4.97
  10 -12   1  171.15    4.21
  10 -12   1  182.63    4.53
  10 -12   1  171.10    4.33
 -12   2   1  177.23    4.45
   2  10   1  177.77    4.45
 -10  12  -1  171.98    4.60
  12  -2  -1  171.86    5.03
 -10  12  -1  170.41    4.47
 -10  12  -1  174.65    4.74
  12  -2  -1  180.29    4.47
  -2 -10  -1  178.05    4.36
 -12  -1   1  123.71    4.13
  13 -12   1  124.91    3.54
  13 -12   1  122.19    3.46
  13 -12   1  119.13    3.58
 -12  -1   1  122.40    3.49
 -12  -1   1  120.48    3.36
  -1  13   1  123.80    3.64
  -1  13   1  128.10    3.27
 -13  12  -1  131.03    4.80
   1 -13  -1  126.78    3.29
 -13  12  -1  128.01    3.76
 -13  12  -1  123.74    3.86
 -13  12  -1  125.84    3.85
  12   1  -1  127.04    4.25
  12   1  -1  124.27    3.44
  -4  16   1  108.88    3.26
  16 -12   1  109.07    3.34
  16 -12   1  106.41    3.43
  16 -12   1  108.89    3.35
 -12  -4   1  109.98    3.29
  -4  16   1  111.00    2.57
 -12  -4   1  113.24    4.02
 -12  -4   1  108.97    3.08
  -4  16   1  104.32    2.85
 -16  12  -1  103.35    3.58
  12   4  -1  105.96    3.97
 -16  12  -1  109.29    3.77
 -16  12  -1  107.42    3.56
  12   4  -1  109.38    3.10
 -16  12  -1  105.92    4.40
 -12  -7   1    5.85    1.25
  19 -12   1    1.89    1.36
  -7  19   1    3.73    0.52
  19 -12   1    4.15    0.86
 -12  -7   1    2.80    0.65
  -7  19   1    3.00    0.63
 -12  -7   1    4.01    0.78
  19 -12   1    4.31    0.88
  -7  19   1    4.30    0.78
  19 -12   1    4.51    0.87
  12   7  -1    1.65    0.98
 -19  12  -1    3.46    1.24
  12   7  -1    3.97    0.79
 -19  12  -1    3.09    0.85
 -19  12  -1    3.65    1.13
   7 -19  -1    5.40    0.97
  12   7  -1    3.93    0.65
  22 -12   1    1.83    1.31
 -10  22   1    1.86    0.48
 -12 -10   1    2.14    1.02
 -12 -10   1    0.93    0.60
  22 -12   1    0.71    0.71
 -12 -10   1    1.11    0.59
 -10  22   1    0.55    0.51
  22 -12   1    1.02    0.67
  22 -12   1    1.57    0.68
 -12 -10   1    1.06    0.93
 -22  12  -1    0.71    0.63
  10 -22  -1    1.42    0.74
 -22  12  -1    0.03    0.92
  12  10  -1    1.60    0.61
 -22  12  -1    1.30    0.84
 -22  12  -1    0.53    0.89
  12  10  -1    0.95    0.45
  12  10  -1   -0.49    0.79
 -12 -13   1   13.72    1.28
  25 -12   1   11.27    1.41
 -13  25   1   13.02    1.09
  25 -12   1   11.03    1.43
 -12 -13   1   11.04    1.57
 -13  25   1   13.69    1.15
 -12 -13   1   11.22    1.75
 -12 -13   1   12.81    1.28
  25 -12   1   13.06    1.39
 -25  12  -1   13.27    1.82
  12  13  -1   12.45    1.26
  12  13  -1   15.05    2.03
  13 -25  -1   12.40    1.53
 -25  12  -1   14.28    2.20
 -25  12  -1   13.00    1.80
 -25  12  -1   15.43    2.00
  12  13  -1   12.03    0.98
 -13  22   1    3.23    0.68
  22  -9   1    2.43    1.60
 -13  22   1    3.58    0.65
  -9 -13   1    2.80    0.66
  22  -9   1    3.95    0.96
  -9 -13   1    2.65    1.27
  22  -9   1    5.07    0.86
  -9 -13   1    3.58    0.67
 -13  22   1    2.14    0.83
  22  -9   1    3.47    0.95
  -9 -13   1    4.57    1.03
  -9 -13   1    2.52    0.95
 -22   9  -1    4.76    1.15
 -22   9  -1    1.96    1.28
   9  13  -1    2.57    0.50
 -22   9  -1    4.34    1.27
   9  13  -1    4.19    1.22
  13 -22  -1    3.39    0.91
   9  13  -1    2.15    0.65
 -22   9  -1    3.26    0.81
  -6 -13   1    0.92    0.41
  19  -6   1    0.67    0.62
  -6 -13   1    1.92    0.51
  -6 -13   1    1.99    0.78
 -13  19   1    1.46    0.70
  19  -6   1   -0.01    0.62
 -13  19   1    0.83    0.52
 -13  19   1    0.38    0.43
  -6 -13   1    0.58    0.65
  19  -6   1    1.07    0.54
  -6 -13   1    2.27    0.89
  19  -6   1    1.40    1.24
  13 -19  -1    0.87    0.71
   6  13  -1    0.63    0.33
   6  13  -1   -0.37    0.79
 -19   6  -1    1.12    0.60
 -19   6  -1    0.53    0.80
 -19   6  -1    3.31    1.19
 -19   6  -1    1.39    0.95
  -3 -13   1   17.19    0.90
 -13  16   1   15.90    1.34
  -3 -13   1   17.85    1.76
  16  -3   1   17.34    1.45
  16  -3   1   18.18    1.53
  -3 -13   1   15.95    1.23
  16  -3   1   16.03    2.04
  16  -3   1   18.47    1.15
  -3 -13   1   16.71    0.72
  -3 -13   1   15.10    1.33
 -13  16   1   17.42    1.24
   3  13  -1   15.11    1.63
 -16   3  -1   14.87    1.17
   3  13  -1   16.89    1.47
 -16   3  -1   17.50    1.80
 -16   3  -1   16.80    1.61
  13 -16  -1   15.78    1.38
 -16   3  -1   12.02    1.72
   0 -13   1    8.16    0.55
 -13  13   1    7.39    0.93
   0 -13   1    7.60    0.72
  13   0   1    7.58    1.16
   0 -13   1    7.36    0.96
  13   0   1    7.05    0.79
 -13  13   1    7.31    1.04
  13   0   1    6.85    1.15
  13   0   1    8.15    1.62
  13 -13  -1    7.37    1.07
 -13   0  -1    7.81    1.19
   0  13  -1    8.40    1.08
 -13   0  -1    8.52    1.45
 -13   0  -1    7.20    0.86
  13 -13  -1    5.96    1.10
   0  13  -1    7.97    1.05
   0  13  -1    6.51    1.21
  10   3   1   46.03    2.55
  10   3   1   49.48    2.17
   3 -13   1   41.62    1.11
   3 -13   1   44.82    1.10
 -13  10   1   39.00    1.99
  10   3   1   44.10    1.52
 -13  10   1   43.77    1.83
   3 -13   1   43.00    1.90
  10   3   1   44.74    2.23
  -3  13  -1   45.89    2.05
 -10  -3  -1   41.34    1.65
  -3  13  -1   41.52    1.76
  13 -10  -1   43.23    1.99
  13 -10  -1   38.59    2.20
 -10  -3  -1   40.24    2.07
 -10  -3  -1   42.37    2.35
   7   6   1   16.33    1.73
   7   6   1   15.24    0.77
   7   6   1   14.70    1.27
   6 -13   1   16.68    0.82
 -13   7   1   15.60    1.54
   6 -13   1   13.78    1.18
   6 -13   1   15.86    0.89
 -13   7   1   14.23    1.12
  -7  -6  -1   14.55    1.30
  -7  -6  -1   16.27    1.60
  -6  13  -1   14.17    1.36
  -7  -6  -1   15.04    0.96
  13  -7  -1   14.33    1.57
  13  -7  -1   15.69    1.24
  -6  13  -1   14.73    1.14
   4   9   1  365.87    7.98
   4   9   1  368.69    8.35
   4   9   1  371.22    7.21
   9 -13   1  370.23    8.19
 -13   4   1  363.47    8.07
   9 -13   1  388.76    7.90
 -13   4   1  371.81    8.71
 -13   4   1  366.69    8.15
   9 -13   1  373.61    7.72
  -9  13  -1  368.21    8.12
  -4  -9  -1  366.55    8.22
  -4  -9  -1  367.06    7.59
  13  -4  -1  369.82    8.92
  -9  13  -1  381.62    8.54
  -9  13  -1  363.64    8.11
  -4  -9  -1  372.33    7.46
  13  -4  -1  363.76    8.22
  12 -13   1   92.60    2.70
  12 -13   1   91.40    2.90
 -13   1   1   93.31    2.80
  12 -13   1   89.51    2.81
   1  12   1   94.58    2.85
 -13   1   1   93.86    2.88
 -13   1   1   98.00    3.52
 -12  13  -1   93.23    3.14
  13  -1  -1   86.71    2.81
  -1 -12  -1   95.96    2.81
 -12  13  -1   94.16    3.11
  13  -1  -1   85.30    3.44
 -12  13  -1   91.16    3.02
 -13  -2   1   81.05    2.59
 -13  -2   1   79.60    2.71
  -2  15   1   80.28    1.85
  15 -13   1   76.49    2.67
  15 -13   1   79.68    2.64
  15 -13   1   82.85    2.81
  -2  15   1   78.49    2.41
 -13  -2   1   82.87    3.35
  -2  15   1   81.39    2.76
 -15  13  -1   78.09    3.74
  13   2  -1   77.81    3.37
   2 -15  -1   82.41    2.52
 -15  13  -1   80.07    2.94
  13   2  -1   78.34    2.57
 -15  13  -1   81.90    3.07
 -15  13  -1   79.10    2.93
  -5  18   1   15.94    1.05
 -13  -5   1   14.61    1.21
  -5  18   1   15.99    0.77
  -5  18   1   15.01    1.20
  18 -13   1   13.94    2.08
 -13  -5   1   13.02    1.14
  18 -13   1   15.42    1.33
  18 -13   1   13.67    1.28
 -13  -5   1   12.95    1.68
  18 -13   1   14.06    1.17
 -18  13  -1   13.18    1.44
 -18  13  -1   14.41    1.44
  13   5  -1   15.80    1.28
  13   5  -1   14.37    1.75
 -18  13  -1   17.13    1.54
 -18  13  -1   13.12    1.98
  13   5  -1   15.50    1.08
  -8  21   1    8.99    0.96
 -13  -8   1    9.20    1.03
  21 -13   1    8.48    1.06
 -13  -8   1    9.33    1.11
 -13  -8   1   10.37    1.62
  -8  21   1    9.42    0.74
  -8  21   1    9.75    0.94
  21 -13   1    8.92    1.08
  21 -13   1    9.01    1.18
  21 -13   1    9.27    1.82
 -21  13  -1    9.10    1.36
 -21  13  -1    9.21    1.19
   8 -21  -1    8.94    1.19
  13   8  -1    8.17    0.88
 -21  13  -1    8.17    1.34
  13   8  -1   12.48    1.81
  13   8  -1    8.48    1.04
 -13 -11   1   13.81    1.91
 -11  24   1   10.50    1.02
 -13 -11   1    9.20    1.14
 -13 -11   1   12.50    1.67
  24 -13   1   12.40    2.25
  24 -13   1    9.86    1.27
 -13 -11   1    9.23    1.10
  24 -13   1   11.86    1.20
 -11  24   1   10.61    0.93
  24 -13   1   12.17    1.45
 -24  13  -1    8.96    1.50
 -24  13  -1   11.27    1.47
  13  11  -1    9.75    1.17
  13  11  -1    9.89    1.67
 -24  13  -1   14.21    2.27
  11 -24  -1   11.77    1.42
 -24  13  -1   11.60    1.65
  13  11  -1   11.61    0.97
  27 -13   1    1.41    0.84
 -13 -14   1   -0.35    0.89
 -13 -14   1   -0.15    0.60
  27 -13   1    2.65    1.80
 -14  27   1    1.83    0.64
 -14  27   1    0.88    0.56
 -13 -14   1    0.53    1.17
 -13 -14   1    1.59    0.73
 -27  13  -1    1.32    0.99
  13  14  -1    1.29    0.70
 -27  13  -1    2.12    1.18
  13  14  -1    1.79    1.19
 -27  13  -1    0.41    1.19
 -27  13  -1    0.88    0.77
  14 -27  -1    0.72    0.84
  13  14  -1    0.96    0.49
 -10 -14   1   35.94    2.33
  24 -10   1   38.22    2.26
  24 -10   1   35.82    2.00
 -10 -14   1   38.79    2.24
 -14  24   1   37.01    1.81
 -14  24   1   38.98    1.80
 -10 -14   1   35.79    2.65
  24 -10   1   34.37    3.18
 -10 -14   1   38.42    1.81
 -10 -14   1   35.55    1.81
 -14  24   1   42.00    2.24
  24 -10   1   39.46    2.19
 -24  10  -1   37.88    2.22
 -24  10  -1   35.74    2.62
  10  14  -1   37.85    1.50
  10  14  -1   38.21    1.88
 -24  10  -1   36.43    2.89
 -24  10  -1   41.32    2.54
  14 -24  -1   38.72    2.29
  10  14  -1   43.32    2.84
  21  -7   1    6.23    1.03
  21  -7   1    9.58    1.37
  -7 -14   1    6.57    1.05
 -14  21   1    5.98    0.80
  21  -7   1    6.10    1.62
  -7 -14   1    7.30    0.79
 -14  21   1    8.10    0.96
  -7 -14   1    5.61    1.22
 -14  21   1    6.88    1.07
  -7 -14   1    5.89    1.03
  21  -7   1    7.60    1.16
  -7 -14   1    5.41    0.73
  14 -21  -1    5.60    1.04
 -21   7  -1    6.16    0.98
   7  14  -1    5.64    1.30
 -21   7  -1    8.69    1.32
   7  14  -1    7.44    0.64
 -21   7  -1    4.68    1.39
 -21   7  -1    6.14    1.27
 -14  18   1   12.53    1.24
  -4 -14   1   10.01    0.70
  -4 -14   1   11.06    0.80
  18  -4   1   12.45    1.43
  18  -4   1   10.46    1.02
  18  -4   1    9.45    1.74
  -4 -14   1   10.91    1.12
 -14  18   1   10.51    0.95
  -4 -14   1   13.71    1.70
  -4 -14   1   11.31    1.21
  18  -4   1    9.71    1.23
 -14  18   1   11.31    1.05
 -18   4  -1   11.89    1.86
   4  14  -1   10.64    0.63
   4  14  -1   11.04    1.45
 -18   4  -1   10.26    1.06
 -18   4  -1   10.66    1.63
   4  14  -1   10.58    1.31
  14 -18  -1   11.08    1.31
 -18   4  -1   12.11    1.77
  15  -1   1   41.58    2.18
 -14  15   1   43.40    1.89
  -1 -14   1   42.41    1.93
  15  -1   1   42.29    1.75
 -14  15   1   43.60    2.09
  15  -1   1   46.01    2.90
  -1 -14   1   44.51    1.29
  15  -1   1   44.64    2.20
  -1 -14   1   44.61    1.52
   1  14  -1   42.66    2.31
 -15   1  -1   43.72    2.26
 -15   1  -1   45.82    1.92
   1  14  -1   40.57    1.98
 -15   1  -1   42.66    2.60
  14 -15  -1   42.04    2.23
   1  14  -1   41.74    2.00
  14 -15  -1   46.22    2.12
  12   2   1   25.42    1.23
 -14  12   1   28.11    1.71
 -14  12   1   28.50    1.46
  12   2   1   27.52    2.37
   2 -14   1   25.04    0.80
   2 -14   1   26.52    1.49
  12   2   1   24.06    1.66
   2 -14   1   26.27    0.72
  -2  14  -1   27.22    1.82
  -2  14  -1   24.29    1.44
  14 -12  -1   28.21    1.93
  -2  14  -1   23.87    1.57
 -12  -2  -1   24.44    1.30
 -12  -2  -1   26.68    1.82
 -12  -2  -1   26.60    2.01
  14 -12  -1   26.11    1.60
   9   5   1   25.16    1.91
 -14   9   1   20.74    1.68
   5 -14   1   21.42    0.85
 -14   9   1   22.22    1.34
   9   5   1   23.25    1.03
   9   5   1   23.19    1.54
   5 -14   1   21.63    1.41
   5 -14   1   22.96    0.98
  -9  -5  -1   27.01    1.97
  -9  -5  -1   23.36    1.20
  -9  -5  -1   23.68    1.62
  -5  14  -1   20.99    1.53
  14  -9  -1   23.61    1.53
  14  -9  -1   21.48    1.82
  -5  14  -1   21.28    1.26
   8 -14   1   45.27    1.57
   6   8   1   46.60    1.28
 -14   6   1   47.64    1.94
 -14   6   1   48.66    1.93
   6   8   1   47.19    1.99
   8 -14   1   46.85    1.44
   6   8   1   49.29    2.39
 -14   6   1   45.69    2.42
   8 -14   1   44.36    1.87
  14  -6  -1   46.81    2.47
  14  -6  -1   45.02    1.99
  -6  -8  -1   50.09    2.25
  -8  14  -1   49.21    1.88
  -8  14  -1   46.81    2.17
  -6  -8  -1   43.57    1.86
  -8  14  -1   46.71    1.84
  -6  -8  -1   44.60    1.50
  11 -14   1  129.15    3.62
  11 -14   1  130.35    3.25
 -14   3   1  126.58    4.14
  11 -14   1  131.85    3.42
 -14   3   1  126.43    3.53
   3  11   1  124.54    2.52
 -14   3   1  126.81    3.63
   3  11   1  126.88    3.29
   3  11   1  127.06    3.67
  -3 -11  -1  124.93    3.59
  14  -3  -1  128.85    3.68
 -11  14  -1  120.02    3.78
  14  -3  -1  125.59    4.33
 -11  14  -1  130.39    3.70
 -11  14  -1  127.63    3.60
   0  14   1    0.21    0.13
 -14   0   1    0.50    0.84
  14 -14   1   -0.07    0.45
 -14   0   1    0.14    0.55
   0  14   1   -0.26    0.53
 -14   0   1    0.40    0.48
  14 -14   1    0.50    0.48
  14 -14   1    0.41    0.57
 -14  14  -1    1.26    0.70
  14   0  -1   -0.21    0.83
   0 -14  -1   -0.43    0.48
 -14  14  -1    0.10    0.54
 -14  14  -1   -0.33    0.56
  14   0  -1    0.39    0.52
 -14  14  -1   -0.19    1.11
 -14  -3   1   22.17    1.43
  17 -14   1   22.16    1.52
  -3  17   1   21.09    0.79
  17 -14   1   20.45    1.38
  -3  17   1   22.79    1.26
 -14  -3   1   21.07    1.81
  17 -14   1   21.93    1.39
  -3  17   1   21.48    1.41
 -14  -3   1   19.44    1.30
  14   3  -1   21.30    1.30
 -17  14  -1   21.92    1.57
 -17  14  -1   22.83    2.22
 -17  14  -1   22.36    1.64
  14   3  -1   21.48    1.46
 -17  14  -1   20.51    1.60
  14   3  -1   19.15    1.88
  20 -14   1   38.96    1.93
  20 -14   1   38.39    2.00
 -14  -6   1   36.09    1.78
  -6  20   1   37.27    1.61
  -6  20   1   39.18    1.34
  -6  20   1   34.99    1.70
  20 -14   1   35.95    3.03
 -14  -6   1   37.36    1.93
 -20  14  -1   36.00    2.76
 -20  14  -1   39.21    2.27
  14   6  -1   36.50    2.50
  14   6  -1   37.36    1.69
 -20  14  -1   40.20    2.13
 -20  14  -1   35.38    2.22
  14   6  -1   36.74    1.88
 -14  -9   1   11.16    1.20
 -14  -9   1    9.90    1.60
  23 -14   1   13.95    1.46
  23 -14   1   10.95    1.30
 -14  -9   1   11.54    1.17
  -9  23   1   10.38    1.06
  23 -14   1   13.78    1.28
  23 -14   1   12.53    2.19
  -9  23   1   10.04    0.85
  -9  23   1   12.36    1.07
  14   9  -1    8.87    1.57
   9 -23  -1   10.57    1.34
  14   9  -1   15.38    1.32
  14   9  -1   11.70    1.00
 -23  14  -1   12.13    1.54
 -23  14  -1   11.81    1.65
 -23  14  -1   11.32    1.92
 -23  14  -1   10.11    1.38
  26 -14   1   12.05    1.42
 -12  26   1    9.57    1.04
 -12  26   1    9.08    0.94
 -14 -12   1    8.03    1.16
 -14 -12   1   11.95    1.86
  26 -14   1    9.58    1.37
  26 -14   1    9.32    1.33
 -14 -12   1   10.13    1.20
 -14 -12   1    7.56    1.44
  26 -14   1    9.98    2.17
 -26  14  -1   10.02    1.47
  14  12  -1    8.88    1.78
 -26  14  -1   10.65    1.71
 -26  14  -1    6.32    1.41
  14  12  -1    8.79    1.19
  14  12  -1    9.03    0.95
  12 -26  -1    8.36    1.29
 -26  14  -1    8.77    1.93
 -14 -15   1   13.97    1.46
  29 -14   1   16.51    2.80
 -14 -15   1   18.93    1.97
 -15  29   1   14.90    1.22
  29 -14   1   16.77    1.71
  29 -14   1   15.42    1.62
 -14 -15   1   19.75    2.41
 -14 -15   1   17.46    1.59
 -15  29   1   17.90    1.35
  14  15  -1   16.11    2.23
  14  15  -1   15.07    1.45
 -29  14  -1   16.85    2.09
 -29  14  -1   16.59    2.47
 -29  14  -1   17.84    1.82
 -29  14  -1   15.76    2.14
  14  15  -1   16.79    1.21
  15 -29  -1   12.02    1.62
 -15  26   1   21.68    1.43
  26 -11   1   20.69    1.87
 -11 -15   1   19.45    1.91
 -15  26   1   21.43    1.39
  26 -11   1   21.14    1.73
 -11 -15   1   21.51    1.48
 -11 -15   1   21.13    2.12
  26 -11   1   23.57    3.07
 -11 -15   1   21.54    1.52
 -11 -15   1   19.07    1.72
 -15  26   1   22.03    1.86
 -26  11  -1   22.87    2.27
  11  15  -1   18.87    1.12
 -26  11  -1   21.48    1.75
 -26  11  -1   16.07    2.42
 -26  11  -1   20.25    2.04
  11  15  -1   20.68    1.51
  15 -26  -1   20.01    1.82
  -8 -15   1    9.04    1.54
  -8 -15   1   13.31    1.42
  -8 -15   1   13.18    1.42
  -8 -15   1   12.34    1.06
  23  -8   1   13.32    2.33
  23  -8   1   10.58    1.14
  -8 -15   1   11.07    1.02
 -15  23   1    9.61    1.28
  23  -8   1   10.29    1.43
 -15  23   1   11.57    1.07
  23  -8   1   12.74    1.51
 -15  23   1   10.00    1.08
 -23   8  -1   12.43    1.31
   8  15  -1   10.98    1.71
 -23   8  -1   11.43    1.59
  15 -23  -1   11.62    1.42
 -23   8  -1   13.15    2.08
   8  15  -1   10.18    0.76
   8  15  -1   10.08    1.05
 -23   8  -1   11.05    1.66
  -5 -15   1    5.02    0.95
  -5 -15   1    4.71    1.21
 -15  20   1    5.63    0.98
 -15  20   1    7.05    0.92
 -15  20   1    4.83    0.80
  20  -5   1    5.88    0.90
  20  -5   1    5.78    1.07
  -5 -15   1    7.26    0.72
  20  -5   1    5.66    1.59
  -5 -15   1    5.09    0.84
  20  -5   1    7.20    1.24
 -20   5  -1    4.30    1.13
 -20   5  -1    5.54    1.28
  15 -20  -1    4.04    0.92
   5  15  -1    6.89    1.17
   5  15  -1    5.11    0.50
   5  15  -1    5.84    1.25
 -20   5  -1    6.37    1.47
 -20   5  -1    5.06    0.88
 -15  17   1   19.17    1.49
  17  -2   1   19.69    1.21
  17  -2   1   19.12    1.61
  -2 -15   1   18.51    1.69
  -2 -15   1   17.17    1.00
  17  -2   1   17.43    2.23
 -15  17   1   17.34    1.26
  -2 -15   1   19.48    1.36
  17  -2   1   18.57    1.58
  -2 -15   1   18.16    0.84
 -17   2  -1   17.47    1.70
 -17   2  -1   21.31    2.05
 -17   2  -1   19.37    1.79
 -17   2  -1   18.66    1.29
   2  15  -1   18.54    1.74
  15 -17  -1   17.94    1.51
   2  15  -1   17.28    1.50
   2  15  -1   19.87    1.46
 -15  14   1    9.39    1.03
  14   1   1   11.06    0.90
   1 -15   1   11.94    1.10
  14   1   1    8.47    1.15
  14   1   1    6.92    1.48
 -15  14   1   10.38    1.24
  14   1   1   10.09    1.23
 -14  -1  -1    9.45    1.33
 -14  -1  -1   10.44    1.56
  -1  15  -1   10.20    1.10
  15 -14  -1    8.25    1.05
  15 -14  -1   10.76    1.37
 -14  -1  -1    9.74    0.97
  -1  15  -1   10.46    1.45
  -1  15  -1   11.95    1.26
  11   4   1   53.83    2.85
  11   4   1   51.63    2.27
 -15  11   1   47.73    1.99
  11   4   1   50.27    1.65
  11   4   1   49.62    2.35
 -15  11   1   48.12    2.30
   4 -15   1   50.36    2.01
  15 -11  -1   51.36    2.18
  -4  15  -1   50.43    1.91
 -11  -4  -1   46.02    2.55
  15 -11  -1   46.32    2.44
 -11  -4  -1   44.08    1.74
 -11  -4  -1   48.09    2.26
  -4  15  -1   49.28    2.22
 -15   8   1   60.03    2.64
   8   7   1   61.30    2.75
   7 -15   1   64.67    1.77
   8   7   1   65.76    1.75
 -15   8   1   67.75    2.35
 -15   8   1   62.97    2.28
   8   7   1   65.22    2.46
   7 -15   1   63.27    2.29
  -7  15  -1   64.86    2.16
  -8  -7  -1   65.21    1.95
  15  -8  -1   58.81    2.78
  -7  15  -1   62.88    2.54
  -8  -7  -1   64.14    2.41
  15  -8  -1   64.78    2.49
  -8  -7  -1   63.53    2.73
  10 -15   1  220.79    4.80
   5  10   1  222.51    4.42
   5  10   1  218.08    5.28
 -15   5   1  217.16    6.02
  10 -15   1  216.89    5.02
   5  10   1  220.93    5.73
 -15   5   1  224.80    5.45
 -15   5   1  226.72    5.49
  10 -15   1  219.55    5.40
 -10  15  -1  226.34    5.77
 -10  15  -1  222.77    5.31
  15  -5  -1  208.92    6.13
  -5 -10  -1  215.36    4.65
  15  -5  -1  220.59    5.53
 -10  15  -1  217.03    5.35
  -5 -10  -1  218.66    4.91
  -5 -10  -1  224.21    5.61
  13 -15   1   30.29    1.49
   2  13   1   29.54    1.68
  13 -15   1   27.04    1.29
   2  13   1   27.39    1.22
 -15   2   1   32.37    1.63
  13 -15   1   26.12    1.46
 -15   2   1   28.58    2.02
 -15   2   1   25.17    1.49
  -2 -13  -1   30.04    1.60
  15  -2  -1   28.40    1.58
 -13  15  -1   26.04    1.55
 -13  15  -1   30.25    1.70
 -13  15  -1   26.55    1.75
  15  -2  -1   24.57    2.00
 -15  -1   1   13.97    1.15
  -1  16   1   17.27    1.33
  16 -15   1   14.99    1.19
  16 -15   1   15.15    1.18
 -15  -1   1   11.41    1.55
  -1  16   1   15.56    0.53
  -1  16   1   13.19    1.12
 -15  -1   1   13.42    1.23
  16 -15   1   14.75    1.09
 -16  15  -1   16.28    1.40
  15   1  -1   17.74    1.79
  15   1  -1   15.85    1.15
 -16  15  -1   15.93    1.36
   1 -16  -1   13.34    1.15
 -16  15  -1   13.42    1.42
 -16  15  -1   14.86    1.95
  -4  19   1    0.29    0.26
  19 -15   1   -0.14    0.41
  19 -15   1   -0.28    0.59
 -15  -4   1   -0.33    0.48
  -4  19   1    0.36    0.50
 -15  -4   1    0.27    0.48
 -15  -4   1   -0.27    0.91
  19 -15   1    1.41    0.60
  -4  19   1    0.22    0.52
 -19  15  -1    0.85    0.72
  15   4  -1    0.42    1.02
 -19  15  -1   -0.54    0.92
  15   4  -1   -0.08    0.44
 -19  15  -1    0.77    0.63
  15   4  -1    0.18    0.56
 -15  -7   1    2.59    1.10
  22 -15   1    4.35    0.88
  -7  22   1    5.32    0.81
  22 -15   1    5.54    0.92
 -15  -7   1    5.53    0.90
  -7  22   1    3.61    0.72
  -7  22   1    5.93    0.62
  22 -15   1    5.30    1.02
  22 -15   1    6.75    1.75
  15   7  -1    4.95    0.77
 -22  15  -1    5.44    1.48
  15   7  -1    7.68    1.49
 -22  15  -1    5.24    1.26
 -22  15  -1    4.81    1.09
  15   7  -1    4.17    0.87
   7 -22  -1    6.10    1.02
 -22  15  -1    5.56    1.12
 -15 -10   1    6.98    1.06
 -10  25   1    9.37    1.01
  25 -15   1    6.10    1.09
  25 -15   1    6.97    1.11
 -10  25   1    7.99    1.02
 -15 -10   1    7.10    1.47
 -15 -10   1    5.89    1.42
 -10  25   1    6.65    0.80
  25 -15   1    6.35    1.83
 -15 -10   1    6.81    1.45
  25 -15   1    5.64    1.04
  15  10  -1    7.70    0.93
  10 -25  -1    6.95    1.22
  15  10  -1    8.99    1.19
 -25  15  -1    5.38    1.65
 -25  15  -1    9.44    1.52
 -25  15  -1    5.70    1.13
 -25  15  -1    6.24    1.37
  28 -15   1   10.59    1.50
 -13  28   1    9.95    1.09
  28 -15   1   11.11    2.19
 -13  28   1    9.86    1.02
  28 -15   1    9.24    1.32
 -15 -13   1    8.90    1.62
 -15 -13   1    8.25    1.19
 -15 -13   1    4.93    1.42
  15  13  -1    9.37    0.99
 -28  15  -1   11.62    1.60
 -28  15  -1   12.90    1.83
 -28  15  -1    7.16    1.44
 -28  15  -1    9.78    1.93
  15  13  -1   10.94    1.89
  13 -28  -1   11.48    1.52
  15  13  -1    9.61    1.29
  31 -15   1    9.26    1.49
 -15 -16   1    8.00    1.54
  31 -15   1    6.83    1.28
 -16  31   1    8.68    1.13
 -15 -16   1    8.96    1.91
 -15 -16   1   10.90    1.51
  31 -15   1    6.99    2.22
  15  16  -1    8.38    1.00
 -31  15  -1    8.56    1.66
 -31  15  -1    6.87    2.00
 -31  15  -1    6.68    1.44
  16 -31  -1    6.79    1.38
  15  16  -1    8.36    1.82
  15  16  -1    6.71    1.16
 -31  15  -1    8.09    1.45
 -16  28   1    0.72    0.93
  28 -12   1   -0.07    0.67
 -12 -16   1   -0.12    0.85
 -12 -16   1    2.37    1.00
  28 -12   1    0.01    0.82
 -12 -16   1    0.20    1.03
 -12 -16   1    0.36    0.62
 -16  28   1    0.15    0.56
 -16  28   1   -0.55    0.41
  28 -12   1    0.59    1.53
  12  16  -1   -0.64    1.00
 -28  12  -1    0.35    1.19
 -28  12  -1   -0.24    0.70
 -28  12  -1    0.90    0.97
  12  16  -1    0.87    0.48
  16 -28  -1    0.93    0.84
  12  16  -1    0.18    0.60
 -28  12  -1    0.63    0.97
  25  -9   1   17.44    1.70
  -9 -16   1   18.54    1.30
  25  -9   1   18.92    1.83
  -9 -16   1   15.98    2.00
 -16  25   1   16.72    1.67
  25  -9   1   16.13    2.65
  -9 -16   1   17.82    1.65
 -16  25   1   19.29    1.31
 -16  25   1   19.62    1.34
  -9 -16   1   16.60    1.63
 -25   9  -1   18.78    2.24
  16 -25  -1   15.45    1.57
 -25   9  -1   17.33    2.10
 -25   9  -1   24.15    2.14
   9  16  -1   17.41    2.09
 -25   9  -1   23.77    2.80
   9  16  -1   19.78    1.37
   9  16  -1   19.98    1.04
  22  -6   1   11.50    2.19
  -6 -16   1   14.29    3.05
  22  -6   1   16.91    1.56
 -16  22   1   17.85    1.29
  -6 -16   1   15.03    1.03
  22  -6   1   15.38    1.29
 -16  22   1   16.04    1.21
  22  -6   1   14.01    1.41
  -6 -16   1   16.83    1.43
  -6 -16   1   15.97    1.32
 -16  22   1   17.05    1.54
  16 -22  -1   17.61    1.58
 -22   6  -1   16.15    1.39
   6  16  -1   15.45    0.81
 -22   6  -1   14.85    2.09
 -22   6  -1   15.21    1.84
   6  16  -1   17.57    1.77
 -22   6  -1   15.52    1.81
  19  -3   1    5.96    1.05
  19  -3   1    6.38    1.10
  -3 -16   1    6.46    0.61
 -16  19   1    6.83    1.09
 -16  19   1    6.91    0.93
  -3 -16   1    6.62    0.94
  -3 -16   1    5.55    0.69
  19  -3   1    8.35    1.03
 -16  19   1    5.55    0.87
  19  -3   1    7.89    1.61
  -3 -16   1    6.55    1.26
 -19   3  -1    5.49    0.95
 -19   3  -1    5.61    1.16
   3  16  -1    7.12    1.11
   3  16  -1    6.20    1.25
 -19   3  -1    5.33    1.18
  16 -19  -1    5.69    1.03
 -16  16   1   40.19    1.88
 -16  16   1   37.19    2.06
  16   0   1   41.74    2.93
  16   0   1   41.06    1.72
   0 -16   1   36.91    1.75
  16   0   1   42.47    2.19
  16   0   1   39.70    2.12
   0  16  -1   40.60    2.37
 -16   0  -1   38.79    2.27
 -16   0  -1   38.02    1.79
 -16   0  -1   37.96    2.53
  16 -16  -1   39.74    2.03
  16 -16  -1   38.06    2.29
   0  16  -1   39.67    1.91
   0  16  -1   39.14    1.95
  13   3   1   11.57    1.38
  13   3   1    7.82    1.47
  13   3   1   12.43    1.33
 -16  13   1   11.80    1.07
  13   3   1   12.04    0.86
   3 -16   1   11.04    1.08
 -16  13   1   11.10    1.35
  16 -13  -1   15.39    1.62
 -13  -3  -1   11.34    1.62
  -3  16  -1   10.78    1.09
 -13  -3  -1   12.59    0.99
 -13  -3  -1   13.79    1.50
  -3  16  -1    9.88    1.35
  16 -13  -1   11.26    1.19
  -3  16  -1   10.88    1.23
 -16  10   1   27.98    1.51
  10   6   1   26.67    1.78
  10   6   1   24.73    1.66
  10   6   1   28.45    2.08
  10   6   1   27.79    1.13
   6 -16   1   28.54    0.94
 -16  10   1   27.52    1.56
 -16  10   1   27.94    1.88
   6 -16   1   27.00    1.47
  -6  16  -1   27.33    1.37
  16 -10  -1   27.17    1.98
 -10  -6  -1   28.27    1.28
  16 -10  -1   26.20    1.60
 -10  -6  -1   29.13    1.76
 -10  -6  -1   29.30    2.03
  -6  16  -1   31.58    1.82
 -16   7   1   49.00    2.03
   7   9   1   51.16    1.41
   9 -16   1   52.33    1.37
 -16   7   1   51.84    2.50
   7   9   1   50.04    2.10
   9 -16   1   51.66    2.05
 -16   7   1   50.68    2.07
   7   9   1   48.60    2.47
   9 -16   1   48.96    1.63
  -7  -9  -1   51.50    1.61
  -9  16  -1   51.51    2.31
  -7  -9  -1   51.85    2.39
  16  -7  -1   51.55    2.18
  16  -7  -1   52.70    2.71
  -9  16  -1   49.62    1.90
  -9  16  -1   52.63    1.96
  -7  -9  -1   50.34    1.99
 -16   4   1   31.51    1.63
  12 -16   1   31.24    1.47
   4  12   1   34.48    1.55
  12 -16   1   32.44    1.28
  12 -16   1   30.20    1.58
 -16   4   1   32.78    1.68
 -16   4   1   33.14    2.09
   4  12   1   35.60    1.93
  16  -4  -1   31.39    2.24
 -12  16  -1   32.76    1.67
 -12  16  -1   35.85    1.78
  -4 -12  -1   34.10    1.82
  16  -4  -1   33.03    1.76
 -12  16  -1   33.08    1.90
   1  15   1    4.19    0.58
  15 -16   1    2.68    0.67
 -16   1   1    3.27    1.07
  15 -16   1    3.10    0.59
   1  15   1    5.20    0.87
 -16   1   1    2.43    0.69
 -16   1   1    2.90    0.66
  15 -16   1    3.25    0.68
  16  -1  -1    3.26    0.72
 -15  16  -1    1.32    1.16
 -15  16  -1    2.73    0.79
 -15  16  -1    4.18    0.85
 -15  16  -1    1.70    0.79
  -1 -15  -1    4.39    0.84
  16  -1  -1    4.72    1.34
  -2  18   1   15.91    1.17
  18 -16   1   14.77    1.16
  -2  18   1   18.77    0.69
  -2  18   1   16.87    1.30
  18 -16   1   16.09    1.36
  18 -16   1   17.00    1.27
 -16  -2   1   17.68    1.32
 -16  -2   1   14.63    1.77
 -18  16  -1   16.70    1.44
   2 -18  -1   16.42    1.28
  16   2  -1   16.25    1.31
 -18  16  -1   14.99    2.02
 -18  16  -1   15.76    1.45
  16   2  -1   16.11    1.22
  16   2  -1   18.39    1.93
 -18  16  -1   17.30    1.54
  21 -16   1   21.45    1.48
 -16  -5   1   21.18    1.56
  -5  21   1   22.12    1.35
 -16  -5   1   23.98    2.13
  -5  21   1   23.86    0.99
  21 -16   1   23.06    1.58
  -5  21   1   22.39    1.43
  21 -16   1   22.68    1.52
 -16  -5   1   21.18    1.51
 -21  16  -1   21.67    2.83
 -21  16  -1   23.89    1.83
 -21  16  -1   23.08    1.72
  16   5  -1   22.01    2.18
  16   5  -1   21.19    1.37
 -21  16  -1   24.88    1.98
  16   5  -1   23.21    1.61
 -16  -8   1   17.83    2.07
 -16  -8   1   15.20    1.46
  -8  24   1   15.34    1.20
 -16  -8   1   15.59    1.40
  24 -16   1   14.25    1.33
  24 -16   1   15.48    1.43
  -8  24   1   13.77    1.22
  24 -16   1   15.34    1.53
  24 -16   1   13.69    2.43
  -8  24   1   14.58    0.96
  16   8  -1   14.75    2.34
   8 -24  -1   16.21    1.57
  16   8  -1   13.82    1.36
 -24  16  -1   12.79    1.58
 -24  16  -1   14.55    2.15
 -24  16  -1   13.00    1.70
  16   8  -1   13.26    1.14
  27 -16   1    4.33    0.97
 -16 -11   1    3.66    0.93
 -16 -11   1    3.79    0.94
 -11  27   1    4.06    0.76
  27 -16   1    3.45    1.79
 -11  27   1    2.72    0.82
 -11  27   1    3.23    0.66
 -16 -11   1    5.87    1.46
 -16 -11   1    6.45    1.64
  27 -16   1    1.93    0.83
  27 -16   1    3.59    1.08
 -27  16  -1    3.83    1.20
  16  11  -1    3.85    0.95
 -27  16  -1    3.22    1.00
 -27  16  -1    3.72    1.19
  11 -27  -1    3.85    1.03
  16  11  -1    2.71    0.68
  16  11  -1    0.56    1.10
 -27  16  -1    4.86    1.65
 -16 -14   1    8.75    1.62
 -16 -14   1   11.54    1.46
 -16 -14   1   11.50    1.40
  30 -16   1    9.30    1.38
 -14  30   1   10.99    1.13
  30 -16   1   13.81    2.71
 -14  30   1    9.66    1.12
  30 -16   1    9.48    1.43
 -16 -14   1   10.32    1.85
 -30  16  -1    9.48    1.61
 -30  16  -1    9.97    2.10
 -30  16  -1   10.86    1.91
  16  14  -1    6.52    1.76
  14 -30  -1   10.89    1.57
  16  14  -1   10.30    1.38
  16  14  -1    9.03    1.04
 -30  16  -1    9.98    1.56
  33 -16   1    1.20    0.98
  33 -16   1    1.79    1.98
 -17  33   1    1.71    0.73
 -16 -17   1    0.32    1.06
 -16 -17   1    4.37    1.62
 -17  33   1    1.45    0.79
  33 -16   1    1.69    1.01
 -16 -17   1    1.20    1.30
 -33  16  -1    2.33    1.66
  16  17  -1    2.56    0.97
 -33  16  -1    1.26    1.03
  17 -33  -1    2.04    1.11
  16  17  -1    0.68    0.59
  16  17  -1    1.56    1.53
 -33  16  -1    0.84    1.19
 -33  16  -1    1.83    1.24
 -17  30   1    0.05    0.54
 -13 -17   1    0.00    0.64
 -13 -17   1   -0.29    0.83
 -13 -17   1    1.23    1.03
  30 -13   1    0.61    0.77
  30 -13   1    1.06    0.83
 -17  30   1    0.59    0.56
  30 -13   1    1.38    1.62
 -13 -17   1   -0.40    0.83
 -17  30   1    2.86    1.09
 -30  13  -1    1.46    1.19
 -30  13  -1   -0.56    0.63
  13  17  -1    0.21    0.48
  13  17  -1   -1.58    0.93
 -30  13  -1    1.42    1.54
  13  17  -1    0.32    0.62
 -30  13  -1    0.32    0.83
  17 -30  -1   -0.10    0.79
  27 -10   1   -0.28    0.78
 -10 -17   1   -0.02    0.54
  27 -10   1    0.14    1.29
 -10 -17   1    0.61    0.79
 -17  27   1    0.52    0.55
 -10 -17   1    1.40    0.84
 -10 -17   1    1.58    1.17
 -17  27   1   -0.29    0.50
 -17  27   1    1.49    0.96
 -27  10  -1    1.25    0.86
  10  17  -1   -0.54    0.88
 -27  10  -1    0.12    1.42
  17 -27  -1    1.00    0.82
 -27  10  -1    0.30    0.83
  10  17  -1    0.66    0.42
 -27  10  -1    1.36    0.98
  10  17  -1    0.88    0.59
  -7 -17   1   36.10    2.03
  24  -7   1   39.03    2.30
  -7 -17   1   36.36    1.60
  24  -7   1   35.89    2.26
  -7 -17   1   37.03    1.93
 -17  24   1   37.58    1.88
  -7 -17   1   37.84    2.71
 -17  24   1   35.81    2.22
   7  17  -1   38.71    2.56
 -24   7  -1   35.77    2.90
 -24   7  -1   30.88    2.46
 -24   7  -1   38.27    2.54
 -24   7  -1   36.81    2.13
   7  17  -1   36.84    1.31
  17 -24  -1   39.12    2.28
 -17  21   1   15.97    1.28
  -4 -17   1   14.53    1.02
  -4 -17   1   16.59    0.89
  21  -4   1   14.23    1.61
  21  -4   1   17.38    1.62
  -4 -17   1   17.31    2.00
  21  -4   1   18.55    2.37
 -17  21   1   16.43    1.49
 -17  21   1   17.89    1.62
  21  -4   1   17.09    1.29
  -4 -17   1   16.59    1.34
   4  17  -1   15.78    1.59
   4  17  -1   16.39    0.91
   4  17  -1   14.73    1.75
 -21   4  -1   18.90    1.83
 -21   4  -1   17.56    1.71
 -21   4  -1   16.79    1.34
 -21   4  -1   15.70    2.08
  17 -21  -1   18.38    1.59
  18  -1   1    4.77    1.00
 -17  18   1    4.73    1.00
 -17  18   1    2.39    0.68
  -1 -17   1    3.53    0.73
  18  -1   1    4.78    0.96
  18  -1   1    6.03    1.57
 -17  18   1    3.94    0.78
  18  -1   1    4.19    0.75
  17 -18  -1    3.75    0.85
 -18   1  -1    5.10    0.82
   1  17  -1    4.22    1.12
   1  17  -1    3.92    0.87
   1  17  -1    2.87    0.79
 -18   1  -1    3.86    1.15
 -18   1  -1    3.05    1.37
  17 -18  -1    4.34    1.15
 -18   1  -1    3.74    1.05
 -17  15   1   12.90    1.17
  15   2   1   14.12    1.38
 -17  15   1   12.90    1.47
   2 -17   1   13.87    1.11
  15   2   1   11.30    1.34
  15   2   1   11.80    1.81
  15   2   1   14.25    1.01
  17 -15  -1   13.21    1.60
  -2  17  -1   13.12    1.15
  -2  17  -1   12.00    1.32
 -15  -2  -1   10.32    0.98
  -2  17  -1   12.76    1.58
 -15  -2  -1   11.82    1.43
 -15  -2  -1   13.28    1.80
  17 -15  -1   14.48    1.30
   5 -17   1   10.52    0.52
 -17  12   1   11.34    1.43
  12   5   1   11.25    1.35
 -17  12   1   10.28    1.03
 -17  12   1   10.77    1.04
  12   5   1    9.78    1.52
   5 -17   1    8.24    0.96
  12   5   1   10.41    0.81
  12   5   1    9.99    1.21
 -12  -5  -1   11.16    1.55
  -5  17  -1   11.76    1.29
 -12  -5  -1   10.96    0.93
  17 -12  -1   11.20    1.16
  17 -12  -1   10.51    1.51
 -12  -5  -1   11.06    1.30
  -5  17  -1    8.91    0.92
   8 -17   1   33.26    1.18
   8 -17   1   33.50    1.62
 -17   9   1   33.85    1.71
 -17   9   1   33.61    1.72
 -17   9   1   33.16    2.13
   9   8   1   34.99    1.84
   9   8   1   33.97    2.25
  17  -9  -1   31.23    1.75
  17  -9  -1   34.59    2.38
  -9  -8  -1   33.73    1.80
  -9  -8  -1   33.87    1.33
  -8  17  -1   35.81    1.50
  -8  17  -1   34.22    1.53
  -9  -8  -1   32.93    2.09
  -8  17  -1   32.42    1.88
 -17   6   1   10.40    1.11
  11 -17   1   12.25    1.02
  11 -17   1   11.09    0.86
   6  11   1   13.29    1.15
   6  11   1   13.52    1.47
 -17   6   1   11.74    1.18
 -17   6   1   14.02    1.69
  11 -17   1   12.63    0.69
 -11  17  -1    9.42    1.00
  -6 -11  -1   13.05    1.39
  17  -6  -1   12.18    1.17
 -11  17  -1   10.84    1.33
  -6 -11  -1   11.50    0.72
  -6 -11  -1   12.44    0.99
  17  -6  -1    9.29    1.52
 -11  17  -1   10.67    1.10
  14 -17   1   22.23    1.12
 -17   3   1   23.25    1.74
 -17   3   1   22.61    1.45
 -17   3   1   23.24    1.88
   3  14   1   23.39    1.21
  14 -17   1   20.96    1.37
   3  14   1   20.96    1.59
  14 -17   1   23.22    1.34
 -14  17  -1   25.55    1.53
 -14  17  -1   21.10    1.54
  -3 -14  -1   22.54    1.51
 -14  17  -1   23.57    1.53
  17  -3  -1   22.71    1.44
  17  -3  -1   22.50    2.01
 -17   0   1   26.51    2.04
   0  17   1   23.58    1.54
  17 -17   1   25.86    1.56
  17 -17   1   25.12    1.38
 -17   0   1   23.64    1.53
  17 -17   1   23.65    1.48
 -17   0   1   24.93    1.55
   0  17   1   24.43    1.54
 -17  17  -1   25.23    1.65
  17   0  -1   24.83    2.15
  17   0  -1   25.69    1.53
   0 -17  -1   23.36    1.48
 -17  17  -1   30.44    1.83
 -17  17  -1   25.24    2.45
 -17  17  -1   24.46    1.78
  -3  20   1   18.92    1.30
  20 -17   1   18.28    1.34
  20 -17   1   18.34    1.46
  -3  20   1   19.71    0.82
 -17  -3   1   17.19    2.03
  -3  20   1   20.96    1.39
  20 -17   1   17.61    1.37
 -17  -3   1   17.39    1.37
 -17  -3   1   21.06    1.53
 -20  17  -1   19.45    1.62
 -20  17  -1   17.08    2.85
  17   3  -1   18.23    1.45
 -20  17  -1   21.64    2.27
 -20  17  -1   18.31    1.77
  17   3  -1   21.48    1.40
  17   3  -1   18.87    2.23
 -17  -6   1    1.22    0.65
  -6  23   1   -0.11    0.51
  23 -17   1    0.61    0.58
 -17  -6   1   -0.68    0.75
  -6  23   1    0.46    0.37
  -6  23   1    0.24    0.52
 -17  -6   1   -0.57    0.54
  23 -17   1    0.54    0.64
  23 -17   1    0.50    0.62
  17   6  -1    0.62    0.54
  17   6  -1    0.32    1.06
  17   6  -1   -0.65    0.57
 -23  17  -1   -0.98    1.17
 -23  17  -1    0.46    0.79
 -23  17  -1    1.02    0.75
 -23  17  -1    0.24    0.78
  26 -17   1    3.05    0.95
  26 -17   1    4.11    0.99
 -17  -9   1    3.29    0.92
  26 -17   1    2.76    0.82
 -17  -9   1    4.59    1.02
  -9  26   1    5.72    0.84
  -9  26   1    5.22    0.73
 -17  -9   1    3.88    1.28
  -9  26   1    3.62    0.82
 -26  17  -1    4.35    1.55
 -26  17  -1    3.73    0.99
   9 -26  -1    3.73    1.02
 -26  17  -1    1.20    1.03
  17   9  -1    4.20    0.78
 -26  17  -1    1.98    0.96
  17   9  -1    4.02    0.95
  17   9  -1    2.99    1.45
 -12  29   1    3.18    0.73
 -12  29   1    1.21    0.76
 -17 -12   1    3.03    0.93
 -17 -12   1    3.39    1.02
  29 -17   1    4.34    1.97
  29 -17   1    4.13    1.05
 -12  29   1    3.47    0.72
  29 -17   1    3.38    0.98
 -17 -12   1    0.60    1.28
 -17 -12   1    1.63    1.18
 -29  17  -1    1.54    0.86
  17  12  -1    3.10    0.74
 -29  17  -1    2.26    1.43
  17  12  -1    2.33    1.31
  12 -29  -1    2.32    0.99
  17  12  -1    3.26    0.93
 -29  17  -1    2.90    1.12
 -29  17  -1    1.83    0.99
 -15  32   1    2.49    0.74
 -17 -15   1    2.36    0.94
 -17 -15   1    0.47    1.15
 -17 -15   1    2.34    1.00
  32 -17   1    2.84    1.01
  32 -17   1    1.12    1.77
  32 -17   1    2.96    1.01
 -17 -15   1    4.11    1.50
 -15  32   1    2.52    0.81
 -32  17  -1    2.86    1.07
 -32  17  -1    0.32    1.35
  17  15  -1    4.06    1.60
  17  15  -1    2.38    0.74
 -32  17  -1    2.76    1.25
 -32  17  -1    3.32    1.29
  17  15  -1    2.10    0.98
  15 -32  -1    1.90    1.03
 -17 -18   1    0.76    1.14
 -17 -18   1   -0.53    1.26
 -17 -18   1    0.03    1.04
  35 -17   1   -1.11    1.69
 -18  35   1    0.99    0.82
 -18  35   1    0.66    0.66
  35 -17   1    0.71    0.97
  35 -17   1    0.26    0.97
  17  18  -1   -1.18    1.24
 -35  17  -1   -1.07    0.99
 -35  17  -1   -0.34    1.57
 -35  17  -1    0.47    0.96
  18 -35  -1    0.96    1.12
  17  18  -1    0.92    0.81
  17  18  -1    0.90    0.67
 -35  17  -1   -0.11    1.13
 -18  32   1    2.91    1.20
 -18  32   1    0.85    0.67
 -14 -18   1    2.64    0.89
 -18  32   1    1.16    0.68
  32 -14   1    1.79    0.99
 -14 -18   1    0.25    0.97
 -14 -18   1    1.22    1.21
  32 -14   1    2.60    1.87
 -14 -18   1    3.20    1.13
  32 -14   1    2.23    0.97
 -32  14  -1    3.05    1.10
  14  18  -1    1.25    0.60
  14  18  -1    2.65    0.87
 -32  14  -1    1.45    1.17
  14  18  -1    0.77    1.24
  18 -32  -1    1.15    0.99
 -32  14  -1    1.71    1.55
 -32  14  -1    4.31    1.44
 -11 -18   1    3.05    0.97
 -11 -18   1    3.40    1.30
 -18  29   1    3.32    0.84
  29 -11   1    3.51    1.76
 -11 -18   1    3.09    0.79
  29 -11   1    5.58    1.18
 -11 -18   1    4.13    1.05
  29 -11   1    3.88    1.02
 -18  29   1    3.57    0.80
 -18  29   1    5.37    1.28
  11  18  -1    3.32    0.60
 -29  11  -1    4.33    1.31
  11  18  -1    2.32    1.31
 -29  11  -1    6.16    1.85
 -29  11  -1    1.99    0.88
  11  18  -1    3.20    0.84
 -29  11  -1    4.90    1.28
  18 -29  -1    2.23    1.06
  26  -8   1    0.32    0.79
  -8 -18   1    1.13    0.56
  -8 -18   1    0.79    0.69
 -18  26   1    2.15    0.70
  -8 -18   1    1.84    0.88
 -18  26   1    3.47    1.10
  26  -8   1    4.53    1.84
 -18  26   1    1.53    0.64
  -8 -18   1    3.39    1.31
  26  -8   1    1.55    0.87
   8  18  -1    1.38    0.43
 -26   8  -1    0.65    0.89
   8  18  -1    2.02    0.63
 -26   8  -1    1.93    1.43
   8  18  -1    2.43    1.06
 -26   8  -1   -1.18    0.76
  18 -26  -1    0.26    0.75
 -26   8  -1    1.39    0.80
  -5 -18   1    2.61    0.80
  -5 -18   1    3.07    0.52
  -5 -18   1    1.33    0.55
  23  -5   1    2.24    0.86
 -18  23   1    1.66    0.63
  23  -5   1    0.50    1.62
 -18  23   1    2.05    0.64
 -18  23   1    2.42    0.94
  -5 -18   1    4.51    1.19
  23  -5   1    3.55    0.98
 -23   5  -1    1.51    1.02
 -23   5  -1    1.97    1.28
 -23   5  -1    3.49    1.11
 -23   5  -1    2.05    0.81
  18 -23  -1    0.93    0.73
   5  18  -1    2.36    1.00
   5  18  -1    2.01    0.95
   5  18  -1    2.46    0.39
  -2 -18   1   -0.03    0.52
  20  -2   1    0.64    1.10
  20  -2   1    0.57    0.77
 -18  20   1    0.80    0.53
  20  -2   1    0.48    0.70
 -18  20   1   -0.02    0.72
 -18  20   1    0.76    0.52
 -20   2  -1    1.21    0.90
   2  18  -1    1.68    0.78
 -20   2  -1    1.29    0.58
 -20   2  -1    0.61    0.77
  18 -20  -1    0.39    0.58
 -20   2  -1    0.14    0.91
   2  18  -1    0.27    0.80
   2  18  -1    0.98    0.69
   1 -18   1    6.78    0.90
 -18  17   1    7.54    0.89
 -18  17   1    6.77    1.16
  17   1   1    5.96    1.12
 -18  17   1    7.45    1.09
 -18  17   1    8.51    1.10
  17   1   1    6.25    1.13
  17   1   1    6.35    1.58
  -1  18  -1    7.02    1.24
  -1  18  -1    7.41    1.00
 -17  -1  -1    7.45    1.46
 -17  -1  -1    7.63    0.97
  -1  18  -1    6.47    1.00
  18 -17  -1    7.70    1.31
  18 -17  -1    5.12    0.96
 -18  14   1    3.99    1.04
 -18  14   1    3.06    0.66
  14   4   1    3.65    0.92
   4 -18   1    4.18    0.75
  14   4   1    3.98    0.88
  14   4   1    3.32    1.23
  -4  18  -1    4.14    0.92
 -14  -4  -1    4.50    1.24
 -14  -4  -1    4.27    0.70
  -4  18  -1    4.06    1.04
 -14  -4  -1    4.34    0.97
  18 -14  -1    4.11    0.83
  -4  18  -1    3.32    0.70
  18 -14  -1    4.21    1.15
   7 -18   1   76.28    1.95
   7 -18   1   76.42    2.59
  11   7   1   76.26    2.89
 -18  11   1   82.90    3.24
  11   7   1   77.22    3.42
 -18  11   1   76.71    2.68
  11   7   1   80.18    3.04
  18 -11  -1   79.00    3.53
 -11  -7  -1   78.97    3.29
  18 -11  -1   79.15    2.93
  -7  18  -1   75.17    2.91
  -7  18  -1   76.26    2.43
 -11  -7  -1   75.98    2.31
 -11  -7  -1   75.87    2.92
  10 -18   1    8.40    0.97
  10 -18   1    8.88    0.47
 -18   8   1    7.44    1.11
  10 -18   1    7.90    0.71
 -18   8   1    7.81    1.33
 -18   8   1    6.51    0.97
   8  10   1    8.09    1.26
   8  10   1    8.12    1.02
 -10  18  -1    6.95    1.10
  -8 -10  -1    8.65    0.70
  18  -8  -1    9.24    1.18
  -8 -10  -1    8.33    1.27
  18  -8  -1    8.75    1.56
  -8 -10  -1    7.93    0.95
 -10  18  -1    8.87    0.96
 -10  18  -1    8.36    0.93
 -18   5   1    1.15    0.98
   5  13   1    0.78    0.51
  13 -18   1    0.46    0.33
  13 -18   1    0.15    0.42
 -18   5   1    0.73    0.72
   5  13   1    0.06    0.73
  13 -18   1    0.59    0.46
 -18   5   1    0.87    0.69
 -13  18  -1    0.52    0.56
  18  -5  -1    0.60    0.54
  -5 -13  -1   -0.34    0.61
  18  -5  -1    0.42    1.02
 -13  18  -1    0.37    0.57
 -13  18  -1    0.25    0.53
  16 -18   1   19.93    1.28
   2  16   1   18.45    1.03
 -18   2   1   18.76    1.46
  16 -18   1   18.75    1.34
 -18   2   1   19.98    1.87
 -18   2   1   23.22    1.80
   2  16   1   17.61    1.44
  16 -18   1   20.43    1.13
  -2 -16  -1   18.50    1.36
  18  -2  -1   19.46    1.42
  18  -2  -1   19.21    1.96
 -16  18  -1   19.68    1.47
 -16  18  -1   19.07    1.62
 -16  18  -1   18.68    1.53
 -18  -1   1   88.66    3.74
  -1  19   1   94.92    3.10
  19 -18   1   99.58    3.27
  19 -18   1   96.49    2.99
  -1  19   1   93.31    3.13
 -18  -1   1  101.40    3.46
 -18  -1   1   99.01    4.05
 -19  18  -1   94.84    3.45
 -19  18  -1   97.29    4.49
 -19  18  -1   97.57    3.57
  18   1  -1   95.19    3.38
   1 -19  -1   96.94    3.23
  18   1  -1  100.29    4.24
  18   1  -1   97.79    3.23
  22 -18   1   62.71    2.50
  -4  22   1   69.68    2.52
 -18  -4   1   66.11    2.81
  22 -18   1   66.03    2.71
  22 -18   1   67.65    2.79
  -4  22   1   65.61    2.48
 -18  -4   1   62.77    3.37
  -4  22   1   66.32    1.87
  18   4  -1   67.92    2.59
  18   4  -1   68.59    3.61
 -22  18  -1   63.75    2.94
 -22  18  -1   67.43    3.03
 -22  18  -1   68.49    3.84
 -22  18  -1   68.04    3.15
  18   4  -1   61.47    2.73
  -7  25   1    4.22    0.64
 -18  -7   1    3.22    1.25
  -7  25   1    4.81    0.80
  25 -18   1    4.96    0.95
 -18  -7   1    3.41    0.94
  25 -18   1    4.06    0.94
  -7  25   1    7.18    1.00
  25 -18   1    5.84    1.11
 -25  18  -1    6.53    1.66
  18   7  -1    6.20    1.08
 -25  18  -1    5.26    1.26
 -25  18  -1    3.73    1.04
  18   7  -1    3.93    1.40
  18   7  -1    4.54    0.85
 -25  18  -1    5.18    1.24
  28 -18   1   -0.15    0.67
 -18 -10   1   -0.43    0.96
 -10  28   1    1.85    0.74
 -10  28   1    2.14    0.62
  28 -18   1    1.17    1.51
 -18 -10   1   -0.27    0.71
  28 -18   1    0.26    0.61
 -10  28   1    0.76    0.54
  28 -18   1    0.76    0.80
 -28  18  -1    0.47    0.73
 -28  18  -1    0.09    1.16
 -28  18  -1    1.00    0.93
  18  10  -1    2.05    0.82
  18  10  -1    1.30    1.37
 -28  18  -1   -0.30    0.94
  18  10  -1   -0.02    0.53
  10 -28  -1    0.60    0.79
 -13  31   1    3.13    0.90
 -18 -13   1    1.41    0.85
 -18 -13   1    1.23    1.22
  31 -18   1    0.82    0.87
  31 -18   1   -0.28    1.47
 -13  31   1    1.58    0.68
  31 -18   1    2.05    0.96
 -18 -13   1    0.20    1.20
 -13  31   1    1.87    0.65
  13 -31  -1    2.27    1.01
 -31  18  -1    4.99    1.47
  18  13  -1   -0.86    1.14
 -31  18  -1    1.31    0.95
  18  13  -1    2.40    0.74
 -31  18  -1    1.77    1.13
 -31  18  -1    2.82    1.70
  34 -18   1    0.34    1.71
 -18 -16   1    5.83    1.90
  34 -18   1    3.41    1.15
 -18 -16   1    1.63    1.26
 -16  34   1    0.71    0.90
 -16  34   1    2.39    0.88
 -18 -16   1    1.69    0.94
  34 -18   1    2.32    1.00
 -34  18  -1    0.30    1.60
  18  16  -1    2.37    0.78
 -34  18  -1    5.53    1.68
 -34  18  -1    0.28    0.86
  18  16  -1    1.86    1.59
  18  16  -1    1.92    0.90
 -34  18  -1    2.60    1.27
  16 -34  -1    1.57    1.04
  37 -18   1    1.15    2.28
 -18 -19   1    1.42    0.96
 -19  37   1    1.85    0.74
  37 -18   1    2.02    1.19
 -18 -19   1    2.44    1.62
  37 -18   1    2.37    1.09
 -18 -19   1    4.58    1.33
 -19  37   1    2.63    1.01
 -18 -19   1    2.19    1.36
 -37  18  -1    2.62    1.22
 -37  18  -1    2.75    1.78
 -37  18  -1    3.31    1.48
  19 -37  -1    2.95    1.26
 -37  18  -1    1.08    1.30
  18  19  -1    2.43    1.73
  18  19  -1    2.60    1.04
  18  19  -1    3.68    0.88
 -19  34   1    0.91    0.66
 -19  34   1    0.21    1.09
 -15 -19   1    0.87    1.01
  34 -15   1   -0.63    0.86
 -15 -19   1   -0.12    0.73
  34 -15   1    1.51    2.04
 -15 -19   1    1.42    1.09
  34 -15   1    1.08    1.00
 -15 -19   1   -0.83    1.08
 -19  34   1   -0.70    0.58
 -34  15  -1    0.07    0.79
  15  19  -1    0.44    0.56
  15  19  -1    1.70    1.39
  19 -34  -1    1.56    1.06
 -34  15  -1    0.16    1.07
 -34  15  -1    0.58    1.42
 -34  15  -1   -0.31    0.95
  15  19  -1   -0.24    0.69
 -12 -19   1    0.49    1.10
  31 -12   1    4.52    2.14
  31 -12   1    1.89    0.93
 -12 -19   1    1.13    0.92
 -19  31   1   -1.13    0.93
 -12 -19   1    0.56    0.68
 -19  31   1    0.51    0.65
 -12 -19   1   -0.52    0.79
  31 -12   1    0.39    0.89
 -19  31   1    0.79    0.67
 -31  12  -1    3.05    1.10
  12  19  -1    2.14    1.30
 -31  12  -1    1.07    1.10
  12  19  -1    1.21    0.72
  19 -31  -1    2.02    1.07
  12  19  -1    1.18    0.51
 -31  12  -1   -0.12    1.40
 -31  12  -1    0.79    1.03
 -19  28   1    1.28    0.65
  -9 -19   1   -0.09    1.04
 -19  28   1    0.13    0.86
  28  -9   1   -0.47    0.74
  28  -9   1    2.14    1.55
  -9 -19   1   -0.33    0.44
  -9 -19   1   -0.11    0.63
  -9 -19   1    0.28    0.76
 -19  28   1    0.25    0.54
  28  -9   1    1.23    0.80
  19 -28  -1    0.56    0.75
 -28   9  -1   -1.94    0.72
   9  19  -1   -0.28    0.50
 -28   9  -1    0.84    1.03
 -28   9  -1   -1.01    1.09
 -28   9  -1    0.91    0.73
   9  19  -1   -0.61    0.98
   9  19  -1    0.71    0.41
 -19  25   1    5.48    0.91
 -19  25   1    5.72    1.20
 -19  25   1    5.58    0.97
  -6 -19   1    4.40    0.93
  25  -6   1    6.44    1.21
  -6 -19   1    5.48    0.66
  -6 -19   1    5.09    0.75
  -6 -19   1    1.34    1.12
  25  -6   1    3.48    1.61
  25  -6   1    3.62    1.04
   6  19  -1    5.02    1.36
 -25   6  -1    5.58    1.60
  19 -25  -1    4.73    1.11
 -25   6  -1    4.04    1.26
 -25   6  -1    5.88    1.15
 -25   6  -1    2.98    1.13
   6  19  -1    5.83    0.58
  22  -3   1    2.19    1.42
  -3 -19   1   -0.44    1.34
  22  -3   1    1.40    0.85
 -19  22   1    1.55    0.89
  -3 -19   1    0.75    0.64
 -19  22   1    1.47    0.67
  22  -3   1    0.75    0.75
 -19  22   1    2.23    0.71
 -22   3  -1    2.27    1.05
   3  19  -1    2.11    0.89
 -22   3  -1    2.47    0.77
   3  19  -1    2.03    0.96
  19 -22  -1    1.08    0.79
 -22   3  -1    1.60    1.14
 -22   3  -1    0.85    0.96
  19   0   1    1.38    1.18
 -19  19   1    1.27    0.52
   0 -19   1    1.27    0.57
  19   0   1    0.73    0.66
 -19  19   1    0.95    0.77
 -19  19   1    1.46    0.64
  19   0   1    0.43    0.67
 -19  19   1    2.22    0.70
   0  19  -1    1.15    0.71
 -19   0  -1    1.27    0.78
 -19   0  -1    2.54    1.18
 -19   0  -1    1.46    0.61
   0  19  -1    0.42    0.72
  19 -19  -1    1.97    1.01
  19 -19  -1    0.18    0.66
   0  19  -1    1.06    0.68
 -19  16   1    0.16    0.48
 -19  16   1    0.34    0.76
  16   3   1    0.57    0.70
  16   3   1    0.23    1.03
   3 -19   1    0.78    0.55
  16   3   1   -0.41    0.57
 -19  16   1    1.09    0.55
 -16  -3  -1    0.88    0.75
  -3  19  -1    0.57    0.54
 -16  -3  -1    0.82    0.48
  19 -16  -1    0.71    0.57
 -16  -3  -1   -0.31    0.81
  19 -16  -1   -0.19    0.86
  -3  19  -1    0.44    0.73
  -3  19  -1    0.84    0.65
  13   6   1    6.23    1.02
  13   6   1    9.11    1.24
   6 -19   1    6.62    0.87
 -19  13   1    9.15    1.37
   6 -19   1    7.23    0.51
 -19  13   1    8.49    1.07
 -19  13   1    7.12    0.95
  13   6   1    5.70    1.39
 -13  -6  -1    8.00    0.86
  -6  19  -1    6.30    1.06
  19 -13  -1    6.52    1.29
 -13  -6  -1    7.81    1.17
  -6  19  -1    7.07    0.84
  19 -13  -1    7.53    1.12
 -13  -6  -1    6.94    1.30
 -19  10   1    3.85    0.93
 -19  10   1    3.57    0.81
  10   9   1    4.60    0.91
   9 -19   1    3.64    0.69
  10   9   1    3.64    1.14
   9 -19   1    3.24    0.48
  10   9   1    3.86    0.95
 -19  10   1    2.87    0.98
  19 -10  -1    3.09    0.78
 -10  -9  -1    3.53    0.84
 -10  -9  -1    4.23    1.02
 -10  -9  -1    2.94    0.52
  -9  19  -1    3.12    0.64
  -9  19  -1    3.05    0.84
  -9  19  -1    3.02    0.64
  19 -10  -1    4.04    1.16
  12 -19   1   29.14    0.95
 -19   7   1   28.76    1.66
 -19   7   1   26.96    2.08
   7  12   1   30.17    1.99
   7  12   1   30.33    1.62
 -19   7   1   30.16    1.76
  12 -19   1   28.90    1.53
  12 -19   1   28.11    1.29
  -7 -12  -1   30.00    1.39
  19  -7  -1   32.55    1.83
  -7 -12  -1   31.26    1.11
 -12  19  -1   29.24    1.83
  19  -7  -1   28.19    2.26
 -12  19  -1   30.90    1.58
  -7 -12  -1   32.87    2.00
 -12  19  -1   27.66    1.50
   4  15   1   45.28    2.24
 -19   4   1   43.31    2.13
   4  15   1   42.83    1.76
 -19   4   1   42.25    2.06
 -19   4   1   37.55    2.42
  15 -19   1   41.84    1.49
  15 -19   1   44.24    1.96
  15 -19   1   41.27    1.77
 -15  19  -1   44.31    2.26
 -15  19  -1   44.65    2.03
  19  -4  -1   42.98    2.06
  19  -4  -1   42.33    2.86
  -4 -15  -1   42.53    2.13
 -15  19  -1   39.83    2.03
  18 -19   1   15.13    1.22
   1  18   1   16.05    1.38
 -19   1   1   11.42    1.71
   1  18   1   14.20    0.85
 -19   1   1   13.42    1.29
  18 -19   1   12.58    1.00
  18 -19   1   15.61    1.26
 -19   1   1   13.68    1.33
  19  -1  -1   13.81    1.97
 -18  19  -1   13.17    1.55
 -18  19  -1   15.46    1.42
 -18  19  -1   17.36    2.29
 -18  19  -1   13.41    1.38
  19  -1  -1   15.26    1.29
  -1 -18  -1   14.18    1.30
  -2  21   1    9.04    1.08
  -2  21   1    8.56    1.12
  -2  21   1    9.05    0.56
  21 -19   1    8.63    1.18
 -19  -2   1    8.16    1.14
  21 -19   1    8.00    1.00
 -19  -2   1    6.94    1.18
  21 -19   1    9.11    1.11
 -19  -2   1   11.09    1.85
 -21  19  -1    8.18    1.38
  19   2  -1   10.97    1.35
  19   2  -1   10.24    1.21
  19   2  -1    9.18    1.68
 -21  19  -1    8.38    1.28
 -21  19  -1    9.92    1.43
 -21  19  -1   10.98    2.30
  24 -19   1    5.47    1.08
 -19  -5   1    4.54    1.00
  24 -19   1    4.15    0.93
  -5  24   1    4.76    0.92
  -5  24   1    4.39    0.79
 -19  -5   1    4.36    1.02
  -5  24   1    4.21    0.59
  24 -19   1    4.46    0.93
 -19  -5   1    1.90    1.27
 -24  19  -1    4.99    1.20
 -24  19  -1    2.66    0.92
  19   5  -1    5.19    0.92
  19   5  -1    2.51    1.48
 -24  19  -1    4.78    1.57
 -24  19  -1    3.22    1.04
  19   5  -1    4.43    0.99
  27 -19   1    3.83    1.87
  27 -19   1    2.52    0.83
 -19  -8   1    5.35    1.46
 -19  -8   1    1.52    0.84
  27 -19   1    3.48    0.93
  -8  27   1    3.39    0.66
  -8  27   1    4.62    0.92
 -19  -8   1    3.62    0.98
  27 -19   1    3.60    1.06
  -8  27   1    4.20    0.75
 -27  19  -1    2.72    1.23
 -27  19  -1    3.42    1.61
  19   8  -1    5.45    1.69
 -27  19  -1    2.08    0.90
 -27  19  -1    5.53    1.34
  19   8  -1    2.97    0.77
  19   8  -1    2.11    0.83
 -19 -11   1    1.03    1.08
 -19 -11   1    0.11    0.72
  30 -19   1   -0.83    0.60
 -19 -11   1   -0.18    0.71
 -11  30   1    0.23    0.49
  30 -19   1    0.47    0.77
 -11  30   1   -0.01    0.48
  30 -19   1   -0.17    1.46
 -11  30   1    0.94    0.72
  19  11  -1   -0.49    0.46
 -30  19  -1    0.34    1.32
 -30  19  -1   -0.06    0.85
  11 -30  -1   -0.65    0.74
 -30  19  -1    0.77    0.78
 -30  19  -1   -0.63    0.83
  19  11  -1    0.41    1.33
  33 -19   1    5.12    2.17
 -19 -14   1    8.40    1.39
 -19 -14   1    2.98    1.08
 -19 -14   1    3.93    1.56
 -14  33   1    3.97    1.03
  33 -19   1    5.06    1.24
 -19 -14   1    4.83    1.59
 -14  33   1    3.61    0.75
 -14  33   1    3.72    0.90
  33 -19   1    4.42    1.14
 -33  19  -1    5.24    1.44
  19  14  -1    3.43    0.83
  19  14  -1    4.87    1.13
 -33  19  -1    4.23    1.32
 -33  19  -1    2.48    1.29
  19  14  -1    5.01    1.92
 -33  19  -1    5.94    2.11
  14 -33  -1    4.60    1.22
 -19 -17   1    0.42    0.92
 -17  36   1    1.60    0.82
 -19 -17   1    2.62    1.65
  36 -19   1    1.48    0.92
  36 -19   1   -1.62    1.75
 -19 -17   1   -1.13    1.08
 -17  36   1    1.26    0.67
  36 -19   1    1.43    1.00
 -17  36   1    0.09    0.84
  17 -36  -1    1.06    1.05
 -36  19  -1    0.20    0.97
 -36  19  -1    0.39    1.52
  19  17  -1   -0.68    0.62
 -36  19  -1    0.47    1.38
  19  17  -1    0.63    0.82
  19  17  -1    1.53    1.58
  39 -19   1    3.31    2.70
 -19 -20   1    6.80    1.64
 -19 -20   1    2.23    1.34
 -19 -20   1    4.53    1.28
 -20  39   1    3.87    0.64
  39 -19   1    1.36    1.14
 -20  39   1    5.93    1.01
 -20  39   1    6.24    1.31
  39 -19   1    4.54    1.34
 -39  19  -1    4.51    1.44
  20 -39  -1    4.47    1.43
  19  20  -1    3.75    0.93
 -39  19  -1    3.08    1.56
 -39  19  -1    0.53    1.40
 -39  19  -1    2.69    1.86
  19  20  -1    4.71    2.25
  36 -16   1    1.13    1.95
 -16 -20   1    0.84    1.12
  36 -16   1   -0.12    0.97
 -16 -20   1    0.63    1.01
 -16 -20   1   -0.83    1.23
  36 -16   1   -0.37    0.88
 -16 -20   1    0.94    0.88
 -20  36   1    0.10    0.43
 -20  36   1    0.44    0.79
 -20  36   1    1.76    1.25
 -20  36   1    0.89    0.67
  20 -36  -1    0.82    1.07
  16  20  -1    0.24    0.60
 -36  16  -1    0.20    1.19
 -36  16  -1    0.11    1.42
  16  20  -1    1.02    0.88
  16  20  -1    0.40    1.42
 -36  16  -1    2.28    1.44
 -36  16  -1   -0.16    0.83
  33 -13   1    1.24    0.95
 -13 -20   1   -0.73    0.81
 -13 -20   1    0.22    0.90
  33 -13   1   -0.19    0.72
 -20  33   1    1.08    0.71
 -20  33   1    0.55    1.12
 -20  33   1   -0.65    0.59
 -13 -20   1    0.29    0.71
 -13 -20   1   -0.27    0.94
  33 -13   1    0.50    1.76
  13  20  -1    0.23    0.49
 -33  13  -1   -1.35    0.91
 -33  13  -1    1.92    1.35
 -33  13  -1   -0.79    1.36
  13  20  -1   -1.69    1.14
  20 -33  -1    1.79    1.04
  13  20  -1   -0.54    0.65
 -33  13  -1    0.75    0.84
 -20  30   1    4.58    0.93
  30 -10   1    1.36    1.71
 -20  30   1    7.91    1.39
  30 -10   1    3.99    1.18
 -20  30   1    3.54    0.90
 -10 -20   1    4.05    0.95
 -10 -20   1    4.73    1.12
  30 -10   1    4.46    1.21
 -10 -20   1    3.91    1.41
 -10 -20   1    3.26    0.77
 -30  10  -1    4.33    1.14
  10  20  -1    4.41    1.45
 -30  10  -1    3.87    1.32
  10  20  -1    4.60    0.65
 -30  10  -1    5.89    1.80
  10  20  -1    3.25    0.86
  20 -30  -1    6.06    1.29
 -30  10  -1    4.91    1.41
 -20  27   1    0.42    0.59
  -7 -20   1    0.51    0.90
  -7 -20   1    0.17    0.50
  27  -7   1    1.32    0.84
  27  -7   1   -1.01    1.20
 -20  27   1   -0.02    0.86
  27  -7   1    0.34    0.82
  -7 -20   1    1.30    0.47
  -7 -20   1   -0.01    0.65
 -20  27   1   -0.24    0.55
 -27   7  -1    1.37    1.04
 -27   7  -1    0.75    0.90
 -27   7  -1    0.84    0.81
   7  20  -1    1.72    0.40
 -27   7  -1    1.63    1.30
  20 -27  -1    0.43    0.85
 -20  24   1   23.60    1.99
  24  -4   1   23.03    1.99
 -20  24   1   25.69    1.64
 -20  24   1   25.71    1.37
  -4 -20   1   28.03    2.45
  -4 -20   1   25.62    1.63
  24  -4   1   23.64    2.95
 -20  24   1   25.73    1.71
  24  -4   1   26.24    1.95
 -24   4  -1   24.77    1.72
   4  20  -1   24.80    1.96
 -24   4  -1   23.82    2.26
  20 -24  -1   25.74    2.00
 -24   4  -1   26.03    2.24
   4  20  -1   25.02    2.26
 -24   4  -1   25.14    2.56
  -1 -20   1    9.37    1.05
  21  -1   1    5.41    1.12
  21  -1   1    8.76    1.93
  21  -1   1   10.98    1.44
 -20  21   1    8.50    1.10
 -20  21   1    9.12    1.41
 -20  21   1    9.79    1.04
 -20  21   1   12.74    1.34
 -21   1  -1    9.73    1.76
  20 -21  -1    8.85    1.32
   1  20  -1    8.19    1.14
 -21   1  -1   11.56    1.64
 -21   1  -1    7.92    1.12
   1  20  -1    9.89    1.26
 -21   1  -1    7.70    1.44
   1  20  -1    8.40    1.48
   2 -20   1   19.06    1.25
 -20  18   1   19.00    1.77
 -20  18   1   18.77    1.42
 -20  18   1   19.68    1.34
  18   2   1   19.91    2.44
  18   2   1   18.82    1.63
  18   2   1   19.45    1.63
 -20  18   1   20.16    1.51
  20 -18  -1   17.94    1.89
  -2  20  -1   17.52    1.34
  -2  20  -1   19.59    1.52
  20 -18  -1   16.07    1.48
 -18  -2  -1   17.25    1.26
 -18  -2  -1   16.20    2.01
  -2  20  -1   17.85    1.80
 -18  -2  -1   17.73    1.72
   5 -20   1    3.64    0.70
  15   5   1    3.31    1.26
  15   5   1    3.35    0.85
 -20  15   1    3.02    0.72
  15   5   1    1.29    0.71
 -20  15   1    1.85    0.97
 -20  15   1    3.54    0.75
  20 -15  -1    4.03    0.94
 -15  -5  -1    3.81    0.67
  -5  20  -1    2.25    0.81
  20 -15  -1    2.89    1.18
  -5  20  -1    2.81    0.65
 -15  -5  -1    4.19    1.25
 -15  -5  -1    3.79    0.96
  12   8   1    6.02    1.02
 -20  12   1    6.33    0.94
  12   8   1    5.82    1.08
   8 -20   1    5.10    0.54
 -20  12   1    5.60    1.21
   8 -20   1    4.94    0.79
  12   8   1    5.31    1.23
 -12  -8  -1    3.61    1.16
 -12  -8  -1    6.21    0.75
  -8  20  -1    5.80    0.71
  20 -12  -1    6.06    0.98
  -8  20  -1    6.99    0.84
  20 -12  -1    3.39    1.13
  -8  20  -1    7.20    1.09
 -12  -8  -1    4.79    0.93
 -20   9   1   -0.18    0.56
  11 -20   1   -0.06    0.40
  11 -20   1    0.40    0.33
 -20   9   1   -0.53    0.52
 -20   9   1   -0.40    0.74
   9  11   1    1.07    0.63
   9  11   1   -0.30    0.74
 -11  20  -1   -0.43    0.45
  -9 -11  -1    0.62    0.55
  20  -9  -1   -0.03    0.52
 -11  20  -1    0.92    0.53
 -11  20  -1    0.31    0.63
  -9 -11  -1    0.13    0.32
  20  -9  -1    0.97    1.07
  -9 -11  -1    0.95    0.76
 -20   6   1    8.97    1.20
 -20   6   1   10.38    1.20
   6  14   1   10.28    1.05
   6  14   1   11.66    1.45
  14 -20   1   10.33    0.97
 -20   6   1   10.88    1.55
  14 -20   1    9.61    0.65
  14 -20   1   12.02    0.93
 -14  20  -1    9.54    1.28
  20  -6  -1    8.21    1.54
  -6 -14  -1   10.05    1.28
 -14  20  -1   10.59    1.16
 -14  20  -1   10.26    1.10
  20  -6  -1    8.80    1.12
  17 -20   1    5.18    0.82
 -20   3   1    5.04    0.98
  17 -20   1    6.59    0.71
   3  17   1    4.70    1.00
 -20   3   1    4.68    1.25
 -20   3   1    3.87    0.86
  17 -20   1    6.97    0.99
   3  17   1    6.08    0.75
 -17  20  -1    7.46    1.18
  20  -3  -1    5.92    0.96
  -3 -17  -1    6.42    1.02
 -17  20  -1    6.10    1.02
 -17  20  -1    5.80    1.00
  20  -3  -1    4.42    1.36
 -20   0   1   23.69    1.70
   0  20   1   25.51    0.94
  20 -20   1   29.20    1.73
  20 -20   1   28.98    1.49
   0  20   1   25.63    1.63
 -20   0   1   22.70    2.16
  20 -20   1   25.29    1.61
   0  20   1   28.21    1.75
 -20   0   1   26.45    1.82
 -20  20  -1   26.81    1.81
  20   0  -1   24.56    1.71
 -20  20  -1   25.32    2.66
   0 -20  -1   26.12    1.75
 -20  20  -1   25.92    1.97
 -20  20  -1   27.88    1.98
  20   0  -1   26.73    2.42
  20   0  -1   25.69    1.62
  -3  23   1   10.83    1.22
 -20  -3   1    8.68    1.20
 -20  -3   1    8.15    1.27
 -20  -3   1    8.90    1.70
  23 -20   1    8.28    1.03
  23 -20   1    7.39    1.14
  23 -20   1    7.16    1.16
  -3  23   1    8.08    0.65
  -3  23   1    7.37    1.01
  20   3  -1   10.43    1.93
 -23  20  -1    9.72    1.42
 -23  20  -1    8.67    1.84
  20   3  -1    8.01    1.08
 -23  20  -1    5.58    1.27
  20   3  -1    7.19    1.19
  -6  26   1    8.71    0.84
  -6  26   1   11.02    1.08
  26 -20   1   10.42    1.35
  26 -20   1    8.82    1.25
  -6  26   1    8.46    1.14
  26 -20   1    9.78    1.23
 -20  -6   1    8.56    1.27
 -20  -6   1    9.88    1.34
 -20  -6   1   10.28    1.82
  20   6  -1    7.51    1.07
 -26  20  -1   10.20    1.96
  20   6  -1    9.80    2.01
  20   6  -1   12.59    1.52
 -26  20  -1    9.81    1.55
 -26  20  -1   10.32    1.63
 -26  20  -1   13.07    1.87
  29 -20   1   -0.64    0.52
  29 -20   1    0.93    0.77
  29 -20   1    1.88    0.82
  -9  29   1    0.75    0.58
 -20  -9   1    0.12    0.74
 -20  -9   1    2.04    0.95
  -9  29   1    1.58    0.58
  -9  29   1    0.20    0.67
  29 -20   1   -1.81    1.43
 -20  -9   1    2.66    1.41
  20   9  -1    1.17    1.28
 -29  20  -1    0.73    0.85
  20   9  -1    2.61    1.42
 -29  20  -1    0.63    0.86
  20   9  -1    0.45    0.60
 -29  20  -1    0.44    0.82
 -29  20  -1    0.96    1.43
 -20 -12   1    1.03    0.89
  32 -20   1    1.00    0.88
  32 -20   1    2.21    0.97
 -12  32   1    1.25    0.69
  32 -20   1    1.13    1.73
 -20 -12   1    1.40    1.03
 -12  32   1    2.85    0.71
 -20 -12   1   -0.24    1.14
 -12  32   1    0.87    0.81
 -20 -12   1    2.67    1.47
 -32  20  -1    1.97    1.63
 -32  20  -1    1.47    1.02
 -32  20  -1    2.67    1.15
  12 -32  -1    1.76    1.03
  20  12  -1    1.62    1.55
  20  12  -1    3.58    1.04
 -32  20  -1    2.61    1.22
  20  12  -1    1.39    0.71
  35 -20   1    0.12    0.92
  35 -20   1    0.44    0.96
 -15  35   1   -0.28    0.68
 -20 -15   1   -0.54    1.30
 -15  35   1    0.58    0.59
 -20 -15   1   -0.28    0.84
 -20 -15   1    1.08    1.04
 -20 -15   1   -1.55    1.05
 -15  35   1    0.22    0.80
  35 -20   1   -1.95    1.58
 -35  20  -1    0.55    1.17
 -35  20  -1    0.46    0.88
  15 -35  -1    0.07    0.97
 -35  20  -1   -1.25    1.67
 -35  20  -1   -1.14    0.80
  20  15  -1   -0.61    0.56
  20  15  -1   -0.02    0.80
  20  15  -1   -0.88    1.47
 -20 -18   1    1.48    1.28
 -18  38   1    2.39    0.78
 -18  38   1    3.11    1.08
 -20 -18   1    2.19    1.07
 -18  38   1    3.46    1.14
  38 -20   1    1.35    1.16
 -20 -18   1    0.55    1.32
  38 -20   1    1.44    2.13
  38 -20   1    3.05    1.14
  20  18  -1   -0.28    1.68
  20  18  -1    3.19    1.19
  20  18  -1    2.43    0.88
 -38  20  -1    3.65    1.36
 -38  20  -1    3.49    1.44
 -38  20  -1    1.31    1.43
 -38  20  -1    0.56    2.03
  18 -38  -1    0.97    1.09
 -20 -21   1    1.06    1.04
  41 -20   1    4.39    2.58
  41 -20   1    1.68    1.18
 -21  41   1    2.03    1.08
  41 -20   1    4.60    1.49
 -21  41   1    3.58    0.67
 -21  41   1    4.54    1.26
 -20 -21   1    2.20    1.35
 -21  41   1    1.61    0.85
 -20 -21   1    1.51    1.56
 -20 -21   1    6.36    1.95
 -21  41   1    6.55    1.67
 -41  20  -1    0.69    2.06
  21 -41  -1    4.17    1.48
  20  21  -1    2.85    0.93
  20  21  -1    2.99    1.88
 -41  20  -1    3.82    1.68
 -41  20  -1    2.77    2.00
 -41  20  -1    1.96    1.20
  38 -17   1   -0.03    2.04
 -21  38   1    0.45    0.65
  38 -17   1   -1.12    0.94
 -21  38   1    0.50    0.98
 -17 -21   1   -0.20    0.80
  38 -17   1   -0.66    0.78
 -21  38   1    1.42    1.24
 -17 -21   1    0.14    1.02
 -21  38   1    1.01    0.50
 -17 -21   1   -0.41    1.32
 -17 -21   1   -0.43    1.03
 -38  17  -1   -1.10    0.78
  17  21  -1    0.92    0.69
 -38  17  -1   -2.34    1.18
 -38  17  -1   -2.14    1.29
  17  21  -1   -1.69    1.49
 -38  17  -1    1.28    1.50
  21 -38  -1   -0.48    1.05
  35 -14   1    0.05    0.86
 -21  35   1   -0.29    0.45
 -14 -21   1   -0.54    0.86
 -21  35   1   -0.11    1.08
  35 -14   1    0.11    2.15
 -14 -21   1    0.69    1.09
 -21  35   1   -0.19    0.63
 -14 -21   1    0.71    0.76
 -14 -21   1   -0.09    0.92
  35 -14   1   -0.14    0.91
 -35  14  -1    1.16    1.85
  14  21  -1    0.68    0.84
 -35  14  -1   -0.49    0.74
  14  21  -1   -0.54    0.49
  21 -35  -1    0.67    1.02
  14  21  -1    4.23    1.65
 -11 -21   1    0.11    0.60
 -11 -21   1    0.00    0.81
 -21  32   1    0.74    0.54
 -11 -21   1    0.15    0.99
  32 -11   1    1.16    0.87
 -21  32   1    0.86    0.72
 -11 -21   1    0.74    0.80
 -21  32   1    1.49    1.07
 -21  32   1    3.00    0.83
  32 -11   1    0.98    1.68
  32 -11   1    0.15    0.92
 -32  11  -1    3.59    1.76
 -32  11  -1    0.89    0.91
 -32  11  -1    1.45    1.13
  11  21  -1    1.42    0.76
 -32  11  -1   -1.83    0.85
  11  21  -1    0.75    0.48
  21 -32  -1   -0.27    0.91
  11  21  -1    1.28    1.26
 -21  29   1   -0.37    0.90
  29  -8   1    1.66    1.59
  -8 -21   1    2.10    0.84
  -8 -21   1    1.63    1.13
  29  -8   1    3.75    1.02
 -21  29   1    2.95    0.79
  29  -8   1    1.24    0.88
  -8 -21   1    1.20    0.45
 -21  29   1    2.14    0.60
  -8 -21   1    3.13    0.67
 -21  29   1    1.15    0.69
   8  21  -1    2.50    0.50
 -29   8  -1    2.31    1.47
   8  21  -1    1.00    1.19
 -29   8  -1    1.42    0.98
 -29   8  -1    2.87    0.97
  21 -29  -1    3.18    1.07
 -29   8  -1    1.02    1.06
  26  -5   1   14.71    1.76
  26  -5   1   13.65    2.46
  -5 -21   1   14.05    1.32
  -5 -21   1   17.45    2.26
 -21  26   1   15.61    1.15
 -21  26   1   15.70    1.43
 -21  26   1   14.02    1.34
 -21  26   1   10.20    1.54
 -26   5  -1   11.15    1.77
 -26   5  -1   16.44    2.31
  21 -26  -1   16.18    1.73
   5  21  -1   14.44    1.97
 -26   5  -1   16.46    2.10
   5  21  -1   16.95    1.83
  23  -2   1   27.92    2.94
 -21  23   1   28.02    2.14
 -21  23   1   29.58    1.80
 -21  23   1   27.97    1.52
  23  -2   1   30.92    2.15
  -2 -21   1   25.86    1.55
  23  -2   1   24.60    1.98
 -21  23   1   28.59    1.83
 -23   2  -1   27.53    2.17
 -23   2  -1   25.49    1.69
   2  21  -1   23.25    1.85
   2  21  -1   30.43    2.39
 -23   2  -1   27.59    2.35
 -23   2  -1   25.21    2.51
  21 -23  -1   24.22    1.89
 -21  20   1    3.13    0.73
 -21  20   1    2.63    0.74
   1 -21   1    3.50    0.72
  20   1   1    4.61    1.02
  20   1   1    1.86    1.58
  20   1   1    5.38    1.10
 -21  20   1    4.01    0.87
 -21  20   1    3.24    1.03
  21 -20  -1    3.84    1.03
  -1  21  -1    3.74    0.88
  -1  21  -1    3.10    1.00
 -20  -1  -1    5.09    1.50
 -20  -1  -1    4.22    0.80
  -1  21  -1    2.69    0.83
 -20  -1  -1    5.80    1.26
  21 -20  -1    4.35    1.32
 -21  17   1    2.95    0.77
  17   4   1    2.86    1.29
  17   4   1    3.54    0.98
 -21  17   1    3.60    0.80
  17   4   1    6.07    1.12
   4 -21   1    3.14    0.65
 -21  17   1    5.03    1.20
 -21  17   1    3.64    0.78
 -17  -4  -1    3.18    1.21
  -4  21  -1    3.87    0.76
  -4  21  -1    3.67    0.88
  -4  21  -1    4.58    1.14
 -17  -4  -1    4.20    0.74
  21 -17  -1    3.07    0.83
  21 -17  -1    3.93    1.29
 -17  -4  -1    6.57    1.43
   7 -21   1    3.74    0.46
 -21  14   1    3.56    1.12
 -21  14   1    2.51    0.68
   7 -21   1    3.66    0.71
  14   7   1    2.48    0.87
  14   7   1    4.90    1.35
 -21  14   1    3.69    0.75
  14   7   1    3.33    0.90
  -7  21  -1    4.10    0.91
 -14  -7  -1    4.53    1.17
  21 -14  -1    2.43    0.82
  21 -14  -1    5.15    1.39
 -14  -7  -1    3.20    0.62
 -14  -7  -1    4.14    0.96
  -7  21  -1    2.89    0.63
  10 -21   1    1.06    0.37
  11  10   1    1.68    0.75
  10 -21   1    2.05    0.60
 -21  11   1    2.14    0.67
 -21  11   1    1.81    0.68
  11  10   1    0.99    0.92
 -21  11   1    1.52    1.01
  11  10   1    2.87    0.85
 -11 -10  -1    0.28    0.85
  21 -11  -1    1.26    0.63
 -10  21  -1    1.12    0.74
  21 -11  -1    2.11    1.21
 -10  21  -1    2.23    0.60
 -10  21  -1    0.74    0.49
 -11 -10  -1    1.58    0.45
 -11 -10  -1    2.65    0.73
  13 -21   1   17.62    1.26
 -21   8   1   19.04    1.98
   8  13   1   15.14    1.29
 -21   8   1   15.15    1.38
   8  13   1   18.64    1.66
  13 -21   1   15.62    0.99
 -21   8   1   16.54    1.33
  -8 -13  -1   15.44    1.11
  21  -8  -1   18.82    2.00
  -8 -13  -1   16.58    1.61
 -13  21  -1   15.82    1.41
  -8 -13  -1   16.50    0.83
 -13  21  -1   16.66    1.26
  21  -8  -1   15.50    1.36
 -13  21  -1   14.78    1.20
 -21   5   1   27.73    1.82
   5  16   1   25.79    1.44
  16 -21   1   26.65    1.55
  16 -21   1   24.35    1.09
 -21   5   1   26.30    2.16
 -21   5   1   23.55    1.70
  16 -21   1   26.20    1.43
   5  16   1   30.91    1.95
 -16  21  -1   26.59    1.70
 -16  21  -1   25.11    1.56
 -16  21  -1   27.90    1.92
  21  -5  -1   28.30    1.80
  -5 -16  -1   26.81    1.81
  21  -5  -1   26.55    2.39
  19 -21   1   16.72    1.09
 -21   2   1   18.25    1.60
 -21   2   1   18.99    1.59
  19 -21   1   16.58    1.38
   2  19   1   17.71    1.07
 -21   2   1   22.16    2.25
  19 -21   1   17.97    1.33
   2  19   1   16.80    1.46
 -19  21  -1   18.33    1.53
  21  -2  -1   15.19    2.15
 -19  21  -1   13.08    2.16
  21  -2  -1   17.55    1.39
  -2 -19  -1   15.94    1.43
 -19  21  -1   17.31    1.67
 -19  21  -1   18.53    1.92
  22 -21   1   25.95    1.47
 -21  -1   1   23.71    2.37
  -1  22   1   23.77    1.57
  22 -21   1   25.57    1.71
  22 -21   1   23.37    1.63
  -1  22   1   25.81    1.71
 -21  -1   1   27.60    1.93
 -21  -1   1   27.48    1.89
 -22  21  -1   26.59    2.68
 -22  21  -1   26.94    1.94
  21   1  -1   32.63    3.21
 -22  21  -1   23.22    1.85
 -22  21  -1   25.42    2.05
  21   1  -1   24.80    1.71
  21   1  -1   25.75    1.79
   1 -22  -1   23.73    1.76
 -21  -4   1   21.24    1.82
 -21  -4   1   22.99    2.21
  25 -21   1   19.53    1.47
  -4  25   1   18.20    0.98
  25 -21   1   17.58    1.51
  -4  25   1   20.01    1.55
 -21  -4   1   19.45    1.77
  -4  25   1   18.27    1.36
  25 -21   1   18.23    1.64
  21   4  -1   20.84    1.75
 -25  21  -1   22.03    2.81
  21   4  -1   22.23    2.62
  21   4  -1   20.50    1.57
 -25  21  -1   18.92    1.77
 -25  21  -1   20.81    1.91
 -25  21  -1   20.37    2.21
 -21  -7   1    6.11    1.22
  28 -21   1    5.98    1.14
 -21  -7   1    3.85    1.05
  28 -21   1    4.55    1.10
 -21  -7   1    3.45    1.49
  -7  28   1    5.06    0.82
  -7  28   1    4.06    0.97
  28 -21   1    5.82    1.02
  -7  28   1    5.13    0.74
  21   7  -1    5.48    0.98
 -28  21  -1    4.69    1.30
  21   7  -1    3.24    1.03
 -28  21  -1    3.85    1.27
  21   7  -1    5.31    1.70
 -28  21  -1    1.41    0.96
 -28  21  -1    3.13    1.70
 -10  31   1    0.06    0.53
 -21 -10   1    0.56    0.84
  31 -21   1    0.26    0.76
  31 -21   1    0.57    1.70
  31 -21   1   -0.06    0.75
 -10  31   1   -0.23    0.50
 -10  31   1    0.73    0.73
 -21 -10   1    0.04    0.78
 -21 -10   1    0.43    1.08
  21  10  -1    0.75    1.34
  21  10  -1    1.28    0.86
 -31  21  -1   -2.15    1.37
 -31  21  -1    0.06    1.00
 -31  21  -1    1.45    0.95
 -31  21  -1    1.20    1.09
  21  10  -1    0.17    0.60
  34 -21   1   -0.07    1.73
 -13  34   1    3.22    0.89
 -21 -13   1    3.77    1.59
  34 -21   1    2.66    1.02
 -13  34   1    3.62    0.73
  34 -21   1    2.48    1.06
 -21 -13   1    3.51    1.18
 -21 -13   1    2.74    1.57
 -21 -13   1    3.06    1.16
 -13  34   1    2.14    0.94
 -34  21  -1    4.61    1.54
 -34  21  -1    0.01    0.94
 -34  21  -1    1.76    1.08
  21  13  -1    3.51    1.84
  13 -34  -1    0.74    0.93
 -34  21  -1    4.17    2.00
  21  13  -1    3.89    0.89
  21  13  -1    1.98    1.02
  37 -21   1    0.89    2.31
 -21 -16   1    0.82    1.03
  37 -21   1    0.36    0.94
 -16  37   1    1.46    1.00
 -21 -16   1   -0.53    1.23
  37 -21   1    2.52    1.10
 -21 -16   1    1.09    1.42
 -16  37   1    1.48    0.86
 -16  37   1    1.41    0.95
  21  16  -1   -0.98    1.46
 -37  21  -1    0.54    0.95
  16 -37  -1   -0.71    0.93
  21  16  -1    2.19    1.02
 -37  21  -1    1.55    1.38
 -37  21  -1   -0.27    1.09
 -37  21  -1    0.85    1.63
  21  16  -1    2.93    0.88
  40 -21   1   -2.67    1.74
 -19  40   1   -0.31    0.58
 -19  40   1    0.65    0.92
 -19  40   1    0.65    0.40
 -21 -19   1    1.39    1.74
  40 -21   1   -1.41    0.83
 -21 -19   1    1.35    1.05
  40 -21   1    0.47    0.98
 -21 -19   1   -0.70    1.25
 -19  40   1    0.82    0.93
 -40  21  -1   -0.54    1.59
  19 -40  -1   -0.22    1.05
  21  19  -1    0.23    0.75
 -40  21  -1    0.78    1.09
 -40  21  -1   -1.26    1.00
  21  19  -1   -0.41    1.61
 -40  21  -1    1.64    1.66
 -22  43   1    0.16    1.19
 -21 -22   1    0.53    1.55
 -21 -22   1    0.84    0.60
 -21 -22   1    0.32    1.14
  43 -21   1   -1.42    0.92
 -21 -22   1    1.63    0.99
 -22  43   1    0.75    0.79
 -21 -22   1    1.24    1.17
 -22  43   1    0.27    0.96
  43 -21   1    1.78    2.19
 -22  43   1    0.63    0.52
 -22  43   1    0.46    0.95
  43 -21   1    0.29    1.04
  21  22  -1    0.63    0.74
 -43  21  -1    0.21    1.40
 -43  21  -1   -0.28    1.04
  21  22  -1   -0.12    1.58
  22 -43  -1    2.48    1.27
 -22  40   1    0.75    0.95
 -18 -22   1    3.35    1.28
  40 -18   1   -0.99    2.23
 -22  40   1    0.21    0.77
  40 -18   1   -0.07    1.05
  40 -18   1    0.44    1.13
 -18 -22   1   -2.85    1.41
 -22  40   1   -1.15    1.08
 -18 -22   1   -0.06    1.07
 -18 -22   1   -0.25    0.92
 -22  40   1    0.37    0.52
 -40  18  -1   -0.47    1.73
  22 -40  -1    1.52    1.31
 -40  18  -1    0.51    1.36
  18  22  -1    0.06    0.64
  18  22  -1    0.83    1.92
 -40  18  -1   -0.72    0.95
 -40  18  -1    2.55    1.75
 -15 -22   1    3.19    1.49
 -22  37   1    1.98    0.63
 -22  37   1    3.65    1.14
  37 -15   1    3.63    2.27
 -22  37   1    0.88    1.16
 -15 -22   1    3.32    1.21
  37 -15   1    2.08    1.23
 -15 -22   1    1.19    1.06
 -22  37   1    2.66    0.85
  37 -15   1    2.03    1.21
 -15 -22   1    0.35    0.75
 -37  15  -1    2.31    1.16
 -37  15  -1    0.89    1.54
 -37  15  -1   -0.23    1.08
  15  22  -1    2.24    0.72
  22 -37  -1    4.02    1.36
  15  22  -1    1.93    1.56
 -12 -22   1   -0.39    0.89
 -22  34   1    0.56    0.68
 -12 -22   1    1.12    1.26
  34 -12   1    1.66    0.96
 -22  34   1    1.79    1.16
 -12 -22   1    0.37    0.83
 -22  34   1   -0.38    0.68
 -12 -22   1    2.11    0.73
 -22  34   1    0.65    0.56
  34 -12   1    1.17    1.03
  34 -12   1   -1.40    1.62
 -34  12  -1    2.63    1.32
 -34  12  -1   -0.03    1.49
 -34  12  -1    0.46    0.90
  12  22  -1    1.07    0.56
 -34  12  -1    1.06    1.29
  22 -34  -1    3.79    1.28
  12  22  -1    2.22    1.60
  31  -9   1    0.98    0.86
  31  -9   1    0.21    0.80
  31  -9   1   -0.01    1.50
  -9 -22   1    1.06    0.80
  -9 -22   1    0.15    0.43
 -22  31   1    0.07    0.99
  -9 -22   1    0.46    0.53
  -9 -22   1    0.95    1.16
 -22  31   1   -0.14    0.48
 -22  31   1   -0.37    0.55
 -31   9  -1   -0.85    0.74
 -31   9  -1    1.29    1.18
 -31   9  -1   -0.48    1.36
  22 -31  -1    0.58    0.95
   9  22  -1    1.01    0.45
   9  22  -1   -0.43    1.02
 -31   9  -1    0.69    1.06
  -6 -22   1   -0.52    0.87
  28  -6   1    0.45    1.44
 -22  28   1    1.65    0.60
 -22  28   1    0.64    0.73
  -6 -22   1    0.68    0.66
  28  -6   1    1.06    0.89
 -22  28   1    0.70    0.96
 -22  28   1    1.65    0.72
  28  -6   1    1.99    0.92
   6  22  -1    2.59    1.18
 -28   6  -1    2.31    1.20
 -28   6  -1    2.17    1.48
 -28   6  -1    1.97    1.05
   6  22  -1    1.27    0.36
 -28   6  -1    0.82    0.79
  22 -28  -1    1.04    0.88
 -22  25   1   19.04    1.52
  -3 -22   1   18.75    1.35
  25  -3   1   19.18    2.89
 -22  25   1   18.67    1.30
 -22  25   1   19.48    1.52
  25  -3   1   15.67    2.07
  25  -3   1   17.04    1.82
 -22  25   1   17.78    1.87
 -25   3  -1   19.79    2.59
 -25   3  -1   17.62    2.15
   3  22  -1   16.93    1.74
 -25   3  -1   17.39    2.09
  22 -25  -1   17.74    1.81
   3  22  -1   16.74    2.03
 -25   3  -1   21.27    1.62
 -22  22   1    3.87    0.80
 -22  22   1    4.81    0.97
  22   0   1    3.50    0.98
 -22  22   1    2.71    1.06
  22   0   1    3.25    1.08
  22   0   1    1.70    1.42
   0 -22   1    3.64    0.75
 -22  22   1    2.39    0.77
 -22   0  -1    3.90    1.41
 -22   0  -1    4.83    0.96
 -22   0  -1    2.21    1.06
  22 -22  -1    2.94    0.93
   0  22  -1    2.53    1.11
   0  22  -1    5.70    1.03
 -22   0  -1    5.54    1.35
   0  22  -1    3.46    0.93
 -22  19   1   16.64    1.86
  19   3   1   11.20    1.42
  19   3   1   12.36    2.05
  19   3   1   14.19    1.47
 -22  19   1   15.82    1.37
   3 -22   1   15.47    1.15
 -22  19   1   12.55    1.26
  -3  22  -1   13.57    1.40
 -19  -3  -1   13.73    2.01
  -3  22  -1   14.75    1.30
 -19  -3  -1   16.19    1.83
  22 -19  -1   14.24    1.44
  22 -19  -1   11.25    1.83
 -19  -3  -1   15.44    1.29
  -3  22  -1   14.02    1.75
  16   6   1   24.71    2.35
 -22  16   1   32.97    1.87
 -22  16   1   28.53    1.67
  16   6   1   30.43    1.99
  16   6   1   30.16    1.95
 -22  16   1   26.45    1.75
   6 -22   1   29.61    1.54
 -22  16   1   26.27    2.10
  -6  22  -1   25.02    1.81
 -16  -6  -1   26.74    1.44
 -16  -6  -1   27.60    2.00
  22 -16  -1   26.52    1.83
  -6  22  -1   27.70    1.49
 -16  -6  -1   30.19    2.35
  22 -16  -1   28.79    2.43
 -22  13   1   -0.25    0.69
   9 -22   1    0.68    0.49
  13   9   1    0.29    0.67
 -22  13   1   -0.05    0.49
   9 -22   1    0.08    0.31
  13   9   1    1.26    1.11
  13   9   1    0.78    0.65
 -22  13   1    0.76    0.59
  -9  22  -1    0.70    0.69
 -13  -9  -1    0.07    0.56
 -13  -9  -1   -0.07    0.81
  -9  22  -1    0.43    0.42
  22 -13  -1    0.44    0.59
  22 -13  -1   -0.40    0.97
 -13  -9  -1   -0.13    0.38
  -9  22  -1    0.51    0.48
 -22  10   1    3.34    0.84
  10  12   1    4.90    0.91
  10  12   1    5.79    1.32
  10  12   1    5.50    1.03
  12 -22   1    4.13    0.59
  12 -22   1    3.62    0.68
 -22  10   1    5.80    1.28
 -22  10   1    4.17    0.86
  22 -10  -1    2.89    1.21
  22 -10  -1    5.30    1.05
 -12  22  -1    4.81    1.05
 -12  22  -1    4.55    0.77
 -12  22  -1    4.18    0.76
 -10 -12  -1    5.10    0.89
 -10 -12  -1    3.60    0.98
 -10 -12  -1    4.87    0.60
 -22   7   1    4.05    0.88
   7  15   1    3.69    1.10
   7  15   1    4.09    0.81
 -22   7   1    1.99    1.23
  15 -22   1    2.95    0.61
 -22   7   1    2.74    0.81
  15 -22   1    4.16    0.81
 -15  22  -1    3.12    0.91
 -15  22  -1    3.17    0.82
  22  -7  -1    2.99    1.32
  22  -7  -1    3.27    0.82
  -7 -15  -1    1.82    0.87
 -15  22  -1    2.50    0.71
  18 -22   1    9.80    1.37
 -22   4   1    8.39    1.21
   4  18   1    7.91    0.91
   4  18   1    9.03    1.36
 -22   4   1    8.55    1.53
  18 -22   1    9.53    1.06
  18 -22   1    9.45    0.78
 -22   4   1    8.13    1.17
 -18  22  -1    9.63    1.29
  22  -4  -1    7.48    1.08
 -18  22  -1    7.50    1.22
  22  -4  -1    5.73    1.68
 -18  22  -1   10.66    1.27
  -4 -18  -1    9.92    1.36
  21 -22   1   20.86    1.53
   1  21   1   20.39    1.08
 -22   1   1   19.65    1.59
   1  21   1   19.06    1.50
 -22   1   1   19.46    2.07
  21 -22   1   21.27    1.28
   1  21   1   19.34    1.56
  21 -22   1   20.16    1.48
 -22   1   1   19.56    1.65
 -21  22  -1   19.62    1.74
 -21  22  -1   19.79    1.80
 -21  22  -1   16.57    2.88
  22  -1  -1   21.00    1.74
  -1 -21  -1   18.92    1.71
  22  -1  -1   20.33    2.88
  22  -1  -1   19.81    1.51
 -22  -2   1    7.71    1.61
 -22  -2   1    7.40    1.28
 -22  -2   1    7.28    1.23
  24 -22   1    7.33    1.00
  24 -22   1    7.78    1.20
  -2  24   1    6.97    1.15
  -2  24   1    6.83    1.02
  24 -22   1    7.98    1.11
 -24  22  -1    5.72    1.63
 -24  22  -1    7.90    1.41
  22   2  -1    5.00    0.98
  22   2  -1    9.80    1.90
  22   2  -1    8.69    1.33
 -24  22  -1    9.36    1.52
 -24  22  -1    8.94    1.40
 -22  -5   1    5.78    1.19
  -5  27   1    5.17    0.85
  27 -22   1    6.06    1.10
  27 -22   1    5.22    1.03
 -22  -5   1    6.20    1.18
  27 -22   1    6.46    1.04
 -22  -5   1    4.50    1.50
  -5  27   1    6.56    1.11
  -5  27   1    6.04    0.72
 -27  22  -1    4.96    1.31
  22   5  -1    5.62    0.99
  22   5  -1    5.07    1.70
 -27  22  -1    3.52    1.07
 -27  22  -1    4.33    1.57
 -27  22  -1    6.13    1.40
  22   5  -1    3.35    1.02
 -22  -8   1   -0.13    0.82
  -8  30   1    0.70    0.58
 -22  -8   1    0.34    0.81
 -22  -8   1    1.29    1.31
  -8  30   1   -0.02    0.52
  30 -22   1    1.32    0.87
  30 -22   1    0.31    0.71
  30 -22   1    0.93    0.74
  -8  30   1    0.65    0.80
  22   8  -1    0.71    0.67
 -30  22  -1    0.04    1.00
  22   8  -1    1.63    1.52
 -30  22  -1    1.34    1.44
 -30  22  -1    1.03    0.94
  22   8  -1   -0.31    0.68
 -30  22  -1    1.35    0.99
  33 -22   1    0.95    1.76
  33 -22   1    0.32    0.78
 -11  33   1    0.78    0.58
  33 -22   1    0.80    0.84
 -11  33   1    0.87    0.79
 -22 -11   1   -0.35    1.20
 -11  33   1   -0.09    0.56
 -22 -11   1    0.75    0.99
 -22 -11   1   -0.21    0.87
 -33  22  -1   -0.41    0.93
 -33  22  -1   -0.10    0.86
  22  11  -1    0.80    0.90
 -33  22  -1   -0.41    1.45
  22  11  -1   -0.56    1.41
 -33  22  -1    0.70    1.23
  22  11  -1    0.61    0.68
  36 -22   1    3.07    2.08
  36 -22   1    2.17    1.13
 -14  36   1    0.11    0.82
 -14  36   1    1.27    0.63
 -22 -14   1    0.46    1.64
 -14  36   1    0.54    0.79
  36 -22   1    1.36    1.02
 -22 -14   1    0.98    1.03
 -22 -14   1    3.94    1.64
 -22 -14   1    1.76    1.13
 -36  22  -1    3.72    1.40
 -36  22  -1    5.78    1.99
  22  14  -1    3.50    0.98
  22  14  -1    5.08    2.03
  14 -36  -1    2.89    1.14
  22  14  -1    1.51    0.97
 -36  22  -1    3.09    1.45
 -36  22  -1    2.46    1.89
  39 -22   1    2.55    1.19
 -22 -17   1    0.35    1.00
 -17  39   1    3.54    1.13
 -17  39   1    2.22    1.07
 -22 -17   1    1.54    1.50
  39 -22   1    1.71    1.11
  39 -22   1    0.44    2.38
 -22 -17   1    3.05    1.71
 -17  39   1    3.15    0.81
 -39  22  -1    3.12    1.36
 -39  22  -1    4.76    2.06
  22  17  -1    3.09    1.15
  17 -39  -1    3.38    1.31
  22  17  -1    3.05    0.98
  22  17  -1    1.53    1.85
 -39  22  -1    3.63    1.54
 -39  22  -1    6.44    1.76
 -20  42   1    2.50    1.11
 -20  42   1    1.10    1.14
  42 -22   1    2.38    1.19
 -22 -20   1    3.58    1.56
 -20  42   1    2.40    0.87
 -22 -20   1    2.49    0.77
 -22 -20   1    4.22    1.81
 -20  42   1    3.84    0.64
 -22 -20   1    1.16    1.10
  42 -22   1    3.14    2.31
  42 -22   1    2.49    1.28
 -22 -20   1    1.82    1.58
 -42  22  -1    3.21    1.97
  20 -42  -1    2.61    1.31
  22  20  -1    1.99    0.92
 -42  22  -1    1.44    1.20
  22  20  -1   -1.00    1.72
 -22 -23   1    0.17    1.04
  45 -22   1   -2.04    2.18
 -23  45   1    1.12    1.02
 -22 -23   1    1.97    1.21
 -23  45   1    1.62    0.60
  45 -22   1   -1.35    0.89
 -22 -23   1    1.43    0.95
  45 -22   1   -0.73    0.86
 -23  45   1   -0.54    0.70
 -23  45   1    2.20    0.98
  22  23  -1    1.16    1.96
  22  23  -1    1.53    0.79
 -45  22  -1   -1.21    0.92
 -23  42   1    1.13    0.60
 -23  42   1    2.09    1.10
  42 -19   1    1.10    1.07
 -23  42   1    1.75    0.83
 -19 -23   1   -1.27    0.96
 -19 -23   1    2.20    1.18
 -19 -23   1    1.17    1.02
 -23  42   1    1.47    1.36
 -19 -23   1    1.67    1.65
  42 -19   1    1.01    2.28
  42 -19   1   -0.90    0.97
 -42  19  -1    2.22    2.08
 -42  19  -1    0.57    1.08
  23 -42  -1    0.95    1.22
  19  23  -1   -0.31    1.57
  19  23  -1    0.44    0.73
 -23  39   1    1.12    0.61
 -16 -23   1   -0.30    1.43
 -16 -23   1    2.65    1.13
 -16 -23   1    2.53    0.91
 -23  39   1    1.75    1.23
  39 -16   1    1.94    1.18
 -23  39   1    1.99    0.93
 -23  39   1    1.74    1.08
  39 -16   1    2.76    2.39
  39 -16   1    0.68    1.00
  16  23  -1   -0.71    0.59
 -39  16  -1    0.46    1.00
 -39  16  -1    1.22    1.91
  23 -39  -1   -0.16    1.12
 -39  16  -1    0.68    1.26
  16  23  -1   -0.91    1.37
 -39  16  -1   -1.11    1.52
  36 -13   1    0.06    2.15
  36 -13   1    0.39    0.96
 -13 -23   1    0.63    0.77
 -23  36   1    1.24    0.74
 -13 -23   1    0.34    0.99
 -23  36   1    1.32    0.60
 -23  36   1    0.70    1.13
 -13 -23   1    0.22    1.35
  36 -13   1   -1.14    0.74
 -23  36   1    0.32    0.80
 -13 -23   1    0.76    0.68
  23 -36  -1    1.11    1.18
 -36  13  -1    0.82    1.19
 -36  13  -1   -2.66    1.40
  13  23  -1   -0.44    1.19
 -36  13  -1    1.55    1.20
  13  23  -1   -0.53    0.49
 -36  13  -1    0.69    0.96
 -23  33   1   -0.11    1.07
 -10 -23   1    1.42    0.48
 -10 -23   1    1.51    0.57
 -23  33   1    0.55    0.56
 -10 -23   1    0.31    0.78
 -10 -23   1    0.90    1.17
  33 -10   1    0.64    0.85
  33 -10   1    1.26    1.00
 -23  33   1    0.91    0.75
 -23  33   1    0.93    0.75
  33 -10   1    3.13    2.10
 -33  10  -1   -0.21    1.12
 -33  10  -1   -1.50    1.40
  10  23  -1    1.20    1.17
  10  23  -1    1.57    0.54
 -33  10  -1    1.62    0.99
  23 -33  -1    1.96    1.08
 -33  10  -1    0.72    1.14
  -7 -23   1    1.68    1.12
 -23  30   1    0.27    0.67
 -23  30   1    1.12    1.07
  30  -7   1    1.08    0.89
  -7 -23   1    0.75    0.66
 -23  30   1    1.08    0.57
  30  -7   1    1.22    0.87
  30  -7   1    2.27    1.68
 -23  30   1    2.19    0.78
   7  23  -1   -0.33    1.08
 -30   7  -1   -0.89    0.84
  23 -30  -1    1.32    0.97
 -30   7  -1    1.41    1.14
 -30   7  -1   -1.41    1.21
 -30   7  -1    0.45    0.77
   7  23  -1    1.20    0.39
 -23  27   1    4.79    0.99
 -23  27   1    7.65    1.45
  27  -4   1    6.28    1.23
 -23  27   1    5.74    0.90
  27  -4   1    5.27    1.17
 -23  27   1    6.25    1.00
  27  -4   1    6.81    2.06
  -4 -23   1    4.37    1.26
  -4 -23   1    6.74    0.96
  23 -27  -1    4.79    1.13
 -27   4  -1    4.99    1.34
   4  23  -1    5.07    1.24
 -27   4  -1    3.90    1.55
 -27   4  -1    6.24    1.50
 -27   4  -1    6.34    1.15
 -23  24   1   11.70    1.70
  -1 -23   1   11.79    1.13
 -23  24   1   14.54    1.39
 -23  24   1   13.29    1.36
  24  -1   1   12.16    1.58
  24  -1   1   12.38    2.34
  23 -24  -1   13.59    1.71
 -24   1  -1   13.23    2.07
 -24   1  -1   13.45    1.91
   1  23  -1   11.65    1.47
   1  23  -1   13.19    1.35
 -24   1  -1   13.38    1.94
 -24   1  -1   11.18    1.33
   1  23  -1   12.26    1.77
  21   2   1   65.41    3.04
 -23  21   1   72.01    2.90
  21   2   1   69.65    4.26
 -23  21   1   68.17    3.29
   2 -23   1   69.06    2.42
 -23  21   1   65.06    2.60
 -23  21   1   57.60    3.14
  21   2   1   73.99    3.22
  -2  23  -1   68.02    2.68
  23 -21  -1   67.07    3.65
 -21  -2  -1   69.67    3.37
  23 -21  -1   68.24    3.16
 -21  -2  -1   65.70    2.65
  -2  23  -1   73.89    3.46
 -21  -2  -1   66.94    3.68
  -2  23  -1   68.31    2.83
  18   5   1    9.91    1.34
 -23  18   1   11.12    1.62
  18   5   1   11.11    1.40
 -23  18   1   13.12    1.45
 -23  18   1   11.07    1.26
  18   5   1    9.17    1.84
 -23  18   1   10.87    1.34
   5 -23   1   11.03    1.03
  -5  23  -1   11.25    1.40
  -5  23  -1   13.62    1.16
 -18  -5  -1   12.59    1.62
  23 -18  -1   11.51    1.46
  -5  23  -1    9.39    1.50
 -18  -5  -1   10.04    1.70
  23 -18  -1   11.29    1.94
 -18  -5  -1   10.83    1.03
 -23  15   1   19.83    2.01
  15   8   1   20.21    1.68
   8 -23   1   19.16    0.94
  15   8   1   20.75    1.66
 -23  15   1   16.80    1.47
   8 -23   1   18.15    1.24
 -23  15   1   17.21    1.43
 -23  15   1   17.71    1.48
  15   8   1   21.55    2.44
  23 -15  -1   16.87    2.07
 -15  -8  -1   18.82    1.17
  -8  23  -1   18.33    1.56
  23 -15  -1   19.00    1.60
  -8  23  -1   20.50    1.27
 -15  -8  -1   16.35    1.93
 -15  -8  -1   22.25    1.78
  12  11   1    9.03    1.27
  11 -23   1    9.95    1.02
 -23  12   1    9.97    1.61
  12  11   1   12.06    1.83
 -23  12   1    8.97    1.15
 -23  12   1   12.38    1.41
  11 -23   1   10.98    0.82
  12  11   1    9.92    1.23
 -11  23  -1    9.59    1.00
 -11  23  -1   10.82    1.39
 -12 -11  -1    8.86    0.80
  23 -12  -1    8.72    1.68
 -12 -11  -1   10.36    1.49
  23 -12  -1   10.61    1.36
 -12 -11  -1   10.09    1.25
 -11  23  -1   10.94    1.02
   9  14   1   12.67    1.70
 -23   9   1   12.56    1.42
   9  14   1   13.57    1.39
  14 -23   1   12.49    0.97
 -23   9   1   15.14    1.86
 -23   9   1   10.60    1.29
   9  14   1   12.69    1.28
  14 -23   1   12.55    1.13
  -9 -14  -1   11.73    0.77
 -14  23  -1   11.99    1.14
  -9 -14  -1   12.05    1.07
  23  -9  -1   15.36    1.50
 -14  23  -1   10.75    1.15
  -9 -14  -1   15.83    1.63
 -14  23  -1   12.43    1.51
  23  -9  -1    9.91    1.88
  17 -23   1   46.78    1.94
   6  17   1   44.57    1.99
 -23   6   1   47.49    2.45
  17 -23   1   44.32    2.42
 -23   6   1   46.37    2.94
 -23   6   1   52.88    2.52
   6  17   1   48.35    2.57
 -17  23  -1   44.56    2.52
  23  -6  -1   42.38    3.11
 -17  23  -1   43.67    2.26
  23  -6  -1   46.67    2.39
 -17  23  -1   47.15    2.17
  -6 -17  -1   44.87    2.46
 -23   3   1    4.63    1.04
 -23   3   1    3.77    0.97
  20 -23   1    4.85    0.67
   3  20   1    4.53    1.05
 -23   3   1    5.12    1.40
  20 -23   1    4.73    0.89
   3  20   1    5.49    0.77
  20 -23   1    5.58    0.94
  -3 -20  -1    4.33    1.05
 -20  23  -1    5.67    1.15
 -20  23  -1    3.93    1.03
 -20  23  -1    4.67    1.04
 -20  23  -1    3.53    1.80
  23  -3  -1    5.04    0.93
   0  23   1    5.19    0.96
  23 -23   1    4.04    0.89
   0  23   1    6.34    1.12
 -23   0   1    4.43    1.13
  23 -23   1    4.80    0.80
 -23   0   1    4.78    1.45
   0  23   1    5.48    0.61
  23 -23   1    5.36    1.00
 -23   0   1    4.17    1.12
  23   0  -1    3.88    0.96
  23   0  -1    5.80    1.68
 -23  23  -1    5.15    1.22
 -23  23  -1    3.95    1.09
 -23  23  -1    3.03    1.68
  23   0  -1    5.45    1.21
   0 -23  -1    4.93    1.08
 -23  23  -1    3.55    1.03
 -23  -3   1    2.44    1.48
  -3  26   1    2.98    0.76
  -3  26   1    1.20    0.82
  26 -23   1    2.41    0.72
 -23  -3   1    1.20    0.87
  26 -23   1    2.13    0.78
  26 -23   1    2.32    0.81
 -23  -3   1    1.82    0.94
  23   3  -1    2.10    0.83
 -26  23  -1    2.45    1.01
 -26  23  -1    1.14    0.99
 -26  23  -1    0.93    1.24
 -26  23  -1    1.92    0.98
  23   3  -1    2.54    0.81
  23   3  -1    0.58    1.31
  -6  29   1   13.61    1.20
 -23  -6   1   17.69    2.48
  29 -23   1   14.65    1.54
 -23  -6   1   13.95    1.80
  -6  29   1   13.09    1.51
  29 -23   1   12.18    1.51
  -6  29   1   14.15    1.06
 -23  -6   1   15.24    1.88
  29 -23   1   13.89    1.44
 -29  23  -1   14.96    2.12
 -29  23  -1   14.72    1.98
  23   6  -1   11.67    1.39
  23   6  -1   12.22    1.61
 -29  23  -1   11.60    2.33
 -29  23  -1   12.70    1.73
  23   6  -1   11.45    2.21
  -9  32   1    0.32    0.80
  -9  32   1   -0.40    0.55
 -23  -9   1    0.82    0.86
  32 -23   1    0.89    0.84
  32 -23   1    0.67    0.82
 -23  -9   1    0.61    0.92
  -9  32   1    0.37    0.54
 -23  -9   1    0.81    1.26
  23   9  -1    0.53    0.83
 -32  23  -1    0.72    1.01
  23   9  -1   -0.64    1.45
 -32  23  -1   -0.10    0.85
 -32  23  -1   -2.04    1.29
  23   9  -1   -0.30    0.57
 -32  23  -1   -0.22    1.06
  35 -23   1    1.43    2.16
 -12  35   1   -0.16    0.52
 -23 -12   1   -0.86    0.90
 -23 -12   1    0.84    1.02
 -12  35   1    0.05    0.69
  35 -23   1    0.50    0.89
 -23 -12   1    1.83    1.36
  35 -23   1    0.81    0.87
 -12  35   1    0.73    0.85
  23  12  -1    0.48    1.55
  23  12  -1    0.65    0.68
 -35  23  -1   -0.59    1.63
 -35  23  -1    0.81    1.01
 -35  23  -1    0.78    1.05
 -35  23  -1   -0.02    1.08
  23  12  -1    1.25    0.92
  38 -23   1    0.08    1.02
  38 -23   1   -0.57    2.11
 -15  38   1    0.32    0.80
  38 -23   1    0.97    1.05
 -15  38   1    0.02    0.56
 -15  38   1    0.60    0.89
 -23 -15   1   -0.84    1.42
 -23 -15   1    1.53    1.06
 -23 -15   1   -0.07    1.39
 -38  23  -1    2.19    1.23
  23  15  -1    0.58    0.80
 -38  23  -1   -0.64    0.91
 -38  23  -1    1.40    1.95
 -38  23  -1    1.41    1.48
  23  15  -1   -0.66    0.87
  23  15  -1    2.28    1.76
 -18  41   1    2.19    0.43
  41 -23   1   -0.20    2.42
 -23 -18   1   -2.27    1.19
 -23 -18   1    1.35    0.73
 -23 -18   1    2.89    1.23
 -18  41   1    1.46    0.97
  41 -23   1    0.97    1.05
 -18  41   1    1.25    0.70
 -18  41   1    0.45    0.93
 -23 -18   1    2.47    1.48
  41 -23   1    1.22    1.24
 -41  23  -1    1.78    1.26
  23  18  -1    2.39    0.94
 -41  23  -1   -0.21    1.13
 -41  23  -1    5.57    2.35
 -41  23  -1    0.32    1.14
  18 -41  -1    1.29    1.13
  23  18  -1    1.29    1.81
 -21  44   1    0.04    0.85
 -21  44   1    0.99    0.94
 -21  44   1    0.73    0.51
 -23 -21   1    1.50    1.37
 -23 -21   1    1.26    0.70
  44 -23   1    2.42    1.27
 -23 -21   1    2.01    1.10
  44 -23   1   -0.51    2.09
 -23 -21   1   -2.33    1.07
 -21  44   1    0.19    0.69
  44 -23   1    2.69    1.17
  21 -44  -1    2.02    1.34
  23  21  -1    0.31    1.66
 -44  23  -1    0.61    1.13
  23  21  -1    1.37    0.82
 -23 -24   1    0.01    0.46
  47 -23   1   -0.04    1.05
 -23 -24   1    0.08    1.07
  47 -23   1    0.07    2.05
 -24  47   1   -0.20    0.74
 -24  47   1    0.50    0.93
 -24  47   1   -0.18    0.83
 -23 -24   1    0.89    0.84
 -24  47   1   -0.10    1.18
  47 -23   1    0.07    1.07
 -23 -24   1   -1.00    0.90
 -47  23  -1    1.15    1.07
  23  24  -1    1.16    1.57
  23  24  -1    1.70    0.82
  24 -47  -1    0.52    1.07
 -20 -24   1    1.74    1.06
  44 -20   1    1.04    1.10
 -24  44   1    1.24    0.84
  44 -20   1    0.33    1.01
 -20 -24   1    0.47    1.28
  44 -20   1    2.34    2.60
 -24  44   1    0.27    0.54
 -20 -24   1   -0.55    0.44
 -20 -24   1    0.59    0.89
 -24  44   1    1.69    1.07
  20  24  -1    1.53    2.01
  20  24  -1   -0.23    0.64
 -44  20  -1   -1.61    0.83
  24 -44  -1    0.48    1.19
  41 -17   1    1.77    2.37
 -24  41   1    0.44    0.73
 -17 -24   1    0.60    1.00
  41 -17   1    1.55    1.28
 -24  41   1    3.07    1.40
 -17 -24   1    1.02    0.84
 -17 -24   1    5.22    1.33
 -17 -24   1   -0.08    1.50
 -24  41   1    3.43    1.20
  41 -17   1    4.56    1.42
 -24  41   1    2.38    0.72
 -41  17  -1    1.78    1.19
  17  24  -1   -0.35    1.67
  17  24  -1    0.81    0.73
 -41  17  -1    3.50    2.35
  24 -41  -1    2.72    1.50
 -14 -24   1    4.60    1.71
  38 -14   1    3.52    1.27
 -24  38   1    6.82    0.98
 -24  38   1    6.41    1.59
 -14 -24   1    5.23    1.06
  38 -14   1    6.01    1.51
 -14 -24   1    5.70    1.33
  38 -14   1    2.70    2.31
 -24  38   1    4.99    1.13
 -14 -24   1    5.54    0.94
 -24  38   1    5.86    1.32
 -38  14  -1    8.46    2.22
  24 -38  -1    7.23    1.64
 -38  14  -1    7.95    2.33
  14  24  -1    6.68    0.91
 -38  14  -1    4.94    1.81
  14  24  -1    6.40    1.94
 -38  14  -1    5.90    1.48
  35 -11   1    0.92    1.92
  35 -11   1    1.23    1.06
 -11 -24   1    2.10    0.93
 -24  35   1    0.56    0.63
 -11 -24   1    0.25    1.15
 -24  35   1    0.91    0.78
  35 -11   1    0.99    0.94
 -24  35   1    2.13    1.26
 -24  35   1    1.56    0.93
  11  24  -1    0.96    0.54
  24 -35  -1    1.58    1.15
  11  24  -1    3.26    1.66
 -35  11  -1   -1.10    1.49
 -35  11  -1    1.25    1.88
 -35  11  -1   -0.42    0.84
 -35  11  -1    2.41    1.50
 -24  32   1    0.53    1.10
  32  -8   1    1.29    0.93
 -24  32   1    1.72    0.85
  32  -8   1    1.07    0.92
  32  -8   1   -0.12    1.71
 -24  32   1    1.31    0.62
 -24  32   1    1.04    0.74
  -8 -24   1    1.30    1.12
  -8 -24   1    1.17    0.71
 -32   8  -1    0.38    1.17
 -32   8  -1   -1.56    0.89
 -32   8  -1    0.41    0.90
   8  24  -1    1.30    0.44
   8  24  -1   -0.01    1.12
  24 -32  -1   -0.06    0.99
 -32   8  -1    1.87    1.78
 -24  29   1    6.69    0.98
  29  -5   1    2.27    1.77
  -5 -24   1    5.19    1.41
 -24  29   1    7.35    1.49
  -5 -24   1    6.61    0.96
  29  -5   1    5.46    1.30
  29  -5   1    4.64    1.24
 -24  29   1    3.93    0.93
 -24  29   1    5.48    1.03
 -29   5  -1    4.88    1.11
  24 -29  -1    6.14    1.39
 -29   5  -1    8.03    1.74
   5  24  -1    4.50    1.35
 -29   5  -1    5.76    1.71
 -29   5  -1    3.89    1.60
 -24  26   1   14.02    1.92
  26  -2   1   10.24    1.51
 -24  26   1   12.12    1.45
 -24  26   1   11.12    1.34
  26  -2   1   10.79    2.28
  -2 -24   1   10.80    1.08
 -24  26   1   12.14    1.49
  26  -2   1   11.95    1.98
  24 -26  -1    9.91    1.46
 -26   2  -1   11.43    1.69
 -26   2  -1   14.32    2.29
 -26   2  -1   10.38    1.78
   2  24  -1   12.60    1.56
   2  24  -1   12.93    1.91
 -26   2  -1   13.21    1.96
 -24  23   1    6.38    1.35
 -24  23   1    7.22    1.12
 -24  23   1    8.49    1.10
  23   1   1    5.10    1.10
  23   1   1    5.81    1.24
  23   1   1    8.53    2.08
   1 -24   1    7.75    0.95
 -24  23   1    6.94    1.06
  24 -23  -1    6.54    1.58
  24 -23  -1    5.65    1.17
  -1  24  -1    7.24    1.10
 -23  -1  -1    8.57    1.16
 -23  -1  -1    5.32    1.47
  -1  24  -1    7.51    1.18
 -23  -1  -1    5.12    1.28
  -1  24  -1    5.98    1.37
 -24  20   1   12.41    1.27
  20   4   1   14.13    1.62
 -24  20   1   13.29    1.37
 -24  20   1   11.14    1.64
  20   4   1   15.46    2.81
 -24  20   1   13.58    1.44
  20   4   1   13.48    1.58
   4 -24   1   12.30    1.08
 -20  -4  -1   14.57    1.25
 -20  -4  -1   14.99    1.87
  -4  24  -1   12.76    1.26
  -4  24  -1   11.13    1.67
  -4  24  -1   13.17    1.49
 -20  -4  -1   11.64    1.96
  24 -20  -1   11.64    1.93
  24 -20  -1   13.26    1.63
  17   7   1    0.67    1.25
 -24  17   1    1.45    0.73
   7 -24   1    0.57    0.35
  17   7   1    1.34    0.83
   7 -24   1    0.84    0.55
 -24  17   1   -0.13    0.58
  17   7   1    1.51    0.78
 -24  17   1   -1.40    0.72
 -17  -7  -1    1.60    1.14
  24 -17  -1   -1.25    0.93
  24 -17  -1    0.93    0.69
 -17  -7  -1    0.31    0.50
  -7  24  -1   -0.16    0.69
  -7  24  -1    0.40    0.53
 -17  -7  -1    1.00    0.92
  14  10   1    2.23    1.15
 -24  14   1    1.66    0.67
  10 -24   1    1.98    0.48
  10 -24   1    2.31    0.63
 -24  14   1    0.12    0.66
  14  10   1    1.88    0.81
 -24  14   1    2.41    0.95
  14  10   1    1.63    0.78
 -10  24  -1    1.03    0.53
 -10  24  -1    0.55    0.72
  24 -14  -1    1.96    0.84
 -14 -10  -1    1.92    0.98
  24 -14  -1    0.59    1.16
 -14 -10  -1    1.02    0.52
 -10  24  -1    1.93    0.60
 -14 -10  -1    1.99    0.81
  11  13   1    3.10    1.28
  13 -24   1    4.12    0.76
 -24  11   1    4.53    1.00
 -24  11   1    4.92    1.02
  13 -24   1    3.89    0.63
 -24  11   1    4.69    1.42
  11  13   1    3.17    0.86
  11  13   1    3.29    0.95
 -11 -13  -1    3.87    0.55
 -11 -13  -1    3.40    0.82
 -11 -13  -1    4.89    1.26
 -13  24  -1    3.32    0.94
 -13  24  -1    3.41    0.73
 -13  24  -1    3.89    0.74
  24 -11  -1    3.95    0.94
  24 -11  -1    4.57    1.49
   8  16   1   48.59    2.19
  16 -24   1   43.06    2.09
 -24   8   1   45.86    2.46
   8  16   1   49.23    2.80
 -24   8   1   48.22    2.49
 -24   8   1   44.98    2.99
  16 -24   1   50.16    1.97
  -8 -16  -1   49.16    2.63
  24  -8  -1   46.34    3.39
 -16  24  -1   47.31    2.58
  24  -8  -1   48.28    2.43
 -16  24  -1   46.10    2.13
 -16  24  -1   47.49    2.26
 -24   5   1   26.10    2.45
 -24   5   1   27.10    1.95
  19 -24   1   27.29    1.60
  19 -24   1   23.00    1.58
   5  19   1   29.38    2.10
 -24   5   1   27.88    1.95
   5  19   1   26.46    1.54
 -19  24  -1   27.19    2.09
 -19  24  -1   26.98    1.77
 -19  24  -1   24.23    1.87
  -5 -19  -1   27.92    1.98
  24  -5  -1   28.63    1.85
 -24   2   1    7.33    1.65
  22 -24   1    8.40    1.18
  22 -24   1   10.34    0.96
 -24   2   1   10.98    1.40
   2  22   1    9.20    1.34
   2  22   1   11.08    0.97
 -24   2   1   14.15    1.67
  22 -24   1    7.93    1.11
 -22  24  -1   13.84    2.29
  24  -2  -1   10.58    1.59
  24  -2  -1   11.26    2.05
 -22  24  -1   10.40    1.38
 -22  24  -1    9.87    1.42
  -2 -22  -1    8.80    1.37
  24  -2  -1   10.42    1.37
  25 -24   1    5.65    0.91
  25 -24   1    4.20    0.96
  -1  25   1    5.22    0.93
 -24  -1   1    4.51    1.07
 -24  -1   1    5.01    1.13
  -1  25   1    5.04    1.08
 -24  -1   1    4.08    1.38
  25 -24   1    5.00    1.04
 -25  24  -1    0.26    1.34
  24   1  -1    3.13    1.54
 -25  24  -1    4.12    1.12
  24   1  -1    6.23    1.17
  24   1  -1    3.49    0.97
 -25  24  -1    4.22    1.24
 -25  24  -1    6.12    1.25
 -24  -4   1   -0.04    0.95
 -24  -4   1    0.66    0.83
  28 -24   1    0.29    0.62
  -4  28   1    0.05    0.53
  28 -24   1   -0.12    0.70
  28 -24   1    0.54    0.63
  -4  28   1   -0.57    0.37
 -24  -4   1    0.73    0.90
  -4  28   1   -0.08    0.69
 -28  24  -1   -0.02    1.02
  24   4  -1   -0.40    0.57
 -28  24  -1    0.48    0.87
 -28  24  -1    0.31    0.87
 -28  24  -1   -0.94    1.25
  24   4  -1    0.75    1.38
  24   4  -1   -0.59    0.57
 -24  -7   1    0.13    0.90
  -7  31   1   -0.17    0.50
  31 -24   1    0.67    0.74
  -7  31   1    0.01    0.76
  31 -24   1   -0.82    0.70
 -24  -7   1    1.18    1.27
 -24  -7   1   -1.84    0.68
  -7  31   1   -0.30    0.49
  24   7  -1   -0.58    0.71
  24   7  -1   -1.70    1.20
 -31  24  -1   -0.24    0.81
  24   7  -1   -0.04    0.66
 -31  24  -1   -0.44    1.27
 -31  24  -1   -1.00    0.63
 -31  24  -1    0.34    1.11
 -24 -10   1    1.89    1.11
 -10  34   1   -0.38    0.80
  34 -24   1    0.67    0.84
 -24 -10   1    3.20    1.56
 -10  34   1    2.08    0.66
 -24 -10   1    1.04    1.05
 -10  34   1    1.03    0.69
  34 -24   1    0.83    0.85
 -34  24  -1   -3.45    1.53
 -34  24  -1    1.43    1.16
  24  10  -1    0.41    0.87
  24  10  -1    1.15    0.76
  24  10  -1    1.88    1.80
 -34  24  -1    0.46    1.06
 -34  24  -1    3.55    1.32
  37 -24   1   -0.06    0.90
  37 -24   1    0.56    0.96
 -24 -13   1    0.13    1.12
 -13  37   1    0.97    0.96
 -24 -13   1    2.46    1.14
  37 -24   1    0.06    2.13
 -13  37   1    1.37    0.63
 -13  37   1    1.29    0.89
 -24 -13   1   -0.49    1.38
 -24 -13   1    3.72    3.15
 -37  24  -1    2.15    1.41
 -37  24  -1   -0.35    1.10
  24  13  -1    1.17    0.84
 -37  24  -1   -0.16    1.54
 -37  24  -1    1.13    1.11
  24  13  -1    1.77    1.78
  24  13  -1    2.72    1.09
  40 -24   1    2.18    1.13
  40 -24   1    5.48    2.56
 -24 -16   1    1.08    1.17
 -16  40   1    0.86    0.87
 -24 -16   1    1.00    1.58
 -24 -16   1    3.71    2.58
 -24 -16   1    2.34    0.81
  40 -24   1    1.25    1.10
 -16  40   1    2.27    1.01
 -40  24  -1    1.99    1.37
  24  16  -1    2.52    1.18
  24  16  -1    1.23    0.89
 -40  24  -1   -1.39    1.76
  24  16  -1    1.33    1.80
 -40  24  -1   -0.76    1.24
 -40  24  -1    0.12    1.16
 -24 -19   1    1.15    1.16
 -19  43   1    0.41    0.91
  43 -24   1    1.02    1.06
 -24 -19   1    1.41    1.41
 -19  43   1    0.66    0.69
  43 -24   1    1.91    1.22
 -24 -19   1    1.60    1.42
 -19  43   1    1.02    0.43
  43 -24   1   -0.86    2.23
 -24 -19   1    1.04    0.68
 -19  43   1   -0.54    0.79
 -43  24  -1    0.28    1.54
 -43  24  -1    0.32    1.20
  19 -43  -1    0.14    1.02
  24  19  -1   -0.36    1.65
  24  19  -1    0.67    0.84
 -22  46   1    1.02    0.52
 -24 -22   1    2.47    1.30
 -24 -22   1    1.39    1.18
 -22  46   1    0.17    0.91
  46 -24   1    0.88    2.30
  46 -24   1    0.69    1.21
 -24 -22   1    0.37    0.53
 -22  46   1    1.22    0.94
 -24 -22   1    1.43    0.93
 -22  46   1    0.08    0.69
 -22  46   1    0.65    1.81
  46 -24   1    2.77    1.17
  24  22  -1   -1.39    1.62
  24  22  -1    0.67    0.72
  22 -46  -1    2.36    1.22
 -46  24  -1    0.57    1.22
 -25  49   1    0.11    0.74
 -24 -25   1   -0.78    1.22
 -25  49   1    0.78    0.64
 -25  49   1   -0.33    0.85
 -24 -25   1    1.08    0.89
  49 -24   1   -0.29    2.08
 -25  49   1    2.10    1.03
  49 -24   1   -0.14    0.96
 -24 -25   1    1.14    1.09
 -24 -25   1   -0.12    0.48
  49 -24   1    0.87    1.07
  25 -49  -1    0.78    1.69
  24  25  -1    1.20    0.81
 -49  24  -1    0.14    1.18
 -21 -25   1   -0.14    0.49
 -25  46   1   -0.58    1.03
 -25  46   1   -0.16    0.89
 -21 -25   1   -0.73    0.75
 -25  46   1   -0.01    0.91
 -25  46   1   -0.69    0.66
 -25  46   1    0.49    0.61
  46 -21   1    1.50    1.05
 -21 -25   1   -0.70    0.87
  46 -21   1    0.05    2.05
 -21 -25   1    1.00    0.97
  46 -21   1    0.60    1.16
  21  25  -1    0.91    0.71
  21  25  -1   -1.02    1.44
 -46  21  -1   -1.67    0.82
  43 -18   1    2.44    1.21
 -18 -25   1    6.05    1.23
 -18 -25   1    2.54    0.64
 -18 -25   1    0.36    0.79
  43 -18   1    0.01    1.10
 -25  43   1    1.46    1.05
  43 -18   1    3.95    2.77
 -25  43   1    4.91    1.06
 -18 -25   1    2.22    1.12
 -18 -25   1    1.44    1.79
 -43  18  -1    0.73    1.14
  18  25  -1    2.49    2.05
  18  25  -1    0.43    0.68
 -15 -25   1   -0.92    0.65
  40 -15   1    1.16    1.16
 -25  40   1    0.38    0.73
  40 -15   1    1.87    1.19
 -25  40   1    1.95    1.09
 -15 -25   1    0.06    0.62
 -25  40   1    0.42    1.19
 -25  40   1    0.87    0.64
 -15 -25   1    0.34    0.99
  40 -15   1   -1.24    2.21
 -40  15  -1   -0.13    0.99
  15  25  -1    0.94    1.57
 -40  15  -1   -3.87    1.61
 -40  15  -1    0.86    1.39
 -40  15  -1    0.16    1.35
  15  25  -1    0.61    0.63
 -12 -25   1   -0.91    0.75
  37 -12   1   -1.84    0.80
 -25  37   1    0.57    0.80
 -12 -25   1   -0.09    1.08
 -25  37   1    0.44    0.83
 -25  37   1    0.69    0.66
 -25  37   1    2.07    1.22
  37 -12   1    3.76    2.26
  37 -12   1    0.58    1.06
  25 -37  -1    1.54    1.37
  12  25  -1   -1.23    1.23
 -37  12  -1    1.79    1.90
 -37  12  -1   -1.60    0.73
  12  25  -1   -0.24    0.50
 -37  12  -1    0.39    1.26
 -37  12  -1   -0.70    1.30
 -25  34   1    1.88    0.72
 -25  34   1    1.11    0.85
  -9 -25   1   -0.08    0.71
  34  -9   1    1.25    1.97
  34  -9   1    0.30    0.86
  -9 -25   1    3.41    1.56
 -25  34   1    2.45    1.35
  34  -9   1    1.62    1.11
 -25  34   1    0.35    0.82
   9  25  -1    1.04    0.47
 -34   9  -1    2.05    1.21
   9  25  -1    1.50    1.28
 -34   9  -1    0.77    1.52
 -34   9  -1    1.40    1.37
  25 -34  -1    2.01    1.24
 -34   9  -1    2.76    1.18
 -25  31   1    4.97    1.45
  31  -6   1    6.27    2.16
 -25  31   1    2.10    0.87
  31  -6   1    2.92    1.11
  31  -6   1    4.79    1.26
  -6 -25   1    3.66    0.81
  -6 -25   1    0.83    1.37
 -25  31   1    4.42    1.00
 -31   6  -1    3.74    1.11
  25 -31  -1    2.75    1.16
 -31   6  -1    2.90    1.58
   6  25  -1    5.69    1.63
 -31   6  -1    5.19    1.59
 -31   6  -1    4.98    1.61
 -25  28   1    0.30    1.02
  28  -3   1   -1.91    1.44
 -25  28   1   -0.77    0.50
  -3 -25   1   -0.18    0.50
  28  -3   1   -0.70    0.77
 -25  28   1   -0.22    0.58
 -25  28   1    0.44    0.71
  28  -3   1   -0.61    0.78
 -28   3  -1   -0.68    0.60
   3  25  -1   -1.56    0.75
 -28   3  -1    0.39    0.97
 -28   3  -1   -0.28    0.99
 -28   3  -1    0.61    1.28
   3  25  -1    0.19    0.90
  25 -28  -1    0.11    0.84
  25   0   1    2.53    1.58
 -25  25   1    2.81    0.90
 -25  25   1    4.80    0.92
   0 -25   1    3.89    0.73
  25   0   1    3.75    1.14
 -25  25   1    3.01    0.88
 -25  25   1    6.24    1.35
  25   0   1    3.72    1.20
 -25   0  -1    2.97    1.43
 -25   0  -1    3.37    1.25
   0  25  -1    2.58    1.22
   0  25  -1    1.86    0.91
   0  25  -1    4.05    1.00
  25 -25  -1    2.61    1.08
 -25   0  -1    3.82    0.95
 -25  22   1    9.85    1.37
  22   3   1   10.28    1.41
  22   3   1    8.14    1.33
  22   3   1    8.57    2.13
 -25  22   1    9.58    1.60
 -25  22   1    9.23    1.34
 -25  22   1    7.84    1.11
   3 -25   1   10.13    1.00
 -22  -3  -1    9.96    1.62
  25 -22  -1   11.80    1.94
  -3  25  -1   10.72    1.71
  -3  25  -1   10.23    1.26
 -22  -3  -1   10.20    1.24
  -3  25  -1    8.80    1.29
 -22  -3  -1   11.64    1.93
  25 -22  -1    8.16    1.35
  19   6   1    5.55    1.13
 -25  19   1    9.63    1.36
 -25  19   1   11.10    1.64
   6 -25   1    9.28    1.00
 -25  19   1    7.78    1.22
  19   6   1    9.41    1.33
 -25  19   1   10.19    1.29
 -19  -6  -1    8.88    1.53
  -6  25  -1   11.10    1.14
  -6  25  -1    8.10    1.53
  -6  25  -1   11.03    1.39
 -19  -6  -1   11.56    1.87
  25 -19  -1    9.85    1.96
 -19  -6  -1    9.02    1.04
  25 -19  -1    8.76    1.36
 -25  16   1    2.05    0.72
  16   9   1    1.28    1.15
 -25  16   1    3.13    0.88
  16   9   1    1.45    0.79
 -25  16   1    0.59    1.20
 -25  16   1    1.87    0.81
   9 -25   1    2.18    0.50
   9 -25   1    3.22    0.69
  16   9   1    1.02    0.81
 -16  -9  -1    2.28    0.60
 -16  -9  -1    1.66    1.12
  -9  25  -1    2.12    0.62
 -16  -9  -1    1.93    0.90
  25 -16  -1    2.21    1.35
  25 -16  -1    1.77    0.80
  -9  25  -1    1.55    0.84
  12 -25   1    4.12    0.78
  12 -25   1    2.45    0.56
 -25  13   1    2.72    0.86
  13  12   1    4.01    0.96
  13  12   1    4.43    1.00
 -25  13   1    3.64    0.99
  13  12   1    3.32    1.23
[truncated: 1,819,986 more chars]
