# Supplementary material for: Inflatable porous organic crystals
Source: Nat Mater. 2025 Nov 3;25(3):481–6. doi: 10.1038/s41563-025-02393-6 (PMC12960203; doi:10.1038/s41563-025-02393-6)
Supplement: Supplementary file 27 — (CCDC 2404639) Crystal structure of T1 at 50 bar of CH4. [file 41563_2025_2393_MOESM27_ESM.cif]

 
data_T1_M50
 
_audit_creation_method            'SHELXL-2019/3'
_shelx_SHELXL_version_number      '2019/3'
_chemical_name_systematic         ?
_chemical_name_common             ?
_chemical_melting_point           ?
_chemical_formula_moiety          'C42 H48 N6 O6, 2(C H4)'
_chemical_formula_sum
 'C44 H56 N6 O6' 
_chemical_formula_weight          764.94

loop_
 _atom_type_symbol
 _atom_type_description
 _atom_type_scat_dispersion_real
 _atom_type_scat_dispersion_imag
 _atom_type_scat_source
 'C'  'C'   0.0033   0.0016
 'International Tables Vol C Tables 4.2.6.8 and 6.1.1.4'
 'H'  'H'   0.0000   0.0000
 'International Tables Vol C Tables 4.2.6.8 and 6.1.1.4'
 'N'  'N'   0.0061   0.0033
 'International Tables Vol C Tables 4.2.6.8 and 6.1.1.4'
 'O'  'O'   0.0106   0.0060
 'International Tables Vol C Tables 4.2.6.8 and 6.1.1.4'
 
_space_group_crystal_system       trigonal
_space_group_IT_number            146
_space_group_name_H-M_alt         'R 3 :H'
_space_group_name_Hall            'R 3'
 
_shelx_space_group_comment
;
The symmetry employed for this shelxl refinement is uniquely defined
by the following loop, which should always be used as a source of
symmetry information in preference to the above space-group names.
They are only intended as comments.
;
 
loop_
 _space_group_symop_operation_xyz
 'x, y, z'
 '-y, x-y, z'
 '-x+y, -x, z'
 'x+2/3, y+1/3, z+1/3'
 '-y+2/3, x-y+1/3, z+1/3'
 '-x+y+2/3, -x+1/3, z+1/3'
 'x+1/3, y+2/3, z+2/3'
 '-y+1/3, x-y+2/3, z+2/3'
 '-x+y+1/3, -x+2/3, z+2/3'
 
_cell_length_a                    50.5703(12)
_cell_length_b                    50.5703(12)
_cell_length_c                    9.9592(4)
_cell_angle_alpha                 90
_cell_angle_beta                  90
_cell_angle_gamma                 120
_cell_volume                      22057.0(14)
_cell_formula_units_Z             18
_cell_measurement_temperature     300(2)
_cell_measurement_reflns_used     6071
_cell_measurement_theta_min       2.247
_cell_measurement_theta_max       12.866
 
_exptl_crystal_description        Rod
_exptl_crystal_colour             yellow
_exptl_crystal_density_meas       ?
_exptl_crystal_density_method     ?
_exptl_crystal_density_diffrn     1.037          
_exptl_crystal_F_000              7380
_exptl_transmission_factor_min    ?
_exptl_transmission_factor_max    ?
_exptl_crystal_size_max           0.391
_exptl_crystal_size_mid           0.090
_exptl_crystal_size_min           0.085
_exptl_absorpt_coefficient_mu     0.070
_shelx_estimated_absorpt_T_min    ?
_shelx_estimated_absorpt_T_max    ?
_exptl_absorpt_correction_type    'multi-scan'
_exptl_absorpt_correction_T_min   0.858
_exptl_absorpt_correction_T_max   1.000
_exptl_absorpt_process_details    'SADABS, 2016'
_exptl_absorpt_special_details    ?
_diffrn_ambient_temperature       300(2)
_diffrn_radiation_wavelength      0.71073
_diffrn_radiation_type            MoK\a
_diffrn_source 			  'microfocus sealed tube'
_diffrn_measurement_device 	  'four-circle diffractometer' 
_diffrn_measurement_device_type   'Bruker D8 Venture'
_diffrn_measurement_method 	  '\f and \w scans'
_diffrn_detector_area_resol_mean   ? 
_diffrn_standards_number 	   0
_diffrn_standards_interval_count   . 
_diffrn_standards_interval_time    . 
_diffrn_standards_decay_% 	   ?
_diffrn_reflns_number             76318
_diffrn_reflns_av_unetI/netI      0.1093
_diffrn_reflns_av_R_equivalents   0.1571
_diffrn_reflns_limit_h_min        -53
_diffrn_reflns_limit_h_max        53
_diffrn_reflns_limit_k_min        -53
_diffrn_reflns_limit_k_max        53
_diffrn_reflns_limit_l_min        -10
_diffrn_reflns_limit_l_max        10
_diffrn_reflns_theta_min          2.097
_diffrn_reflns_theta_max          21.977
_diffrn_reflns_theta_full         21.977
_diffrn_measured_fraction_theta_max   0.999
_diffrn_measured_fraction_theta_full  0.999
_diffrn_reflns_Laue_measured_fraction_max    0.999
_diffrn_reflns_Laue_measured_fraction_full   0.999
_diffrn_reflns_point_group_measured_fraction_max   0.999
_diffrn_reflns_point_group_measured_fraction_full  0.999
_reflns_number_total              12005
_reflns_number_gt                 4305
_reflns_threshold_expression      'I > 2\s(I)'
_reflns_Friedel_coverage          1.000
_reflns_Friedel_fraction_max      0.998
_reflns_Friedel_fraction_full     0.998
 
_reflns_special_details
;
 Reflections were merged by SHELXL according to the crystal
 class for the calculation of statistics and refinement.
 
 _reflns_Friedel_fraction is defined as the number of unique
 Friedel pairs measured divided by the number that would be
 possible theoretically, ignoring centric projections and
 systematic absences.
;
 
_computing_data_collection        'APEX4 (Bruker, 2021)'
_computing_cell_refinement        'SAINT V8.40A (Bruker, 2019)'
_computing_data_reduction         'SAINT V8.40A (Bruker, 2019)'
_computing_structure_solution     'SHELXD 2018/2 (Sheldrick, 2018)'
_computing_structure_refinement   'SHELXL-2018/3 (Sheldrick, 2018)'
_computing_molecular_graphics  'X-Seed (Barbour, 2020; Atwood & Barbour, 2003)'
_computing_publication_material   ?
_refine_special_details           
;
Formula was adjusted to include the CH4 guest molecules that cannot be modeled. 
Values of included CH4 are based on sorption data.
;
_refine_ls_structure_factor_coef  Fsqd
_refine_ls_matrix_type            full
_refine_ls_weighting_scheme       calc
_refine_ls_weighting_details
'w=1/[\s^2^(Fo^2^)+(0.1718P)^2^] where P=(Fo^2^+2Fc^2^)/3'
_atom_sites_solution_primary      'dual space'
_atom_sites_solution_secondary    difmap
_atom_sites_solution_hydrogens    geom
_refine_ls_hydrogen_treatment     constr
_refine_ls_extinction_method      none
_refine_ls_extinction_coef        .
_refine_ls_abs_structure_details
;
 Flack x determined using 1331 quotients [(I+)-(I-)]/[(I+)+(I-)]
 (Parsons, Flack and Wagner, Acta Cryst. B69 (2013) 249-259).
;
_refine_ls_abs_structure_Flack    -1.3(9)
_chemical_absolute_configuration  rm
_refine_ls_number_reflns          12005
_refine_ls_number_parameters      985
_refine_ls_number_restraints      1597
_refine_ls_R_factor_all           0.2484
_refine_ls_R_factor_gt            0.1044
_refine_ls_wR_factor_ref          0.3452
_refine_ls_wR_factor_gt           0.2479
_refine_ls_goodness_of_fit_ref    1.000
_refine_ls_restrained_S_all       0.945
_refine_ls_shift/su_max           0.000
_refine_ls_shift/su_mean          0.000
 
loop_
 _atom_site_label
 _atom_site_type_symbol
 _atom_site_fract_x
 _atom_site_fract_y
 _atom_site_fract_z
 _atom_site_U_iso_or_equiv
 _atom_site_adp_type
 _atom_site_occupancy
 _atom_site_site_symmetry_order  
 _atom_site_calc_flag
 _atom_site_refinement_flags_posn
 _atom_site_refinement_flags_adp
 _atom_site_refinement_flags_occupancy
 _atom_site_disorder_assembly
 _atom_site_disorder_group
O9B O 0.0932(3) -0.0836(3) 0.0433(13) 0.121(4) Uani 1 1 d . U . . .
H9B H 0.082279 -0.090999 0.109408 0.182 Uiso 1 1 calc R U . . .
C3C C 0.2700(4) 0.0059(4) 0.079(2) 0.105(5) Uani 1 1 d . U . . .
O9C O 0.2506(3) 0.0252(3) -0.0877(16) 0.146(5) Uani 1 1 d . U . . .
H9C H 0.249736 0.010420 -0.126271 0.219 Uiso 1 1 calc R U . . .
C4C C 0.2816(4) 0.0088(5) 0.208(2) 0.111(5) Uani 1 1 d . U . . .
H4C H 0.288441 -0.004234 0.235944 0.133 Uiso 1 1 calc R U . . .
C6B C 0.1612(5) -0.0858(4) -0.057(2) 0.114(5) Uani 1 1 d . U . . .
N12C N 0.2830(3) 0.0769(4) 0.470(2) 0.110(4) Uani 1 1 d . U . . .
N1A N 0.2292(4) 0.0634(5) 0.6219(17) 0.120(5) Uani 1 1 d . U . . .
O10C O 0.2954(3) 0.0331(3) 0.4232(15) 0.140(4) Uani 1 1 d . U . . .
H10C H 0.295945 0.047697 0.462068 0.209 Uiso 1 1 calc R U . . .
N1C N 0.2613(4) -0.0184(4) -0.131(2) 0.116(5) Uani 1 1 d . U . . .
C18F C 0.1647(4) 0.0549(4) -0.052(2) 0.122(6) Uani 1 1 d . U . . .
H18F H 0.182130 0.060404 -0.111264 0.146 Uiso 1 1 calc R U . . .
C5C C 0.2831(4) 0.0305(5) 0.294(3) 0.117(6) Uani 1 1 d . U . . .
C6C C 0.2738(4) 0.0518(5) 0.255(2) 0.108(5) Uani 1 1 d . U . . .
N12F N 0.1990(3) 0.0779(3) 0.1379(19) 0.118(5) Uani 1 1 d . U . . .
C2C C 0.2696(4) -0.0166(4) -0.011(2) 0.103(5) Uani 1 1 d . U . . .
H2C H 0.275716 -0.030103 0.019882 0.124 Uiso 1 1 calc R U . . .
C18A C 0.0530(5) -0.1276(6) 0.379(2) 0.150(7) Uani 1 1 d . U . . .
H18A H 0.060275 -0.137474 0.442017 0.180 Uiso 1 1 calc R U . . .
N12B N 0.2070(4) -0.0762(4) -0.1760(19) 0.128(5) Uani 1 1 d . U . . .
N1D N 0.1564(4) 0.0793(4) -0.0490(18) 0.118(5) Uani 1 1 d . U . . .
C13C C 0.2805(4) 0.0999(4) 0.552(2) 0.108(5) Uani 1 1 d . U . . .
H13C H 0.271885 0.110104 0.498892 0.129 Uiso 1 1 calc R U . . .
C13F C 0.1723(5) 0.0506(4) 0.093(2) 0.121(6) Uani 1 1 d . U . . .
H13F H 0.154979 0.046144 0.152114 0.145 Uiso 1 1 calc R U . . .
C18B C 0.2610(4) -0.0412(5) -0.225(2) 0.115(5) Uani 1 1 d . U . . .
H18B H 0.266262 -0.054830 -0.177723 0.138 Uiso 1 1 calc R U . . .
C13B C 0.2282(4) -0.0597(4) -0.283(2) 0.116(5) Uani 1 1 d . U . . .
H13B H 0.222515 -0.045664 -0.324073 0.140 Uiso 1 1 calc R U . . .
N1E N 0.2011(5) 0.2798(4) -0.005(2) 0.143(6) Uani 1 1 d . U . . .
O10F O 0.2552(3) 0.1248(3) 0.1291(17) 0.158(5) Uani 1 1 d . U . . .
H10F H 0.240126 0.108783 0.105545 0.237 Uiso 1 1 calc R U . . .
N12E N 0.2876(4) 0.2626(4) 0.546(2) 0.140(6) Uani 1 1 d . U . . .
N1F N 0.2855(4) 0.2058(4) 0.604(2) 0.130(5) Uani 1 1 d . U . . .
O9F O 0.2342(4) 0.1589(3) 0.6181(18) 0.191(7) Uani 1 1 d . U . . .
H9F H 0.249956 0.173022 0.649399 0.286 Uiso 1 1 calc R U . . .
C7C C 0.2636(4) 0.0488(5) 0.123(2) 0.115(6) Uani 1 1 d . U . . .
H7C H 0.258234 0.062738 0.091455 0.138 Uiso 1 1 calc R U . . .
C8C C 0.2609(4) 0.0267(5) 0.039(2) 0.111(5) Uani 1 1 d . U . . .
O9A O 0.1760(3) 0.0527(3) 0.5334(17) 0.163(6) Uani 1 1 d . U . . .
H9A H 0.194166 0.062759 0.553419 0.245 Uiso 1 1 calc R U . . .
C11D C 0.1562(4) 0.2072(5) -0.124(2) 0.112(6) Uani 1 1 d . U . . .
H11D H 0.140057 0.206030 -0.074515 0.134 Uiso 1 1 calc R U . . .
N1B N 0.0742(4) -0.1156(4) 0.2605(17) 0.127(5) Uani 1 1 d . U . . .
N12D N 0.1723(4) 0.2310(4) -0.1892(18) 0.128(5) Uani 1 1 d . U . . .
C18C C 0.2602(5) 0.0832(5) 0.666(2) 0.119(6) Uani 1 1 d . U . . .
H18C H 0.267584 0.070535 0.707437 0.143 Uiso 1 1 calc R U . . .
C8F C 0.2398(5) 0.1524(5) 0.490(3) 0.128(7) Uani 1 1 d . U . . .
C11B C 0.1843(5) -0.0723(4) -0.165(2) 0.121(6) Uani 1 1 d . U . . .
H11B H 0.181897 -0.060290 -0.229155 0.146 Uiso 1 1 calc R U . . .
C14F C 0.1785(5) 0.0243(4) 0.096(3) 0.155(8) Uani 1 1 d . U . . .
H14A H 0.183297 0.021102 0.186820 0.186 Uiso 1 1 calc R U . . .
H14B H 0.195808 0.028805 0.038945 0.186 Uiso 1 1 calc R U . . .
C11C C 0.2744(4) 0.0751(5) 0.346(3) 0.115(6) Uani 1 1 d . U . . .
H11C H 0.268530 0.088743 0.313931 0.138 Uiso 1 1 calc R U . . .
C6D C 0.1612(4) 0.1804(4) -0.119(2) 0.111(6) Uani 1 1 d . U . . .
O10E O 0.3042(3) 0.2843(3) 0.3049(17) 0.153(5) Uani 1 1 d . U . . .
H10E H 0.305710 0.278294 0.379381 0.230 Uiso 1 1 calc R U . . .
C8B C 0.1154(5) -0.0909(4) 0.044(2) 0.112(6) Uani 1 1 d . U . . .
C13E C 0.2921(4) 0.2537(5) 0.683(3) 0.139(7) Uani 1 1 d . U . . .
H13E H 0.272239 0.241397 0.726475 0.166 Uiso 1 1 calc R U . . .
C5E C 0.2738(5) 0.2775(5) 0.285(3) 0.135(7) Uani 1 1 d . U . . .
C17B C 0.2834(4) -0.0250(5) -0.334(2) 0.121(6) Uani 1 1 d . U . . .
H17A H 0.303862 -0.014483 -0.296902 0.146 Uiso 1 1 calc R U . . .
H17B H 0.279486 -0.009769 -0.374255 0.146 Uiso 1 1 calc R U . . .
N12A N 0.0845(4) -0.0798(5) 0.4941(18) 0.142(6) Uani 1 1 d . U . . .
C8D C 0.1446(5) 0.1294(5) -0.048(2) 0.128(7) Uani 1 1 d . U . . .
C6F C 0.2222(5) 0.1173(5) 0.309(2) 0.112(5) Uani 1 1 d . U . . .
C5F C 0.2494(6) 0.1338(5) 0.250(3) 0.126(6) Uani 1 1 d . U . . .
C7B C 0.1373(4) -0.0796(4) -0.054(2) 0.105(5) Uani 1 1 d . U . . .
H7B H 0.136216 -0.067298 -0.120772 0.126 Uiso 1 1 calc R U . . .
C11F C 0.1963(5) 0.0888(5) 0.250(3) 0.125(6) Uani 1 1 d . U . . .
H11F H 0.177864 0.078835 0.296277 0.150 Uiso 1 1 calc R U . . .
C3F C 0.2674(5) 0.1695(5) 0.431(2) 0.123(6) Uani 1 1 d . U . . .
C7F C 0.2180(5) 0.1264(5) 0.433(2) 0.121(6) Uani 1 1 d . U . . .
H7F H 0.199814 0.114378 0.479236 0.146 Uiso 1 1 calc R U . . .
O9D O 0.1226(3) 0.1030(3) 0.0150(19) 0.176(7) Uani 1 1 d . U . . .
H9D H 0.127069 0.089586 0.007038 0.264 Uiso 1 1 calc R U . . .
C3A C 0.1874(5) 0.0142(5) 0.580(2) 0.128(6) Uani 1 1 d . U . . .
C3D C 0.1692(5) 0.1307(5) -0.104(2) 0.122(6) Uani 1 1 d . U . . .
C14E C 0.3113(5) 0.2828(5) 0.765(3) 0.149(7) Uani 1 1 d . U . . .
H14C H 0.330453 0.295743 0.719530 0.179 Uiso 1 1 calc R U . . .
H14D H 0.300439 0.294052 0.773118 0.179 Uiso 1 1 calc R U . . .
C3B C 0.1180(5) -0.1080(5) 0.146(2) 0.117(6) Uani 1 1 d . U . . .
O10B O 0.1855(4) -0.1103(4) 0.0401(19) 0.195(8) Uani 1 1 d . U . . .
H10B H 0.197838 -0.100626 -0.019222 0.292 Uiso 1 1 calc R U . . .
C6A C 0.1278(5) -0.0288(6) 0.512(2) 0.124(6) Uani 1 1 d . U . . .
C13D C 0.1642(4) 0.2539(5) -0.188(2) 0.122(6) Uani 1 1 d . U . . .
H13D H 0.147439 0.248583 -0.124526 0.146 Uiso 1 1 calc R U . . .
C5B C 0.1623(5) -0.1042(5) 0.037(3) 0.140(7) Uani 1 1 d . U . . .
C18D C 0.1930(5) 0.2836(5) -0.143(3) 0.150(7) Uani 1 1 d . U . . .
H18D H 0.209962 0.288098 -0.203632 0.180 Uiso 1 1 calc R U . . .
C13A C 0.0527(5) -0.1006(6) 0.448(2) 0.154(8) Uani 1 1 d . U . . .
H13A H 0.046081 -0.090090 0.385857 0.185 Uiso 1 1 calc R U . . .
C5D C 0.1861(5) 0.1822(6) -0.171(3) 0.164(9) Uani 1 1 d . U . . .
C7D C 0.1403(4) 0.1541(5) -0.056(2) 0.124(6) Uani 1 1 d . U . . .
H7D H 0.123015 0.152941 -0.017461 0.149 Uiso 1 1 calc R U . . .
O10A O 0.1389(4) -0.0693(4) 0.561(2) 0.193(7) Uani 1 1 d . U . . .
H10A H 0.121406 -0.080371 0.534964 0.289 Uiso 1 1 calc R U . . .
C3E C 0.2370(6) 0.2788(5) 0.142(3) 0.135(6) Uani 1 1 d . U . . .
C2A C 0.2184(5) 0.0356(6) 0.624(2) 0.136(7) Uani 1 1 d . U . . .
H2A H 0.230608 0.027844 0.654032 0.163 Uiso 1 1 calc R U . . .
C16F C 0.1418(6) -0.0014(5) -0.092(3) 0.165(9) Uani 1 1 d . U . . .
H16A H 0.123599 -0.019986 -0.118576 0.198 Uiso 1 1 calc R U . . .
H16B H 0.158249 0.001997 -0.152183 0.198 Uiso 1 1 calc R U . . .
C17A C 0.0206(5) -0.1509(6) 0.332(3) 0.190(11) Uani 1 1 d . U . . .
H17C H 0.013296 -0.141136 0.269805 0.227 Uiso 1 1 calc R U . . .
H17D H 0.020955 -0.167511 0.284527 0.227 Uiso 1 1 calc R U . . .
C2F C 0.2904(5) 0.1976(5) 0.490(2) 0.131(7) Uani 1 1 d . U . . .
H2F H 0.308740 0.209740 0.445626 0.157 Uiso 1 1 calc R U . . .
O9E O 0.1862(3) 0.2606(5) 0.234(2) 0.202(7) Uani 1 1 d . U . . .
H9E H 0.183510 0.265478 0.158416 0.303 Uiso 1 1 calc R U . . .
C2B C 0.0971(6) -0.1199(4) 0.252(2) 0.132(7) Uani 1 1 d . U . . .
H2B H 0.099883 -0.131185 0.318952 0.159 Uiso 1 1 calc R U . . .
C4F C 0.2717(5) 0.1598(5) 0.309(2) 0.134(7) Uani 1 1 d . U . . .
H4F H 0.290214 0.171305 0.264667 0.161 Uiso 1 1 calc R U . . .
C6E C 0.2533(5) 0.2632(5) 0.389(3) 0.137(7) Uani 1 1 d . U . . .
C14C C 0.3118(5) 0.1220(5) 0.597(2) 0.130(6) Uani 1 1 d . U . . .
H14E H 0.324125 0.132714 0.519090 0.156 Uiso 1 1 calc R U . . .
H14F H 0.320792 0.111132 0.639056 0.156 Uiso 1 1 calc R U . . .
O10D O 0.2075(4) 0.2077(4) -0.236(3) 0.250(11) Uani 1 1 d . U . . .
H10D H 0.201836 0.220284 -0.239205 0.375 Uiso 1 1 calc R U . . .
C16B C 0.2815(5) -0.0472(5) -0.443(2) 0.135(7) Uani 1 1 d . U . . .
H16C H 0.296200 -0.035797 -0.512802 0.162 Uiso 1 1 calc R U . . .
H16D H 0.287176 -0.061245 -0.403804 0.162 Uiso 1 1 calc R U . . .
C16C C 0.2923(5) 0.1273(6) 0.817(2) 0.169(9) Uani 1 1 d . U . . .
H16E H 0.301585 0.116878 0.861859 0.203 Uiso 1 1 calc R U . . .
H16F H 0.291049 0.141076 0.881358 0.203 Uiso 1 1 calc R U . . .
C18E C 0.3078(5) 0.2354(5) 0.673(3) 0.141(7) Uani 1 1 d . U . . .
H18E H 0.326465 0.246423 0.619316 0.169 Uiso 1 1 calc R U . . .
C2D C 0.1741(5) 0.1043(6) -0.103(2) 0.128(7) Uani 1 1 d . U . . .
H2D H 0.191465 0.106345 -0.145005 0.154 Uiso 1 1 calc R U . . .
C11A C 0.0963(5) -0.0514(6) 0.477(2) 0.135(7) Uani 1 1 d . U . . .
H11A H 0.084142 -0.044372 0.438991 0.162 Uiso 1 1 calc R U . . .
C4E C 0.2660(5) 0.2846(5) 0.164(3) 0.140(7) Uani 1 1 d . U . . .
H4E H 0.280577 0.293468 0.096267 0.168 Uiso 1 1 calc R U . . .
C8E C 0.2160(6) 0.2665(6) 0.245(3) 0.151(8) Uani 1 1 d . U . . .
C15C C 0.3118(5) 0.1453(6) 0.696(3) 0.161(9) Uani 1 1 d . U . . .
H15A H 0.332455 0.159640 0.724953 0.193 Uiso 1 1 calc R U . . .
H15B H 0.303225 0.156726 0.654569 0.193 Uiso 1 1 calc R U . . .
C4B C 0.1415(5) -0.1149(5) 0.141(3) 0.147(7) Uani 1 1 d . U . . .
H4B H 0.143214 -0.126672 0.208808 0.177 Uiso 1 1 calc R U . . .
C14D C 0.1545(5) 0.2569(5) -0.328(3) 0.149(7) Uani 1 1 d . U . . .
H14G H 0.170691 0.260741 -0.390441 0.179 Uiso 1 1 calc R U . . .
H14H H 0.136584 0.237801 -0.353151 0.179 Uiso 1 1 calc R U . . .
C4A C 0.1770(5) -0.0172(6) 0.586(3) 0.154(8) Uani 1 1 d . U . . .
H4A H 0.190409 -0.023830 0.612708 0.185 Uiso 1 1 calc R U . . .
C15F C 0.1500(7) -0.0045(5) 0.046(3) 0.180(9) Uani 1 1 d . U . . .
H15C H 0.153601 -0.021598 0.049982 0.216 Uiso 1 1 calc R U . . .
H15D H 0.133016 -0.008937 0.104721 0.216 Uiso 1 1 calc R U . . .
C17C C 0.2601(5) 0.1038(6) 0.769(3) 0.157(8) Uani 1 1 d . U . . .
H17E H 0.248160 0.091787 0.845166 0.188 Uiso 1 1 calc R U . . .
H17F H 0.250238 0.114512 0.733114 0.188 Uiso 1 1 calc R U . . .
C7A C 0.1377(5) 0.0018(6) 0.503(2) 0.130(7) Uani 1 1 d . U . . .
H7A H 0.124434 0.008401 0.474579 0.157 Uiso 1 1 calc R U . . .
C7E C 0.2235(5) 0.2579(6) 0.364(3) 0.163(8) Uani 1 1 d . U . . .
H7E H 0.208579 0.248570 0.430063 0.196 Uiso 1 1 calc R U . . .
C14B C 0.2278(5) -0.0820(5) -0.392(3) 0.147(7) Uani 1 1 d . U . . .
H14I H 0.232755 -0.096409 -0.350943 0.176 Uiso 1 1 calc R U . . .
H14J H 0.207488 -0.093544 -0.430182 0.176 Uiso 1 1 calc R U . . .
C8A C 0.1673(5) 0.0227(6) 0.536(2) 0.129(6) Uani 1 1 d . U . . .
C2E C 0.2277(6) 0.2852(4) 0.011(3) 0.136(7) Uani 1 1 d . U . . .
H2E H 0.241673 0.293057 -0.059606 0.164 Uiso 1 1 calc R U . . .
C5A C 0.1462(6) -0.0392(6) 0.553(3) 0.150(8) Uani 1 1 d . U . . .
C16A C -0.0003(6) -0.1631(9) 0.447(3) 0.254(16) Uani 1 1 d . U . . .
H16G H 0.006429 -0.173700 0.507325 0.305 Uiso 1 1 calc R U . . .
H16H H -0.020717 -0.177578 0.416516 0.305 Uiso 1 1 calc R U . . .
C4D C 0.1897(5) 0.1572(6) -0.163(3) 0.163(9) Uani 1 1 d . U . . .
H4D H 0.207235 0.158494 -0.199557 0.196 Uiso 1 1 calc R U . . .
C11E C 0.2612(6) 0.2564(5) 0.512(3) 0.140(7) Uani 1 1 d . U . . .
H11E H 0.245714 0.246360 0.574875 0.168 Uiso 1 1 calc R U . . .
C14A C 0.0313(5) -0.1128(7) 0.569(3) 0.186(10) Uani 1 1 d . U . . .
H14K H 0.038572 -0.122595 0.631042 0.223 Uiso 1 1 calc R U . . .
H14L H 0.031416 -0.095893 0.616127 0.223 Uiso 1 1 calc R U . . .
C15B C 0.2506(5) -0.0650(6) -0.504(3) 0.156(8) Uani 1 1 d . U . . .
H15E H 0.250322 -0.079359 -0.569208 0.187 Uiso 1 1 calc R U . . .
H15F H 0.245211 -0.051364 -0.549382 0.187 Uiso 1 1 calc R U . . .
C15D C 0.1473(6) 0.2816(7) -0.339(3) 0.180(9) Uani 1 1 d . U . . .
H15G H 0.129671 0.276865 -0.283864 0.216 Uiso 1 1 calc R U . . .
H15H H 0.142403 0.283423 -0.431296 0.216 Uiso 1 1 calc R U . . .
C17F C 0.1362(5) 0.0251(5) -0.099(3) 0.147(7) Uani 1 1 d . U . . .
H17G H 0.118843 0.020998 -0.043506 0.177 Uiso 1 1 calc R U . . .
H17H H 0.131413 0.027576 -0.191182 0.177 Uiso 1 1 calc R U . . .
C15A C -0.0006(6) -0.1352(9) 0.526(3) 0.225(13) Uani 1 1 d . U . . .
H15I H -0.008264 -0.125245 0.467514 0.270 Uiso 1 1 calc R U . . .
H15J H -0.013799 -0.142917 0.603947 0.270 Uiso 1 1 calc R U . . .
C15E C 0.3174(6) 0.2753(7) 0.900(3) 0.178(9) Uani 1 1 d . U . . .
H15K H 0.298348 0.263092 0.947221 0.214 Uiso 1 1 calc R U . . .
H15L H 0.329682 0.293908 0.950337 0.214 Uiso 1 1 calc R U . . .
C17E C 0.3149(6) 0.2285(6) 0.805(3) 0.171(9) Uani 1 1 d . U . . .
H17I H 0.325766 0.217335 0.795788 0.205 Uiso 1 1 calc R U . . .
H17J H 0.296008 0.215523 0.853203 0.205 Uiso 1 1 calc R U . . .
C17D C 0.1864(7) 0.3107(6) -0.145(3) 0.191(10) Uani 1 1 d . U . . .
H17K H 0.204619 0.329503 -0.120340 0.230 Uiso 1 1 calc R U . . .
H17L H 0.170404 0.306927 -0.081219 0.230 Uiso 1 1 calc R U . . .
C16E C 0.3344(6) 0.2576(6) 0.887(3) 0.178(9) Uani 1 1 d . U . . .
H16I H 0.338278 0.252314 0.975606 0.213 Uiso 1 1 calc R U . . .
H16J H 0.353816 0.270101 0.842688 0.213 Uiso 1 1 calc R U . . .
C16D C 0.1761(7) 0.3136(6) -0.290(4) 0.200(11) Uani 1 1 d . U . . .
H16K H 0.192955 0.319550 -0.352098 0.240 Uiso 1 1 calc R U . . .
H16L H 0.170493 0.329337 -0.291243 0.240 Uiso 1 1 calc R U . . .
 
loop_
 _atom_site_aniso_label
 _atom_site_aniso_U_11
 _atom_site_aniso_U_22
 _atom_site_aniso_U_33
 _atom_site_aniso_U_23
 _atom_site_aniso_U_13
 _atom_site_aniso_U_12
O9B 0.105(9) 0.116(9) 0.138(12) 0.021(8) 0.021(8) 0.053(7)
C3C 0.119(12) 0.122(13) 0.093(13) 0.030(11) 0.016(11) 0.073(11)
O9C 0.204(13) 0.172(12) 0.120(12) -0.008(9) -0.032(11) 0.137(11)
C4C 0.127(13) 0.134(14) 0.098(13) 0.037(11) 0.013(12) 0.086(12)
C6B 0.119(13) 0.110(12) 0.126(16) 0.024(11) 0.011(11) 0.066(11)
N12C 0.095(10) 0.124(11) 0.107(12) 0.009(10) -0.002(9) 0.052(8)
N1A 0.108(11) 0.128(12) 0.109(12) 0.003(10) -0.016(9) 0.047(10)
O10C 0.163(12) 0.171(12) 0.111(11) 0.005(9) -0.011(9) 0.103(10)
N1C 0.126(11) 0.107(11) 0.127(13) 0.015(10) 0.011(10) 0.068(9)
C18F 0.121(13) 0.119(12) 0.145(17) -0.028(12) -0.014(12) 0.075(11)
C5C 0.120(14) 0.139(15) 0.098(15) 0.015(12) 0.009(12) 0.070(12)
C6C 0.108(12) 0.124(13) 0.105(14) 0.014(11) 0.003(11) 0.067(11)
N12F 0.114(11) 0.101(10) 0.138(14) -0.022(10) -0.003(10) 0.053(9)
C2C 0.114(12) 0.100(12) 0.116(14) 0.013(11) 0.002(12) 0.069(10)
C18A 0.092(12) 0.161(17) 0.126(17) 0.013(13) 0.001(11) 0.010(12)
N12B 0.117(11) 0.138(12) 0.147(14) 0.027(11) 0.022(10) 0.077(11)
N1D 0.122(12) 0.110(10) 0.130(14) 0.002(10) 0.013(10) 0.064(10)
C13C 0.094(11) 0.117(13) 0.105(13) 0.013(11) -0.006(10) 0.048(10)
C13F 0.124(13) 0.108(12) 0.139(16) -0.017(11) -0.012(12) 0.063(11)
C18B 0.121(13) 0.121(13) 0.122(14) 0.004(11) 0.002(11) 0.075(11)
C13B 0.113(12) 0.112(13) 0.142(16) 0.008(11) 0.005(11) 0.070(11)
N1E 0.135(14) 0.124(12) 0.165(17) 0.001(12) -0.011(13) 0.062(11)
O10F 0.132(11) 0.165(12) 0.139(13) -0.044(10) 0.009(9) 0.046(9)
N12E 0.097(11) 0.128(12) 0.166(17) -0.015(12) -0.012(12) 0.035(10)
N1F 0.108(11) 0.131(12) 0.128(15) -0.027(11) -0.019(11) 0.044(10)
O9F 0.181(14) 0.155(13) 0.155(15) -0.058(11) 0.038(11) 0.024(11)
C7C 0.140(14) 0.134(14) 0.102(14) 0.007(11) 0.001(12) 0.092(12)
C8C 0.137(14) 0.137(14) 0.098(14) 0.006(12) -0.014(12) 0.098(12)
O9A 0.126(10) 0.122(10) 0.234(18) 0.007(11) -0.027(11) 0.056(9)
C11D 0.106(12) 0.122(13) 0.106(15) 0.015(12) 0.027(11) 0.055(11)
N1B 0.104(11) 0.118(11) 0.119(14) 0.017(9) 0.016(10) 0.025(9)
N12D 0.120(11) 0.111(11) 0.137(14) 0.045(10) 0.044(10) 0.046(10)
C18C 0.113(13) 0.134(14) 0.100(15) -0.009(12) -0.012(11) 0.053(11)
C8F 0.129(15) 0.105(13) 0.135(17) -0.036(13) 0.013(13) 0.048(12)
C11B 0.125(14) 0.114(13) 0.138(17) 0.018(12) 0.013(12) 0.070(12)
C14F 0.166(17) 0.097(12) 0.22(2) -0.037(13) -0.043(15) 0.080(13)
C11C 0.105(13) 0.126(14) 0.117(15) -0.004(12) 0.011(12) 0.060(11)
C6D 0.104(12) 0.104(12) 0.129(16) 0.016(11) 0.038(11) 0.054(11)
O10E 0.105(9) 0.155(11) 0.171(14) 0.019(10) 0.024(9) 0.044(8)
C8B 0.093(12) 0.111(14) 0.119(16) 0.004(11) -0.008(11) 0.041(11)
C13E 0.092(12) 0.135(15) 0.168(19) -0.047(14) -0.025(13) 0.040(11)
C5E 0.083(13) 0.122(15) 0.16(2) 0.005(15) 0.012(13) 0.025(11)
C17B 0.112(12) 0.130(14) 0.133(16) 0.008(12) 0.024(12) 0.068(11)
N12A 0.132(13) 0.148(13) 0.109(14) 0.020(11) 0.002(10) 0.042(11)
C8D 0.116(14) 0.115(14) 0.165(19) 0.036(13) 0.044(13) 0.067(12)
C6F 0.109(12) 0.111(13) 0.118(15) -0.028(11) -0.007(11) 0.057(11)
C5F 0.125(15) 0.135(16) 0.111(16) -0.024(13) 0.005(13) 0.060(13)
C7B 0.103(12) 0.097(11) 0.116(15) 0.012(10) 0.003(10) 0.050(10)
C11F 0.133(14) 0.123(14) 0.139(18) -0.018(12) -0.008(13) 0.080(11)
C3F 0.108(13) 0.124(14) 0.113(15) -0.020(12) 0.001(11) 0.039(11)
C7F 0.115(13) 0.108(13) 0.122(15) -0.009(11) 0.017(12) 0.042(11)
O9D 0.154(12) 0.135(11) 0.259(19) 0.081(12) 0.101(12) 0.087(10)
C3A 0.128(14) 0.106(12) 0.132(16) 0.026(12) -0.020(13) 0.045(11)
C3D 0.109(13) 0.116(13) 0.146(17) 0.013(12) 0.039(12) 0.060(11)
C14E 0.127(15) 0.156(17) 0.16(2) -0.042(16) -0.009(15) 0.066(13)
C3B 0.089(12) 0.128(14) 0.123(16) 0.024(12) 0.008(11) 0.045(11)
O10B 0.172(13) 0.240(17) 0.230(19) 0.124(14) 0.073(12) 0.145(13)
C6A 0.098(13) 0.153(14) 0.110(16) 0.000(14) -0.001(11) 0.053(12)
C13D 0.116(13) 0.108(12) 0.145(17) 0.022(12) 0.000(12) 0.058(11)
C5B 0.114(14) 0.164(17) 0.17(2) 0.055(15) 0.031(13) 0.091(13)
C18D 0.146(16) 0.139(14) 0.18(2) 0.037(14) 0.026(14) 0.081(13)
C13A 0.107(14) 0.170(17) 0.135(18) -0.003(14) 0.014(13) 0.032(12)
C5D 0.122(15) 0.127(15) 0.25(3) 0.060(16) 0.085(15) 0.064(13)
C7D 0.105(12) 0.119(13) 0.158(18) 0.031(13) 0.036(12) 0.064(11)
O10A 0.155(13) 0.149(13) 0.25(2) 0.031(13) -0.046(12) 0.055(10)
C3E 0.108(14) 0.121(14) 0.163(19) 0.007(14) 0.009(13) 0.048(13)
C2A 0.121(15) 0.149(15) 0.117(17) 0.015(15) -0.038(12) 0.053(13)
C16F 0.187(19) 0.112(14) 0.19(2) -0.041(17) -0.042(18) 0.073(14)
C17A 0.111(15) 0.18(2) 0.16(2) -0.008(16) 0.024(14) -0.015(14)
C2F 0.117(13) 0.144(15) 0.117(17) -0.033(13) 0.006(13) 0.055(12)
O9E 0.111(11) 0.28(2) 0.201(18) 0.021(15) -0.001(11) 0.086(13)
C2B 0.118(15) 0.125(14) 0.134(17) 0.025(12) 0.005(12) 0.046(13)
C4F 0.119(14) 0.141(15) 0.122(17) -0.027(13) 0.008(12) 0.050(12)
C6E 0.098(13) 0.133(15) 0.147(18) 0.008(14) 0.005(13) 0.033(12)
C14C 0.121(14) 0.150(15) 0.099(15) -0.002(12) -0.008(11) 0.053(12)
O10D 0.229(17) 0.153(13) 0.38(3) 0.109(16) 0.20(2) 0.102(13)
C16B 0.117(13) 0.140(15) 0.145(17) -0.023(14) 0.010(13) 0.062(12)
C16C 0.117(15) 0.21(2) 0.128(19) -0.036(16) -0.009(13) 0.039(16)
C18E 0.108(13) 0.137(15) 0.159(18) -0.034(13) -0.029(13) 0.046(12)
C2D 0.132(15) 0.145(15) 0.141(18) 0.000(14) 0.013(14) 0.094(14)
C11A 0.128(15) 0.161(16) 0.098(15) 0.019(15) 0.020(12) 0.058(13)
C4E 0.109(14) 0.130(15) 0.151(19) 0.016(15) 0.022(13) 0.037(13)
C8E 0.092(14) 0.19(2) 0.144(19) -0.012(16) -0.006(13) 0.050(13)
C15C 0.117(14) 0.165(19) 0.14(2) -0.018(15) -0.023(14) 0.023(13)
C4B 0.125(15) 0.161(17) 0.149(19) 0.058(14) 0.009(13) 0.066(14)
C14D 0.144(16) 0.148(16) 0.18(2) 0.038(14) 0.022(14) 0.089(13)
C4A 0.133(15) 0.138(14) 0.18(2) 0.031(15) -0.019(14) 0.055(12)
C15F 0.21(2) 0.106(14) 0.23(3) -0.035(17) -0.03(2) 0.089(15)
C17C 0.115(14) 0.188(19) 0.124(17) -0.013(14) -0.009(12) 0.044(13)
C7A 0.113(14) 0.135(14) 0.142(18) 0.010(14) -0.011(13) 0.061(12)
C7E 0.088(13) 0.20(2) 0.16(2) 0.014(17) 0.007(13) 0.039(13)
C14B 0.126(14) 0.140(16) 0.156(19) -0.025(14) 0.003(13) 0.053(12)
C8A 0.114(14) 0.125(14) 0.153(19) 0.015(13) -0.005(13) 0.064(12)
C2E 0.121(15) 0.087(12) 0.170(19) 0.010(13) 0.013(14) 0.029(12)
C5A 0.131(16) 0.111(14) 0.18(2) 0.035(14) -0.006(15) 0.042(13)
C16A 0.123(17) 0.28(3) 0.18(3) 0.01(2) 0.054(18) -0.03(2)
C4D 0.141(16) 0.138(16) 0.22(2) 0.034(16) 0.085(15) 0.074(14)
C11E 0.115(16) 0.133(15) 0.143(18) -0.007(15) 0.008(14) 0.040(13)
C14A 0.126(16) 0.22(2) 0.14(2) 0.039(16) 0.050(15) 0.036(16)
C15B 0.145(18) 0.171(19) 0.143(18) -0.009(15) 0.016(14) 0.073(15)
C15D 0.17(2) 0.22(2) 0.17(2) 0.048(18) 0.007(16) 0.111(18)
C17F 0.160(17) 0.107(13) 0.162(19) -0.031(13) -0.028(14) 0.058(13)
C15A 0.129(17) 0.29(3) 0.17(3) 0.01(2) 0.051(18) 0.04(2)
C15E 0.165(19) 0.19(2) 0.17(2) -0.061(19) -0.024(18) 0.081(17)
C17E 0.18(2) 0.160(18) 0.15(2) -0.040(16) -0.059(17) 0.068(15)
C17D 0.20(2) 0.137(15) 0.25(3) 0.007(18) -0.033(19) 0.098(16)
C16E 0.17(2) 0.19(2) 0.17(2) -0.050(17) -0.053(17) 0.092(17)
C16D 0.23(2) 0.166(18) 0.25(3) 0.05(2) 0.00(2) 0.133(18)
 
_geom_special_details
;
 All esds (except the esd in the dihedral angle between two l.s. planes)
 are estimated using the full covariance matrix.  The cell esds are taken
 into account individually in the estimation of esds in distances, angles
 and torsion angles; correlations between esds in cell parameters are only
 used when they are defined by crystal symmetry.  An approximate (isotropic)
 treatment of cell esds is used for estimating esds involving l.s. planes.
;
 
loop_
 _geom_bond_atom_site_label_1
 _geom_bond_atom_site_label_2
 _geom_bond_distance
 _geom_bond_site_symmetry_2
 _geom_bond_publ_flag
O9B C8B 1.34(2) . ?
O9B H9B 0.8200 . ?
C3C C4C 1.38(3) . ?
C3C C8C 1.40(2) . ?
C3C C2C 1.45(3) . ?
O9C C8C 1.35(2) . ?
O9C H9C 0.8200 . ?
C4C C5C 1.36(3) . ?
C4C H4C 0.9300 . ?
C6B C5B 1.34(3) . ?
C6B C7B 1.39(2) . ?
C6B C11B 1.48(3) . ?
N12C C11C 1.30(2) . ?
N12C C13C 1.47(2) . ?
N1A C2A 1.23(2) . ?
N1A C18C 1.44(2) . ?
O10C C5C 1.41(2) . ?
O10C H10C 0.8200 . ?
N1C C2C 1.25(2) . ?
N1C C18B 1.48(2) . ?
C18F N1D 1.49(2) . ?
C18F C13F 1.53(3) . ?
C18F C17F 1.55(3) . ?
C18F H18F 0.9800 . ?
C5C C6C 1.43(3) . ?
C6C C7C 1.39(2) . ?
C6C C11C 1.47(3) . ?
N12F C11F 1.29(2) . ?
N12F C13F 1.44(2) . ?
C2C H2C 0.9300 . ?
C18A N1B 1.50(3) . ?
C18A C17A 1.54(3) . ?
C18A C13A 1.54(3) . ?
C18A H18A 0.9800 . ?
N12B C11B 1.26(2) . ?
N12B C13B 1.44(2) . ?
N1D C2D 1.25(2) . ?
C13C C14C 1.48(2) . ?
C13C C18C 1.48(3) . ?
C13C H13C 0.9800 . ?
C13F C14F 1.52(2) . ?
C13F H13F 0.9800 . ?
C18B C17B 1.49(2) . ?
C18B C13B 1.55(2) . ?
C18B H18B 0.9800 . ?
C13B C14B 1.56(3) . ?
C13B H13B 0.9800 . ?
N1E C2E 1.25(2) . ?
N1E C18D 1.48(3) . ?
O10F C5F 1.37(2) . ?
O10F H10F 0.8200 . ?
N12E C11E 1.25(3) . ?
N12E C13E 1.49(3) . ?
N1F C2F 1.27(2) . ?
N1F C18E 1.52(2) . ?
O9F C8F 1.38(2) . ?
O9F H9F 0.8200 . ?
C7C C8C 1.35(3) . ?
C7C H7C 0.9300 . ?
O9A C8A 1.35(2) . ?
O9A H9A 0.8200 . ?
C11D N12D 1.25(2) . ?
C11D C6D 1.50(2) . ?
C11D H11D 0.9300 . ?
N1B C2B 1.28(2) . ?
N12D C13D 1.41(2) . ?
C18C C17C 1.46(3) . ?
C18C H18C 0.9800 . ?
C8F C7F 1.35(3) . ?
C8F C3F 1.36(3) . ?
C11B H11B 0.9300 . ?
C14F C15F 1.53(3) . ?
C14F H14A 0.9700 . ?
C14F H14B 0.9700 . ?
C11C H11C 0.9300 . ?
C6D C5D 1.32(2) . ?
C6D C7D 1.37(2) . ?
O10E C5E 1.41(2) . ?
O10E H10E 0.8200 . ?
C8B C7B 1.37(2) . ?
C8B C3B 1.38(3) . ?
C13E C18E 1.49(3) . ?
C13E C14E 1.53(3) . ?
C13E H13E 0.9800 . ?
C5E C4E 1.37(3) . ?
C5E C6E 1.38(3) . ?
C17B C16B 1.53(3) . ?
C17B H17A 0.9700 . ?
C17B H17B 0.9700 . ?
N12A C11A 1.26(2) . ?
N12A C13A 1.48(3) . ?
C8D C3D 1.34(2) . ?
C8D C7D 1.37(2) . ?
C8D O9D 1.39(2) . ?
C6F C5F 1.34(3) . ?
C6F C7F 1.37(3) . ?
C6F C11F 1.50(3) . ?
C5F C4F 1.36(3) . ?
C7B H7B 0.9300 . ?
C11F H11F 0.9300 . ?
C3F C4F 1.37(3) . ?
C3F C2F 1.44(3) . ?
C7F H7F 0.9300 . ?
O9D H9D 0.8200 . ?
C3A C8A 1.36(3) . ?
C3A C4A 1.40(3) . ?
C3A C2A 1.46(3) . ?
C3D C4D 1.35(3) . ?
C3D C2D 1.48(3) . ?
C14E C15E 1.47(3) . ?
C14E H14C 0.9700 . ?
C14E H14D 0.9700 . ?
C3B C4B 1.40(3) . ?
C3B C2B 1.41(3) . ?
O10B C5B 1.35(2) . ?
O10B H10B 0.8200 . ?
C6A C5A 1.34(3) . ?
C6A C7A 1.37(3) . ?
C6A C11A 1.47(3) . ?
C13D C14D 1.51(3) . ?
C13D C18D 1.55(3) . ?
C13D H13D 0.9800 . ?
C5B C4B 1.38(3) . ?
C18D C17D 1.56(3) . ?
C18D H18D 0.9800 . ?
C13A C14A 1.53(3) . ?
C13A H13A 0.9800 . ?
C5D O10D 1.36(2) . ?
C5D C4D 1.37(3) . ?
C7D H7D 0.9300 . ?
O10A C5A 1.38(3) . ?
O10A H10A 0.8200 . ?
C3E C4E 1.36(3) . ?
C3E C8E 1.38(3) . ?
C3E C2E 1.48(3) . ?
C2A H2A 0.9300 . ?
C16F C15F 1.46(3) . ?
C16F C17F 1.50(3) . ?
C16F H16A 0.9700 . ?
C16F H16B 0.9700 . ?
C17A C16A 1.47(3) . ?
C17A H17C 0.9700 . ?
C17A H17D 0.9700 . ?
C2F H2F 0.9300 . ?
O9E C8E 1.39(3) . ?
O9E H9E 0.8200 . ?
C2B H2B 0.9300 . ?
C4F H4F 0.9300 . ?
C6E C11E 1.39(3) . ?
C6E C7E 1.42(3) . ?
C14C C15C 1.54(3) . ?
C14C H14E 0.9700 . ?
C14C H14F 0.9700 . ?
O10D H10D 0.8200 . ?
C16B C15B 1.49(3) . ?
C16B H16C 0.9700 . ?
C16B H16D 0.9700 . ?
C16C C17C 1.54(3) . ?
C16C C15C 1.54(3) . ?
C16C H16E 0.9700 . ?
C16C H16F 0.9700 . ?
C18E C17E 1.46(3) . ?
C18E H18E 0.9800 . ?
C2D H2D 0.9300 . ?
C11A H11A 0.9300 . ?
C4E H4E 0.9300 . ?
C8E C7E 1.38(3) . ?
C15C H15A 0.9700 . ?
C15C H15B 0.9700 . ?
C4B H4B 0.9300 . ?
C14D C15D 1.47(3) . ?
C14D H14G 0.9700 . ?
C14D H14H 0.9700 . ?
C4A C5A 1.43(3) . ?
C4A H4A 0.9300 . ?
C15F H15C 0.9700 . ?
C15F H15D 0.9700 . ?
C17C H17E 0.9700 . ?
C17C H17F 0.9700 . ?
C7A C8A 1.37(3) . ?
C7A H7A 0.9300 . ?
C7E H7E 0.9300 . ?
C14B C15B 1.52(3) . ?
C14B H14I 0.9700 . ?
C14B H14J 0.9700 . ?
C2E H2E 0.9300 . ?
C16A C15A 1.62(4) . ?
C16A H16G 0.9700 . ?
C16A H16H 0.9700 . ?
C4D H4D 0.9300 . ?
C11E H11E 0.9300 . ?
C14A C15A 1.50(3) . ?
C14A H14K 0.9700 . ?
C14A H14L 0.9700 . ?
C15B H15E 0.9700 . ?
C15B H15F 0.9700 . ?
C15D C16D 1.62(4) . ?
C15D H15G 0.9700 . ?
C15D H15H 0.9700 . ?
C17F H17G 0.9700 . ?
C17F H17H 0.9700 . ?
C15A H15I 0.9700 . ?
C15A H15J 0.9700 . ?
C15E C16E 1.52(3) . ?
C15E H15K 0.9700 . ?
C15E H15L 0.9700 . ?
C17E C16E 1.53(3) . ?
C17E H17I 0.9700 . ?
C17E H17J 0.9700 . ?
C17D C16D 1.57(4) . ?
C17D H17K 0.9700 . ?
C17D H17L 0.9700 . ?
C16E H16I 0.9700 . ?
C16E H16J 0.9700 . ?
C16D H16K 0.9700 . ?
C16D H16L 0.9700 . ?
 
loop_
 _geom_angle_atom_site_label_1
 _geom_angle_atom_site_label_2
 _geom_angle_atom_site_label_3
 _geom_angle
 _geom_angle_site_symmetry_1
 _geom_angle_site_symmetry_3
 _geom_angle_publ_flag
C8B O9B H9B 109.5 . . ?
C4C C3C C8C 118(2) . . ?
C4C C3C C2C 120.0(19) . . ?
C8C C3C C2C 122(2) . . ?
C8C O9C H9C 109.5 . . ?
C5C C4C C3C 121(2) . . ?
C5C C4C H4C 119.4 . . ?
C3C C4C H4C 119.4 . . ?
C5B C6B C7B 119(2) . . ?
C5B C6B C11B 121.9(19) . . ?
C7B C6B C11B 118.8(19) . . ?
C11C N12C C13C 115.2(17) . . ?
C2A N1A C18C 119.7(19) . . ?
C5C O10C H10C 109.5 . . ?
C2C N1C C18B 122.1(17) . . ?
N1D C18F C13F 107.0(16) . . ?
N1D C18F C17F 107.5(16) . . ?
C13F C18F C17F 109.2(18) . . ?
N1D C18F H18F 111.0 . . ?
C13F C18F H18F 111.0 . . ?
C17F C18F H18F 111.0 . . ?
C4C C5C O10C 120(2) . . ?
C4C C5C C6C 122(2) . . ?
O10C C5C C6C 118(2) . . ?
C7C C6C C5C 114(2) . . ?
C7C C6C C11C 122(2) . . ?
C5C C6C C11C 124(2) . . ?
C11F N12F C13F 115.6(19) . . ?
N1C C2C C3C 121.4(19) . . ?
N1C C2C H2C 119.3 . . ?
C3C C2C H2C 119.3 . . ?
N1B C18A C17A 109.9(19) . . ?
N1B C18A C13A 108.3(19) . . ?
C17A C18A C13A 110(2) . . ?
N1B C18A H18A 109.6 . . ?
C17A C18A H18A 109.6 . . ?
C13A C18A H18A 109.6 . . ?
C11B N12B C13B 116.4(18) . . ?
C2D N1D C18F 118.4(17) . . ?
N12C C13C C14C 106.4(16) . . ?
N12C C13C C18C 106.6(16) . . ?
C14C C13C C18C 112.0(18) . . ?
N12C C13C H13C 110.6 . . ?
C14C C13C H13C 110.6 . . ?
C18C C13C H13C 110.6 . . ?
N12F C13F C14F 109.1(16) . . ?
N12F C13F C18F 109.8(18) . . ?
C14F C13F C18F 108.4(18) . . ?
N12F C13F H13F 109.8 . . ?
C14F C13F H13F 109.8 . . ?
C18F C13F H13F 109.8 . . ?
N1C C18B C17B 109.0(17) . . ?
N1C C18B C13B 107.3(15) . . ?
C17B C18B C13B 110.9(18) . . ?
N1C C18B H18B 109.8 . . ?
C17B C18B H18B 109.8 . . ?
C13B C18B H18B 109.8 . . ?
N12B C13B C18B 109.8(18) . . ?
N12B C13B C14B 111.2(17) . . ?
C18B C13B C14B 108.4(16) . . ?
N12B C13B H13B 109.1 . . ?
C18B C13B H13B 109.1 . . ?
C14B C13B H13B 109.1 . . ?
C2E N1E C18D 115(2) . . ?
C5F O10F H10F 109.5 . . ?
C11E N12E C13E 118(2) . . ?
C2F N1F C18E 123.7(19) . . ?
C8F O9F H9F 109.5 . . ?
C8C C7C C6C 124(2) . . ?
C8C C7C H7C 118.0 . . ?
C6C C7C H7C 118.0 . . ?
C7C C8C O9C 120.4(18) . . ?
C7C C8C C3C 120(2) . . ?
O9C C8C C3C 119.2(19) . . ?
C8A O9A H9A 109.5 . . ?
N12D C11D C6D 124.5(18) . . ?
N12D C11D H11D 117.7 . . ?
C6D C11D H11D 117.7 . . ?
C2B N1B C18A 120(2) . . ?
C11D N12D C13D 118.3(17) . . ?
N1A C18C C17C 108.6(18) . . ?
N1A C18C C13C 111.2(17) . . ?
C17C C18C C13C 112(2) . . ?
N1A C18C H18C 108.1 . . ?
C17C C18C H18C 108.1 . . ?
C13C C18C H18C 108.1 . . ?
C7F C8F C3F 121(2) . . ?
C7F C8F O9F 117(2) . . ?
C3F C8F O9F 121(2) . . ?
N12B C11B C6B 124(2) . . ?
N12B C11B H11B 118.0 . . ?
C6B C11B H11B 118.0 . . ?
C13F C14F C15F 108.5(18) . . ?
C13F C14F H14A 110.0 . . ?
C15F C14F H14A 110.0 . . ?
C13F C14F H14B 110.0 . . ?
C15F C14F H14B 110.0 . . ?
H14A C14F H14B 108.4 . . ?
N12C C11C C6C 121(2) . . ?
N12C C11C H11C 119.5 . . ?
C6C C11C H11C 119.5 . . ?
C5D C6D C7D 119.5(19) . . ?
C5D C6D C11D 120.8(18) . . ?
C7D C6D C11D 119.7(17) . . ?
C5E O10E H10E 109.5 . . ?
O9B C8B C7B 119(2) . . ?
O9B C8B C3B 122(2) . . ?
C7B C8B C3B 118(2) . . ?
N12E C13E C18E 109(2) . . ?
N12E C13E C14E 109(2) . . ?
C18E C13E C14E 111.0(18) . . ?
N12E C13E H13E 109.3 . . ?
C18E C13E H13E 109.3 . . ?
C14E C13E H13E 109.3 . . ?
C4E C5E C6E 124(2) . . ?
C4E C5E O10E 119(2) . . ?
C6E C5E O10E 117(2) . . ?
C18B C17B C16B 111.2(17) . . ?
C18B C17B H17A 109.4 . . ?
C16B C17B H17A 109.4 . . ?
C18B C17B H17B 109.4 . . ?
C16B C17B H17B 109.4 . . ?
H17A C17B H17B 108.0 . . ?
C11A N12A C13A 120(2) . . ?
C3D C8D C7D 119.9(19) . . ?
C3D C8D O9D 121.0(18) . . ?
C7D C8D O9D 119.1(18) . . ?
C5F C6F C7F 118(2) . . ?
C5F C6F C11F 124(2) . . ?
C7F C6F C11F 118(2) . . ?
C6F C5F C4F 120(2) . . ?
C6F C5F O10F 120(2) . . ?
C4F C5F O10F 119(2) . . ?
C8B C7B C6B 122.0(19) . . ?
C8B C7B H7B 119.0 . . ?
C6B C7B H7B 119.0 . . ?
N12F C11F C6F 122(2) . . ?
N12F C11F H11F 119.1 . . ?
C6F C11F H11F 119.1 . . ?
C8F C3F C4F 117(2) . . ?
C8F C3F C2F 121(2) . . ?
C4F C3F C2F 122(2) . . ?
C8F C7F C6F 121(2) . . ?
C8F C7F H7F 119.4 . . ?
C6F C7F H7F 119.4 . . ?
C8D O9D H9D 109.5 . . ?
C8A C3A C4A 117(2) . . ?
C8A C3A C2A 124(2) . . ?
C4A C3A C2A 119(2) . . ?
C8D C3D C4D 118(2) . . ?
C8D C3D C2D 121.6(19) . . ?
C4D C3D C2D 121(2) . . ?
C15E C14E C13E 111(2) . . ?
C15E C14E H14C 109.5 . . ?
C13E C14E H14C 109.5 . . ?
C15E C14E H14D 109.5 . . ?
C13E C14E H14D 109.5 . . ?
H14C C14E H14D 108.1 . . ?
C8B C3B C4B 120(2) . . ?
C8B C3B C2B 122(2) . . ?
C4B C3B C2B 118(2) . . ?
C5B O10B H10B 109.5 . . ?
C5A C6A C7A 122(2) . . ?
C5A C6A C11A 118(2) . . ?
C7A C6A C11A 120(2) . . ?
N12D C13D C14D 108.6(19) . . ?
N12D C13D C18D 106.3(17) . . ?
C14D C13D C18D 111.5(19) . . ?
N12D C13D H13D 110.1 . . ?
C14D C13D H13D 110.1 . . ?
C18D C13D H13D 110.1 . . ?
C6B C5B O10B 121(2) . . ?
C6B C5B C4B 120(2) . . ?
O10B C5B C4B 118(2) . . ?
N1E C18D C13D 109.4(19) . . ?
N1E C18D C17D 109(2) . . ?
C13D C18D C17D 110(2) . . ?
N1E C18D H18D 109.6 . . ?
C13D C18D H18D 109.6 . . ?
C17D C18D H18D 109.6 . . ?
N12A C13A C14A 110(2) . . ?
N12A C13A C18A 106(2) . . ?
C14A C13A C18A 108(2) . . ?
N12A C13A H13A 110.7 . . ?
C14A C13A H13A 110.7 . . ?
C18A C13A H13A 110.7 . . ?
C6D C5D O10D 122(2) . . ?
C6D C5D C4D 118(2) . . ?
O10D C5D C4D 120(2) . . ?
C8D C7D C6D 120.9(18) . . ?
C8D C7D H7D 119.6 . . ?
C6D C7D H7D 119.6 . . ?
C5A O10A H10A 109.5 . . ?
C4E C3E C8E 119(3) . . ?
C4E C3E C2E 121(3) . . ?
C8E C3E C2E 120(2) . . ?
N1A C2A C3A 123(2) . . ?
N1A C2A H2A 118.6 . . ?
C3A C2A H2A 118.6 . . ?
C15F C16F C17F 110(2) . . ?
C15F C16F H16A 109.8 . . ?
C17F C16F H16A 109.8 . . ?
C15F C16F H16B 109.8 . . ?
C17F C16F H16B 109.8 . . ?
H16A C16F H16B 108.2 . . ?
C16A C17A C18A 110(2) . . ?
C16A C17A H17C 109.6 . . ?
C18A C17A H17C 109.6 . . ?
C16A C17A H17D 109.6 . . ?
C18A C17A H17D 109.6 . . ?
H17C C17A H17D 108.1 . . ?
N1F C2F C3F 120(2) . . ?
N1F C2F H2F 120.2 . . ?
C3F C2F H2F 120.2 . . ?
C8E O9E H9E 109.5 . . ?
N1B C2B C3B 122(2) . . ?
N1B C2B H2B 119.1 . . ?
C3B C2B H2B 119.1 . . ?
C5F C4F C3F 122(2) . . ?
C5F C4F H4F 119.1 . . ?
C3F C4F H4F 119.1 . . ?
C5E C6E C11E 124(2) . . ?
C5E C6E C7E 115(3) . . ?
C11E C6E C7E 121(3) . . ?
C13C C14C C15C 111.3(18) . . ?
C13C C14C H14E 109.4 . . ?
C15C C14C H14E 109.4 . . ?
C13C C14C H14F 109.4 . . ?
C15C C14C H14F 109.4 . . ?
H14E C14C H14F 108.0 . . ?
C5D O10D H10D 109.5 . . ?
C15B C16B C17B 113.2(18) . . ?
C15B C16B H16C 108.9 . . ?
C17B C16B H16C 108.9 . . ?
C15B C16B H16D 108.9 . . ?
C17B C16B H16D 108.9 . . ?
H16C C16B H16D 107.7 . . ?
C17C C16C C15C 109(2) . . ?
C17C C16C H16E 109.8 . . ?
C15C C16C H16E 109.8 . . ?
C17C C16C H16F 109.8 . . ?
C15C C16C H16F 109.8 . . ?
H16E C16C H16F 108.3 . . ?
C17E C18E C13E 111(2) . . ?
C17E C18E N1F 109(2) . . ?
C13E C18E N1F 106.5(17) . . ?
C17E C18E H18E 110.2 . . ?
C13E C18E H18E 110.2 . . ?
N1F C18E H18E 110.2 . . ?
N1D C2D C3D 124(2) . . ?
N1D C2D H2D 117.9 . . ?
C3D C2D H2D 117.9 . . ?
N12A C11A C6A 124(2) . . ?
N12A C11A H11A 117.8 . . ?
C6A C11A H11A 117.8 . . ?
C3E C4E C5E 120(3) . . ?
C3E C4E H4E 120.0 . . ?
C5E C4E H4E 120.0 . . ?
C3E C8E C7E 121(2) . . ?
C3E C8E O9E 123(3) . . ?
C7E C8E O9E 116(3) . . ?
C16C C15C C14C 107(2) . . ?
C16C C15C H15A 110.3 . . ?
C14C C15C H15A 110.3 . . ?
C16C C15C H15B 110.3 . . ?
C14C C15C H15B 110.3 . . ?
H15A C15C H15B 108.5 . . ?
C5B C4B C3B 120(2) . . ?
C5B C4B H4B 119.9 . . ?
C3B C4B H4B 119.9 . . ?
C15D C14D C13D 113(2) . . ?
C15D C14D H14G 109.1 . . ?
C13D C14D H14G 109.1 . . ?
C15D C14D H14H 109.1 . . ?
C13D C14D H14H 109.1 . . ?
H14G C14D H14H 107.8 . . ?
C3A C4A C5A 121(2) . . ?
C3A C4A H4A 119.5 . . ?
C5A C4A H4A 119.5 . . ?
C16F C15F C14F 113(2) . . ?
C16F C15F H15C 109.0 . . ?
C14F C15F H15C 109.0 . . ?
C16F C15F H15D 109.0 . . ?
C14F C15F H15D 109.0 . . ?
H15C C15F H15D 107.8 . . ?
C18C C17C C16C 113(2) . . ?
C18C C17C H17E 109.0 . . ?
C16C C17C H17E 109.0 . . ?
C18C C17C H17F 109.0 . . ?
C16C C17C H17F 109.0 . . ?
H17E C17C H17F 107.8 . . ?
C8A C7A C6A 120(2) . . ?
C8A C7A H7A 120.1 . . ?
C6A C7A H7A 120.1 . . ?
C8E C7E C6E 121(3) . . ?
C8E C7E H7E 119.3 . . ?
C6E C7E H7E 119.3 . . ?
C15B C14B C13B 111.7(19) . . ?
C15B C14B H14I 109.3 . . ?
C13B C14B H14I 109.3 . . ?
C15B C14B H14J 109.3 . . ?
C13B C14B H14J 109.3 . . ?
H14I C14B H14J 107.9 . . ?
O9A C8A C3A 119(2) . . ?
O9A C8A C7A 119(2) . . ?
C3A C8A C7A 122(2) . . ?
N1E C2E C3E 119(3) . . ?
N1E C2E H2E 120.4 . . ?
C3E C2E H2E 120.4 . . ?
C6A C5A O10A 127(2) . . ?
C6A C5A C4A 118(2) . . ?
O10A C5A C4A 115(2) . . ?
C17A C16A C15A 109(3) . . ?
C17A C16A H16G 109.8 . . ?
C15A C16A H16G 109.8 . . ?
C17A C16A H16H 109.8 . . ?
C15A C16A H16H 109.8 . . ?
H16G C16A H16H 108.3 . . ?
C3D C4D C5D 124(2) . . ?
C3D C4D H4D 118.2 . . ?
C5D C4D H4D 118.2 . . ?
N12E C11E C6E 125(3) . . ?
N12E C11E H11E 117.4 . . ?
C6E C11E H11E 117.4 . . ?
C15A C14A C13A 111(2) . . ?
C15A C14A H14K 109.5 . . ?
C13A C14A H14K 109.5 . . ?
C15A C14A H14L 109.5 . . ?
C13A C14A H14L 109.5 . . ?
H14K C14A H14L 108.1 . . ?
C16B C15B C14B 108(2) . . ?
C16B C15B H15E 110.1 . . ?
C14B C15B H15E 110.1 . . ?
C16B C15B H15F 110.1 . . ?
C14B C15B H15F 110.1 . . ?
H15E C15B H15F 108.4 . . ?
C14D C15D C16D 110(2) . . ?
C14D C15D H15G 109.6 . . ?
C16D C15D H15G 109.6 . . ?
C14D C15D H15H 109.6 . . ?
C16D C15D H15H 109.6 . . ?
H15G C15D H15H 108.1 . . ?
C16F C17F C18F 110.5(18) . . ?
C16F C17F H17G 109.5 . . ?
C18F C17F H17G 109.5 . . ?
C16F C17F H17H 109.5 . . ?
C18F C17F H17H 109.5 . . ?
H17G C17F H17H 108.1 . . ?
C14A C15A C16A 109(3) . . ?
C14A C15A H15I 109.9 . . ?
C16A C15A H15I 109.9 . . ?
C14A C15A H15J 109.9 . . ?
C16A C15A H15J 109.9 . . ?
H15I C15A H15J 108.3 . . ?
C14E C15E C16E 109(2) . . ?
C14E C15E H15K 109.8 . . ?
C16E C15E H15K 109.8 . . ?
C14E C15E H15L 109.8 . . ?
C16E C15E H15L 109.8 . . ?
H15K C15E H15L 108.2 . . ?
C18E C17E C16E 112(2) . . ?
C18E C17E H17I 109.3 . . ?
C16E C17E H17I 109.3 . . ?
C18E C17E H17J 109.3 . . ?
C16E C17E H17J 109.3 . . ?
H17I C17E H17J 108.0 . . ?
C18D C17D C16D 109(2) . . ?
C18D C17D H17K 109.9 . . ?
C16D C17D H17K 109.9 . . ?
C18D C17D H17L 109.9 . . ?
C16D C17D H17L 109.9 . . ?
H17K C17D H17L 108.3 . . ?
C15E C16E C17E 109(2) . . ?
C15E C16E H16I 109.9 . . ?
C17E C16E H16I 109.9 . . ?
C15E C16E H16J 109.9 . . ?
C17E C16E H16J 109.9 . . ?
H16I C16E H16J 108.3 . . ?
C17D C16D C15D 111(2) . . ?
C17D C16D H16K 109.5 . . ?
C15D C16D H16K 109.5 . . ?
C17D C16D H16L 109.5 . . ?
C15D C16D H16L 109.5 . . ?
H16K C16D H16L 108.0 . . ?
 
loop_
 _geom_torsion_atom_site_label_1
 _geom_torsion_atom_site_label_2
 _geom_torsion_atom_site_label_3
 _geom_torsion_atom_site_label_4
 _geom_torsion
 _geom_torsion_site_symmetry_1
 _geom_torsion_site_symmetry_2
 _geom_torsion_site_symmetry_3
 _geom_torsion_site_symmetry_4
 _geom_torsion_publ_flag
C8C C3C C4C C5C 2(3) . . . . ?
C2C C3C C4C C5C 177.9(18) . . . . ?
C3C C4C C5C O10C -179.2(16) . . . . ?
C3C C4C C5C C6C -2(3) . . . . ?
C4C C5C C6C C7C -1(3) . . . . ?
O10C C5C C6C C7C 176.5(16) . . . . ?
C4C C5C C6C C11C 178.5(18) . . . . ?
O10C C5C C6C C11C -4(3) . . . . ?
C18B N1C C2C C3C 179.6(16) . . . . ?
C4C C3C C2C N1C -175.0(18) . . . . ?
C8C C3C C2C N1C 0(3) . . . . ?
C13F C18F N1D C2D 111(2) . . . . ?
C17F C18F N1D C2D -132(2) . . . . ?
C11C N12C C13C C14C -118.4(18) . . . . ?
C11C N12C C13C C18C 121.9(18) . . . . ?
C11F N12F C13F C14F -113(2) . . . . ?
C11F N12F C13F C18F 128.2(19) . . . . ?
N1D C18F C13F N12F -65(2) . . . . ?
C17F C18F C13F N12F 178.9(15) . . . . ?
N1D C18F C13F C14F 175.8(16) . . . . ?
C17F C18F C13F C14F 60(2) . . . . ?
C2C N1C C18B C17B -115(2) . . . . ?
C2C N1C C18B C13B 124(2) . . . . ?
C11B N12B C13B C18B 126.9(19) . . . . ?
C11B N12B C13B C14B -113(2) . . . . ?
N1C C18B C13B N12B -63.3(19) . . . . ?
C17B C18B C13B N12B 177.7(15) . . . . ?
N1C C18B C13B C14B 175.0(17) . . . . ?
C17B C18B C13B C14B 56(2) . . . . ?
C5C C6C C7C C8C 3(3) . . . . ?
C11C C6C C7C C8C -176.0(18) . . . . ?
C6C C7C C8C O9C 179.5(18) . . . . ?
C6C C7C C8C C3C -3(3) . . . . ?
C4C C3C C8C C7C 0(3) . . . . ?
C2C C3C C8C C7C -175.4(18) . . . . ?
C4C C3C C8C O9C 177.6(17) . . . . ?
C2C C3C C8C O9C 2(3) . . . . ?
C17A C18A N1B C2B -118(2) . . . . ?
C13A C18A N1B C2B 122(2) . . . . ?
C6D C11D N12D C13D 177.6(19) . . . . ?
C2A N1A C18C C17C -127(2) . . . . ?
C2A N1A C18C C13C 109(2) . . . . ?
N12C C13C C18C N1A -68(2) . . . . ?
C14C C13C C18C N1A 175.6(17) . . . . ?
N12C C13C C18C C17C 169.5(17) . . . . ?
C14C C13C C18C C17C 54(3) . . . . ?
C13B N12B C11B C6B -176.1(18) . . . . ?
C5B C6B C11B N12B -2(3) . . . . ?
C7B C6B C11B N12B 178.9(19) . . . . ?
N12F C13F C14F C15F -179(2) . . . . ?
C18F C13F C14F C15F -59(3) . . . . ?
C13C N12C C11C C6C -176.0(15) . . . . ?
C7C C6C C11C N12C 177.5(17) . . . . ?
C5C C6C C11C N12C -2(3) . . . . ?
N12D C11D C6D C5D 10(3) . . . . ?
N12D C11D C6D C7D -173(2) . . . . ?
C11E N12E C13E C18E 127(2) . . . . ?
C11E N12E C13E C14E -112(2) . . . . ?
N1C C18B C17B C16B -173.8(16) . . . . ?
C13B C18B C17B C16B -56(2) . . . . ?
C7F C6F C5F C4F -3(3) . . . . ?
C11F C6F C5F C4F 178.9(19) . . . . ?
C7F C6F C5F O10F 176.5(19) . . . . ?
C11F C6F C5F O10F -1(3) . . . . ?
O9B C8B C7B C6B 178.8(16) . . . . ?
C3B C8B C7B C6B 3(3) . . . . ?
C5B C6B C7B C8B 2(3) . . . . ?
C11B C6B C7B C8B -179.1(18) . . . . ?
C13F N12F C11F C6F -179.4(16) . . . . ?
C5F C6F C11F N12F 2(3) . . . . ?
C7F C6F C11F N12F -176.0(19) . . . . ?
C7F C8F C3F C4F 3(3) . . . . ?
O9F C8F C3F C4F 175(2) . . . . ?
C7F C8F C3F C2F 179(2) . . . . ?
O9F C8F C3F C2F -9(3) . . . . ?
C3F C8F C7F C6F -4(3) . . . . ?
O9F C8F C7F C6F -177(2) . . . . ?
C5F C6F C7F C8F 5(3) . . . . ?
C11F C6F C7F C8F -177.3(18) . . . . ?
C7D C8D C3D C4D 3(4) . . . . ?
O9D C8D C3D C4D -180(2) . . . . ?
C7D C8D C3D C2D -178(2) . . . . ?
O9D C8D C3D C2D 0(3) . . . . ?
N12E C13E C14E C15E -178(2) . . . . ?
C18E C13E C14E C15E -57(3) . . . . ?
O9B C8B C3B C4B -180.0(18) . . . . ?
C7B C8B C3B C4B -4(3) . . . . ?
O9B C8B C3B C2B 2(3) . . . . ?
C7B C8B C3B C2B 178.3(18) . . . . ?
C11D N12D C13D C14D -114(2) . . . . ?
C11D N12D C13D C18D 126(2) . . . . ?
C7B C6B C5B O10B -178(2) . . . . ?
C11B C6B C5B O10B 3(4) . . . . ?
C7B C6B C5B C4B -5(3) . . . . ?
C11B C6B C5B C4B 176(2) . . . . ?
C2E N1E C18D C13D 126(2) . . . . ?
C2E N1E C18D C17D -115(2) . . . . ?
N12D C13D C18D N1E -63(2) . . . . ?
C14D C13D C18D N1E 178.6(19) . . . . ?
N12D C13D C18D C17D 177(2) . . . . ?
C14D C13D C18D C17D 59(3) . . . . ?
C11A N12A C13A C14A -107(3) . . . . ?
C11A N12A C13A C18A 136(2) . . . . ?
N1B C18A C13A N12A -62(2) . . . . ?
C17A C18A C13A N12A 178.4(18) . . . . ?
N1B C18A C13A C14A -179.6(18) . . . . ?
C17A C18A C13A C14A 60(3) . . . . ?
C7D C6D C5D O10D 180(2) . . . . ?
C11D C6D C5D O10D -3(4) . . . . ?
C7D C6D C5D C4D 2(4) . . . . ?
C11D C6D C5D C4D 179(2) . . . . ?
C3D C8D C7D C6D -1(3) . . . . ?
O9D C8D C7D C6D -179(2) . . . . ?
C5D C6D C7D C8D -2(3) . . . . ?
C11D C6D C7D C8D -179(2) . . . . ?
C18C N1A C2A C3A -180(2) . . . . ?
C8A C3A C2A N1A -2(4) . . . . ?
C4A C3A C2A N1A -179(2) . . . . ?
N1B C18A C17A C16A 179(3) . . . . ?
C13A C18A C17A C16A -62(3) . . . . ?
C18E N1F C2F C3F -177.9(19) . . . . ?
C8F C3F C2F N1F 4(3) . . . . ?
C4F C3F C2F N1F 180(2) . . . . ?
C18A N1B C2B C3B -177.6(18) . . . . ?
C8B C3B C2B N1B 1(3) . . . . ?
C4B C3B C2B N1B -177(2) . . . . ?
C6F C5F C4F C3F 2(3) . . . . ?
O10F C5F C4F C3F -178(2) . . . . ?
C8F C3F C4F C5F -1(3) . . . . ?
C2F C3F C4F C5F -177(2) . . . . ?
C4E C5E C6E C11E -179(2) . . . . ?
O10E C5E C6E C11E 3(3) . . . . ?
C4E C5E C6E C7E -4(3) . . . . ?
O10E C5E C6E C7E 178(2) . . . . ?
N12C C13C C14C C15C -173.8(18) . . . . ?
C18C C13C C14C C15C -58(2) . . . . ?
C18B C17B C16B C15B 58(2) . . . . ?
N12E C13E C18E C17E 175.3(18) . . . . ?
C14E C13E C18E C17E 56(3) . . . . ?
N12E C13E C18E N1F -66(2) . . . . ?
C14E C13E C18E N1F 174(2) . . . . ?
C2F N1F C18E C17E -124(3) . . . . ?
C2F N1F C18E C13E 116(2) . . . . ?
C18F N1D C2D C3D -178.1(19) . . . . ?
C8D C3D C2D N1D -1(4) . . . . ?
C4D C3D C2D N1D 179(2) . . . . ?
C13A N12A C11A C6A -177.0(19) . . . . ?
C5A C6A C11A N12A 7(3) . . . . ?
C7A C6A C11A N12A -173(2) . . . . ?
C8E C3E C4E C5E 2(3) . . . . ?
C2E C3E C4E C5E -178(2) . . . . ?
C6E C5E C4E C3E 3(4) . . . . ?
O10E C5E C4E C3E -179.0(19) . . . . ?
C4E C3E C8E C7E -5(4) . . . . ?
C2E C3E C8E C7E 174(2) . . . . ?
C4E C3E C8E O9E 178(2) . . . . ?
C2E C3E C8E O9E -3(4) . . . . ?
C17C C16C C15C C14C -57(3) . . . . ?
C13C C14C C15C C16C 60(2) . . . . ?
C6B C5B C4B C3B 4(4) . . . . ?
O10B C5B C4B C3B 177(2) . . . . ?
C8B C3B C4B C5B 1(3) . . . . ?
C2B C3B C4B C5B 179(2) . . . . ?
N12D C13D C14D C15D -176.5(18) . . . . ?
C18D C13D C14D C15D -60(3) . . . . ?
C8A C3A C4A C5A -2(4) . . . . ?
C2A C3A C4A C5A 176(2) . . . . ?
C17F C16F C15F C14F -59(3) . . . . ?
C13F C14F C15F C16F 61(3) . . . . ?
N1A C18C C17C C16C -177(2) . . . . ?
C13C C18C C17C C16C -53(3) . . . . ?
C15C C16C C17C C18C 56(3) . . . . ?
C5A C6A C7A C8A 0(4) . . . . ?
C11A C6A C7A C8A 180(2) . . . . ?
C3E C8E C7E C6E 4(4) . . . . ?
O9E C8E C7E C6E -179(2) . . . . ?
C5E C6E C7E C8E 1(4) . . . . ?
C11E C6E C7E C8E 176(2) . . . . ?
N12B C13B C14B C15B -178.7(18) . . . . ?
C18B C13B C14B C15B -58(2) . . . . ?
C4A C3A C8A O9A 177(2) . . . . ?
C2A C3A C8A O9A 0(3) . . . . ?
C4A C3A C8A C7A 2(3) . . . . ?
C2A C3A C8A C7A -176(2) . . . . ?
C6A C7A C8A O9A -177(2) . . . . ?
C6A C7A C8A C3A -1(4) . . . . ?
C18D N1E C2E C3E -173.6(19) . . . . ?
C4E C3E C2E N1E -179(2) . . . . ?
C8E C3E C2E N1E 2(3) . . . . ?
C7A C6A C5A O10A -178(2) . . . . ?
C11A C6A C5A O10A 3(4) . . . . ?
C7A C6A C5A C4A -1(4) . . . . ?
C11A C6A C5A C4A 180(2) . . . . ?
C3A C4A C5A C6A 2(4) . . . . ?
C3A C4A C5A O10A 179(2) . . . . ?
C18A C17A C16A C15A 59(4) . . . . ?
C8D C3D C4D C5D -2(4) . . . . ?
C2D C3D C4D C5D 178(3) . . . . ?
C6D C5D C4D C3D 0(5) . . . . ?
O10D C5D C4D C3D -178(3) . . . . ?
C13E N12E C11E C6E 180(2) . . . . ?
C5E C6E C11E N12E 1(4) . . . . ?
C7E C6E C11E N12E -174(2) . . . . ?
N12A C13A C14A C15A -177(3) . . . . ?
C18A C13A C14A C15A -61(3) . . . . ?
C17B C16B C15B C14B -57(3) . . . . ?
C13B C14B C15B C16B 58(2) . . . . ?
C13D C14D C15D C16D 56(3) . . . . ?
C15F C16F C17F C18F 57(3) . . . . ?
N1D C18F C17F C16F -174(2) . . . . ?
C13F C18F C17F C16F -59(2) . . . . ?
C13A C14A C15A C16A 59(3) . . . . ?
C17A C16A C15A C14A -58(4) . . . . ?
C13E C14E C15E C16E 59(3) . . . . ?
C13E C18E C17E C16E -57(3) . . . . ?
N1F C18E C17E C16E -173(2) . . . . ?
N1E C18D C17D C16D -177(2) . . . . ?
C13D C18D C17D C16D -57(3) . . . . ?
C14E C15E C16E C17E -59(3) . . . . ?
C18E C17E C16E C15E 58(3) . . . . ?
C18D C17D C16D C15D 55(3) . . . . ?
C14D C15D C16D C17D -55(3) . . . . ?
 
loop_
 _geom_hbond_atom_site_label_D 
 _geom_hbond_atom_site_label_H 
 _geom_hbond_atom_site_label_A 
 _geom_hbond_distance_DH 
 _geom_hbond_distance_HA 
 _geom_hbond_distance_DA 
 _geom_hbond_angle_DHA 
 _geom_hbond_site_symmetry_A 
 _geom_hbond_publ_flag
O9B H9B N1B  0.82 1.86 2.58(2) 145.7 . yes
O9C H9C N1C  0.82 1.82 2.55(2) 147.8 . yes
O10C H10C N12C  0.82 1.90 2.63(2) 148.2 . yes
O10F H10F N12F  0.82 1.90 2.64(2) 148.9 . yes
O9F H9F N1F  0.82 1.79 2.49(2) 143.0 . yes
O9A H9A N1A  0.82 1.88 2.61(2) 147.9 . yes
O10E H10E N12E  0.82 1.87 2.60(3) 147.5 . yes
O9D H9D N1D  0.82 1.89 2.61(2) 146.9 . yes
O10B H10B N12B  0.82 1.90 2.63(2) 147.9 . yes
O10A H10A N12A  0.82 1.93 2.62(2) 141.7 . yes
O9E H9E N1E  0.82 1.82 2.53(3) 144.5 . yes
C14C H14E O10B  0.97 2.54 3.42(3) 149.8 6 yes
O10D H10D N12D  0.82 1.90 2.63(2) 147.7 . yes
C4D H4D O9F  0.93 2.27 3.10(3) 149.8 1_554 yes
 
_refine_diff_density_max    0.791
_refine_diff_density_min   -0.235
_refine_diff_density_rms    0.062

_shelx_res_file
;
TITL TI_50bar_CH4 in R3
    C:\Users\leighl\DOCUME~1\Drafts\INFLAT~1\Methane\50-COP~1\TI_50bar_CH4.res
    created by SHELXL-2019/3 at 09:58:22 on 05-Dec-2024
CELL 0.71073 50.5703 50.5703 9.9592 90.000 90.000 120.000
ZERR 18.0000 0.0012 0.0012 0.0004 0.000 0.000 0.000
LATT -3
SYMM -Y, X-Y, Z
SYMM -X+Y, -X, Z
SFAC C H N O
UNIT 792 1008 108 108
BOND
SIMU 0.04
RIGU 0.04
flat 0.1 C3A C8A O9A H9A
flat 0.1 C6A C5A O10A H10A
flat 0.1 C3B C8B O9B H9B
flat 0.1 C6B C5B O10B H10B
flat 0.1 C3C C8C O9C H9C
flat 0.1 C6C C5C O10C H10C
flat 0.1 C3D C8D O9D H9D
flat 0.1 C6D C5D O10D H10D
flat 0.1 C3e C8e O9e H9e
flat 0.1 C6e C5e O10e H10e
flat 0.1 C3F C8F O9F H9F
flat 0.1 C6F C5F O10F H10F
BOND $H
CONF
EQIV $1 2/3-X+Y,1/3-X,1/3+Z
EQIV $2 X,Y,Z-1
HTAB O9B N1B
HTAB O9C N1C
HTAB O10C N12C
HTAB O10F N12F
HTAB O9F N1F
HTAB O9A N1A
HTAB O10E N12E
HTAB O9D N1D
HTAB O10B N12B
HTAB O10A N12A
HTAB O9E N1E
HTAB C14C O10B_$1
HTAB O10D N12D
HTAB C4D O9F_$2
ACTA
HTAB 2.0
LIST 4 1
TEMP 27
L.S. 10
WGHT    0.171800
FVAR       0.03758
O9B   4    0.093220   -0.083595    0.043317    11.00000    0.10545    0.11572 =
         0.13847    0.02082    0.02131    0.05263
AFIX  87
H9B   2    0.082279   -0.090999    0.109408    11.00000   -1.50000
AFIX   0
C3C   1    0.270004    0.005911    0.079348    11.00000    0.11858    0.12155 =
         0.09285    0.02973    0.01649    0.07256
O9C   4    0.250615    0.025163   -0.087672    11.00000    0.20388    0.17244 =
         0.11989   -0.00826   -0.03195    0.13750
AFIX  87
H9C   2    0.249736    0.010420   -0.126271    11.00000   -1.50000
AFIX   0
C4C   1    0.281576    0.008828    0.207772    11.00000    0.12668    0.13407 =
         0.09847    0.03662    0.01332    0.08565
AFIX  43
H4C   2    0.288441   -0.004234    0.235944    11.00000   -1.20000
AFIX   0
C6B   1    0.161170   -0.085838   -0.056695    11.00000    0.11867    0.10953 =
         0.12584    0.02402    0.01122    0.06614
N12C  3    0.282955    0.076942    0.469952    11.00000    0.09540    0.12400 =
         0.10656    0.00944   -0.00152    0.05223
N1A   3    0.229179    0.063406    0.621887    11.00000    0.10754    0.12794 =
         0.10944    0.00311   -0.01636    0.04717
O10C  4    0.295357    0.033113    0.423245    11.00000    0.16286    0.17080 =
         0.11130    0.00506   -0.01125    0.10297
AFIX  87
H10C  2    0.295945    0.047697    0.462068    11.00000   -1.50000
AFIX   0
N1C   3    0.261279   -0.018406   -0.131123    11.00000    0.12576    0.10739 =
         0.12661    0.01523    0.01112    0.06777
C18F  1    0.164708    0.054862   -0.051645    11.00000    0.12136    0.11862 =
         0.14500   -0.02839   -0.01447    0.07501
AFIX  13
H18F  2    0.182130    0.060404   -0.111264    11.00000   -1.20000
AFIX   0
C5C   1    0.283084    0.030473    0.293552    11.00000    0.11997    0.13909 =
         0.09830    0.01497    0.00915    0.06996
C6C   1    0.273771    0.051845    0.254922    11.00000    0.10773    0.12409 =
         0.10508    0.01353    0.00332    0.06688
N12F  3    0.198999    0.077853    0.137948    11.00000    0.11440    0.10110 =
         0.13775   -0.02211   -0.00262    0.05308
C2C   1    0.269630   -0.016637   -0.011367    11.00000    0.11350    0.10045 =
         0.11626    0.01320    0.00193    0.06926
AFIX  43
H2C   2    0.275716   -0.030103    0.019882    11.00000   -1.20000
AFIX   0
C18A  1    0.052991   -0.127646    0.378943    11.00000    0.09236    0.16058 =
         0.12601    0.01336    0.00092    0.00950
AFIX  13
H18A  2    0.060275   -0.137474    0.442017    11.00000   -1.20000
AFIX   0
N12B  3    0.207026   -0.076168   -0.175990    11.00000    0.11744    0.13771 =
         0.14655    0.02749    0.02159    0.07693
N1D   3    0.156423    0.079310   -0.048996    11.00000    0.12165    0.10991 =
         0.13011    0.00205    0.01299    0.06381
C13C  1    0.280462    0.099863    0.551968    11.00000    0.09351    0.11742 =
         0.10525    0.01252   -0.00641    0.04773
AFIX  13
H13C  2    0.271885    0.110104    0.498892    11.00000   -1.20000
AFIX   0
C13F  1    0.172255    0.050622    0.093244    11.00000    0.12352    0.10779 =
         0.13912   -0.01734   -0.01184    0.06316
AFIX  13
H13F  2    0.154979    0.046144    0.152114    11.00000   -1.20000
AFIX   0
C18B  1    0.260950   -0.041180   -0.225485    11.00000    0.12121    0.12109 =
         0.12166    0.00359    0.00183    0.07526
AFIX  13
H18B  2    0.266262   -0.054830   -0.177723    11.00000   -1.20000
AFIX   0
C13B  1    0.228167   -0.059723   -0.282665    11.00000    0.11333    0.11179 =
         0.14221    0.00845    0.00466    0.07004
AFIX  13
H13B  2    0.222515   -0.045664   -0.324073    11.00000   -1.20000
AFIX   0
N1E   3    0.201069    0.279814   -0.004701    11.00000    0.13482    0.12394 =
         0.16540    0.00144   -0.01102    0.06160
O10F  4    0.255175    0.124769    0.129068    11.00000    0.13200    0.16472 =
         0.13872   -0.04363    0.00947    0.04565
AFIX  87
H10F  2    0.240126    0.108783    0.105545    11.00000   -1.50000
AFIX   0
N12E  3    0.287619    0.262575    0.545980    11.00000    0.09679    0.12790 =
         0.16632   -0.01534   -0.01212    0.03464
N1F   3    0.285517    0.205768    0.603887    11.00000    0.10812    0.13110 =
         0.12800   -0.02682   -0.01851    0.04375
O9F   4    0.234223    0.158888    0.618102    11.00000    0.18135    0.15470 =
         0.15548   -0.05756    0.03788    0.02358
AFIX  87
H9F   2    0.249956    0.173022    0.649399    11.00000   -1.50000
AFIX   0
C7C   1    0.263578    0.048753    0.123296    11.00000    0.14009    0.13371 =
         0.10233    0.00722    0.00051    0.09198
AFIX  43
H7C   2    0.258234    0.062738    0.091455    11.00000   -1.20000
AFIX   0
C8C   1    0.260943    0.026711    0.038689    11.00000    0.13682    0.13676 =
         0.09765    0.00562   -0.01401    0.09807
O9A   4    0.176043    0.052655    0.533415    11.00000    0.12607    0.12172 =
         0.23352    0.00745   -0.02719    0.05616
AFIX  87
H9A   2    0.194166    0.062759    0.553419    11.00000   -1.50000
AFIX   0
C11D  1    0.156231    0.207229   -0.123891    11.00000    0.10606    0.12179 =
         0.10618    0.01520    0.02711    0.05533
AFIX  43
H11D  2    0.140057    0.206030   -0.074515    11.00000   -1.20000
AFIX   0
N1B   3    0.074181   -0.115619    0.260532    11.00000    0.10374    0.11821 =
         0.11851    0.01657    0.01606    0.02451
N12D  3    0.172268    0.231023   -0.189160    11.00000    0.12015    0.11070 =
         0.13684    0.04455    0.04424    0.04563
C18C  1    0.260183    0.083226    0.666256    11.00000    0.11279    0.13440 =
         0.09980   -0.00927   -0.01224    0.05346
AFIX  13
H18C  2    0.267584    0.070535    0.707437    11.00000   -1.20000
AFIX   0
C8F   1    0.239803    0.152426    0.490291    11.00000    0.12892    0.10469 =
         0.13508   -0.03639    0.01278    0.04790
C11B  1    0.184298   -0.072327   -0.165193    11.00000    0.12508    0.11428 =
         0.13829    0.01816    0.01289    0.07012
AFIX  43
H11B  2    0.181897   -0.060290   -0.229155    11.00000   -1.20000
AFIX   0
C14F  1    0.178506    0.024277    0.096033    11.00000    0.16628    0.09664 =
         0.22206   -0.03701   -0.04319    0.07986
AFIX  23
H14A  2    0.183297    0.021102    0.186820    11.00000   -1.20000
H14B  2    0.195808    0.028805    0.038945    11.00000   -1.20000
AFIX   0
C11C  1    0.274377    0.075147    0.345907    11.00000    0.10474    0.12608 =
         0.11703   -0.00366    0.01093    0.06042
AFIX  43
H11C  2    0.268530    0.088743    0.313931    11.00000   -1.20000
AFIX   0
C6D   1    0.161208    0.180371   -0.119438    11.00000    0.10354    0.10407 =
         0.12911    0.01578    0.03842    0.05404
O10E  4    0.304152    0.284288    0.304888    11.00000    0.10512    0.15545 =
         0.17149    0.01939    0.02418    0.04405
AFIX  87
H10E  2    0.305710    0.278294    0.379381    11.00000   -1.50000
AFIX   0
C8B   1    0.115392   -0.090897    0.044366    11.00000    0.09303    0.11125 =
         0.11913    0.00372   -0.00756    0.04117
C13E  1    0.292149    0.253719    0.683203    11.00000    0.09172    0.13464 =
         0.16762   -0.04667   -0.02523    0.03993
AFIX  13
H13E  2    0.272239    0.241397    0.726475    11.00000   -1.20000
AFIX   0
C5E   1    0.273758    0.277520    0.284707    11.00000    0.08292    0.12188 =
         0.16475    0.00456    0.01159    0.02525
C17B  1    0.283426   -0.024968   -0.334427    11.00000    0.11170    0.12971 =
         0.13310    0.00824    0.02385    0.06821
AFIX  23
H17A  2    0.303862   -0.014483   -0.296902    11.00000   -1.20000
H17B  2    0.279486   -0.009769   -0.374255    11.00000   -1.20000
AFIX   0
N12A  3    0.084486   -0.079791    0.494128    11.00000    0.13203    0.14779 =
         0.10940    0.02041    0.00183    0.04156
C8D   1    0.144577    0.129424   -0.048086    11.00000    0.11625    0.11507 =
         0.16457    0.03576    0.04391    0.06676
C6F   1    0.222183    0.117317    0.309310    11.00000    0.10909    0.11137 =
         0.11753   -0.02828   -0.00671    0.05739
C5F   1    0.249420    0.133847    0.249587    11.00000    0.12500    0.13495 =
         0.11063   -0.02358    0.00477    0.05956
C7B   1    0.137310   -0.079556   -0.053923    11.00000    0.10255    0.09711 =
         0.11571    0.01244    0.00284    0.04970
AFIX  43
H7B   2    0.136216   -0.067298   -0.120772    11.00000   -1.20000
AFIX   0
C11F  1    0.196334    0.088840    0.250365    11.00000    0.13295    0.12343 =
         0.13899   -0.01785   -0.00750    0.07953
AFIX  43
H11F  2    0.177864    0.078835    0.296277    11.00000   -1.20000
AFIX   0
C3F   1    0.267421    0.169535    0.431131    11.00000    0.10800    0.12431 =
         0.11281   -0.02017    0.00125    0.03936
C7F   1    0.218011    0.126397    0.433441    11.00000    0.11528    0.10812 =
         0.12232   -0.00892    0.01698    0.04217
AFIX  43
H7F   2    0.199814    0.114378    0.479236    11.00000   -1.20000
AFIX   0
O9D   4    0.122595    0.103017    0.014956    11.00000    0.15357    0.13455 =
         0.25948    0.08129    0.10084    0.08722
AFIX  87
H9D   2    0.127069    0.089586    0.007038    11.00000   -1.50000
AFIX   0
C3A   1    0.187405    0.014172    0.579621    11.00000    0.12829    0.10644 =
         0.13173    0.02598   -0.01969    0.04470
C3D   1    0.169235    0.130729   -0.104393    11.00000    0.10889    0.11590 =
         0.14630    0.01251    0.03931    0.05972
C14E  1    0.311291    0.282827    0.765349    11.00000    0.12725    0.15647 =
         0.15654   -0.04202   -0.00868    0.06579
AFIX  23
H14C  2    0.330453    0.295743    0.719530    11.00000   -1.20000
H14D  2    0.300439    0.294052    0.773118    11.00000   -1.20000
AFIX   0
C3B   1    0.118022   -0.108043    0.145683    11.00000    0.08908    0.12783 =
         0.12266    0.02436    0.00835    0.04487
O10B  4    0.185513   -0.110337    0.040083    11.00000    0.17174    0.23951 =
         0.22964    0.12415    0.07292    0.14475
AFIX  87
H10B  2    0.197838   -0.100626   -0.019222    11.00000   -1.50000
AFIX   0
C6A   1    0.127817   -0.028829    0.511738    11.00000    0.09797    0.15274 =
         0.11021   -0.00044   -0.00121    0.05328
C13D  1    0.164165    0.253925   -0.188068    11.00000    0.11593    0.10756 =
         0.14505    0.02185   -0.00025    0.05831
AFIX  13
H13D  2    0.147439    0.248583   -0.124526    11.00000   -1.20000
AFIX   0
C5B   1    0.162328   -0.104239    0.037102    11.00000    0.11385    0.16421 =
         0.17110    0.05527    0.03114    0.09097
C18D  1    0.192968    0.283634   -0.142978    11.00000    0.14551    0.13866 =
         0.18033    0.03722    0.02623    0.08143
AFIX  13
H18D  2    0.209962    0.288098   -0.203632    11.00000   -1.20000
AFIX   0
C13A  1    0.052724   -0.100584    0.448369    11.00000    0.10739    0.16957 =
         0.13497   -0.00252    0.01363    0.03159
AFIX  13
H13A  2    0.046081   -0.090090    0.385857    11.00000   -1.20000
AFIX   0
C5D   1    0.186134    0.182181   -0.171193    11.00000    0.12168    0.12690 =
         0.24527    0.06021    0.08473    0.06424
C7D   1    0.140310    0.154053   -0.055827    11.00000    0.10542    0.11897 =
         0.15815    0.03140    0.03646    0.06437
AFIX  43
H7D   2    0.123015    0.152941   -0.017461    11.00000   -1.20000
AFIX   0
O10A  4    0.138946   -0.069326    0.561356    11.00000    0.15501    0.14860 =
         0.24684    0.03085   -0.04579    0.05548
AFIX  87
H10A  2    0.121406   -0.080371    0.534964    11.00000   -1.50000
AFIX   0
C3E   1    0.237008    0.278811    0.142491    11.00000    0.10800    0.12101 =
         0.16254    0.00726    0.00898    0.04781
C2A   1    0.218432    0.035574    0.623515    11.00000    0.12120    0.14869 =
         0.11737    0.01526   -0.03777    0.05277
AFIX  43
H2A   2    0.230608    0.027844    0.654032    11.00000   -1.20000
AFIX   0
C16F  1    0.141836   -0.001370   -0.091579    11.00000    0.18665    0.11215 =
         0.19446   -0.04100   -0.04229    0.07284
AFIX  23
H16A  2    0.123599   -0.019986   -0.118576    11.00000   -1.20000
H16B  2    0.158249    0.001997   -0.152183    11.00000   -1.20000
AFIX   0
C17A  1    0.020572   -0.150916    0.331615    11.00000    0.11138    0.18302 =
         0.15633   -0.00849    0.02398   -0.01479
AFIX  23
H17C  2    0.013296   -0.141136    0.269805    11.00000   -1.20000
H17D  2    0.020955   -0.167511    0.284527    11.00000   -1.20000
AFIX   0
C2F   1    0.290402    0.197611    0.490250    11.00000    0.11733    0.14417 =
         0.11708   -0.03267    0.00618    0.05471
AFIX  43
H2F   2    0.308740    0.209740    0.445626    11.00000   -1.20000
AFIX   0
O9E   4    0.186185    0.260626    0.233603    11.00000    0.11055    0.27812 =
         0.20091    0.02117   -0.00092    0.08560
AFIX  87
H9E   2    0.183510    0.265478    0.158416    11.00000   -1.50000
AFIX   0
C2B   1    0.097069   -0.119916    0.252440    11.00000    0.11788    0.12542 =
         0.13436    0.02478    0.00503    0.04644
AFIX  43
H2B   2    0.099883   -0.131185    0.318952    11.00000   -1.20000
AFIX   0
C4F   1    0.271658    0.159840    0.308692    11.00000    0.11914    0.14147 =
         0.12162   -0.02689    0.00822    0.04978
AFIX  43
H4F   2    0.290214    0.171305    0.264667    11.00000   -1.20000
AFIX   0
C6E   1    0.253334    0.263190    0.388528    11.00000    0.09835    0.13345 =
         0.14659    0.00797    0.00508    0.03274
C14C  1    0.311757    0.121996    0.596539    11.00000    0.12134    0.14996 =
         0.09861   -0.00236   -0.00794    0.05272
AFIX  23
H14E  2    0.324125    0.132714    0.519090    11.00000   -1.20000
H14F  2    0.320792    0.111132    0.639056    11.00000   -1.20000
AFIX   0
O10D  4    0.207510    0.207680   -0.236086    11.00000    0.22913    0.15262 =
         0.37744    0.10914    0.20243    0.10207
AFIX  87
H10D  2    0.201836    0.220284   -0.239205    11.00000   -1.50000
AFIX   0
C16B  1    0.281543   -0.047169   -0.442726    11.00000    0.11705    0.13959 =
         0.14521   -0.02260    0.01048    0.06185
AFIX  23
H16C  2    0.296200   -0.035797   -0.512802    11.00000   -1.20000
H16D  2    0.287176   -0.061245   -0.403804    11.00000   -1.20000
AFIX   0
C16C  1    0.292262    0.127252    0.817414    11.00000    0.11694    0.20604 =
         0.12815   -0.03600   -0.00887    0.03939
AFIX  23
H16E  2    0.301585    0.116878    0.861859    11.00000   -1.20000
H16F  2    0.291049    0.141076    0.881358    11.00000   -1.20000
AFIX   0
C18E  1    0.307768    0.235407    0.672712    11.00000    0.10767    0.13723 =
         0.15867   -0.03430   -0.02944    0.04649
AFIX  13
H18E  2    0.326465    0.246423    0.619316    11.00000   -1.20000
AFIX   0
C2D   1    0.174100    0.104254   -0.102951    11.00000    0.13172    0.14541 =
         0.14089   -0.00041    0.01316    0.09432
AFIX  43
H2D   2    0.191465    0.106345   -0.145005    11.00000   -1.20000
AFIX   0
C11A  1    0.096275   -0.051447    0.476690    11.00000    0.12751    0.16062 =
         0.09770    0.01886    0.01962    0.05758
AFIX  43
H11A  2    0.084142   -0.044372    0.438991    11.00000   -1.20000
AFIX   0
C4E   1    0.266018    0.284646    0.163794    11.00000    0.10949    0.13009 =
         0.15083    0.01636    0.02205    0.03746
AFIX  43
H4E   2    0.280577    0.293468    0.096267    11.00000   -1.20000
AFIX   0
C8E   1    0.215952    0.266461    0.244719    11.00000    0.09217    0.18913 =
         0.14368   -0.01191   -0.00634    0.04983
C15C  1    0.311773    0.145345    0.696457    11.00000    0.11715    0.16465 =
         0.13681   -0.01757   -0.02252    0.02273
AFIX  23
H15A  2    0.332455    0.159640    0.724953    11.00000   -1.20000
H15B  2    0.303225    0.156726    0.654569    11.00000   -1.20000
AFIX   0
C4B   1    0.141541   -0.114889    0.141282    11.00000    0.12466    0.16058 =
         0.14886    0.05773    0.00889    0.06562
AFIX  43
H4B   2    0.143214   -0.126672    0.208808    11.00000   -1.20000
AFIX   0
C14D  1    0.154451    0.256923   -0.327916    11.00000    0.14388    0.14766 =
         0.17613    0.03835    0.02239    0.08859
AFIX  23
H14G  2    0.170691    0.260741   -0.390441    11.00000   -1.20000
H14H  2    0.136584    0.237801   -0.353151    11.00000   -1.20000
AFIX   0
C4A   1    0.177033   -0.017218    0.586268    11.00000    0.13288    0.13758 =
         0.17558    0.03086   -0.01896    0.05526
AFIX  43
H4A   2    0.190409   -0.023830    0.612708    11.00000   -1.20000
AFIX   0
C15F  1    0.150015   -0.004482    0.045756    11.00000    0.21247    0.10644 =
         0.23288   -0.03488   -0.03006    0.08912
AFIX  23
H15C  2    0.153601   -0.021598    0.049982    11.00000   -1.20000
H15D  2    0.133016   -0.008937    0.104721    11.00000   -1.20000
AFIX   0
C17C  1    0.260088    0.103779    0.769019    11.00000    0.11533    0.18802 =
         0.12358   -0.01304   -0.00861    0.04372
AFIX  23
H17E  2    0.248160    0.091787    0.845166    11.00000   -1.20000
H17F  2    0.250238    0.114512    0.733114    11.00000   -1.20000
AFIX   0
C7A   1    0.137729    0.001841    0.502936    11.00000    0.11302    0.13524 =
         0.14157    0.01015   -0.01133    0.06095
AFIX  43
H7A   2    0.124434    0.008401    0.474579    11.00000   -1.20000
AFIX   0
C7E   1    0.223452    0.257949    0.364146    11.00000    0.08815    0.20135 =
         0.15529    0.01398    0.00749    0.03868
AFIX  43
H7E   2    0.208579    0.248570    0.430063    11.00000   -1.20000
AFIX   0
C14B  1    0.227832   -0.082034   -0.392275    11.00000    0.12576    0.14001 =
         0.15635   -0.02509    0.00265    0.05319
AFIX  23
H14I  2    0.232755   -0.096409   -0.350943    11.00000   -1.20000
H14J  2    0.207488   -0.093544   -0.430182    11.00000   -1.20000
AFIX   0
C8A   1    0.167259    0.022743    0.536050    11.00000    0.11395    0.12480 =
         0.15265    0.01521   -0.00475    0.06385
C2E   1    0.227742    0.285167    0.010717    11.00000    0.12113    0.08711 =
         0.17044    0.01033    0.01261    0.02946
AFIX  43
H2E   2    0.241673    0.293057   -0.059606    11.00000   -1.20000
AFIX   0
C5A   1    0.146226   -0.039181    0.553025    11.00000    0.13115    0.11073 =
         0.18314    0.03497   -0.00603    0.04168
C16A  1   -0.000276   -0.163119    0.447231    11.00000    0.12323    0.28218 =
         0.18282    0.01115    0.05446   -0.02896
AFIX  23
H16G  2    0.006429   -0.173700    0.507325    11.00000   -1.20000
H16H  2   -0.020717   -0.177578    0.416516    11.00000   -1.20000
AFIX   0
C4D   1    0.189707    0.157182   -0.162857    11.00000    0.14067    0.13760 =
         0.21659    0.03422    0.08487    0.07355
AFIX  43
H4D   2    0.207235    0.158494   -0.199557    11.00000   -1.20000
AFIX   0
C11E  1    0.261244    0.256353    0.512199    11.00000    0.11537    0.13265 =
         0.14269   -0.00697    0.00762    0.04020
AFIX  43
H11E  2    0.245714    0.246360    0.574875    11.00000   -1.20000
AFIX   0
C14A  1    0.031335   -0.112759    0.569356    11.00000    0.12624    0.22179 =
         0.14221    0.03912    0.04970    0.03645
AFIX  23
H14K  2    0.038572   -0.122595    0.631042    11.00000   -1.20000
H14L  2    0.031416   -0.095893    0.616127    11.00000   -1.20000
AFIX   0
C15B  1    0.250572   -0.065000   -0.503931    11.00000    0.14543    0.17113 =
         0.14327   -0.00871    0.01616    0.07323
AFIX  23
H15E  2    0.250322   -0.079359   -0.569208    11.00000   -1.20000
H15F  2    0.245211   -0.051364   -0.549382    11.00000   -1.20000
AFIX   0
C15D  1    0.147332    0.281612   -0.338857    11.00000    0.17334    0.21640 =
         0.16968    0.04757    0.00651    0.11117
AFIX  23
H15G  2    0.129671    0.276865   -0.283864    11.00000   -1.20000
H15H  2    0.142403    0.283423   -0.431296    11.00000   -1.20000
AFIX   0
C17F  1    0.136198    0.025092   -0.099364    11.00000    0.16034    0.10726 =
         0.16195   -0.03080   -0.02844    0.05761
AFIX  23
H17G  2    0.118843    0.020998   -0.043506    11.00000   -1.20000
H17H  2    0.131413    0.027576   -0.191182    11.00000   -1.20000
AFIX   0
C15A  1   -0.000551   -0.135179    0.526099    11.00000    0.12920    0.29279 =
         0.16776    0.00949    0.05147    0.04107
AFIX  23
H15I  2   -0.008264   -0.125245    0.467514    11.00000   -1.20000
H15J  2   -0.013799   -0.142917    0.603947    11.00000   -1.20000
AFIX   0
C15E  1    0.317427    0.275305    0.899652    11.00000    0.16471    0.18791 =
         0.17173   -0.06148   -0.02365    0.08101
AFIX  23
H15K  2    0.298348    0.263092    0.947221    11.00000   -1.20000
H15L  2    0.329682    0.293908    0.950337    11.00000   -1.20000
AFIX   0
C17E  1    0.314865    0.228475    0.805349    11.00000    0.18281    0.16006 =
         0.14601   -0.04041   -0.05880    0.06760
AFIX  23
H17I  2    0.325766    0.217335    0.795788    11.00000   -1.20000
H17J  2    0.296008    0.215523    0.853203    11.00000   -1.20000
AFIX   0
C17D  1    0.186370    0.310674   -0.145205    11.00000    0.20453    0.13738 =
         0.24848    0.00687   -0.03262    0.09764
AFIX  23
H17K  2    0.204619    0.329503   -0.120340    11.00000   -1.20000
H17L  2    0.170404    0.306927   -0.081219    11.00000   -1.20000
AFIX   0
C16E  1    0.334363    0.257599    0.887076    11.00000    0.17214    0.19372 =
         0.16886   -0.05004   -0.05292    0.09225
AFIX  23
H16I  2    0.338278    0.252314    0.975606    11.00000   -1.20000
H16J  2    0.353816    0.270101    0.842688    11.00000   -1.20000
AFIX   0
C16D  1    0.176080    0.313570   -0.290258    11.00000    0.22765    0.16564 =
         0.25371    0.05347    0.00200    0.13269
AFIX  23
H16K  2    0.192955    0.319550   -0.352098    11.00000   -1.20000
H16L  2    0.170493    0.329337   -0.291243    11.00000   -1.20000
AFIX   0
HKLF 4


REM  TI_50bar_CH4 in R3
REM wR2 = 0.3452, GooF = S = 1.000, Restrained GooF = 0.945 for all data
REM R1 = 0.1044 for 4305 Fo > 4sig(Fo) and 0.2484 for all 12005 data
REM 985 parameters refined using 1597 restraints

END

WGHT      0.1717      0.0000

REM Instructions for potential hydrogen bonds
HTAB O9B N1B
HTAB O9C N1C
HTAB O10C N12C
HTAB O10F N12F
HTAB O9F N1F
HTAB O9A N1A
HTAB O10E N12E
HTAB O9D N1D
HTAB O10B N12B
HTAB O10A N12A
HTAB O9E N1E
HTAB C14C O10B_$1
HTAB O10D N12D
HTAB C4D O9F_$2

REM Highest difference peak  0.791,  deepest hole -0.235,  1-sigma level  0.062
Q1    1   0.1971 -0.0392 -0.7240  11.00000  0.05    0.79
Q2    1  -0.0368 -0.2336  0.1451  11.00000  0.05    0.72
Q3    1   0.1003  0.0479  0.3093  11.00000  0.05    0.30
Q4    1   0.0515 -0.0440  0.1002  11.00000  0.05    0.26
Q5    1   0.0522 -0.0471 -0.0631  11.00000  0.05    0.21
Q6    1  -0.0473 -0.1049  0.5998  11.00000  0.05    0.20
Q7    1   0.0542 -0.0522  0.8306  11.00000  0.05    0.19
Q8    1   0.0448 -0.0452 -0.0078  11.00000  0.05    0.18
Q9    1  -0.0395 -0.0933  0.6392  11.00000  0.05    0.17
Q10   1   0.0890 -0.0904 -0.1990  11.00000  0.05    0.16
Q11   1   0.1713  0.3380 -0.1513  11.00000  0.05    0.15
Q12   1   0.0465  0.0775 -0.0022  11.00000  0.05    0.15
Q13   1   0.0703 -0.0863 -0.1263  11.00000  0.05    0.15
Q14   1   0.2294 -0.0662 -0.7018  11.00000  0.05    0.15
Q15   1   0.0668  0.1022 -0.1200  11.00000  0.05    0.15
Q16   1  -0.0141 -0.0743  0.2667  11.00000  0.05    0.15
Q17   1   0.0493 -0.0304  0.7786  11.00000  0.05    0.15
Q18   1   0.1637  0.3070 -0.5080  11.00000  0.05    0.14
Q19   1   0.3313  0.0180  0.2590  11.00000  0.05    0.14
Q20   1  -0.0275 -0.0838  0.4689  11.00000  0.05    0.14
;
_shelx_res_checksum   60118

_shelx_hkl_file
;
   3   3   0   52.26    1.57
   3  -6   0   56.17    1.61
  -3   6   0   56.40    1.62
   6  -3   0   55.21    1.34
  -3   6   0   53.42    1.40
   6  -3   0   55.55    1.57
   6  -3   0   55.03    1.43
  -3   6   0   53.24    1.39
  -6   6   0   17.38    0.87
  -6   6   0   19.43    0.79
  -6   6   0   17.78    0.80
   0  -6   0   18.28    0.86
   6   0   0   18.25    0.62
   0   6   0   17.75    0.89
   6  -6   0   17.87    0.79
   0   6   0   17.77    0.62
   6  -6   0   17.53    0.89
   6  -6   0   19.32    0.80
   5  -7   0   24.59    1.10
   5  -7   0   23.12    0.91
  -7   2   0   22.35    0.82
   2   5   0   23.56    1.07
  -7   2   0   21.60    0.92
   5  -7   0   23.16    0.91
   7  -2   0   22.59    0.78
   7  -2   0   23.31    0.83
   7  -2   0   23.06    0.74
  -2  -5   0   21.47    0.97
   7  -2   0   24.35    0.71
  -5   7   0   23.15    1.05
  -5   7   0   21.19    0.85
  -5   7   0   24.53    0.95
  -7   5   0  102.88    2.39
   2  -7   0   99.68    2.53
   2  -7   0   98.00    2.21
   2  -7   0   98.58    2.18
  -7   5   0   99.13    2.26
   5   2   0   93.59    1.94
  -7   5   0  103.41    2.51
   7  -5   0  100.56    2.53
   7  -5   0  101.02    2.38
  -2   7   0   96.23    2.54
  -2   7   0  100.13    2.21
   7  -5   0   98.88    2.29
  -2   7   0  102.48    2.24
  -8   1   0  188.37    3.56
   7  -8   0  190.11    4.29
   7  -8   0  183.14    3.98
   7  -8   0  189.19    4.03
   1   7   0  187.18    4.28
  -8   1   0  184.37    3.47
  -8   1   0  188.48    3.75
  -8   1   0  188.93    3.46
  -1  -7   0  187.68    3.60
  -7   8   0  175.23    4.00
  -1  -7   0  187.44    3.49
   8  -1   0  181.19    3.71
  -1  -7   0  184.95    4.19
  -7   8   0  185.27    3.95
   8  -1   0  185.66    3.60
  -7   8   0  187.83    4.25
  -8   4   0    1.04    0.35
   4  -8   0    0.45    0.33
   4   4   0    0.96    0.40
   4  -8   0    0.53    0.24
  -8   4   0    0.69    0.23
   4  -8   0    1.25    0.28
  -8   4   0    0.63    0.26
   8  -4   0    0.92    0.42
  -4  -4   0    1.27    0.36
  -4   8   0    0.47    0.35
   8  -4   0    0.62    0.30
  -4   8   0    0.45    0.23
  -4   8   0    0.84    0.28
   8  -4   0    0.70    0.26
  -8   7   0  308.61    6.02
   1  -8   0  307.88    5.76
  -8   7   0  310.13    6.34
   7   1   0  319.35    5.71
  -8   7   0  310.47    6.20
   1  -8   0  300.13    6.32
   1  -8   0  312.09    5.86
  -7  -1   0  311.12    5.66
   8  -7   0  309.57    6.07
   8  -7   0  316.08    6.42
  -7  -1   0  304.82    5.53
   8  -7   0  303.66    6.14
  -1   8   0  306.63    6.41
  -1   8   0  309.92    5.82
  -1   8   0  314.17    5.84
  -9   3   0   52.36    1.71
  -9   3   0   49.31    1.50
   6  -9   0   52.07    1.61
  -9   3   0   48.86    1.33
   6  -9   0   48.21    1.80
   3   6   0   50.54    1.84
   6  -9   0   48.61    1.57
   9  -3   0   51.17    1.34
  -6   9   0   50.14    1.80
  -6   9   0   49.55    1.56
   9  -3   0   51.83    1.45
  -6   9   0   49.58    1.59
  -3  -6   0   49.16    1.74
   9  -3   0   50.40    1.50
   9  -3   0   50.24    1.38
   3  -9   0   39.98    1.60
   3  -9   0   44.07    1.33
   3  -9   0   42.01    1.36
   6   3   0   41.82    1.03
  -9   6   0   45.60    1.63
  -9   6   0   42.30    1.35
  -9   6   0   42.54    1.45
  -3   9   0   41.27    1.31
   9  -6   0   42.72    1.63
  -6  -3   0   42.49    0.96
  -6  -3   0   43.45    1.19
  -6  -3   0   41.65    1.60
  -3   9   0   41.17    1.34
  -3   9   0   42.19    1.65
   9  -6   0   42.66    1.46
   9  -6   0   42.37    1.40
  -9   9   0  317.83    6.57
  -9   9   0  323.63    6.44
   0  -9   0  324.41    6.10
  -9   9   0  327.21    6.78
   9   0   0  320.83    6.09
   0  -9   0  324.92    5.98
   9   0   0  319.17    5.95
   0  -9   0  317.13    6.73
   9  -9   0  320.85    6.53
   9  -9   0  332.18    6.52
   9  -9   0  318.47    6.84
   0   9   0  314.09    6.82
   0   9   0  322.81    6.06
  -9   0   0  317.73    5.76
  -9   0   0  331.76    6.08
   2   8   0  313.02    5.87
   8 -10   0  308.84    6.65
   8 -10   0  307.35    6.26
 -10   2   0  312.31    5.70
   8 -10   0  296.84    6.22
   2   8   0  311.41    6.63
 -10   2   0  307.52    5.87
 -10   2   0  311.96    6.01
  -2  -8   0  311.57    6.51
  -2  -8   0  308.36    5.53
  10  -2   0  308.67    5.83
  -8  10   0  308.18    6.58
  -8  10   0  300.99    6.30
  -2  -8   0  302.05    5.68
  10  -2   0  300.91    5.97
  -8  10   0  313.82    6.22
   5   5   0  124.14    3.37
   5 -10   0  129.79    3.03
 -10   5   0  125.44    3.17
   5 -10   0  125.81    3.38
   5 -10   0  127.90    3.00
 -10   5   0  131.73    2.87
 -10   5   0  122.12    3.01
  10  -5   0  129.39    3.31
  10  -5   0  126.74    2.88
  -5  10   0  123.04    3.00
  -5  10   0  131.74    3.40
  -5  -5   0  123.83    3.23
  10  -5   0  124.57    2.86
  -5  10   0  130.45    2.99
  10  -5   0  127.14    3.03
 -10   8   0   13.68    0.97
   2 -10   0   13.02    1.09
 -10   8   0   15.15    0.91
   8   2   0   14.65    0.68
   2 -10   0   13.01    0.79
   2 -10   0   14.36    0.78
   8   2   0   11.46    0.56
 -10   8   0   14.32    1.12
  -8  -2   0   14.35    0.61
  -2  10   0   13.87    0.84
  -2  10   0   13.26    0.78
  10  -8   0   15.57    1.18
  10  -8   0   12.99    0.93
  -2  10   0   13.37    1.11
  10  -8   0   15.80    0.99
  -8  -2   0   13.75    0.66
  10 -11   0  132.01    3.39
   1  10   0  123.07    3.62
 -11   1   0  129.81    2.61
  10 -11   0  131.18    3.70
 -11   1   0  132.08    2.99
   1  10   0  131.74    2.87
 -11   1   0  132.40    2.77
  10 -11   0  131.91    3.39
  -1 -10   0  126.96    3.57
 -10  11   0  126.05    3.25
  -1 -10   0  130.54    2.71
 -10  11   0  132.83    3.66
  11  -1   0  128.50    2.99
  11  -1   0  125.91    2.85
  -1 -10   0  132.12    2.87
 -10  11   0  128.83    3.39
 -11   4   0   46.89    1.85
 -11   4   0   45.55    1.39
   7 -11   0   44.69    1.64
   7 -11   0   44.43    1.65
   4   7   0   45.28    1.95
 -11   4   0   48.05    1.62
   7 -11   0   48.03    1.98
  -7  11   0   45.89    1.63
  -4  -7   0   42.38    1.80
  11  -4   0   47.17    1.41
  -7  11   0   44.54    1.65
  11  -4   0   45.06    1.44
  11  -4   0   45.28    1.57
  11  -4   0   47.06    1.55
  -7  11   0   45.38    1.92
   4 -11   0   44.06    1.57
   4 -11   0   43.44    1.86
 -11   7   0   44.16    1.82
   4 -11   0   42.65    1.49
   7   4   0   43.46    1.14
 -11   7   0   43.24    1.65
 -11   7   0   45.64    1.54
  -4  11   0   45.05    1.98
  -4  11   0   43.63    1.52
  -7  -4   0   42.94    1.00
  11  -7   0   44.35    1.64
  11  -7   0   41.63    1.90
  -4  11   0   42.39    1.53
  -7  -4   0   45.34    1.89
  11  -7   0   45.45    1.60
  -7  -4   0   43.89    1.36
   1 -11   0   34.80    1.21
   1 -11   0   36.76    1.77
 -11  10   0   33.09    1.63
 -11  10   0   38.24    1.84
   1 -11   0   35.99    1.33
  10   1   0   33.25    1.19
  10   1   0   34.85    1.08
 -11  10   0   32.11    1.43
 -10  -1   0   34.76    1.16
  -1  11   0   34.68    1.31
 -10  -1   0   34.74    0.97
  11 -10   0   32.30    1.78
  -1  11   0   35.37    1.80
  11 -10   0   35.12    1.56
  11 -10   0   34.48    1.55
  -1  11   0   34.15    1.27
 -12   3   0   10.64    1.10
   9 -12   0   11.14    1.29
   3   9   0   11.65    1.27
 -12   3   0   10.55    0.73
   9 -12   0   12.52    1.13
 -12   3   0   10.48    0.88
   3   9   0   13.49    0.80
   9 -12   0   12.30    1.10
  12  -3   0   10.53    0.67
  -9  12   0    9.79    1.01
  -9  12   0   12.07    1.25
  12  -3   0   13.30    0.93
  -3  -9   0   10.55    0.50
  -9  12   0   12.47    1.14
  -3  -9   0   11.83    0.65
  -3  -9   0   11.76    1.27
  12  -3   0   12.53    0.88
   6 -12   0   25.96    1.31
 -12   6   0   26.02    1.34
 -12   6   0   27.16    1.51
 -12   6   0   26.28    1.17
   6 -12   0   24.69    1.61
   6 -12   0   27.43    1.26
   6   6   0   25.14    1.64
  12  -6   0   27.70    1.24
  -6  -6   0   28.22    1.61
  12  -6   0   27.20    1.22
  -6  12   0   24.01    1.25
  -6  12   0   24.41    1.56
  12  -6   0   27.39    1.28
  12  -6   0   30.08    1.66
  -6  12   0   26.34    1.31
   9   3   0  466.13    8.46
 -12   9   0  466.30    9.25
   3 -12   0  466.98    8.79
   3 -12   0  473.30    8.92
   3 -12   0  454.05    9.46
 -12   9   0  467.57    9.39
 -12   9   0  453.95    8.95
  -3  12   0  475.25    8.87
  -3  12   0  459.86    8.87
  -9  -3   0  469.65    8.34
  -3  12   0  464.88    9.62
  12  -9   0  466.44    9.07
  12  -9   0  478.92    9.60
  -9  -3   0  470.36    8.45
  12  -9   0  460.67    9.17
 -12  12   0   27.26    1.49
   0 -12   0   24.50    1.02
  12   0   0   26.44    1.08
   0 -12   0   23.99    1.14
 -12  12   0   25.80    1.42
  12   0   0   24.88    1.16
   0 -12   0   26.43    1.72
 -12  12   0   25.08    1.61
   0  12   0   26.63    1.78
 -12   0   0   24.38    1.09
 -12   0   0   24.33    0.81
  12 -12   0   24.41    1.42
 -12   0   0   23.93    0.73
   0  12   0   24.26    1.13
  12 -12   0   24.23    1.43
 -12   0   0   23.56    0.80
  12 -12   0   27.75    1.75
  11 -13   0   69.50    2.44
 -13   2   0   73.95    1.81
  11 -13   0   73.76    2.46
 -13   2   0   74.47    2.14
 -13   2   0   73.42    2.04
   2  11   0   76.24    2.82
  11 -13   0   70.45    2.76
   2  11   0   72.18    1.91
 -11  13   0   75.58    2.73
  -2 -11   0   71.23    2.61
 -11  13   0   70.02    2.34
 -11  13   0   70.70    2.49
  -2 -11   0   72.54    1.71
  13  -2   0   69.92    1.99
  13  -2   0   74.64    2.14
  -2 -11   0   73.80    1.91
 -13   5   0    4.09    0.61
   8 -13   0    4.52    1.07
   8 -13   0    4.14    0.71
   8 -13   0    2.89    0.66
   5   8   0    4.27    1.00
 -13   5   0    4.53    0.88
 -13   5   0    5.52    0.83
  13  -5   0    4.81    0.70
  13  -5   0    3.90    0.64
  -8  13   0    4.97    0.85
  13  -5   0    4.07    0.64
  13  -5   0    3.34    0.71
  -8  13   0    3.32    0.87
  -8  13   0    5.15    0.80
  -5  -8   0    3.99    0.87
 -13   8   0   13.07    1.30
   5 -13   0   14.98    1.02
 -13   8   0   13.54    1.17
 -13   8   0   15.05    1.03
   5 -13   0   14.16    1.05
   5 -13   0   12.33    1.33
  -8  -5   0   14.40    1.42
  -8  -5   0   13.85    0.51
  -5  13   0   12.68    1.05
  -5  13   0   14.34    1.05
  13  -8   0   12.63    1.06
  13  -8   0   13.25    1.05
  -5  13   0   14.13    1.52
  -8  -5   0   14.13    0.97
  13  -8   0   16.83    1.50
 -13  11   0   28.83    1.67
   2 -13   0   30.34    1.80
 -13  11   0   27.31    1.40
  11   2   0   30.90    0.98
   2 -13   0   28.93    1.22
  11   2   0   29.74    1.15
   2 -13   0   32.28    1.40
 -13  11   0   32.65    1.61
  13 -11   0   30.81    1.56
  -2  13   0   31.75    1.95
 -11  -2   0   31.94    1.10
  13 -11   0   31.54    1.97
  13 -11   0   30.43    1.55
  -2  13   0   30.56    1.31
 -11  -2   0   30.31    0.96
  -2  13   0   30.61    1.38
  13 -14   0   75.98    2.96
  13 -14   0   79.68    2.69
  13 -14   0   77.79    2.63
   1  13   0   76.72    2.14
 -14   1   0   78.29    2.03
 -14   1   0   76.30    1.82
   1  13   0   83.06    3.08
 -14   1   0   78.41    2.24
  14  -1   0   75.98    2.26
  -1 -13   0   78.28    2.17
 -13  14   0   77.15    2.68
  -1 -13   0   82.08    2.87
 -13  14   0   86.58    3.06
 -13  14   0   76.42    2.52
  14  -1   0   75.09    2.12
  -1 -13   0   79.96    1.96
 -14   4   0    2.66    0.63
  10 -14   0    2.14    0.64
 -14   4   0    1.84    0.79
   4  10   0    2.65    0.99
  10 -14   0    1.15    0.90
   4  10   0    3.78    0.45
  10 -14   0    2.85    0.68
 -14   4   0    2.79    0.50
  -4 -10   0    2.27    0.84
 -10  14   0    3.15    0.74
  14  -4   0    1.69    0.54
  14  -4   0    2.17    0.60
  14  -4   0    2.06    0.47
  14  -4   0    2.70    0.56
 -10  14   0    3.21    0.70
 -10  14   0    2.00    0.83
  -4 -10   0    2.43    0.39
  -4 -10   0    2.74    0.29
   7 -14   0   21.04    1.32
 -14   7   0   17.57    1.26
 -14   7   0   19.39    1.12
 -14   7   0   19.96    1.49
   7 -14   0   15.53    1.44
   7 -14   0   20.32    1.17
   7   7   0   20.12    1.69
  -7  14   0   19.65    1.23
  14  -7   0   19.06    1.18
  -7  14   0   18.93    1.56
  14  -7   0   18.19    1.16
  -7  -7   0   18.38    1.45
  -7  14   0   18.07    1.20
  14  -7   0   20.38    1.18
  14  -7   0   18.81    1.57
   4 -14   0   93.74    3.18
 -14  10   0   98.77    2.75
   4 -14   0   97.10    2.58
  10   4   0   96.79    2.26
 -14  10   0  101.93    3.03
   4 -14   0   99.61    2.75
 -14  10   0   96.33    3.07
  -4  14   0   97.20    3.31
 -10  -4   0   96.93    2.33
  -4  14   0   97.10    2.73
  14 -10   0   94.94    2.90
  14 -10   0   89.99    3.15
 -10  -4   0   94.19    3.13
 -10  -4   0   94.67    2.10
  -4  14   0   98.97    2.70
  14 -10   0   97.76    2.83
   1 -14   0   75.61    2.06
 -14  13   0   75.68    2.78
  13   1   0   76.35    1.89
 -14  13   0   77.50    2.68
 -14  13   0   74.09    2.47
  13   1   0   71.66    2.07
   1 -14   0   75.63    2.85
   1 -14   0   77.95    2.25
  14 -13   0   74.61    2.57
  -1  14   0   74.86    2.21
 -13  -1   0   77.15    2.05
  -1  14   0   74.15    2.97
  14 -13   0   76.13    3.03
 -13  -1   0   74.30    1.64
  14 -13   0   72.78    2.53
   3  12   0    9.89    1.33
 -15   3   0    8.45    0.84
  12 -15   0    8.49    1.02
 -15   3   0    9.18    0.90
  12 -15   0    6.52    0.94
 -15   3   0    8.46    1.08
 -15   3   0    8.61    0.71
   3  12   0    8.42    0.75
  12 -15   0    5.36    1.15
  -3 -12   0    7.22    0.51
  15  -3   0    9.25    0.89
 -12  15   0    8.85    1.08
  15  -3   0    7.68    0.81
 -12  15   0    7.04    0.91
  -3 -12   0    8.57    1.16
 -12  15   0    9.19    1.29
  -3 -12   0    8.00    0.68
 -15   6   0   41.81    1.52
   9 -15   0   40.94    2.14
 -15   6   0   40.78    1.74
   6   9   0   41.36    2.15
   9 -15   0   42.25    1.84
   9 -15   0   41.21    1.77
 -15   6   0   41.67    1.97
  15  -6   0   41.61    1.73
  15  -6   0   39.96    1.71
  -9  15   0   38.35    2.14
  -6  -9   0   42.16    1.99
  -9  15   0   40.12    1.75
  15  -6   0   39.23    1.56
  15  -6   0   38.17    1.50
  -9  15   0   40.37    1.86
   6 -15   0    0.52    0.56
   6 -15   0    0.07    0.47
 -15   9   0    0.20    0.69
   6 -15   0    0.09    0.71
 -15   9   0   -0.15    0.44
 -15   9   0    0.02    0.52
  15  -9   0    0.15    0.53
  15  -9   0    0.24    0.52
  15  -9   0   -0.05    0.77
  -6  15   0    0.37    0.53
  -9  -6   0    0.66    0.54
  -9  -6   0    0.55    0.21
  -6  15   0    0.39    0.47
  -6  15   0    1.04    0.78
  -9  -6   0    0.71    0.75
  15  -9   0    0.21    0.49
   3 -15   0    1.71    0.58
 -15  12   0    1.49    0.62
  12   3   0    2.03    0.50
 -15  12   0    1.46    0.69
 -15  12   0    2.70    0.86
   3 -15   0    1.98    0.87
   3 -15   0    2.27    0.52
  15 -12   0    3.33    0.80
  -3  15   0    2.55    0.64
  15 -12   0    1.35    0.64
  -3  15   0    1.82    0.54
 -12  -3   0    2.79    0.42
 -12  -3   0    2.12    0.39
  15 -12   0    2.53    0.89
  -3  15   0    1.07    0.77
 -15  15   0   14.58    1.18
   0 -15   0   15.17    1.00
 -15  15   0   15.04    1.34
   0 -15   0   14.67    1.46
   0 -15   0   12.94    0.81
  15   0   0   14.43    0.98
  15   0   0   12.36    0.87
 -15  15   0   13.44    1.35
  15 -15   0   15.42    1.31
   0  15   0   13.64    1.59
 -15   0   0   14.25    0.92
  15 -15   0   10.98    1.38
   0  15   0   14.87    1.01
 -15   0   0   12.96    0.75
 -15   0   0   13.36    0.69
  15 -15   0   11.55    1.13
  14 -16   0   13.20    1.41
 -16   2   0   13.53    0.99
 -16   2   0   13.87    0.76
   2  14   0   12.73    0.91
  14 -16   0   11.90    1.19
  14 -16   0   13.80    1.24
 -16   2   0   13.05    0.95
   2  14   0   12.49    1.55
 -14  16   0   12.24    1.32
 -14  16   0   13.97    1.23
  -2 -14   0   11.41    0.68
  -2 -14   0   13.82    0.88
  16  -2   0   12.93    0.98
  -2 -14   0   13.74    1.40
 -14  16   0   11.39    1.14
  16  -2   0   12.52    0.99
  11 -16   0   24.42    1.76
 -16   5   0   27.40    1.69
  11 -16   0   25.41    1.46
 -16   5   0   28.70    1.22
 -16   5   0   29.94    1.47
   5  11   0   25.27    1.83
  11 -16   0   27.90    1.54
  16  -5   0   26.84    1.39
 -11  16   0   30.07    1.92
  -5 -11   0   28.44    1.73
  16  -5   0   26.43    1.14
  16  -5   0   28.02    1.28
  -5 -11   0   26.82    0.72
 -11  16   0   29.78    1.62
  -5 -11   0   28.01    0.99
  16  -5   0   26.50    1.31
 -11  16   0   27.19    1.46
 -16   8   0   17.70    1.09
 -16   8   0   19.22    1.44
   8   8   0   17.40    1.59
   8 -16   0   17.93    1.65
   8 -16   0   17.44    1.20
 -16   8   0   18.00    1.24
   8 -16   0   18.17    1.29
  16  -8   0   16.97    1.16
  16  -8   0   14.89    1.51
  -8  -8   0   18.71    1.53
  -8  16   0   19.93    1.25
  -8  16   0   18.20    1.59
  16  -8   0   18.58    1.18
  16  -8   0   17.39    1.19
  -8  16   0   18.72    1.24
 -16  11   0    7.33    0.89
  11   5   0    8.13    0.70
   5 -16   0    5.67    1.08
 -16  11   0    8.98    1.19
   5 -16   0    6.80    0.85
   5 -16   0    8.01    0.87
 -16  11   0    7.15    0.99
  -5  16   0    7.77    0.91
 -11  -5   0    7.39    0.80
  16 -11   0    7.50    1.23
  16 -11   0    7.58    1.02
 -11  -5   0    6.82    1.12
  -5  16   0    7.29    1.21
 -11  -5   0    5.60    0.46
  16 -11   0    6.97    0.91
  -5  16   0    8.02    0.93
  14   2   0    8.84    0.58
   2 -16   0    8.55    0.76
 -16  14   0    6.42    1.09
 -16  14   0    7.89    0.93
   2 -16   0    7.11    0.82
 -16  14   0    7.46    1.07
  14   2   0    7.98    0.77
   2 -16   0    8.45    1.18
 -14  -2   0    7.00    0.65
  -2  16   0    8.04    0.89
  16 -14   0    6.21    1.15
  -2  16   0    8.83    1.26
  16 -14   0    9.05    1.07
  16 -14   0    8.03    1.02
   1  16   0    9.79    1.39
 -17   1   0    7.36    0.58
 -17   1   0    7.41    0.81
  16 -17   0    7.51    1.05
  16 -17   0    7.37    1.26
   1  16   0    8.38    0.86
 -17   1   0    8.32    0.80
 -16  17   0    9.08    1.26
  -1 -16   0    8.13    0.65
 -16  17   0   10.11    1.37
 -16  17   0    9.10    1.13
  17  -1   0    8.11    0.82
  17  -1   0    8.28    0.88
  -1 -16   0    7.87    1.26
  -1 -16   0    7.39    0.80
  13 -17   0    7.12    1.23
   4  13   0    8.70    0.72
  13 -17   0    8.03    1.00
 -17   4   0    7.94    0.90
 -17   4   0    9.98    1.19
  13 -17   0    9.55    1.18
 -17   4   0    7.65    0.72
   4  13   0    8.55    1.32
 -13  17   0   10.95    1.43
 -13  17   0    9.31    1.11
  17  -4   0    8.13    0.86
  -4 -13   0    8.57    0.69
  -4 -13   0    8.06    1.14
 -13  17   0    7.41    0.93
  17  -4   0    8.33    0.96
  -4 -13   0    8.85    0.50
   7  10   0   12.74    1.51
  10 -17   0   11.08    1.15
  10 -17   0   11.35    1.39
  10 -17   0   15.46    1.22
 -17   7   0   13.45    1.34
 -17   7   0    9.51    1.02
 -17   7   0   13.80    0.96
  17  -7   0   14.81    1.02
 -10  17   0   12.49    1.21
  -7 -10   0   12.69    0.58
  17  -7   0   12.60    1.04
 -10  17   0   12.88    1.36
  17  -7   0   13.44    1.15
 -10  17   0   11.86    1.05
  17  -7   0   14.41    1.07
  -7 -10   0   12.84    1.38
   7 -17   0   10.84    0.98
 -17  10   0   10.20    0.93
 -17  10   0   13.23    1.40
 -17  10   0   10.00    1.04
   7 -17   0    8.42    1.23
   7 -17   0   10.86    1.12
  -7  17   0   10.03    1.07
 -10  -7   0   10.52    1.26
  17 -10   0    9.87    1.03
  -7  17   0   10.63    1.38
  17 -10   0    8.31    0.96
 -10  -7   0    9.59    0.42
  -7  17   0    9.47    0.96
  17 -10   0   10.45    1.03
  17 -10   0   12.55    1.53
 -10  -7   0    9.01    0.93
 -17  13   0   35.07    1.82
  13   4   0   36.00    1.34
   4 -17   0   36.11    1.62
   4 -17   0   39.35    2.18
   4 -17   0   36.08    1.51
 -17  13   0   38.10    1.74
 -17  13   0   34.52    1.98
  -4  17   0   36.79    1.58
 -13  -4   0   35.86    1.17
  -4  17   0   33.64    1.61
  17 -13   0   38.01    2.14
  17 -13   0   36.70    1.80
  17 -13   0   34.72    1.82
  -4  17   0   35.69    2.11
 -13  -4   0   34.86    1.17
   1 -17   0    2.18    0.83
   1 -17   0    4.03    0.58
 -17  16   0    4.33    0.99
 -17  16   0    3.42    0.72
   1 -17   0    4.26    0.71
  16   1   0    3.84    0.54
  16   1   0    3.65    0.64
 -17  16   0    4.18    0.89
 -16  -1   0    3.85    0.39
 -16  -1   0    3.77    0.39
  17 -16   0    3.90    0.88
  -1  17   0    3.58    0.68
  17 -16   0    2.76    1.16
  -1  17   0    4.40    1.08
 -16  -1   0    3.62    0.56
  17 -16   0    4.54    1.12
   3  15   0    3.35    0.58
 -18   3   0    3.41    0.68
   3  15   0    2.15    0.99
  15 -18   0    3.85    1.04
 -18   3   0    1.83    0.77
 -18   3   0    3.47    0.49
 -18   3   0    1.81    0.58
  -3 -15   0    3.45    0.54
 -15  18   0    2.74    0.75
  -3 -15   0    3.39    0.43
  18  -3   0    4.91    0.75
  18  -3   0    3.31    0.70
 -15  18   0    2.51    0.76
  -3 -15   0    2.47    0.85
   6  12   0    2.36    0.95
  12 -18   0    2.26    0.71
  12 -18   0    2.07    0.65
 -18   6   0    2.46    0.64
 -18   6   0    2.81    0.79
 -18   6   0    2.11    0.53
  12 -18   0    2.19    0.88
  18  -6   0    2.25    0.64
 -12  18   0    1.31    0.67
  -6 -12   0    2.03    0.37
  18  -6   0    2.84    0.52
  -6 -12   0    1.22    0.70
  18  -6   0    2.60    0.62
  18  -6   0    2.37    0.60
 -12  18   0    3.90    1.03
  -6 -12   0    2.11    0.22
 -12  18   0    2.15    0.69
   9 -18   0   -0.65    0.62
 -18   9   0   -0.39    0.43
   9   9   0   -0.57    0.71
 -18   9   0    0.09    0.43
   9 -18   0   -0.44    0.45
   9 -18   0    1.14    0.55
 -18   9   0   -0.05    0.61
  -9  18   0    0.20    0.51
  18  -9   0    0.27    0.55
  -9  18   0    0.10    0.50
  18  -9   0   -0.67    0.68
  18  -9   0   -0.21    0.47
  -9  18   0   -0.22    0.66
  -9  -9   0    0.67    0.70
  18  -9   0    0.09    0.47
 -18  12   0    0.56    0.61
   6 -18   0    0.99    0.74
 -18  12   0    1.02    0.70
   6 -18   0    0.14    0.44
 -18  12   0    0.63    0.50
   6 -18   0    0.30    0.53
  18 -12   0    0.76    0.58
  18 -12   0    1.78    0.83
 -12  -6   0    1.05    0.50
  -6  18   0    0.53    0.54
  -6  18   0    0.69    0.52
  18 -12   0    0.90    0.56
 -12  -6   0    0.34    0.25
 -12  -6   0    0.13    0.69
  -6  18   0    2.94    0.95
  18 -12   0    0.07    0.57
  15   3   0    6.62    0.76
 -18  15   0    6.65    0.94
 -18  15   0    6.33    1.05
   3 -18   0    8.04    0.92
   3 -18   0    7.71    1.25
   3 -18   0    7.25    0.75
 -18  15   0    7.59    1.14
 -15  -3   0    7.17    0.64
  18 -15   0    6.03    0.97
  18 -15   0    8.25    1.24
  -3  18   0    6.44    0.88
  -3  18   0    5.47    1.17
  18 -15   0    6.48    1.28
   0 -18   0    4.26    0.72
 -18  18   0    5.41    1.00
  18   0   0    3.95    0.61
 -18  18   0    3.60    0.79
   0 -18   0    3.64    0.94
  18   0   0    2.72    0.61
   0 -18   0    3.24    0.52
 -18  18   0    4.29    1.01
 -18   0   0    3.69    0.63
 -18   0   0    3.79    0.43
  18 -18   0    4.34    1.15
 -18   0   0    5.59    0.64
  18 -18   0    4.32    0.87
   0  18   0    2.46    1.01
  18 -18   0    3.00    0.81
   0  18   0    4.02    0.71
  17 -19   0   12.05    1.59
   2  17   0   14.68    1.01
 -19   2   0   12.27    1.02
  17 -19   0   12.36    1.24
 -19   2   0   12.52    0.75
  17 -19   0   13.60    1.29
 -19   2   0   12.91    1.01
   2  17   0   12.58    1.55
 -17  19   0   15.11    1.31
  19  -2   0   12.43    1.07
  -2 -17   0   12.39    1.52
  -2 -17   0   13.78    0.79
 -17  19   0   13.76    1.45
  -2 -17   0   14.68    1.00
  19  -2   0   12.32    1.00
 -17  19   0   14.98    1.48
  14 -19   0    3.66    0.89
   5  14   0    7.29    1.30
  14 -19   0    5.40    1.11
 -19   5   0    4.89    0.80
   5  14   0    4.66    0.58
 -19   5   0    4.78    0.64
 -19   5   0    5.09    0.97
 -14  19   0    4.92    0.95
  -5 -14   0    5.63    1.02
  19  -5   0    5.41    0.79
  19  -5   0    4.42    0.78
  19  -5   0    5.34    0.50
 -14  19   0    3.68    1.03
  -5 -14   0    4.32    0.39
  -5 -14   0    4.66    0.57
 -14  19   0    4.74    0.85
 -19   8   0   11.52    0.95
  11 -19   0    9.96    1.41
 -19   8   0   12.09    1.13
 -19   8   0   12.84    1.27
   8  11   0   10.53    1.47
  11 -19   0    9.29    1.07
  -8 -11   0   12.13    1.37
  -8 -11   0   11.32    0.58
  19  -8   0    9.77    1.10
  19  -8   0   10.91    1.10
  19  -8   0   11.09    1.03
  19  -8   0   12.01    0.99
 -11  19   0   11.05    1.11
 -11  19   0   12.09    1.22
   8 -19   0   10.16    1.04
   8 -19   0   11.68    1.09
 -19  11   0   11.83    1.03
 -19  11   0   15.65    1.43
   8 -19   0   13.79    1.64
 -19  11   0   11.75    1.20
 -11  -8   0   12.29    0.46
 -11  -8   0   12.46    1.39
  19 -11   0   12.87    1.14
  -8  19   0   11.36    1.18
  19 -11   0   14.17    1.19
 -11  -8   0   11.34    0.98
  19 -11   0   12.80    1.55
  19 -11   0   10.54    1.09
  -8  19   0   13.31    1.12
   5 -19   0    4.49    0.81
   5 -19   0    6.18    0.80
 -19  14   0    4.27    0.90
 -19  14   0    3.86    0.75
 -19  14   0    5.00    0.94
   5 -19   0    3.09    0.93
  14   5   0    4.11    0.62
  19 -14   0    5.33    0.90
  -5  19   0    4.49    0.74
 -14  -5   0    4.45    0.56
 -14  -5   0    4.70    0.51
  19 -14   0    3.27    1.04
  19 -14   0    5.93    0.99
 -14  -5   0    6.78    1.17
  -5  19   0    5.04    0.82
   2 -19   0    0.46    0.75
 -19  17   0    1.36    0.75
   2 -19   0    1.50    0.46
 -19  17   0    1.43    0.63
  17   2   0    1.17    0.49
   2 -19   0    0.51    0.45
  19 -17   0    0.94    0.63
  19 -17   0    1.78    0.98
 -17  -2   0    0.49    0.36
  -2  19   0    1.22    0.58
 -20   1   0    3.21    0.65
  19 -20   0    3.57    1.07
 -20   1   0    2.97    0.61
 -20   1   0    3.10    0.46
  19 -20   0    3.77    0.89
  19 -20   0    3.10    0.88
   1  19   0    3.43    1.14
   1  19   0    3.72    0.72
 -19  20   0    2.79    0.92
  -1 -19   0    4.63    1.11
 -19  20   0    3.57    0.98
  20  -1   0    2.92    0.66
  -1 -19   0    3.18    0.63
  20  -1   0    4.18    0.68
 -19  20   0    2.48    0.77
  -1 -19   0    3.96    0.57
 -20   4   0    6.80    0.69
   4  16   0    7.73    0.79
   4  16   0    7.83    1.36
 -20   4   0    6.85    1.12
 -20   4   0    9.35    0.99
  16 -20   0    8.01    1.18
  16 -20   0    5.66    1.18
  16 -20   0    7.41    1.03
 -16  20   0    7.30    0.97
 -16  20   0    8.52    1.18
 -16  20   0    8.23    1.27
  20  -4   0    7.35    0.89
  -4 -16   0    6.75    0.72
  -4 -16   0    6.79    1.15
  20  -4   0    6.02    0.90
  -4 -16   0    8.00    0.54
  13 -20   0    0.72    0.65
  13 -20   0    0.56    0.72
 -20   7   0   -0.04    0.35
 -20   7   0    0.03    0.60
 -20   7   0    0.23    0.48
   7  13   0    0.04    0.77
 -13  20   0   -0.11    0.49
 -13  20   0   -0.64    0.45
  -7 -13   0    0.57    0.67
  20  -7   0    0.68    0.51
  20  -7   0   -0.48    0.44
  -7 -13   0   -0.05    0.26
 -13  20   0    1.24    0.83
  20  -7   0    0.51    0.50
  20  -7   0    0.19    0.39
  10  10   0    9.88    1.43
 -20  10   0    7.54    1.17
  10 -20   0    6.76    0.95
  10 -20   0    5.74    0.94
 -20  10   0    7.44    1.02
 -20  10   0    8.82    0.91
  10 -20   0    6.82    1.21
  20 -10   0    7.58    0.96
 -10  20   0    9.56    1.47
  20 -10   0    8.76    1.11
 -10  20   0    8.54    1.00
 -10 -10   0    9.25    1.23
  20 -10   0    5.18    1.14
  20 -10   0    9.25    1.02
 -10  20   0    6.06    1.02
   7 -20   0   12.10    1.04
   7 -20   0   15.11    1.70
 -20  13   0   13.54    1.37
   7 -20   0   11.55    1.15
 -20  13   0   12.77    1.22
 -20  13   0   13.06    1.14
 -13  -7   0   11.14    0.58
 -13  -7   0   11.73    0.93
  20 -13   0    8.81    1.30
  20 -13   0   11.53    1.23
  -7  20   0    9.66    1.41
 -13  -7   0   12.79    1.43
  20 -13   0   10.55    1.11
  20 -13   0   11.96    1.20
  -7  20   0   12.65    1.10
  -7  20   0   12.06    1.17
 -20  16   0   49.54    2.15
 -20  16   0   51.88    2.41
   4 -20   0   51.94    1.90
   4 -20   0   51.60    2.09
  16   4   0   50.80    1.79
   4 -20   0   49.45    2.57
 -20  16   0   51.28    3.06
  20 -16   0   49.28    2.64
  20 -16   0   49.67    2.28
  -4  20   0   53.85    2.80
  -4  20   0   50.86    2.10
  20 -16   0   49.45    2.27
 -16  -4   0   52.05    1.61
  19   1   0    7.00    0.87
 -20  19   0    5.26    0.99
 -20  19   0    5.92    1.19
   1 -20   0    4.96    1.14
   1 -20   0    5.26    0.79
 -20  19   0    5.28    1.04
  19   1   0    6.47    0.62
   1 -20   0    5.26    0.67
  20 -19   0    4.93    1.16
  -1  20   0    6.66    1.33
 -19  -1   0    5.69    0.47
  -1  20   0    7.16    0.93
 -19  -1   0    6.08    0.64
  20 -19   0    5.68    1.06
  20 -19   0    5.51    0.98
 -19  -1   0    6.47    0.81
 -21   3   0    2.51    0.66
  18 -21   0    2.31    0.74
  18 -21   0    3.40    0.94
 -21   3   0    3.40    0.53
 -21   3   0    2.41    0.66
  18 -21   0    2.38    1.03
 -21   3   0    1.48    0.81
   3  18   0    3.24    0.63
   3  18   0    2.71    1.27
 -18  21   0    2.62    0.73
  21  -3   0    3.18    0.72
  -3 -18   0    3.12    0.61
 -18  21   0    2.27    0.90
  -3 -18   0    3.34    0.46
  -3 -18   0    3.57    1.00
  21  -3   0    1.86    0.64
 -18  21   0    2.63    0.88
 -21   6   0    5.57    1.03
  15 -21   0    5.03    0.98
  15 -21   0    5.18    1.17
 -21   6   0    5.20    0.68
  15 -21   0    5.38    0.92
   6  15   0    3.92    1.12
 -21   6   0    4.32    0.83
  21  -6   0    4.89    0.53
 -15  21   0    5.46    1.12
  -6 -15   0    4.79    0.39
  -6 -15   0    4.82    0.59
  -6 -15   0    4.05    0.98
 -15  21   0    4.17    0.84
  21  -6   0    4.95    0.80
 -15  21   0    3.47    0.84
  21  -6   0    5.11    0.58
  21  -6   0    4.46    0.83
  12 -21   0    4.08    1.02
  12 -21   0    3.71    0.91
  12 -21   0    4.35    0.84
   9  12   0    5.31    1.20
 -21   9   0    4.53    0.97
 -21   9   0    4.94    0.89
 -21   9   0    3.29    0.62
  21  -9   0    4.31    0.79
  -9 -12   0    4.49    0.44
  21  -9   0    4.90    0.83
  21  -9   0    4.47    0.74
 -12  21   0    5.15    0.97
 -12  21   0    2.15    0.91
  21  -9   0    4.63    0.90
  -9 -12   0    4.45    0.99
 -12  21   0    5.09    0.89
 -21  12   0   28.22    1.51
   9 -21   0   27.48    2.00
   9 -21   0   28.37    1.65
 -21  12   0   30.72    1.77
   9 -21   0   28.18    1.58
 -21  12   0   28.54    1.85
  21 -12   0   28.14    1.71
 -12  -9   0   25.93    1.85
  -9  21   0   29.59    2.09
  21 -12   0   26.88    1.59
  -9  21   0   23.90    1.54
  21 -12   0   30.10    2.14
  21 -12   0   27.50    1.59
 -12  -9   0   27.49    1.45
  -9  21   0   27.51    1.71
   6 -21   0   19.91    1.24
 -21  15   0   21.82    1.66
 -21  15   0   19.53    1.38
 -21  15   0   17.63    1.52
   6 -21   0   22.88    1.93
  21 -15   0   17.72    1.41
 -15  -6   0   16.96    1.63
  21 -15   0   19.98    1.55
 -15  -6   0   18.62    0.86
  21 -15   0   22.06    1.51
  -6  21   0   19.98    1.35
  21 -15   0   22.13    1.86
  -6  21   0   17.81    1.35
  -6  21   0   20.71    1.84
 -15  -6   0   18.89    0.98
   3 -21   0   25.63    1.52
 -21  18   0   27.01    1.94
 -21  18   0   29.37    1.93
   3 -21   0   26.93    1.34
  18   3   0   26.12    1.37
 -21  18   0   26.61    1.68
   3 -21   0   28.45    2.04
  21 -18   0   28.94    2.25
  21 -18   0   24.07    1.67
 -18  -3   0   25.89    1.21
  -3  21   0   28.30    2.15
  21 -18   0   26.68    1.77
  -3  21   0   25.53    1.56
 -21  21   0   11.82    1.47
   0 -21   0   11.37    0.89
 -21  21   0   12.93    1.29
  21   0   0   12.84    0.91
   0 -21   0   12.27    1.57
  21   0   0   13.85    1.15
   0 -21   0   13.95    1.14
 -21  21   0   12.13    1.59
  21 -21   0   12.02    1.74
  21 -21   0   15.48    1.53
  21 -21   0   12.97    1.51
 -21   0   0   14.27    0.76
 -21   0   0   15.06    1.15
   0  21   0   11.52    1.65
   0  21   0   12.02    1.13
 -21   0   0   13.95    1.00
 -22   2   0    4.92    0.61
  20 -22   0    5.44    1.12
   2  20   0    5.51    0.85
 -22   2   0    4.20    0.76
   2  20   0    5.21    1.21
  20 -22   0    6.66    1.20
 -22   2   0    4.66    0.81
  20 -22   0    4.21    1.16
 -20  22   0    5.29    1.16
  22  -2   0    5.23    0.88
  22  -2   0    4.79    0.79
  -2 -20   0    4.75    0.60
  -2 -20   0    4.82    1.15
  -2 -20   0    5.55    0.78
 -20  22   0    3.61    0.98
 -20  22   0    3.76    0.85
 -22   5   0    8.24    1.04
   5  17   0   10.73    1.64
  17 -22   0   11.75    1.39
  17 -22   0   10.97    1.42
 -22   5   0   11.23    1.37
  17 -22   0   10.11    1.64
   5  17   0    8.75    0.85
 -22   5   0   10.13    0.85
  22  -5   0    9.59    1.05
  -5 -17   0    9.32    0.60
  -5 -17   0    9.52    1.40
 -17  22   0   10.63    1.52
  -5 -17   0    9.87    0.82
 -17  22   0   10.01    1.39
  22  -5   0    9.77    1.20
 -17  22   0   10.77    1.32
 -22   8   0    6.38    1.09
 -22   8   0    7.08    0.83
 -22   8   0    6.36    0.99
  14 -22   0    7.29    1.14
  14 -22   0    7.13    1.04
   8  14   0    9.46    1.52
  14 -22   0    9.45    1.47
  22  -8   0    7.32    0.81
 -14  22   0    7.58    1.31
 -14  22   0    5.75    0.93
  -8 -14   0    7.72    1.21
  22  -8   0    8.02    0.92
  -8 -14   0    6.18    0.59
  22  -8   0    7.53    0.98
 -14  22   0    7.17    1.09
  22  -8   0    9.06    1.15
 -22  11   0    6.44    1.10
 -22  11   0    7.36    0.92
  11 -22   0    5.82    1.02
 -22  11   0    5.06    0.95
  11 -22   0    3.60    1.14
  11 -22   0    4.35    1.02
  22 -11   0    6.07    0.89
 -11 -11   0    5.54    0.38
 -11  22   0    5.36    0.90
  22 -11   0    3.91    1.05
 -11 -11   0    4.40    1.01
  22 -11   0    4.77    0.91
  22 -11   0    5.35    0.91
 -11 -11   0    6.02    0.93
 -11  22   0    3.36    1.03
 -11  22   0    5.15    1.01
   8 -22   0    7.42    1.07
 -22  14   0    6.71    1.17
   8 -22   0    5.64    1.18
   8 -22   0    5.72    0.86
 -22  14   0    5.80    0.91
 -22  14   0    5.88    1.08
  22 -14   0    6.53    1.01
 -14  -8   0    5.54    1.11
  -8  22   0    5.79    1.28
 -14  -8   0    5.66    0.52
  22 -14   0    7.30    1.09
  -8  22   0    6.66    1.03
 -14  -8   0    5.67    0.79
  -8  22   0    5.02    0.86
  22 -14   0    5.06    1.26
  22 -14   0    6.54    1.04
   5 -22   0   28.88    2.16
 -22  17   0   29.56    1.92
   5 -22   0   26.09    1.62
 -22  17   0   25.63    1.91
  17   5   0   29.46    1.39
   5 -22   0   27.89    1.48
 -22  17   0   27.96    1.67
  -5  22   0   28.70    2.14
 -17  -5   0   29.88    1.19
  22 -17   0   30.67    2.38
  22 -17   0   28.64    1.84
 -17  -5   0   29.96    2.06
  -5  22   0   28.77    1.68
  22 -17   0   29.03    1.82
 -22  20   0   15.62    1.68
 -22  20   0   11.03    1.30
   2 -22   0   12.06    1.58
  20   2   0   13.82    1.13
 -22  20   0   13.56    1.67
   2 -22   0   12.44    0.99
  22 -20   0   13.09    1.90
  22 -20   0   13.70    1.56
  22 -20   0   13.52    1.54
  -2  22   0   13.01    1.77
  -2  22   0   14.56    1.26
 -20  -2   0   13.04    0.60
 -20  -2   0   12.71    0.76
 -20  -2   0   12.55    0.98
   1  22   0   16.48    2.19
 -23   1   0   14.35    1.19
  22 -23   0   14.52    2.01
  22 -23   0   14.61    1.50
 -23   1   0   15.87    0.88
 -23   1   0   15.26    1.17
  22 -23   0   17.23    1.68
   1  22   0   15.64    1.29
 -22  23   0   15.01    1.58
  -1 -22   0   14.67    1.00
  -1 -22   0   14.08    1.21
  23  -1   0   14.80    1.28
 -22  23   0   16.43    1.76
  23  -1   0   15.68    1.09
  -1 -22   0   16.08    1.73
 -22  23   0   16.47    1.73
  19 -23   0   11.53    1.49
   4  19   0   10.25    1.70
 -23   4   0   11.26    1.43
 -23   4   0    9.98    1.15
 -23   4   0    9.19    0.84
   4  19   0   11.33    1.00
  19 -23   0   12.77    1.31
  19 -23   0   10.52    1.70
 -19  23   0    9.58    1.31
 -19  23   0   13.36    1.77
  23  -4   0   10.01    1.19
  -4 -19   0    9.49    0.91
  23  -4   0   10.14    1.12
  -4 -19   0   10.78    0.73
 -19  23   0   12.06    1.53
  -4 -19   0   11.30    1.46
  16 -23   0   18.41    2.12
   7  16   0   18.40    2.09
 -23   7   0   16.38    1.10
 -23   7   0   16.58    1.60
 -23   7   0   16.22    1.36
  16 -23   0   19.21    1.56
  16 -23   0   17.19    1.54
  23  -7   0   16.35    0.91
  23  -7   0   17.93    1.33
  -7 -16   0   19.86    1.72
 -16  23   0   16.13    1.87
  23  -7   0   16.49    0.97
  -7 -16   0   17.72    0.96
 -16  23   0   18.01    1.48
 -16  23   0   16.44    1.51
  23  -7   0   16.54    1.38
 -23  10   0   21.85    1.60
  13 -23   0   19.38    1.46
  13 -23   0   18.76    1.59
  13 -23   0   22.64    1.92
  10  13   0   20.48    1.93
 -23  10   0   19.06    1.27
 -23  10   0   22.49    1.67
 -10 -13   0   18.53    1.64
 -10 -13   0   20.67    0.83
  23 -10   0   18.99    1.40
  23 -10   0   21.24    1.36
  23 -10   0   18.45    1.45
  23 -10   0   20.01    1.44
 -13  23   0   19.72    1.47
 -13  23   0   20.99    1.92
 -13  23   0   20.11    1.59
  10 -23   0   45.28    2.43
 -23  13   0   47.14    2.31
  10 -23   0   48.50    2.74
 -23  13   0   49.35    2.51
  10 -23   0   43.64    2.17
 -23  13   0   45.92    2.02
  23 -13   0   45.18    2.25
 -13 -10   0   48.91    2.00
 -10  23   0   45.90    2.28
 -10  23   0   50.86    2.82
 -13 -10   0   45.04    2.42
 -10  23   0   45.88    2.13
  23 -13   0   46.04    2.16
  23 -13   0   47.53    2.19
  23 -13   0   47.79    2.74
 -23  16   0   37.76    2.16
 -23  16   0   36.45    1.88
 -23  16   0   34.15    2.19
   7 -23   0   37.89    2.41
   7 -23   0   35.09    1.75
   7 -23   0   33.03    1.87
 -16  -7   0   32.15    1.36
  -7  23   0   35.04    2.42
  -7  23   0   35.62    1.85
  23 -16   0   36.88    2.01
  -7  23   0   35.28    1.92
 -16  -7   0   37.00    1.22
  23 -16   0   37.87    2.35
  23 -16   0   38.26    2.08
 -16  -7   0   34.10    2.24
  23 -16   0   35.99    2.45
   4 -23   0   23.19    1.56
 -23  19   0   27.93    1.97
  19   4   0   23.97    1.38
 -23  19   0   31.75    2.15
 -23  19   0   29.98    1.80
   4 -23   0   24.50    1.41
   4 -23   0   25.16    2.11
  -4  23   0   26.08    1.71
 -19  -4   0   27.05    1.27
  23 -19   0   27.42    1.87
  -4  23   0   26.42    2.34
  23 -19   0   26.23    2.19
  23 -19   0   24.01    1.82
  22   1   0   28.73    1.64
   1 -23   0   27.09    1.36
 -23  22   0   25.63    1.82
   1 -23   0   26.40    2.20
   1 -23   0   29.60    1.73
 -23  22   0   24.69    2.06
 -23  22   0   29.62    2.10
 -22  -1   0   29.05    1.32
  -1  23   0   26.20    2.28
 -22  -1   0   29.73    1.52
  23 -22   0   27.46    2.50
  23 -22   0   25.52    1.86
 -22  -1   0   29.04    1.02
  23 -22   0   27.72    2.00
  -1  23   0   25.76    1.63
 -24   3   0    5.44    1.15
  21 -24   0    5.24    1.37
   3  21   0    6.70    0.92
 -24   3   0    6.99    0.73
   3  21   0    5.42    1.30
  21 -24   0    6.02    1.19
  21 -24   0    6.34    1.22
 -24   3   0    5.64    0.94
  -3 -21   0    6.70    0.89
 -21  24   0    7.65    1.27
 -21  24   0    5.79    1.14
  -3 -21   0    6.77    1.37
 -21  24   0    8.14    1.54
  -3 -21   0    6.54    0.70
  24  -3   0    6.26    1.03
  24  -3   0    6.50    0.94
 -24   6   0    6.73    1.22
 -24   6   0    5.00    0.94
 -24   6   0    5.12    0.71
  18 -24   0    6.25    1.45
  18 -24   0    2.97    0.86
   6  18   0    6.96    1.65
  18 -24   0    4.90    1.10
 -18  24   0    6.61    1.08
 -18  24   0    5.18    1.06
  -6 -18   0    5.66    0.71
 -18  24   0    4.72    1.22
  24  -6   0    6.52    1.05
  -6 -18   0    5.27    1.22
  -6 -18   0    4.78    0.50
  24  -6   0    5.38    0.92
 -24   9   0   61.08    2.74
 -24   9   0   62.00    2.24
  15 -24   0   61.12    2.61
 -24   9   0   63.93    2.66
  15 -24   0   63.15    2.80
   9  15   0   59.74    3.20
  15 -24   0   65.01    3.27
  24  -9   0   61.18    2.47
  24  -9   0   61.41    2.27
 -15  24   0   63.15    2.84
  24  -9   0   59.32    2.59
 -15  24   0   65.36    2.68
  -9 -15   0   63.56    2.94
  -9 -15   0   62.28    1.78
 -15  24   0   58.55    3.07
  24  -9   0   65.90    2.18
  12 -24   0    2.03    0.73
 -24  12   0    1.58    0.77
  12 -24   0    2.91    0.88
  12 -24   0    1.62    0.94
 -24  12   0    2.35    0.66
 -24  12   0    1.16    0.83
 -12 -12   0    2.25    0.31
  24 -12   0    1.95    0.72
 -12  24   0    4.50    1.01
 -12  24   0    1.34    0.68
  24 -12   0    2.51    0.73
  24 -12   0    1.77    0.72
 -12 -12   0    2.07    0.91
  24 -12   0    2.42    1.06
 -12  24   0    3.48    1.10
 -12 -12   0    2.46    0.79
 -24  15   0   17.71    1.40
   9 -24   0   18.09    1.54
   9 -24   0   16.58    1.36
 -24  15   0   16.91    1.53
 -24  15   0   20.14    1.73
   9 -24   0   17.49    1.90
  -9  24   0   15.21    1.45
  -9  24   0   18.69    1.41
 -15  -9   0   15.05    1.15
  24 -15   0   17.24    1.83
  24 -15   0   19.44    1.55
  24 -15   0   15.88    1.44
 -15  -9   0   20.13    1.77
  24 -15   0   17.82    1.49
  -9  24   0   18.36    1.96
 -24  18   0   41.51    2.10
 -24  18   0   35.85    2.29
 -24  18   0   42.33    2.44
   6 -24   0   40.48    2.06
   6 -24   0   42.95    2.63
   6 -24   0   44.48    1.93
  24 -18   0   38.88    2.72
  -6  24   0   38.11    2.04
  24 -18   0   38.64    2.24
 -18  -6   0   40.42    1.45
  24 -18   0   36.09    2.11
  24 -18   0   41.80    2.24
 -18  -6   0   35.57    2.34
  -6  24   0   36.74    2.54
   3 -24   0    2.47    0.73
  21   3   0    1.80    0.68
 -24  21   0    0.96    0.70
 -24  21   0    2.12    1.01
 -24  21   0   -0.62    0.63
   3 -24   0    0.87    0.53
   3 -24   0   -0.40    0.87
 -21  -3   0    0.97    0.29
 -21  -3   0    1.23    0.52
 -21  -3   0    0.81    0.36
  -3  24   0    1.57    0.68
  24 -21   0    0.88    0.80
  24 -21   0    1.40    0.77
  -3  24   0    1.93    1.13
  24 -21   0    2.07    1.07
   0 -24   0   13.20    1.23
   0 -24   0   11.74    1.75
 -24  24   0    8.57    1.65
  24   0   0   12.47    1.25
 -24  24   0    9.24    1.54
   0 -24   0    9.14    0.91
  24 -24   0    8.40    1.64
  24 -24   0    8.95    1.46
   0  24   0   13.28    2.01
 -24   0   0   10.74    0.74
 -24   0   0   10.79    1.04
  24 -24   0    8.57    1.35
 -24   0   0   11.54    1.12
   0  24   0   11.82    1.24
 -25   2   0   14.97    1.26
  23 -25   0   11.22    1.54
 -25   2   0   12.10    0.85
 -25   2   0   14.79    1.69
  23 -25   0   11.52    1.92
  23 -25   0   14.56    1.71
   2  23   0   14.13    2.06
 -25   2   0   13.15    1.24
   2  23   0   13.37    1.23
  -2 -23   0   13.03    1.81
  25  -2   0   12.19    1.11
 -23  25   0   14.88    1.98
  -2 -23   0   14.95    1.00
  -2 -23   0   13.53    1.49
  25  -2   0   12.03    1.32
 -23  25   0   13.14    1.79
  20 -25   0    5.23    1.12
  20 -25   0    7.19    1.48
   5  20   0    5.39    0.78
   5  20   0    5.37    1.45
 -25   5   0    6.62    1.21
 -25   5   0    5.24    0.95
 -25   5   0    5.35    0.72
  20 -25   0    5.39    1.19
 -20  25   0    6.70    1.30
  -5 -20   0    5.45    0.75
  -5 -20   0    6.81    1.31
 -20  25   0    5.50    1.35
 -20  25   0    5.79    1.07
  25  -5   0    6.20    1.07
  -5 -20   0    5.77    0.60
  25  -5   0    6.09    1.00
 -25   8   0   44.66    1.85
 -25   8   0   42.14    2.39
 -25   8   0   44.54    2.25
  17 -25   0   44.24    2.30
  17 -25   0   46.48    2.89
  17 -25   0   45.49    2.43
 -17  25   0   49.34    2.57
  25  -8   0   46.28    1.65
  25  -8   0   46.91    2.30
  25  -8   0   47.54    2.18
  -8 -17   0   43.69    2.53
 -17  25   0   43.31    2.79
  -8 -17   0   46.37    1.63
 -17  25   0   44.51    2.32
  25  -8   0   49.11    1.60
  11  14   0   24.53    2.19
 -25  11   0   19.16    1.71
 -25  11   0   21.50    1.68
  14 -25   0   21.77    2.08
  14 -25   0   19.87    1.70
  14 -25   0   22.46    1.65
 -25  11   0   22.58    1.44
 -14  25   0   21.95    1.65
  25 -11   0   19.63    1.57
 -11 -14   0   21.31    0.90
  25 -11   0   21.64    1.57
  25 -11   0   21.67    1.58
 -14  25   0   22.25    2.06
 -14  25   0   23.25    1.79
  25 -11   0   21.72    1.44
 -11 -14   0   19.08    1.78
  11 -25   0    7.42    1.41
  11 -25   0    7.84    1.16
 -25  14   0    9.10    1.53
 -25  14   0    9.89    1.38
 -25  14   0    6.34    0.97
  11 -25   0    8.79    1.15
  25 -14   0    8.29    1.17
  25 -14   0    8.25    1.19
 -14 -11   0   10.59    1.17
  25 -14   0   10.21    1.67
 -11  25   0    6.43    1.01
 -11  25   0    6.89    1.40
 -11  25   0    7.75    1.20
  25 -14   0    7.74    1.21
 -14 -11   0    8.93    1.39
 -25  17   0   16.13    1.80
   8 -25   0   14.82    1.87
 -25  17   0   11.82    1.57
   8 -25   0   13.53    1.24
   8 -25   0   14.78    1.58
 -25  17   0   13.38    1.29
  -8  25   0   15.71    1.48
 -17  -8   0   14.15    1.70
 -17  -8   0   14.89    1.03
  25 -17   0   16.30    1.55
  -8  25   0   14.89    2.01
  25 -17   0   15.21    1.46
  25 -17   0   13.52    1.94
 -17  -8   0   14.16    0.79
  25 -17   0   15.03    1.54
  20   5   0    2.16    0.67
   5 -25   0    0.71    0.62
   5 -25   0    2.90    1.09
   5 -25   0    0.84    0.56
 -25  20   0    0.58    0.66
 -25  20   0    2.49    0.99
 -25  20   0    1.80    0.85
 -20  -5   0    1.54    0.50
 -20  -5   0    1.48    0.93
  -5  25   0    1.86    0.82
  25 -20   0    1.82    1.10
  25 -20   0    1.71    0.86
  -5  25   0    0.56    0.92
  25 -20   0    1.78    0.79
  25 -20   0    2.92    0.89
   2 -25   0    2.59    0.64
 -25  23   0    1.71    0.94
   2 -25   0    2.79    0.75
  23   2   0    1.26    0.68
   2 -25   0    2.78    1.20
 -25  23   0    2.59    1.15
 -25  23   0    3.14    1.13
 -23  -2   0    1.49    0.34
  25 -23   0    0.79    0.75
  25 -23   0    2.29    0.96
 -23  -2   0    1.43    0.50
  -2  25   0    2.11    1.10
 -23  -2   0    2.09    0.66
  -2  25   0    0.87    0.70
  25 -23   0    2.83    1.21
 -26   1   0    6.93    0.97
  25 -26   0    9.73    1.78
 -26   1   0   10.48    0.80
   1  25   0   12.36    2.02
   1  25   0    7.33    1.11
  25 -26   0    8.76    1.42
 -26   1   0    9.62    1.21
  25 -26   0    8.86    1.44
  -1 -25   0    9.87    0.97
  26  -1   0    9.78    0.89
  26  -1   0   11.68    1.38
  -1 -25   0   10.13    1.21
  -1 -25   0    8.80    1.60
 -25  26   0    9.27    1.51
 -25  26   0   10.70    1.73
 -25  26   0    8.90    1.35
  22 -26   0   -0.24    0.63
 -26   4   0    1.48    0.71
   4  22   0    1.07    0.62
   4  22   0    1.82    0.99
  22 -26   0    0.58    0.70
 -26   4   0    0.21    0.41
 -26   4   0    1.68    0.88
  26  -4   0    1.18    0.81
  -4 -22   0    0.89    0.86
  -4 -22   0    1.01    0.55
 -22  26   0    0.99    0.95
  -4 -22   0    0.75    0.41
 -22  26   0    1.22    0.70
  26  -4   0    0.37    0.59
  19 -26   0    0.40    0.77
  19 -26   0    1.38    0.75
 -26   7   0   -0.22    0.39
 -26   7   0    0.73    0.67
   7  19   0    1.25    1.04
 -26   7   0    0.11    0.79
  19 -26   0   -0.43    0.78
  26  -7   0    0.07    0.60
 -19  26   0   -0.45    0.81
  26  -7   0   -0.66    0.59
 -19  26   0   -0.89    0.56
 -19  26   0   -0.23    0.55
  -7 -19   0   -0.20    0.27
  -7 -19   0   -0.03    0.36
  -7 -19   0    0.66    0.82
  16 -26   0   26.50    1.94
 -26  10   0   22.10    1.74
 -26  10   0   26.16    1.89
 -26  10   0   26.13    1.51
  16 -26   0   23.33    1.76
  10  16   0   23.27    2.34
  16 -26   0   21.90    2.19
  26 -10   0   25.14    1.44
 -10 -16   0   25.44    2.02
 -16  26   0   25.83    2.39
  26 -10   0   27.63    1.77
  26 -10   0   25.85    1.74
 -16  26   0   25.47    2.03
  26 -10   0   24.86    1.53
 -10 -16   0   25.03    1.11
 -16  26   0   24.86    1.76
 -26  13   0   19.23    1.69
  13 -26   0   12.83    1.85
  13 -26   0   18.33    1.54
  13 -26   0   19.38    1.70
 -26  13   0   19.19    2.20
 -26  13   0   17.30    1.34
  26 -13   0   17.62    1.69
 -13 -13   0   18.56    1.53
  26 -13   0   16.75    1.51
 -13 -13   0   19.02    1.79
 -13  26   0   19.30    1.58
 -13  26   0   21.33    2.35
  26 -13   0   18.98    1.56
 -13  26   0   21.56    1.82
  26 -13   0   18.71    1.49
 -13 -13   0   18.65    0.76
  26 -13   0   16.84    2.03
  10 -26   0   11.96    1.45
  10 -26   0   11.26    1.68
 -26  16   0   15.42    1.57
 -26  16   0   13.22    1.63
  10 -26   0   12.22    1.24
 -26  16   0   14.28    1.28
 -16 -10   0    9.81    1.08
 -16 -10   0   14.86    1.73
  26 -16   0   16.57    1.88
 -10  26   0   15.61    1.95
 -10  26   0   11.16    1.32
 -10  26   0   13.55    1.57
  26 -16   0   12.76    1.50
  26 -16   0   10.25    1.79
  26 -16   0   11.84    1.44
   7 -26   0    4.90    0.89
 -26  19   0    4.87    0.97
 -26  19   0    6.75    1.33
   7 -26   0    3.31    1.16
 -26  19   0    4.56    1.17
   7 -26   0    5.74    1.07
  26 -19   0    8.29    1.67
 -19  -7   0    6.42    1.31
  -7  26   0    5.51    1.08
  -7  26   0    5.06    1.30
  26 -19   0    6.57    1.17
  26 -19   0    5.32    1.15
 -19  -7   0    5.31    0.64
  26 -19   0    6.84    1.24
 -26  22   0    1.03    0.81
 -26  22   0    3.77    0.99
 -26  22   0    3.42    1.13
  22   4   0    3.93    0.82
   4 -26   0    4.13    0.98
   4 -26   0    3.72    1.19
   4 -26   0    4.17    0.78
  26 -22   0    5.34    1.09
  -4  26   0    4.44    0.97
  26 -22   0    2.86    1.11
 -22  -4   0    4.51    0.72
  -4  26   0    3.18    1.15
  26 -22   0    1.74    1.12
  26 -22   0    2.61    0.88
   1 -26   0    7.27    1.11
 -26  25   0    3.04    0.91
  25   1   0    3.44    0.87
 -26  25   0    5.74    1.35
   1 -26   0    3.92    1.36
   1 -26   0    5.53    0.83
 -26  25   0    3.99    1.10
 -25  -1   0    4.19    0.77
 -25  -1   0    6.22    0.93
  -1  26   0    6.03    1.03
  26 -25   0    5.30    1.17
  26 -25   0    5.41    1.28
 -25  -1   0    5.11    0.56
  -1  26   0    6.18    1.55
   3  24   0    8.32    1.76
  24 -27   0    3.50    1.02
 -27   3   0    5.26    0.71
 -27   3   0    5.42    1.00
  24 -27   0    3.05    1.35
  24 -27   0    4.19    1.10
   3  24   0    3.72    0.82
 -27   3   0    4.19    1.12
  -3 -24   0    5.37    0.93
  27  -3   0    3.80    0.85
 -24  27   0    3.44    1.12
  -3 -24   0    2.64    1.04
  27  -3   0    4.20    1.14
  -3 -24   0    3.37    0.63
 -24  27   0    8.45    1.59
 -24  27   0    4.40    1.06
  21 -27   0    2.28    1.18
 -27   6   0    2.03    0.74
  21 -27   0    1.48    0.91
  21 -27   0    1.08    0.77
   6  21   0    2.24    0.60
   6  21   0    1.19    1.08
 -27   6   0    0.42    0.80
 -27   6   0    0.55    0.51
  -6 -21   0    1.24    0.39
  27  -6   0    1.22    0.76
  27  -6   0    2.52    0.83
  -6 -21   0    0.76    0.52
  -6 -21   0    1.41    0.91
 -21  27   0    2.35    1.13
 -21  27   0    2.30    0.82
  18 -27   0    4.98    1.19
 -27   9   0    4.82    0.83
 -27   9   0    6.20    1.14
   9  18   0    6.44    1.54
 -27   9   0    6.64    1.19
  18 -27   0    5.85    1.13
  27  -9   0    5.94    0.77
 -18  27   0    4.30    1.11
  27  -9   0    5.12    1.03
 -18  27   0    5.90    1.37
  -9 -18   0    3.87    1.08
  27  -9   0    6.94    1.20
  27  -9   0    5.44    0.69
 -18  27   0    4.82    1.21
  -9 -18   0    5.29    0.68
 -27  12   0    6.75    1.26
  12  15   0    6.52    1.52
  15 -27   0    6.22    1.13
 -27  12   0    6.75    0.99
  15 -27   0    6.74    1.16
  15 -27   0    6.32    1.69
 -27  12   0    4.85    1.27
  27 -12   0    6.77    1.20
 -12 -15   0    5.24    1.17
 -15  27   0    5.69    1.37
  27 -12   0    6.87    1.10
 -15  27   0    7.92    1.27
 -12 -15   0    5.62    0.59
  27 -12   0    7.29    1.16
  27 -12   0    7.29    1.05
 -15  27   0    7.04    1.28
 -27  15   0    0.97    0.61
  12 -27   0    3.32    0.91
  12 -27   0    1.80    0.74
 -27  15   0    0.64    0.82
 -27  15   0    1.20    0.87
  12 -27   0    1.11    0.91
 -12  27   0    1.48    0.76
 -15 -12   0    0.27    0.86
  27 -15   0    1.69    0.83
 -12  27   0    0.80    1.06
 -15 -12   0    0.90    0.70
  27 -15   0    1.49    0.76
 -12  27   0    0.57    0.79
  27 -15   0    0.77    1.12
  27 -15   0    2.25    0.85
 -27  18   0    2.05    0.92
   9 -27   0    6.38    1.15
 -27  18   0    3.48    0.85
   9 -27   0    2.96    1.22
 -27  18   0    6.30    1.25
   9 -27   0    5.29    0.96
  27 -18   0    4.61    1.07
  27 -18   0    5.82    1.54
 -18  -9   0    4.45    0.52
  -9  27   0    4.42    1.08
  27 -18   0    6.03    1.12
 -18  -9   0    4.66    1.17
  -9  27   0    3.41    1.26
  27 -18   0    4.50    1.04
 -18  -9   0    5.93    0.77
 -27  21   0   16.26    1.56
 -27  21   0   17.51    1.83
   6 -27   0   14.58    1.92
 -27  21   0   17.42    1.88
   6 -27   0   13.51    1.24
   6 -27   0   16.84    1.55
  -6  27   0   15.51    1.61
  27 -21   0   13.86    1.95
  27 -21   0   12.13    1.55
 -21  -6   0   15.27    1.02
  27 -21   0   15.91    1.81
  -6  27   0   16.02    2.15
 -21  -6   0   17.34    2.02
  27 -21   0   14.59    1.56
   3 -27   0    7.77    1.62
  24   3   0    7.07    1.05
 -27  24   0    7.81    1.31
   3 -27   0    7.30    1.18
 -27  24   0    8.34    1.50
   3 -27   0    7.34    0.97
 -27  24   0    6.97    1.45
  27 -24   0    5.32    1.15
  27 -24   0    7.09    1.35
 -24  -3   0    8.56    1.02
 -24  -3   0    7.33    0.54
  27 -24   0    8.11    1.43
  -3  27   0    8.33    1.65
  -3  27   0    6.22    1.13
  27 -24   0    5.23    1.46
 -24  -3   0    7.38    0.77
 -27  27   0    1.16    0.97
   0 -27   0    2.27    0.63
 -27  27   0    2.64    1.09
  27   0   0    1.33    0.82
 -27  27   0    1.69    0.89
   0 -27   0    2.73    0.82
  27 -27   0    1.83    0.96
 -27   0   0    1.94    0.70
   0  27   0    0.45    1.24
 -27   0   0    2.81    0.79
  27 -27   0    2.28    1.30
   0  27   0    3.32    0.95
 -27   0   0    2.07    0.50
  27 -27   0    1.53    0.87
  26 -28   0    3.47    1.11
  26 -28   0    1.24    0.93
  26 -28   0    2.19    1.35
 -28   2   0    2.28    0.80
 -28   2   0    3.61    0.90
   2  26   0    3.53    0.90
   2  26   0    1.04    1.09
 -28   2   0    2.44    0.56
  -2 -26   0    2.37    1.14
 -26  28   0    3.56    1.20
  -2 -26   0    2.92    0.64
  28  -2   0    3.73    0.75
 -26  28   0    3.07    1.21
  -2 -26   0    2.97    0.85
 -26  28   0    2.08    0.94
   5  23   0    1.35    0.64
  23 -28   0    1.06    1.25
  23 -28   0    1.22    0.79
 -28   5   0    0.68    0.82
  23 -28   0    2.03    0.95
 -28   5   0    1.02    0.52
   5  23   0   -0.73    1.03
 -28   5   0    1.17    0.72
 -23  28   0    0.44    0.69
  -5 -23   0    1.37    0.61
  -5 -23   0    1.59    0.47
 -23  28   0    1.04    0.96
  28  -5   0   -0.17    0.72
  -5 -23   0    0.87    0.92
  28  -5   0    1.39    0.76
 -23  28   0    1.82    0.98
  20 -28   0   12.50    1.59
 -28   8   0   13.27    1.14
   8  20   0   11.39    1.85
 -28   8   0   13.71    1.67
 -28   8   0   15.64    1.49
  20 -28   0   11.16    1.52
  20 -28   0   11.12    1.83
  -8 -20   0   14.73    1.84
  28  -8   0   13.66    1.43
 -20  28   0   12.51    1.84
  28  -8   0   13.46    1.54
 -20  28   0   14.60    1.54
  -8 -20   0   14.44    1.06
  17 -28   0   14.78    1.66
 -28  11   0   15.23    1.58
  17 -28   0   14.24    1.69
  11  17   0   14.43    2.15
  17 -28   0   11.18    1.86
 -28  11   0   14.60    2.01
 -28  11   0   14.14    1.22
 -17  28   0   14.25    1.81
 -17  28   0   15.04    2.11
  28 -11   0   13.60    1.18
 -11 -17   0   13.39    1.68
 -11 -17   0   13.14    0.87
  28 -11   0   13.88    1.43
  28 -11   0   14.74    1.34
  28 -11   0   14.36    1.64
 -28  14   0    7.39    1.27
 -28  14   0    7.51    1.03
  14 -28   0    8.35    1.25
  14 -28   0    5.85    1.42
 -28  14   0    6.35    1.29
  14 -28   0    6.81    1.24
  28 -14   0    5.15    1.47
 -14  28   0    6.22    1.08
  28 -14   0    8.81    1.34
 -14 -14   0    7.86    0.58
 -14 -14   0    8.36    1.24
  28 -14   0    7.73    1.24
 -14  28   0    6.33    1.47
 -14  28   0    6.57    1.31
  28 -14   0    6.74    1.10
 -14 -14   0    6.30    1.24
  28 -14   0    7.17    1.23
 -28  17   0    8.94    1.41
  11 -28   0    9.73    2.04
 -28  17   0   12.36    1.64
  11 -28   0   12.82    1.53
  11 -28   0   11.04    1.34
 -28  17   0   10.48    1.31
  28 -17   0   10.17    1.37
  28 -17   0    9.29    1.39
 -11  28   0   13.40    1.99
  28 -17   0   10.50    1.42
 -11  28   0   10.51    1.30
  28 -17   0   10.64    1.85
 -17 -11   0   11.12    1.59
 -11  28   0    9.85    1.42
 -17 -11   0   11.33    1.19
 -28  20   0    1.33    0.79
   8 -28   0    1.98    0.73
 -28  20   0    1.15    0.85
 -28  20   0    0.25    0.84
   8 -28   0    0.95    0.74
   8 -28   0    1.56    1.32
  -8  28   0    1.07    0.84
  28 -20   0    1.39    0.88
  -8  28   0    2.61    1.11
  28 -20   0    0.79    1.02
  28 -20   0    1.32    0.88
 -20  -8   0    1.76    0.49
  28 -20   0    2.35    0.96
 -20  -8   0    0.90    0.96
   5 -28   0    1.49    0.66
 -28  23   0    0.19    0.82
   5 -28   0    2.95    0.88
  23   5   0    3.07    0.83
 -28  23   0    3.31    0.99
 -28  23   0    3.12    1.07
   5 -28   0    2.43    1.23
  28 -23   0    1.24    0.80
  -5  28   0    1.22    1.00
 -23  -5   0    2.51    0.64
  28 -23   0    0.45    1.03
  -5  28   0    3.53    0.96
  28 -23   0    2.05    0.94
  28 -23   0    1.61    0.88
 -23  -5   0    3.19    1.22
   2 -28   0    2.70    1.16
   2 -28   0    2.37    0.70
   2 -28   0    1.96    0.86
  26   2   0    4.53    0.96
 -28  26   0    2.33    1.13
 -28  26   0    4.78    1.27
 -28  26   0    1.86    0.83
  -2  28   0    4.63    1.05
  28 -26   0    3.07    1.10
  28 -26   0    1.89    0.96
 -26  -2   0    3.61    0.79
 -26  -2   0    3.53    0.72
 -26  -2   0    2.71    0.47
  -2  28   0    5.20    1.55
  28 -26   0    5.13    1.20
  28 -26   0    2.45    1.44
 -29   1   0    0.33    0.70
  28 -29   0    1.14    1.39
 -29   1   0    0.80    0.45
   1  28   0    2.67    1.38
   1  28   0    3.09    0.93
  28 -29   0    1.96    1.14
 -29   1   0    0.77    0.98
  28 -29   0    1.40    0.91
 -29   1   0    0.90    0.73
  -1 -28   0    0.87    0.58
 -28  29   0    2.04    1.15
 -28  29   0    1.37    0.94
  -1 -28   0    1.24    0.77
 -28  29   0    2.10    1.22
  -1 -28   0    1.62    1.16
 -29   4   0    0.25    0.86
   4  25   0   -0.21    0.61
  25 -29   0    0.16    0.83
   4  25   0    0.54    1.17
 -29   4   0    0.14    0.46
 -29   4   0    0.05    0.68
  25 -29   0   -0.37    1.08
  25 -29   0   -0.35    0.68
  29  -4   0   -0.28    0.67
  -4 -25   0   -1.03    0.37
 -25  29   0    0.12    0.83
  -4 -25   0    0.64    0.96
 -25  29   0    1.11    0.93
 -25  29   0   -0.16    0.74
  -4 -25   0    0.55    0.63
  29  -4   0   -0.28    0.64
  22 -29   0   -0.73    1.05
 -29   7   0    0.92    0.92
  22 -29   0    0.56    0.92
   7  22   0    1.84    1.15
 -29   7   0    2.52    0.86
  22 -29   0    0.03    0.75
 -29   7   0    2.50    0.63
  -7 -22   0    1.38    0.41
  -7 -22   0    1.15    0.95
  29  -7   0    1.19    0.75
  29  -7   0    2.11    0.89
 -22  29   0    1.29    0.81
 -22  29   0    2.36    1.11
 -22  29   0    1.10    0.99
  -7 -22   0    2.33    0.65
  19 -29   0   -0.45    0.98
 -29  10   0    0.57    0.72
 -29  10   0    0.32    0.51
  19 -29   0    0.83    0.80
 -29  10   0    0.63    0.72
  10  19   0    0.40    1.03
  19 -29   0    0.22    0.77
  29 -10   0    0.17    0.41
 -10 -19   0    0.08    0.40
 -10 -19   0   -1.21    0.67
  29 -10   0   -0.37    0.63
 -19  29   0   -0.51    0.56
 -19  29   0    0.85    1.02
  29 -10   0    0.06    0.71
  29 -10   0    0.13    0.47
  16 -29   0   17.69    1.67
 -29  13   0   18.70    1.42
 -29  13   0   19.28    1.90
  16 -29   0   20.98    2.23
  16 -29   0   17.22    1.92
 -29  13   0   18.77    1.76
  29 -13   0   18.37    1.67
  29 -13   0   18.36    1.66
  29 -13   0   17.55    1.41
 -16  29   0   18.81    1.81
  29 -13   0   20.11    1.76
 -13 -16   0   17.28    1.70
 -16  29   0   20.53    2.11
 -13 -16   0   18.95    0.95
 -13 -16   0   19.72    1.96
  13 -29   0    7.61    1.56
  13 -29   0    7.48    1.26
 -29  16   0    7.80    1.36
  13 -29   0    8.61    1.26
 -29  16   0    6.48    1.05
 -29  16   0    7.81    1.33
  29 -16   0    6.37    1.23
 -16 -13   0    6.21    1.08
  29 -16   0    4.14    1.37
 -13  29   0    5.73    1.43
  29 -16   0    6.35    1.19
 -13  29   0   10.03    1.49
 -16 -13   0    7.05    0.49
  29 -16   0    6.95    1.16
 -13  29   0    5.56    1.11
 -16 -13   0    6.51    1.35
 -29  19   0    0.25    0.67
 -29  19   0   -0.55    0.71
  10 -29   0    0.07    0.59
  10 -29   0    1.68    1.07
 -29  19   0    0.24    0.74
  10 -29   0   -0.67    0.53
  29 -19   0   -1.23    0.55
 -10  29   0   -0.92    0.77
 -19 -10   0   -0.31    0.51
  29 -19   0    0.52    1.16
 -19 -10   0    1.06    0.93
 -19 -10   0    0.17    0.35
  29 -19   0    0.00    0.69
 -10  29   0    0.03    0.72
  29 -19   0   -0.75    0.56
 -29  22   0   11.20    1.70
   7 -29   0    7.30    1.09
 -29  22   0    8.83    1.37
   7 -29   0    6.38    1.21
   7 -29   0    9.87    1.73
 -29  22   0    9.35    1.49
  29 -22   0    8.96    1.62
  -7  29   0    7.95    1.36
  29 -22   0    9.16    1.45
 -22  -7   0    7.26    1.46
 -22  -7   0    9.46    0.91
  -7  29   0    8.36    1.66
  29 -22   0    8.80    1.41
  29 -22   0    6.79    1.67
   4 -29   0   -0.46    0.51
 -29  25   0    0.55    0.93
 -29  25   0    0.21    0.75
 -29  25   0   -0.75    0.75
   4 -29   0   -0.01    0.64
   4 -29   0    2.89    1.30
  25   4   0    0.11    0.67
 -25  -4   0    0.30    0.56
 -25  -4   0   -0.59    0.42
  29 -25   0   -0.18    0.78
  29 -25   0    0.39    1.09
  -4  29   0    1.02    0.83
 -25  -4   0    0.08    0.27
  -4  29   0    0.16    1.04
 -25  -4   0   -0.62    0.84
  29 -25   0    0.98    0.90
  29 -25   0   -0.42    0.76
 -29  28   0    5.21    1.53
 -29  28   0    4.07    1.28
   1 -29   0    4.24    0.83
 -29  28   0    3.34    1.04
   1 -29   0    2.36    0.92
  28   1   0    3.50    0.98
   1 -29   0    2.01    1.27
  -1  29   0    4.39    1.62
  29 -28   0    1.19    1.26
  29 -28   0    3.09    1.08
 -28  -1   0    2.94    0.84
 -28  -1   0    3.16    0.81
  29 -28   0    3.19    1.27
  29 -28   0    3.96    1.21
  -1  29   0    3.35    1.07
 -28  -1   0    3.45    0.56
   3  27   0    6.93    1.81
  27 -30   0    7.04    1.79
   3  27   0    5.60    1.07
 -30   3   0    6.43    1.61
 -30   3   0    6.94    1.20
 -30   3   0    5.97    0.79
  27 -30   0    6.72    1.39
  27 -30   0    6.74    1.52
  -3 -27   0    6.72    0.87
 -27  30   0    7.34    1.69
 -27  30   0    5.23    1.14
 -27  30   0    7.68    1.59
  -3 -27   0    4.84    1.43
  30  -3   0    5.74    1.19
  -3 -27   0    5.61    1.04
  30  -3   0    7.86    1.03
   6  24   0    0.04    1.06
  24 -30   0    0.46    0.81
  24 -30   0   -1.32    0.98
 -30   6   0    1.89    0.57
  24 -30   0   -0.24    0.73
 -30   6   0    0.58    0.72
   6  24   0    0.68    0.60
 -24  30   0    0.56    0.79
 -24  30   0    0.54    1.02
  -6 -24   0    1.94    1.04
  -6 -24   0    1.16    0.45
 -24  30   0    0.23    0.87
  30  -6   0    1.25    0.86
  30  -6   0    0.54    0.76
 -30   9   0    0.65    0.86
 -30   9   0    0.67    0.73
  21 -30   0   -1.59    0.76
  21 -30   0    1.21    0.82
   9  21   0   -1.46    1.02
 -30   9   0   -0.42    0.45
  21 -30   0    1.06    0.83
  30  -9   0    0.14    0.76
  -9 -21   0    0.23    0.48
  30  -9   0    0.62    0.75
  -9 -21   0   -0.09    0.77
 -21  30   0   -0.49    0.69
 -21  30   0    1.14    0.94
 -21  30   0   -0.60    0.92
  12  18   0    0.47    1.13
 -30  12   0    1.21    0.88
  18 -30   0   -0.07    0.72
  18 -30   0    1.36    1.09
 -30  12   0    0.84    0.78
  18 -30   0    1.05    0.83
 -30  12   0    0.74    0.57
 -18  30   0    1.13    0.81
 -12 -18   0    0.59    0.41
 -18  30   0   -0.71    0.79
  30 -12   0   -0.56    0.52
 -12 -18   0    0.51    0.83
  30 -12   0    1.82    0.72
  30 -12   0    0.69    0.78
  30 -12   0    1.95    0.90
 -30  15   0    8.20    1.17
  15 -30   0    7.35    1.58
  15 -30   0    5.47    1.19
  15 -30   0    8.32    1.33
 -30  15   0    6.87    1.40
 -30  15   0    5.18    1.16
  30 -15   0    6.87    1.13
 -15  30   0    7.21    1.61
 -15  30   0    6.74    1.36
  30 -15   0    4.91    1.18
 -15 -15   0    6.87    1.18
 -15 -15   0    6.56    0.58
 -15 -15   0    7.08    1.35
  30 -15   0    7.00    1.36
 -15  30   0    4.64    1.17
  30 -15   0    6.48    1.22
 -30  18   0    9.93    1.57
 -30  18   0    4.96    1.05
 -30  18   0    4.49    1.15
  12 -30   0    5.59    1.06
  12 -30   0    6.21    1.57
  12 -30   0    4.37    1.02
 -12  30   0    6.11    1.29
  30 -18   0    6.88    1.24
  30 -18   0    5.12    1.15
 -18 -12   0    6.49    1.02
 -12  30   0    6.98    1.70
 -18 -12   0    6.25    1.37
  30 -18   0    4.61    1.12
  30 -18   0    4.91    1.53
 -30  21   0   -0.10    0.80
   9 -30   0   -0.09    0.56
 -30  21   0    0.45    0.80
   9 -30   0   -0.93    0.63
   9 -30   0   -0.52    0.79
 -30  21   0   -0.28    0.58
 -21  -9   0    0.62    0.87
  30 -21   0    1.79    0.93
  -9  30   0    1.56    1.00
  -9  30   0    0.01    0.79
  30 -21   0   -0.76    1.10
  30 -21   0   -0.27    0.81
 -21  -9   0    0.22    0.41
  30 -21   0    0.68    0.99
 -30  24   0    1.00    0.97
 -30  24   0   -0.32    0.89
   6 -30   0    0.80    1.09
   6 -30   0    0.27    0.59
   6 -30   0    1.05    0.80
 -30  24   0    1.16    0.83
 -24  -6   0    0.16    0.52
  30 -24   0    0.33    1.08
  -6  30   0   -0.18    0.73
 -24  -6   0   -0.06    0.95
  30 -24   0    1.33    0.98
  -6  30   0    0.63    1.03
  30 -24   0   -0.15    0.85
  30 -24   0    1.30    0.93
   3 -30   0    1.28    0.68
 -30  27   0    2.59    1.14
 -30  27   0    2.16    0.89
 -30  27   0    0.25    0.99
   3 -30   0    0.83    0.81
   3 -30   0    1.50    1.23
  27   3   0    2.66    0.90
 -27  -3   0    0.97    0.38
  -3  30   0    1.65    1.31
  30 -27   0    3.70    1.24
  30 -27   0    2.21    1.00
  30 -27   0    3.00    1.54
  30 -27   0    2.35    1.12
 -27  -3   0    1.61    0.70
  -3  30   0    1.83    0.93
 -27  -3   0    2.49    0.69
 -30  30   0    3.44    1.41
   0 -30   0    3.37    1.27
   0 -30   0    5.70    0.94
 -30  30   0    4.42    1.24
 -30  30   0    3.30    1.30
   0 -30   0    5.38    1.15
  30 -30   0    8.13    1.95
  30 -30   0    5.96    1.54
  30 -30   0    4.38    1.39
  30 -30   0    5.11    1.31
 -30   0   0    4.36    0.98
   0  30   0    4.80    1.14
 -30   0   0    3.11    0.96
   0  30   0    5.21    1.65
 -30   0   0    5.49    0.72
 -31   2   0   -0.06    0.45
  29 -31   0    0.84    0.86
  29 -31   0    0.41    1.02
  29 -31   0    1.53    1.34
 -31   2   0    0.43    0.79
 -31   2   0    1.22    1.48
   2  29   0    1.99    0.91
   2  29   0    0.23    1.26
  29 -31   0    0.84    0.96
 -29  31   0   -0.44    1.05
 -29  31   0   -0.64    1.10
  -2 -29   0    0.33    0.58
  31  -2   0    0.34    0.82
  -2 -29   0    0.88    1.08
 -29  31   0    0.42    0.84
  -2 -29   0    0.34    0.77
   5  26   0    1.23    1.30
 -31   5   0    1.54    0.90
  26 -31   0   -1.06    1.11
 -31   5   0   -0.24    0.46
 -31   5   0   -0.49    0.98
  26 -31   0   -0.77    0.80
  26 -31   0   -0.19    0.81
   5  26   0   -0.26    0.64
  31  -5   0    0.80    0.79
  31  -5   0    0.85    0.79
  -5 -26   0    0.22    0.46
 -26  31   0    0.76    0.80
  -5 -26   0   -0.03    0.60
 -26  31   0   -1.17    0.88
 -26  31   0    0.00    0.99
  23 -31   0    0.08    0.69
 -31   8   0   -0.83    0.43
 -31   8   0    1.04    0.79
 -31   8   0    0.15    0.87
   8  23   0    0.00    0.98
  23 -31   0    0.61    1.08
  23 -31   0   -0.58    0.75
  -8 -23   0    0.99    0.59
 -23  31   0    0.65    1.04
  -8 -23   0   -0.41    0.79
  31  -8   0    0.22    0.82
  31  -8   0   -0.16    0.66
 -23  31   0   -0.19    0.73
 -23  31   0    0.11    0.97
 -31  11   0    0.83    0.80
  11  20   0   -0.58    1.03
  20 -31   0    1.33    1.29
 -31  11   0    0.52    0.57
  20 -31   0   -0.77    0.70
 -31  11   0    1.11    0.85
  20 -31   0    1.81    0.91
  31 -11   0    1.86    0.92
 -11 -20   0    0.36    0.88
  31 -11   0    1.07    0.50
 -20  31   0   -0.51    0.69
 -20  31   0    0.04    0.81
  31 -11   0    1.56    0.85
 -20  31   0    1.97    1.28
 -11 -20   0    1.42    0.53
  31 -11   0    1.29    0.59
  17 -31   0    6.45    1.37
 -31  14   0    7.22    1.37
 -31  14   0    6.44    1.05
 -31  14   0    3.76    1.26
  17 -31   0    4.77    1.14
  17 -31   0    3.84    1.42
 -14 -17   0    6.14    0.69
 -14 -17   0    6.76    1.27
  31 -14   0    5.96    1.00
  31 -14   0    5.65    1.19
  31 -14   0    5.58    1.13
 -17  31   0    4.47    1.13
 -17  31   0    4.55    1.36
 -14 -17   0    5.30    1.28
  31 -14   0    6.65    1.29
  14 -31   0   14.00    1.69
 -31  17   0   14.55    1.78
  14 -31   0   12.38    2.03
  14 -31   0   12.70    1.48
 -31  17   0   13.63    1.55
 -31  17   0   16.56    1.94
 -17 -14   0   10.49    1.62
 -14  31   0   12.49    2.05
  31 -17   0   11.03    1.55
 -14  31   0   14.90    1.84
  31 -17   0   11.33    1.62
 -17 -14   0   12.31    0.67
  31 -17   0    9.90    1.82
 -17 -14   0   13.84    1.44
 -14  31   0   12.40    1.61
  11 -31   0    1.59    0.87
 -31  20   0    2.11    1.03
 -31  20   0    1.48    1.24
  11 -31   0    2.03    0.78
  11 -31   0    3.88    1.39
 -31  20   0    0.74    0.95
 -11  31   0   -0.56    0.92
 -20 -11   0    1.61    0.67
 -20 -11   0    3.48    1.17
  31 -20   0    2.37    1.02
  31 -20   0    2.09    0.95
 -11  31   0    1.53    1.00
  31 -20   0    2.41    0.97
  31 -20   0    3.44    1.36
 -31  23   0    1.21    1.02
   8 -31   0    2.66    1.32
 -31  23   0    1.64    0.86
   8 -31   0    0.99    0.71
   8 -31   0    1.72    0.87
 -31  23   0    1.47    1.03
 -23  -8   0    3.25    0.64
 -23  -8   0    1.97    1.09
  31 -23   0   -0.27    1.42
  31 -23   0    1.14    0.96
  31 -23   0    3.94    1.14
  -8  31   0    1.17    1.26
  -8  31   0    3.09    1.07
  31 -23   0    1.06    0.88
   5 -31   0    1.31    0.84
 -31  26   0    0.92    0.82
 -31  26   0    0.69    1.07
   5 -31   0    0.23    1.12
  26   5   0    1.03    0.78
 -31  26   0    0.96    0.98
   5 -31   0    1.61    0.75
 -26  -5   0    1.92    1.21
  31 -26   0    1.78    1.09
 -26  -5   0    0.73    0.48
  -5  31   0   -1.31    0.96
  -5  31   0    1.20    0.94
 -26  -5   0    0.15    0.61
 -26  -5   0    1.02    0.32
  31 -26   0    0.65    0.88
  31 -26   0   -0.26    0.85
  31 -26   0    0.73    1.19
 -31  29   0    1.79    1.29
   2 -31   0    2.11    0.78
 -31  29   0    2.90    1.22
   2 -31   0    0.50    1.14
   2 -31   0    4.25    1.05
  29   2   0    3.90    1.07
 -31  29   0    2.35    1.05
  31 -29   0   -0.20    1.18
  31 -29   0    3.70    1.19
  31 -29   0    3.92    1.25
  -2  31   0    1.86    1.52
 -29  -2   0    3.24    0.54
  31 -29   0    1.28    1.06
  -2  31   0    4.72    1.22
 -29  -2   0    3.52    0.81
 -29  -2   0    2.22    0.86
  31 -32   0    0.70    1.54
 -32   1   0    0.08    0.76
 -32   1   0    1.59    0.57
  31 -32   0    3.29    1.26
  31 -32   0    1.22    0.99
   1  31   0    2.38    0.97
  31 -32   0    2.49    1.14
   1  31   0    2.72    1.61
 -32   1   0   -0.75    0.99
  -1 -31   0    1.29    0.69
  -1 -31   0   -1.07    0.84
  32  -1   0    1.12    0.97
 -31  32   0    0.75    0.92
  -1 -31   0    0.16    0.82
 -31  32   0    0.14    1.10
 -31  32   0    2.28    1.47
 -32   4   0    1.13    0.80
  28 -32   0   -1.79    1.21
   4  28   0    0.54    0.77
  28 -32   0    0.94    0.87
   4  28   0    1.14    1.29
 -32   4   0    0.48    0.54
  28 -32   0    0.05    0.97
 -32   4   0    0.20    0.96
 -28  32   0    0.39    1.17
 -28  32   0    0.40    0.85
  -4 -28   0    0.65    0.74
  -4 -28   0    0.84    0.58
  32  -4   0    0.22    0.71
  -4 -28   0    0.21    1.06
 -28  32   0   -0.22    1.00
  32  -4   0   -0.72    0.74
  25 -32   0    1.12    0.99
 -32   7   0    3.80    0.79
   7  25   0    3.12    1.56
  25 -32   0    2.89    1.28
 -32   7   0    2.06    0.94
 -32   7   0    0.49    0.94
  25 -32   0    1.68    1.39
 -25  32   0    2.71    1.24
 -25  32   0    6.71    1.66
  32  -7   0    1.85    0.93
  32  -7   0    2.28    0.96
 -25  32   0    2.63    1.05
  -7 -25   0    3.20    0.82
  -7 -25   0    2.52    0.55
  -7 -25   0    3.15    1.27
 -32  10   0    0.63    0.88
 -32  10   0    0.06    0.75
  22 -32   0   -0.38    1.18
  10  22   0    4.25    1.64
 -32  10   0    0.50    0.61
  22 -32   0    2.04    1.03
  22 -32   0    4.98    1.27
 -22  32   0    0.92    0.85
  32 -10   0    1.35    0.91
 -10 -22   0    2.53    1.17
 -10 -22   0    1.43    0.64
  32 -10   0    0.52    0.86
 -22  32   0    1.38    0.98
 -22  32   0    1.14    1.06
  13  19   0    0.91    1.12
  19 -32   0    2.88    0.97
 -32  13   0    1.82    1.04
  19 -32   0    2.09    1.05
  19 -32   0    2.89    1.33
 -32  13   0    1.94    0.74
 -19  32   0    2.34    1.22
 -13 -19   0    0.33    0.87
 -19  32   0    2.56    1.19
  32 -13   0    2.09    0.77
  32 -13   0    2.59    0.83
  32 -13   0    3.84    1.08
 -19  32   0    2.17    0.89
  32 -13   0    1.66    0.97
 -13 -19   0    2.77    0.60
  16 -32   0    0.14    0.77
 -32  16   0    0.39    0.71
 -32  16   0    1.00    0.93
  16 -32   0    0.75    1.10
  16 -32   0    0.85    0.79
 -32  16   0   -0.11    0.71
  32 -16   0   -0.48    0.73
  32 -16   0    0.46    0.83
 -16 -16   0    0.22    0.92
 -16 -16   0    0.72    0.38
 -16 -16   0   -0.29    0.75
  32 -16   0    1.11    0.75
 -16  32   0    2.11    1.29
  32 -16   0    1.30    0.92
 -16  32   0    0.94    0.76
  13 -32   0    0.40    0.76
 -32  19   0    1.41    1.00
  13 -32   0   -0.97    1.06
 -32  19   0    1.29    0.94
  13 -32   0    1.08    0.75
 -19 -13   0    1.29    0.31
  32 -19   0    0.64    0.88
  32 -19   0   -0.34    0.75
  32 -19   0   -0.51    1.22
  32 -19   0    0.20    0.77
 -13  32   0    0.88    1.29
 -13  32   0    1.53    0.92
 -19 -13   0    0.81    0.94
 -19 -13   0    1.57    0.77
 -32  22   0    2.53    0.93
  10 -32   0    2.24    0.98
  10 -32   0   -0.21    0.61
 -32  22   0    1.53    1.10
  10 -32   0    0.69    1.18
 -32  22   0   -0.49    0.73
 -10  32   0   -0.33    0.90
 -22 -10   0   -0.78    0.82
 -22 -10   0    0.95    0.49
 -10  32   0   -0.42    1.10
  32 -22   0    0.52    0.91
  32 -22   0    0.54    0.94
  32 -22   0    1.54    1.00
 -32  25   0    5.27    1.24
 -32  25   0    6.18    1.49
   7 -32   0    5.68    1.17
 -32  25   0    6.28    1.49
   7 -32   0    3.99    1.55
   7 -32   0    6.15    1.11
  32 -25   0    5.34    1.82
  32 -25   0    5.11    1.37
  32 -25   0    5.67    1.44
 -25  -7   0    4.93    1.44
  -7  32   0    3.26    1.30
  32 -25   0    5.15    1.36
  -7  32   0    4.26    1.18
 -25  -7   0    4.59    0.81
   4 -32   0    1.77    0.83
   4 -32   0    4.15    1.61
 -32  28   0    3.14    1.15
   4 -32   0    3.66    1.11
 -32  28   0    3.88    1.24
 -32  28   0    3.53    1.33
  28   4   0    1.80    0.94
  -4  32   0    6.82    1.98
  -4  32   0    5.67    1.29
  32 -28   0    0.95    1.35
 -28  -4   0    3.83    0.52
 -28  -4   0    3.63    0.74
  32 -28   0    2.33    1.19
  32 -28   0    2.09    1.13
 -28  -4   0    2.60    1.28
 -28  -4   0    3.54    0.87
  32 -28   0    3.51    1.34
   1 -32   0    2.10    0.96
 -32  31   0   -0.13    1.06
   1 -32   0   -1.78    0.96
 -32  31   0   -0.06    1.01
  31   1   0    1.21    1.04
   1 -32   0    0.49    0.70
 -32  31   0    0.19    0.86
 -31  -1   0    1.24    0.80
  -1  32   0   -0.46    1.19
  32 -31   0    1.48    1.19
  32 -31   0   -1.19    1.10
 -31  -1   0   -0.95    0.70
  -1  32   0    0.35    0.90
 -31  -1   0   -0.09    0.39
  32 -31   0    0.01    1.08
  32 -31   0   -2.39    0.77
 -33   3   0    0.22    0.55
  30 -33   0    1.33    1.08
   3  30   0   -0.52    0.75
 -33   3   0   -1.86    0.91
 -33   3   0    3.00    1.01
  30 -33   0    1.59    1.59
   3  30   0   -0.96    1.02
  30 -33   0    1.58    1.02
  30 -33   0   -1.39    0.90
  -3 -30   0   -0.53    0.58
  -3 -30   0    1.35    0.83
  33  -3   0   -1.43    0.76
  -3 -30   0    0.29    1.16
 -30  33   0    0.72    1.30
 -30  33   0    1.33    0.88
 -30  33   0    1.34    1.28
  33  -3   0   -0.49    0.53
  27 -33   0   -1.05    0.85
 -33   6   0    0.21    0.57
 -33   6   0    0.20    0.85
  27 -33   0    0.38    0.82
 -33   6   0    0.32    0.93
   6  27   0    0.00    1.37
  27 -33   0    0.79    1.40
 -27  33   0    0.26    0.86
  33  -6   0   -0.91    0.71
  -6 -27   0    0.33    0.69
  -6 -27   0    0.53    1.06
  33  -6   0   -1.12    0.67
 -27  33   0    1.63    1.25
  -6 -27   0    1.53    0.55
 -27  33   0   -0.32    1.11
 -33   9   0    2.00    0.72
 -33   9   0    1.14    0.91
  24 -33   0    0.04    0.76
  24 -33   0    0.16    1.27
 -33   9   0    0.86    0.91
   9  24   0    2.02    1.30
  24 -33   0    1.52    1.01
 -24  33   0   -0.16    0.83
  -9 -24   0    1.49    1.10
  -9 -24   0    2.18    0.72
  33  -9   0    0.58    0.88
 -24  33   0    1.73    1.27
  33  -9   0    0.21    0.86
 -24  33   0    0.06    1.15
 -33  12   0    2.21    0.77
  21 -33   0    0.14    0.76
  21 -33   0    2.13    1.46
 -33  12   0   -0.36    0.85
  12  21   0    0.28    1.25
  21 -33   0    1.29    0.92
 -12 -21   0    3.49    0.71
  33 -12   0    1.80    0.60
 -12 -21   0    3.06    1.21
  33 -12   0    0.43    0.58
 -21  33   0    2.25    1.02
  33 -12   0    0.92    0.87
 -21  33   0    2.13    1.21
 -21  33   0    2.50    1.13
  33 -12   0    1.90    1.01
  18 -33   0    1.81    1.30
 -33  15   0    0.11    0.79
 -33  15   0    1.75    0.78
  18 -33   0    1.32    0.91
  18 -33   0    1.39    0.84
 -33  15   0    0.41    0.95
 -18  33   0    0.22    0.75
  33 -15   0    1.22    0.88
 -15 -18   0    1.70    0.50
 -15 -18   0    0.45    0.91
  33 -15   0    0.15    0.69
  33 -15   0    0.19    0.80
 -18  33   0    2.35    1.04
 -15 -18   0    2.40    0.98
  33 -15   0    2.29    1.04
 -18  33   0    2.52    1.31
 -33  18   0    2.02    1.00
  15 -33   0    1.12    0.99
  15 -33   0    2.40    0.88
  15 -33   0    1.10    1.28
 -33  18   0    2.49    1.11
 -33  18   0    1.08    0.94
 -15  33   0    2.03    1.24
  33 -18   0    1.86    0.96
  33 -18   0    2.96    1.42
  33 -18   0    1.75    0.92
 -18 -15   0    3.09    1.19
 -18 -15   0    2.39    0.96
  33 -18   0    1.89    1.08
  33 -18   0    2.75    0.97
 -18 -15   0    2.46    0.45
 -15  33   0    1.34    1.20
  12 -33   0   -0.59    1.09
  12 -33   0    0.43    0.75
 -33  21   0   -0.09    0.86
 -33  21   0   -0.51    0.66
  12 -33   0    0.56    0.91
 -33  21   0   -0.21    0.84
 -12  33   0    0.73    1.08
  33 -21   0   -1.74    1.17
  33 -21   0   -1.06    0.68
  33 -21   0   -0.05    0.79
  33 -21   0   -0.50    0.81
 -12  33   0    1.42    1.09
 -21 -12   0    0.52    0.57
 -21 -12   0   -0.92    0.86
 -33  24   0    1.28    1.08
 -33  24   0    3.69    1.32
   9 -33   0    1.80    1.21
   9 -33   0   -0.42    0.72
 -33  24   0   -0.70    0.73
   9 -33   0   -0.07    0.70
  -9  33   0   -0.16    0.84
  33 -24   0    0.54    0.99
 -24  -9   0   -0.25    0.48
  33 -24   0    0.41    0.99
  33 -24   0    1.99    1.05
 -24  -9   0    0.14    1.00
  33 -24   0    0.59    1.36
  -9  33   0   -1.46    0.92
 -33  27   0   -0.03    0.84
   6 -33   0    1.06    0.78
   6 -33   0    1.20    0.91
 -33  27   0    0.28    1.13
 -33  27   0    1.80    1.19
   6 -33   0    1.13    1.28
  -6  33   0    0.41    1.16
  33 -27   0   -0.83    0.77
  33 -27   0    0.96    1.49
 -27  -6   0   -0.41    0.28
  -6  33   0   -0.47    0.93
  33 -27   0    0.12    0.99
 -27  -6   0    1.15    0.53
  33 -27   0    0.13    1.02
 -27  -6   0   -0.15    1.04
 -27  -6   0    0.33    0.61
   3 -33   0    1.74    0.98
 -33  30   0   -1.38    1.01
 -33  30   0    1.44    1.08
   3 -33   0    1.97    1.07
 -33  30   0    0.61    1.09
  30   3   0    2.81    1.07
   3 -33   0    0.54    1.22
  -3  33   0   -0.58    1.23
  33 -30   0    0.80    1.56
  33 -30   0    0.90    1.22
 -30  -3   0    1.28    0.80
  33 -30   0    1.66    1.13
  -3  33   0    1.58    1.10
  33 -30   0   -0.30    0.99
 -30  -3   0    1.70    0.46
 -30  -3   0    1.69    0.74
  33   0   0    2.59    1.09
   0 -33   0    0.49    1.25
 -33  33   0    3.29    1.38
 -33  33   0   -0.11    1.24
   0 -33   0    2.37    0.84
   0 -33   0    2.06    1.01
 -33  33   0   -0.23    0.90
 -33   0   0    1.42    0.89
   0  33   0    1.51    1.07
  33 -33   0    2.99    1.30
 -33   0   0    0.09    1.09
   0  33   0    0.64    1.56
 -33   0   0    1.44    0.55
  33 -33   0    1.63    1.22
 -33   0   0    0.45    0.85
  33 -33   0    0.33    1.57
 -34   2   0   -0.42    1.07
   2  32   0   -0.75    1.35
   2  32   0    0.93    0.86
  32 -34   0   -1.42    0.94
 -34   2   0    0.00    0.51
  32 -34   0   -1.19    1.20
 -34   2   0    0.81    0.93
  32 -34   0   -0.53    0.94
  32 -34   0   -1.59    0.74
  -2 -32   0   -0.37    0.60
 -32  34   0    0.85    0.99
  -2 -32   0   -0.88    0.92
 -32  34   0    0.56    1.11
 -32  34   0   -0.05    0.98
  -2 -32   0    0.25    0.74
  34  -2   0   -0.57    0.95
 -34   5   0    0.76    0.87
  29 -34   0    0.93    1.41
   5  29   0    1.02    0.80
  29 -34   0    2.13    1.19
 -34   5   0    0.37    1.02
 -34   5   0    1.32    0.65
  29 -34   0    0.27    1.24
   5  29   0    1.25    1.41
  -5 -29   0    0.51    0.72
  34  -5   0    1.23    0.85
  -5 -29   0    0.82    0.59
 -29  34   0    2.07    1.14
 -29  34   0    2.77    2.27
  -5 -29   0    0.40    1.17
 -29  34   0    0.61    1.11
  34  -5   0    1.99    1.11
  26 -34   0   -0.02    0.85
 -34   8   0    1.02    1.06
   8  26   0    1.22    1.25
  26 -34   0   -0.57    1.11
  26 -34   0    1.53    1.55
 -34   8   0   -0.64    0.56
 -34   8   0    2.60    1.06
 -26  34   0    0.37    1.00
  -8 -26   0    1.41    1.17
 -26  34   0   -0.05    0.76
 -26  34   0    0.54    1.08
  34  -8   0    3.18    1.13
  -8 -26   0    1.51    0.78
  34  -8   0    0.87    0.95
  23 -34   0    0.93    0.99
  23 -34   0   -0.61    0.77
  11  23   0    0.42    1.34
 -34  11   0    0.49    0.91
  23 -34   0   -0.74    1.26
 -34  11   0    1.70    0.74
  34 -11   0    1.64    1.01
 -11 -23   0   -0.25    0.57
  34 -11   0    1.29    0.97
 -11 -23   0   -0.61    0.98
 -23  34   0    1.24    0.93
 -23  34   0    0.98    1.05
 -23  34   0    0.76    1.12
  20 -34   0    2.39    1.28
  20 -34   0   -0.04    0.67
 -34  14   0   -1.38    0.80
 -34  14   0    0.26    0.69
  20 -34   0   -0.29    0.81
 -34  14   0    0.65    1.06
 -20  34   0    0.84    0.81
 -20  34   0   -1.52    0.84
 -20  34   0    1.07    1.09
  34 -14   0   -0.43    0.64
  34 -14   0   -0.15    0.78
  34 -14   0   -0.04    0.79
  34 -14   0   -0.38    0.66
 -14 -20   0    0.11    0.95
 -14 -20   0   -0.67    0.42
 -14 -20   0   -0.42    0.88
 -34  17   0   -0.33    0.85
  17 -34   0    0.04    0.78
 -34  17   0    0.77    0.94
  17 -34   0    1.53    1.26
  17 -34   0    0.15    0.91
 -34  17   0   -0.07    0.68
 -17 -17   0    1.03    0.90
  34 -17   0    1.05    1.00
  34 -17   0    0.58    1.01
 -17  34   0   -0.11    0.99
  34 -17   0   -0.16    0.76
 -17  34   0    0.20    0.77
 -17 -17   0    1.24    1.05
  34 -17   0    0.71    0.94
 -17  34   0    1.86    1.18
 -17 -17   0   -0.54    0.38
 -34  20   0    5.62    1.36
  14 -34   0    5.13    1.68
 -34  20   0    3.08    1.23
  14 -34   0    5.38    1.30
 -34  20   0    3.77    1.05
  14 -34   0    5.50    1.19
 -20 -14   0    4.55    0.54
  34 -20   0    4.65    1.72
 -14  34   0    3.86    1.50
  34 -20   0    4.86    1.26
  34 -20   0    6.59    1.38
 -20 -14   0    7.30    1.12
 -20 -14   0    5.94    1.42
  34 -20   0    4.35    1.45
 -14  34   0    5.02    1.52
 -34  23   0    0.46    1.10
  11 -34   0   -0.11    0.84
 -34  23   0    1.62    1.00
  11 -34   0    1.15    0.82
 -34  23   0    1.05    1.20
  11 -34   0    0.43    1.22
 -11  34   0    0.78    1.17
  34 -23   0    2.32    1.13
  34 -23   0    2.94    1.61
 -23 -11   0    1.92    1.18
 -11  34   0    1.96    1.13
  34 -23   0    2.18    1.09
  34 -23   0   -0.73    0.88
   8 -34   0    2.41    1.03
   8 -34   0    3.65    1.47
   8 -34   0    1.91    0.87
 -34  26   0    2.94    1.03
 -34  26   0    2.94    1.46
 -34  26   0    3.42    1.38
  -8  34   0    3.42    1.23
  34 -26   0    2.21    1.20
  34 -26   0    3.37    1.32
  34 -26   0    1.71    1.65
 -26  -8   0    1.22    1.18
  -8  34   0    1.06    1.21
 -26  -8   0    2.15    0.68
  34 -26   0    2.90    1.19
   5 -34   0    1.68    0.88
   5 -34   0   -0.17    1.24
 -34  29   0    1.68    1.12
 -34  29   0    2.59    1.29
   5 -34   0    0.64    0.94
 -34  29   0    0.76    1.15
  -5  34   0    0.78    1.05
  34 -29   0    3.74    1.32
  34 -29   0    0.82    1.08
  34 -29   0    1.39    1.58
 -29  -5   0    2.21    0.79
 -29  -5   0    1.68    0.44
 -29  -5   0    1.47    1.35
 -29  -5   0    0.19    0.62
  -5  34   0    0.67    1.53
  34 -29   0    4.23    1.33
 -34  32   0    0.34    1.22
   2 -34   0    0.71    1.29
   2 -34   0   -0.20    0.83
  32   2   0    1.75    1.19
 -34  32   0    1.36    1.01
  -2  34   0   -0.05    1.44
 -32  -2   0   -0.44    0.39
  34 -32   0   -1.67    0.84
  -2  34   0    0.89    1.01
  34 -32   0    0.21    1.51
 -32  -2   0    0.81    0.83
  34 -32   0    0.95    1.09
  34 -32   0   -1.90    0.92
 -32  -2   0    0.14    0.75
  34 -35   0    0.46    1.23
 -35   1   0    1.93    1.27
 -35   1   0    0.96    0.58
  34 -35   0    1.23    1.59
  34 -35   0    1.03    1.36
   1  34   0    1.01    0.98
   1  34   0    4.98    1.86
 -35   1   0    1.02    0.96
  34 -35   0    1.04    1.08
  -1 -34   0    2.37    1.46
  -1 -34   0    0.18    0.75
  35  -1   0    0.17    0.97
  -1 -34   0    2.85    1.09
 -34  35   0    0.72    1.15
 -34  35   0    3.07    1.50
 -34  35   0    1.49    1.15
 -35   4   0    0.80    0.61
  31 -35   0    0.25    1.00
   4  31   0    1.52    0.89
  31 -35   0    1.93    1.22
  31 -35   0    0.45    1.17
   4  31   0    1.56    1.47
 -35   4   0    1.94    1.23
 -35   4   0   -0.46    0.82
  31 -35   0    0.37    1.56
 -31  35   0   -0.26    1.07
  35  -4   0    2.07    1.09
  -4 -31   0    3.48    1.46
  -4 -31   0    1.07    0.84
  -4 -31   0    0.20    0.66
  35  -4   0    0.88    0.73
 -31  35   0    1.85    1.16
 -31  35   0   -0.13    1.35
 -35   7   0    0.07    1.02
  28 -35   0    1.55    1.13
   7  28   0   -0.50    1.27
 -35   7   0    0.31    0.65
  28 -35   0   -0.34    0.88
 -35   7   0   -0.54    0.74
  28 -35   0   -0.35    1.43
  -7 -28   0   -0.17    0.67
  35  -7   0   -0.40    0.81
 -28  35   0    1.06    1.28
 -28  35   0    0.03    0.94
  35  -7   0    0.19    0.88
 -28  35   0   -0.55    1.14
  -7 -28   0    1.29    1.21
  25 -35   0    2.67    1.18
 -35  10   0    1.58    1.23
  10  25   0    1.17    1.33
  25 -35   0    1.32    1.40
  25 -35   0    2.81    1.56
 -35  10   0    0.85    0.70
 -35  10   0    1.35    1.00
  35 -10   0    1.91    1.08
 -25  35   0    1.08    0.93
 -25  35   0   -0.59    1.15
  35 -10   0   -0.45    0.94
 -25  35   0    2.74    1.51
 -10 -25   0    0.53    1.20
  22 -35   0    2.12    0.94
  22 -35   0    0.21    1.05
  13  22   0   -0.72    1.13
 -35  13   0   -1.43    0.72
 -35  13   0   -0.35    0.64
 -35  13   0    1.28    1.10
  22 -35   0    1.04    1.51
  35 -13   0    1.16    1.00
  35 -13   0    0.74    0.53
 -13 -22   0   -0.51    0.96
 -22  35   0   -0.44    1.01
 -22  35   0    0.33    1.25
  35 -13   0   -1.00    0.83
 -13 -22   0    0.13    0.55
 -22  35   0    0.30    0.89
  35 -13   0    0.65    0.57
 -35  16   0    1.31    0.82
 -35  16   0    1.80    1.02
 -35  16   0    0.62    1.02
  19 -35   0    0.70    0.76
  19 -35   0    1.55    0.99
  19 -35   0    2.31    1.41
 -19  35   0    1.46    0.94
  35 -16   0    3.11    1.14
 -19  35   0    0.18    0.97
  35 -16   0    2.68    1.13
  35 -16   0    1.13    0.92
 -16 -19   0    1.68    1.04
 -16 -19   0    2.59    0.59
 -16 -19   0    1.13    1.11
  35 -16   0    1.54    0.83
 -19  35   0    4.11    1.53
  16 -35   0    0.12    0.98
  16 -35   0    0.56    0.78
  16 -35   0   -0.71    1.05
 -35  19   0    0.05    0.97
 -35  19   0    1.79    1.20
 -35  19   0    0.24    0.78
 -19 -16   0    0.35    0.84
  35 -19   0   -0.34    0.97
 -19 -16   0    2.94    1.19
  35 -19   0    1.00    0.99
 -16  35   0   -0.04    1.09
 -16  35   0    3.05    1.24
 -19 -16   0    0.58    0.42
  35 -19   0    1.01    0.93
  35 -19   0    0.44    0.93
  13 -35   0   -0.61    0.77
 -35  22   0    0.81    1.00
 -35  22   0   -0.49    0.88
  13 -35   0    1.86    1.13
 -35  22   0    3.56    1.08
  13 -35   0    0.02    1.12
 -22 -13   0   -0.18    1.05
  35 -22   0    3.00    1.61
 -13  35   0    4.63    1.63
  35 -22   0    3.18    1.18
  35 -22   0    0.22    0.92
  35 -22   0    0.98    0.98
 -22 -13   0    0.50    0.38
 -13  35   0    1.80    1.34
 -22 -13   0    1.42    0.42
 -22 -13   0    0.44    0.62
 -35  25   0    3.86    1.42
 -35  25   0    3.23    1.33
  10 -35   0    2.98    1.50
 -35  25   0    6.14    1.31
  10 -35   0    4.51    1.26
  10 -35   0    4.74    1.15
  35 -25   0    2.24    1.23
 -10  35   0    7.95    2.00
 -25 -10   0    3.33    0.66
  35 -25   0    4.55    1.93
 -25 -10   0    3.24    0.49
  35 -25   0    6.19    1.62
  35 -25   0    1.85    1.15
 -25 -10   0    3.44    1.31
 -10  35   0    2.54    1.19
 -35  28   0   -0.62    0.92
   7 -35   0    1.41    1.23
 -35  28   0   -0.03    1.09
   7 -35   0   -0.65    0.70
 -35  28   0    0.59    0.85
   7 -35   0    0.89    0.94
 -28  -7   0    1.69    1.26
  35 -28   0    1.72    1.05
  35 -28   0   -0.69    0.97
 -28  -7   0    0.86    0.53
 -28  -7   0    2.10    0.72
  35 -28   0    1.63    1.38
  -7  35   0    1.17    1.42
  35 -28   0    0.55    1.00
  -7  35   0   -0.54    0.93
   4 -35   0   -0.08    0.87
 -35  31   0    1.56    1.07
 -35  31   0    1.63    1.26
   4 -35   0    0.94    0.82
  31   4   0    0.89    0.97
   4 -35   0   -0.08    1.11
 -35  31   0    0.35    1.08
 -31  -4   0    0.15    0.71
  35 -31   0    2.01    1.21
 -31  -4   0    0.20    0.73
  35 -31   0    0.24    1.56
 -31  -4   0   -0.20    1.21
  35 -31   0    2.39    1.31
  35 -31   0   -0.61    0.97
 -31  -4   0    0.88    0.43
  -4  35   0   -1.15    1.45
  -4  35   0    0.47    1.13
   1 -35   0   -0.98    0.85
   1 -35   0   -1.18    1.15
 -35  34   0   -0.18    0.93
 -35  34   0    2.15    1.33
   1 -35   0    0.50    0.77
  34   1   0   -1.20    0.81
 -35  34   0    1.03    1.16
 -34  -1   0    0.48    0.88
  35 -34   0   -0.67    1.10
  35 -34   0   -0.65    0.86
 -34  -1   0   -0.69    0.71
 -34  -1   0    0.45    0.51
  35 -34   0   -0.85    1.05
  35 -34   0    1.49    1.55
  -1  35   0   -0.43    0.98
 -34  -1   0    1.65    1.19
   3  33   0   -0.84    0.82
   3  33   0   -1.73    1.25
  33 -36   0    0.80    1.27
  33 -36   0    1.10    1.61
 -36   3   0   -2.22    0.93
 -36   3   0    0.66    0.58
 -36   3   0    0.30    0.91
  33 -36   0    1.32    1.33
  33 -36   0    0.93    1.13
 -33  36   0    0.55    1.29
  -3 -33   0    0.33    0.74
 -33  36   0   -1.10    1.08
  36  -3   0    0.81    1.07
  -3 -33   0   -0.66    1.13
  -3 -33   0   -0.28    0.86
 -33  36   0    0.38    0.91
  30 -36   0    0.61    1.05
  30 -36   0    0.17    1.01
  30 -36   0    0.34    1.38
  30 -36   0   -0.48    1.07
 -36   6   0   -0.09    0.94
 -36   6   0    0.24    0.62
 -36   6   0   -2.09    0.88
   6  30   0   -0.08    1.41
  -6 -30   0    1.57    1.30
 -30  36   0    0.53    1.28
  -6 -30   0    1.15    0.84
 -30  36   0   -0.63    1.11
 -30  36   0    0.61    1.00
  36  -6   0    0.86    1.10
  36  -6   0    0.38    0.82
  27 -36   0   -0.69    0.84
  27 -36   0   -0.64    1.27
   9  27   0   -0.36    1.37
 -36   9   0   -1.07    0.91
 -36   9   0   -0.75    0.62
 -36   9   0    0.81    1.00
  27 -36   0    0.99    1.11
 -27  36   0    0.04    0.90
 -27  36   0   -0.12    1.06
  36  -9   0   -0.28    0.95
  36  -9   0   -1.52    0.75
 -27  36   0    0.45    1.21
  -9 -27   0    0.43    0.67
  -9 -27   0   -0.08    1.11
 -36  12   0    1.19    0.77
  24 -36   0    1.47    0.98
  24 -36   0   -0.46    1.10
  12  24   0    0.56    1.43
  24 -36   0   -0.10    1.33
 -36  12   0    0.86    0.99
 -36  12   0    0.49    0.92
  36 -12   0   -0.13    0.88
 -24  36   0    2.28    1.37
 -12 -24   0    0.60    0.63
  36 -12   0    1.13    1.04
 -24  36   0    1.80    1.08
 -24  36   0    0.31    1.33
 -12 -24   0    0.82    1.14
  21 -36   0    0.08    1.05
  21 -36   0    0.06    0.77
 -36  15   0    1.41    1.06
  21 -36   0    0.57    1.24
 -36  15   0    1.78    1.19
 -36  15   0    0.71    0.74
 -21  36   0    1.33    1.25
 -15 -21   0    0.56    0.54
  36 -15   0    1.90    1.06
  36 -15   0    0.40    0.89
 -15 -21   0    0.02    1.09
  36 -15   0    1.08    0.77
  36 -15   0    0.70    0.77
 -15 -21   0    0.63    1.08
 -21  36   0    1.09    0.98
 -21  36   0   -0.49    1.09
 -36  18   0    2.10    0.92
 -36  18   0    0.34    0.98
  18 -36   0   -0.58    1.07
  18 -36   0    2.76    1.10
  18 -36   0    0.51    1.28
 -36  18   0    2.23    1.26
 -18 -18   0    2.79    1.19
 -18  36   0    2.68    1.59
 -18  36   0    2.94    1.36
 -18 -18   0    1.26    0.55
  36 -18   0    3.02    1.23
  36 -18   0    1.08    1.09
  36 -18   0    1.86    1.56
  36 -18   0   -0.17    0.93
 -18 -18   0    3.06    1.23
 -36  21   0    2.73    1.35
  15 -36   0    0.19    0.84
  15 -36   0    0.58    1.37
  15 -36   0    0.11    0.88
 -36  21   0    1.24    0.88
 -36  21   0    1.45    1.11
  36 -21   0    2.76    1.66
 -21 -15   0    2.72    1.27
 -21 -15   0    1.00    0.80
 -21 -15   0    0.75    0.44
  36 -21   0    0.90    0.96
  36 -21   0    0.78    1.02
  36 -21   0    0.69    0.96
 -15  36   0    2.31    1.29
  12 -36   0    1.00    0.96
 -36  24   0    1.08    1.12
 -36  24   0    1.54    1.04
  12 -36   0    1.54    1.42
  12 -36   0    0.21    0.89
 -36  24   0   -1.13    0.72
 -12  36   0    1.32    1.31
 -24 -12   0   -0.21    1.04
  36 -24   0   -1.00    1.35
  36 -24   0   -0.84    0.89
 -24 -12   0    0.66    0.39
  36 -24   0    0.59    1.05
  36 -24   0   -0.15    1.00
   9 -36   0   -0.24    1.36
 -36  27   0    0.33    1.11
 -36  27   0    0.28    1.16
   9 -36   0    2.43    1.12
 -36  27   0   -0.01    0.91
   9 -36   0    0.37    0.81
 -27  -9   0    0.11    1.12
 -27  -9   0    0.40    0.46
  36 -27   0   -0.73    1.00
  -9  36   0    0.91    1.15
  36 -27   0   -0.22    0.91
  36 -27   0    1.89    1.71
  36 -27   0    0.00    0.89
 -27  -9   0    0.16    0.61
 -36  30   0    1.35    1.37
 -36  30   0    0.17    0.99
 -36  30   0   -1.07    0.71
   6 -36   0    0.95    0.89
   6 -36   0    0.46    1.03
   6 -36   0    0.56    1.36
 -30  -6   0    0.67    0.65
  36 -30   0   -0.64    1.50
  36 -30   0    1.55    1.15
  36 -30   0   -0.22    0.85
 -30  -6   0   -0.99    1.01
 -30  -6   0   -0.38    0.66
  -6  36   0   -0.03    1.06
  -6  36   0   -0.98    1.48
  36 -30   0    0.13    1.08
   3 -36   0   -0.07    1.18
   3 -36   0    1.14    1.03
 -36  33   0   -0.70    1.01
 -36  33   0    2.07    1.27
 -36  33   0    0.14    0.90
   3 -36   0   -0.27    0.77
  33   3   0    1.94    1.04
 -33  -3   0   -0.24    0.42
 -33  -3   0    1.38    1.28
  -3  36   0   -0.63    1.20
  36 -33   0   -0.70    1.65
  36 -33   0    0.34    1.23
 -33  -3   0   -0.20    0.74
 -33  -3   0   -0.03    0.78
  36 -33   0   -1.67    0.99
  36 -33   0   -0.83    0.93
  -3  36   0   -2.44    0.85
   0 -36   0   -0.22    0.89
 -36  36   0    2.33    1.23
   0 -36   0   -0.36    0.78
   0 -36   0   -0.40    1.23
  36   0   0   -2.30    0.86
 -36  36   0    0.49    1.36
 -36  36   0    1.26    1.14
 -36   0   0    0.96    0.60
 -36   0   0   -1.47    0.98
  36 -36   0    0.07    1.18
 -36   0   0   -0.52    0.90
  36 -36   0    0.77    1.70
   0  36   0   -0.81    1.00
   0  36   0    1.93    1.73
  36 -36   0   -0.87    1.09
 -37   2   0    1.33    1.23
  35 -37   0    0.19    1.26
   2  35   0   -0.60    1.56
 -37   2   0   -0.31    0.87
  35 -37   0   -0.40    1.63
   2  35   0    1.04    0.98
  35 -37   0    0.06    1.25
 -37   2   0    0.86    0.67
  -2 -35   0    0.19    0.74
  -2 -35   0    0.93    1.42
 -35  37   0    0.50    0.96
  37  -2   0   -0.48    1.04
 -35  37   0    0.23    1.35
  -2 -35   0    0.97    1.02
 -35  37   0    0.09    1.32
  32 -37   0    0.15    1.17
 -37   5   0    0.35    0.94
 -37   5   0    1.07    0.68
   5  32   0    0.11    0.79
  32 -37   0   -0.16    1.21
 -37   5   0    0.81    1.20
   5  32   0    0.55    1.56
  32 -37   0    1.26    1.07
  32 -37   0    3.92    1.99
  37  -5   0    0.89    0.76
  -5 -32   0    1.29    0.74
  -5 -32   0   -1.27    0.98
  -5 -32   0    1.56    0.99
  37  -5   0   -0.01    1.02
 -32  37   0    0.65    1.30
 -32  37   0    0.85    1.08
 -32  37   0   -2.18    0.86
 -37   8   0    0.95    0.68
   8  29   0    0.27    1.32
 -37   8   0    1.81    1.11
  29 -37   0    2.19    1.25
  29 -37   0    1.58    1.29
  29 -37   0    0.63    1.72
 -37   8   0    2.20    1.13
 -29  37   0   -0.46    0.94
  37  -8   0   -0.45    0.94
  -8 -29   0   -0.26    1.10
 -29  37   0    0.37    1.23
  -8 -29   0    1.11    0.83
 -29  37   0    0.38    1.31
  37  -8   0   -0.03    1.01
 -37  11   0    0.48    1.08
  26 -37   0    2.62    1.25
  11  26   0   -0.79    1.47
 -37  11   0    0.44    0.97
  26 -37   0   -1.25    0.76
  26 -37   0    0.74    1.40
 -37  11   0   -0.84    0.65
 -26  37   0    1.03    1.03
  37 -11   0   -0.71    0.93
 -26  37   0   -1.45    0.96
 -11 -26   0    0.13    1.03
  37 -11   0    0.70    0.95
 -26  37   0    1.36    1.36
 -11 -26   0    0.39    0.69
  23 -37   0    2.32    1.11
 -37  14   0    4.28    1.36
  14  23   0    2.10    1.60
 -37  14   0    3.60    1.02
 -37  14   0    2.07    1.31
  23 -37   0    4.06    1.68
  23 -37   0    3.20    1.26
 -23  37   0    3.22    1.42
 -14 -23   0    3.67    1.36
  37 -14   0    3.50    1.31
 -23  37   0    1.48    1.33
  37 -14   0    1.92    0.60
 -14 -23   0    3.37    1.28
 -23  37   0    0.16    0.93
 -14 -23   0    2.92    0.78
  37 -14   0    2.43    0.57
  37 -14   0    3.51    1.20
 -37  17   0    1.63    1.10
  20 -37   0    2.31    1.47
  20 -37   0    2.01    1.19
 -37  17   0    2.41    1.20
 -37  17   0    1.42    0.92
  20 -37   0    2.14    1.01
 -20  37   0    2.61    1.59
  37 -17   0    2.54    1.24
 -20  37   0    1.31    0.92
  37 -17   0    1.36    1.10
 -17 -20   0    3.69    1.16
 -17 -20   0    1.82    1.16
 -20  37   0    1.72    1.22
 -17 -20   0    2.77    0.69
  37 -17   0    1.93    0.92
  37 -17   0    1.33    1.01
 -37  20   0    2.38    1.20
 -37  20   0    0.68    1.21
  17 -37   0    1.09    1.30
  17 -37   0    1.74    0.96
  17 -37   0    1.18    1.08
 -37  20   0    0.38    0.89
  37 -20   0    0.49    0.90
  37 -20   0    2.73    1.16
 -17  37   0    2.80    1.74
  37 -20   0    1.79    1.13
 -20 -17   0    1.74    0.97
  37 -20   0    2.14    1.29
 -17  37   0   -0.85    1.02
 -20 -17   0    0.74    1.11
 -20 -17   0    1.23    0.52
 -37  23   0    0.82    1.18
 -37  23   0    1.05    0.96
  14 -37   0    0.68    1.21
  14 -37   0    0.78    0.93
 -37  23   0    0.03    1.06
 -23 -14   0    0.51    1.09
 -23 -14   0    0.89    0.45
 -14  37   0    1.28    1.24
 -23 -14   0    2.10    0.49
  37 -23   0    0.60    0.95
  37 -23   0    2.24    1.73
 -23 -14   0    1.37    0.65
 -14  37   0    1.47    1.26
  37 -23   0    3.18    1.23
  11 -37   0    2.61    1.50
 -37  26   0    5.23    1.29
 -37  26   0    1.94    1.32
  11 -37   0    3.73    1.12
  11 -37   0    4.44    1.25
 -37  26   0    5.57    1.49
 -26 -11   0    4.24    0.65
 -26 -11   0    2.54    0.56
 -26 -11   0    3.16    1.40
  37 -26   0    3.35    1.30
  37 -26   0    2.17    1.29
 -11  37   0    3.43    1.33
  37 -26   0    1.86    1.72
  37 -26   0    4.31    1.37
 -11  37   0    3.91    1.66
 -37  29   0    0.04    1.26
   8 -37   0    3.92    1.26
   8 -37   0    3.69    1.10
 -37  29   0    0.72    1.10
 -37  29   0    2.91    1.22
   8 -37   0    2.14    1.43
 -29  -8   0   -0.09    1.17
 -29  -8   0    2.75    0.78
  37 -29   0    0.42    1.11
  -8  37   0    2.78    1.62
  -8  37   0    3.53    1.31
  37 -29   0   -0.28    0.93
 -29  -8   0    1.63    0.63
  37 -29   0    0.12    1.71
  37 -29   0    2.00    1.26
 -37  32   0    1.74    1.27
   5 -37   0    0.78    0.87
 -37  32   0    1.78    1.37
   5 -37   0   -0.67    0.94
 -37  32   0    1.33    1.01
   5 -37   0    2.85    1.56
  37 -32   0    1.10    1.64
  37 -32   0    1.90    1.31
 -32  -5   0    0.77    0.82
 -32  -5   0    1.41    1.40
  37 -32   0    3.33    1.57
 -32  -5   0    0.04    0.74
  -5  37   0    1.57    1.75
  37 -32   0    0.77    1.00
  -5  37   0    2.37    1.41
 -37  35   0   -1.15    0.77
  35   2   0    2.31    1.14
 -37  35   0   -0.35    1.08
   2 -37   0    1.99    1.13
 -37  35   0   -0.24    1.19
   2 -37   0   -0.72    0.70
   2 -37   0    1.44    1.43
  37 -35   0    0.96    1.78
 -35  -2   0    0.74    0.88
 -35  -2   0    0.79    1.14
 -35  -2   0    1.07    0.84
  -2  37   0    0.69    1.32
  37 -35   0    2.27    1.30
  37 -35   0    2.09    1.37
 -35  -2   0    1.13    1.35
  37 -38   0   -0.78    0.98
   1  37   0    0.36    1.44
 -38   1   0   -0.79    0.92
  37 -38   0   -1.05    1.11
 -38   1   0    0.68    0.59
  37 -38   0   -0.92    1.30
   1  37   0   -1.12    0.94
 -38   1   0    0.46    1.10
 -37  38   0    0.26    0.88
  -1 -37   0   -0.34    0.71
  38  -1   0    0.82    1.02
  -1 -37   0   -0.88    1.08
  -1 -37   0    1.63    1.05
 -37  38   0    0.20    1.20
   4  34   0    0.76    0.88
  34 -38   0    2.85    1.79
  34 -38   0    1.61    1.32
 -38   4   0    1.06    0.69
  34 -38   0    0.78    1.22
 -38   4   0    1.10    1.11
 -38   4   0   -0.26    0.91
  38  -4   0    0.52    1.09
 -34  38   0   -0.18    1.21
  -4 -34   0    2.43    1.04
  -4 -34   0    1.33    0.78
 -34  38   0    1.59    1.17
  -4 -34   0    1.48    1.32
 -34  38   0   -0.46    1.21
 -38   7   0    3.02    0.85
  31 -38   0    1.14    1.26
 -38   7   0    1.04    1.21
  31 -38   0    4.29    1.56
   7  31   0    1.83    1.57
 -38   7   0    2.66    1.26
  31 -38   0    0.80    1.51
  31 -38   0   -0.71    1.23
  38  -7   0    3.34    1.38
 -31  38   0    1.98    1.11
  -7 -31   0    1.44    0.97
  -7 -31   0    2.72    1.42
  38  -7   0    4.63    1.17
 -31  38   0    3.73    1.64
 -31  38   0    1.94    1.41
  28 -38   0   -0.57    1.11
  10  28   0   -2.52    1.29
 -38  10   0    0.28    0.68
  28 -38   0    0.38    1.08
  28 -38   0   -0.40    1.49
 -38  10   0    1.34    1.17
 -38  10   0    1.14    1.09
 -28  38   0    0.84    1.30
 -28  38   0    1.06    1.22
 -28  38   0    0.20    1.02
 -10 -28   0   -0.57    1.13
  38 -10   0   -0.63    1.01
  38 -10   0    0.84    1.03
 -10 -28   0   -0.58    0.71
  25 -38   0   -0.76    1.01
 -38  13   0    0.34    0.97
  25 -38   0    0.17    1.50
  13  25   0    1.94    1.63
 -38  13   0    0.65    0.92
 -38  13   0    0.50    0.79
  25 -38   0    1.36    1.09
 -25  38   0    1.06    1.18
  38 -13   0   -0.12    0.94
 -25  38   0   -0.61    0.85
  38 -13   0    0.75    1.08
 -25  38   0    0.58    1.25
 -13 -25   0    0.68    1.19
  22 -38   0    0.64    0.96
 -38  16   0   -0.10    0.76
 -38  16   0   -0.36    1.00
  22 -38   0    2.25    1.32
 -38  16   0   -1.26    1.00
  22 -38   0   -0.65    1.43
 -22  38   0    0.58    1.29
  38 -16   0   -0.18    0.76
  38 -16   0    0.92    1.07
 -16 -22   0    0.53    0.96
 -22  38   0    0.82    1.26
  38 -16   0   -0.13    0.71
 -22  38   0   -1.01    0.82
  38 -16   0    0.67    1.04
 -16 -22   0    0.19    1.14
 -16 -22   0    0.49    0.63
  19 -38   0    1.97    1.22
  19 -38   0   -0.97    0.88
 -38  19   0    0.09    1.11
 -38  19   0   -0.04    0.83
  19 -38   0    0.77    1.35
 -38  19   0    0.72    1.14
  38 -19   0   -0.34    0.93
 -19 -19   0    0.53    0.55
  38 -19   0    1.68    1.12
 -19  38   0    0.90    1.25
 -19 -19   0    0.11    0.98
 -19  38   0    0.51    1.43
  38 -19   0   -0.06    1.05
 -19 -19   0    1.93    1.27
 -38  22   0    3.23    1.29
  16 -38   0    1.59    1.09
 -38  22   0    2.81    1.43
  16 -38   0    4.37    1.23
  16 -38   0    2.82    1.64
 -38  22   0    4.19    1.15
 -16  38   0    4.11    1.80
  38 -22   0    3.24    1.42
 -22 -16   0    4.79    0.69
 -22 -16   0    3.89    0.65
  38 -22   0    4.28    1.30
  38 -22   0    2.47    1.73
  38 -22   0    3.18    1.32
 -16  38   0    2.22    1.34
 -22 -16   0    2.19    1.29
 -22 -16   0    3.93    1.05
 -38  25   0    0.39    1.08
  13 -38   0    5.01    1.87
  13 -38   0    0.35    0.91
  13 -38   0   -0.97    0.73
 -38  25   0   -1.52    0.93
 -38  25   0    1.09    0.93
 -13  38   0   -0.20    1.25
  38 -25   0   -2.01    1.32
 -25 -13   0   -1.45    0.95
  38 -25   0    0.93    1.16
  38 -25   0    0.59    1.05
 -13  38   0   -0.11    1.01
  38 -25   0   -0.48    0.87
 -25 -13   0    0.10    0.42
 -38  28   0    2.21    1.53
  10 -38   0    1.32    1.40
  10 -38   0   -0.30    0.80
 -38  28   0    0.49    1.27
 -38  28   0    0.48    0.95
  38 -28   0    2.77    1.26
  38 -28   0   -0.35    0.95
 -10  38   0    0.70    1.22
  38 -28   0   -1.63    1.28
  38 -28   0    0.11    1.03
 -28 -10   0    0.48    0.51
 -10  38   0   -0.18    1.25
 -28 -10   0   -0.89    1.03
 -28 -10   0    1.25    0.63
   7 -38   0    1.87    1.30
   7 -38   0    2.82    1.03
   7 -38   0    1.84    1.57
 -38  31   0    1.42    1.13
 -38  31   0    1.06    1.30
 -38  31   0    0.35    1.21
 -31  -7   0    2.77    0.80
  38 -31   0   -1.56    1.05
  38 -31   0   -0.72    1.10
  38 -31   0    1.19    1.78
 -31  -7   0    2.60    1.40
 -31  -7   0    0.67    0.75
  -7  38   0    2.06    1.35
  38 -31   0    2.21    1.35
  -7  38   0   -0.93    1.28
   4 -38   0   -0.47    1.18
   4 -38   0   -0.64    0.78
 -38  34   0    0.16    1.06
 -38  34   0    2.49    1.52
 -38  34   0   -1.07    1.23
   4 -38   0    1.26    1.14
  38 -34   0    0.90    1.27
  -4  38   0    0.93    1.17
  38 -34   0   -0.56    1.07
 -34  -4   0    1.13    0.87
  -4  38   0    2.34    1.72
 -34  -4   0    0.43    0.85
 -34  -4   0    0.79    1.36
  38 -34   0    2.75    1.87
 -38  37   0    3.36    1.72
   1 -38   0    2.39    1.11
 -38  37   0    2.14    1.13
   1 -38   0   -0.68    1.17
  37   1   0    2.81    1.23
 -38  37   0    1.08    1.34
   1 -38   0    2.59    1.25
 -37  -1   0    3.38    1.16
 -37  -1   0    1.94    1.21
  -1  38   0    0.50    1.70
  38 -37   0    1.96    1.55
  38 -37   0    2.89    1.39
  38 -37   0    1.30    1.66
  -1  38   0    1.88    1.14
   3  36   0    1.11    1.62
 -39   3   0    0.82    1.05
   3  36   0    0.23    0.90
  36 -39   0    0.72    1.24
  36 -39   0    2.69    1.81
 -39   3   0    0.11    0.63
 -39   3   0    2.25    1.29
 -36  39   0    1.12    1.26
  -3 -36   0    1.07    1.44
  39  -3   0    1.86    1.06
  -3 -36   0   -0.24    0.68
  -3 -36   0    0.79    0.96
 -36  39   0    1.38    1.12
 -39   6   0    1.22    1.14
  33 -39   0    0.16    1.26
  33 -39   0   -0.09    1.45
  33 -39   0    1.01    1.22
   6  33   0   -0.13    1.47
 -39   6   0    0.06    1.14
 -39   6   0    0.04    0.65
 -33  39   0    0.39    1.13
  -6 -33   0   -2.43    1.11
 -33  39   0   -2.29    1.01
  39  -6   0    0.63    0.80
  39  -6   0    0.89    1.13
 -33  39   0   -0.53    1.34
  -6 -33   0   -1.39    0.72
   9  30   0   -0.06    1.41
  30 -39   0   -0.61    1.21
  30 -39   0   -0.66    1.26
 -39   9   0    1.00    1.09
  30 -39   0    1.03    1.10
 -39   9   0   -0.35    1.00
  30 -39   0   -0.73    1.07
 -39   9   0    0.04    0.70
  -9 -30   0   -0.43    1.26
 -30  39   0    1.79    1.41
  39  -9   0    0.31    1.01
  -9 -30   0    0.51    0.86
 -30  39   0   -0.37    1.48
 -30  39   0    2.66    1.31
  39  -9   0    2.81    1.15
 -39  12   0    2.47    0.94
  12  27   0    3.85    1.97
 -39  12   0    3.98    1.39
 -39  12   0    1.68    1.23
  27 -39   0    5.02    1.56
  27 -39   0    1.76    1.60
  27 -39   0    3.29    1.33
 -27  39   0    5.39    1.80
 -12 -27   0    5.83    1.13
  39 -12   0    4.32    1.44
 -12 -27   0    6.95    1.77
 -27  39   0    5.03    1.91
  39 -12   0    3.16    1.23
 -27  39   0    2.97    1.32
 -39  15   0    1.29    1.20
  24 -39   0    3.10    1.23
  24 -39   0    3.66    1.47
  24 -39   0    0.46    1.33
 -39  15   0    0.70    0.97
 -39  15   0    2.07    0.92
 -15 -24   0    0.15    1.10
  39 -15   0    3.05    1.28
 -24  39   0    5.39    1.76
 -15 -24   0   -0.79    1.11
 -15 -24   0    0.47    0.76
 -24  39   0    1.10    1.03
  39 -15   0    2.01    1.24
 -24  39   0    4.35    1.64
 -39  18   0    0.86    1.13
 -39  18   0    0.79    1.01
  21 -39   0    0.06    1.30
 -39  18   0    1.76    0.97
  21 -39   0    1.43    1.02
  21 -39   0    1.53    1.20
 -21  39   0    1.35    1.54
 -18 -21   0   -0.09    0.97
 -18 -21   0    1.67    0.69
  39 -18   0    2.08    1.21
 -18 -21   0    1.62    1.16
 -21  39   0    1.54    1.21
  39 -18   0    0.71    0.92
  39 -18   0    0.86    0.87
  39 -18   0    1.92    1.19
  18 -39   0    0.68    1.37
  18 -39   0    2.00    1.00
  18 -39   0    0.23    1.09
 -39  21   0   -1.32    0.90
 -39  21   0    1.81    1.32
 -39  21   0   -0.05    0.83
  39 -21   0    1.11    0.95
 -21 -18   0    0.59    1.08
  39 -21   0   -1.13    0.87
 -21 -18   0    0.41    0.55
 -21 -18   0   -0.98    0.84
 -18  39   0    0.86    1.25
 -21 -18   0    0.19    0.55
 -18  39   0    0.78    1.34
  39 -21   0    1.35    1.16
  39 -21   0    0.86    1.17
  15 -39   0    1.32    1.14
  15 -39   0    2.14    1.11
 -39  24   0    1.07    1.27
 -39  24   0    2.56    1.09
 -39  24   0    2.43    1.42
  15 -39   0    0.42    1.39
  39 -24   0   -1.27    0.85
  39 -24   0    0.48    0.97
  39 -24   0    0.16    1.57
 -15  39   0    0.10    1.40
 -24 -15   0    0.87    0.51
 -24 -15   0    2.20    1.29
 -15  39   0    0.60    1.16
  39 -24   0    2.15    1.29
  12 -39   0    0.12    0.88
 -39  27   0    1.80    1.29
  12 -39   0    1.24    1.05
 -39  27   0    2.80    1.46
 -39  27   0    0.59    0.91
  12 -39   0    2.03    1.62
 -12  39   0    0.04    1.32
 -27 -12   0   -0.67    1.07
  39 -27   0    2.94    1.39
 -12  39   0   -0.18    1.10
 -27 -12   0    1.00    0.52
  39 -27   0    0.38    1.12
  39 -27   0   -1.14    1.05
  39 -27   0   -0.58    1.55
   9 -39   0    5.29    1.44
 -39  30   0    2.70    1.39
 -39  30   0    5.16    1.37
   9 -39   0    2.56    1.12
   9 -39   0    4.54    1.93
 -39  30   0    4.84    1.70
 -30  -9   0    4.70    0.89
  -9  39   0    2.62    1.63
 -30  -9   0    1.65    0.71
  39 -30   0    2.41    1.39
  39 -30   0    1.00    1.62
  39 -30   0    4.10    1.45
 -30  -9   0    2.32    1.31
  39 -30   0    4.08    1.50
  -9  39   0    2.27    1.37
   6 -39   0    0.82    1.37
 -39  33   0    3.33    1.73
   6 -39   0    0.79    0.93
 -39  33   0    1.46    1.19
   6 -39   0    2.27    1.14
 -39  33   0    1.27    1.20
 -33  -6   0    1.17    1.35
  -6  39   0    2.36    1.86
 -33  -6   0   -0.88    0.72
  39 -33   0   -2.32    1.03
  39 -33   0    1.94    1.44
  -6  39   0   -0.15    1.15
  39 -33   0    0.56    1.76
 -33  -6   0   -0.03    0.76
 -39  36   0    0.31    1.34
   3 -39   0   -2.49    1.41
 -39  36   0    0.45    1.04
   3 -39   0   -0.62    1.20
 -39  36   0    1.52    1.34
   3 -39   0    0.09    0.83
 -36  -3   0   -0.23    1.24
 -36  -3   0    1.51    0.90
 -36  -3   0    0.73    0.88
  -3  39   0    0.64    1.18
  39 -36   0   -0.34    1.15
  -3  39   0    3.39    1.71
 -36  -3   0   -0.33    1.12
  39 -36   0    1.79    1.69
  39 -36   0    0.96    1.35
   0 -39   0    2.92    1.68
 -39  39   0    2.22    1.51
 -39  39   0    3.82    1.29
  39   0   0    2.05    1.18
  39 -39   0    0.15    1.17
  39 -39   0    3.02    1.90
   0  39   0    3.51    1.36
 -39   0   0    4.28    1.39
 -39   0   0    2.50    1.06
   0  39   0    2.55    1.51
   2  38   0    0.11    1.38
  38 -40   0    1.48    1.32
  38 -40   0   -2.83    1.01
 -40   2   0   -1.80    0.76
   2  38   0    1.52    1.01
 -40   2   0   -1.12    1.03
  40  -2   0    0.11    1.01
  -2 -38   0    0.53    0.94
  -2 -38   0    0.44    1.31
 -38  40   0   -0.67    0.80
 -38  40   0   -1.29    0.91
  -2 -38   0    0.78    0.79
 -40   5   0    0.97    1.05
   5  35   0   -1.75    1.35
 -40   5   0    0.54    1.10
 -40   5   0    1.29    0.75
  35 -40   0    0.89    1.33
  35 -40   0    1.12    1.68
  -5 -35   0    0.12    0.66
 -35  40   0    0.41    1.20
  -5 -35   0    1.45    0.92
  40  -5   0   -1.06    1.00
  -5 -35   0   -0.75    1.11
 -35  40   0    0.97    1.14
 -40   8   0    1.79    1.21
  32 -40   0    0.17    1.48
 -40   8   0    0.02    1.10
   8  32   0   -2.67    1.38
  32 -40   0    1.46    1.37
 -40   8   0   -0.20    0.62
  -8 -32   0    0.60    1.31
  40  -8   0    0.68    0.99
 -32  40   0   -0.35    1.00
  40  -8   0    0.69    1.09
  -8 -32   0    0.48    0.90
 -32  40   0   -0.89    1.03
  29 -40   0   -0.49    1.66
 -40  11   0   -0.47    1.07
  11  29   0    2.32    1.88
 -40  11   0    0.68    0.77
  29 -40   0   -0.06    0.99
 -40  11   0    1.41    1.26
  29 -40   0    0.98    1.43
 -29  40   0    0.17    1.07
 -11 -29   0    0.70    0.83
  40 -11   0    1.82    1.20
  40 -11   0   -0.10    1.03
 -29  40   0    0.46    1.54
 -11 -29   0   -0.63    1.13
 -29  40   0    0.32    1.24
 -40  14   0    0.57    1.22
 -40  14   0    1.21    1.06
 -40  14   0    1.03    0.86
  26 -40   0   -1.07    1.51
  14  26   0   -1.10    1.37
  26 -40   0   -1.04    0.85
  26 -40   0    1.64    1.23
 -14 -26   0    0.67    1.30
 -26  40   0    3.49    1.65
  40 -14   0    1.89    1.27
  40 -14   0   -0.91    0.90
 -14 -26   0    1.35    1.26
 -26  40   0   -0.24    0.99
 -26  40   0    1.72    1.36
 -14 -26   0    1.10    0.82
 -40  17   0    2.38    1.27
  23 -40   0    1.31    1.32
 -40  17   0    1.86    1.20
 -40  17   0   -0.14    0.78
  23 -40   0   -0.50    0.88
  23 -40   0    0.89    1.42
  40 -17   0    0.19    1.15
 -17 -23   0   -1.02    1.10
 -23  40   0    1.05    1.34
  40 -17   0   -0.05    0.75
 -17 -23   0    0.50    1.04
 -23  40   0    2.09    1.36
  40 -17   0    0.37    0.99
  40 -17   0    1.51    0.77
 -17 -23   0    0.84    0.70
  20 -40   0    1.46    1.04
 -40  20   0    0.41    1.22
  20 -40   0    1.93    1.56
 -40  20   0    1.15    0.91
 -40  20   0   -1.91    0.95
  20 -40   0    1.18    1.14
 -20 -20   0   -0.84    0.53
  40 -20   0   -0.31    1.05
 -20 -20   0   -1.08    0.93
  40 -20   0   -1.35    0.88
 -20  40   0   -0.95    1.15
  40 -20   0    0.77    1.16
 -20 -20   0   -0.87    1.00
 -20  40   0    0.16    1.34
 -20 -20   0    0.82    0.59
  40 -20   0   -0.09    0.97
  17 -40   0    1.78    1.06
  17 -40   0    0.08    1.02
 -40  23   0    1.31    1.14
 -40  23   0    1.40    0.97
  17 -40   0    2.75    1.72
  40 -23   0    1.85    1.22
  40 -23   0    1.15    1.03
  40 -23   0   -1.35    1.03
 -23 -17   0    0.36    1.09
 -23 -17   0    1.40    0.56
 -23 -17   0    0.76    0.62
 -17  40   0   -0.20    1.27
 -17  40   0    1.12    1.34
 -23 -17   0    1.13    0.87
  40 -23   0    2.25    1.25
  14 -40   0   -0.59    0.92
 -40  26   0    0.24    1.14
 -40  26   0    0.61    0.98
 -40  26   0    1.49    1.46
  14 -40   0    1.99    1.51
  14 -40   0    1.09    0.99
  40 -26   0    1.81    1.19
 -14  40   0   -2.38    1.05
 -26 -14   0    0.25    1.11
 -14  40   0   -0.08    1.22
  40 -26   0    0.30    1.42
 -26 -14   0   -0.41    0.50
  40 -26   0    0.87    1.19
  40 -26   0    0.93    1.10
  11 -40   0    2.28    1.57
 -40  29   0    2.53    1.13
  11 -40   0    1.38    0.99
  11 -40   0    1.10    1.22
 -40  29   0    0.50    1.23
 -11  40   0    1.11    1.21
  40 -29   0    1.98    1.88
  40 -29   0    2.30    1.38
 -29 -11   0    0.65    0.61
 -29 -11   0    2.85    1.32
 -11  40   0    0.66    1.43
  40 -29   0    0.71    1.18
  40 -29   0    0.57    1.09
 -29 -11   0   -0.18    0.53
   8 -40   0    3.06    1.32
 -40  32   0    0.57    1.11
   8 -40   0    2.43    1.07
 -40  32   0    3.61    1.71
 -40  32   0    0.96    1.38
   8 -40   0    0.63    1.45
 -32  -8   0    1.85    0.88
  40 -32   0    1.77    1.37
 -32  -8   0    1.61    0.79
  -8  40   0    1.28    1.60
  -8  40   0   -0.50    1.14
 -32  -8   0    3.52    1.44
  40 -32   0    3.91    2.16
 -40  35   0    1.43    1.26
 -40  35   0   -0.10    1.29
   5 -40   0    1.03    1.43
   5 -40   0    0.37    0.87
 -40  35   0   -0.21    1.16
   5 -40   0    2.09    1.22
  40 -35   0    1.81    1.38
  -5  40   0   -0.12    1.08
 -35  -5   0   -0.87    1.12
  -5  40   0    0.28    1.70
 -35  -5   0   -0.01    0.77
  40 -35   0   -0.47    1.57
 -35  -5   0    0.43    0.82
  40 -35   0    1.05    1.28
   2 -40   0    2.35    1.19
   2 -40   0    0.90    1.25
   2 -40   0   -0.07    0.83
 -40  38   0   -0.22    1.05
 -40  38   0    0.75    1.09
 -38  -2   0    1.21    1.32
  -2  40   0    0.81    1.66
 -38  -2   0    0.67    0.94
 -38  -2   0    0.49    1.11
  -2  40   0    0.64    1.07
  40 -38   0    0.78    1.77
  40 -38   0   -0.45    0.97
 -41   1   0    4.34    1.45
  40 -41   0    0.43    1.84
 -41   1   0    2.03    1.00
   1  40   0    1.20    1.08
  41  -1   0   -0.90    0.97
  -1 -40   0    1.61    0.83
 -40  41   0    0.80    1.31
  -1 -40   0   -0.91    0.91
 -40  41   0    0.64    1.11
  -1 -40   0    0.97    1.50
  37 -41   0    0.95    1.21
  37 -41   0    0.61    1.62
 -41   4   0    0.62    0.63
   4  37   0    2.92    1.71
 -41   4   0    0.03    1.10
 -41   4   0    1.41    1.08
  -4 -37   0    1.27    1.34
 -37  41   0   -0.55    0.90
  -4 -37   0    0.76    0.94
  -4 -37   0    0.89    0.76
 -37  41   0   -0.52    1.17
  41  -4   0    2.60    1.25
   7  34   0    4.48    1.51
  34 -41   0    0.11    1.54
  34 -41   0    0.44    1.30
 -41   7   0    0.40    1.10
 -41   7   0   -0.76    0.90
 -41   7   0    1.39    0.75
  -7 -34   0   -0.43    1.18
  41  -7   0   -1.94    0.94
 -34  41   0    0.68    1.06
 -34  41   0   -0.42    1.08
  -7 -34   0    2.16    0.95
  41  -7   0    0.81    0.82
  31 -41   0    2.07    1.64
  10  31   0   -3.02    1.36
 -41  10   0    1.19    1.24
 -41  10   0   -1.15    1.05
 -41  10   0    2.15    0.85
  31 -41   0    0.96    1.35
 -31  41   0    0.88    1.03
 -31  41   0    3.24    1.63
 -10 -31   0    0.19    0.82
  41 -10   0    0.31    0.98
  41 -10   0    2.76    1.31
 -10 -31   0    0.76    1.31
  28 -41   0    2.17    1.11
  13  28   0    0.91    1.86
 -41  13   0    1.13    0.88
 -41  13   0    0.46    1.17
 -41  13   0    2.99    1.38
  28 -41   0    0.41    1.61
 -13 -28   0    4.24    1.51
 -13 -28   0    1.36    0.91
 -13 -28   0    4.06    1.56
  41 -13   0    2.13    1.25
  41 -13   0    2.82    1.35
 -28  41   0   -0.06    1.35
 -28  41   0   -0.19    1.02
 -41  16   0    0.05    1.16
 -41  16   0    0.35    1.03
  25 -41   0    0.12    1.09
 -41  16   0    0.95    0.87
  25 -41   0    1.06    1.54
 -16 -25   0    1.72    1.25
  41 -16   0   -0.61    0.88
  41 -16   0    1.29    1.29
 -25  41   0    1.97    1.54
 -16 -25   0    1.97    1.15
  22 -41   0    1.42    1.57
 -41  19   0    1.87    1.02
 -41  19   0    0.72    1.19
 -41  19   0    2.15    1.37
  22 -41   0   -0.07    0.91
  22 -41   0   -0.34    1.16
 -19 -22   0    0.55    0.67
  41 -19   0    2.31    0.97
  41 -19   0    1.75    1.05
 -22  41   0    2.73    1.44
  41 -19   0   -0.58    0.95
 -22  41   0    0.83    1.28
 -19 -22   0   -0.21    1.08
 -41  22   0    1.27    1.24
 -41  22   0   -1.06    0.74
  19 -41   0   -0.18    0.88
  19 -41   0   -0.50    1.07
 -41  22   0    0.23    1.08
  19 -41   0   -0.13    1.26
 -22 -19   0    1.82    1.03
  41 -22   0   -0.62    1.11
 -19  41   0   -0.29    1.29
  41 -22   0    2.68    1.23
  41 -22   0    1.10    1.27
 -22 -19   0    1.25    1.22
 -22 -19   0    1.20    0.62
  41 -22   0   -0.52    0.83
 -22 -19   0    1.00    0.62
 -19  41   0    0.64    1.37
 -41  25   0    2.27    1.33
  16 -41   0    2.86    1.37
 -41  25   0   -1.59    0.95
 -41  25   0    1.65    1.06
  16 -41   0    1.36    1.06
  16 -41   0    1.32    1.44
  41 -25   0    1.78    1.23
 -16  41   0    0.75    1.72
  41 -25   0    3.13    1.91
  41 -25   0    1.25    1.21
 -16  41   0    0.31    1.11
  41 -25   0    1.26    1.69
  41 -25   0    0.86    1.25
 -25 -16   0    2.61    0.65
 -25 -16   0    1.51    1.23
  13 -41   0    2.14    1.09
 -41  28   0    1.02    0.95
 -41  28   0    2.41    1.53
  13 -41   0    2.02    1.15
  13 -41   0   -0.96    1.17
 -41  28   0    1.40    1.46
 -13  41   0    1.44    1.51
 -28 -13   0    3.63    1.52
 -28 -13   0    0.69    0.61
  41 -28   0    2.70    1.27
  41 -28   0   -0.33    1.62
 -13  41   0   -1.01    1.16
  41 -28   0    2.51    1.38
  41 -28   0    2.80    1.35
  10 -41   0   -0.47    0.84
  10 -41   0    2.08    1.48
  10 -41   0   -0.26    0.92
 -41  31   0   -0.59    0.82
 -41  31   0   -1.06    0.97
  41 -31   0   -0.40    1.14
 -31 -10   0    1.44    1.22
 -10  41   0   -0.06    1.13
  41 -31   0    3.89    2.19
 -31 -10   0    1.69    0.67
 -31 -10   0    0.76    0.63
 -10  41   0    1.44    1.38
  41 -31   0    1.03    1.22
   7 -41   0   -0.91    1.42
 -41  34   0    1.66    1.19
 -41  34   0    1.93    1.46
 -41  34   0   -1.79    1.01
   7 -41   0    2.27    1.10
   7 -41   0    2.02    1.17
  41 -34   0    1.27    1.34
 -34  -7   0    2.35    1.35
 -34  -7   0    0.57    0.74
  -7  41   0   -0.16    1.23
  41 -34   0    0.30    1.72
 -34  -7   0    1.49    0.88
  41 -34   0    0.62    1.20
  -7  41   0   -0.94    1.71
   4 -41   0   -0.95    1.22
 -41  37   0   -0.27    0.98
   4 -41   0    1.14    1.00
   4 -41   0    0.71    0.94
 -41  37   0    0.12    1.21
  -4  41   0   -0.47    1.02
  41 -37   0   -0.11    1.83
 -37  -4   0   -0.73    0.72
 -37  -4   0   -1.01    0.69
  41 -37   0    1.18    1.30
 -37  -4   0    0.09    1.14
  41 -37   0   -0.01    1.12
 -41  40   0    1.52    1.11
 -41  40   0   -0.13    1.17
   1 -41   0    3.17    1.53
   1 -41   0   -0.85    0.92
   1 -41   0    0.49    0.88
 -40  -1   0    0.04    1.09
 -40  -1   0   -0.47    1.18
 -40  -1   0    0.27    0.93
  41 -40   0   -0.03    1.43
  41 -40   0    2.06    1.48
  -1  41   0    0.42    0.97
 -42   3   0   -0.81    1.05
  39 -42   0    1.25    1.29
 -42   3   0   -0.45    0.81
   3  39   0    3.10    1.93
  39 -42   0    0.71    1.45
   3  39   0   -0.40    0.79
  42  -3   0   -0.15    1.12
  -3 -39   0   -1.64    0.84
 -39  42   0    1.39    1.29
 -39  42   0    0.01    0.89
  -3 -39   0   -1.55    0.70
 -42   6   0    0.45    1.00
  36 -42   0    0.96    1.24
   6  36   0   -0.01    1.40
 -42   6   0   -0.45    0.58
  36 -42   0   -0.86    1.44
 -42   6   0   -1.26    0.78
 -36  42   0   -0.98    0.84
 -36  42   0   -0.43    1.13
  -6 -36   0    0.86    1.16
  -6 -36   0    0.20    0.87
  42  -6   0   -1.05    0.92
  33 -42   0    0.38    1.26
  33 -42   0    2.74    1.91
 -42   9   0    1.15    1.11
 -42   9   0    0.95    0.79
 -42   9   0    1.13    1.02
  42  -9   0    2.05    1.15
  42  -9   0   -2.05    0.86
 -33  42   0    0.15    1.25
 -33  42   0   -0.98    0.87
  -9 -33   0    0.35    1.19
  -9 -33   0    0.85    0.94
  12  30   0    4.11    1.84
 -42  12   0    0.50    1.21
  30 -42   0    2.36    2.00
 -42  12   0    0.92    1.21
  30 -42   0    1.25    1.25
 -42  12   0    1.27    0.86
 -30  42   0    0.81    1.10
 -30  42   0    2.55    1.50
  42 -12   0    2.94    1.41
  42 -12   0    2.30    1.20
 -12 -30   0    1.09    1.49
 -12 -30   0    1.98    0.95
 -42  15   0    0.04    0.79
 -42  15   0    0.05    1.15
  27 -42   0    0.95    1.07
 -42  15   0    0.46    1.11
  27 -42   0    1.44    1.73
  42 -15   0    0.18    1.22
 -15 -27   0   -0.04    1.21
 -15 -27   0   -0.92    1.11
 -15 -27   0    0.61    0.77
  42 -15   0    1.46    1.26
 -27  42   0    1.03    1.35
 -42  18   0    0.70    0.86
  24 -42   0    1.01    1.09
 -42  18   0    0.50    1.24
 -42  18   0    0.82    1.09
  24 -42   0   -0.20    1.33
  42 -18   0   -0.52    0.68
  42 -18   0    0.63    0.75
  42 -18   0    0.66    1.13
 -18 -24   0    1.76    1.17
  42 -18   0    1.54    1.14
 -24  42   0    2.33    1.58
 -18 -24   0    0.78    0.75
 -18 -24   0    0.10    1.03
 -42  21   0   -0.90    1.10
  21 -42   0    0.53    1.40
  21 -42   0   -1.45    0.90
 -42  21   0    1.39    1.22
 -42  21   0    1.67    1.00
 -21 -21   0   -0.01    0.95
  42 -21   0    0.54    1.08
  42 -21   0    0.48    0.94
 -21 -21   0   -0.01    0.61
  42 -21   0   -0.52    0.88
  42 -21   0    1.37    1.25
 -21  42   0    2.95    1.64
 -21 -21   0    0.43    0.59
 -42  24   0    1.20    0.96
 -42  24   0    0.79    1.29
  18 -42   0    0.52    1.11
  18 -42   0    2.48    1.77
  18 -42   0    0.98    1.04
 -42  24   0   -1.76    0.88
 -24 -18   0   -0.88    0.71
  42 -24   0   -0.25    0.99
 -24 -18   0    1.98    0.69
 -24 -18   0    1.02    1.18
 -18  42   0    0.89    1.32
  42 -24   0    1.23    1.23
  42 -24   0   -0.68    1.11
  42 -24   0    0.21    1.15
 -24 -18   0    0.91    0.55
 -42  27   0   -1.10    1.05
  15 -42   0   -0.61    0.96
 -42  27   0    1.83    1.09
 -42  27   0    0.76    1.28
  15 -42   0    1.50    1.17
  15 -42   0    4.65    1.82
 -27 -15   0   -0.20    1.12
 -15  42   0    0.28    1.19
  42 -27   0    1.93    1.75
 -27 -15   0    1.53    0.60
  42 -27   0    0.83    1.14
  42 -27   0   -1.27    0.99
  42 -27   0    1.96    1.30
  12 -42   0    1.30    1.08
  12 -42   0    0.30    1.40
 -42  30   0    2.12    1.06
 -42  30   0    1.97    1.44
  12 -42   0    0.61    0.93
 -42  30   0   -0.30    1.20
  42 -30   0    2.77    1.24
 -30 -12   0    1.63    0.64
  42 -30   0    0.70    1.17
  42 -30   0    2.66    2.02
 -12  42   0   -0.85    0.96
 -30 -12   0    1.36    1.26
   9 -42   0    0.04    1.44
   9 -42   0   -1.11    0.82
 -42  33   0    0.06    1.01
   9 -42   0    1.26    1.13
 -42  33   0    0.16    1.33
 -42  33   0   -1.37    1.05
 -33  -9   0    0.41    1.17
 -33  -9   0    0.49    0.71
  42 -33   0    1.02    1.09
 -33  -9   0    1.51    0.76
  42 -33   0    0.49    1.24
  42 -33   0   -3.76    1.26
  -9  42   0    1.88    1.26
   6 -42   0    0.63    1.43
 -42  36   0   -1.07    1.16
   6 -42   0    2.98    1.20
 -42  36   0    0.75    1.00
   6 -42   0    0.92    0.90
 -36  -6   0   -0.45    0.73
 -36  -6   0   -0.50    1.01
  42 -36   0   -0.09    1.18
  42 -36   0   -0.25    1.10
 -36  -6   0   -0.62    0.71
  42 -36   0   -0.31    1.73
  -6  42   0   -0.25    1.08
 -42  39   0    0.48    1.18
   3 -42   0   -1.02    0.96
   3 -42   0    0.11    1.31
 -42  39   0   -1.40    0.84
   3 -42   0    0.04    0.85
  -3  42   0    2.67    1.23
  42 -39   0    0.23    1.55
  42 -39   0    1.70    1.42
 -39  -3   0   -1.06    1.19
 -39  -3   0   -0.51    1.02
 -39  -3   0    1.20    1.01
 -42  42   0   -1.23    2.00
   0 -42   0   -0.47    1.19
  42   0   0    0.50    1.18
   0 -42   0    0.96    1.41
   0 -42   0    0.55    0.98
 -42  42   0    4.28    2.14
 -42   0   0    0.27    1.21
   0  42   0    0.38    1.09
  42 -42   0    2.15    1.95
 -42   0   0    0.60    0.88
  42 -42   0    0.73    1.40
 -42   0   0    0.63    1.14
 -43   2   0   -1.54    1.02
  41 -43   0    1.24    1.78
   2  41   0    2.21    1.03
 -43   2   0    1.11    1.03
  -2 -41   0    0.82    0.86
  -2 -41   0    4.65    1.25
  -2 -41   0    0.33    1.35
  43  -2   0   -1.55    1.04
  38 -43   0   -3.13    0.95
 -43   5   0    0.17    1.05
 -43   5   0   -0.19    0.95
   5  38   0    3.21    2.00
  38 -43   0    0.12    1.04
  43  -5   0   -1.81    0.88
  -5 -38   0    0.17    0.89
  -5 -38   0   -2.62    0.97
 -38  43   0   -1.34    0.84
 -38  43   0    2.41    1.51
 -43   8   0    1.29    1.01
 -43   8   0    1.47    1.05
   8  35   0   -2.30    1.47
  35 -43   0   -0.52    1.06
 -43   8   0   -0.18    0.63
  35 -43   0    0.42    1.46
  -8 -35   0    0.27    0.86
  43  -8   0    0.95    0.79
  -8 -35   0    0.82    1.32
  43  -8   0    0.14    1.06
 -35  43   0    0.95    1.26
 -35  43   0    0.86    0.96
 -43  11   0    0.96    1.15
  11  32   0    2.05    1.93
  32 -43   0    0.88    1.12
 -43  11   0   -1.67    1.06
 -43  11   0    1.47    0.85
  32 -43   0    1.51    1.66
 -11 -32   0    3.09    0.98
  43 -11   0   -0.60    1.08
  43 -11   0    0.91    0.99
 -11 -32   0    1.24    1.39
 -32  43   0   -0.65    1.27
 -32  43   0    1.08    0.95
  29 -43   0    1.78    1.72
  29 -43   0    1.38    1.37
 -43  14   0   -0.68    0.73
 -43  14   0    1.66    1.33
  14  29   0    1.76    1.57
 -43  14   0    1.66    1.25
 -14 -29   0    3.08    1.32
  43 -14   0    1.04    1.45
 -29  43   0    0.06    1.43
 -14 -29   0    2.08    1.38
 -14 -29   0    3.47    1.06
  43 -14   0    1.34    1.27
 -43  17   0   -2.42    0.86
 -43  17   0   -0.76    0.81
  26 -43   0   -0.51    1.50
  26 -43   0   -1.62    1.00
 -43  17   0   -0.31    0.72
  43 -17   0    1.49    1.17
 -17 -26   0   -0.24    1.06
 -17 -26   0    2.37    1.85
 -17 -26   0    0.76    0.82
 -26  43   0   -1.41    1.19
  43 -17   0    1.51    1.24
  23 -43   0    2.49    1.87
 -43  20   0   -0.57    0.97
  23 -43   0    0.73    1.07
 -43  20   0    0.83    0.91
 -43  20   0    0.55    1.24
  43 -20   0   -1.36    0.95
 -20 -23   0    2.02    0.77
 -20 -23   0    0.92    1.20
  43 -20   0    0.86    0.95
 -23  43   0   -1.07    1.05
  43 -20   0   -0.45    0.81
 -20 -23   0    0.32    1.10
 -20 -23   0    0.59    0.68
  43 -20   0    0.53    1.24
  20 -43   0    1.95    1.13
 -43  23   0    0.30    1.01
 -43  23   0   -0.29    1.08
  20 -43   0    0.84    1.54
 -43  23   0    0.38    0.86
 -23 -20   0   -1.22    0.56
 -23 -20   0   -0.99    0.79
 -23 -20   0    0.54    1.17
 -23 -20   0   -0.50    0.52
  43 -23   0   -0.93    0.79
  43 -23   0   -1.77    1.04
 -20  43   0    0.37    1.36
  43 -23   0    0.91    1.27
  43 -23   0    0.54    1.20
  17 -43   0    0.13    1.39
  17 -43   0    0.44    1.05
 -43  26   0    0.95    0.89
 -43  26   0   -0.18    1.15
 -43  26   0    0.20    1.17
  43 -26   0   -0.26    1.38
  43 -26   0   -1.51    0.84
  43 -26   0    0.04    1.95
  43 -26   0   -0.31    1.09
 -26 -17   0    0.50    0.58
 -17  43   0    0.99    1.35
 -26 -17   0    2.46    1.26
 -43  29   0    5.56    1.77
 -43  29   0   -0.08    1.23
  14 -43   0   -1.76    0.80
  14 -43   0   -0.18    1.40
 -43  29   0   -0.20    0.82
  43 -29   0    0.32    1.62
 -14  43   0    2.27    1.44
  43 -29   0    0.38    0.98
 -29 -14   0    0.94    1.16
 -29 -14   0    0.48    0.58
  43 -29   0   -0.39    1.00
  11 -43   0    1.33    1.55
 -43  32   0    0.76    1.18
 -43  32   0   -0.04    1.08
  11 -43   0   -0.30    1.09
 -43  32   0   -0.64    1.06
  11 -43   0   -2.28    0.77
  43 -32   0   -2.69    1.47
 -32 -11   0   -0.28    1.03
 -32 -11   0    0.37    0.52
 -32 -11   0    0.30    0.69
  43 -32   0    1.26    1.26
 -11  43   0   -1.79    1.04
  43 -32   0   -2.07    1.29
 -43  35   0   -0.17    0.98
 -43  35   0    1.15    1.66
   8 -43   0    1.67    1.23
   8 -43   0   -1.36    0.82
   8 -43   0    2.31    1.54
 -43  35   0    0.46    1.23
  43 -35   0    1.81    1.83
 -35  -8   0   -1.21    0.63
 -35  -8   0   -0.03    1.05
  43 -35   0    0.23    1.13
 -35  -8   0    0.10    0.71
  43 -35   0   -0.37    1.12
  -8  43   0   -0.27    1.23
   5 -43   0   -0.73    0.82
   5 -43   0    1.47    1.12
   5 -43   0    0.85    1.47
 -43  38   0   -0.43    0.99
 -43  38   0    0.79    1.01
  43 -38   0    3.37    1.86
 -38  -5   0    1.43    0.89
  43 -38   0    2.76    1.40
 -38  -5   0   -0.86    0.79
  -5  43   0    0.71    1.17
 -38  -5   0   -2.06    1.01
   2 -43   0   -2.07    0.95
 -43  41   0    2.98    1.66
   2 -43   0    0.48    0.93
   2 -43   0   -0.61    0.85
 -41  -2   0    0.15    1.15
 -41  -2   0    1.23    0.99
  43 -41   0    0.43    1.76
 -41  -2   0   -0.54    1.25
  -2  43   0    1.00    1.02
  43 -41   0    1.10    1.40
   1  43   0    0.74    1.05
  43 -44   0    0.93    2.77
  43 -44   0    0.73    1.26
 -44   1   0   -1.12    1.12
 -44   1   0   -1.16    1.33
 -44   1   0    0.92    1.16
 -43  44   0    0.61    1.20
  -1 -43   0    0.29    1.00
  44  -1   0    2.40    1.19
  -1 -43   0    0.21    0.99
 -43  44   0   -0.46    0.91
  -1 -43   0    1.18    1.36
  -1 -43   0    1.69    1.20
 -44   4   0    0.28    0.88
  40 -44   0   -0.34    1.49
  40 -44   0   -1.57    1.06
 -44   4   0   -1.04    1.09
  -4 -40   0   -0.62    1.20
  -4 -40   0   -1.14    0.92
  44  -4   0    0.32    1.15
 -40  44   0    1.26    1.10
  37 -44   0   -2.62    1.08
   7  37   0   -1.57    1.41
 -44   7   0    0.59    0.98
 -44   7   0    0.75    0.69
 -44   7   0    0.31    1.07
  44  -7   0    0.19    1.08
 -37  44   0   -0.54    1.20
  -7 -37   0   -0.30    0.83
  -7 -37   0    0.58    1.26
 -37  44   0   -0.72    0.81
 -44  10   0   -1.13    0.86
  34 -44   0    1.13    1.24
  34 -44   0   -1.23    1.32
 -44  10   0    1.30    1.11
 -44  10   0    0.66    0.75
  10  34   0    5.07    1.99
 -10 -34   0   -0.33    0.78
  44 -10   0    0.16    1.11
 -10 -34   0    2.54    1.53
 -34  44   0    0.02    0.98
  44 -10   0   -0.55    0.82
 -34  44   0    1.67    1.27
  13  31   0    4.39    1.61
 -44  13   0    1.91    1.23
 -44  13   0    1.62    0.88
 -44  13   0   -0.38    1.20
  31 -44   0    0.59    1.62
  31 -44   0   -0.13    1.15
 -13 -31   0    2.69    1.50
  44 -13   0    1.51    1.12
 -13 -31   0    2.32    0.97
 -13 -31   0    1.90    1.21
 -31  44   0    0.49    1.18
  28 -44   0    0.68    1.15
 -44  16   0    1.86    0.94
  28 -44   0    3.33    1.78
 -44  16   0    0.20    1.06
 -44  16   0    0.99    1.14
  44 -16   0    1.02    1.02
 -16 -28   0    0.48    0.74
  44 -16   0    0.34    1.17
 -16 -28   0    1.15    0.86
 -16 -28   0   -1.73    1.08
 -16 -28   0    1.56    1.27
 -28  44   0    3.56    1.66
  25 -44   0    0.59    1.15
 -44  19   0   -0.47    1.07
 -44  19   0   -0.47    0.78
 -44  19   0   -0.69    1.03
  25 -44   0    2.27    1.82
 -19 -25   0    2.06    0.78
 -19 -25   0   -1.11    1.03
  44 -19   0    0.78    0.63
  44 -19   0    1.20    1.15
  44 -19   0    0.05    0.62
 -19 -25   0    0.30    1.16
 -25  44   0    1.40    1.44
  44 -19   0    0.82    1.31
 -44  22   0    0.54    1.02
  22 -44   0   -0.04    1.45
  22 -44   0   -0.57    0.95
 -44  22   0    0.55    0.86
 -44  22   0    2.66    1.40
 -22 -22   0    0.60    0.61
  44 -22   0    0.38    0.94
  44 -22   0    0.04    0.99
 -22 -22   0    1.32    0.76
 -22 -22   0    2.52    1.08
 -22 -22   0    1.37    1.10
  44 -22   0   -0.16    0.95
  44 -22   0   -0.45    1.04
 -22  44   0    0.00    1.36
  19 -44   0    1.48    1.16
 -44  25   0    1.35    0.99
  19 -44   0   -0.87    1.14
 -44  25   0    1.42    1.24
 -44  25   0   -0.96    0.85
  44 -25   0   -0.46    0.97
 -19  44   0    2.32    1.43
 -25 -19   0    0.87    1.26
  44 -25   0    0.43    1.24
  44 -25   0    0.63    1.27
 -25 -19   0    1.12    0.64
 -25 -19   0    0.35    0.63
 -25 -19   0    0.66    0.49
  16 -44   0    1.51    1.06
 -44  28   0    2.28    1.43
 -44  28   0    0.00    0.92
  16 -44   0   -0.28    1.24
 -44  28   0    1.57    1.21
  44 -28   0    1.35    1.17
  44 -28   0   -0.57    0.98
  44 -28   0   -0.57    1.25
 -28 -16   0    0.83    0.59
 -28 -16   0   -0.06    0.98
 -16  44   0    2.21    1.42
  44 -28   0    0.62    1.52
  13 -44   0   -0.10    1.40
 -44  31   0    2.16    1.56
 -44  31   0    0.80    1.08
 -44  31   0   -0.20    1.01
  13 -44   0    3.41    1.11
  44 -31   0   -0.65    1.38
 -31 -13   0    2.18    0.71
 -31 -13   0    2.45    1.30
 -13  44   0    0.97    1.29
  44 -31   0    0.34    1.02
  44 -31   0    1.53    1.24
 -44  34   0    0.64    1.22
 -44  34   0   -1.08    0.82
  10 -44   0    0.12    0.92
 -44  34   0   -2.62    1.03
  10 -44   0    1.06    1.30
  44 -34   0    0.90    1.21
 -34 -10   0    1.56    1.13
 -10  44   0   -0.84    1.15
  44 -34   0   -0.98    0.94
  44 -34   0   -1.52    1.36
 -34 -10   0   -1.08    0.63
 -34 -10   0   -0.80    0.56
   7 -44   0   -0.82    1.09
   7 -44   0   -0.98    0.75
 -44  37   0   -1.23    0.89
 -44  37   0    0.42    1.00
  44 -37   0    0.45    1.15
  44 -37   0   -1.02    1.23
 -37  -7   0    0.47    0.77
 -37  -7   0    0.74    1.06
 -37  -7   0   -0.18    0.71
  44 -37   0   -2.59    1.26
   4 -44   0    0.58    1.45
 -44  40   0    0.97    1.39
   4 -44   0   -1.07    0.86
  -4  44   0   -1.76    0.88
  44 -40   0   -1.48    0.87
  44 -40   0    0.22    1.38
 -40  -4   0   -2.95    1.01
 -40  -4   0   -0.70    0.84
 -40  -4   0   -0.22    1.04
 -40  -4   0    0.65    0.91
   1 -44   0   -0.61    0.82
 -44  43   0   -1.65    1.07
   1 -44   0    1.56    1.45
 -44  43   0   -1.06    0.89
 -43  -1   0   -3.37    1.05
 -43  -1   0   -1.01    0.82
 -43  -1   0    2.49    1.29
  -1  44   0    1.37    1.27
  44 -43   0   -2.17    1.18
  44 -43   0    0.39    1.27
  42 -45   0   -3.10    1.78
  42 -45   0    0.22    1.27
 -45   3   0   -0.02    1.01
 -45   3   0    0.52    1.01
 -42  45   0   -0.36    1.22
  -3 -42   0   -0.37    1.03
  -3 -42   0    0.85    1.03
  45  -3   0    0.61    1.16
  -3 -42   0   -1.74    1.02
 -42  45   0    0.86    1.03
 -45   6   0    0.64    1.01
  39 -45   0    0.08    1.14
 -45   6   0   -0.67    0.92
  39 -45   0   -0.10    1.52
  -6 -39   0   -1.68    1.03
  45  -6   0    0.41    1.03
  -6 -39   0    1.95    1.60
 -39  45   0   -1.23    0.86
   9  36   0   -2.26    1.35
 -45   9   0    0.32    1.03
  36 -45   0    0.64    1.22
 -45   9   0    0.15    0.65
 -45   9   0   -0.26    1.02
  36 -45   0   -0.67    1.48
  -9 -36   0    1.00    1.22
  45  -9   0   -1.93    0.73
  45  -9   0    0.07    1.04
 -36  45   0    0.69    1.20
  -9 -36   0    3.29    1.03
 -45  12   0    1.17    0.80
  12  33   0    1.74    1.80
  33 -45   0    2.28    1.84
 -45  12   0   -1.23    1.07
 -45  12   0    0.44    1.07
 -33  45   0    1.43    1.34
 -12 -33   0   -0.85    0.80
  45 -12   0    0.08    0.87
 -12 -33   0    0.93    1.29
 -45  15   0    0.43    1.12
 -45  15   0    1.77    1.23
  30 -45   0    2.56    1.74
 -45  15   0    1.58    0.95
  30 -45   0    0.45    1.15
 -15 -30   0    2.53    1.00
  45 -15   0   -0.85    0.89
 -15 -30   0    1.32    0.91
 -30  45   0   -0.27    1.24
  45 -15   0    3.27    1.39
 -15 -30   0   -1.64    1.13
 -15 -30   0    1.62    1.27
  27 -45   0    1.00    1.11
 -45  18   0   -0.67    0.70
 -45  18   0    1.39    1.05
  27 -45   0    0.90    1.46
 -45  18   0    0.10    0.93
 -18 -27   0   -0.65    0.63
 -18 -27   0    0.38    0.73
  45 -18   0   -0.54    0.98
 -18 -27   0   -0.05    1.07
  45 -18   0    4.12    1.32
 -27  45   0   -0.10    1.41
 -45  21   0    0.23    0.96
  24 -45   0    0.48    1.27
 -45  21   0   -0.69    1.04
  24 -45   0    0.49    0.96
 -45  21   0    0.83    0.95
 -21 -24   0   -0.38    0.92
  45 -21   0    1.53    1.19
 -21 -24   0   -0.77    0.53
 -24  45   0   -0.09    1.14
  45 -21   0    0.29    0.79
 -21 -24   0   -0.70    0.68
  45 -21   0    0.85    0.87
  45 -21   0   -0.16    1.15
 -21 -24   0   -1.47    0.91
  21 -45   0    0.30    0.96
 -45  24   0    1.14    1.28
 -45  24   0    0.08    0.89
  21 -45   0   -1.08    1.28
 -45  24   0   -0.44    0.93
 -24 -21   0   -0.62    0.58
  45 -24   0   -0.57    1.11
  45 -24   0    0.88    1.03
 -21  45   0    0.42    1.25
  45 -24   0   -0.76    0.81
 -24 -21   0   -0.39    0.49
 -24 -21   0   -0.78    0.95
 -45  27   0    1.28    1.03
 -45  27   0    2.13    1.31
 -45  27   0    1.57    1.19
  18 -45   0    0.59    1.47
  18 -45   0   -0.43    0.90
 -27 -18   0    1.26    1.18
 -27 -18   0    0.39    0.62
  45 -27   0    0.91    1.19
  45 -27   0    0.00    1.01
 -18  45   0    1.14    1.36
  45 -27   0    1.37    1.10
 -45  30   0    0.02    1.10
 -45  30   0    3.78    1.39
  15 -45   0    0.07    1.43
 -45  30   0    0.42    0.99
  15 -45   0   -0.79    0.87
  45 -30   0   -0.07    1.15
 -30 -15   0   -0.05    0.99
 -15  45   0    1.01    1.22
  45 -30   0    0.21    1.59
 -30 -15   0    0.83    0.63
  45 -30   0    2.15    1.23
  12 -45   0    0.14    1.15
 -45  33   0   -0.19    1.13
 -45  33   0   -2.09    1.00
  12 -45   0    0.49    0.98
 -45  33   0   -1.33    0.78
  45 -33   0    0.63    1.17
 -12  45   0   -0.31    1.05
  45 -33   0    1.46    1.16
 -33 -12   0    0.91    0.67
  45 -33   0    0.59    1.51
 -33 -12   0    1.63    1.17
   9 -45   0    0.44    1.34
   9 -45   0    1.46    0.97
 -45  36   0    0.73    1.22
 -45  36   0   -0.72    0.95
  45 -36   0    0.97    1.82
  45 -36   0    1.74    1.27
 -36  -9   0    3.80    1.33
 -36  -9   0    0.26    0.77
  45 -36   0   -1.84    0.97
 -36  -9   0    1.27    0.71
  -9  45   0    0.67    1.30
 -45  39   0    1.87    1.49
   6 -45   0    0.73    1.06
   6 -45   0    1.15    1.26
  -6  45   0   -0.31    1.84
 -39  -6   0   -0.13    1.12
 -39  -6   0    1.33    0.81
  45 -39   0   -3.13    1.10
 -39  -6   0    0.17    0.78
  45 -39   0    1.03    1.34
   3 -45   0   -0.58    1.16
   3 -45   0    1.63    1.03
 -45  42   0    0.55    0.98
 -45  42   0    0.39    1.25
  45 -42   0    2.19    1.72
 -42  -3   0    3.00    1.19
 -42  -3   0    0.11    1.26
 -42  -3   0   -0.52    0.97
  -3  45   0   -0.21    1.08
  45 -42   0   -0.28    1.33
   0 -45   0    1.00    1.03
 -45  45   0   -1.03    1.27
   0 -45   0    0.28    1.10
   0 -45   0    2.56    1.45
  45 -45   0    1.78    1.74
   0  45   0    1.24    1.15
  45 -45   0    1.49    1.45
 -45   0   0   -1.51    1.82
 -45   0   0   -1.36    1.00
  44 -46   0   -0.50    1.06
 -46   2   0    0.23    0.97
 -46   2   0   -0.38    1.09
  44 -46   0   -2.32    1.37
  -2 -44   0   -2.56    1.06
 -44  46   0    2.35    1.68
  -2 -44   0   -0.14    0.98
  46  -2   0   -0.41    1.15
 -46   5   0    0.48    0.94
  41 -46   0    0.92    1.39
  41 -46   0    0.32    1.70
 -46   5   0    0.77    0.90
  -5 -41   0    0.74    1.07
  -5 -41   0   -0.59    0.99
  46  -5   0   -0.95    1.13
  -5 -41   0    1.35    1.35
  38 -46   0    0.09    1.00
 -46   8   0   -0.74    1.05
   8  38   0    0.32    1.50
 -46   8   0   -0.03    1.09
  -8 -38   0   -2.37    0.83
  -8 -38   0    1.16    1.44
  -8 -38   0   -0.78    0.71
  46  -8   0   -1.74    1.00
 -46  11   0   -0.76    0.91
  11  35   0   -2.74    1.66
  35 -46   0    0.30    1.37
 -46  11   0    1.05    0.80
 -46  11   0    0.70    1.01
  35 -46   0   -0.17    1.16
  46 -11   0    1.27    1.02
 -11 -35   0    1.00    0.89
 -11 -35   0   -2.45    0.98
 -11 -35   0   -0.58    0.94
 -35  46   0   -0.30    1.09
  14  32   0    4.38    1.95
 -46  14   0   -1.70    0.85
  32 -46   0    1.48    1.59
  32 -46   0   -0.18    1.17
 -46  14   0    1.09    0.81
 -46  14   0   -0.80    0.90
 -14 -32   0    0.55    0.79
 -14 -32   0   -0.77    0.79
 -14 -32   0    2.23    1.47
  46 -14   0   -1.28    0.89
  46 -14   0    0.63    1.16
 -32  46   0    0.20    1.14
 -46  17   0   -0.92    1.02
 -46  17   0    0.39    0.84
  29 -46   0   -0.38    1.41
 -46  17   0    1.82    1.10
  29 -46   0   -0.13    1.93
  46 -17   0    0.30    1.17
 -17 -29   0    1.37    0.82
 -17 -29   0   -1.66    0.96
 -17 -29   0    0.93    0.88
 -17 -29   0   -0.51    1.09
  46 -17   0    2.20    1.24
 -29  46   0   -0.03    1.26
  26 -46   0    2.35    2.05
 -46  20   0    0.37    1.01
 -46  20   0    0.52    0.92
 -46  20   0    1.24    1.29
  26 -46   0   -0.15    1.32
  46 -20   0    0.60    0.53
  46 -20   0    0.58    0.53
  46 -20   0   -1.08    1.02
 -20 -26   0    1.24    1.19
 -20 -26   0   -0.39    1.08
 -20 -26   0    1.64    0.85
  46 -20   0   -1.43    0.97
 -26  46   0    2.43    1.55
 -46  23   0    0.50    1.00
 -46  23   0    0.06    1.10
 -46  23   0   -1.69    0.88
  23 -46   0    1.13    1.19
  23 -46   0    0.18    1.45
 -23 -23   0   -0.13    0.87
 -23 -23   0    0.84    0.73
  46 -23   0    1.28    0.98
  46 -23   0    0.40    1.43
  46 -23   0    2.01    1.28
 -23  46   0    1.03    1.22
 -23 -23   0    0.20    0.57
 -23 -23   0    0.65    1.13
  20 -46   0   -1.19    1.01
 -46  26   0   -0.25    0.87
 -46  26   0   -1.18    0.80
  20 -46   0   -0.84    0.91
 -46  26   0    0.66    1.21
  46 -26   0    1.63    1.23
  46 -26   0   -0.84    1.08
 -26 -20   0    0.96    1.05
  46 -26   0   -0.10    0.82
 -20  46   0   -1.00    1.07
 -26 -20   0   -0.05    0.60
 -46  29   0    0.23    0.95
  17 -46   0   -1.70    0.79
 -46  29   0   -0.04    0.96
 -46  29   0   -1.37    1.03
  17 -46   0    0.58    1.36
  46 -29   0   -0.96    1.10
 -29 -17   0    0.65    0.65
 -29 -17   0   -0.14    1.16
  46 -29   0   -1.02    0.80
 -17  46   0    0.19    1.23
  46 -29   0   -0.62    1.10
  14 -46   0    1.74    0.96
  14 -46   0   -3.06    1.11
 -46  32   0    1.11    1.24
 -46  32   0    0.27    1.23
 -46  32   0   -1.21    0.78
  46 -32   0    1.54    1.29
 -32 -14   0   -1.21    0.67
  46 -32   0   -0.15    1.10
  46 -32   0    1.29    1.49
 -32 -14   0   -0.46    0.99
 -14  46   0    1.14    1.33
 -46  35   0    1.43    1.09
  11 -46   0    0.02    1.25
  11 -46   0   -0.70    0.83
 -46  35   0    1.41    1.33
 -11  46   0    0.14    1.20
  46 -35   0   -0.54    1.04
  46 -35   0    1.12    1.19
  46 -35   0   -0.81    1.44
 -35 -11   0   -0.86    1.00
 -35 -11   0    0.23    0.70
 -46  38   0   -1.01    1.29
   8 -46   0    0.11    1.42
 -46  38   0   -1.86    1.28
   8 -46   0   -1.52    0.83
  46 -38   0    2.18    1.37
 -38  -8   0    0.77    1.13
 -38  -8   0    0.07    0.72
 -38  -8   0    0.03    0.70
  -8  46   0    2.27    1.33
  46 -38   0   -2.92    1.37
 -46  41   0    0.29    1.25
   5 -46   0   -1.00    0.87
   5 -46   0   -0.68    1.27
 -46  41   0   -0.79    0.88
  46 -41   0   -2.80    2.06
  46 -41   0   -2.43    1.44
 -41  -5   0   -2.41    0.74
  -5  46   0   -1.46    1.05
 -41  -5   0    1.46    1.13
 -41  -5   0   -1.45    0.82
 -41  -5   0   -1.01    1.04
 -46  44   0   -2.41    0.89
 -46  44   0    2.50    1.17
   2 -46   0    1.15    1.39
   2 -46   0   -0.01    1.05
   2 -46   0    2.30    1.04
 -44  -2   0   -2.10    0.90
  -2  46   0   -1.47    1.13
  46 -44   0    0.63    1.43
  46 -44   0    0.10    1.30
 -44  -2   0    0.14    1.25
 -44  -2   0    0.41    1.32
 -47   4   0    1.01    0.97
  43 -47   0    4.16    1.99
  43 -47   0   -1.04    1.19
 -47   4   0   -0.81    0.88
  -4 -43   0    1.88    1.48
  -4 -43   0    0.52    1.22
  -4 -43   0    0.74    1.04
 -43  47   0    0.56    1.45
 -47   7   0   -0.94    0.86
 -47   7   0    0.24    1.19
  40 -47   0   -0.11    1.25
  40 -47   0    0.14    1.48
  47  -7   0   -0.53    1.05
  -7 -40   0    1.89    1.34
 -40  47   0    1.29    1.37
  -7 -40   0    1.59    0.97
  -7 -40   0   -0.29    1.03
  37 -47   0    0.61    1.36
  37 -47   0    0.28    1.50
 -47  10   0   -0.42    0.63
 -47  10   0    0.17    1.21
 -47  10   0    1.29    1.18
  10  37   0    2.24    1.83
 -10 -37   0    0.55    0.89
 -10 -37   0    0.75    1.14
  47 -10   0    1.07    1.25
 -10 -37   0    1.47    1.06
  47 -10   0    0.31    0.80
  34 -47   0    1.18    1.31
  13  34   0    1.54    1.60
 -47  13   0   -0.69    0.65
 -47  13   0    1.57    1.17
 -47  13   0    0.00    1.19
  47 -13   0   -0.56    1.07
  47 -13   0    1.41    1.05
 -13 -34   0    0.17    0.81
 -13 -34   0    0.10    0.89
 -13 -34   0    1.94    1.34
 -13 -34   0   -2.66    1.15
 -34  47   0   -0.61    1.26
 -47  16   0    0.97    1.09
  31 -47   0   -1.01    1.30
  31 -47   0   -0.89    1.06
 -47  16   0    1.29    1.04
 -47  16   0   -0.82    0.70
  47 -16   0   -1.88    0.91
 -16 -31   0    0.27    1.21
  47 -16   0   -1.37    1.07
 -31  47   0    0.55    1.37
 -16 -31   0    2.12    1.05
 -16 -31   0    0.40    0.84
 -16 -31   0    1.94    0.91
 -47  19   0   -0.03    0.94
  28 -47   0    1.14    1.36
 -47  19   0    0.83    1.10
  28 -47   0    0.05    1.31
 -47  19   0    0.45    0.86
 -19 -28   0   -1.91    0.89
 -19 -28   0   -0.49    1.16
 -28  47   0    2.45    1.59
 -19 -28   0    2.11    0.93
  47 -19   0    0.42    1.26
 -19 -28   0   -0.62    0.59
 -47  22   0   -1.12    0.78
  25 -47   0    1.09    1.56
 -47  22   0   -0.77    0.97
  25 -47   0   -1.02    0.78
 -47  22   0    1.16    1.17
 -22 -25   0    0.53    0.64
  47 -22   0    0.66    0.74
 -22 -25   0    0.45    1.00
 -25  47   0   -0.92    1.11
  47 -22   0   -0.55    0.71
 -22 -25   0   -0.98    0.95
  47 -22   0   -1.65    0.98
  22 -47   0   -1.17    1.12
 -47  25   0   -0.67    0.89
 -47  25   0   -0.25    0.90
  22 -47   0    1.20    1.16
 -47  25   0    0.91    1.06
 -25 -22   0    0.62    0.98
 -25 -22   0    0.81    0.71
  47 -25   0   -0.13    0.96
 -25 -22   0   -0.47    0.50
  47 -25   0    0.62    0.90
 -22  47   0    0.88    1.28
 -25 -22   0    0.44    0.78
  47 -25   0   -0.89    0.87
  19 -47   0    0.05    1.00
  19 -47   0   -0.80    1.07
 -47  28   0    0.60    1.17
 -47  28   0   -0.90    0.73
 -47  28   0    0.09    1.12
 -28 -19   0    2.99    1.21
 -28 -19   0   -0.97    0.57
 -19  47   0   -0.95    1.09
  47 -28   0   -0.40    1.08
  47 -28   0    1.84    1.29
  47 -28   0    2.72    1.17
 -47  31   0    1.60    1.00
  16 -47   0    2.73    1.07
 -47  31   0    1.46    1.21
 -47  31   0    0.90    1.14
  16 -47   0    1.79    1.66
  47 -31   0    0.12    1.26
  47 -31   0    2.54    1.62
  47 -31   0    0.84    1.27
 -16  47   0    1.67    1.25
  47 -31   0    1.13    1.18
 -31 -16   0    4.26    2.12
 -31 -16   0    0.75    0.70
 -47  34   0   -2.20    0.71
  13 -47   0   -0.97    0.85
  13 -47   0   -0.84    1.32
 -47  34   0   -0.36    1.21
  47 -34   0   -0.55    1.07
 -34 -13   0    0.89    0.68
 -13  47   0    0.89    1.27
  47 -34   0    1.63    1.35
  47 -34   0    0.50    1.54
 -34 -13   0   -0.05    1.04
 -47  37   0    1.53    1.20
  10 -47   0   -0.72    1.14
  10 -47   0    2.40    1.13
 -47  37   0   -0.20    1.37
 -10  47   0   -1.60    0.94
  47 -37   0    3.25    1.40
 -37 -10   0    0.74    1.16
  47 -37   0   -0.27    1.57
  47 -37   0    1.96    1.26
 -37 -10   0   -1.19    0.69
 -37 -10   0    0.62    0.63
 -47  40   0   -1.59    0.77
 -47  40   0   -1.21    1.05
   7 -47   0   -0.20    1.21
   7 -47   0   -0.21    1.04
 -40  -7   0    0.93    0.93
  47 -40   0    1.90    1.88
  47 -40   0    0.86    1.10
 -40  -7   0   -1.07    1.04
  -7  47   0   -3.32    1.01
   4 -47   0    1.64    1.07
 -47  43   0    2.19    1.62
   4 -47   0   -2.37    1.71
 -47  43   0    1.12    1.15
   4 -47   0   -0.24    1.09
 -43  -4   0   -0.52    1.12
 -43  -4   0    0.79    1.04
  47 -43   0    0.86    1.39
  47 -43   0   -2.51    1.55
  -4  47   0   -0.29    1.11
 -43  -4   0   -0.89    1.11
  42 -48   0    0.33    1.60
 -48   6   0    1.33    1.19
 -48   6   0   -0.69    0.95
  42 -48   0    3.05    1.69
  -6 -42   0    0.03    1.04
  -6 -42   0    0.21    1.32
 -42  48   0   -1.17    1.31
  -6 -42   0    0.93    1.20
 -48   9   0    1.34    1.26
  39 -48   0    2.43    1.53
 -48   9   0   -1.26    0.91
  39 -48   0   -2.60    0.98
 -39  48   0    2.54    1.63
  -9 -39   0    0.27    0.98
  48  -9   0   -1.54    1.34
  -9 -39   0    2.99    1.60
 -48  12   0   -0.50    1.18
 -48  12   0    0.72    0.72
  12  36   0   -0.22    1.97
  36 -48   0    0.10    1.23
  36 -48   0    2.73    1.80
 -48  12   0    0.34    1.15
 -12 -36   0    1.17    0.97
 -12 -36   0   -0.65    0.79
  48 -12   0   -2.61    1.07
  48 -12   0   -0.56    0.91
 -12 -36   0   -1.74    0.98
 -12 -36   0    0.91    1.44
 -48  15   0    0.17    1.21
  33 -48   0    0.21    1.17
 -48  15   0    0.70    1.00
  33 -48   0    0.09    1.52
 -48  15   0    0.13    0.74
 -15 -33   0    1.19    1.20
  48 -15   0    0.23    0.99
 -33  48   0   -2.48    0.86
 -15 -33   0   -0.81    1.12
 -15 -33   0   -0.35    0.85
 -15 -33   0   -0.37    0.76
  48 -15   0    1.77    1.31
  30 -48   0   -1.28    0.91
 -48  18   0    0.37    0.89
 -48  18   0    0.22    1.08
  30 -48   0   -1.28    2.38
 -48  18   0    1.59    1.24
 -30  48   0   -0.59    1.31
 -18 -30   0    0.34    1.01
 -18 -30   0    0.77    0.80
  48 -18   0    1.65    1.22
 -18 -30   0   -1.07    0.79
  48 -18   0    0.65    1.32
 -18 -30   0    0.17    1.17
 -48  21   0    1.55    1.33
  27 -48   0   -0.12    1.24
 -48  21   0    0.43    1.21
 -48  21   0    0.32    0.90
 -21 -27   0   -0.11    0.62
  48 -21   0    0.80    1.17
 -27  48   0   -0.91    0.94
 -21 -27   0   -0.16    0.77
 -21 -27   0    0.93    1.11
 -21 -27   0    0.15    1.17
 -48  24   0    1.21    1.26
  24 -48   0    0.76    1.17
 -48  24   0    1.35    1.16
  24 -48   0    0.24    1.28
 -48  24   0    1.12    0.96
 -24 -24   0    2.63    1.14
 -24  48   0    0.18    1.17
  48 -24   0   -0.69    0.81
 -24 -24   0   -0.49    0.67
 -24 -24   0    0.79    0.95
 -24 -24   0    1.80    0.74
  48 -24   0   -1.32    1.05
 -48  27   0    3.24    1.54
  21 -48   0    0.32    1.24
  21 -48   0    3.05    1.30
 -48  27   0    0.78    0.97
 -48  27   0    0.69    1.05
  48 -27   0    1.00    1.01
  48 -27   0    3.29    1.27
 -27 -21   0    1.13    1.15
 -21  48   0    0.66    1.42
 -27 -21   0   -0.07    0.62
  48 -27   0    1.84    1.27
 -48  30   0   -1.23    1.13
  18 -48   0   -2.32    1.15
 -48  30   0   -1.20    1.04
 -48  30   0    1.92    1.09
  18 -48   0   -0.33    0.94
 -30 -18   0   -1.39    0.96
  48 -30   0   -0.36    1.06
 -30 -18   0    1.20    0.65
  48 -30   0   -1.50    1.01
 -18  48   0    2.09    1.26
  48 -30   0    2.25    1.38
 -48  33   0    0.74    1.10
  15 -48   0    1.44    1.12
 -48  33   0   -0.82    1.18
  15 -48   0   -1.82    1.14
  48 -33   0    3.18    1.98
  48 -33   0   -0.71    1.07
 -33 -15   0    0.52    0.69
 -15  48   0   -0.42    1.06
 -48  36   0    1.23    1.19
 -48  36   0    0.28    1.24
  12 -48   0    1.29    1.12
  48 -36   0    3.20    1.56
 -12  48   0   -0.31    1.45
 -36 -12   0   -0.01    0.75
 -36 -12   0    0.71    1.05
  48 -36   0   -1.22    1.05
  48 -36   0    0.80    1.65
 -48  39   0    1.99    1.15
   9 -48   0   -0.71    0.97
 -48  39   0    1.25    1.45
  48 -39   0    1.24    1.88
  48 -39   0   -0.98    1.12
 -39  -9   0   -1.62    0.93
 -39  -9   0    1.38    0.75
  -9  48   0    0.00    1.21
 -39  -9   0    0.44    0.73
 -48  42   0    0.55    0.94
   6 -48   0    0.77    0.97
   6 -48   0    0.82    1.12
 -42  -6   0    0.68    0.92
  48 -42   0    0.61    1.37
 -42  -6   0   -2.28    1.00
 -42  -6   0   -2.00    1.03
 -42  -6   0    2.03    0.93
  -6  48   0   -0.16    1.15
 -49   8   0   -1.42    1.09
 -49   8   0   -0.20    1.01
  41 -49   0   -1.78    1.63
  41 -49   0    0.79    1.37
  -8 -41   0   -0.77    0.96
  -8 -41   0    1.07    1.07
  49  -8   0   -0.61    1.27
  -8 -41   0   -1.77    1.11
 -41  49   0    4.60    2.00
  38 -49   0    1.12    1.61
  38 -49   0    0.61    1.27
 -49  11   0   -0.45    1.10
 -49  11   0   -1.11    1.03
 -11 -38   0   -0.71    0.91
 -11 -38   0    2.10    1.06
  49 -11   0    1.04    1.43
 -11 -38   0    1.65    1.39
 -38  49   0    1.42    1.58
 -49  14   0   -1.22    1.12
 -49  14   0   -0.13    1.01
  14  35   0   -0.63    1.38
  35 -49   0   -2.67    1.32
 -49  14   0    0.32    0.80
  35 -49   0    1.31    1.26
  49 -14   0    2.19    1.17
 -14 -35   0    0.25    0.93
 -14 -35   0    0.44    1.29
 -14 -35   0    2.71    1.62
 -14 -35   0    0.34    0.85
  49 -14   0   -0.21    1.17
 -49  17   0    2.29    0.96
 -49  17   0   -0.21    1.07
 -49  17   0   -0.71    0.97
  32 -49   0   -0.59    1.67
  32 -49   0    0.27    1.13
 -17 -32   0    0.61    0.82
  49 -17   0    0.07    1.18
 -32  49   0    1.54    1.50
 -17 -32   0    0.10    1.14
  49 -17   0   -0.45    1.11
 -17 -32   0    0.74    0.92
 -17 -32   0   -1.23    1.07
  29 -49   0    1.58    1.72
  29 -49   0   -0.51    0.99
 -49  20   0   -0.54    0.83
 -49  20   0    1.74    0.99
 -49  20   0    0.69    1.00
 -20 -29   0    2.32    0.76
 -20 -29   0    0.13    1.06
  49 -20   0    0.00    1.30
 -20 -29   0   -1.09    0.75
 -29  49   0    0.31    1.28
 -49  23   0   -0.42    0.84
 -49  23   0    1.54    1.33
  26 -49   0   -2.62    0.87
 -49  23   0   -0.77    1.18
  26 -49   0   -0.58    1.12
 -26  49   0   -1.04    1.04
 -23 -26   0    1.02    1.04
  49 -23   0    0.14    0.68
 -23 -26   0    0.52    0.63
 -23 -26   0    1.64    0.80
 -23 -26   0   -0.40    0.92
  49 -23   0    0.19    1.14
  49 -23   0   -0.03    0.67
 -49  26   0   -1.41    0.90
 -49  26   0    0.03    0.84
 -49  26   0   -0.26    1.10
  23 -49   0   -1.20    1.12
  23 -49   0   -1.41    0.94
  49 -26   0   -0.51    0.92
 -26 -23   0   -0.11    0.50
  49 -26   0   -0.27    1.14
  49 -26   0   -0.19    0.88
 -26 -23   0    0.14    1.02
 -26 -23   0    0.61    0.78
 -26 -23   0    0.04    0.63
 -23  49   0    0.71    1.41
 -49  29   0   -0.64    1.20
  20 -49   0   -0.44    0.97
  20 -49   0    0.92    1.35
 -49  29   0    3.00    1.47
  20 -49   0    2.53    1.30
 -49  29   0   -1.41    0.73
 -29 -20   0    0.33    0.96
  49 -29   0    1.71    1.52
  49 -29   0    0.62    1.05
  49 -29   0    1.32    1.25
 -20  49   0    0.56    1.32
 -29 -20   0    0.52    0.68
  17 -49   0    1.03    1.50
  17 -49   0    0.30    1.07
 -49  32   0    1.33    1.05
  49 -32   0   -0.39    0.98
 -17  49   0    1.46    1.36
  49 -32   0   -1.61    0.94
 -32 -17   0   -1.37    0.82
  49 -32   0    0.83    1.30
  14 -49   0   -0.43    1.34
  14 -49   0   -0.87    1.10
 -49  35   0   -0.33    1.02
  14 -49   0    0.80    1.05
 -49  35   0    0.29    1.33
  49 -35   0   -0.50    1.09
 -14  49   0   -0.45    1.29
  49 -35   0   -3.27    1.06
  49 -35   0   -2.23    1.43
 -35 -14   0   -2.11    0.67
  11 -49   0    0.31    1.08
 -49  38   0   -0.20    0.95
  11 -49   0   -0.95    1.52
  11 -49   0    1.14    1.18
 -49  38   0    0.56    1.37
 -38 -11   0   -1.95    0.70
  49 -38   0   -0.01    1.29
 -38 -11   0    0.16    1.26
  49 -38   0    0.54    1.63
 -11  49   0    1.92    1.21
 -49  41   0    0.56    1.04
   8 -49   0    0.67    1.43
 -49  41   0   -0.94    1.20
   8 -49   0    0.23    1.13
   8 -49   0   -1.57    1.03
  -8  49   0    2.01    1.38
 -41  -8   0   -0.97    0.73
  49 -41   0   -1.40    1.06
 -41  -8   0   -2.08    1.14
  49 -41   0    2.74    2.12
 -41  -8   0    0.90    0.78
  40 -50   0   -2.67    1.23
 -50  10   0    2.42    1.29
 -50  10   0    1.58    1.25
  40 -50   0   -0.70    1.25
 -10 -40   0    0.73    0.97
 -10 -40   0   -0.07    1.08
  50 -10   0   -0.64    1.09
 -10 -40   0   -1.33    1.21
 -40  50   0    1.59    1.59
 -50  13   0   -0.99    1.04
  37 -50   0    0.47    1.24
  13  37   0   -1.84    1.89
 -50  13   0    1.64    1.29
  37 -50   0    2.43    2.02
 -37  50   0    1.05    1.42
  50 -13   0    0.45    1.27
 -13 -37   0   -1.34    1.22
 -13 -37   0   -0.28    0.85
 -13 -37   0    0.99    1.07
  50 -13   0    0.12    0.99
 -13 -37   0    2.11    1.26
  34 -50   0    1.25    1.38
 -50  16   0   -0.46    0.99
  34 -50   0   -0.10    1.60
 -50  16   0   -0.33    0.71
 -50  16   0    0.34    1.12
  50 -16   0    0.62    1.06
 -16 -34   0    0.00    1.12
 -16 -34   0    1.34    1.34
 -16 -34   0    0.16    0.93
 -16 -34   0    2.91    1.05
  31 -50   0    0.59    1.67
 -50  19   0    0.01    0.95
 -50  19   0   -1.49    0.69
  31 -50   0   -1.13    1.12
 -50  19   0   -0.62    0.98
 -19 -31   0   -0.45    0.70
  50 -19   0   -1.60    1.81
 -31  50   0   -1.87    0.97
 -19 -31   0    0.51    1.08
 -19 -31   0   -2.36    0.95
 -19 -31   0    0.80    0.86
 -50  22   0   -0.16    0.95
 -50  22   0   -2.42    1.05
  28 -50   0    1.66    1.53
 -50  22   0   -1.20    0.80
  28 -50   0    0.32    1.18
  50 -22   0   -0.26    1.09
 -22 -28   0   -1.18    0.65
 -22 -28   0   -2.22    0.69
 -22 -28   0   -0.43    0.96
 -28  50   0    0.47    1.05
 -50  25   0    0.37    0.96
  25 -50   0   -1.34    1.01
  25 -50   0   -0.42    0.99
 -50  25   0    2.40    1.29
 -50  25   0   -1.05    1.03
 -25  50   0   -0.76    0.94
 -25 -25   0    0.72    0.96
  50 -25   0    1.34    1.20
 -25 -25   0   -0.72    0.59
 -25 -25   0   -0.27    0.92
  50 -25   0   -0.09    0.87
  22 -50   0    1.62    1.58
 -50  28   0    2.85    1.63
  22 -50   0   -0.34    0.90
 -50  28   0   -0.10    1.08
 -50  28   0   -0.41    0.90
 -22  50   0   -0.27    1.33
  50 -28   0    0.21    0.94
 -28 -22   0    0.64    0.72
 -28 -22   0   -1.37    0.82
  50 -28   0    0.33    1.04
  50 -28   0   -0.38    1.13
  19 -50   0   -1.04    0.99
 -50  31   0   -0.69    0.91
  19 -50   0   -0.66    1.07
  19 -50   0    1.14    1.46
 -31 -19   0    1.58    1.07
  50 -31   0   -0.14    1.18
 -31 -19   0    1.26    0.72
 -19  50   0    0.82    1.21
  50 -31   0   -0.28    1.27
  50 -31   0   -1.35    0.97
  16 -50   0    1.47    1.24
  16 -50   0   -0.17    1.25
 -50  34   0   -0.98    0.91
 -50  34   0   -0.61    1.09
  16 -50   0    0.18    1.03
  50 -34   0    1.16    1.77
  50 -34   0    1.67    1.26
 -16  50   0   -0.36    1.15
 -34 -16   0   -0.08    0.73
  50 -34   0   -0.27    1.14
  50 -34   0   -0.77    1.29
 -34 -16   0   -1.08    0.85
  13 -50   0    1.23    1.54
 -50  37   0   -0.98    0.78
 -50  37   0   -1.03    1.20
  50 -37   0    1.69    1.38
 -13  50   0    0.29    1.46
 -37 -13   0    1.03    0.80
  50 -37   0   -1.33    1.66
  50 -37   0    3.23    1.37
  10 -50   0   -0.86    0.97
 -50  40   0   -0.22    1.06
  10 -50   0    0.21    1.66
  10 -50   0    0.19    0.99
 -50  40   0   -2.45    0.99
  50 -40   0   -0.59    1.78
 -10  50   0    0.86    1.34
 -40 -10   0    0.72    0.86
  36 -51   0    2.70    1.93
 -51  15   0   -2.36    1.15
  36 -51   0   -0.63    1.19
 -51  15   0   -2.24    0.89
 -36  51   0   -0.82    1.49
 -15 -36   0    0.76    1.36
  51 -15   0   -2.85    1.00
 -15 -36   0    2.10    1.52
 -15 -36   0   -1.39    0.81
 -15 -36   0   -1.81    0.64
 -51  18   0   -0.57    0.79
  33 -51   0   -2.31    1.08
 -51  18   0   -0.06    1.21
  33 -51   0    2.06    1.66
 -51  18   0    2.29    1.19
 -18 -33   0   -1.24    0.67
 -18 -33   0    1.48    1.02
 -18 -33   0   -0.81    1.04
 -18 -33   0    0.62    1.26
 -33  51   0    1.44    1.59
  51 -18   0    0.19    1.21
  30 -51   0    0.04    1.26
  30 -51   0   -1.30    1.31
 -51  21   0    0.30    0.95
 -51  21   0    1.20    0.98
 -51  21   0    0.38    1.15
 -30  51   0    1.04    1.21
 -21 -30   0    2.21    0.91
  51 -21   0    2.04    1.43
 -21 -30   0   -0.15    1.34
 -21 -30   0   -0.54    0.84
 -21 -30   0    1.65    1.27
 -51  24   0   -0.30    1.13
  27 -51   0    1.21    1.63
 -51  24   0   -1.43    0.99
  27 -51   0   -0.06    1.17
 -51  24   0    0.07    0.91
 -24 -27   0   -0.88    0.56
  51 -24   0   -0.14    0.56
 -24 -27   0   -0.46    0.94
 -27  51   0    1.57    1.46
 -24 -27   0    0.77    0.83
  51 -24   0    0.24    1.25
  51 -24   0    0.34    0.62
 -24 -27   0   -0.51    1.04
  24 -51   0   -0.96    1.07
 -51  27   0   -0.05    1.19
  24 -51   0    1.71    1.40
 -51  27   0    0.43    1.18
 -51  27   0    0.67    0.96
 -27 -24   0    0.43    0.53
  51 -27   0    0.68    0.92
 -27 -24   0    0.58    1.05
 -24  51   0    0.27    1.35
 -27 -24   0    1.47    0.82
  51 -27   0   -0.11    1.14
  51 -27   0    2.37    1.11
  21 -51   0    1.68    1.42
 -51  30   0   -0.10    1.52
 -51  30   0    1.24    1.11
  21 -51   0    1.27    1.59
 -30 -21   0    0.48    0.75
 -30 -21   0   -0.26    0.85
  51 -30   0   -0.54    1.14
  51 -30   0    2.54    1.24
 -21  51   0    1.56    1.37
  51 -30   0   -2.12    0.94
  18 -51   0   -1.77    1.01
 -51  33   0    1.32    1.49
 -51  33   0    0.52    1.06
  18 -51   0   -0.21    1.13
  18 -51   0   -1.10    1.10
 -33 -18   0    1.54    1.09
  51 -33   0    1.47    1.13
  51 -33   0    0.19    1.14
  51 -33   0   -1.25    1.08
 -18  51   0    0.54    1.17
 -33 -18   0    0.89    0.72
  15 -51   0   -2.13    0.87
 -51  36   0    0.52    1.16
  15 -51   0    2.83    1.39
 -51  36   0   -0.59    0.82
  15 -51   0    1.65    1.54
  51 -36   0   -0.01    1.27
 -36 -15   0    0.39    0.80
  51 -36   0    0.35    1.61
 -36 -15   0   -0.87    0.95
 -15  51   0   -1.72    1.23
  51 -36   0    2.44    1.38
 -52  17   0   -0.67    1.03
  35 -52   0    2.85    1.83
 -52  17   0   -0.20    1.15
  35 -52   0    1.25    1.32
 -35  52   0   -2.23    1.03
  52 -17   0    3.95    1.47
 -17 -35   0    3.63    1.10
 -17 -35   0   -0.16    0.77
 -17 -35   0    0.69    1.23
 -17 -35   0   -1.44    1.11
  32 -52   0   -0.34    1.29
 -52  20   0    1.08    0.95
 -52  20   0    1.41    1.13
 -52  20   0    0.26    1.13
  32 -52   0   -1.09    1.56
 -32  52   0   -2.20    1.04
 -20 -32   0    2.29    1.40
 -20 -32   0   -1.46    0.90
  52 -20   0    0.87    1.32
 -20 -32   0   -0.24    1.29
  29 -52   0    0.96    1.18
  29 -52   0    0.92    1.60
 -52  23   0    1.64    1.39
 -52  23   0    0.43    0.89
 -52  23   0   -1.65    0.97
 -23 -29   0    0.21    0.83
 -23 -29   0    0.72    1.01
 -29  52   0   -0.50    1.26
 -23 -29   0   -1.94    0.99
 -23 -29   0    0.14    0.70
  26 -52   0    0.56    1.44
 -52  26   0    0.71    0.98
 -52  26   0    1.30    1.04
 -52  26   0   -0.99    0.95
 -26 -26   0   -0.29    1.10
 -26  52   0    1.68    1.52
  52 -26   0   -0.84    0.85
  52 -26   0    2.13    1.47
 -26 -26   0    0.89    0.79
 -26 -26   0   -1.02    0.85
  52 -26   0    1.62    0.92
  23 -52   0   -1.76    1.15
 -52  29   0    0.54    1.03
  23 -52   0   -0.40    1.00
 -52  29   0   -1.84    0.89
 -23  52   0    2.96    1.47
 -29 -23   0    1.95    0.76
 -29 -23   0    1.14    1.14
  52 -29   0    1.39    1.26
  52 -29   0    1.16    1.11
  52 -29   0    3.18    1.39
 -52  32   0    3.42    1.56
 -52  32   0    0.38    1.08
  20 -52   0    0.21    1.59
  20 -52   0    1.01    1.27
  52 -32   0   -1.10    1.17
 -32 -20   0    0.38    0.74
 -32 -20   0    0.58    1.02
  52 -32   0    0.95    1.11
 -20  52   0    3.11    1.64
  52 -32   0    1.36    1.27
 -52  35   0   -1.30    1.21
  17 -52   0   -1.49    0.97
  17 -52   0    1.07    1.46
  17 -52   0   -0.19    1.20
 -52  35   0   -0.27    0.93
 -17  52   0    1.00    1.37
  52 -35   0   -0.82    1.15
  52 -35   0   -3.34    0.98
  52 -35   0   -2.12    1.10
 -35 -17   0   -0.82    0.77
 -35 -17   0   -0.24    1.01
 -53  22   0    0.06    1.34
 -53  22   0    1.07    1.30
  31 -53   0   -0.96    1.15
  53 -22   0    1.52    1.51
 -22 -31   0    0.68    1.26
 -22 -31   0    0.80    0.69
  28 -53   0   -2.94    1.14
 -53  25   0   -0.07    1.17
 -53  25   0   -0.06    1.32
 -53  25   0   -0.47    0.93
  28 -53   0   -0.11    1.21
 -28  53   0   -0.23    1.52
 -25 -28   0    0.23    1.07
 -25 -28   0   -2.36    0.74
 -25 -28   0    0.14    0.71
  53 -25   0   -0.80    1.14
 -25 -28   0    0.00    1.02
  25 -53   0   -1.70    0.98
 -53  28   0    0.58    1.97
 -53  28   0    0.90    1.00
 -53  28   0   -1.89    0.87
  25 -53   0    1.33    1.68
  53 -28   0   -0.53    0.90
 -28 -25   0   -0.65    0.89
  53 -28   0    2.00    1.07
 -25  53   0   -0.52    1.19
 -28 -25   0    1.00    0.88
  53 -28   0    1.91    1.42
 -53  31   0    0.25    1.24
  22 -53   0   -1.32    1.12
  53 -31   0    0.51    1.12
  53 -31   0    2.05    1.55
 -31 -22   0    0.84    1.15
   1  -1  -1    1.79    0.41
   0   1  -1    1.68    0.43
  -1   0  -1    3.21    0.45
   1   0   1    2.35    0.40
   0  -1   1    2.11    0.52
  -1   1   1    2.93    0.61
  -1   3  -1  152.47    3.35
   3  -2  -1  154.63    3.38
   3  -2  -1  155.35    3.73
   3  -2  -1  148.72    3.27
  -1   3  -1  150.15    3.72
   2   1   1  149.19    3.47
   1  -3   1  137.26    3.62
  -2   2  -1   40.93    1.40
   2   0  -1   42.52    1.63
   2   0  -1   45.76    1.34
   2  -2   1   45.09    1.65
   0   2   1   44.08    1.45
   0   2   1   45.71    1.58
   2  -2   1   39.02    1.53
  -2   5  -1   84.26    2.44
   5  -3  -1   82.99    2.18
  -2   5  -1   79.45    2.21
  -3  -2  -1   80.93    2.22
   5  -3  -1   80.00    1.96
   5  -3  -1   78.16    2.41
   2  -5   1   79.93    2.35
  -5   3   1   82.90    2.40
   3   2   1   82.76    2.18
   3   2   1   80.59    2.16
   2  -5   1   72.20    2.18
   2  -5   1   83.19    2.59
  -5   3   1   72.75    2.10
  -5   3   1   81.00    2.36
   2  -3  -1    8.01    0.64
   2  -3  -1    6.34    0.59
   2  -3  -1    7.17    0.68
   1   2  -1    7.51    0.73
  -3   1  -1    5.30    0.55
   3  -1   1    7.06    0.63
   3  -1   1    7.85    0.68
  -2   3   1    7.22    0.60
   3  -1   1    6.71    0.67
  -2   3   1    7.40    0.66
  -1  -3  -1   85.52    2.35
  -1  -3  -1   96.38    2.76
   4  -1  -1   93.43    2.69
   4  -1  -1   97.06    2.08
  -3   4  -1   90.92    2.66
  -3   4  -1   92.20    2.61
  -3   4  -1   96.12    2.53
   4  -1  -1   94.23    2.22
   3  -4   1   85.62    2.46
   3  -4   1   92.80    2.57
   1   3   1   93.32    2.40
   3  -4   1   93.04    2.70
   1   3   1   96.67    2.47
  -3   7  -1   70.18    2.28
   7  -4  -1   64.27    2.19
   7  -4  -1   63.43    1.96
  -4  -3  -1   65.41    1.93
  -3   7  -1   64.83    2.06
  -4  -3  -1   67.15    1.96
   7  -4  -1   67.48    2.29
   7  -4  -1   67.42    1.74
   4   3   1   66.97    1.90
  -7   4   1   66.46    2.13
  -7   4   1   66.56    2.19
   3  -7   1   66.66    2.15
   3  -7   1   62.07    2.08
   4   3   1   67.21    1.84
  -7   4   1   68.12    2.00
  -7   4   1   64.45    1.76
   0   4  -1  136.54    3.56
   4  -4  -1  143.06    3.30
  -4   0  -1  131.52    3.21
   0   4  -1  140.61    3.08
   4  -4  -1  130.05    3.42
   4  -4  -1  141.91    3.20
  -4   4   1  134.12    3.37
   4   0   1  145.23    3.31
   0  -4   1  137.68    3.59
   0  -4   1  130.16    3.35
  -4   4   1  144.60    3.44
   4   0   1  138.17    3.23
  -4   4   1  144.28    3.29
   4   0   1  132.53    3.26
   1  -4  -1  131.33    3.35
   1  -4  -1  134.48    3.18
   1  -4  -1  134.17    3.26
   3   1  -1  130.86    2.72
  -4   3  -1  127.80    3.28
  -4   3  -1  131.72    3.16
  -4   3  -1  114.19    3.20
   3   1  -1  132.95    3.42
   4  -3   1  138.21    3.21
  -1   4   1  132.24    3.43
  -1   4   1  131.32    3.17
   4  -3   1  128.73    3.23
   4  -3   1  135.67    3.34
  -1   4   1  137.58    3.14
  -2  -4  -1  329.48    6.43
  -2  -4  -1  320.82    7.03
  -4   6  -1  317.91    6.64
  -4   6  -1  317.60    6.74
   6  -2  -1  323.26    6.17
   6  -2  -1  309.40    6.00
   6  -2  -1  323.24    6.84
  -2  -4  -1  333.61    6.46
   4  -6   1  322.73    6.67
  -6   2   1  316.33    6.69
   2   4   1  319.52    6.31
  -6   2   1  324.07    6.65
  -6   2   1  296.22    5.90
   2   4   1  318.38    6.33
   4  -6   1  330.98    6.74
  -6   2   1  329.31    6.28
   9  -5  -1   21.25    1.17
   9  -5  -1   18.30    1.27
   9  -5  -1   21.97    1.01
  -5  -4  -1   22.82    1.16
  -5  -4  -1   23.29    1.10
  -4   9  -1   20.81    1.31
   9  -5  -1   20.49    1.39
  -4   9  -1   19.32    1.38
  -9   5   1   20.70    1.20
   5   4   1   21.36    1.11
   4  -9   1   21.97    1.40
   5   4   1   20.56    0.95
   5   4   1   21.53    1.01
  -9   5   1   22.51    1.31
   4  -9   1   21.93    1.34
  -9   5   1   21.98    1.02
  -9   5   1   22.14    1.29
   6  -5  -1   30.68    1.19
  -1   6  -1   31.13    1.45
   6  -5  -1   32.61    1.46
  -5  -1  -1   33.25    1.26
   6  -5  -1   32.09    1.47
   6  -5  -1   31.17    1.34
  -1   6  -1   30.12    1.21
  -5  -1  -1   33.52    1.32
  -5  -1  -1   31.09    1.30
  -6   5   1   32.37    1.34
   5   1   1   32.74    1.24
  -6   5   1   30.00    1.35
  -6   5   1   32.55    1.40
  -6   5   1   31.93    1.24
   1  -6   1   29.88    1.22
   5   1   1   32.29    1.29
   1  -6   1   32.10    1.58
   1  -6   1   31.33    1.38
   5   1   1   32.32    1.28
   3  -5  -1    5.99    0.64
  -5   2  -1    5.05    0.64
  -5   2  -1    6.06    0.66
  -5   2  -1    5.58    0.60
   2   3  -1    5.23    0.41
   3  -5  -1    5.29    0.68
   2   3  -1    6.02    0.82
   3  -5  -1    5.06    0.65
   5  -2   1    5.46    0.65
  -3   5   1    4.84    0.60
   5  -2   1    4.73    0.63
  -3   5   1    4.55    0.59
   5  -2   1    5.12    0.62
  -3   5   1    5.74    0.67
  -2  -3   1    7.08    0.74
  -3   5   1    6.78    0.76
   5   0  -1  232.67    4.34
  -5   5  -1  233.81    5.20
   0  -5  -1  228.43    5.32
   0  -5  -1  229.24    4.91
   5   0  -1  233.34    5.27
   0  -5  -1  237.40    4.99
  -5   5  -1  216.07    5.08
   0   5   1  230.94    5.42
  -5   0   1  239.53    5.25
   0   5   1  239.45    4.89
   0   5   1  229.13    4.87
   5  -5   1  224.99    5.16
   5  -5   1  241.05    5.15
  -5   8  -1  146.00    3.81
  -3  -5  -1  146.76    3.39
  -3  -5  -1  147.18    3.41
   8  -3  -1  142.29    3.73
   8  -3  -1  142.18    3.24
   8  -3  -1  145.60    2.97
  -5   8  -1  145.40    3.71
  -3  -5  -1  140.57    4.08
   8  -3  -1  139.80    3.76
  -8   3   1  146.02    3.35
   3   5   1  148.52    3.26
   5  -8   1  143.80    3.66
   5  -8   1  138.58    3.76
   3   5   1  145.44    3.31
  -8   3   1  145.93    3.68
  -8   3   1  144.03    2.98
  -6  -5  -1   42.01    1.51
  11  -6  -1   42.60    1.58
  -5  11  -1   42.03    1.99
  -6  -5  -1   44.03    1.64
  11  -6  -1   42.92    2.01
  -6  -5  -1   42.66    2.46
  11  -6  -1   39.23    1.73
  -5  11  -1   39.96    1.88
  11  -6  -1   38.96    1.98
   5 -11   1   39.94    1.86
   6   5   1   42.78    1.36
   6   5   1   42.72    1.33
 -11   6   1   38.96    1.74
 -11   6   1   40.93    1.52
   6   5   1   40.60    1.50
 -11   6   1   43.93    1.87
 -11   6   1   41.16    1.73
   5 -11   1   40.37    2.05
   8  -6  -1   47.80    1.87
  -6  -2  -1   45.76    1.52
  -2   8  -1   44.83    1.86
  -2   8  -1   45.35    1.69
  -6  -2  -1   47.01    1.66
   8  -6  -1   48.16    1.56
   8  -6  -1   44.20    1.74
   8  -6  -1   44.16    1.91
  -6  -2  -1   44.84    1.63
  -8   6   1   44.00    1.77
   6   2   1   49.37    1.48
   6   2   1   43.10    1.54
   2  -8   1   46.97    1.77
   6   2   1   44.35    1.52
  -8   6   1   45.12    1.74
  -8   6   1   46.77    1.60
  -8   6   1   44.73    1.71
   2  -8   1   44.79    1.78
   1   5  -1  457.19    9.34
   5  -6  -1  466.49    8.94
   5  -6  -1  476.26    9.03
   5  -6  -1  466.15    9.12
  -6   1  -1  457.53    8.78
   5  -6  -1  468.35    9.20
  -6   1  -1  452.44    8.90
   1   5  -1  448.46    8.51
  -6   1  -1  473.89    9.02
   6  -1   1  455.30    8.80
  -1  -5   1  461.88    8.59
  -5   6   1  472.46    9.07
   6  -1   1  461.51    8.89
  -5   6   1  452.14    8.95
  -5   6   1  469.58    9.03
  -1  -5   1  458.87    9.36
  -1  -5   1  471.03    9.06
   6  -1   1  462.46    8.90
  -5   6   1  458.66    9.00
   4   2  -1   25.76    1.39
  -6   4  -1   28.11    1.39
   2  -6  -1   25.65    1.34
  -6   4  -1   28.81    1.37
   2  -6  -1   29.04    1.29
   2  -6  -1   29.85    1.29
  -2   6   1   25.43    1.16
   6  -4   1   26.26    1.31
   6  -4   1   25.64    1.24
  -2   6   1   28.46    1.23
   6  -4   1   27.64    1.29
  -2   6   1   25.37    1.22
  -2   6   1   27.99    1.41
  -4  -2   1   26.95    1.39
  -1  -6  -1  974.82   17.46
  -6   7  -1  981.71   17.89
  -1  -6  -1  967.94   17.45
  -6   7  -1  945.75   17.82
   7  -1  -1  957.10   16.72
  -1  -6  -1  944.00   18.09
   7  -1  -1  981.39   17.90
   6  -7   1  961.09   17.93
  -7   1   1  952.12   17.77
   1   6   1 1000.00   18.33
  -7   1   1  967.57   17.65
  -7   1   1  958.39   16.99
   1   6   1  970.94   17.33
   1   6   1  959.13   17.28
   6  -7   1  971.98   17.72
  -7   1   1  986.63   16.60
  -4  -6  -1   61.95    1.99
  -4  -6  -1   61.30    1.93
  -4  -6  -1   58.30    2.62
  10  -4  -1   59.35    1.70
  10  -4  -1   62.86    2.40
  10  -4  -1   60.22    1.89
  10  -4  -1   60.96    2.31
  -6  10  -1   59.92    2.28
  -6  10  -1   56.71    2.29
 -10   4   1   61.04    2.23
   4   6   1   60.69    1.74
 -10   4   1   62.97    1.69
   4   6   1   60.30    1.78
 -10   4   1   62.19    2.00
 -10   4   1   63.48    2.16
   6 -10   1   60.30    2.26
   6 -10   1   58.94    2.35
  -7  -6  -1   11.85    1.03
  13  -7  -1   16.48    1.37
  -6  13  -1   12.93    1.36
  -7  -6  -1   13.65    0.98
  -7  -6  -1   16.15    1.86
  13  -7  -1   11.81    1.06
  13  -7  -1   14.08    1.47
  13  -7  -1   13.25    1.24
  -6  13  -1   15.12    1.43
 -13   7   1   12.86    1.23
   6 -13   1   13.52    1.31
 -13   7   1   12.90    1.06
   7   6   1   12.76    0.70
   6 -13   1   11.95    1.35
 -13   7   1   15.13    1.23
   7   6   1   13.75    0.93
 -13   7   1   12.37    1.15
  10  -7  -1   78.16    2.71
  -7  -3  -1   75.97    2.25
  -3  10  -1   73.11    2.56
  10  -7  -1   74.79    2.56
  -7  -3  -1   74.00    2.05
  -7  -3  -1   74.17    2.24
  10  -7  -1   73.23    2.24
  -3  10  -1   76.39    2.46
  10  -7  -1   74.70    2.43
 -10   7   1   74.66    2.41
   7   3   1   77.69    2.13
   7   3   1   76.69    2.01
 -10   7   1   75.71    2.25
   3 -10   1   77.49    2.50
 -10   7   1   74.11    2.46
   3 -10   1   77.28    2.58
   7   3   1   74.36    1.89
 -10   7   1   76.31    2.49
   7  -7  -1   18.45    1.21
   7  -7  -1   22.45    1.33
   7  -7  -1   22.53    1.13
   0   7  -1   20.71    1.30
  -7   0  -1   20.83    1.17
   0   7  -1   23.06    1.09
   7  -7  -1   20.29    1.23
  -7   0  -1   20.67    1.02
  -7   0  -1   23.04    1.19
   0  -7   1   21.28    1.22
   0  -7   1   20.97    1.08
  -7   7   1   23.36    1.24
   7   0   1   21.66    1.05
  -7   7   1   21.92    1.17
   7   0   1   20.23    1.09
   7   0   1   21.29    1.12
  -7   7   1   20.11    1.16
   0  -7   1   19.50    1.41
  -7   7   1   21.78    1.14
  -7   3  -1  365.98    7.38
   4  -7  -1  373.85    7.45
   3   4  -1  357.12    7.57
   4  -7  -1  355.52    7.32
   4  -7  -1  359.86    7.40
  -7   3  -1  361.67    7.26
   4  -7  -1  356.74    7.29
   3   4  -1  360.63    6.59
  -4   7   1  357.73    7.49
  -3  -4   1  339.14    6.87
   7  -3   1  350.83    7.24
   7  -3   1  368.70    7.30
  -3  -4   1  362.00    7.58
  -4   7   1  361.29    7.25
  -4   7   1  368.48    7.28
  -4   7   1  369.49    7.24
   7  -3   1  352.93    7.23
   6   1  -1   25.68    1.45
  -7   6  -1   26.87    1.51
   1  -7  -1   28.23    1.57
   1  -7  -1   27.73    1.29
  -7   6  -1   24.94    1.43
   1  -7  -1   28.12    1.32
  -1   7   1   27.09    1.21
  -1   7   1   30.38    1.29
  -6  -1   1   27.90    1.46
  -1   7   1   29.51    1.59
   7  -6   1   24.96    1.46
  -1   7   1   28.36    1.24
   7  -6   1   25.04    1.30
  -7   9  -1  747.06   14.32
   9  -2  -1  738.89   13.26
   9  -2  -1  753.23   13.11
   9  -2  -1  740.61   14.15
   9  -2  -1  747.45   14.30
  -2  -7  -1  736.10   14.63
  -2  -7  -1  751.00   13.77
  -2  -7  -1  752.62   13.80
  -7   9  -1  763.76   14.34
   2   7   1  730.63   14.79
   7  -9   1  739.32   14.12
  -9   2   1  747.90   13.98
   7  -9   1  760.91   14.48
  -9   2   1  756.21   14.13
  -9   2   1  744.41   13.03
  -9   2   1  742.61   13.46
   2   7   1  763.37   13.58
   2   7   1  757.02   13.58
  12  -5  -1  380.06    7.49
  -5  -7  -1  382.94    7.55
  -7  12  -1  369.99    8.20
  -7  12  -1  372.90    8.19
  12  -5  -1  385.80    7.41
  12  -5  -1  385.81    8.13
  12  -5  -1  372.43    8.15
  -5  -7  -1  367.06    8.67
  -5  -7  -1  378.56    7.42
 -12   5   1  371.84    7.87
 -12   5   1  385.82    7.31
 -12   5   1  383.49    7.65
   7 -12   1  390.30    8.05
 -12   5   1  380.27    7.84
   7 -12   1  385.86    8.40
   5   7   1  390.61    7.15
  -7  15  -1   69.21    2.76
  15  -8  -1   62.08    2.54
  -8  -7  -1   68.94    3.19
  -8  -7  -1   67.01    1.97
  15  -8  -1   67.83    2.35
  -8  -7  -1   67.29    2.09
  15  -8  -1   67.27    2.36
  15  -8  -1   59.24    2.60
  -7  15  -1   62.56    2.70
 -15   8   1   66.36    2.34
   7 -15   1   68.15    2.79
 -15   8   1   68.78    2.22
 -15   8   1   66.59    2.41
   8   7   1   66.11    1.74
 -15   8   1   67.60    2.41
   7 -15   1   63.22    2.38
   7 -15   1   64.05    2.24
  12  -8  -1    9.57    1.16
  -4  12  -1    9.29    1.22
  -4  12  -1    8.06    1.07
  -8  -4  -1    8.87    0.90
  12  -8  -1    8.01    1.17
  12  -8  -1    9.45    1.09
  12  -8  -1   10.69    1.13
  -8  -4  -1    9.66    1.03
  -8  -4  -1   11.15    0.90
 -12   8   1    9.72    1.06
   8   4   1   10.34    0.65
   4 -12   1    9.15    1.14
   8   4   1    9.99    0.72
 -12   8   1    8.58    1.03
   8   4   1    9.97    0.88
 -12   8   1   10.93    1.14
 -12   8   1   10.32    1.16
   4 -12   1   11.72    1.21
   9  -8  -1  128.71    3.31
  -8  -1  -1  127.34    3.22
   9  -8  -1  131.34    3.51
  -8  -1  -1  127.91    2.91
  -1   9  -1  129.50    3.31
   9  -8  -1  126.18    3.53
  -1   9  -1  130.46    3.55
   9  -8  -1  131.12    3.63
  -8  -1  -1  129.40    3.29
  -9   8   1  130.40    3.46
  -9   8   1  133.31    3.38
   8   1   1  131.32    2.94
   1  -9   1  126.34    3.32
   1  -9   1  128.18    3.41
   8   1   1  129.13    3.11
  -9   8   1  126.89    3.42
  -9   8   1  130.47    3.41
   8   1   1  131.04    3.07
  -8   2  -1   24.28    1.33
   6  -8  -1   28.22    1.48
  -8   2  -1   25.21    1.35
   6  -8  -1   25.97    1.35
   2   6  -1   25.29    1.04
   6  -8  -1   25.95    1.36
   2   6  -1   28.01    1.57
   6  -8  -1   28.19    1.43
  -6   8   1   26.24    1.41
  -6   8   1   25.16    1.29
   8  -2   1   27.63    1.25
  -2  -6   1   26.99    1.07
  -2  -6   1   24.16    1.34
   8  -2   1   26.15    1.31
  -6   8   1   26.84    1.33
   8  -2   1   25.97    1.27
  -6   8   1   25.21    1.28
  -2  -6   1   27.02    1.54
   3  -8  -1  173.78    4.11
  -8   5  -1  170.55    4.36
   5   3  -1  169.96    4.27
   3  -8  -1  173.21    4.33
   3  -8  -1  166.70    4.10
   5   3  -1  171.01    3.21
   3  -8  -1  172.26    4.06
  -8   5  -1  165.71    4.18
  -3   8   1  165.34    3.89
  -3   8   1  172.22    4.40
  -5  -3   1  168.85    3.20
  -3   8   1  175.61    4.01
  -5  -3   1  170.05    4.28
   8  -5   1  172.74    4.16
   8  -5   1  165.23    4.06
  -3   8   1  176.93    4.03
  -8   8  -1  294.29    6.70
   0  -8  -1  298.00    6.27
   8   0  -1  304.20    6.62
  -8   8  -1  296.81    6.63
   0  -8  -1  315.39    6.33
   0  -8  -1  299.89    6.88
   8  -8   1  304.42    6.84
   0   8   1  302.32    6.99
  -8   0   1  299.14    6.36
  -8   0   1  296.99    6.53
   0   8   1  301.84    6.05
   0   8   1  302.36    6.13
  -8   0   1  307.94    5.51
   8  -8   1  296.39    6.49
   0   8   1  297.81    6.12
  11  -3  -1   46.38    1.47
  -3  -8  -1   44.40    2.45
  11  -3  -1   44.04    2.11
  -3  -8  -1   46.03    1.77
  -8  11  -1   41.18    2.06
  -3  -8  -1   46.00    1.74
  11  -3  -1   43.79    1.37
  11  -3  -1   43.03    2.06
  -8  11  -1   44.25    2.12
   8 -11   1   48.53    2.09
   8 -11   1   49.26    2.28
 -11   3   1   46.78    1.98
   8 -11   1   45.08    1.76
   3   8   1   43.01    2.47
   3   8   1   45.21    1.53
 -11   3   1   46.40    1.36
 -11   3   1   43.94    1.82
 -11   3   1   46.59    1.65
  14  -6  -1   37.68    1.91
  14  -6  -1   36.95    1.63
  -8  14  -1   37.37    2.04
  -8  14  -1   39.74    2.17
  14  -6  -1   39.42    1.65
  14  -6  -1   39.39    2.10
  -6  -8  -1   38.64    1.52
  -6  -8  -1   35.54    1.57
  -6  -8  -1   39.18    2.30
   6   8   1   36.99    1.16
 -14   6   1   37.71    1.71
   8 -14   1   37.26    1.63
 -14   6   1   36.00    1.49
 -14   6   1   38.74    1.83
   8 -14   1   36.41    2.14
   8 -14   1   36.53    1.81
 -14   6   1   38.67    1.81
  -9  -8  -1   36.57    1.50
  -9  -8  -1   32.56    2.29
  -8  17  -1   36.11    2.08
  17  -9  -1   31.91    1.87
  17  -9  -1   33.51    1.74
  17  -9  -1   30.13    1.66
  -8  17  -1   36.72    2.12
  17  -9  -1   34.04    2.04
  -9  -8  -1   34.50    1.35
 -17   9   1   34.53    1.73
   8 -17   1   32.68    2.04
   8 -17   1   33.85    1.68
   8 -17   1   32.39    1.72
 -17   9   1   35.40    1.73
   9   8   1   34.44    1.03
 -17   9   1   31.27    1.69
 -17   9   1   34.79    1.68
  -5  14  -1   22.94    1.60
  14  -9  -1   21.15    1.62
  14  -9  -1   23.62    1.55
  -9  -5  -1   22.49    1.10
  -9  -5  -1   22.14    1.23
  14  -9  -1   23.82    1.68
  14  -9  -1   24.85    1.45
  -5  14  -1   22.27    1.63
 -14   9   1   23.65    1.46
   9   5   1   23.77    1.04
   5 -14   1   22.67    1.49
   5 -14   1   22.89    1.61
 -14   9   1   21.14    1.45
   9   5   1   23.91    0.80
 -14   9   1   23.96    1.37
 -14   9   1   19.56    1.41
  -9  -2  -1   17.36    1.21
  -2  11  -1   17.10    1.25
  11  -9  -1   17.03    1.40
  11  -9  -1   19.73    1.32
  11  -9  -1   14.42    1.42
  -2  11  -1   18.24    1.47
  11  -9  -1   16.35    1.51
  -9  -2  -1   18.57    0.96
  -9  -2  -1   15.49    1.25
   9   2   1   16.59    1.02
 -11   9   1   15.07    1.32
   9   2   1   16.86    0.95
 -11   9   1   14.82    1.21
 -11   9   1   16.36    1.26
   9   2   1   18.67    0.85
   2 -11   1   17.92    1.31
 -11   9   1   17.59    1.29
   2 -11   1   17.61    1.40
   1   8  -1    8.89    1.04
  -9   1  -1   11.69    1.07
   1   8  -1    9.08    0.86
   8  -9  -1    9.34    1.05
   8  -9  -1   12.01    1.10
   8  -9  -1   10.64    1.03
   8  -9  -1   10.15    1.18
  -9   1  -1   11.32    1.08
  -8   9   1   10.18    1.07
   9  -1   1   10.13    0.92
  -8   9   1   10.59    1.05
  -1  -8   1   13.10    1.16
  -8   9   1   10.24    1.12
  -1  -8   1   10.93    0.96
  -1  -8   1   10.31    1.30
  -8   9   1   10.55    1.05
   9  -1   1    9.62    0.90
   9  -1   1   10.29    1.04
   5  -9  -1   37.94    1.71
   5  -9  -1   36.27    1.71
   5  -9  -1   34.07    1.56
  -9   4  -1   37.20    1.69
   4   5  -1   34.26    1.14
   4   5  -1   35.08    1.76
   5  -9  -1   34.17    1.59
  -9   4  -1   36.43    1.64
  -4  -5   1   36.92    1.80
   9  -4   1   34.81    1.57
   9  -4   1   36.58    1.65
  -4  -5   1   33.65    1.13
  -5   9   1   34.17    1.45
  -5   9   1   35.21    1.57
  -5   9   1   34.58    1.52
  -5   9   1   36.09    1.76
   2  -9  -1   73.06    2.35
   2  -9  -1   73.31    2.30
   2  -9  -1   68.00    2.31
   7   2  -1   68.12    2.51
  -9   7  -1   73.77    2.56
   2  -9  -1   71.31    2.68
  -9   7  -1   74.77    2.65
   9  -7   1   75.80    2.44
  -7  -2   1   72.05    2.54
  -2   9   1   71.38    2.13
  -2   9   1   74.16    2.76
   9  -7   1   73.02    2.78
  -2   9   1   74.91    2.26
  -2   9   1   68.66    2.20
  -9  10  -1  376.62    8.22
  -1  -9  -1  385.21    7.71
  -1  -9  -1  385.70    8.56
  -1  -9  -1  390.60    7.76
  -9  10  -1  383.32    8.31
  10  -1  -1  380.52    8.14
 -10   1   1  390.41    7.99
   1   9   1  396.05    7.53
   1   9   1  376.28    7.37
 -10   1   1  378.23    7.65
   9 -10   1  392.38    8.51
   1   9   1  377.11    8.65
   9 -10   1  373.58    7.99
 -10   1   1  380.47    7.80
   9 -10   1  391.92    7.69
 -10   1   1  388.10    6.84
  -4  -9  -1  364.49    7.26
  -9  13  -1  357.26    8.03
  -4  -9  -1  362.98    7.32
  13  -4  -1  367.73    7.11
  -9  13  -1  363.50    8.06
  13  -4  -1  351.20    7.81
  13  -4  -1  348.67    7.86
  13  -4  -1  364.61    6.86
  -4  -9  -1  370.51    8.52
 -13   4   1  362.48    7.21
   4   9   1  367.07    6.89
   4   9   1  358.97    8.65
   9 -13   1  353.72    7.75
 -13   4   1  358.21    7.52
 -13   4   1  363.32    7.59
   9 -13   1  366.57    7.46
 -13   4   1  369.12    6.92
   9 -13   1  358.55    8.26
   4   9   1  366.41    6.87
  16  -7  -1   50.29    1.94
  -9  16  -1   52.39    2.48
  -7  -9  -1   52.89    1.87
  16  -7  -1   51.86    2.38
  -7  -9  -1   51.06    1.77
  16  -7  -1   53.12    2.07
  -9  16  -1   46.30    2.35
  -7  -9  -1   52.01    2.77
  16  -7  -1   55.53    2.33
   9 -16   1   56.03    2.64
 -16   7   1   51.92    2.13
 -16   7   1   52.03    2.09
 -16   7   1   52.49    1.88
   9 -16   1   51.12    2.03
   9 -16   1   52.79    2.24
 -16   7   1   48.58    1.99
   7   9   1   50.99    1.49
   7   9   1   52.18    1.28
  19 -10  -1    3.08    0.94
  19 -10  -1    4.08    1.03
 -10  -9  -1    3.96    1.19
  -9  19  -1    2.06    0.95
  -9  19  -1    3.73    0.98
  19 -10  -1    3.95    0.81
 -10  -9  -1    4.16    0.68
 -10  -9  -1    3.68    0.59
  19 -10  -1    2.73    0.78
   9 -19   1    2.31    0.89
   9 -19   1    4.26    0.96
 -19  10   1    4.30    0.82
 -19  10   1    3.29    0.78
   9 -19   1    3.36    0.81
 -19  10   1    3.12    0.72
  10   9   1    3.65    0.34
 -19  10   1    4.29    0.81
  16 -10  -1   24.42    1.53
 -10  -6  -1   23.19    1.08
  -6  16  -1   25.79    1.72
 -10  -6  -1   27.25    1.28
  16 -10  -1   25.45    1.76
  16 -10  -1   23.82    1.62
 -10  -6  -1   24.62    2.07
  -6  16  -1   24.84    1.75
  16 -10  -1   25.58    1.57
 -16  10   1   27.22    1.59
 -16  10   1   21.38    1.43
  10   6   1   24.96    0.97
 -16  10   1   23.79    1.52
   6 -16   1   24.65    1.76
   6 -16   1   25.48    1.55
 -16  10   1   26.04    1.46
   6 -16   1   25.32    1.38
 -10  -3  -1   40.88    1.30
  -3  13  -1   41.62    2.00
  -3  13  -1   38.76    2.02
 -10  -3  -1   42.20    1.71
  13 -10  -1   41.60    2.04
  13 -10  -1   42.40    2.02
 -10  -3  -1   43.09    1.69
  13 -10  -1   39.92    1.84
  13 -10  -1   41.25    2.13
 -13  10   1   43.94    1.99
  10   3   1   41.80    1.47
  10   3   1   44.38    1.09
 -13  10   1   42.20    1.91
   3 -13   1   41.62    1.85
 -13  10   1   41.22    1.90
   3 -13   1   42.75    2.05
 -13  10   1   41.30    1.84
  10   3   1   42.60    1.03
  10 -10  -1   12.66    1.40
 -10   0  -1   14.83    1.22
   0  10  -1   14.54    1.17
  10 -10  -1   13.19    1.26
   0  10  -1   15.46    1.36
  10 -10  -1   12.40    1.23
 -10   0  -1   15.15    1.18
  10 -10  -1   15.41    1.31
   0 -10   1   14.21    1.26
 -10  10   1   14.06    1.29
 -10  10   1   14.69    1.35
  10   0   1   14.33    1.02
   0 -10   1   14.39    1.19
  10   0   1   15.03    1.12
  10   0   1   15.75    1.01
 -10  10   1   15.19    1.26
 -10  10   1   15.49    1.23
 -10   3  -1  302.23    6.49
 -10   3  -1  301.90    6.45
   3   7  -1  302.85    6.02
   7 -10  -1  293.13    6.59
   7 -10  -1  309.17    6.64
   7 -10  -1  295.29    6.61
   7 -10  -1  305.29    6.55
  10  -3   1  302.02    6.43
  -7  10   1  309.37    6.43
  -7  10   1  309.97    6.51
  -3  -7   1  292.06    6.35
  -7  10   1  294.20    6.68
  -3  -7   1  301.02    6.87
  10  -3   1  311.02    6.37
  -7  10   1  305.11    6.50
  -3  -7   1  296.56    5.98
  10  -3   1  305.49    6.26
 -10   6  -1   20.74    1.40
   4 -10  -1   22.85    1.44
   4 -10  -1   22.02    1.51
   4 -10  -1   22.65    1.36
 -10   6  -1   21.85    1.58
   6   4  -1   21.66    1.54
   6   4  -1   21.73    0.87
   4 -10  -1   19.84    1.31
  10  -6   1   21.26    1.32
  -4  10   1   21.00    1.32
  -4  10   1   21.46    1.25
  -4  10   1   22.57    1.23
  10  -6   1   21.27    1.53
  10  -6   1   22.75    1.11
  -4  10   1   21.90    1.57
  -6  -4   1   23.87    1.64
 -10   9  -1  783.37   15.10
   1 -10  -1  791.81   14.57
   1 -10  -1  787.39   14.57
   9   1  -1  774.03   14.85
   1 -10  -1  785.49   14.46
 -10   9  -1  763.38   14.93
   1 -10  -1  788.77   15.25
  10  -9   1  770.91   14.69
  -9  -1   1  767.44   14.48
  -1  10   1  767.68   14.13
  -9  -1   1  792.74   14.80
  10  -9   1  777.55   14.30
  -1  10   1  770.01   15.39
  -1  10   1  783.15   14.33
  10  -9   1  792.38   15.30
  -2 -10  -1  169.54    4.09
  12  -2  -1  171.36    4.57
  12  -2  -1  171.46    4.48
 -10  12  -1  172.02    4.68
  -2 -10  -1  167.43    4.09
  -2 -10  -1  172.66    4.97
 -10  12  -1  177.29    4.78
 -12   2   1  173.57    3.47
 -12   2   1  168.14    3.67
 -12   2   1  172.42    4.19
   2  10   1  175.06    3.70
  10 -12   1  171.13    4.16
   2  10   1  170.96    3.81
  10 -12   1  169.81    4.44
  10 -12   1  174.05    4.92
 -12   2   1  171.42    4.32
   2  10   1  163.74    5.02
  -5 -10  -1  195.32    4.49
  15  -5  -1  199.47    5.11
  -5 -10  -1  196.73    4.54
  15  -5  -1  196.10    5.20
  15  -5  -1  196.10    4.22
  15  -5  -1  206.89    4.61
 -10  15  -1  201.38    5.37
 -10  15  -1  203.37    5.41
  -5 -10  -1  193.03    5.61
  10 -15   1  202.12    4.76
  10 -15   1  203.37    5.07
 -15   5   1  197.71    4.56
  10 -15   1  201.81    5.61
   5  10   1  201.37    3.99
 -15   5   1  198.83    4.81
 -15   5   1  199.30    4.86
 -15   5   1  205.11    4.36
   5  10   1  203.69    5.98
   5  10   1  198.13    4.03
  18  -8  -1    6.25    1.08
  -8 -10  -1    8.20    0.81
 -10  18  -1    6.80    1.20
  -8 -10  -1    9.28    0.90
  18  -8  -1    6.34    0.88
  -8 -10  -1    6.84    1.23
  18  -8  -1    8.76    1.24
 -10  18  -1    9.02    1.30
  18  -8  -1    7.57    1.02
  10 -18   1    7.15    0.90
  10 -18   1    8.91    1.36
 -18   8   1    7.98    0.91
   8  10   1    9.12    0.48
 -18   8   1    7.94    0.99
  10 -18   1    7.38    1.02
 -18   8   1    8.68    1.02
 -18   8   1    8.71    1.11
   8  10   1    8.40    0.53
 -11 -10  -1    1.48    0.52
 -10  21  -1    0.34    0.77
  21 -11  -1    0.79    0.70
 -11 -10  -1    1.93    1.02
  21 -11  -1    2.34    0.88
  21 -11  -1    1.68    0.67
  21 -11  -1    0.95    0.71
 -10  21  -1    1.90    0.93
 -11 -10  -1    1.62    0.48
 -21  11   1    2.33    0.67
  10 -21   1    1.99    0.89
  10 -21   1    1.01    0.62
 -21  11   1    0.89    0.64
 -21  11   1    2.19    0.71
  10 -21   1    2.18    0.75
  18 -11  -1   77.30    2.82
 -11  -7  -1   75.06    2.03
  18 -11  -1   74.56    2.95
 -11  -7  -1   74.00    2.24
  18 -11  -1   72.75    2.98
  -7  18  -1   73.49    3.00
  -7  18  -1   77.39    3.04
 -11  -7  -1   78.96    3.44
  18 -11  -1   77.41    2.79
  11   7   1   75.62    1.78
 -18  11   1   76.90    2.71
   7 -18   1   73.00    2.55
 -18  11   1   74.80    2.63
   7 -18   1   77.44    3.20
 -18  11   1   74.94    2.76
   7 -18   1   76.78    2.70
 -18  11   1   78.81    2.68
  15 -11  -1   50.35    2.37
 -11  -4  -1   51.62    1.40
  -4  15  -1   49.53    2.31
  15 -11  -1   52.57    2.21
  15 -11  -1   51.54    2.30
 -11  -4  -1   51.62    1.83
  -4  15  -1   52.12    2.37
 -11  -4  -1   55.07    1.89
  15 -11  -1   48.38    2.23
   4 -15   1   51.06    2.06
   4 -15   1   51.18    2.32
 -15  11   1   50.31    2.15
 -15  11   1   51.44    2.11
 -15  11   1   54.35    2.20
  11   4   1   54.38    1.58
 -15  11   1   52.92    2.14
  12 -11  -1   10.80    1.23
  -1  12  -1   10.13    1.20
  12 -11  -1   14.76    1.39
  12 -11  -1   10.09    1.18
  12 -11  -1    9.31    1.17
  -1  12  -1    8.94    1.04
 -11  -1  -1    9.68    1.05
 -11  -1  -1   10.13    1.04
 -12  11   1   11.85    1.25
 -12  11   1   10.86    1.19
  11   1   1   11.80    0.97
  11   1   1   10.22    0.83
 -12  11   1   12.50    1.27
 -12  11   1   12.68    1.17
  11   1   1   10.03    0.56
   1 -12   1   10.48    1.07
   1 -12   1    9.45    1.15
   9 -11  -1   14.13    1.30
   9 -11  -1   14.51    1.38
   9 -11  -1   14.18    1.40
 -11   2  -1   13.56    1.28
 -11   2  -1   14.51    1.24
   9 -11  -1   15.08    1.40
   2   9  -1   14.09    1.16
  -9  11   1   13.70    1.32
  11  -2   1   14.69    1.24
  -2  -9   1   13.48    1.10
  11  -2   1   12.44    1.07
  11  -2   1   13.42    1.09
  -9  11   1   12.39    1.18
  -9  11   1   14.23    1.29
  -2  -9   1   14.49    1.59
  -2  -9   1   13.65    1.21
  -9  11   1   15.89    1.22
  11  -2   1   13.60    0.82
 -11   5  -1   85.40    3.13
   5   6  -1   91.02    3.00
   5   6  -1   87.69    2.24
   6 -11  -1   84.97    2.94
 -11   5  -1   88.53    2.88
   6 -11  -1   87.86    2.86
   6 -11  -1   87.30    2.76
   6 -11  -1   85.10    2.85
  -6  11   1   91.58    2.79
  -6  11   1   87.00    3.03
  -6  11   1   88.56    2.60
  -5  -6   1   86.65    2.19
  -6  11   1   86.89    2.67
  -5  -6   1   90.60    3.04
  11  -5   1   86.69    2.63
  11  -5   1   88.82    2.88
  11  -5   1   91.70    2.33
 -11   8  -1  337.06    7.55
   3 -11  -1  330.39    7.53
   3 -11  -1  325.81    6.91
   3 -11  -1  329.56    7.04
   8   3  -1  334.25    7.24
   3 -11  -1  325.86    7.05
 -11   8  -1  336.87    7.37
  -3  11   1  336.65    6.68
  -8  -3   1  332.45    5.96
  11  -8   1  327.55    6.69
  11  -8   1  325.52    7.06
  -3  11   1  326.47    7.64
  11  -8   1  334.19    7.72
  -8  -3   1  326.96    7.23
  -3  11   1  339.96    6.91
   0 -11  -1  232.62    5.11
  11   0  -1  220.12    5.53
   0 -11  -1  235.36    5.96
 -11  11  -1  232.42    5.75
 -11  11  -1  232.98    5.85
   0 -11  -1  233.72    5.26
   0 -11  -1  227.32    5.25
   0  11   1  228.83    4.99
  11 -11   1  232.24    5.15
 -11   0   1  235.47    5.20
  11 -11   1  233.91    6.05
   0  11   1  228.47    4.79
 -11   0   1  224.02    5.41
  11 -11   1  231.99    5.51
   0  11   1  233.70    6.16
 -11   0   1  233.94    4.35
  14  -3  -1  123.74    3.72
  14  -3  -1  117.02    3.72
  -3 -11  -1  128.78    3.34
  -3 -11  -1  136.24    4.32
 -11  14  -1  128.73    4.01
  -3 -11  -1  123.19    3.32
 -11  14  -1  122.81    3.90
 -14   3   1  125.12    3.42
  11 -14   1  128.35    3.43
  11 -14   1  127.57    3.74
   3  11   1  119.84    4.33
 -14   3   1  123.08    3.05
 -14   3   1  123.69    2.86
 -14   3   1  131.71    3.54
  11 -14   1  123.74    4.11
   3  11   1  126.29    2.96
   3  11   1  126.29    2.80
  -6 -11  -1   10.78    1.00
  -6 -11  -1   12.80    1.71
  -6 -11  -1   11.10    0.97
  17  -6  -1   10.79    0.93
  17  -6  -1   12.35    1.43
 -11  17  -1    9.26    1.30
 -11  17  -1   11.49    1.42
  17  -6  -1   13.36    1.37
  17  -6  -1    9.93    1.06
   6  11   1   10.59    0.63
 -17   6   1   11.27    1.12
 -17   6   1   13.46    1.10
 -17   6   1   12.56    1.10
   6  11   1   12.57    1.82
  11 -17   1   12.51    1.59
   6  11   1   12.86    0.71
  11 -17   1   11.12    1.13
  11 -17   1   10.86    1.02
 -17   6   1   12.10    0.95
 -11  20  -1   -0.28    0.69
  20  -9  -1    0.76    0.68
  20  -9  -1    0.01    0.60
  20  -9  -1   -0.11    0.67
  20  -9  -1    0.63    0.54
  -9 -11  -1    0.82    0.45
  -9 -11  -1    0.68    0.48
 -11  20  -1   -0.37    0.69
  -9 -11  -1   -0.17    0.78
 -20   9   1    0.40    0.53
  11 -20   1    0.62    0.54
 -20   9   1   -0.08    0.47
  11 -20   1    0.78    0.59
  11 -20   1    0.91    0.89
 -20   9   1    0.40    0.54
 -20   9   1    0.45    0.53
 -11  23  -1    9.79    1.47
  23 -12  -1   10.52    1.21
 -12 -11  -1    8.51    0.83
  23 -12  -1    8.82    1.31
 -12 -11  -1    9.77    0.93
  23 -12  -1   10.48    1.46
  23 -12  -1   10.02    1.41
 -11  23  -1    9.95    1.48
 -12 -11  -1   10.99    1.66
 -23  12   1   10.24    1.23
 -23  12   1   11.94    1.25
 -23  12   1    8.30    1.12
  11 -23   1   10.50    1.24
  11 -23   1   10.52    1.28
  11 -23   1   11.35    1.61
  -8  20  -1    6.26    1.17
  -8  20  -1    7.80    1.30
  20 -12  -1    4.99    1.07
  20 -12  -1    7.22    1.08
 -12  -8  -1    5.87    0.64
 -12  -8  -1    6.10    0.76
  20 -12  -1    7.40    1.16
 -12  -8  -1    8.29    1.52
  20 -12  -1    5.45    1.03
  12   8   1    7.39    0.44
   8 -20   1    6.13    1.22
 -20  12   1    7.99    1.08
 -20  12   1    8.50    1.07
   8 -20   1    7.12    1.02
 -20  12   1    6.17    0.94
 -12  -5  -1    8.91    0.91
  -5  17  -1   10.03    1.31
  17 -12  -1   12.95    1.44
  17 -12  -1   10.21    1.40
  17 -12  -1    8.20    1.10
  17 -12  -1    9.67    1.18
  -5  17  -1    9.46    1.21
 -12  -5  -1    9.95    0.95
   5 -17   1   11.34    1.00
 -17  12   1   10.82    1.23
 -17  12   1    8.42    1.10
 -17  12   1   10.15    1.14
   5 -17   1    9.16    1.31
  12   5   1   10.61    0.68
   5 -17   1   10.33    1.09
  14 -12  -1   22.76    1.69
 -12  -2  -1   23.11    1.34
  -2  14  -1   25.91    1.64
  14 -12  -1   22.80    1.56
 -12  -2  -1   23.06    1.37
  14 -12  -1   24.07    1.50
  -2  14  -1   22.90    1.62
  14 -12  -1   18.26    1.52
 -14  12   1   23.32    1.46
   2 -14   1   21.56    1.49
 -14  12   1   21.61    1.51
  12   2   1   22.67    0.61
  12   2   1   23.26    1.12
 -14  12   1   23.85    1.49
   2 -14   1   21.50    1.35
 -14  12   1   20.26    1.40
  12   2   1   23.57    0.69
  11 -12  -1   26.72    1.71
  11 -12  -1   26.44    1.75
  11 -12  -1   30.83    1.87
   1  11  -1   30.44    1.75
   1  11  -1   28.41    1.57
  11 -12  -1   27.02    1.65
 -12   1  -1   29.33    1.59
 -12   1  -1   27.17    1.58
 -11  12   1   26.53    1.53
  -1 -11   1   28.30    1.50
  12  -1   1   28.50    1.39
  12  -1   1   28.53    1.27
  12  -1   1   27.85    1.01
 -11  12   1   28.47    1.70
 -11  12   1   30.35    1.60
  -1 -11   1   28.68    1.55
 -11  12   1   29.11    1.71
  12  -1   1   30.24    1.42
   8 -12  -1   82.53    2.86
   4   8  -1   80.62    2.35
 -12   4  -1   82.87    2.76
   8 -12  -1   80.36    2.71
 -12   4  -1   81.55    2.72
   8 -12  -1   84.49    2.90
   8 -12  -1   82.44    2.80
  -4  -8   1   80.89    2.30
  -4  -8   1   82.37    2.58
  12  -4   1   81.71    2.14
  12  -4   1   81.96    2.71
  -8  12   1   87.23    2.62
  -8  12   1   79.39    2.69
  12  -4   1   80.70    2.55
  -4  -8   1   78.73    2.99
  -8  12   1   81.46    2.94
   5 -12  -1  269.11    6.01
   5 -12  -1  263.59    6.30
 -12   7  -1  261.90    6.13
   5 -12  -1  258.24    5.82
 -12   7  -1  261.59    6.38
   5 -12  -1  255.44    5.98
   7   5  -1  259.34    5.21
   7   5  -1  259.23    6.03
  12  -7   1  258.57    5.86
  -7  -5   1  263.84    5.05
  -5  12   1  266.55    5.67
  12  -7   1  264.53    6.14
  12  -7   1  258.88    5.40
  -5  12   1  261.06    6.43
  -5  12   1  267.02    5.84
  -7  -5   1  254.69    6.12
   2 -12  -1   92.63    3.34
  10   2  -1   83.72    2.92
   2 -12  -1   90.95    2.82
   2 -12  -1   86.62    2.66
 -12  10  -1   87.82    3.12
   2 -12  -1   85.55    2.79
 -12  10  -1   85.88    3.12
  12 -10   1   86.29    2.86
  -2  12   1   89.30    2.42
 -10  -2   1   85.77    2.92
 -10  -2   1   85.37    1.96
 -10  -2   1   86.62    2.62
  12 -10   1   87.23    3.30
  -2  12   1   82.50    3.33
  -2  12   1   84.40    2.57
  12 -10   1   85.53    2.54
  13  -1  -1   94.05    3.20
  -1 -12  -1  101.40    2.96
 -12  13  -1   95.11    3.36
  -1 -12  -1  105.82    3.67
  -1 -12  -1   97.83    2.89
  13  -1  -1   98.00    3.18
 -12  13  -1   97.89    3.45
 -13   1   1  103.17    2.90
   1  12   1   98.83    3.82
 -13   1   1   97.87    3.03
  12 -13   1   95.75    3.18
 -13   1   1   98.28    2.26
  12 -13   1   96.79    2.89
   1  12   1   98.87    2.45
   1  12   1   97.72    2.61
  12 -13   1   96.45    3.64
  -4 -12  -1   32.32    2.15
  16  -4  -1   32.64    1.96
  -4 -12  -1   32.78    1.58
 -12  16  -1   31.22    1.97
  16  -4  -1   32.58    1.88
 -12  16  -1   35.60    2.12
  -4 -12  -1   30.75    1.50
 -16   4   1   29.65    1.59
 -16   4   1   31.88    1.43
  12 -16   1   31.33    1.65
   4  12   1   27.82    2.33
   4  12   1   33.71    1.08
  12 -16   1   33.99    2.29
  12 -16   1   34.33    1.84
 -16   4   1   29.64    1.61
   4  12   1   31.13    1.19
 -16   4   1   33.09    1.33
  -7 -12  -1   28.29    1.39
  19  -7  -1   26.86    1.32
  -7 -12  -1   29.34    2.22
  19  -7  -1   25.88    1.58
 -12  19  -1   29.35    1.99
  19  -7  -1   27.80    1.82
  19  -7  -1   28.17    1.89
  -7 -12  -1   25.17    1.38
 -12  19  -1   34.51    2.15
   7  12   1   29.01    0.86
 -19   7   1   28.80    1.52
 -19   7   1   26.79    1.39
   7  12   1   29.37    0.88
 -19   7   1   29.05    1.63
  12 -19   1   29.90    2.15
  12 -19   1   29.67    2.01
 -19   7   1   28.26    1.52
  12 -19   1   28.33    1.63
   7  12   1   29.81    2.40
 -10 -12  -1    5.49    0.71
  22 -10  -1    5.98    1.16
 -10 -12  -1    4.41    0.72
  22 -10  -1    3.69    0.93
 -12  22  -1    3.89    1.17
  22 -10  -1    4.33    0.84
  22 -10  -1    5.43    1.07
 -12  22  -1    3.84    1.05
 -10 -12  -1    6.02    1.38
 -22  10   1    3.25    0.76
  12 -22   1    5.26    0.94
 -22  10   1    4.29    0.83
  12 -22   1    3.81    1.19
  12 -22   1    3.56    0.78
 -22  10   1    4.03    0.90
 -22  10   1    3.90    0.81
  25 -13  -1    1.16    0.91
  25 -13  -1    3.47    1.04
 -12  25  -1    1.56    0.90
 -13 -12  -1    3.00    0.61
 -12  25  -1    2.98    1.09
 -13 -12  -1    0.13    0.88
  25 -13  -1    0.87    0.71
  25 -13  -1    1.17    0.89
 -13 -12  -1    2.07    0.61
 -25  13   1    2.84    0.85
  12 -25   1    1.74    0.98
 -25  13   1    3.28    0.95
 -25  13   1    3.28    0.84
  12 -25   1    2.98    0.81
  12 -25   1    2.27    0.82
  22 -13  -1    0.41    0.70
  22 -13  -1    1.03    0.78
 -13  -9  -1    1.21    0.97
  -9  22  -1    0.02    0.62
  -9  22  -1   -0.16    0.66
  22 -13  -1    0.73    0.65
  22 -13  -1    0.07    0.60
 -13  -9  -1    0.45    0.45
 -13  -9  -1    0.16    0.37
   9 -22   1    0.79    0.61
   9 -22   1    1.88    0.65
 -22  13   1    0.17    0.57
 -22  13   1    1.08    0.62
   9 -22   1    0.58    0.77
  13   9   1    0.32    0.18
 -22  13   1    1.07    0.62
  19 -13  -1    7.10    1.19
 -13  -6  -1    6.37    0.80
 -13  -6  -1    5.46    0.76
  -6  19  -1    4.93    1.06
  19 -13  -1    6.00    1.05
  19 -13  -1    5.05    1.06
  -6  19  -1    5.33    1.32
  19 -13  -1    7.98    1.15
 -13  -6  -1    7.22    1.40
   6 -19   1    7.76    0.99
 -19  13   1    3.81    0.86
 -19  13   1    4.86    0.91
 -19  13   1    5.45    0.95
  13   6   1    5.70    0.51
   6 -19   1    7.74    1.02
   6 -19   1    6.18    1.13
  16 -13  -1    9.50    1.25
  16 -13  -1    9.40    1.27
  16 -13  -1   10.04    1.23
  -3  16  -1    9.72    1.24
 -13  -3  -1    9.61    0.98
  -3  16  -1    8.55    1.18
 -13  -3  -1   10.26    1.00
  16 -13  -1   10.85    1.32
 -16  13   1    7.92    1.04
   3 -16   1    9.89    1.07
 -16  13   1    9.75    1.18
   3 -16   1    8.58    1.16
  13   3   1    9.84    0.75
 -16  13   1    8.97    1.08
  13 -13  -1    7.91    1.10
  13 -13  -1    8.05    1.12
   0  13  -1    6.53    1.00
 -13   0  -1    8.83    1.02
   0  13  -1    7.29    1.09
  13 -13  -1    9.44    1.20
 -13   0  -1    8.18    1.01
  13 -13  -1    8.14    1.12
  13   0   1    7.51    0.52
   0 -13   1    7.19    0.91
 -13  13   1    6.64    1.01
  13   0   1    7.49    0.76
   0 -13   1    8.38    1.09
 -13  13   1    7.10    0.97
 -13  13   1    9.37    1.16
  13   0   1    7.32    0.80
 -13   3  -1    6.84    1.08
   3  10  -1    6.85    0.89
  10 -13  -1    5.57    0.96
  10 -13  -1    7.58    1.17
 -13   3  -1    6.88    1.02
  10 -13  -1    7.11    1.17
  10 -13  -1    6.25    1.12
  -3 -10   1    5.31    1.16
  -3 -10   1    5.93    0.82
  13  -3   1    7.09    0.66
 -10  13   1    5.41    0.91
 -10  13   1    9.14    1.25
  -3 -10   1    6.95    0.92
 -10  13   1    5.73    0.91
  13  -3   1    5.98    0.87
  13  -3   1    5.71    0.92
   7 -13  -1   54.39    2.35
 -13   6  -1   55.37    2.56
   7 -13  -1   53.80    2.21
   7 -13  -1   57.98    2.31
 -13   6  -1   55.10    2.29
   6   7  -1   55.53    1.86
   7 -13  -1   56.70    2.47
  -6  -7   1   58.39    2.52
  13  -6   1   56.58    2.32
  -6  -7   1   53.80    1.71
  13  -6   1   57.96    2.20
  -7  13   1   56.41    2.22
  -7  13   1   56.65    2.56
  13  -6   1   54.83    1.80
  -7  13   1   59.97    2.13
   4 -13  -1   15.07    1.35
   4 -13  -1   15.54    1.28
   4 -13  -1   14.51    1.38
 -13   9  -1   16.27    1.57
   9   4  -1   15.53    1.53
   4 -13  -1   13.74    1.55
 -13   9  -1   16.56    1.71
  13  -9   1   15.92    1.08
  13  -9   1   14.18    1.67
  13  -9   1   15.23    1.37
  -4  13   1   18.07    1.69
  -4  13   1   15.67    1.12
  -9  -4   1   15.08    0.80
  -4  13   1   17.15    1.27
  -9  -4   1   17.35    1.58
  12   1  -1  113.25    3.50
   1 -13  -1  112.00    3.32
 -13  12  -1  122.70    3.89
   1 -13  -1  116.83    3.35
   1 -13  -1  111.66    3.85
   1 -13  -1  114.72    3.14
 -13  12  -1  113.18    3.69
  -1  13   1  118.35    4.18
  -1  13   1  116.12    2.85
  -1  13   1  115.38    3.05
 -12  -1   1  112.81    3.38
  13 -12   1  112.40    3.43
  13 -12   1  115.54    3.18
  13 -12   1  116.84    4.09
 -12  -1   1  109.43    3.07
  -2 -13  -1   26.24    2.03
 -13  15  -1   27.06    1.94
 -13  15  -1   26.06    1.82
  -2 -13  -1   24.08    1.43
  15  -2  -1   26.42    1.70
  15  -2  -1   24.54    1.64
  -2 -13  -1   25.60    1.45
  13 -15   1   24.40    1.55
 -15   2   1   24.93    1.46
   2  13   1   24.04    2.02
   2  13   1   25.83    1.16
 -15   2   1   25.16    1.41
   2  13   1   25.25    1.04
 -15   2   1   26.26    1.14
  13 -15   1   25.67    1.51
  13 -15   1   25.75    1.94
 -15   2   1   25.17    1.09
 -13  18  -1    0.99    0.78
 -13  18  -1    0.33    0.69
  18  -5  -1    0.14    0.68
  -5 -13  -1   -0.13    0.46
  18  -5  -1    2.60    0.87
  -5 -13  -1    2.10    0.99
  -5 -13  -1    0.80    0.54
   5  13   1    1.26    1.05
   5  13   1    1.02    0.29
 -18   5   1    0.55    0.52
 -18   5   1    0.32    0.46
   5  13   1    0.70    0.32
  13 -18   1    0.51    0.83
  13 -18   1   -0.03    0.63
  13 -18   1    0.64    0.60
 -18   5   1    0.11    0.50
 -18   5   1    1.32    0.48
  -8 -13  -1   18.26    1.16
  21  -8  -1   14.23    1.42
  21  -8  -1   14.66    1.44
  21  -8  -1   13.52    1.49
 -13  21  -1   12.64    1.56
 -13  21  -1   13.92    1.65
  -8 -13  -1   16.20    1.15
  -8 -13  -1   13.50    1.76
  21  -8  -1   14.59    1.08
 -21   8   1   14.98    1.23
 -21   8   1   17.05    1.19
 -21   8   1   16.25    1.23
 -21   8   1   16.23    1.25
  13 -21   1   17.53    1.40
  13 -21   1   14.70    1.32
  13 -21   1   16.46    1.98
   8  13   1   19.91    2.29
 -11 -13  -1    4.29    0.69
 -11 -13  -1    3.53    0.71
 -13  24  -1    2.48    1.02
  24 -11  -1    1.82    0.91
 -11 -13  -1    2.16    1.11
  24 -11  -1    2.84    1.00
  24 -11  -1    2.96    0.78
  24 -11  -1    3.07    0.99
 -13  24  -1    3.34    1.10
  13 -24   1    3.40    0.88
 -24  11   1    3.07    0.79
  13 -24   1    1.85    1.03
 -24  11   1    3.25    0.89
  13 -24   1    2.89    0.76
 -14 -13  -1    0.28    0.47
 -13  27  -1    1.16    0.98
 -14 -13  -1   -0.18    0.90
 -14 -13  -1    1.55    0.61
  27 -14  -1    1.53    1.03
  27 -14  -1    0.08    0.64
  27 -14  -1    1.41    0.89
  27 -14  -1    0.44    0.90
 -13  27  -1    1.43    0.98
 -27  14   1    0.76    0.74
  13 -27   1    1.01    0.75
  13 -27   1    0.35    0.66
  13 -27   1    1.04    0.98
 -27  14   1    0.77    0.67
 -27  14   1    1.51    0.76
 -14 -10  -1    0.60    0.42
  24 -14  -1    0.75    0.70
  24 -14  -1    0.95    0.88
 -10  24  -1    1.35    1.00
 -14 -10  -1    1.42    0.53
  24 -14  -1   -0.42    0.72
  24 -14  -1    1.25    0.87
 -10  24  -1    1.21    0.84
 -14 -10  -1   -0.04    0.91
  10 -24   1    0.57    0.86
 -24  14   1    0.43    0.63
  10 -24   1    1.00    0.62
 -24  14   1    0.96    0.68
  10 -24   1    0.71    0.60
 -24  14   1    0.44    0.64
  -7  21  -1    1.37    0.86
  21 -14  -1    2.60    0.90
  21 -14  -1    1.87    0.82
  21 -14  -1    2.91    0.94
  -7  21  -1    5.09    1.10
 -14  -7  -1    3.74    0.66
 -14  -7  -1    2.52    1.09
 -14  -7  -1    2.49    0.58
  21 -14  -1    2.82    0.84
  14   7   1    2.44    0.36
   7 -21   1    2.67    1.01
 -21  14   1    2.32    0.77
 -21  14   1    4.16    0.92
   7 -21   1    3.35    0.77
 -21  14   1    3.19    0.81
   7 -21   1    2.94    0.76
  18 -14  -1    3.58    0.91
  -4  18  -1    5.65    1.13
  -4  18  -1    3.69    0.92
  18 -14  -1    3.70    0.91
  18 -14  -1    3.48    0.89
 -14  -4  -1    3.49    0.69
 -14  -4  -1    4.65    0.73
  18 -14  -1    4.38    0.96
 -18  14   1    2.36    0.72
  14   4   1    4.03    0.51
   4 -18   1    3.99    0.72
 -18  14   1    4.88    0.91
   4 -18   1    2.22    0.69
   4 -18   1    3.58    0.91
 -18  14   1    3.41    0.82
 -14  -1  -1   10.14    1.06
 -14  -1  -1    9.51    1.02
  15 -14  -1   11.64    1.38
  15 -14  -1   11.60    1.36
  15 -14  -1    9.32    1.23
  -1  15  -1   10.47    1.26
  -1  15  -1    8.66    1.11
  15 -14  -1   11.95    1.23
   1 -15   1   11.70    1.18
 -15  14   1   12.45    1.39
   1 -15   1    9.78    1.04
 -15  14   1    8.44    1.04
 -15  14   1   11.22    1.24
  14   1   1   10.62    0.85
 -14   2  -1    6.91    0.98
 -14   2  -1    7.89    1.06
   2  12  -1    5.60    0.90
  12 -14  -1    5.63    1.07
  12 -14  -1    5.99    1.02
  12 -14  -1    6.59    1.14
   2  12  -1    6.20    1.00
  12 -14  -1    7.91    1.18
 -12  14   1    5.17    0.90
  14  -2   1    7.25    0.79
  -2 -12   1    6.93    0.91
  14  -2   1    5.51    0.58
 -12  14   1    7.93    1.24
  -2 -12   1    5.95    0.84
  14  -2   1    6.16    0.83
 -12  14   1    5.74    0.88
  14  -2   1    5.86    0.81
   9 -14  -1   15.81    1.56
 -14   5  -1   13.07    1.32
   9 -14  -1   13.58    1.21
   9 -14  -1   12.62    1.32
   5   9  -1   10.22    1.04
 -14   5  -1   12.78    1.35
   9 -14  -1   13.11    1.39
  -9  14   1   12.53    1.26
  14  -5   1   13.96    1.37
  14  -5   1   13.98    1.17
  -9  14   1   14.61    1.58
  -5  -9   1   13.26    1.52
  -5  -9   1   13.78    1.19
  -9  14   1   11.55    1.14
  -5  -9   1   14.44    1.03
  14  -5   1   12.54    0.88
   6 -14  -1   88.13    2.97
   8   6  -1   88.40    3.01
 -14   8  -1   91.26    3.07
 -14   8  -1   85.84    3.22
   6 -14  -1   84.62    2.90
   6 -14  -1   84.67    3.21
   8   6  -1   83.89    2.41
   6 -14  -1   88.06    2.81
  14  -8   1   84.66    2.76
  -6  14   1   85.49    3.26
  -8  -6   1   83.48    2.19
  14  -8   1   81.76    3.05
  -6  14   1   88.36    2.78
  -6  14   1   83.72    2.58
  14  -8   1   87.29    2.46
  -8  -6   1   83.45    3.00
  11   3  -1  205.69    5.15
 -14  11  -1  215.39    5.64
 -14  11  -1  216.99    5.55
   3 -14  -1  211.21    4.90
   3 -14  -1  205.15    5.08
   3 -14  -1  211.84    5.65
   3 -14  -1  209.79    5.12
  -3  14   1  210.86    4.86
  -3  14   1  204.26    5.84
 -11  -3   1  203.29    4.25
  -3  14   1  206.48    4.59
  14 -11   1  206.56    5.12
  14 -11   1  213.90    5.85
  14 -11   1  209.05    4.79
 -11  -3   1  205.07    4.74
 -11  -3   1  206.31    5.15
   0 -14  -1   -1.26    0.44
  14   0  -1   -0.32    0.66
  14   0  -1    0.14    0.64
 -14  14  -1    0.28    0.78
   0 -14  -1   -0.34    0.49
   0 -14  -1   -0.42    0.51
   0 -14  -1    0.60    0.77
 -14  14  -1   -0.34    0.71
   0  14   1   -0.01    0.42
 -14   0   1    0.11    0.61
  14 -14   1    0.17    0.79
  14 -14   1   -0.19    0.46
 -14   0   1    0.37    0.50
   0  14   1    0.25    0.97
  14 -14   1    0.11    0.63
   0  14   1   -0.56    0.31
 -14   0   1    0.31    0.39
  17  -3  -1   22.09    1.58
  17  -3  -1   21.53    1.67
  -3 -14  -1   22.82    1.40
  -3 -14  -1   21.98    1.34
 -14  17  -1   22.94    1.78
  -3 -14  -1   18.46    1.75
 -17   3   1   21.76    1.13
 -17   3   1   21.98    1.13
 -17   3   1   25.35    1.42
   3  14   1   21.81    0.92
   3  14   1   20.47    2.04
  14 -17   1   21.27    1.89
  14 -17   1   18.92    1.78
 -17   3   1   23.11    1.39
   3  14   1   22.73    1.05
  -6 -14  -1   11.26    1.06
 -14  20  -1   10.63    1.46
  20  -6  -1   11.99    1.47
  -6 -14  -1    9.37    1.43
 -14  20  -1    9.35    1.43
  -6 -14  -1    9.43    0.99
  20  -6  -1    9.61    1.29
 -20   6   1    9.89    1.00
  14 -20   1    7.76    1.39
   6  14   1   10.09    0.61
  14 -20   1   10.57    1.11
  14 -20   1    9.01    1.20
   6  14   1    8.77    1.60
 -20   6   1   10.55    1.02
 -20   6   1   10.58    0.97
 -20   6   1    9.84    1.00
   6  14   1    9.76    0.51
  23  -9  -1   14.71    1.48
  -9 -14  -1   10.57    1.71
  23  -9  -1   12.09    1.05
  -9 -14  -1   12.08    1.03
 -14  23  -1   12.14    1.67
 -14  23  -1    9.80    1.46
  -9 -14  -1   14.14    1.14
  23  -9  -1   10.03    1.45
  23  -9  -1   12.45    1.61
  14 -23   1   12.03    1.27
 -23   9   1   12.75    1.20
   9  14   1   10.60    1.99
 -23   9   1   11.87    1.13
 -23   9   1   13.79    1.16
 -23   9   1   10.63    1.29
  14 -23   1   12.50    1.87
  14 -23   1   13.15    1.28
  26 -12  -1    3.00    0.94
  26 -12  -1    2.78    0.79
 -14  26  -1    3.68    1.21
 -12 -14  -1    2.58    0.70
 -12 -14  -1    2.97    0.64
 -12 -14  -1    3.37    1.21
  26 -12  -1    1.97    1.00
 -14  26  -1    2.62    1.09
  26 -12  -1    2.12    1.02
  14 -26   1    1.65    0.80
  14 -26   1    2.50    0.88
 -26  12   1    3.26    0.83
  14 -26   1    2.66    1.15
 -26  12   1    3.94    0.92
 -26  12   1    0.80    0.74
 -15 -14  -1    0.92    1.06
  29 -15  -1    0.34    0.92
  29 -15  -1    2.20    0.82
 -14  29  -1    2.03    1.07
  29 -15  -1    0.71    0.86
 -14  29  -1    0.40    0.85
 -15 -14  -1    0.51    0.53
 -15 -14  -1    1.96    0.64
  29 -15  -1    2.11    1.08
 -29  15   1    0.86    0.72
  14 -29   1    2.32    0.83
  14 -29   1    3.05    1.20
 -29  15   1    0.80    0.68
 -29  15   1    1.91    0.88
  14 -29   1    1.11    0.68
 -15 -11  -1    7.70    0.79
  26 -15  -1    6.26    1.33
  26 -15  -1    8.86    1.30
 -15 -11  -1    6.56    0.87
  26 -15  -1    8.40    1.46
 -11  26  -1    6.02    1.38
 -15 -11  -1    7.42    1.50
 -11  26  -1    6.47    1.30
  26 -15  -1    6.33    1.38
  11 -26   1    7.43    1.16
 -26  15   1    6.57    1.24
 -26  15   1    6.89    1.17
  11 -26   1    6.72    1.53
 -26  15   1    7.17    1.12
  11 -26   1    7.40    1.10
  -8  23  -1   20.48    1.80
  -8  23  -1   19.13    1.81
 -15  -8  -1   18.98    1.20
  23 -15  -1   19.48    1.75
  23 -15  -1   22.83    1.85
 -15  -8  -1   17.80    2.12
  23 -15  -1   19.71    1.65
  23 -15  -1   18.25    1.74
 -23  15   1   19.61    1.66
 -23  15   1   18.80    1.54
 -23  15   1   19.82    1.54
   8 -23   1   17.59    1.78
   8 -23   1   18.67    1.45
  15   8   1   18.60    0.73
   8 -23   1   18.60    1.43
 -15  -5  -1    2.76    0.64
  20 -15  -1    3.70    1.04
  20 -15  -1    3.27    0.97
  20 -15  -1    3.59    0.94
  -5  20  -1    2.79    0.91
  20 -15  -1    1.82    0.79
  -5  20  -1    2.45    1.01
 -15  -5  -1    2.62    0.62
   5 -20   1    2.73    0.98
 -20  15   1    3.00    0.77
   5 -20   1    1.52    0.60
 -20  15   1    2.83    0.78
  15   5   1    2.95    0.45
   5 -20   1    2.15    0.66
 -20  15   1    1.45    0.75
  17 -15  -1   13.07    1.42
  -2  17  -1   12.60    1.43
  -2  17  -1   12.27    1.37
 -15  -2  -1   12.61    1.10
 -15  -2  -1   12.15    1.09
  17 -15  -1   12.29    1.53
  17 -15  -1   14.34    1.75
  17 -15  -1   11.82    1.37
 -17  15   1   13.50    1.29
  15   2   1   13.20    0.84
   2 -17   1   11.91    1.39
 -17  15   1   13.56    1.31
 -17  15   1   14.30    1.38
   2 -17   1   11.60    1.03
   1  14  -1   38.90    1.97
  14 -15  -1   36.99    2.07
  14 -15  -1   39.60    2.04
 -15   1  -1   40.31    1.88
   1  14  -1   38.11    1.94
  14 -15  -1   40.10    2.06
 -15   1  -1   39.31    1.81
  14 -15  -1   41.62    2.14
  15  -1   1   39.69    1.39
  15  -1   1   42.25    1.17
 -14  15   1   41.90    1.99
  -1 -14   1   44.06    1.77
  15  -1   1   39.34    1.61
  15  -1   1   39.54    1.38
  -1 -14   1   39.09    1.93
 -14  15   1   42.91    1.98
 -14  15   1   44.99    2.24
   4  11  -1   19.82    1.30
  11 -15  -1   19.33    1.54
  11 -15  -1   20.96    1.56
  11 -15  -1   19.83    1.59
  11 -15  -1   18.39    1.39
 -15   4  -1   16.99    1.44
 -15   4  -1   18.15    1.39
  -4 -11   1   19.57    1.29
 -11  15   1   20.19    1.46
 -11  15   1   16.99    1.62
  -4 -11   1   18.10    1.21
  15  -4   1   20.83    1.26
  15  -4   1   18.77    1.37
  -4 -11   1   18.86    1.70
  15  -4   1   18.56    0.95
 -11  15   1   20.49    1.36
   7   8  -1   14.25    1.14
   8 -15  -1   13.05    1.37
   8 -15  -1   14.60    1.56
 -15   7  -1   13.83    1.30
   8 -15  -1   17.09    1.35
   8 -15  -1   15.92    1.45
 -15   7  -1   16.47    1.74
  -7  -8   1   13.49    1.00
  -7  -8   1   14.50    1.52
  -8  15   1   15.76    1.68
  -8  15   1   14.22    1.16
  15  -7   1   12.57    1.17
  -8  15   1   15.99    1.31
  15  -7   1   14.32    0.98
  15  -7   1   13.56    1.43
  10   5  -1   20.34    1.54
   5 -15  -1   20.15    1.37
   5 -15  -1   19.37    1.39
 -15  10  -1   18.82    1.55
   5 -15  -1   22.91    1.75
   5 -15  -1   21.86    1.53
 -15  10  -1   18.90    1.78
  15 -10   1   21.02    1.39
  -5  15   1   17.34    1.31
  15 -10   1   22.76    2.05
 -10  -5   1   19.35    1.58
 -10  -5   1   19.37    0.99
  15 -10   1   19.75    1.22
 -10  -5   1   18.91    1.22
  -5  15   1   18.81    1.72
  -5  15   1   21.27    1.24
   2 -15  -1   72.89    2.42
  13   2  -1   73.77    2.71
   2 -15  -1   72.42    2.60
 -15  13  -1   70.72    2.91
 -15  13  -1   75.38    3.12
   2 -15  -1   72.91    3.14
   2 -15  -1   70.75    2.58
 -13  -2   1   76.96    2.37
  15 -13   1   70.85    2.67
  -2  15   1   73.42    2.34
 -13  -2   1   70.69    2.58
  -2  15   1   72.24    2.15
 -13  -2   1   69.17    2.03
  15 -13   1   71.44    3.18
  15 -13   1   75.81    2.51
  -2  15   1   75.38    3.33
  16  -1  -1    4.24    0.93
 -15  16  -1    2.32    0.85
 -15  16  -1    2.07    0.89
  -1 -15  -1    3.23    0.75
  -1 -15  -1    3.74    0.73
  16  -1  -1    2.38    0.84
  -1 -15  -1    3.45    1.01
  -1 -15  -1    3.20    0.71
  15 -16   1    3.47    0.79
 -16   1   1    2.36    0.43
  15 -16   1    1.65    0.94
   1  15   1    7.75    1.45
 -16   1   1    4.47    0.76
 -16   1   1    4.62    0.61
   1  15   1    2.92    0.50
  15 -16   1    3.41    1.01
 -16   1   1    3.27    0.74
   1  15   1    3.07    0.57
  -4 -15  -1   39.46    1.80
  -4 -15  -1   38.17    1.78
 -15  19  -1   38.45    2.30
  19  -4  -1   39.81    2.13
  -4 -15  -1   35.83    2.36
 -15  19  -1   36.17    2.27
  19  -4  -1   36.00    2.11
   4  15   1   40.30    1.37
  15 -19   1   40.52    2.10
   4  15   1   40.72    1.22
 -19   4   1   39.61    1.80
 -19   4   1   40.97    1.61
 -19   4   1   42.22    1.81
   4  15   1   39.09    2.64
  15 -19   1   39.81    2.54
  15 -19   1   38.49    1.92
 -19   4   1   40.01    1.60
  22  -7  -1    3.51    1.04
  22  -7  -1    3.29    1.03
 -15  22  -1    5.83    1.23
  -7 -15  -1    4.53    1.21
 -15  22  -1    3.44    1.10
  -7 -15  -1    3.60    0.72
  -7 -15  -1    4.57    0.79
  15 -22   1    3.43    0.84
 -22   7   1    4.13    0.84
 -22   7   1    3.13    0.73
 -22   7   1    4.13    0.75
  15 -22   1    4.73    0.93
   7  15   1    5.58    1.56
  15 -22   1    4.00    1.28
 -22   7   1    3.70    0.74
  25 -10  -1    2.93    1.07
 -10 -15  -1    4.48    1.33
  25 -10  -1    4.09    1.06
  25 -10  -1    2.83    0.72
 -15  25  -1    3.33    1.05
 -10 -15  -1    4.25    0.80
  25 -10  -1    4.14    1.05
 -15  25  -1    5.85    1.30
  25 -10  -1    4.66    0.80
 -10 -15  -1    4.07    0.74
 -25  10   1    4.73    0.95
  15 -25   1    3.04    0.85
 -25  10   1    4.02    0.88
 -25  10   1    4.04    0.85
  15 -25   1    4.30    1.29
  15 -25   1    5.11    0.98
 -13 -15  -1    4.11    1.27
  28 -13  -1    6.94    1.26
 -15  28  -1    5.57    1.42
 -15  28  -1    3.89    1.28
 -13 -15  -1    3.43    0.76
  28 -13  -1    3.86    1.16
  28 -13  -1    3.40    1.14
  28 -13  -1    4.73    0.95
 -13 -15  -1    4.44    0.77
 -28  13   1    3.98    0.93
  15 -28   1    4.02    1.32
  15 -28   1    3.21    0.89
 -28  13   1    2.97    0.91
  15 -28   1    3.94    0.92
 -28  13   1    5.14    1.03
  31 -16  -1    2.56    0.95
 -16 -15  -1    1.42    0.63
  31 -16  -1    1.27    1.13
 -16 -15  -1    1.82    0.70
  31 -16  -1    3.65    1.23
 -15  31  -1    2.25    1.14
  31 -16  -1    2.72    1.21
 -15  31  -1    3.54    1.40
 -16 -15  -1    2.90    1.25
 -31  16   1    2.20    0.98
  15 -31   1    2.55    0.96
  15 -31   1    1.93    0.88
 -31  16   1    3.09    0.94
  15 -31   1    2.10    1.35
 -31  16   1    2.17    0.91
  28 -16  -1    9.01    1.59
 -16 -12  -1   10.46    1.80
  28 -16  -1   10.40    1.62
  28 -16  -1   10.27    1.41
  28 -16  -1    7.19    1.33
 -16 -12  -1   10.17    0.90
 -12  28  -1   10.16    1.67
 -12  28  -1    9.78    1.74
 -16 -12  -1   10.57    1.06
 -28  16   1    8.36    1.33
  12 -28   1    9.49    1.29
  12 -28   1   10.78    1.41
 -28  16   1   11.79    1.37
  12 -28   1    7.27    1.90
 -28  16   1   10.62    1.45
  -9  25  -1    2.69    1.02
  25 -16  -1    2.64    0.91
  25 -16  -1    2.15    0.97
 -16  -9  -1    2.41    0.64
 -16  -9  -1    1.31    1.08
  -9  25  -1    1.86    1.08
  25 -16  -1    2.33    0.92
  25 -16  -1    2.56    1.02
   9 -25   1    2.40    0.73
 -25  16   1    3.18    0.89
   9 -25   1    1.61    0.69
   9 -25   1    1.86    1.08
  16   9   1    2.28    0.35
 -25  16   1    4.23    0.97
  -6  22  -1   22.99    1.86
  22 -16  -1   26.09    1.98
  22 -16  -1   23.21    1.86
 -16  -6  -1   26.53    1.38
  22 -16  -1   24.48    1.82
 -16  -6  -1   24.34    1.36
  22 -16  -1   24.38    1.94
  -6  22  -1   26.24    2.07
  16   6   1   26.26    1.01
 -22  16   1   22.65    1.72
   6 -22   1   24.55    1.56
   6 -22   1   24.44    2.04
 -22  16   1   23.25    1.70
   6 -22   1   25.86    1.57
 -22  16   1   24.62    1.70
  19 -16  -1    0.60    0.67
  19 -16  -1    0.62    0.73
  19 -16  -1    1.03    0.77
 -16  -3  -1    0.95    0.54
  -3  19  -1    0.80    0.71
  -3  19  -1    0.70    0.76
  19 -16  -1    1.29    0.76
  16   3   1    0.93    0.39
 -19  16   1    1.05    0.71
 -19  16   1    0.65    0.63
   3 -19   1    0.57    0.56
   3 -19   1    1.59    0.56
 -19  16   1    1.29    0.69
   3 -19   1    0.85    0.74
  16 -16  -1   41.77    2.26
  16 -16  -1   37.43    2.14
  16 -16  -1   42.61    2.52
 -16   0  -1   40.02    1.86
   0  16  -1   38.59    2.07
   0  16  -1   39.04    2.03
  16 -16  -1   42.12    2.17
 -16   0  -1   43.36    1.86
 -16  16   1   41.88    2.08
   0 -16   1   39.17    1.71
   0 -16   1   42.52    2.14
  16   0   1   40.82    1.57
 -16  16   1   40.54    2.17
 -16  16   1   41.67    2.02
  13 -16  -1   18.12    1.47
   3  13  -1   15.31    1.35
  13 -16  -1   16.80    1.47
  13 -16  -1   13.11    1.38
 -16   3  -1   18.67    1.36
 -16   3  -1   18.51    1.47
  13 -16  -1   14.60    1.52
   3  13  -1   17.48    1.40
 -13  16   1   16.03    1.58
  16  -3   1   16.63    1.12
 -13  16   1   15.44    1.31
 -13  16   1   17.58    1.31
  16  -3   1   16.25    1.20
  -3 -13   1   17.31    1.18
  -3 -13   1   18.16    1.34
  16  -3   1   16.61    0.85
 -16   6  -1    9.86    1.21
  10 -16  -1   10.60    1.11
   6  10  -1   10.01    1.08
  10 -16  -1   10.39    1.33
 -16   6  -1   12.14    1.54
  10 -16  -1   12.60    1.39
  10 -16  -1    9.37    1.29
  16  -6   1    8.88    1.03
  -6 -10   1   11.25    1.00
  16  -6   1    9.47    1.16
  -6 -10   1    8.29    0.95
 -10  16   1   11.08    1.17
 -10  16   1   11.80    1.46
  -6 -10   1   10.04    1.37
 -10  16   1   10.15    1.01
  16  -6   1    9.69    0.81
   9   7  -1   38.35    1.71
 -16   9  -1   39.65    2.15
 -16   9  -1   37.56    2.20
   7 -16  -1   35.41    1.90
   7 -16  -1   38.18    1.84
   7 -16  -1   38.88    2.26
   7 -16  -1   41.24    2.05
  16  -9   1   39.85    1.87
  -9  -7   1   35.76    1.43
  16  -9   1   39.92    1.60
  -7  16   1   39.76    1.74
  -9  -7   1   37.74    2.06
  16  -9   1   38.27    2.12
  -7  16   1   39.24    1.82
  -7  16   1   40.47    2.30
   4 -16  -1  102.55    3.31
   4 -16  -1  109.38    3.89
   4 -16  -1  104.97    3.12
 -16  12  -1  107.79    3.64
  12   4  -1  102.99    3.31
   4 -16  -1  105.58    3.33
 -16  12  -1  108.76    3.81
  -4  16   1  103.60    3.06
  -4  16   1  102.39    3.88
 -12  -4   1  107.97    3.40
  -4  16   1  110.83    2.91
  16 -12   1  111.81    4.11
 -12  -4   1   98.81    2.58
 -12  -4   1  102.28    2.88
  16 -12   1  108.83    3.38
  16 -12   1  108.23    3.06
 -16  15  -1   16.62    1.65
   1 -16  -1   15.20    1.30
  15   1  -1   14.42    1.40
   1 -16  -1   15.83    1.30
   1 -16  -1   17.19    1.20
   1 -16  -1   14.33    1.70
 -16  15  -1   12.78    1.54
 -15  -1   1   15.36    1.09
  -1  16   1   15.49    0.96
  16 -15   1   13.75    1.18
 -15  -1   1   16.66    1.32
  -1  16   1   15.01    1.83
  16 -15   1   16.12    1.75
  16 -15   1   14.33    1.67
  -1  16   1   16.36    1.08
 -16  18  -1   19.62    1.71
  -2 -16  -1   18.67    1.36
  -2 -16  -1   19.42    1.33
  18  -2  -1   16.70    1.56
 -16  18  -1   18.54    1.67
  -2 -16  -1   16.99    1.72
  18  -2  -1   16.68    1.44
   2  16   1   19.67    2.52
 -18   2   1   20.37    1.13
 -18   2   1   17.07    0.98
   2  16   1   18.88    0.92
  16 -18   1   20.67    1.37
  16 -18   1   17.78    1.43
 -18   2   1   16.64    1.23
   2  16   1   18.44    1.05
 -18   2   1   20.16    1.30
  16 -18   1   20.53    1.91
  21  -5  -1   25.23    1.81
 -16  21  -1   26.51    2.07
  -5 -16  -1   24.12    1.46
  -5 -16  -1   26.32    1.51
  -5 -16  -1   27.26    2.13
  21  -5  -1   25.75    1.89
 -16  21  -1   23.28    2.03
 -21   5   1   26.03    1.39
  16 -21   1   24.98    1.68
  16 -21   1   24.61    1.65
  16 -21   1   26.48    2.21
 -21   5   1   25.82    1.45
   5  16   1   29.10    2.39
 -21   5   1   23.45    1.34
   5  16   1   25.60    1.05
 -21   5   1   27.06    1.58
   5  16   1   23.93    0.89
  -8 -16  -1   44.59    1.94
  -8 -16  -1   43.94    1.93
  -8 -16  -1   41.87    2.78
 -16  24  -1   42.69    2.61
 -16  24  -1   43.10    2.70
  24  -8  -1   43.80    1.31
  24  -8  -1   45.82    2.48
  24  -8  -1   46.15    2.58
  16 -24   1   45.38    2.39
 -24   8   1   42.86    1.90
 -24   8   1   46.46    2.02
 -24   8   1   40.30    2.07
   8  16   1   43.83    3.15
  16 -24   1   41.73    2.19
  16 -24   1   46.73    2.99
 -24   8   1   39.78    1.91
 -16  27  -1    4.25    1.23
 -11 -16  -1    9.58    1.72
 -11 -16  -1    7.59    0.99
 -16  27  -1    4.81    1.25
  27 -11  -1    8.69    1.53
 -11 -16  -1    5.78    0.88
  27 -11  -1    6.54    0.92
  27 -11  -1    4.94    0.83
  27 -11  -1    4.53    1.12
  27 -11  -1    5.67    1.28
 -27  11   1    6.50    1.14
 -27  11   1    8.16    1.11
  16 -27   1    6.47    1.19
 -27  11   1    7.97    1.15
  16 -27   1    4.92    1.08
  30 -14  -1    1.81    0.79
  30 -14  -1    2.11    1.06
 -16  30  -1    1.44    1.13
  30 -14  -1    2.37    1.08
 -16  30  -1    2.54    1.28
 -14 -16  -1    1.18    0.64
  30 -14  -1    2.81    1.11
 -14 -16  -1    2.26    1.22
 -14 -16  -1    1.27    0.62
  16 -30   1   -0.42    0.93
 -30  14   1    2.00    0.80
 -30  14   1    1.68    0.98
  16 -30   1    0.77    0.82
  16 -30   1    2.38    0.92
 -17 -16  -1    1.02    1.25
  33 -17  -1   -1.58    0.98
 -16  33  -1   -0.18    1.13
 -16  33  -1    0.35    1.09
  33 -17  -1    2.65    1.24
 -17 -16  -1    0.95    0.60
 -17 -16  -1    1.34    0.73
  33 -17  -1   -0.88    0.75
  33 -17  -1    1.33    0.98
  16 -33   1    0.16    0.80
 -33  17   1    0.63    0.84
 -33  17   1    2.24    1.00
  16 -33   1    0.39    1.14
 -33  17   1    0.36    0.73
  16 -33   1    0.83    0.91
 -17 -13  -1    1.04    1.07
  30 -17  -1    0.05    0.90
  30 -17  -1    1.55    1.01
 -17 -13  -1    0.76    0.57
  30 -17  -1    1.12    1.10
 -17 -13  -1    0.37    0.50
 -17 -13  -1    0.18    0.52
  30 -17  -1    2.29    1.05
 -13  30  -1    0.99    1.03
 -13  30  -1    0.39    0.97
 -30  17   1    0.09    0.68
  13 -30   1    0.71    0.65
  13 -30   1    1.84    0.86
 -30  17   1    0.51    0.83
 -30  17   1    0.57    0.73
  13 -30   1    1.39    1.12
 -17 -10  -1    2.13    1.22
  27 -17  -1    2.23    1.07
  27 -17  -1    0.51    0.78
 -10  27  -1    2.07    1.10
  27 -17  -1    1.52    0.98
 -17 -10  -1    2.00    0.65
 -10  27  -1    2.66    1.05
 -27  17   1    0.94    0.71
  10 -27   1    2.13    1.11
  10 -27   1    2.01    0.73
 -27  17   1    4.14    1.02
  10 -27   1    3.05    0.84
 -27  17   1    2.07    0.88
 -17  -7  -1    0.37    0.53
  24 -17  -1    0.88    0.87
  -7  24  -1    1.78    0.95
  24 -17  -1    0.93    0.84
 -17  -7  -1    1.03    0.56
 -17  -7  -1    0.47    0.99
  24 -17  -1    1.21    0.88
  -7  24  -1    1.26    0.91
  24 -17  -1    0.61    0.76
   7 -24   1    0.40    0.56
 -24  17   1    0.97    0.68
   7 -24   1    0.23    0.89
 -24  17   1    1.89    0.80
 -24  17   1    1.25    0.83
   7 -24   1    1.44    0.64
  17   7   1    0.49    0.32
  -4  21  -1    3.42    0.94
  21 -17  -1    3.16    0.99
 -17  -4  -1    3.37    0.69
  -4  21  -1    4.06    0.97
 -17  -4  -1    2.62    0.70
  21 -17  -1    1.92    0.89
  21 -17  -1    3.31    0.96
  21 -17  -1    4.00    0.99
  17   4   1    2.95    0.49
   4 -21   1    3.52    0.95
 -21  17   1    1.75    0.94
 -21  17   1    2.70    0.89
 -21  17   1    0.86    0.66
   4 -21   1    1.96    0.62
   4 -21   1    2.86    0.67
  -1  18  -1    7.83    1.24
  -1  18  -1    4.36    0.95
  18 -17  -1    5.90    1.10
 -17  -1  -1    7.07    0.94
  18 -17  -1    5.27    1.11
 -17  -1  -1    6.04    0.90
  18 -17  -1    7.19    1.13
 -18  17   1    7.25    1.18
 -18  17   1    6.68    1.03
   1 -18   1    6.20    0.84
  17   1   1    5.79    0.70
 -18  17   1    7.52    1.13
   1 -18   1    7.49    1.23
 -17   2  -1   15.23    1.31
 -17   2  -1   16.16    1.37
  15 -17  -1   17.06    1.57
   2  15  -1   17.79    1.45
  15 -17  -1   19.21    1.96
   2  15  -1   17.17    1.43
  15 -17  -1   18.84    1.60
 -15  17   1   20.10    1.69
  17  -2   1   17.37    0.98
 -15  17   1   15.22    1.37
  -2 -15   1   17.07    1.40
 -15  17   1   18.26    1.46
  17  -2   1   18.44    1.03
  17  -2   1   16.12    1.10
  -2 -15   1   17.92    1.16
  17  -2   1   16.78    0.77
  12 -17  -1   34.08    2.06
 -17   5  -1   34.42    1.82
  12 -17  -1   32.48    1.94
  12 -17  -1   34.96    1.97
   5  12  -1   33.83    1.79
  12 -17  -1   34.42    1.92
 -17   5  -1   35.43    1.92
 -12  17   1   37.51    1.80
  17  -5   1   33.20    1.74
  -5 -12   1   36.58    1.70
 -12  17   1   33.58    1.84
  -5 -12   1   32.04    2.10
  17  -5   1   35.51    1.33
  17  -5   1   34.19    1.63
  -5 -12   1   33.38    1.52
 -12  17   1   33.84    2.08
   9 -17  -1   32.24    1.89
   9 -17  -1   28.93    1.95
   8   9  -1   26.41    1.54
   9 -17  -1   28.54    1.82
 -17   8  -1   25.80    1.71
 -17   8  -1   29.82    1.97
   9 -17  -1   29.46    1.71
  17  -8   1   30.01    1.37
  -9  17   1   30.10    2.05
  17  -8   1   25.93    1.51
  -8  -9   1   27.44    1.34
  -9  17   1   31.23    1.56
  -9  17   1   28.57    1.66
  -8  -9   1   29.23    1.88
  17  -8   1   31.82    1.91
   6 -17  -1    8.91    1.20
 -17  11  -1   14.48    1.71
 -17  11  -1    9.39    1.32
   6 -17  -1    8.70    1.05
   6 -17  -1   11.99    1.41
  11   6  -1    9.07    1.19
   6 -17  -1    8.52    1.29
  -6  17   1   10.81    1.08
  17 -11   1   10.14    1.01
  17 -11   1   10.28    1.09
 -11  -6   1   11.42    1.33
  -6  17   1    9.31    0.95
  -6  17   1   12.30    1.61
 -11  -6   1   10.09    0.85
  17 -11   1    7.81    1.46
 -11  -6   1   11.26    1.01
   3 -17  -1   19.13    1.74
 -17  14  -1   20.79    1.86
 -17  14  -1   20.22    1.74
   3 -17  -1   20.70    1.32
  14   3  -1   19.80    1.52
   3 -17  -1   18.20    1.46
   3 -17  -1   20.36    1.48
  17 -14   1   21.49    1.80
  17 -14   1   20.38    2.05
  17 -14   1   20.07    1.36
  -3  17   1   21.73    1.20
  -3  17   1   21.23    2.01
 -14  -3   1   20.88    1.48
 -14  -3   1   20.15    1.14
 -14  -3   1   22.40    1.21
  -3  17   1   19.50    1.24
 -17  17  -1   21.11    1.77
 -17  17  -1   22.69    1.90
   0 -17  -1   22.63    1.91
  17   0  -1   19.86    1.60
   0 -17  -1   24.01    1.37
   0 -17  -1   26.94    1.57
   0 -17  -1   22.92    1.50
  17   0  -1   21.25    1.58
   0  17   1   23.59    1.23
  17 -17   1   23.09    1.51
 -17   0   1   22.54    1.40
 -17   0   1   22.57    1.16
 -17   0   1   22.96    1.34
   0  17   1   21.20    1.09
  17 -17   1   26.46    2.15
  17 -17   1   20.72    1.52
  -3 -17  -1    7.55    1.42
  -3 -17  -1    6.96    0.99
  20  -3  -1    8.08    1.18
 -17  20  -1    5.21    1.20
  20  -3  -1    6.11    1.14
 -17  20  -1    6.55    1.24
  -3 -17  -1    6.21    0.92
 -20   3   1    6.36    0.90
   3  17   1    6.98    0.71
  17 -20   1    6.46    1.36
 -20   3   1    7.39    0.83
   3  17   1    6.73    1.55
  17 -20   1    6.17    1.00
 -20   3   1    6.61    0.76
 -20   3   1    7.47    0.95
   3  17   1    5.99    0.59
  17 -20   1    7.84    1.18
 -17  23  -1   43.65    2.65
  -6 -17  -1   45.14    2.02
  23  -6  -1   46.45    2.50
 -17  23  -1   50.07    2.87
  -6 -17  -1   45.38    2.01
  -6 -17  -1   45.65    2.83
 -23   6   1   40.64    1.86
   6  17   1   45.64    3.05
  17 -23   1   46.43    2.26
 -23   6   1   42.31    1.91
 -23   6   1   42.36    1.87
   6  17   1   44.33    1.26
  17 -23   1   47.90    2.43
 -23   6   1   45.24    2.10
  17 -23   1   43.41    2.87
  -9 -17  -1   24.22    1.54
  26  -9  -1   22.06    1.82
  -9 -17  -1   25.58    1.51
  26  -9  -1   21.37    1.28
  26  -9  -1   23.45    1.01
 -17  26  -1   27.08    2.27
 -17  26  -1   21.11    2.03
  -9 -17  -1   21.92    2.22
  26  -9  -1   23.80    2.03
  17 -26   1   26.51    1.87
 -26   9   1   20.87    1.67
  17 -26   1   23.37    2.63
 -26   9   1   23.76    1.58
  17 -26   1   22.03    1.69
   9  17   1   21.65    2.56
 -26   9   1   23.77    1.56
 -17  29  -1    3.68    1.29
  29 -12  -1    4.90    1.24
  29 -12  -1    4.48    0.81
 -12 -17  -1    4.42    0.84
  29 -12  -1    4.69    0.85
 -17  29  -1    5.19    1.48
  29 -12  -1    6.01    1.33
 -12 -17  -1    4.66    1.45
 -12 -17  -1    4.88    0.87
  17 -29   1    5.48    1.64
  17 -29   1    5.07    1.15
 -29  12   1    6.05    1.06
  17 -29   1    4.67    1.10
 -29  12   1    4.58    1.11
 -29  12   1    4.57    0.93
 -15 -17  -1    7.13    0.97
  32 -15  -1    6.59    1.47
 -17  32  -1    8.00    1.59
  32 -15  -1    7.76    1.24
  32 -15  -1    5.01    1.44
  32 -15  -1   10.08    1.32
 -15 -17  -1   10.07    1.23
 -17  32  -1    8.18    1.71
  32 -15  -1    6.17    1.43
 -15 -17  -1    8.70    1.80
 -32  15   1    8.01    1.31
  17 -32   1    6.65    1.31
 -32  15   1    8.06    1.25
  17 -32   1    8.80    1.82
 -32  15   1    8.04    1.37
  17 -32   1    5.73    1.24
  35 -18  -1   -1.58    0.91
 -17  35  -1   -0.54    1.19
  35 -18  -1   -1.50    1.12
 -18 -17  -1    0.51    0.71
 -18 -17  -1    0.59    0.63
 -18 -17  -1    1.22    0.76
  35 -18  -1    1.47    0.94
  35 -18  -1    0.55    0.96
 -17  35  -1   -0.02    1.29
 -18 -17  -1    0.89    1.30
 -35  18   1    1.43    1.04
 -35  18   1    1.87    1.06
  17 -35   1    2.11    1.39
  17 -35   1    0.23    0.90
  17 -35   1    1.73    0.90
 -35  18   1    1.52    0.87
  32 -18  -1    4.29    1.27
 -18 -14  -1    4.53    0.86
  32 -18  -1    6.70    1.56
 -18 -14  -1    4.49    0.75
 -18 -14  -1    3.91    1.44
 -14  32  -1    4.77    1.56
 -18 -14  -1    4.09    0.81
  32 -18  -1    3.57    1.29
 -14  32  -1    4.60    1.44
  32 -18  -1    4.55    1.76
 -32  18   1    6.28    1.13
 -32  18   1    5.44    1.21
  14 -32   1    5.46    1.51
 -32  18   1    5.41    1.22
  14 -32   1    2.11    0.94
  14 -32   1    3.76    1.03
  29 -18  -1    0.33    0.85
 -11  29  -1   -1.41    0.57
 -11  29  -1    0.48    0.82
  29 -18  -1    1.36    0.88
 -18 -11  -1    1.93    1.19
 -18 -11  -1    0.57    0.57
  29 -18  -1    0.20    0.97
  29 -18  -1    0.72    0.89
  11 -29   1    0.03    0.56
 -29  18   1    0.14    0.75
  11 -29   1    0.23    0.87
 -29  18   1    0.78    0.78
  11 -29   1    0.14    0.64
 -29  18   1    0.22    0.67
  26 -18  -1    5.34    1.28
 -18  -8  -1    3.85    1.33
  26 -18  -1    7.06    1.41
  26 -18  -1    5.52    1.21
 -18  -8  -1    6.42    0.86
  -8  26  -1    7.04    1.49
  -8  26  -1    3.05    1.08
 -18  -8  -1    5.26    0.79
  26 -18  -1    7.65    1.43
   8 -26   1    6.10    1.43
   8 -26   1    6.40    1.09
 -26  18   1    5.84    1.13
 -26  18   1    5.76    1.17
 -26  18   1    5.20    1.13
  18   8   1    5.82    0.57
   8 -26   1    6.99    1.06
  23 -18  -1   12.67    1.72
  -5  23  -1   11.81    1.60
  -5  23  -1   13.76    1.79
  23 -18  -1   13.26    1.69
  23 -18  -1   12.82    1.62
 -18  -5  -1   13.92    1.15
  23 -18  -1   12.92    1.61
 -18  -5  -1   11.07    1.09
   5 -23   1   14.19    1.19
   5 -23   1   10.97    1.13
   5 -23   1   11.29    1.56
 -23  18   1   10.09    1.29
  18   5   1   11.99    0.79
 -23  18   1   14.41    1.44
 -23  18   1   12.26    1.56
 -18  -2  -1   18.20    1.31
 -18  -2  -1   20.67    1.40
  -2  20  -1   20.05    2.02
  -2  20  -1   18.94    1.63
  20 -18  -1   19.50    1.70
  20 -18  -1   21.11    1.82
  20 -18  -1   21.59    1.86
  20 -18  -1   17.43    1.64
   2 -20   1   18.86    1.27
  18   2   1   21.11    1.10
 -20  18   1   21.73    1.62
   2 -20   1   19.32    1.64
   2 -20   1   18.91    1.25
 -20  18   1   20.16    1.75
 -20  18   1   21.82    1.62
 -18   1  -1    4.33    0.87
 -18   1  -1    3.77    0.83
  17 -18  -1    3.42    0.92
  17 -18  -1    5.04    1.10
   1  17  -1    3.71    0.90
  17 -18  -1    2.88    0.93
  17 -18  -1    5.35    1.15
   1  17  -1    2.95    0.88
  18  -1   1    3.74    0.38
 -17  18   1    5.24    1.01
  -1 -17   1    4.34    0.72
 -17  18   1    2.64    0.77
  -1 -17   1    4.03    0.90
  18  -1   1    3.73    0.65
  14 -18  -1   10.97    1.39
 -18   4  -1   12.97    1.25
   4  14  -1   12.11    1.29
  14 -18  -1   13.51    1.45
  14 -18  -1   11.53    1.46
 -18   4  -1   11.17    1.27
  18  -4   1    9.48    0.73
  18  -4   1   12.04    1.02
  -4 -14   1   10.51    1.11
  -4 -14   1   10.40    0.93
 -14  18   1   11.68    1.74
 -14  18   1   10.76    1.13
  18  -4   1   11.67    1.11
 -14  18   1    8.60    1.11
 -18   7  -1   29.81    2.06
 -18   7  -1   25.65    1.73
  11 -18  -1   24.07    1.69
  11 -18  -1   24.55    1.85
  11 -18  -1   22.39    1.54
   7  11  -1   24.94    1.55
  11 -18  -1   28.13    2.75
  -7 -11   1   25.54    1.37
 -11  18   1   26.63    1.65
  18  -7   1   28.27    1.55
 -11  18   1   22.46    1.45
  18  -7   1   24.13    1.23
  18  -7   1   25.59    1.65
  -7 -11   1   25.11    1.85
 -11  18   1   23.43    2.33
  -7 -11   1   26.67    1.43
 -18  10  -1   16.63    1.72
  10   8  -1   18.94    1.34
   8 -18  -1   18.21    1.53
   8 -18  -1   20.13    1.81
   8 -18  -1   16.66    1.35
 -18  10  -1   18.89    1.64
   8 -18  -1   19.32    1.57
  -8  18   1   16.36    1.24
 -10  -8   1   19.67    1.14
  18 -10   1   21.51    1.46
  18 -10   1   18.03    1.14
  -8  18   1   19.89    1.31
 -10  -8   1   16.57    1.54
  18 -10   1   16.83    1.66
  -8  18   1   22.81    3.15
 -18  13  -1   10.16    1.34
   5 -18  -1   11.23    1.45
   5 -18  -1   11.95    1.14
   5 -18  -1   13.54    1.40
   5 -18  -1   11.01    1.17
  13   5  -1   13.85    1.32
 -18  13  -1   12.68    1.15
 -18  13  -1   11.93    1.51
  -5  18   1   14.00    1.05
  18 -13   1   15.46    1.86
 -13  -5   1   12.31    1.31
  18 -13   1   14.75    1.15
  -5  18   1   13.57    1.15
 -13  -5   1   14.63    0.99
 -13  -5   1   12.81    0.97
   2 -18  -1   15.97    1.36
   2 -18  -1   15.89    1.22
  16   2  -1   17.40    1.49
 -18  16  -1   19.88    1.69
   2 -18  -1   19.65    1.88
 -18  16  -1   16.37    1.76
   2 -18  -1   19.44    1.46
 -16  -2   1   15.07    1.07
  -2  18   1   17.53    1.17
  -2  18   1   17.18    1.05
  -2  18   1   17.23    1.99
  18 -16   1   18.64    1.85
 -16  -2   1   17.00    1.35
  18 -16   1   18.27    1.43
 -18  19  -1   15.18    1.74
  19  -1  -1   15.47    1.45
  19  -1  -1   13.57    1.46
  -1 -18  -1   13.65    1.28
  -1 -18  -1   14.87    1.17
  -1 -18  -1   13.66    1.76
  -1 -18  -1   13.98    1.29
 -18  19  -1   11.90    1.57
 -19   1   1   14.50    1.06
 -19   1   1   12.98    0.80
   1  18   1   12.87    0.98
  18 -19   1   12.39    1.33
 -19   1   1   13.97    1.12
   1  18   1   13.98    0.90
   1  18   1   13.61    1.86
 -19   1   1   12.63    1.13
  18 -19   1   13.89    1.84
  18 -19   1   13.82    1.31
  22  -4  -1   10.43    1.42
  -4 -18  -1    9.80    1.54
  -4 -18  -1   10.95    1.18
  -4 -18  -1   11.50    1.16
  22  -4  -1   10.61    1.45
 -18  22  -1   11.84    1.69
 -18  22  -1    8.27    1.40
  18 -22   1   12.35    1.47
 -22   4   1   10.27    0.96
  18 -22   1   10.46    1.79
 -22   4   1   10.62    1.01
 -22   4   1    9.61    1.11
   4  18   1    9.32    0.78
 -22   4   1   11.24    1.04
  18 -22   1   12.87    1.35
   4  18   1    9.69    0.69
   4  18   1    8.45    1.62
  25  -7  -1   -0.12    0.69
  25  -7  -1    1.63    0.90
 -18  25  -1    1.08    1.00
  -7 -18  -1    0.80    0.60
  -7 -18  -1    0.53    0.58
 -18  25  -1    2.88    1.08
  -7 -18  -1    0.07    0.84
  18 -25   1   -1.04    0.82
  18 -25   1    0.33    0.73
  18 -25   1    0.82    0.66
 -25   7   1    0.41    0.54
 -25   7   1    0.40    0.60
   7  18   1   -1.42    0.97
 -25   7   1   -0.02    0.57
 -25   7   1    1.43    0.63
  28 -10  -1    0.36    0.41
 -10 -18  -1    0.75    1.08
 -18  28  -1   -0.29    0.96
 -10 -18  -1   -0.31    0.48
 -10 -18  -1   -0.36    0.55
  28 -10  -1   -0.59    0.77
 -18  28  -1    1.25    1.06
  28 -10  -1    0.58    0.39
  28 -10  -1    2.70    1.06
  10  18   1    2.06    1.27
 -28  10   1    0.17    0.67
  18 -28   1   -0.49    0.48
 -28  10   1   -0.18    0.57
  18 -28   1    0.80    0.71
 -28  10   1   -0.11    0.56
  18 -28   1    0.08    1.01
 -18  31  -1    2.75    1.26
  31 -13  -1    1.39    1.09
 -18  31  -1    0.11    0.95
 -13 -18  -1   -1.06    0.89
  31 -13  -1    1.67    0.70
 -13 -18  -1   -0.42    0.56
  31 -13  -1    0.35    0.60
  31 -13  -1    0.85    0.90
 -13 -18  -1    0.99    0.66
  18 -31   1    0.25    1.09
  18 -31   1    1.42    0.88
  18 -31   1    1.75    0.89
 -31  13   1    1.04    0.70
 -16 -18  -1    7.73    1.05
  34 -16  -1    9.06    1.75
 -16 -18  -1    8.73    1.85
  34 -16  -1    7.94    1.28
  34 -16  -1    7.26    1.19
  34 -16  -1    7.56    1.74
 -18  34  -1    6.70    1.60
  34 -16  -1    8.31    1.70
 -18  34  -1    7.15    1.72
 -16 -18  -1    8.25    1.17
 -34  16   1    8.07    1.48
  18 -34   1    4.12    1.78
 -34  16   1    8.15    1.29
  18 -34   1    8.63    1.45
  18 -34   1    6.98    1.44
 -34  16   1    7.51    1.38
  37 -19  -1    1.02    1.14
 -18  37  -1    1.62    1.41
  37 -19  -1   -0.18    0.81
 -18  37  -1   -0.37    1.27
 -19 -18  -1   -0.75    0.56
  37 -19  -1    0.69    1.01
  37 -19  -1    1.46    1.36
 -19 -18  -1    1.54    0.83
 -19 -18  -1    0.95    0.76
  37 -19  -1   -0.75    1.11
 -37  19   1   -0.69    0.67
 -37  19   1   -0.22    0.92
  18 -37   1    0.06    0.75
 -37  19   1   -1.44    0.78
  18 -37   1    1.48    0.98
  18 -37   1    1.45    1.40
 -19 -15  -1   -0.56    0.60
 -15  34  -1    0.53    1.15
 -15  34  -1    0.33    1.16
  34 -19  -1   -1.14    0.79
  34 -19  -1   -0.53    0.83
 -19 -15  -1    0.02    0.60
  34 -19  -1    0.49    1.17
 -19 -15  -1   -0.12    1.20
  34 -19  -1    0.82    1.21
 -19 -15  -1   -0.46    0.49
  15 -34   1    1.28    0.83
 -34  19   1    1.73    1.05
 -34  19   1    0.23    0.74
 -34  19   1    0.39    0.88
  15 -34   1    0.57    0.84
  15 -34   1    0.40    1.13
  31 -19  -1    0.42    1.07
 -12  31  -1   -1.69    0.75
  31 -19  -1    0.83    1.00
 -19 -12  -1   -0.89    0.53
 -12  31  -1    1.22    1.05
 -19 -12  -1    0.25    1.00
  31 -19  -1    1.76    0.97
  31 -19  -1    0.76    0.87
  12 -31   1    0.29    0.72
  12 -31   1    1.03    0.70
  12 -31   1   -0.45    0.93
 -31  19   1    0.31    0.75
 -31  19   1    0.49    0.76
 -31  19   1    0.29    0.66
 -19  -9  -1    5.28    1.54
  -9  28  -1    4.87    1.31
 -19  -9  -1    6.50    0.91
  28 -19  -1    4.43    1.24
  -9  28  -1    7.57    1.58
  28 -19  -1    7.35    1.39
  28 -19  -1    4.52    1.29
  28 -19  -1    6.23    1.25
   9 -28   1    5.45    0.97
 -28  19   1    4.87    1.11
   9 -28   1    5.43    0.97
 -28  19   1    4.68    1.15
  19   9   1    6.07    0.59
 -28  19   1    4.92    1.15
 -19  -6  -1    8.68    1.02
  25 -19  -1    9.82    1.50
  -6  25  -1    8.27    1.46
 -19  -6  -1    7.63    0.98
  -6  25  -1    6.46    1.32
  25 -19  -1    6.26    1.47
  25 -19  -1    7.03    1.29
  25 -19  -1    8.97    1.43
   6 -25   1    7.94    1.07
 -25  19   1    7.55    1.21
 -25  19   1    6.88    1.23
 -25  19   1    6.37    1.08
   6 -25   1    8.02    1.57
   6 -25   1    9.69    1.14
  19   6   1    7.22    0.70
  22 -19  -1   14.25    1.72
  -3  22  -1   13.13    1.56
  22 -19  -1   15.95    1.74
  22 -19  -1    9.71    1.46
 -19  -3  -1   11.69    1.19
 -19  -3  -1   14.98    1.27
  -3  22  -1   14.86    1.59
  22 -19  -1   15.02    1.82
   3 -22   1   13.24    1.11
   3 -22   1   14.26    1.74
 -22  19   1   15.17    1.51
  19   3   1   14.81    0.95
 -22  19   1   15.47    1.44
 -22  19   1   15.93    1.51
  19 -19  -1    0.66    0.84
  19 -19  -1    2.73    0.98
   0  19  -1    1.31    0.77
  19 -19  -1    2.75    0.90
  19 -19  -1    1.83    0.84
   0  19  -1    2.03    0.85
 -19   0  -1    1.41    0.69
 -19   0  -1    1.23    0.63
 -19  19   1    1.79    0.91
   0 -19   1    0.99    0.66
 -19  19   1    1.64    0.68
  19   0   1    1.27    0.49
 -19  19   1    2.12    0.79
   0 -19   1    2.49    0.59
   0 -19   1    0.83    0.51
  16 -19  -1    7.70    1.27
   3  16  -1    6.59    1.11
 -19   3  -1    6.69    1.02
  16 -19  -1    6.06    1.10
 -19   3  -1    7.18    1.07
   3  16  -1    6.50    1.01
  16 -19  -1    6.23    1.24
  16 -19  -1    6.43    1.08
 -16  19   1    6.35    1.04
  19  -3   1    6.56    0.72
  -3 -16   1    6.03    1.00
 -16  19   1    5.75    0.96
  19  -3   1    5.89    0.56
  19  -3   1    6.79    0.86
 -16  19   1    5.86    1.14
  -3 -16   1    6.40    0.79
 -19   6  -1    0.78    0.70
 -19   6  -1    0.55    0.83
   6  13  -1    0.24    0.60
  13 -19  -1    2.32    0.88
  13 -19  -1    0.59    0.77
  13 -19  -1    0.32    0.61
  -6 -13   1    0.44    0.78
 -13  19   1   -0.54    0.60
  19  -6   1   -0.13    0.60
  19  -6   1    0.81    0.41
  -6 -13   1    0.33    0.56
  19  -6   1    0.68    0.55
 -13  19   1    0.74    0.56
 -13  19   1    0.40    0.54
  -6 -13   1    0.55    0.49
  10 -19  -1   -0.55    0.59
  10 -19  -1    1.81    0.75
  10 -19  -1   -0.09    0.64
 -19   9  -1    0.72    0.87
   9  10  -1    0.10    0.57
  10 -19  -1    0.85    0.67
 -19   9  -1   -0.08    0.66
  19  -9   1    0.39    0.52
 -10  19   1    0.27    0.55
 -10  19   1   -1.46    0.65
  -9 -10   1    0.04    0.69
  19  -9   1    0.50    0.46
 -10  19   1   -0.37    0.47
  -9 -10   1   -0.13    0.44
  19  -9   1   -0.11    0.70
   7 -19  -1    1.45    0.93
 -19  12  -1    3.99    1.02
 -19  12  -1    2.90    0.68
   7 -19  -1    2.72    0.76
 -19  12  -1    4.55    0.98
   7 -19  -1    3.15    0.71
 -12  -7   1    3.03    0.61
  -7  19   1    3.60    0.78
  -7  19   1    3.88    1.21
  19 -12   1    2.90    0.63
  19 -12   1    2.66    1.01
 -12  -7   1    2.68    0.60
 -12  -7   1    4.27    0.97
  -7  19   1    2.59    0.63
   4 -19  -1    1.00    0.57
   4 -19  -1   -0.11    0.60
 -19  15  -1    0.26    0.75
   4 -19  -1    0.21    0.72
   4 -19  -1    1.17    0.64
  15   4  -1    2.09    0.80
 -19  15  -1    0.74    0.52
 -19  15  -1    0.87    0.76
  -4  19   1    0.95    0.47
  19 -15   1    0.77    0.87
  19 -15   1    0.50    0.56
  -4  19   1   -0.03    0.49
 -15  -4   1    0.35    0.46
  -4  19   1   -0.21    0.76
 -15  -4   1    1.19    0.67
 -15  -4   1    1.11    0.47
  19 -15   1   -0.09    0.54
 -19  18  -1   96.18    3.80
   1 -19  -1   96.94    3.26
   1 -19  -1   95.27    3.26
 -19  18  -1   98.57    3.85
  18   1  -1   94.48    3.25
   1 -19  -1   97.10    3.95
   1 -19  -1   96.01    2.97
 -18  -1   1   92.15    2.94
 -18  -1   1   97.37    2.84
  -1  19   1   93.80    4.12
  19 -18   1   94.94    3.42
  -1  19   1   99.67    2.70
  19 -18   1  101.46    3.29
  -1  19   1   94.87    2.84
  19 -18   1   92.58    4.04
  21  -2  -1   18.22    1.57
  -2 -19  -1   18.38    1.44
  -2 -19  -1   16.19    1.21
 -19  21  -1   17.46    1.97
 -19  21  -1   16.89    1.83
  -2 -19  -1   16.93    2.02
  21  -2  -1   16.25    1.59
  -2 -19  -1   16.52    1.40
 -21   2   1   15.64    1.21
 -21   2   1   16.72    1.23
   2  19   1   16.90    0.95
  19 -21   1   17.09    1.41
  19 -21   1   15.65    2.01
 -21   2   1   17.24    1.00
  19 -21   1   16.20    1.51
 -21   2   1   17.35    1.20
   2  19   1   13.95    2.00
   2  19   1   16.18    1.02
  -5 -19  -1   25.68    1.64
  -5 -19  -1   27.51    1.65
 -19  24  -1   24.74    2.12
  -5 -19  -1   24.68    2.19
 -19  24  -1   28.03    2.22
  24  -5  -1   28.06    2.04
 -24   5   1   26.33    1.47
   5  19   1   25.63    2.60
  19 -24   1   24.91    1.75
   5  19   1   25.26    1.06
 -24   5   1   26.43    1.55
 -24   5   1   28.27    1.48
  19 -24   1   26.01    2.44
  19 -24   1   23.44    1.79
 -24   5   1   31.10    1.77
 -19  27  -1    5.39    1.45
  -8 -19  -1    3.85    1.24
 -19  27  -1    3.43    1.29
  27  -8  -1    1.79    0.99
  -8 -19  -1    3.08    0.79
  -8 -19  -1    2.71    0.76
  27  -8  -1    3.30    1.10
 -27   8   1    5.31    0.98
 -27   8   1    4.20    0.91
  19 -27   1    1.37    0.77
 -27   8   1    2.98    0.76
  19 -27   1    2.46    1.29
   8  19   1    2.31    1.36
  19 -27   1    2.62    0.91
 -11 -19  -1   -0.22    0.58
  30 -11  -1   -1.24    0.74
 -19  30  -1   -0.61    0.78
  30 -11  -1   -0.51    0.34
  30 -11  -1    0.03    0.53
 -11 -19  -1    0.48    1.03
 -11 -19  -1   -0.47    0.52
  30 -11  -1    0.93    0.97
 -19  30  -1   -0.11    0.89
  19 -30   1   -0.50    0.56
  11  19   1   -0.15    1.09
 -30  11   1   -0.26    0.56
 -30  11   1    1.82    0.76
 -30  11   1    1.05    0.71
  19 -30   1    0.17    0.70
  19 -30   1   -0.29    1.02
 -19  33  -1    0.60    1.07
  33 -14  -1    1.14    0.71
 -19  33  -1    2.05    1.33
  33 -14  -1   -0.55    0.98
 -14 -19  -1    0.46    0.71
 -14 -19  -1    0.69    1.20
  33 -14  -1    0.00    0.63
  33 -14  -1    2.09    1.19
 -14 -19  -1    0.82    0.62
  19 -33   1   -0.45    0.78
  19 -33   1   -1.55    0.62
 -33  14   1   -0.54    0.69
 -33  14   1    0.36    0.70
  19 -33   1    2.37    1.40
 -33  14   1   -0.54    0.64
 -17 -19  -1    1.16    0.78
 -17 -19  -1    0.15    0.65
  36 -17  -1    2.82    1.33
 -19  36  -1    1.19    1.35
  36 -17  -1    1.39    1.29
  36 -17  -1    1.06    0.91
  36 -17  -1    1.65    0.90
 -19  36  -1   -1.27    1.13
 -36  17   1    0.16    0.80
  19 -36   1    0.85    1.46
  19 -36   1    2.37    0.99
 -36  17   1    0.49    0.88
 -36  17   1    0.38    1.33
  19 -36   1    0.22    1.26
 -20 -19  -1    0.38    0.68
  39 -20  -1   -0.34    1.30
 -20 -19  -1    0.35    0.78
 -19  39  -1    0.38    1.20
  39 -20  -1   -0.57    1.16
 -20 -19  -1   -0.40    1.24
  39 -20  -1    0.81    0.96
 -19  39  -1    0.49    1.38
 -20 -19  -1   -0.31    0.74
  39 -20  -1    1.24    1.29
 -39  20   1    0.11    0.92
  19 -39   1   -0.46    0.86
  19 -39   1   -0.21    1.34
 -39  20   1    1.29    1.12
  19 -39   1    1.73    0.94
 -39  20   1   -0.19    0.76
 -16  36  -1   -1.64    1.00
 -20 -16  -1    0.27    1.24
  36 -20  -1    0.02    0.88
  36 -20  -1    0.51    1.30
  36 -20  -1    0.01    0.95
 -20 -16  -1   -0.19    0.55
  36 -20  -1    1.15    1.13
 -20 -16  -1   -0.41    0.64
 -20 -16  -1   -0.56    0.68
 -36  20   1    1.11    0.92
  16 -36   1    1.02    0.95
  16 -36   1    1.03    0.90
 -36  20   1    1.99    1.14
 -36  20   1   -0.15    0.73
  16 -36   1    0.86    1.32
  33 -20  -1    1.32    1.15
 -20 -13  -1    1.82    0.75
  33 -20  -1    0.73    1.22
 -13  33  -1    3.04    1.38
 -13  33  -1    0.83    1.08
  33 -20  -1   -0.14    0.78
  33 -20  -1    2.27    1.13
 -20 -13  -1    2.08    1.34
 -33  20   1    1.48    0.89
 -33  20   1    3.13    1.13
  13 -33   1    0.64    0.74
  13 -33   1    0.64    0.77
  13 -33   1    0.87    1.38
 -33  20   1    2.07    1.00
 -10  30  -1    1.24    1.03
 -20 -10  -1    2.81    0.76
  30 -20  -1    3.61    1.25
  30 -20  -1    2.89    1.05
 -10  30  -1    3.92    1.38
 -20 -10  -1    0.98    1.22
  30 -20  -1    0.39    1.11
 -30  20   1    2.60    1.04
  10 -30   1    1.66    0.76
  10 -30   1    2.97    1.22
  20  10   1    3.44    0.48
 -30  20   1    0.96    0.93
  10 -30   1    2.46    0.95
 -30  20   1    2.86    1.09
 -20  -7  -1   14.29    1.22
  -7  27  -1   12.16    1.71
  27 -20  -1   13.01    1.82
  -7  27  -1   15.31    2.07
  27 -20  -1   12.60    1.78
 -20  -7  -1   11.51    1.89
  27 -20  -1   10.69    1.69
  27 -20  -1   13.94    1.79
 -20  -7  -1   13.83    1.19
 -27  20   1   12.46    1.60
   7 -27   1   13.86    1.88
  20   7   1   11.69    0.82
   7 -27   1   13.83    1.44
   7 -27   1   14.08    1.30
 -27  20   1   13.14    1.54
 -27  20   1    9.56    1.49
  24 -20  -1   14.98    1.81
  24 -20  -1   15.38    1.63
 -20  -4  -1   14.43    1.28
  24 -20  -1   11.64    1.62
 -20  -4  -1   12.01    1.20
  -4  24  -1   15.31    1.85
  -4  24  -1   17.19    1.76
 -24  20   1   16.72    1.59
   4 -24   1   12.96    1.13
   4 -24   1   15.43    1.32
 -24  20   1   14.75    1.57
  20   4   1   14.93    0.97
 -24  20   1   15.10    1.74
   4 -24   1   15.32    1.87
  -1  21  -1    3.92    1.03
 -20  -1  -1    2.40    0.77
  21 -20  -1    4.85    1.19
  21 -20  -1    3.43    0.99
  -1  21  -1    5.23    1.24
  21 -20  -1    4.50    1.16
 -20  -1  -1    3.48    0.85
  21 -20  -1    4.98    1.12
  20   1   1    4.05    0.68
   1 -21   1    3.35    0.97
 -21  20   1    4.68    1.08
   1 -21   1    3.57    0.71
 -21  20   1    2.81    0.88
 -21  20   1    3.48    1.02
   1 -21   1    4.47    0.79
  18 -20  -1    0.48    0.69
   2  18  -1    1.37    0.81
 -20   2  -1    2.01    0.73
   2  18  -1   -0.09    0.65
  18 -20  -1    0.96    0.77
  18 -20  -1   -0.27    0.73
  18 -20  -1   -0.92    0.62
 -20   2  -1    1.90    0.72
  -2 -18   1    2.19    0.84
  20  -2   1    0.49    0.42
 -18  20   1    0.36    0.62
 -18  20   1    1.32    0.66
  20  -2   1    0.89    0.43
  20  -2   1    1.27    0.34
  -2 -18   1    0.71    0.48
 -18  20   1    0.94    0.75
 -20   5  -1    4.32    0.94
 -20   5  -1    3.26    0.87
  15 -20  -1    4.21    1.01
  15 -20  -1    3.56    0.98
  15 -20  -1    5.10    1.02
  15 -20  -1    4.81    1.09
   5  15  -1    6.26    1.09
 -15  20   1    6.69    1.05
 -15  20   1    4.01    1.00
 -15  20   1    3.81    0.89
  20  -5   1    5.74    0.89
  -5 -15   1    4.80    0.69
  -5 -15   1    5.77    0.95
  20  -5   1    4.57    0.60
  20  -5   1    6.00    0.86
 -20   8  -1   16.42    1.76
  12 -20  -1   18.40    1.64
   8  12  -1   17.94    1.50
  12 -20  -1   18.67    1.68
  12 -20  -1   16.47    1.72
  12 -20  -1   18.42    1.55
 -20   8  -1   17.35    1.54
 -12  20   1   19.91    1.81
 -12  20   1   18.15    1.39
  -8 -12   1   18.01    1.65
  20  -8   1   17.16    1.28
  20  -8   1   17.32    1.48
  20  -8   1   16.71    1.09
  -8 -12   1   18.76    1.15
 -12  20   1   16.91    1.33
  -8 -12   1   16.86    1.24
   9 -20  -1    6.63    1.05
  11   9  -1    6.22    0.99
   9 -20  -1    3.50    0.90
   9 -20  -1    2.95    0.97
   9 -20  -1    4.36    0.91
 -20  11  -1    3.68    0.94
 -20  11  -1    5.73    1.25
 -20  11  -1    5.68    0.83
 -11  -9   1    4.63    1.07
 -11  -9   1    5.39    0.77
  -9  20   1    5.69    1.34
  20 -11   1    4.60    0.76
  -9  20   1    5.24    0.83
  20 -11   1    4.73    1.07
  -9  20   1    4.19    0.81
   6 -20  -1   37.27    2.12
   6 -20  -1   34.02    2.25
 -20  14  -1   36.76    2.32
   6 -20  -1   34.50    2.02
  14   6  -1   37.82    1.95
 -20  14  -1   33.63    2.11
 -20  14  -1   36.76    1.86
   6 -20  -1   38.07    1.88
  20 -14   1   39.46    2.08
  -6  20   1   38.15    1.83
  -6  20   1   35.45    1.69
 -14  -6   1   33.05    1.45
  20 -14   1   41.35    2.72
  20 -14   1   39.09    1.80
 -14  -6   1   36.66    2.01
 -14  -6   1   36.17    1.55
   3 -20  -1   15.65    1.23
   3 -20  -1   18.91    1.45
 -20  17  -1   16.33    1.73
  17   3  -1   18.43    1.46
 -20  17  -1   21.16    1.88
   3 -20  -1   22.11    2.00
 -20  17  -1   17.70    1.36
  -3  20   1   18.18    1.17
 -17  -3   1   18.85    1.16
  -3  20   1   19.59    1.29
  20 -17   1   21.36    2.20
 -17  -3   1   18.09    1.37
  20 -17   1   19.06    1.39
 -17  -3   1   16.66    1.23
  20 -17   1   17.13    1.53
  -3  20   1   17.11    2.15
   0 -20  -1   26.61    2.18
 -20  20  -1   27.68    2.12
   0 -20  -1   27.36    1.72
 -20  20  -1   25.24    2.04
  20   0  -1   27.54    1.85
   0 -20  -1   29.87    1.61
   0 -20  -1   29.01    1.79
  20   0  -1   24.05    1.80
 -20   0   1   26.96    1.51
 -20   0   1   27.79    1.47
 -20   0   1   28.67    0.96
   0  20   1   31.09    2.49
  20 -20   1   29.44    1.92
 -20   0   1   24.59    1.38
  20 -20   1   28.12    1.74
   0  20   1   27.75    1.32
  20 -20   1   29.17    2.56
   0  20   1   28.11    1.40
  -3 -20  -1    5.18    0.94
  23  -3  -1    6.31    1.22
 -20  23  -1    5.65    1.31
  23  -3  -1    4.96    1.13
 -20  23  -1    6.03    1.28
  -3 -20  -1    4.05    1.15
  -3 -20  -1    4.87    0.94
   3  20   1    4.53    0.60
  20 -23   1    4.69    1.04
 -23   3   1    5.97    0.85
   3  20   1    5.61    0.70
 -23   3   1    6.24    0.77
  20 -23   1    5.89    1.47
   3  20   1    7.68    1.77
 -23   3   1    5.77    0.86
  20 -23   1    5.88    1.06
 -23   3   1    6.66    0.96
  -6 -20  -1    4.99    0.92
 -20  26  -1    2.86    1.13
  26  -6  -1    5.83    1.23
  26  -6  -1    5.49    1.28
  -6 -20  -1    5.00    0.93
 -20  26  -1    6.21    1.48
  -6 -20  -1    3.98    1.22
   6  20   1    5.16    0.56
 -26   6   1    5.98    0.88
   6  20   1    5.57    1.71
 -26   6   1    4.09    0.78
  20 -26   1    3.90    1.05
 -26   6   1    4.48    0.89
  20 -26   1    3.52    0.91
 -26   6   1    3.60    0.89
  20 -26   1    5.67    1.97
  -9 -20  -1    8.96    1.24
  29  -9  -1    9.52    1.58
  -9 -20  -1    6.58    1.54
 -20  29  -1    4.80    1.36
  29  -9  -1   10.83    1.67
  -9 -20  -1    9.84    1.22
 -20  29  -1    6.04    1.48
 -29   9   1    8.68    1.18
 -29   9   1    7.80    1.07
   9  20   1    9.40    2.02
  20 -29   1    8.68    1.43
 -29   9   1    7.32    1.22
  20 -29   1    8.63    1.41
  20 -29   1    6.26    1.69
 -12 -20  -1    0.73    0.67
  32 -12  -1    0.41    1.02
 -20  32  -1    1.19    1.05
 -20  32  -1   -0.75    0.85
  32 -12  -1   -0.63    0.91
 -12 -20  -1    0.58    0.66
 -12 -20  -1    0.86    1.04
 -32  12   1    0.53    0.88
  20 -32   1    2.10    1.38
 -32  12   1    1.12    0.68
  20 -32   1    0.39    0.74
  20 -32   1   -0.32    0.72
  35 -15  -1   -1.44    0.88
  35 -15  -1   -0.68    0.63
 -20  35  -1   -0.45    1.13
  35 -15  -1   -0.35    0.86
  35 -15  -1    0.53    0.69
 -20  35  -1    2.66    1.47
 -15 -20  -1    0.34    0.67
 -15 -20  -1    0.27    0.75
 -35  15   1    0.06    0.82
  20 -35   1   -0.07    0.82
 -35  15   1   -0.34    0.85
  20 -35   1    0.68    0.76
 -35  15   1    0.68    0.76
  20 -35   1    0.05    1.49
  38 -18  -1    0.05    0.84
  38 -18  -1    3.23    1.11
 -20  38  -1    0.56    1.20
 -18 -20  -1    2.47    1.41
 -18 -20  -1    2.68    1.04
  38 -18  -1    2.93    1.44
 -20  38  -1    0.64    1.16
  38 -18  -1    1.96    1.53
 -18 -20  -1    1.97    0.87
 -18 -20  -1    1.08    0.75
 -38  18   1    0.39    0.91
  20 -38   1    0.11    1.33
  20 -38   1    2.35    1.26
 -38  18   1    0.85    0.84
 -38  18   1    1.05    1.08
  20 -38   1   -0.20    0.84
  41 -21  -1    1.33    1.01
 -20  41  -1   -0.37    1.33
 -21 -20  -1   -0.27    0.70
 -21 -20  -1    2.65    0.93
 -21 -20  -1    1.02    1.24
 -21 -20  -1   -0.62    0.78
 -20  41  -1    2.15    1.66
  41 -21  -1    2.18    1.30
  41 -21  -1    0.03    1.35
 -41  21   1    0.06    1.00
  20 -41   1   -0.04    0.97
 -41  21   1    0.91    1.09
  20 -41   1    0.28    1.51
 -41  21   1    1.67    0.93
 -21 -17  -1    0.48    0.68
  38 -21  -1    2.74    1.71
 -21 -17  -1   -0.56    0.59
  38 -21  -1    1.06    1.30
 -17  38  -1    0.04    1.22
 -21 -17  -1   -0.07    0.66
  38 -21  -1   -0.11    0.91
 -17  38  -1   -1.55    0.94
 -38  21   1    0.68    0.89
 -38  21   1   -0.07    0.85
 -38  21   1    0.82    1.01
  17 -38   1   -0.85    0.84
  17 -38   1    1.36    1.44
  17 -38   1   -0.40    0.81
  35 -21  -1   -0.63    0.87
  35 -21  -1    0.53    0.96
 -14  35  -1   -0.46    0.97
  35 -21  -1   -0.50    1.05
 -14  35  -1    0.28    1.23
 -21 -14  -1    1.62    1.41
 -21 -14  -1    1.52    0.75
  35 -21  -1   -1.39    1.07
  14 -35   1   -0.70    1.27
  14 -35   1    0.25    0.89
 -35  21   1   -1.64    0.78
 -35  21   1    0.46    0.75
  14 -35   1    0.94    0.83
 -35  21   1   -0.30    0.92
 -21 -11  -1    1.00    1.22
 -11  32  -1    1.20    1.13
  32 -21  -1    1.46    1.02
  32 -21  -1    0.79    1.04
  32 -21  -1    0.48    0.86
 -11  32  -1    1.72    1.17
  32 -21  -1    1.30    1.23
 -21 -11  -1    0.79    0.62
  11 -32   1    0.22    0.70
  11 -32   1    0.73    1.08
 -32  21   1    0.29    0.79
 -32  21   1    1.79    0.89
  11 -32   1    0.98    0.82
 -32  21   1    0.94    0.93
  29 -21  -1    3.21    1.24
  29 -21  -1    3.34    1.21
  -8  29  -1    2.49    1.12
  29 -21  -1    5.65    1.35
 -21  -8  -1    4.10    1.40
 -21  -8  -1    5.13    0.90
  -8  29  -1    8.84    1.64
  29 -21  -1    3.86    1.24
 -21  -8  -1    5.18    0.86
   8 -29   1    4.86    0.93
   8 -29   1    5.82    1.04
   8 -29   1    5.02    1.37
 -29  21   1    3.87    1.05
 -29  21   1    5.46    1.27
  21   8   1    5.06    0.65
  26 -21  -1   11.39    1.61
  -5  26  -1   12.03    1.66
  26 -21  -1   15.92    1.88
  -5  26  -1   14.15    1.89
 -21  -5  -1   12.73    1.25
  26 -21  -1   15.87    2.03
 -21  -5  -1   14.76    1.28
   5 -26   1   12.17    1.69
 -26  21   1   13.31    1.74
   5 -26   1   15.39    1.35
   5 -26   1   13.84    1.26
 -26  21   1   15.51    1.57
  21   5   1   12.67    0.93
 -26  21   1   13.14    1.66
  23 -21  -1   60.30    3.13
  23 -21  -1   63.26    3.18
 -21  -2  -1   59.67    2.36
  23 -21  -1   55.38    2.91
 -21  -2  -1   63.93    2.49
  -2  23  -1   62.25    3.17
  -2  23  -1   59.42    2.85
  23 -21  -1   61.56    3.00
   2 -23   1   58.07    2.26
   2 -23   1   58.78    2.98
   2 -23   1   59.11    2.36
 -23  21   1   60.02    3.00
 -23  21   1   54.27    2.78
 -23  21   1   59.68    2.78
  21   2   1   61.54    2.04
  20 -21  -1   12.01    1.59
  20 -21  -1    7.60    1.27
   1  20  -1   10.73    1.34
  20 -21  -1    5.97    1.22
 -21   1  -1    9.72    1.20
 -21   1  -1    9.80    1.24
  20 -21  -1    6.41    1.31
  21  -1   1    9.76    0.94
  -1 -20   1    8.90    0.94
 -20  21   1    6.88    1.40
 -20  21   1    9.97    1.35
 -20  21   1    8.41    1.24
  -1 -20   1    9.22    1.32
  -1 -20   1    9.00    0.92
 -21   4  -1   16.69    1.46
 -21   4  -1   14.09    1.34
  17 -21  -1   16.52    1.56
   4  17  -1   16.27    1.60
  17 -21  -1   14.91    1.63
  17 -21  -1   15.30    1.47
  17 -21  -1   16.41    1.67
  -4 -17   1   13.45    1.36
  -4 -17   1   14.34    1.03
 -17  21   1   13.87    1.72
 -17  21   1   14.68    1.43
  21  -4   1   16.56    1.02
  21  -4   1   14.55    0.82
  21  -4   1   15.10    1.15
 -17  21   1   16.00    1.43
  21  -4   1   16.40    0.86
  14 -21  -1    7.42    1.25
  14 -21  -1    9.07    1.24
   7  14  -1    9.91    1.29
  14 -21  -1    9.12    1.49
 -21   7  -1    8.09    1.39
  14 -21  -1    7.09    1.19
 -21   7  -1    9.21    1.31
 -14  21   1    7.72    1.12
  -7 -14   1    8.13    1.05
 -14  21   1    9.47    1.47
  21  -7   1    8.21    0.83
  -7 -14   1    8.54    0.84
  21  -7   1    8.87    1.15
  21  -7   1    8.57    1.07
  -7 -14   1   10.87    1.51
 -14  21   1    7.91    1.07
  11 -21  -1    2.21    0.79
  11 -21  -1    2.82    0.96
 -21  10  -1    4.14    1.09
  11 -21  -1    2.65    0.92
 -21  10  -1    3.72    0.98
 -21  10  -1    2.78    0.66
  10  11  -1    4.36    0.93
  11 -21  -1    3.24    0.93
 -10 -11   1    4.06    0.76
  21 -10   1    4.06    1.02
  21 -10   1    4.47    0.73
 -10 -11   1    2.97    1.00
 -11  21   1    3.75    0.83
 -11  21   1    2.71    1.03
 -10 -11   1    4.17    0.73
 -11  21   1    3.38    0.75
   8 -21  -1    9.31    1.16
   8 -21  -1    8.76    1.24
 -21  13  -1   10.37    1.16
   8 -21  -1    7.03    1.30
 -21  13  -1    8.98    1.46
 -21  13  -1    8.51    1.32
   8 -21  -1    9.05    1.23
  21 -13   1    7.57    0.96
  21 -13   1    8.26    1.17
 -13  -8   1    8.58    0.92
  -8  21   1    7.96    1.02
 -13  -8   1   10.44    1.31
  21 -13   1    8.21    1.56
  -8  21   1    8.20    1.04
  -8  21   1    8.20    1.42
 -13  -8   1    9.46    0.83
 -21  16  -1   22.63    1.83
   5 -21  -1   23.96    1.53
 -21  16  -1   20.12    1.82
   5 -21  -1   22.83    1.70
 -21  16  -1   22.59    1.57
   5 -21  -1   24.33    2.12
  16   5  -1   24.06    1.56
   5 -21  -1   23.37    1.74
  21 -16   1   24.74    2.24
  21 -16   1   23.00    1.66
  -5  21   1   22.97    1.43
 -16  -5   1   23.10    1.20
  -5  21   1   25.32    1.44
 -16  -5   1   24.95    1.63
  -5  21   1   26.01    2.22
 -16  -5   1   23.03    1.36
  21 -16   1   23.41    1.54
 -21  19  -1    7.60    1.32
   2 -21  -1    8.02    1.17
   2 -21  -1    7.78    1.17
   2 -21  -1    7.51    1.41
 -21  19  -1    8.35    1.15
   2 -21  -1    8.97    1.07
  19   2  -1    7.41    1.16
 -21  19  -1    7.69    1.43
  21 -19   1    8.14    1.22
 -19  -2   1    8.70    0.90
 -19  -2   1    8.73    1.07
  -2  21   1    8.65    1.74
  21 -19   1    7.49    1.60
  -2  21   1    6.52    0.90
  21 -19   1    7.99    1.15
  -2  21   1    6.06    0.80
  -1 -21  -1   18.59    1.96
  22  -1  -1   17.54    1.62
 -21  22  -1   17.71    2.04
  22  -1  -1   15.60    1.58
  -1 -21  -1   19.46    1.53
  -1 -21  -1   18.01    1.34
 -21  22  -1   18.63    1.87
 -22   1   1   19.17    1.29
   1  21   1   18.20    1.08
 -22   1   1   18.88    1.31
  21 -22   1   15.86    2.15
   1  21   1   20.68    2.23
 -22   1   1   17.73    0.98
  21 -22   1   19.33    1.59
   1  21   1   19.86    1.21
  21 -22   1   18.67    1.72
 -22   1   1   17.74    1.29
  -4 -21  -1    2.20    1.20
 -21  25  -1    2.65    1.08
  25  -4  -1    3.49    1.20
  -4 -21  -1    5.68    1.00
 -21  25  -1    5.63    1.36
  -4 -21  -1    2.50    0.81
  25  -4  -1    5.19    1.17
   4  21   1    2.59    1.19
 -25   4   1    3.08    0.66
  21 -25   1    5.42    1.64
 -25   4   1    5.97    0.85
 -25   4   1    4.92    0.92
   4  21   1    4.57    0.61
  21 -25   1    3.32    0.96
  21 -25   1    5.14    1.06
 -25   4   1    4.56    0.84
  28  -7  -1    1.38    0.95
  -7 -21  -1    0.02    0.86
  -7 -21  -1    1.92    0.80
  28  -7  -1    2.16    0.94
  -7 -21  -1    1.13    0.69
 -21  28  -1    2.25    1.09
 -21  28  -1    0.74    1.08
   7  21   1   -0.72    0.98
 -28   7   1    1.01    0.60
  21 -28   1    2.29    0.96
 -28   7   1    0.46    0.67
  21 -28   1   -0.19    1.01
   7  21   1    0.62    0.38
 -28   7   1    1.61    0.72
  21 -28   1    0.32    0.73
 -10 -21  -1    3.09    1.29
 -10 -21  -1   -0.31    0.68
 -10 -21  -1   -0.01    0.62
  31 -10  -1    2.32    1.09
  31 -10  -1    1.14    1.06
 -21  31  -1    1.96    1.11
 -21  31  -1    0.23    1.05
  10  21   1    0.26    1.21
 -31  10   1    0.70    0.74
 -31  10   1    0.50    0.66
  21 -31   1    1.19    1.31
 -31  10   1    1.15    0.68
  21 -31   1   -0.15    0.73
  21 -31   1    1.22    0.87
  34 -13  -1    1.27    1.11
 -21  34  -1    1.87    1.17
 -13 -21  -1    3.06    0.92
 -13 -21  -1    2.81    0.89
  34 -13  -1   -0.17    1.03
 -21  34  -1    1.91    1.27
  21 -34   1    1.81    1.64
  21 -34   1    2.19    0.96
 -34  13   1    0.90    0.85
 -34  13   1    0.44    0.86
 -34  13   1    1.05    0.79
  21 -34   1    1.76    0.94
 -16 -21  -1    0.85    0.88
  37 -16  -1   -2.23    0.93
 -21  37  -1   -0.49    1.20
 -16 -21  -1   -0.46    1.10
  37 -16  -1    0.87    0.70
 -21  37  -1    0.30    1.30
  37 -16  -1    2.07    1.32
  37 -16  -1    0.74    0.71
 -16 -21  -1   -0.42    0.65
  21 -37   1    1.06    0.96
 -37  16   1    0.57    0.92
  21 -37   1    0.87    1.39
 -37  16   1    0.32    0.92
  21 -37   1    2.59    1.17
 -21  40  -1   -0.32    1.20
 -19 -21  -1    1.32    0.98
 -19 -21  -1    1.63    0.97
  40 -19  -1    0.84    1.18
  40 -19  -1    0.20    1.26
 -19 -21  -1    0.53    0.76
 -19 -21  -1    1.67    1.43
  40 -19  -1   -0.22    0.80
  40 -19  -1    0.86    0.97
 -21  40  -1    0.89    1.48
 -40  19   1    2.49    1.07
  21 -40   1    1.23    1.61
 -40  19   1    1.76    1.21
 -40  19   1    1.49    1.07
  21 -40   1   -0.81    0.96
  43 -22  -1   -0.19    1.33
  43 -22  -1    0.93    1.01
 -22 -21  -1    1.62    1.38
 -21  43  -1    1.98    1.32
 -22 -21  -1    0.30    0.67
 -22 -21  -1    1.39    0.81
  43 -22  -1    0.19    1.30
 -43  22   1   -1.02    0.90
  21 -43   1    0.85    1.14
 -43  22   1   -0.06    1.10
  21 -43   1    0.52    1.53
 -43  22   1    0.21    0.85
 -22 -18  -1    4.69    1.77
  40 -22  -1    0.97    1.02
 -22 -18  -1    0.37    0.65
  40 -22  -1    1.37    1.34
 -18  40  -1    0.08    1.40
 -18  40  -1   -0.16    1.14
 -22 -18  -1   -0.06    0.63
  40 -22  -1    0.60    1.46
 -22 -18  -1    0.54    0.86
  40 -22  -1   -1.23    0.99
  18 -40   1    2.04    1.23
 -40  22   1    1.70    1.11
  18 -40   1    1.02    1.43
 -40  22   1    1.19    1.22
 -40  22   1    1.09    0.90
  18 -40   1    0.13    0.92
 -15  37  -1    1.33    1.37
 -22 -15  -1   -0.90    0.65
 -22 -15  -1    0.29    1.17
  37 -22  -1    1.37    1.22
  37 -22  -1    0.79    1.05
 -15  37  -1    0.11    1.24
 -37  22   1    0.48    0.97
  15 -37   1   -0.09    1.21
  15 -37   1    0.80    0.87
 -37  22   1    0.49    0.81
 -37  22   1   -0.03    0.90
 -12  34  -1    6.61    1.64
  34 -22  -1    3.85    1.26
  34 -22  -1    3.77    1.54
 -22 -12  -1    4.07    0.90
  34 -22  -1    2.45    1.25
  34 -22  -1    5.56    1.57
 -22 -12  -1    3.02    1.49
 -12  34  -1    3.24    1.45
  12 -34   1    5.32    1.75
  12 -34   1    2.85    0.96
 -34  22   1    4.49    1.30
 -34  22   1    5.53    1.18
  12 -34   1    1.69    0.92
 -34  22   1    3.66    1.27
  31 -22  -1   -0.57    1.00
  31 -22  -1    0.66    0.98
 -22  -9  -1   -0.01    0.55
  31 -22  -1   -0.69    0.77
  -9  31  -1   -0.95    0.89
 -22  -9  -1    0.84    1.27
  31 -22  -1    0.53    0.84
 -22  -9  -1   -0.02    0.56
  -9  31  -1    0.54    1.14
  22   9   1    0.09    0.43
 -31  22   1   -0.02    0.71
   9 -31   1    0.24    1.15
 -31  22   1    0.84    0.85
   9 -31   1    0.18    0.63
   9 -31   1    0.42    0.73
 -31  22   1    0.76    0.92
  -6  28  -1    2.49    1.15
  28 -22  -1    1.69    0.96
 -22  -6  -1    2.17    1.24
  -6  28  -1    2.71    1.19
  28 -22  -1    1.07    0.93
  28 -22  -1    1.30    1.15
  28 -22  -1    2.52    1.00
 -22  -6  -1    1.81    0.71
 -22  -6  -1    0.69    0.65
  22   6   1    2.30    0.55
 -28  22   1    1.17    0.76
 -28  22   1    0.26    0.67
   6 -28   1    2.45    0.83
   6 -28   1    1.76    0.67
 -28  22   1    0.85    0.85
 -22  -3  -1    8.29    1.15
  25 -22  -1   10.19    1.57
  -3  25  -1    7.80    1.39
 -22  -3  -1   10.73    1.21
  25 -22  -1    7.10    1.55
  25 -22  -1   10.16    1.52
  -3  25  -1    7.37    1.52
  25 -22  -1    9.18    1.56
   3 -25   1    9.22    1.09
   3 -25   1    9.18    1.50
 -25  22   1    8.85    1.63
   3 -25   1   11.29    1.30
  22   3   1   10.62    0.91
 -25  22   1    8.50    1.26
 -25  22   1   10.32    1.53
 -22   0  -1    4.76    0.96
  22 -22  -1    3.31    1.13
  22 -22  -1    4.37    1.13
  22 -22  -1    1.50    1.10
  22 -22  -1    4.81    1.24
 -22   0  -1    5.20    1.00
   0  22  -1    4.05    1.07
   0  22  -1    4.86    1.22
   0 -22   1    3.34    0.70
  22   0   1    4.78    0.75
 -22  22   1    2.26    0.96
 -22  22   1    3.35    0.97
 -22  22   1    3.68    1.00
   0 -22   1    2.75    1.00
   0 -22   1    3.84    0.75
   3  19  -1    0.30    0.72
 -22   3  -1    2.53    0.84
  19 -22  -1    3.30    0.96
  19 -22  -1    0.46    0.90
   3  19  -1    0.94    0.81
  19 -22  -1    1.03    0.81
 -22   3  -1    2.01    0.77
  19 -22  -1    1.94    0.94
  22  -3   1    0.70    0.50
  22  -3   1    1.58    0.41
 -19  22   1    0.89    0.75
  -3 -19   1    1.45    0.53
  -3 -19   1    0.70    0.76
 -19  22   1    2.21    0.85
 -19  22   1    0.83    0.82
  22  -3   1    2.35    0.57
  16 -22  -1   15.08    1.48
  16 -22  -1   15.76    1.71
 -22   6  -1   14.89    1.45
  16 -22  -1   16.99    1.66
  16 -22  -1   16.04    1.67
 -22   6  -1   13.30    1.71
   6  16  -1   15.96    1.57
 -16  22   1   15.09    1.40
  22  -6   1   15.16    0.98
  22  -6   1   14.77    1.23
 -16  22   1   16.08    1.43
  -6 -16   1   15.96    1.38
  22  -6   1   13.70    1.21
  -6 -16   1   16.02    1.02
 -16  22   1   17.74    2.03
  13 -22  -1    5.01    1.16
 -22   9  -1    4.23    1.19
   9  13  -1    4.31    0.97
  13 -22  -1    4.48    1.16
  13 -22  -1    4.54    1.01
 -22   9  -1    4.64    0.78
 -22   9  -1    3.90    1.02
  13 -22  -1    5.49    1.08
  -9 -13   1    2.72    0.97
  22  -9   1    4.00    0.97
 -13  22   1    1.78    0.93
 -13  22   1    5.73    0.98
  22  -9   1    4.25    0.71
 -13  22   1    3.66    0.84
  -9 -13   1    3.53    0.66
  -9 -13   1    4.67    0.86
 -22  12  -1    0.38    0.49
 -22  12  -1    1.80    0.98
  10 -22  -1    0.46    0.68
  12  10  -1    1.31    0.75
  10 -22  -1    0.21    0.67
 -22  12  -1    1.19    0.74
  10 -22  -1    0.55    0.77
  10 -22  -1    1.42    0.74
 -10  22   1    1.40    0.67
 -10  22   1   -0.84    0.78
  22 -12   1   -0.42    0.65
 -12 -10   1    0.77    0.45
 -12 -10   1    1.66    0.63
 -12 -10   1    0.32    0.73
 -10  22   1    0.26    0.48
  22 -12   1    1.29    0.56
  22 -12   1    1.11    0.64
   7 -22  -1    3.10    0.79
   7 -22  -1    4.85    1.07
 -22  15  -1    4.34    0.84
 -22  15  -1    4.77    1.15
 -22  15  -1    3.60    1.01
   7 -22  -1    5.30    1.05
   7 -22  -1    3.03    1.04
 -15  -7   1    4.63    0.66
  -7  22   1    7.00    1.50
  -7  22   1    4.20    0.80
  22 -15   1    4.48    1.36
 -15  -7   1    4.24    0.97
  -7  22   1    4.54    0.86
 -15  -7   1    4.23    0.76
  22 -15   1    6.15    1.07
  18   4  -1   69.61    2.58
   4 -22  -1   60.72    2.72
   4 -22  -1   64.68    2.50
   4 -22  -1   58.15    3.13
   4 -22  -1   63.33    2.75
 -22  18  -1   58.73    3.05
 -22  18  -1   61.41    3.05
 -22  18  -1   59.90    2.58
  -4  22   1   65.11    2.31
 -18  -4   1   60.77    2.08
 -18  -4   1   63.93    2.47
  22 -18   1   67.55    2.66
 -18  -4   1   62.71    2.28
  22 -18   1   57.92    3.36
  22 -18   1   61.84    2.76
  -4  22   1   61.22    3.41
  -4  22   1   61.44    2.39
 -22  21  -1   27.38    2.16
   1 -22  -1   22.70    2.06
   1 -22  -1   22.15    1.72
  21   1  -1   24.73    1.76
   1 -22  -1   25.47    1.60
   1 -22  -1   24.23    1.73
 -22  21  -1   22.55    2.15
 -22  21  -1   22.86    1.75
  22 -21   1   23.12    1.84
 -21  -1   1   22.63    1.39
  22 -21   1   22.19    1.70
  22 -21   1   21.15    2.23
  -1  22   1   21.84    1.26
  -1  22   1   22.72    2.47
 -21  -1   1   19.99    1.38
 -21  -1   1   25.06    1.41
  -1  22   1   24.18    1.41
  24  -2  -1    8.55    1.39
 -22  24  -1   10.11    1.63
  -2 -22  -1    8.04    1.20
 -22  24  -1    9.18    1.57
  -2 -22  -1    7.51    1.56
  -2 -22  -1    9.58    1.25
  24  -2  -1   11.22    1.49
  -2 -22  -1   10.37    1.15
 -24   2   1   12.11    1.16
   2  22   1   10.93    0.93
   2  22   1   11.41    0.93
  22 -24   1    8.66    1.79
  22 -24   1    8.93    1.34
 -24   2   1    9.74    0.92
  22 -24   1    8.81    1.35
 -24   2   1   10.60    1.18
   2  22   1   10.76    2.02
 -24   2   1   10.65    1.01
  -5 -22  -1   -0.05    0.93
  27  -5  -1    0.54    0.80
  -5 -22  -1    0.20    0.66
 -22  27  -1    0.71    0.94
 -22  27  -1   -1.33    0.79
  27  -5  -1   -0.26    0.75
  -5 -22  -1   -0.18    0.61
 -27   5   1   -0.40    0.52
 -27   5   1   -0.26    0.57
  22 -27   1   -0.67    0.95
 -27   5   1    0.78    0.53
   5  22   1    1.20    1.18
 -27   5   1   -0.04    0.45
   5  22   1   -0.46    0.35
  22 -27   1   -0.23    0.69
  22 -27   1    0.31    0.75
 -22  30  -1    2.25    1.12
  30  -8  -1    3.40    1.18
 -22  30  -1    5.89    1.47
  -8 -22  -1    3.37    0.90
  30  -8  -1    1.84    1.05
  -8 -22  -1    2.43    1.28
   8  22   1    3.67    1.75
  22 -30   1    3.39    1.06
 -30   8   1    1.97    0.72
  22 -30   1    1.58    1.30
 -30   8   1    3.10    0.93
 -30   8   1    4.92    0.99
  22 -30   1    1.27    0.80
 -22  33  -1   -0.49    0.81
 -22  33  -1   -1.25    0.88
  33 -11  -1    0.13    0.98
  33 -11  -1    0.22    1.02
 -11 -22  -1   -0.03    0.66
  22 -33   1   -0.57    0.66
 -33  11   1   -0.75    0.72
 -33  11   1    1.94    0.88
  11  22   1   -0.67    1.02
  22 -33   1    1.85    0.92
  22 -33   1    0.06    1.30
 -33  11   1   -0.49    0.60
  36 -14  -1    1.11    1.09
 -22  36  -1    0.41    1.18
 -22  36  -1   -0.33    1.11
 -14 -22  -1    2.08    0.87
  36 -14  -1    1.94    1.34
 -14 -22  -1    0.75    1.26
  22 -36   1    0.42    0.99
 -36  14   1    1.86    1.01
 -36  14   1    1.21    0.81
  22 -36   1    1.91    1.03
 -36  14   1    0.71    0.99
  22 -36   1    3.10    1.71
  39 -17  -1    0.17    1.51
 -17 -22  -1    0.97    0.78
  39 -17  -1    0.40    0.67
  39 -17  -1   -0.07    1.13
 -22  39  -1    3.11    1.61
  39 -17  -1    0.16    0.64
 -17 -22  -1   -0.25    1.13
 -22  39  -1    0.43    1.42
 -39  17   1   -0.13    0.99
  22 -39   1   -0.73    0.95
  22 -39   1   -0.95    1.11
 -39  17   1   -0.44    0.74
 -39  17   1   -0.71    0.67
  42 -20  -1    2.62    1.53
 -22  42  -1   -2.05    1.15
 -20 -22  -1   -1.94    1.02
  42 -20  -1    0.39    0.83
 -20 -22  -1   -0.73    0.84
 -20 -22  -1    1.68    0.94
 -20 -22  -1   -0.18    0.68
  42 -20  -1    2.86    1.43
 -42  20   1    0.55    1.07
  22 -42   1    0.42    0.96
  22 -42   1    0.34    1.57
 -42  20   1    0.04    1.09
 -42  20   1    1.15    1.00
  45 -23  -1    0.18    0.89
 -23 -22  -1    1.88    0.79
  45 -23  -1   -0.26    1.35
 -23 -22  -1    0.02    0.82
 -22  45  -1   -1.76    1.20
 -23 -22  -1   -1.66    1.00
 -23 -22  -1    0.81    0.67
 -45  23   1   -0.26    0.89
  22 -45   1    1.76    1.01
 -45  23   1   -0.23    0.81
  22 -45   1    2.26    1.90
 -45  23   1   -0.18    0.97
 -23 -19  -1    2.37    1.55
  42 -23  -1   -1.37    1.00
 -19  42  -1    0.65    1.48
  42 -23  -1   -0.01    1.09
  42 -23  -1    1.42    1.53
  42 -23  -1    0.90    1.47
  42 -23  -1    0.57    1.00
 -23 -19  -1    0.41    0.84
 -42  23   1   -0.54    0.77
 -42  23   1    0.62    1.07
 -42  23   1   -0.67    1.03
  19 -42   1    0.08    1.49
  19 -42   1   -1.28    1.47
  39 -23  -1    0.76    1.52
  39 -23  -1    1.17    1.29
 -23 -16  -1    0.26    0.75
 -23 -16  -1   -0.84    1.56
  39 -23  -1    0.22    0.99
  39 -23  -1    1.67    1.28
 -16  39  -1    0.34    1.26
 -16  39  -1    1.90    1.20
  16 -39   1   -0.27    0.98
  16 -39   1    0.85    1.30
 -39  23   1    2.09    1.21
 -39  23   1    0.03    0.87
  16 -39   1    0.45    0.95
 -39  23   1   -1.24    0.76
  36 -23  -1    1.00    1.21
 -13  36  -1    1.38    1.39
  36 -23  -1    3.17    1.23
 -23 -13  -1    2.92    0.92
  36 -23  -1    2.85    1.63
  36 -23  -1    2.48    1.43
 -23 -13  -1    3.54    1.58
 -36  23   1    3.67    1.29
 -36  23   1    2.44    1.26
  13 -36   1    1.56    1.01
 -36  23   1    5.23    1.25
  13 -36   1    4.60    1.15
  13 -36   1    2.69    1.50
  33 -23  -1   -1.43    1.03
 -23 -10  -1    2.29    1.43
 -10  33  -1    2.16    1.25
  33 -23  -1    0.68    0.96
 -10  33  -1    1.20    1.17
 -23 -10  -1    0.34    0.65
  33 -23  -1   -0.29    0.81
  33 -23  -1   -0.56    1.04
 -33  23   1    2.33    1.08
  10 -33   1    0.00    1.07
 -33  23   1    0.16    0.72
  10 -33   1    1.21    0.82
 -33  23   1    0.11    0.98
  10 -33   1    0.94    0.81
 -23  -7  -1    3.33    1.43
 -23  -7  -1    2.83    0.83
 -23  -7  -1    1.51    0.77
  30 -23  -1    2.52    1.11
  30 -23  -1    3.66    1.27
  -7  30  -1    3.65    1.30
  -7  30  -1    4.99    1.49
  30 -23  -1    5.62    1.53
  30 -23  -1    2.80    1.20
 -30  23   1    2.65    1.17
   7 -30   1    2.82    0.84
   7 -30   1    3.74    0.93
 -30  23   1    1.25    0.91
  23   7   1    2.81    0.62
 -30  23   1    4.12    1.13
   7 -30   1    1.14    1.06
  27 -23  -1    5.08    1.38
  -4  27  -1    4.70    1.21
  27 -23  -1    5.00    1.25
  27 -23  -1    4.98    1.23
  -4  27  -1    4.18    1.22
 -23  -4  -1    6.09    1.03
 -23  -4  -1    5.59    1.00
  27 -23  -1    4.58    1.32
 -27  23   1    4.35    1.14
   4 -27   1    3.81    1.28
   4 -27   1    4.07    0.82
  23   4   1    4.55    0.72
 -27  23   1    4.31    1.11
   4 -27   1    5.12    0.98
 -27  23   1    2.73    1.01
 -23  -1  -1    5.38    1.04
  24 -23  -1    6.76    1.41
  24 -23  -1    5.14    1.39
 -23  -1  -1    6.43    1.08
  -1  24  -1    5.24    1.24
  -1  24  -1    7.04    1.43
  24 -23  -1    4.92    1.28
  24 -23  -1    5.76    1.28
 -24  23   1    4.05    1.12
   1 -24   1    6.98    0.92
  23   1   1    6.03    0.81
   1 -24   1    4.45    1.25
   1 -24   1    4.93    0.87
 -24  23   1    5.69    1.15
  21 -23  -1   22.83    2.20
  21 -23  -1   17.47    1.79
  21 -23  -1   21.37    2.29
 -23   2  -1   24.31    1.69
 -23   2  -1   23.46    1.71
   2  21  -1   23.31    1.75
   2  21  -1   22.65    1.98
  21 -23  -1   23.36    1.90
  -2 -21   1   23.44    1.35
  23  -2   1   23.30    1.43
  -2 -21   1   21.88    1.26
 -21  23   1   20.85    1.96
 -21  23   1   21.31    1.77
  -2 -21   1   22.32    1.88
 -21  23   1   20.77    1.68
  23  -2   1   21.92    0.91
 -23   5  -1    1.80    0.81
  18 -23  -1    3.86    1.05
   5  18  -1    2.13    0.96
 -23   5  -1    1.91    1.02
  18 -23  -1    1.00    0.91
 -23   5  -1    1.81    0.83
  18 -23  -1    2.01    1.11
  18 -23  -1    3.60    1.19
 -18  23   1    3.04    0.90
 -18  23   1    2.35    1.06
  -5 -18   1    1.74    0.80
 -18  23   1    2.10    0.81
  23  -5   1    1.14    0.51
  23  -5   1    1.90    0.46
  23  -5   1    1.89    0.49
  23  -5   1    1.86    0.64
  -5 -18   1    2.25    0.55
 -23   8  -1   12.40    1.54
  15 -23  -1   10.61    1.52
 -23   8  -1   11.34    1.04
   8  15  -1   11.89    1.48
  15 -23  -1   14.80    1.76
  15 -23  -1   10.30    1.43
  15 -23  -1   14.27    1.66
  23  -8   1   13.49    1.54
  -8 -15   1   11.60    1.66
  -8 -15   1   12.36    0.93
  23  -8   1   12.86    1.37
 -15  23   1   13.77    1.39
 -15  23   1   16.20    1.72
  23  -8   1   11.86    1.00
  -8 -15   1   11.94    1.28
 -15  23   1   11.82    1.42
  12 -23  -1    4.97    1.10
  12 -23  -1    5.41    1.14
  12 -23  -1    6.38    1.10
 -23  11  -1    6.63    1.23
  11  12  -1    5.97    1.12
  12 -23  -1    6.18    1.29
 -23  11  -1    4.41    0.83
 -23  11  -1    4.99    1.28
 -12  23   1    6.48    1.06
  23 -11   1    4.08    0.74
 -11 -12   1    6.48    0.93
 -11 -12   1    7.04    0.86
 -12  23   1    6.35    1.38
 -12  23   1    4.71    0.97
 -11 -12   1    5.20    1.15
  23 -11   1    5.66    0.94
  23 -11   1    5.66    1.14
 -23  14  -1   10.53    1.52
   9 -23  -1   10.16    1.35
 -23  14  -1   13.44    1.75
 -23  14  -1    9.54    1.14
   9 -23  -1   12.33    1.72
   9 -23  -1   11.17    1.42
   9 -23  -1   10.03    1.24
  23 -14   1    9.00    1.10
  23 -14   1   11.80    1.26
  -9  23   1    7.79    1.47
  -9  23   1   11.16    1.28
  23 -14   1    9.68    1.69
 -14  -9   1   10.92    0.85
  -9  23   1   11.51    1.17
 -14  -9   1   10.39    1.09
 -14  -9   1   11.71    1.46
   6 -23  -1    1.60    0.78
   6 -23  -1    0.61    0.62
   6 -23  -1    1.76    0.98
   6 -23  -1    0.85    0.72
 -23  17  -1    0.22    0.93
 -23  17  -1   -0.71    0.67
 -23  17  -1   -0.51    0.53
  17   6  -1   -0.45    0.58
 -17  -6   1    1.00    0.60
  -6  23   1    0.10    0.53
 -17  -6   1    0.32    0.39
  -6  23   1   -0.71    0.69
  23 -17   1    0.55    1.12
 -17  -6   1    1.66    0.80
  23 -17   1   -0.09    0.56
  23 -17   1    0.15    0.59
  -6  23   1    1.96    0.65
 -23  20  -1    8.51    1.50
   3 -23  -1    9.24    1.34
   3 -23  -1    6.33    1.00
   3 -23  -1    7.02    1.17
 -23  20  -1    5.23    1.25
 -23  20  -1    6.77    1.17
  20   3  -1    7.68    1.13
   3 -23  -1    6.46    1.36
  -3  23   1    5.57    0.83
  -3  23   1    7.00    0.95
  23 -20   1    8.06    1.20
  -3  23   1    5.47    1.51
 -20  -3   1    7.96    0.90
 -20  -3   1    7.15    1.03
 -20  -3   1    8.22    1.08
  23 -20   1    7.68    1.28
  23 -20   1    3.57    1.27
  23   0  -1    3.84    1.06
 -23  23  -1    1.72    1.01
 -23  23  -1    4.23    1.25
   0 -23  -1    4.85    0.90
  23   0  -1    3.56    1.00
   0 -23  -1    4.02    1.20
   0 -23  -1    3.84    0.93
   0 -23  -1    4.23    0.95
  23 -23   1    1.72    1.16
 -23   0   1    4.16    0.78
 -23   0   1    2.96    0.52
 -23   0   1    4.68    0.78
   0  23   1    5.93    1.65
  23 -23   1    2.70    0.87
  23 -23   1    5.27    1.12
   0  23   1    4.29    0.72
   0  23   1    4.07    0.78
 -23   0   1    3.51    0.79
  -3 -23  -1   10.83    1.85
  26  -3  -1   17.42    1.71
  26  -3  -1   15.67    1.85
 -23  26  -1   14.65    1.95
  -3 -23  -1   13.41    1.48
  -3 -23  -1   13.88    1.46
 -23  26  -1   13.84    2.08
   3  23   1   15.89    1.05
  23 -26   1   14.54    1.71
 -26   3   1   12.06    1.22
   3  23   1   15.69    2.31
  23 -26   1   10.57    1.43
 -26   3   1   18.70    1.42
 -26   3   1   14.52    1.11
  23 -26   1   11.52    2.00
 -26   3   1   14.02    1.08
 -23  29  -1    3.94    1.34
  29  -6  -1    4.95    1.20
  -6 -23  -1    3.30    1.22
  -6 -23  -1    2.63    0.86
  -6 -23  -1    1.61    0.79
 -23  29  -1    2.84    1.23
  29  -6  -1    0.49    0.90
   6  23   1    3.40    0.57
   6  23   1    0.81    1.36
 -29   6   1    3.32    0.92
  23 -29   1    1.89    0.85
 -29   6   1    3.55    0.89
 -29   6   1    4.09    0.81
  23 -29   1    2.13    1.33
  32  -9  -1    2.26    1.16
  32  -9  -1    3.18    1.10
 -23  32  -1    1.37    1.19
  -9 -23  -1    1.94    1.35
  -9 -23  -1    2.90    0.96
 -23  32  -1    1.33    1.21
  -9 -23  -1    0.97    0.75
  23 -32   1    1.28    0.88
 -32   9   1    1.51    0.82
   9  23   1    3.40    1.82
  23 -32   1    2.02    1.01
 -32   9   1    1.13    0.74
  23 -32   1    1.27    1.34
 -32   9   1    1.52    0.88
  35 -12  -1   -0.91    1.03
 -12 -23  -1    0.36    0.80
 -23  35  -1    0.82    1.31
 -12 -23  -1   -0.10    1.08
 -23  35  -1   -0.64    1.00
 -12 -23  -1    0.82    0.78
  35 -12  -1    0.47    1.14
  12  23   1    1.17    1.31
  23 -35   1    0.68    1.13
 -35  12   1   -0.97    0.69
 -35  12   1   -0.16    0.82
  23 -35   1   -1.18    0.65
  23 -35   1    0.15    1.44
 -35  12   1   -0.16    0.68
 -23  38  -1    0.09    1.31
  38 -15  -1    2.12    1.30
  38 -15  -1    0.02    1.26
 -15 -23  -1    0.95    0.79
 -23  38  -1    1.45    1.41
 -15 -23  -1    2.85    1.00
 -15 -23  -1   -0.72    1.05
 -38  15   1    1.99    1.50
 -38  15   1    0.55    0.90
 -38  15   1    0.05    0.91
  23 -38   1    0.43    1.03
  23 -38   1   -0.45    1.60
 -18 -23  -1    1.55    1.02
  41 -18  -1    0.86    0.65
  41 -18  -1    0.39    1.24
  41 -18  -1    0.69    0.65
 -23  41  -1    0.45    1.34
 -18 -23  -1    0.49    0.82
 -18 -23  -1   -0.96    0.70
  41 -18  -1    0.72    1.48
 -18 -23  -1   -1.60    1.10
 -41  18   1   -0.31    0.88
 -41  18   1    1.19    1.07
  23 -41   1    0.39    0.88
  23 -41   1    1.46    1.63
 -41  18   1   -0.43    0.83
  23 -41   1    0.01    1.01
  44 -21  -1   -0.25    0.72
 -21 -23  -1    0.80    0.75
  44 -21  -1    0.47    1.34
 -23  44  -1    0.22    1.35
  44 -21  -1   -2.58    1.13
 -21 -23  -1    0.29    0.82
 -21 -23  -1    0.86    1.21
 -44  21   1    0.84    1.04
  23 -44   1   -0.75    0.81
  23 -44   1    0.90    1.62
 -44  21   1    1.17    0.90
 -44  21   1   -0.82    1.01
 -24 -23  -1    0.20    0.67
  47 -24  -1   -1.11    0.90
  47 -24  -1    0.12    1.22
 -24 -23  -1    0.74    0.91
  47 -24  -1   -1.86    0.68
 -24 -23  -1    0.90    1.15
 -23  47  -1   -0.12    1.31
 -24 -23  -1    1.34    0.77
  23 -47   1   -0.42    0.92
 -47  24   1    0.10    0.88
 -47  24   1   -0.94    0.96
 -47  24   1    3.53    1.38
  23 -47   1    2.10    1.86
  44 -24  -1    0.45    0.97
 -24 -20  -1    0.73    1.05
 -24 -20  -1    2.17    1.28
  44 -24  -1    2.43    1.06
 -20  44  -1    0.99    1.45
  44 -24  -1    1.50    1.43
 -44  24   1    0.44    0.91
  20 -44   1   -0.85    1.33
 -44  24   1   -1.14    0.94
 -44  24   1    1.72    1.31
  20 -44   1   -0.05    0.90
 -17  41  -1   -1.32    1.08
 -17  41  -1   -0.40    1.25
  41 -24  -1    1.00    1.05
  41 -24  -1    0.30    1.43
 -24 -17  -1    2.83    1.64
  41 -24  -1   -1.83    1.05
 -24 -17  -1    0.49    0.83
  41 -24  -1    1.22    1.42
  17 -41   1   -0.62    0.78
  17 -41   1    0.22    0.95
 -41  24   1    3.19    1.39
  17 -41   1    2.19    1.68
 -41  24   1    1.48    1.04
 -24 -14  -1    0.03    0.76
  38 -24  -1    0.64    1.48
  38 -24  -1    1.12    1.27
 -14  38  -1    0.68    1.54
 -14  38  -1   -0.57    1.31
  38 -24  -1   -0.22    1.27
 -24 -14  -1   -0.68    1.23
  38 -24  -1   -0.40    0.97
 -38  24   1   -0.26    0.84
  14 -38   1   -0.64    1.25
 -38  24   1   -0.48    0.92
  14 -38   1   -1.86    0.74
 -38  24   1    1.24    1.16
  14 -38   1    0.10    0.86
  35 -24  -1    8.97    2.05
 -24 -11  -1    6.69    1.07
  35 -24  -1    5.58    1.60
  35 -24  -1   10.06    2.13
 -24 -11  -1    7.53    1.80
 -11  35  -1    7.20    1.76
 -11  35  -1    5.42    1.50
  35 -24  -1    8.07    1.56
  11 -35   1    6.75    1.32
 -35  24   1    6.71    1.37
 -35  24   1    7.97    1.62
  11 -35   1    4.58    1.10
 -35  24   1    5.13    1.35
 -24  -8  -1    2.54    0.85
  32 -24  -1    1.53    1.17
  -8  32  -1    3.47    1.44
 -24  -8  -1    0.65    1.35
 -24  -8  -1    1.80    0.79
  32 -24  -1    2.11    1.22
  32 -24  -1    2.39    1.31
  -8  32  -1    1.92    1.20
   8 -32   1    3.73    1.03
 -32  24   1    3.72    1.06
 -32  24   1    2.31    1.19
  24   8   1    2.14    0.63
   8 -32   1    2.46    1.26
   8 -32   1    1.59    0.83
 -32  24   1    1.32    0.95
  29 -24  -1    7.21    1.50
 -24  -5  -1    7.91    1.15
  29 -24  -1    5.65    1.39
  29 -24  -1    6.13    1.56
  -5  29  -1    6.19    1.46
  -5  29  -1    7.30    1.44
 -24  -5  -1    6.07    1.03
  29 -24  -1    5.89    1.38
   5 -29   1    6.11    1.02
   5 -29   1    6.82    1.08
  24   5   1    6.32    0.84
   5 -29   1    8.67    1.71
 -29  24   1    6.99    1.37
 -29  24   1    5.57    1.28
 -29  24   1    7.09    1.32
  -2  26  -1    3.35    1.20
 -24  -2  -1    4.54    0.96
  26 -24  -1    2.07    1.03
  26 -24  -1    5.38    1.37
  -2  26  -1    3.53    1.13
 -24  -2  -1    2.16    0.79
  26 -24  -1    3.40    1.10
  26 -24  -1    3.20    1.22
 -26  24   1    2.76    0.86
  24   2   1    2.99    0.67
   2 -26   1    2.16    1.07
   2 -26   1    2.99    0.81
   2 -26   1    2.67    0.70
 -26  24   1    3.03    1.11
 -26  24   1    2.23    0.95
 -24   1  -1   11.78    1.42
 -24   1  -1   12.57    1.40
  23 -24  -1    9.76    1.63
   1  23  -1    9.47    1.52
  23 -24  -1   11.87    1.68
  23 -24  -1   11.61    1.70
  23 -24  -1   14.36    1.83
   1  23  -1   13.30    1.58
 -23  24   1    8.39    1.56
  -1 -23   1   10.93    1.09
  24  -1   1   10.15    1.03
  -1 -23   1   11.52    1.00
  -1 -23   1    9.79    1.51
  20 -24  -1   23.19    1.98
   4  20  -1   24.10    2.39
  20 -24  -1   24.36    2.07
  20 -24  -1   24.58    2.29
 -24   4  -1   23.04    1.72
  20 -24  -1   23.94    2.03
 -24   4  -1   25.91    1.86
 -20  24   1   23.10    1.81
  24  -4   1   23.44    1.52
  -4 -20   1   23.69    1.25
  24  -4   1   21.33    1.09
 -20  24   1   22.57    1.82
 -20  24   1   20.18    2.08
  -4 -20   1   24.06    1.92
 -24   7  -1   35.18    2.17
   7  17  -1   34.82    2.27
  17 -24  -1   34.04    2.16
  17 -24  -1   33.52    2.45
 -24   7  -1   32.47    2.76
  17 -24  -1   30.21    2.26
  17 -24  -1   38.74    2.85
  -7 -17   1   34.23    2.01
  24  -7   1   38.16    1.53
 -17  24   1   32.98    2.12
 -17  24   1   36.43    2.57
  24  -7   1   39.55    1.84
  24  -7   1   33.09    2.06
  24  -7   1   34.97    1.49
  -7 -17   1   37.53    2.54
 -17  24   1   35.68    2.11
  -7 -17   1   35.01    1.41
  14 -24  -1   36.28    2.09
  14 -24  -1   32.20    2.64
  10  14  -1   36.64    2.26
  14 -24  -1   35.92    2.56
 -24  10  -1   38.26    2.32
 -24  10  -1   35.53    1.79
  14 -24  -1   36.17    2.31
 -24  10  -1   37.56    2.53
 -14  24   1   37.97    2.67
  24 -10   1   34.87    1.67
  24 -10   1   32.83    1.89
 -10 -14   1   35.67    1.90
 -10 -14   1   32.95    2.22
 -14  24   1   35.61    2.02
 -10 -14   1   34.76    1.46
  24 -10   1   32.36    2.03
 -14  24   1   33.25    1.97
  11 -24  -1    8.43    1.32
  11 -24  -1    9.66    1.37
  11 -24  -1   12.03    1.75
  13  11  -1   10.64    1.37
 -24  13  -1    8.65    1.46
 -24  13  -1   11.52    1.28
 -24  13  -1   10.28    1.53
  11 -24  -1   11.83    1.44
 -11  24   1    8.52    1.15
 -13 -11   1    9.70    0.84
  24 -13   1    9.57    1.43
 -11  24   1   10.54    1.68
  24 -13   1   10.84    1.34
 -11  24   1   11.17    1.31
 -13 -11   1   12.95    1.58
  24 -13   1   10.28    1.07
 -13 -11   1    8.97    1.07
   8 -24  -1   14.24    1.41
 -24  16  -1   13.04    1.75
 -24  16  -1   13.91    1.48
 -24  16  -1   15.14    1.86
   8 -24  -1   12.79    1.73
   8 -24  -1   14.18    1.66
   8 -24  -1   13.33    1.56
 -16  -8   1   11.99    0.89
 -16  -8   1   15.27    1.50
  -8  24   1   11.17    1.88
  24 -16   1   14.32    2.14
 -16  -8   1   13.80    1.19
  24 -16   1   15.23    1.34
  -8  24   1   13.06    1.29
  24 -16   1   14.45    1.42
  -8  24   1   16.40    1.32
  19   5  -1    4.37    0.91
 -24  19  -1    6.17    1.10
   5 -24  -1    6.81    1.44
   5 -24  -1    5.07    1.09
   5 -24  -1    2.84    0.85
 -24  19  -1    3.53    1.23
   5 -24  -1    5.64    1.00
 -24  19  -1    5.61    1.36
  -5  24   1    5.18    0.87
 -19  -5   1    4.94    0.93
  -5  24   1    4.81    1.41
  24 -19   1    2.91    0.94
  24 -19   1    3.15    1.28
 -19  -5   1    4.09    0.84
  -5  24   1    4.80    0.88
  24 -19   1    5.95    1.13
 -19  -5   1    6.29    0.77
   2 -24  -1    7.40    1.24
 -24  22  -1    5.65    1.60
   2 -24  -1    6.12    1.02
   2 -24  -1    5.63    1.14
 -24  22  -1    9.06    1.53
  22   2  -1    5.84    1.08
 -24  22  -1    3.98    0.92
   2 -24  -1    9.07    1.64
  -2  24   1    4.61    0.79
  -2  24   1    6.84    0.92
  24 -22   1    6.25    1.59
  -2  24   1    7.16    1.63
  24 -22   1    6.71    1.19
 -22  -2   1    6.66    0.93
  24 -22   1    5.94    1.15
 -22  -2   1    6.51    0.88
 -24  25  -1    3.21    1.24
  -1 -24  -1    4.82    0.95
  -1 -24  -1    3.38    0.91
 -24  25  -1    3.84    1.22
  -1 -24  -1    3.58    0.97
  25  -1  -1    4.72    1.12
  25  -1  -1    3.03    1.06
  -1 -24  -1    4.17    1.22
 -25   1   1    5.18    0.80
 -25   1   1    5.41    0.94
 -25   1   1    4.51    0.84
  24 -25   1    3.61    0.94
  24 -25   1    3.54    1.44
 -25   1   1    5.54    0.69
   1  24   1    5.45    1.69
  24 -25   1    4.62    1.13
   1  24   1    4.18    0.74
 -24  28  -1    6.25    1.49
  -4 -24  -1    7.07    1.18
  28  -4  -1    6.31    1.28
  -4 -24  -1    5.72    1.14
  -4 -24  -1    4.02    1.52
  28  -4  -1    8.11    1.45
 -24  28  -1    6.21    1.61
 -28   4   1    6.60    0.87
  24 -28   1    5.84    1.69
  24 -28   1    5.83    1.29
   4  24   1    6.30    0.79
 -28   4   1    7.32    1.14
 -28   4   1    6.60    1.04
  24 -28   1    7.66    1.35
 -28   4   1    6.65    0.88
   4  24   1    7.41    1.85
 -24  31  -1    1.01    1.30
  31  -7  -1    1.80    1.09
 -24  31  -1    3.72    1.32
  -7 -24  -1    2.51    1.32
  31  -7  -1    2.53    1.13
  -7 -24  -1    2.66    0.92
  -7 -24  -1    3.75    1.05
   7  24   1    2.89    1.54
  24 -31   1    3.62    1.19
  24 -31   1    2.52    1.57
 -31   7   1    4.06    0.97
 -31   7   1    2.37    0.92
   7  24   1    3.57    0.54
 -31   7   1    3.59    0.84
  24 -31   1    3.97    1.20
 -10 -24  -1   -0.05    0.70
  34 -10  -1    1.41    1.09
 -24  34  -1    0.85    1.17
 -10 -24  -1    0.35    0.80
 -10 -24  -1   -0.18    1.10
 -24  34  -1    0.32    1.22
  34 -10  -1    0.63    1.00
  10  24   1   -1.49    1.47
  24 -34   1    1.46    1.11
  24 -34   1    1.83    1.46
  24 -34   1    0.62    0.98
 -34  10   1   -1.26    0.54
 -34  10   1    0.63    0.82
 -34  10   1    0.82    0.81
  37 -13  -1    0.24    1.21
  37 -13  -1    0.81    1.23
 -24  37  -1    2.07    1.34
 -24  37  -1    3.60    1.60
 -13 -24  -1    1.58    0.89
 -13 -24  -1   -0.67    1.14
 -13 -24  -1   -1.26    0.70
  24 -37   1    0.15    1.41
 -37  13   1   -0.04    0.86
  24 -37   1    0.89    1.11
 -37  13   1   -0.42    0.86
 -37  13   1    2.49    0.94
  40 -16  -1    0.44    1.41
 -16 -24  -1   -0.26    0.81
 -24  40  -1   -1.27    1.13
  40 -16  -1    1.15    1.17
 -24  40  -1    0.77    1.51
 -16 -24  -1    2.16    0.92
 -16 -24  -1   -1.82    1.08
 -40  16   1    0.38    0.94
 -40  16   1    0.73    0.81
  24 -40   1   -1.60    1.26
 -40  16   1   -0.13    0.98
  24 -40   1   -1.31    0.73
  24 -40   1   -0.23    0.89
  43 -19  -1    2.21    1.43
  43 -19  -1   -0.03    1.32
 -19 -24  -1    1.53    1.03
 -19 -24  -1   -1.08    0.69
 -24  43  -1    1.87    1.57
 -19 -24  -1    1.09    0.95
 -19 -24  -1    1.72    1.45
  24 -43   1    1.28    1.73
 -43  19   1    0.64    1.20
  24 -43   1    1.09    1.10
 -43  19   1    1.10    0.95
 -43  19   1    0.11    0.96
  46 -22  -1    2.38    1.52
 -24  46  -1    1.02    1.19
 -22 -24  -1   -0.38    0.66
 -22 -24  -1    3.20    1.06
 -22 -24  -1    2.27    0.89
  46 -22  -1    0.60    0.68
  46 -22  -1    1.29    0.79
 -22 -24  -1   -1.48    1.08
  24 -46   1    0.19    1.55
 -46  22   1    1.25    0.93
 -46  22   1    1.50    0.93
 -46  22   1    1.31    1.16
  24 -46   1   -1.25    1.00
 -25 -24  -1    0.71    1.22
  49 -25  -1    0.54    0.74
 -24  49  -1    0.90    1.48
 -25 -24  -1    0.74    0.95
  49 -25  -1    0.76    1.23
  49 -25  -1   -0.17    0.80
 -49  25   1   -0.40    0.99
 -49  25   1    0.07    0.83
 -49  25   1   -1.23    0.83
  24 -49   1   -0.80    1.44
 -25 -21  -1    3.22    0.98
  46 -25  -1    1.10    1.01
 -25 -21  -1    2.91    1.44
  46 -25  -1   -0.37    1.31
  46 -25  -1   -0.11    0.91
 -21  46  -1   -0.48    1.26
 -46  25   1   -0.51    1.08
  21 -46   1   -0.10    1.33
  21 -46   1    0.56    0.86
 -46  25   1    1.83    1.18
 -46  25   1    1.70    1.05
  43 -25  -1    0.26    1.39
 -25 -18  -1    1.01    1.36
 -25 -18  -1    0.52    0.84
  43 -25  -1    2.81    1.78
  43 -25  -1   -0.42    1.44
  43 -25  -1    1.42    1.20
 -18  43  -1    1.08    1.41
 -43  25   1   -0.05    0.86
 -43  25   1   -0.29    0.93
 -43  25   1   -0.08    1.03
  18 -43   1   -2.06    1.02
  40 -25  -1    1.81    1.55
  40 -25  -1    0.95    1.20
  40 -25  -1   -0.14    1.20
 -15  40  -1   -0.29    1.31
 -25 -15  -1    0.21    0.81
 -25 -15  -1    1.09    1.43
 -15  40  -1    6.39    1.95
  40 -25  -1    2.24    1.51
  15 -40   1   -0.37    0.98
 -40  25   1    2.24    1.21
  15 -40   1    1.61    1.05
 -40  25   1    0.97    1.28
  15 -40   1    1.57    1.62
 -40  25   1    1.32    1.03
 -12  37  -1    0.70    1.48
  37 -25  -1    2.79    1.51
  37 -25  -1    0.11    1.38
  37 -25  -1    0.14    1.10
 -25 -12  -1    2.14    0.85
 -25 -12  -1    0.87    1.40
  37 -25  -1    0.63    1.20
 -12  37  -1    1.38    1.36
  12 -37   1    0.36    0.86
  12 -37   1    1.57    1.41
  12 -37   1    1.51    0.96
 -37  25   1    0.70    1.08
 -37  25   1   -0.37    1.08
 -37  25   1   -0.05    0.80
 -25  -9  -1    0.82    0.71
 -25  -9  -1    1.89    0.75
  34 -25  -1    0.72    1.08
 -25  -9  -1   -0.95    1.17
  34 -25  -1   -0.94    0.94
  34 -25  -1    0.09    1.25
  -9  34  -1   -0.60    1.11
  34 -25  -1    0.78    1.23
  -9  34  -1    2.17    1.31
   9 -34   1    1.27    0.82
 -34  25   1    0.72    0.92
 -34  25   1    1.39    1.16
 -34  25   1   -0.35    0.74
   9 -34   1    0.55    0.76
   9 -34   1    0.23    1.32
  25   9   1    0.57    0.55
 -25  -6  -1    0.86    0.69
  31 -25  -1    0.38    0.93
  31 -25  -1   -0.63    0.87
  -6  31  -1    1.32    1.20
 -25  -6  -1   -0.88    1.06
  31 -25  -1   -0.50    0.80
 -25  -6  -1    0.23    0.71
  31 -25  -1   -0.07    1.03
  -6  31  -1    0.96    1.04
  25   6   1    1.21    0.60
 -31  25   1    2.09    1.05
   6 -31   1   -0.97    0.96
 -31  25   1    1.04    0.84
   6 -31   1    0.93    0.71
 -31  25   1    1.08    0.86
   6 -31   1    1.46    0.81
  28 -25  -1   10.04    1.71
  -3  28  -1   13.33    1.96
 -25  -3  -1   12.68    1.36
  28 -25  -1    9.90    1.69
  -3  28  -1   12.35    1.73
  28 -25  -1   11.83    1.84
 -25  -3  -1    8.84    1.27
   3 -28   1   10.71    1.33
   3 -28   1   10.02    1.18
   3 -28   1    9.31    1.81
 -28  25   1    8.75    1.37
 -28  25   1   10.62    1.55
  25   3   1    9.65    1.07
 -28  25   1   11.43    1.85
  25 -25  -1    1.52    1.02
 -25   0  -1    3.24    0.91
  25 -25  -1    0.95    1.08
   0  25  -1    2.63    1.03
 -25   0  -1    3.81    0.95
  25 -25  -1    5.22    1.30
  25 -25  -1    3.68    1.12
   0  25  -1    2.46    1.15
 -25  25   1    3.47    1.08
 -25  25   1    3.98    1.01
  25   0   1    4.08    0.77
   0 -25   1    2.09    0.99
 -25  25   1    3.69    1.27
   0 -25   1    2.62    0.75
   0 -25   1    2.32    0.59
   3  22  -1   18.14    2.15
  22 -25  -1   18.84    1.88
   3  22  -1   18.18    1.66
 -25   3  -1   18.81    1.63
  22 -25  -1   16.48    1.95
  22 -25  -1   14.15    1.93
  22 -25  -1   17.75    2.17
 -25   3  -1   18.67    1.65
  -3 -22   1   17.96    1.12
  25  -3   1   18.90    1.04
  -3 -22   1   18.70    1.77
  25  -3   1   16.74    1.31
  25  -3   1   16.78    0.94
  -3 -22   1   16.58    1.21
 -22  25   1   17.28    1.82
 -22  25   1   18.48    1.90
  19 -25  -1    3.59    1.08
 -25   6  -1    3.95    1.24
  19 -25  -1    4.60    1.21
 -25   6  -1    4.70    1.08
   6  19  -1    4.63    1.18
  19 -25  -1    4.18    1.20
  19 -25  -1    3.79    1.23
  25  -6   1    3.90    0.86
  25  -6   1    5.67    0.65
  25  -6   1    4.74    0.71
  -6 -19   1    4.04    0.98
  -6 -19   1    5.12    0.66
 -19  25   1    6.01    1.44
  25  -6   1    5.15    0.71
 -19  25   1    4.97    1.11
 -19  25   1    7.44    1.29
  16 -25  -1   18.16    2.01
 -25   9  -1   16.56    1.96
 -25   9  -1   17.50    1.31
  16 -25  -1   13.03    1.70
 -25   9  -1   18.49    1.75
  16 -25  -1   15.96    1.64
  16 -25  -1   14.76    1.92
   9  16  -1   18.28    1.78
 -16  25   1   19.88    1.97
  -9 -16   1   15.81    0.96
  25  -9   1   17.58    1.45
  25  -9   1   16.07    1.56
 -16  25   1   15.49    1.54
 -16  25   1   16.76    1.62
  25  -9   1   14.94    1.16
  -9 -16   1   15.73    1.94
  -9 -16   1   13.97    1.42
 -25  12  -1   12.93    1.27
 -25  12  -1   11.45    1.54
  13 -25  -1   14.31    1.97
  13 -25  -1   14.31    1.42
  13 -25  -1   14.56    1.94
  13 -25  -1   14.10    1.68
  12  13  -1   16.72    1.79
 -25  12  -1   10.52    1.67
  25 -12   1   12.53    1.19
 -12 -13   1   13.25    1.24
 -13  25   1   14.28    1.44
  25 -12   1   15.35    1.41
  25 -12   1   11.44    1.52
 -12 -13   1   14.51    1.72
 -13  25   1   14.07    1.91
 -12 -13   1   14.58    1.07
 -13  25   1   14.86    1.45
  10 -25  -1    5.53    1.15
 -25  15  -1    5.30    1.23
  10 -25  -1    6.60    1.16
 -25  15  -1    5.92    1.32
  10 -25  -1    5.82    1.32
 -25  15  -1    5.86    1.04
  25 -15   1    7.22    1.63
 -10  25   1    5.68    0.97
  25 -15   1    5.01    1.26
 -15 -10   1    7.01    0.73
 -15 -10   1    5.39    1.16
  25 -15   1    5.84    1.10
 -10  25   1    7.07    1.09
 -10  25   1    5.96    1.53
  25 -15   1    6.25    1.18
 -15 -10   1    4.98    0.90
   7 -25  -1    3.73    0.89
 -25  18  -1    3.72    1.07
 -25  18  -1    4.83    1.26
   7 -25  -1    5.56    1.14
 -25  18  -1    4.00    0.95
   7 -25  -1    5.60    1.40
   7 -25  -1    2.72    0.86
  25 -18   1    4.92    1.03
  25 -18   1    5.05    1.09
 -18  -7   1    3.62    0.80
 -18  -7   1    6.23    1.12
  -7  25   1    4.70    0.90
  -7  25   1    3.28    0.85
  25 -18   1    1.67    1.16
 -18  -7   1    3.79    0.62
  -7  25   1    4.43    1.44
  21   4  -1   20.61    1.56
 -25  21  -1   25.02    2.21
   4 -25  -1   23.79    1.87
 -25  21  -1   15.81    1.51
   4 -25  -1   18.06    1.62
   4 -25  -1   21.93    1.57
 -25  21  -1   18.11    2.36
   4 -25  -1   22.77    2.17
  -4  25   1   17.15    2.28
 -21  -4   1   21.57    1.53
  25 -21   1   19.23    1.65
  25 -21   1   17.51    2.33
 -21  -4   1   20.40    1.45
 -21  -4   1   18.56    1.19
  25 -21   1   21.30    1.78
  -4  25   1   19.80    1.41
  -4  25   1   23.02    1.52
 -25  24  -1    4.27    1.32
   1 -25  -1    5.35    1.10
   1 -25  -1    4.72    0.95
   1 -25  -1    4.78    1.03
   1 -25  -1    5.56    1.39
 -25  24  -1    5.86    1.45
  24   1  -1    4.38    1.02
 -25  24  -1    6.34    1.17
 -24  -1   1    5.58    0.56
  -1  25   1    4.45    0.80
  25 -24   1    2.79    1.55
  -1  25   1    3.66    0.75
  25 -24   1    2.84    0.92
 -24  -1   1    3.61    0.49
  25 -24   1    4.52    1.08
 -24  -1   1    5.05    0.85
 -24  -1   1    4.49    0.76
 -24  -1   1    4.89    0.88
  -1  25   1    4.02    1.41
  27  -2  -1    4.29    1.25
 -25  27  -1    4.18    1.30
  -2 -25  -1    4.14    1.05
  -2 -25  -1    2.19    1.29
  27  -2  -1    2.36    0.96
  -2 -25  -1    3.78    0.84
 -25  27  -1    2.39    1.12
  -2 -25  -1    4.20    1.03
   2  25   1    3.88    0.74
  25 -27   1    4.66    1.20
 -27   2   1    3.19    0.67
  25 -27   1    3.30    1.39
 -27   2   1    2.51    0.78
  25 -27   1    3.66    1.02
 -27   2   1    3.71    0.68
 -27   2   1    3.74    0.88
   2  25   1    1.54    1.26
  -5 -25  -1    0.25    0.77
  30  -5  -1    1.65    1.00
  -5 -25  -1    3.71    1.28
 -25  30  -1    1.49    1.18
  30  -5  -1    1.26    1.04
  -5 -25  -1    2.14    0.90
 -25  30  -1    0.83    0.98
 -30   5   1    1.25    0.73
 -30   5   1    1.80    0.68
 -30   5   1   -0.06    0.66
   5  25   1    1.54    1.39
  25 -30   1    0.67    0.92
   5  25   1    1.56    0.57
  25 -30   1    0.58    1.31
  -8 -25  -1   -0.69    0.70
  33  -8  -1    0.05    1.01
  33  -8  -1   -1.28    0.89
 -25  33  -1   -1.20    1.14
  -8 -25  -1    1.63    0.84
  -8 -25  -1    0.18    1.13
 -25  33  -1    0.11    1.11
 -33   8   1   -1.07    0.68
 -33   8   1   -0.45    0.60
   8  25   1    1.04    1.51
  25 -33   1    0.21    0.85
 -33   8   1    0.04    0.72
  25 -33   1    0.69    0.99
  25 -33   1    0.45    1.36
  36 -11  -1   -0.31    1.09
 -11 -25  -1   -0.07    0.78
 -11 -25  -1    2.91    1.37
 -25  36  -1    1.46    1.33
 -11 -25  -1    1.79    0.96
 -25  36  -1    1.12    1.43
  36 -11  -1    0.61    1.17
  25 -36   1   -0.29    0.92
 -36  11   1    0.42    0.87
 -36  11   1   -0.08    0.68
 -36  11   1    2.56    0.98
  25 -36   1    0.32    1.39
  11  25   1    0.69    1.38
 -14 -25  -1    2.55    1.48
 -25  39  -1    2.43    1.46
  39 -14  -1    1.55    1.29
 -14 -25  -1    1.74    1.01
  39 -14  -1   -0.95    1.06
 -25  39  -1    1.10    1.47
 -14 -25  -1    1.24    0.84
 -39  14   1   -0.06    0.94
  25 -39   1   -1.16    0.84
  25 -39   1    1.97    1.05
 -39  14   1   -0.36    0.92
 -39  14   1    2.10    1.00
  25 -39   1    1.14    1.73
 -25  42  -1    2.37    1.48
  42 -17  -1    1.20    1.45
 -17 -25  -1    0.08    0.76
 -17 -25  -1    2.59    1.56
 -17 -25  -1   -0.03    0.83
  25 -42   1    1.00    1.09
 -42  17   1    0.85    1.23
  25 -42   1    0.96    1.57
 -42  17   1   -0.78    1.00
 -42  17   1    0.22    0.86
 -20 -25  -1    1.30    0.88
  45 -20  -1    0.55    1.09
  45 -20  -1   -0.79    1.15
 -20 -25  -1   -0.17    0.80
 -20 -25  -1   -0.72    1.01
 -20 -25  -1    0.32    0.71
 -25  45  -1    1.09    1.43
  25 -45   1   -1.32    1.23
 -45  20   1    1.18    0.83
 -45  20   1    2.16    1.18
  25 -45   1   -1.07    0.90
 -45  20   1    1.36    1.16
 -23 -25  -1    0.12    0.86
  48 -23  -1    0.77    0.66
  48 -23  -1    2.18    1.43
  48 -23  -1    1.10    0.68
 -25  48  -1   -0.83    1.26
 -23 -25  -1    1.02    0.87
 -23 -25  -1    1.04    1.19
 -23 -25  -1    0.20    0.69
 -48  23   1    1.33    1.08
 -48  23   1   -0.22    0.95
 -48  23   1   -0.28    0.82
 -25  51  -1   -1.11    1.24
 -26 -25  -1    0.59    1.00
  51 -26  -1   -0.94    0.67
 -26 -25  -1   -0.97    1.00
  51 -26  -1    1.87    0.89
  51 -26  -1   -2.25    1.43
 -51  26   1    1.15    1.26
  25 -51   1    1.73    2.09
 -51  26   1    0.47    1.17
 -51  26   1    0.93    0.96
  48 -26  -1   -0.03    0.89
 -26 -22  -1    0.00    0.98
  48 -26  -1    1.11    1.07
  48 -26  -1   -0.61    1.13
 -26 -22  -1   -0.18    0.85
 -22  48  -1   -0.28    1.13
 -48  26   1   -1.18    1.05
  22 -48   1    3.02    1.90
 -48  26   1    0.72    1.18
 -48  26   1   -1.35    0.72
  22 -48   1    0.02    0.97
  45 -26  -1    0.09    0.91
 -19  45  -1    0.60    1.17
  45 -26  -1   -0.37    1.33
 -26 -19  -1    0.83    1.27
  45 -26  -1    2.02    1.51
 -26 -19  -1   -0.61    0.83
  45 -26  -1    2.60    1.24
 -45  26   1    0.83    1.03
 -45  26   1   -1.34    0.72
 -45  26   1    0.15    0.99
  19 -45   1   -0.41    0.81
  19 -45   1    0.60    1.48
  42 -26  -1   -1.85    0.96
  42 -26  -1    2.67    1.63
 -16  42  -1    0.21    1.37
 -26 -16  -1    0.75    1.39
  42 -26  -1   -0.32    1.20
  42 -26  -1    0.53    1.14
  16 -42   1   -1.14    1.08
  16 -42   1    0.02    0.96
 -42  26   1   -0.98    0.73
 -42  26   1    0.34    1.09
  16 -42   1   -1.45    0.77
 -42  26   1   -0.80    1.08
  39 -26  -1   -0.67    1.09
 -26 -13  -1    0.78    0.83
 -26 -13  -1    1.23    1.62
  39 -26  -1    0.57    1.37
  39 -26  -1    1.98    1.66
 -13  39  -1    0.20    1.40
 -13  39  -1    0.91    1.41
  39 -26  -1    1.65    1.22
  13 -39   1    1.67    0.98
  13 -39   1    1.43    1.53
 -39  26   1    0.75    1.12
 -39  26   1    0.70    1.13
 -39  26   1   -0.75    0.87
  36 -26  -1   -1.75    0.97
  36 -26  -1    3.28    1.30
 -26 -10  -1   -1.19    1.21
 -26 -10  -1    1.73    0.84
 -10  36  -1    1.40    1.40
 -10  36  -1   -0.54    1.40
  36 -26  -1    0.21    1.32
  36 -26  -1    1.40    1.20
 -36  26   1   -1.16    0.80
  10 -36   1    2.35    0.99
  10 -36   1    0.40    0.80
 -36  26   1    1.65    1.19
  10 -36   1   -0.95    1.12
 -36  26   1    0.22    0.88
  33 -26  -1    8.66    1.73
  33 -26  -1    8.73    1.74
 -26  -7  -1    6.26    1.87
 -26  -7  -1    8.83    1.24
  -7  33  -1    7.76    1.64
  -7  33  -1    7.70    1.77
 -26  -7  -1    8.22    1.21
  33 -26  -1    9.53    1.99
  33 -26  -1    7.86    1.74
  26   7   1    8.55    1.04
   7 -33   1    8.58    1.25
   7 -33   1    6.76    1.79
   7 -33   1    8.96    1.35
 -33  26   1    7.85    1.51
 -33  26   1    7.39    1.57
 -33  26   1    9.69    1.70
  30 -26  -1    1.58    1.08
 -26  -4  -1    3.28    0.97
  -4  30  -1    0.26    1.05
  30 -26  -1    0.66    1.09
  30 -26  -1    3.03    1.25
  -4  30  -1    1.90    1.16
  30 -26  -1    0.94    0.96
 -30  26   1    0.93    1.08
 -30  26   1    3.52    1.15
   4 -30   1    2.18    0.78
   4 -30   1    1.01    0.67
 -30  26   1    0.62    0.85
  26   4   1    1.53    0.63
   4 -30   1    1.04    1.06
  27 -26  -1    8.13    1.55
  -1  27  -1    8.75    1.67
  -1  27  -1    9.56    1.53
 -26  -1  -1    7.77    1.27
  27 -26  -1   10.07    1.70
  27 -26  -1    7.87    1.78
 -26  -1  -1    7.27    1.19
  27 -26  -1    6.89    1.51
   1 -27   1    7.95    1.58
  26   1   1    7.92    1.02
 -27  26   1    8.21    1.53
 -27  26   1    8.04    1.35
 -27  26   1    8.44    1.53
   1 -27   1    7.63    0.99
   1 -27   1    8.57    1.14
 -26   2  -1   11.56    1.48
  24 -26  -1   11.24    1.78
   2  24  -1   14.22    1.96
  24 -26  -1   10.19    1.60
   2  24  -1   10.27    1.44
  24 -26  -1   10.40    1.63
 -26   2  -1   10.45    1.42
  -2 -24   1   10.94    0.96
  -2 -24   1    9.11    1.48
 -24  26   1    9.35    1.64
 -24  26   1    7.86    1.37
 -24  26   1    8.89    1.37
  26  -2   1   11.26    1.21
  21 -26  -1   15.34    2.11
 -26   5  -1   14.60    1.63
 -26   5  -1   16.92    2.01
  21 -26  -1   18.39    2.09
   5  21  -1   14.94    1.90
  21 -26  -1   12.76    1.74
  21 -26  -1   18.70    1.96
 -26   5  -1   15.87    1.63
  -5 -21   1   14.57    0.97
 -21  26   1   17.09    2.08
  -5 -21   1   15.85    1.11
  26  -5   1   14.54    1.03
  26  -5   1   13.31    1.29
  -5 -21   1   12.85    1.64
 -21  26   1   14.63    1.72
  18 -26  -1    1.32    0.91
 -26   8  -1    1.11    0.83
  18 -26  -1    1.09    0.83
 -26   8  -1    0.35    0.93
   8  18  -1    1.79    0.99
  18 -26  -1    1.97    0.90
  18 -26  -1    2.61    1.11
 -18  26   1    1.15    0.90
  26  -8   1    1.35    0.56
  26  -8   1    1.76    0.72
  -8 -18   1    0.81    0.71
 -18  26   1    2.78    0.90
  -8 -18   1    1.11    0.45
  26  -8   1    2.15    0.76
  -8 -18   1    1.12    0.93
  26  -8   1    0.93    0.52
 -18  26   1    2.70    0.90
 -26  11  -1   20.69    1.44
  15 -26  -1   21.21    2.00
 -26  11  -1   19.02    1.76
  15 -26  -1   20.39    1.70
 -26  11  -1   19.61    2.06
  15 -26  -1   21.87    2.12
  15 -26  -1   17.69    1.76
  11  15  -1   21.86    1.94
 -11 -15   1   17.74    1.50
 -15  26   1   20.28    1.62
 -15  26   1   18.66    2.01
 -15  26   1   19.17    1.61
  26 -11   1   21.44    1.79
 -11 -15   1   21.79    1.10
  26 -11   1   19.37    1.33
 -11 -15   1   21.44    1.92
  26 -11   1   22.68    1.60
 -26  14  -1    6.30    1.05
  12 -26  -1    7.42    1.50
 -26  14  -1    9.21    1.52
  12 -26  -1   11.12    1.49
  12 -26  -1    7.08    1.36
 -26  14  -1    6.25    1.33
  12 -26  -1    9.78    1.51
 -12  26   1   10.73    1.80
  26 -14   1    9.00    1.12
 -14 -12   1    8.76    0.75
 -12  26   1    9.25    1.32
 -12  26   1    8.27    1.19
 -14 -12   1    7.83    1.11
  26 -14   1    6.60    1.33
  26 -14   1    6.56    1.16
 -14 -12   1   10.06    1.46
   9 -26  -1    4.56    1.00
 -26  17  -1    3.42    1.26
   9 -26  -1    4.68    1.10
 -26  17  -1    3.73    1.18
   9 -26  -1    3.21    1.15
 -26  17  -1    4.20    0.95
   9 -26  -1    5.73    1.22
  -9  26   1    7.22    1.72
  26 -17   1    5.44    1.11
  26 -17   1    4.27    1.48
 -17  -9   1    4.45    0.88
 -17  -9   1    4.27    0.61
  -9  26   1    3.65    0.88
 -17  -9   1    5.95    1.12
  -9  26   1    5.46    0.99
  26 -17   1    3.28    0.88
   6 -26  -1   10.40    1.33
 -26  20  -1    7.61    1.20
 -26  20  -1   11.79    1.84
   6 -26  -1    9.65    1.46
   6 -26  -1   12.44    2.26
  26 -20   1    9.07    1.31
 -20  -6   1    8.66    1.12
  -6  26   1    7.27    1.09
  26 -20   1   11.66    2.07
  -6  26   1   10.19    1.22
 -20  -6   1    9.11    1.21
  -6  26   1   11.43    2.02
 -20  -6   1    7.96    0.85
  26 -20   1   10.36    1.48
 -26  23  -1    2.24    1.01
   3 -26  -1    2.39    0.92
 -26  23  -1    1.29    0.81
   3 -26  -1    2.18    0.83
   3 -26  -1    2.09    0.89
  23   3  -1    0.12    0.74
 -26  23  -1    1.41    1.00
 -23  -3   1    2.08    0.67
  -3  26   1    2.92    0.73
  -3  26   1    3.47    0.82
 -23  -3   1    3.44    0.71
  -3  26   1    3.15    1.38
  26 -23   1    2.05    0.92
 -23  -3   1    3.58    0.93
  26 -23   1    2.40    0.95
   0 -26  -1    0.72    0.68
  26   0  -1    1.04    0.90
 -26  26  -1    3.05    1.14
   0 -26  -1    0.86    0.75
  26   0  -1   -0.29    0.72
   0 -26  -1    0.84    1.05
 -26  26  -1    0.97    1.04
   0 -26  -1    1.13    0.79
 -26   0   1    1.35    0.56
 -26   0   1    0.88    0.45
  26 -26   1   -0.39    0.67
   0  26   1   -1.13    0.82
 -26   0   1    0.06    0.62
  26 -26   1    0.32    1.13
 -26   0   1    0.88    0.55
   0  26   1    0.52    0.54
  26 -26   1    0.24    0.74
  29  -3  -1    3.19    1.09
 -26  29  -1    6.16    1.57
  -3 -26  -1    2.22    1.29
  29  -3  -1    4.68    1.27
  -3 -26  -1    3.78    1.05
  -3 -26  -1    3.22    1.01
 -26  29  -1    3.19    1.26
  26 -29   1    3.25    1.52
   3  26   1    3.73    0.73
  26 -29   1    2.63    1.03
  26 -29   1    3.45    1.08
   3  26   1    2.39    1.57
 -29   3   1    3.26    0.71
 -29   3   1    3.09    0.86
 -29   3   1    3.52    0.87
 -29   3   1    4.43    0.76
  -6 -26  -1    0.48    0.80
  32  -6  -1   -0.59    0.81
  -6 -26  -1    0.65    1.14
 -26  32  -1    0.42    1.06
 -26  32  -1    1.91    1.30
  -6 -26  -1   -0.22    0.76
  32  -6  -1    4.79    1.38
 -32   6   1    1.31    0.66
  26 -32   1    1.15    0.89
 -32   6   1    0.23    0.75
 -32   6   1    0.70    0.81
  26 -32   1    2.53    1.14
   6  26   1    2.00    0.60
   6  26   1    1.14    1.62
  26 -32   1    1.22    1.40
 -26  35  -1    0.61    1.17
 -26  35  -1    0.56    1.22
  -9 -26  -1    0.95    1.21
  -9 -26  -1    0.38    0.82
  35  -9  -1   -0.08    1.15
  -9 -26  -1   -0.46    0.85
  35  -9  -1    1.38    1.16
  26 -35   1    2.00    1.06
 -35   9   1    0.12    0.92
  26 -35   1    0.27    1.40
 -35   9   1    2.35    0.85
   9  26   1    1.51    1.76
 -35   9   1    1.44    0.89
  38 -12  -1    2.15    1.27
 -12 -26  -1    0.95    0.85
 -26  38  -1    1.29    1.44
 -12 -26  -1    0.32    1.26
 -12 -26  -1    1.58    0.99
 -26  38  -1    1.09    1.30
  38 -12  -1    0.54    1.20
 -38  12   1   -0.06    0.94
 -38  12   1    0.16    0.84
 -38  12   1   -0.23    0.75
  26 -38   1   -0.09    1.02
  26 -38   1    1.37    1.57
  26 -38   1   -1.61    0.93
  12  26   1    4.48    1.85
 -15 -26  -1    0.98    1.33
 -26  41  -1    0.09    1.21
 -15 -26  -1    1.59    1.05
  41 -15  -1    1.32    1.31
 -15 -26  -1   -0.30    0.76
  41 -15  -1   -0.44    1.17
 -41  15   1    1.20    1.02
  26 -41   1    2.61    1.73
 -41  15   1    0.92    1.11
 -41  15   1    1.50    0.89
  26 -41   1    2.42    1.06
 -18 -26  -1    0.22    0.81
 -18 -26  -1   -1.90    1.08
 -26  44  -1    1.98    1.57
  44 -18  -1   -0.86    1.28
 -18 -26  -1   -0.08    0.82
 -18 -26  -1    2.12    1.09
  44 -18  -1    0.23    1.24
 -44  18   1    0.40    0.93
  26 -44   1    1.51    1.67
  26 -44   1    0.35    0.90
 -44  18   1   -0.44    0.78
 -44  18   1    1.39    1.07
 -26  47  -1    1.06    1.16
 -21 -26  -1    0.21    0.86
 -21 -26  -1   -0.19    0.71
 -21 -26  -1    0.70    0.89
 -21 -26  -1    1.28    1.30
  47 -21  -1    1.75    1.37
 -47  21   1   -0.48    0.88
 -47  21   1    0.99    0.93
  26 -47   1   -1.05    1.15
 -47  21   1    0.97    0.98
 -24 -26  -1    0.02    0.81
  50 -24  -1   -2.63    1.14
 -26  50  -1   -1.01    1.20
 -24 -26  -1    1.20    1.14
 -24 -26  -1    0.06    0.74
 -24 -26  -1   -0.45    0.94
 -50  24   1    0.86    1.05
  26 -50   1   -2.33    1.37
 -50  24   1   -1.10    0.94
 -50  24   1   -1.65    0.71
  53 -27  -1    4.66    1.88
  53 -27  -1    0.15    0.69
  53 -27  -1   -0.05    0.72
 -27 -26  -1   -1.53    1.03
 -53  27   1    0.11    1.22
 -53  27   1   -1.78    1.02
  26 -53   1    1.72    1.84
  50 -27  -1    0.98    0.97
  50 -27  -1   -1.93    1.19
 -23  50  -1    0.09    1.30
 -27 -23  -1   -1.49    0.85
 -27 -23  -1   -0.58    1.05
  50 -27  -1   -0.34    0.83
 -50  27   1    0.93    0.98
  23 -50   1   -1.79    1.00
 -50  27   1   -0.55    1.02
 -50  27   1   -1.62    0.69
  47 -27  -1    1.85    1.29
 -27 -20  -1    2.41    1.31
 -27 -20  -1   -0.54    0.87
 -20  47  -1    1.86    1.46
  47 -27  -1    0.61    0.96
  47 -27  -1   -0.53    0.90
 -47  27   1   -0.20    1.08
  20 -47   1    2.43    0.96
 -47  27   1   -0.20    0.92
  20 -47   1    1.33    1.61
 -47  27   1    0.12    1.26
  44 -27  -1   -1.34    0.98
  44 -27  -1    0.21    1.10
  44 -27  -1    1.70    1.63
 -27 -17  -1   -1.91    1.16
 -27 -17  -1    0.56    0.88
 -17  44  -1   -0.92    1.32
  17 -44   1   -1.16    1.31
 -44  27   1   -1.93    0.76
 -44  27   1   -0.21    0.85
 -44  27   1    0.09    1.00
 -14  41  -1    0.50    1.48
 -27 -14  -1   -0.56    1.22
 -27 -14  -1    0.21    0.84
  41 -27  -1    0.17    1.35
  41 -27  -1   -0.02    1.12
 -14  41  -1   -0.93    1.24
  41 -27  -1    0.16    1.54
  41 -27  -1   -0.64    1.08
  14 -41   1   -0.31    0.84
  14 -41   1    0.35    1.43
 -41  27   1   -0.69    0.75
  14 -41   1    0.85    1.02
 -41  27   1    1.06    1.20
 -41  27   1    2.92    1.32
  38 -27  -1   -2.28    1.05
 -11  38  -1    0.47    1.39
  38 -27  -1    0.79    1.32
 -27 -11  -1    0.76    0.85
 -27 -11  -1    0.72    1.40
 -11  38  -1   -0.68    1.03
  38 -27  -1    1.60    1.27
  38 -27  -1    0.46    1.05
 -38  27   1   -0.51    1.06
  11 -38   1    1.19    1.34
 -38  27   1   -0.04    0.87
 -38  27   1   -1.19    1.03
 -27  -8  -1    0.14    0.77
  -8  35  -1    1.14    1.23
  35 -27  -1    1.17    1.39
  35 -27  -1   -0.79    1.02
  35 -27  -1    0.04    0.97
 -27  -8  -1    0.26    1.33
  -8  35  -1    3.94    1.39
  35 -27  -1   -0.55    1.05
 -27  -8  -1    1.48    0.85
   8 -35   1    1.47    0.84
  27   8   1   -0.24    0.59
 -35  27   1    0.48    1.03
   8 -35   1   -0.83    0.61
 -35  27   1    1.18    0.94
[truncated: 1,891,150 more chars]
