# Supplementary material for: Inflatable porous organic crystals
Source: Nat Mater. 2025 Nov 3;25(3):481–6. doi: 10.1038/s41563-025-02393-6 (PMC12960203; doi:10.1038/s41563-025-02393-6)
Supplement: Supplementary file 28 — (CCDC 2404637) Crystal structure of T1 at 60 bar of CH4. [file 41563_2025_2393_MOESM28_ESM.cif]

 
data_T1_M60
 
_audit_creation_method            'SHELXL-2019/3'
_shelx_SHELXL_version_number      '2019/3'
_chemical_name_systematic         ?
_chemical_name_common             ?
_chemical_melting_point           ?
_chemical_formula_moiety          'C42 H48 N6 O6, 2.2(C H4)'
_chemical_formula_sum
 'C44.20 H56.80 N6 O6' 
_chemical_formula_weight          768.15

loop_
 _atom_type_symbol
 _atom_type_description
 _atom_type_scat_dispersion_real
 _atom_type_scat_dispersion_imag
 _atom_type_scat_source
 'C'  'C'   0.0033   0.0016
 'International Tables Vol C Tables 4.2.6.8 and 6.1.1.4'
 'H'  'H'   0.0000   0.0000
 'International Tables Vol C Tables 4.2.6.8 and 6.1.1.4'
 'N'  'N'   0.0061   0.0033
 'International Tables Vol C Tables 4.2.6.8 and 6.1.1.4'
 'O'  'O'   0.0106   0.0060
 'International Tables Vol C Tables 4.2.6.8 and 6.1.1.4'
 
_space_group_crystal_system       trigonal
_space_group_IT_number            146
_space_group_name_H-M_alt         'R 3 :H'
_space_group_name_Hall            'R 3'
 
_shelx_space_group_comment
;
The symmetry employed for this shelxl refinement is uniquely defined
by the following loop, which should always be used as a source of
symmetry information in preference to the above space-group names.
They are only intended as comments.
;
 
loop_
 _space_group_symop_operation_xyz
 'x, y, z'
 '-y, x-y, z'
 '-x+y, -x, z'
 'x+2/3, y+1/3, z+1/3'
 '-y+2/3, x-y+1/3, z+1/3'
 '-x+y+2/3, -x+1/3, z+1/3'
 'x+1/3, y+2/3, z+2/3'
 '-y+1/3, x-y+2/3, z+2/3'
 '-x+y+1/3, -x+2/3, z+2/3'
 
_cell_length_a                    50.4664(11)
_cell_length_b                    50.4664(11)
_cell_length_c                    10.0272(4)
_cell_angle_alpha                 90
_cell_angle_beta                  90
_cell_angle_gamma                 120
_cell_volume                      22116.4(13)
_cell_formula_units_Z             18
_cell_measurement_temperature     300(2)
_cell_measurement_reflns_used     5960
_cell_measurement_theta_min       2.234
_cell_measurement_theta_max       19.623
 
_exptl_crystal_description        Rod
_exptl_crystal_colour             Yellow
_exptl_crystal_density_meas       ?
_exptl_crystal_density_method     ?
_exptl_crystal_density_diffrn     1.038          
_exptl_crystal_F_000              7416
_exptl_transmission_factor_min    ?
_exptl_transmission_factor_max    ?
_exptl_crystal_size_max           0.391
_exptl_crystal_size_mid           0.090
_exptl_crystal_size_min           0.085
_exptl_absorpt_coefficient_mu     0.070
_shelx_estimated_absorpt_T_min    ?
_shelx_estimated_absorpt_T_max    ?
_exptl_absorpt_correction_type    'multi-scan'
_exptl_absorpt_correction_T_min   0.912
_exptl_absorpt_correction_T_max   1.000
_exptl_absorpt_process_details    'SADABS, 2016'
_exptl_absorpt_special_details    ?
_diffrn_ambient_temperature       300(2)
_diffrn_radiation_wavelength      0.71073
_diffrn_radiation_type            MoK\a
_diffrn_source 			  'microfocus sealed tube'
_diffrn_measurement_device 	  'four-circle diffractometer' 
_diffrn_measurement_device_type   'Bruker D8 Venture'
_diffrn_measurement_method 	  '\f and \w scans'
_diffrn_detector_area_resol_mean   ? 
_diffrn_standards_number 	   0
_diffrn_standards_interval_count   . 
_diffrn_standards_interval_time    . 
_diffrn_standards_decay_% 	   ?
_diffrn_reflns_number             75829
_diffrn_reflns_av_unetI/netI      0.1148
_diffrn_reflns_av_R_equivalents   0.1655
_diffrn_reflns_limit_h_min        -53
_diffrn_reflns_limit_h_max        52
_diffrn_reflns_limit_k_min        -48
_diffrn_reflns_limit_k_max        53
_diffrn_reflns_limit_l_min        -10
_diffrn_reflns_limit_l_max        10
_diffrn_reflns_theta_min          2.084
_diffrn_reflns_theta_max          21.986
_diffrn_reflns_theta_full         21.986
_diffrn_measured_fraction_theta_max   0.999
_diffrn_measured_fraction_theta_full  0.999
_diffrn_reflns_Laue_measured_fraction_max    0.999
_diffrn_reflns_Laue_measured_fraction_full   0.999
_diffrn_reflns_point_group_measured_fraction_max   0.998
_diffrn_reflns_point_group_measured_fraction_full  0.998
_reflns_number_total              12032
_reflns_number_gt                 4113
_reflns_threshold_expression      'I > 2\s(I)'
_reflns_Friedel_coverage          0.998
_reflns_Friedel_fraction_max      0.998
_reflns_Friedel_fraction_full     0.998
 
_reflns_special_details
;
 Reflections were merged by SHELXL according to the crystal
 class for the calculation of statistics and refinement.
 
 _reflns_Friedel_fraction is defined as the number of unique
 Friedel pairs measured divided by the number that would be
 possible theoretically, ignoring centric projections and
 systematic absences.
;
 
_computing_data_collection        'APEX4 (Bruker, 2021)'
_computing_cell_refinement        'SAINT V8.40A (Bruker, 2019)'
_computing_data_reduction         'SAINT V8.40A (Bruker, 2019)'
_computing_structure_solution     'SHELXD 2018/2 (Sheldrick, 2018)'
_computing_structure_refinement   'SHELXL-2018/3 (Sheldrick, 2018)'
_computing_molecular_graphics  'X-Seed (Barbour, 2020; Atwood & Barbour, 2003)'
_computing_publication_material   ?
_refine_special_details           
;
Formula was adjusted to include the CH4 guest molecules that cannot be modeled. 
Values of included CH4 are based on sorption data.
;
_refine_ls_structure_factor_coef  Fsqd
_refine_ls_matrix_type            full
_refine_ls_weighting_scheme       calc
_refine_ls_weighting_details
'w=1/[\s^2^(Fo^2^)+(0.1721P)^2^] where P=(Fo^2^+2Fc^2^)/3'
_atom_sites_solution_primary      'dual space'
_atom_sites_solution_secondary    difmap
_atom_sites_solution_hydrogens    geom
_refine_ls_hydrogen_treatment     constr
_refine_ls_extinction_method      none
_refine_ls_extinction_coef        .
_refine_ls_abs_structure_details
;
 Flack x determined using 1298 quotients [(I+)-(I-)]/[(I+)+(I-)]
 (Parsons, Flack and Wagner, Acta Cryst. B69 (2013) 249-259).
;
_refine_ls_abs_structure_Flack    -1.2(10)
_chemical_absolute_configuration  rm
_refine_ls_number_reflns          12032
_refine_ls_number_parameters      985
_refine_ls_number_restraints      1597
_refine_ls_R_factor_all           0.2564
_refine_ls_R_factor_gt            0.1057
_refine_ls_wR_factor_ref          0.3495
_refine_ls_wR_factor_gt           0.2491
_refine_ls_goodness_of_fit_ref    0.993
_refine_ls_restrained_S_all       0.940
_refine_ls_shift/su_max           0.000
_refine_ls_shift/su_mean          0.000
 
loop_
 _atom_site_label
 _atom_site_type_symbol
 _atom_site_fract_x
 _atom_site_fract_y
 _atom_site_fract_z
 _atom_site_U_iso_or_equiv
 _atom_site_adp_type
 _atom_site_occupancy
 _atom_site_site_symmetry_order  
 _atom_site_calc_flag
 _atom_site_refinement_flags_posn
 _atom_site_refinement_flags_adp
 _atom_site_refinement_flags_occupancy
 _atom_site_disorder_assembly
 _atom_site_disorder_group
N12F N 0.1995(4) 0.0775(3) -0.0788(19) 0.118(5) Uani 1 1 d . U . . .
O9C O 0.2503(4) 0.0250(3) -0.3020(14) 0.147(5) Uani 1 1 d . U . . .
H9C H 0.249903 0.010600 -0.341616 0.221 Uiso 1 1 calc R U . . .
O10C O 0.2951(3) 0.0322(3) 0.2066(15) 0.143(5) Uani 1 1 d . U . . .
H10C H 0.295864 0.046843 0.245417 0.215 Uiso 1 1 calc R U . . .
O9B O 0.0930(3) -0.0845(3) -0.1699(13) 0.120(4) Uani 1 1 d . U . . .
H9B H 0.081997 -0.092386 -0.104762 0.180 Uiso 1 1 calc R U . . .
N1C N 0.2610(4) -0.0187(3) -0.343(2) 0.114(5) Uani 1 1 d . U . . .
N12C N 0.2826(3) 0.0763(4) 0.2532(18) 0.109(4) Uani 1 1 d . U . . .
N1D N 0.1566(4) 0.0796(4) -0.2658(18) 0.122(5) Uani 1 1 d . U . . .
C6C C 0.2736(4) 0.0511(5) 0.039(2) 0.111(5) Uani 1 1 d . U . . .
O10F O 0.2555(3) 0.1249(4) -0.0871(16) 0.159(5) Uani 1 1 d . U . . .
H10F H 0.240076 0.109891 -0.115724 0.238 Uiso 1 1 calc R U . . .
C13C C 0.2800(4) 0.0984(5) 0.337(2) 0.108(5) Uani 1 1 d . U . . .
H13C H 0.271598 0.108988 0.285036 0.130 Uiso 1 1 calc R U . . .
C4C C 0.2816(4) 0.0086(5) -0.008(2) 0.113(5) Uani 1 1 d . U . . .
H4C H 0.288969 -0.004109 0.018714 0.136 Uiso 1 1 calc R U . . .
C13F C 0.1727(5) 0.0505(4) -0.127(2) 0.124(6) Uani 1 1 d . U . . .
H13F H 0.155412 0.046534 -0.069154 0.148 Uiso 1 1 calc R U . . .
N1F N 0.2855(4) 0.2054(4) 0.387(2) 0.134(6) Uani 1 1 d . U . . .
C7C C 0.2636(5) 0.0487(5) -0.089(2) 0.119(6) Uani 1 1 d . U . . .
H7C H 0.258500 0.063058 -0.119302 0.143 Uiso 1 1 calc R U . . .
C3C C 0.2698(4) 0.0053(5) -0.136(2) 0.110(5) Uani 1 1 d . U . . .
C6B C 0.1608(5) -0.0865(5) -0.271(2) 0.113(5) Uani 1 1 d . U . . .
C11F C 0.1964(5) 0.0880(5) 0.034(2) 0.121(6) Uani 1 1 d . U . . .
H11F H 0.177932 0.077576 0.079634 0.145 Uiso 1 1 calc R U . . .
C3D C 0.1703(5) 0.1312(5) -0.322(2) 0.120(6) Uani 1 1 d . U . . .
O9D O 0.1232(4) 0.1032(3) -0.2041(18) 0.177(7) Uani 1 1 d . U . . .
H9D H 0.127941 0.089948 -0.212747 0.265 Uiso 1 1 calc R U . . .
C7F C 0.2177(5) 0.1255(5) 0.215(2) 0.125(6) Uani 1 1 d . U . . .
H7F H 0.199467 0.113067 0.259694 0.150 Uiso 1 1 calc R U . . .
C5C C 0.2828(5) 0.0298(6) 0.077(2) 0.120(6) Uani 1 1 d . U . . .
C18C C 0.2602(5) 0.0828(5) 0.450(2) 0.121(6) Uani 1 1 d . U . . .
H18C H 0.267462 0.070114 0.492262 0.145 Uiso 1 1 calc R U . . .
C18F C 0.1650(5) 0.0550(5) -0.271(2) 0.124(6) Uani 1 1 d . U . . .
H18F H 0.182465 0.060777 -0.330165 0.149 Uiso 1 1 calc R U . . .
C11C C 0.2742(4) 0.0743(5) 0.131(2) 0.113(6) Uani 1 1 d . U . . .
H11C H 0.268376 0.087973 0.099842 0.135 Uiso 1 1 calc R U . . .
N1B N 0.0739(4) -0.1169(4) 0.0429(17) 0.126(5) Uani 1 1 d . U . . .
C6F C 0.2221(5) 0.1168(5) 0.091(2) 0.115(6) Uani 1 1 d . U . . .
N12D N 0.1736(4) 0.2317(4) -0.4029(18) 0.131(6) Uani 1 1 d . U . . .
N12B N 0.2071(4) -0.0767(4) -0.3921(19) 0.128(5) Uani 1 1 d . U . . .
N12E N 0.2877(4) 0.2622(4) 0.327(2) 0.143(6) Uani 1 1 d . U . . .
C3F C 0.2669(5) 0.1689(5) 0.215(2) 0.121(6) Uani 1 1 d . U . . .
C18A C 0.0533(5) -0.1287(6) 0.162(2) 0.149(7) Uani 1 1 d . U . . .
H18A H 0.060658 -0.138514 0.224449 0.179 Uiso 1 1 calc R U . . .
O10E O 0.3045(3) 0.2832(3) 0.0875(17) 0.159(5) Uani 1 1 d . U . . .
H10E H 0.306119 0.277996 0.163024 0.238 Uiso 1 1 calc R U . . .
C8B C 0.1159(5) -0.0913(4) -0.170(2) 0.110(6) Uani 1 1 d . U . . .
C13E C 0.2917(5) 0.2532(5) 0.467(3) 0.139(6) Uani 1 1 d . U . . .
H13E H 0.271741 0.240926 0.509918 0.167 Uiso 1 1 calc R U . . .
C18B C 0.2607(4) -0.0411(5) -0.440(2) 0.112(5) Uani 1 1 d . U . . .
H18B H 0.266146 -0.054841 -0.393457 0.135 Uiso 1 1 calc R U . . .
C8C C 0.2606(5) 0.0263(5) -0.175(2) 0.112(6) Uani 1 1 d . U . . .
C8D C 0.1449(5) 0.1299(5) -0.266(2) 0.131(7) Uani 1 1 d . U . . .
C2C C 0.2697(4) -0.0166(4) -0.223(2) 0.107(5) Uani 1 1 d . U . . .
H2C H 0.276193 -0.029803 -0.192553 0.129 Uiso 1 1 calc R U . . .
C13B C 0.2277(5) -0.0599(5) -0.495(2) 0.126(6) Uani 1 1 d . U . . .
H13B H 0.221717 -0.045968 -0.535042 0.151 Uiso 1 1 calc R U . . .
C5D C 0.1862(6) 0.1820(6) -0.387(3) 0.156(8) Uani 1 1 d . U . . .
N1A N 0.2290(4) 0.0630(5) 0.4058(17) 0.126(5) Uani 1 1 d . U . . .
C5E C 0.2748(6) 0.2773(5) 0.068(3) 0.134(6) Uani 1 1 d . U . . .
O9A O 0.1762(3) 0.0518(4) 0.3139(19) 0.174(6) Uani 1 1 d . U . . .
H9A H 0.194334 0.061614 0.334671 0.262 Uiso 1 1 calc R U . . .
N1E N 0.2020(5) 0.2808(4) -0.225(2) 0.149(6) Uani 1 1 d . U . . .
C7B C 0.1364(4) -0.0807(4) -0.268(2) 0.103(5) Uani 1 1 d . U . . .
H7B H 0.134529 -0.069161 -0.335277 0.124 Uiso 1 1 calc R U . . .
C11B C 0.1839(5) -0.0727(4) -0.379(2) 0.118(6) Uani 1 1 d . U . . .
H11B H 0.181561 -0.060374 -0.441520 0.141 Uiso 1 1 calc R U . . .
O10B O 0.1852(4) -0.1114(4) -0.177(2) 0.207(8) Uani 1 1 d . U . . .
H10B H 0.197833 -0.101010 -0.234277 0.310 Uiso 1 1 calc R U . . .
C16C C 0.2925(5) 0.1271(7) 0.602(2) 0.176(10) Uani 1 1 d . U . . .
H16A H 0.291201 0.141306 0.663298 0.211 Uiso 1 1 calc R U . . .
H16B H 0.301709 0.116845 0.647899 0.211 Uiso 1 1 calc R U . . .
C8F C 0.2397(6) 0.1521(5) 0.276(2) 0.130(7) Uani 1 1 d . U . . .
C11D C 0.1566(5) 0.2079(5) -0.342(2) 0.119(6) Uani 1 1 d . U . . .
H11D H 0.139638 0.206581 -0.298249 0.143 Uiso 1 1 calc R U . . .
C17C C 0.2597(5) 0.1031(6) 0.549(2) 0.151(8) Uani 1 1 d . U . . .
H17A H 0.247243 0.091074 0.623766 0.181 Uiso 1 1 calc R U . . .
H17B H 0.250104 0.113966 0.511517 0.181 Uiso 1 1 calc R U . . .
C13D C 0.1648(5) 0.2545(5) -0.406(2) 0.120(6) Uani 1 1 d . U . . .
H13D H 0.147772 0.249041 -0.344456 0.143 Uiso 1 1 calc R U . . .
N12A N 0.0841(5) -0.0816(5) 0.2771(18) 0.144(6) Uani 1 1 d . U . . .
C6D C 0.1616(5) 0.1808(5) -0.333(2) 0.116(6) Uani 1 1 d . U . . .
C6A C 0.1273(5) -0.0305(6) 0.296(2) 0.127(6) Uani 1 1 d . U . . .
C13A C 0.0515(5) -0.1021(6) 0.231(2) 0.151(8) Uani 1 1 d . U . . .
H13A H 0.044833 -0.091513 0.169510 0.181 Uiso 1 1 calc R U . . .
C14F C 0.1781(6) 0.0230(5) -0.117(3) 0.169(8) Uani 1 1 d . U . . .
H14A H 0.196109 0.027250 -0.168040 0.202 Uiso 1 1 calc R U . . .
H14B H 0.181577 0.019865 -0.024709 0.202 Uiso 1 1 calc R U . . .
C4B C 0.1415(6) -0.1158(5) -0.074(3) 0.150(8) Uani 1 1 d . U . . .
H4B H 0.143907 -0.126802 -0.004782 0.180 Uiso 1 1 calc R U . . .
O9F O 0.2336(4) 0.1579(4) 0.4008(18) 0.202(8) Uani 1 1 d . U . . .
H9F H 0.249080 0.172278 0.432746 0.303 Uiso 1 1 calc R U . . .
C17B C 0.2834(4) -0.0247(5) -0.549(2) 0.124(6) Uani 1 1 d . U . . .
H17C H 0.303925 -0.014579 -0.512123 0.149 Uiso 1 1 calc R U . . .
H17D H 0.279749 -0.009090 -0.586730 0.149 Uiso 1 1 calc R U . . .
C3E C 0.2380(6) 0.2788(5) -0.075(3) 0.128(6) Uani 1 1 d . U . . .
C2B C 0.0972(5) -0.1205(5) 0.038(2) 0.135(7) Uani 1 1 d . U . . .
H2B H 0.100739 -0.130726 0.107201 0.163 Uiso 1 1 calc R U . . .
C14A C 0.0312(6) -0.1139(7) 0.353(3) 0.197(11) Uani 1 1 d . U . . .
H14C H 0.030638 -0.097183 0.398001 0.236 Uiso 1 1 calc R U . . .
H14D H 0.039016 -0.123158 0.414311 0.236 Uiso 1 1 calc R U . . .
C6E C 0.2537(6) 0.2640(6) 0.171(3) 0.143(7) Uani 1 1 d . U . . .
C16B C 0.2810(5) -0.0469(5) -0.660(2) 0.137(7) Uani 1 1 d . U . . .
H16C H 0.295406 -0.035304 -0.730065 0.165 Uiso 1 1 calc R U . . .
H16D H 0.286952 -0.060991 -0.623436 0.165 Uiso 1 1 calc R U . . .
C3B C 0.1174(5) -0.1095(5) -0.069(2) 0.122(6) Uani 1 1 d . U . . .
C2D C 0.1749(5) 0.1050(6) -0.319(2) 0.129(7) Uani 1 1 d . U . . .
H2D H 0.192532 0.107133 -0.358362 0.155 Uiso 1 1 calc R U . . .
C3A C 0.1866(6) 0.0127(6) 0.362(2) 0.139(7) Uani 1 1 d . U . . .
C2E C 0.2283(6) 0.2852(4) -0.204(3) 0.142(7) Uani 1 1 d . U . . .
H2E H 0.242414 0.292948 -0.273061 0.170 Uiso 1 1 calc R U . . .
C18D C 0.1934(6) 0.2844(5) -0.360(3) 0.157(7) Uani 1 1 d . U . . .
H18D H 0.210344 0.288786 -0.420399 0.188 Uiso 1 1 calc R U . . .
O10A O 0.1381(4) -0.0710(4) 0.347(2) 0.205(8) Uani 1 1 d . U . . .
H10A H 0.120289 -0.081616 0.322550 0.307 Uiso 1 1 calc R U . . .
C5F C 0.2493(6) 0.1330(5) 0.033(2) 0.130(7) Uani 1 1 d . U . . .
C4D C 0.1904(5) 0.1577(6) -0.380(3) 0.157(8) Uani 1 1 d . U . . .
H4D H 0.208027 0.159294 -0.417920 0.188 Uiso 1 1 calc R U . . .
C16F C 0.1428(6) -0.0014(5) -0.310(3) 0.170(9) Uani 1 1 d . U . . .
H16E H 0.124795 -0.020079 -0.339121 0.204 Uiso 1 1 calc R U . . .
H16F H 0.159581 0.002411 -0.368527 0.204 Uiso 1 1 calc R U . . .
C7D C 0.1405(4) 0.1541(5) -0.273(2) 0.123(6) Uani 1 1 d . U . . .
H7D H 0.122828 0.152599 -0.237156 0.148 Uiso 1 1 calc R U . . .
C14E C 0.3107(6) 0.2828(6) 0.544(3) 0.158(8) Uani 1 1 d . U . . .
H14E H 0.329830 0.295620 0.498096 0.190 Uiso 1 1 calc R U . . .
H14F H 0.299658 0.293855 0.551109 0.190 Uiso 1 1 calc R U . . .
C14C C 0.3121(5) 0.1209(5) 0.380(2) 0.144(7) Uani 1 1 d . U . . .
H14G H 0.324523 0.131396 0.302941 0.172 Uiso 1 1 calc R U . . .
H14H H 0.321135 0.110088 0.423792 0.172 Uiso 1 1 calc R U . . .
C11E C 0.2613(6) 0.2567(5) 0.295(3) 0.141(7) Uani 1 1 d . U . . .
H11E H 0.245781 0.247208 0.357882 0.169 Uiso 1 1 calc R U . . .
C17F C 0.1366(5) 0.0249(5) -0.319(2) 0.147(7) Uani 1 1 d . U . . .
H17E H 0.119091 0.020621 -0.263686 0.177 Uiso 1 1 calc R U . . .
H17F H 0.131882 0.027286 -0.410070 0.177 Uiso 1 1 calc R U . . .
C2A C 0.2182(5) 0.0349(7) 0.407(2) 0.137(8) Uani 1 1 d . U . . .
H2A H 0.230506 0.027333 0.437285 0.165 Uiso 1 1 calc R U . . .
C5B C 0.1617(6) -0.1058(5) -0.180(3) 0.143(7) Uani 1 1 d . U . . .
O10D O 0.2082(5) 0.2077(4) -0.451(3) 0.251(11) Uani 1 1 d . U . . .
H10D H 0.203228 0.220865 -0.450794 0.377 Uiso 1 1 calc R U . . .
C2F C 0.2902(5) 0.1972(5) 0.275(3) 0.140(7) Uani 1 1 d . U . . .
H2F H 0.308601 0.209371 0.230103 0.168 Uiso 1 1 calc R U . . .
C11A C 0.0962(6) -0.0529(7) 0.263(2) 0.141(7) Uani 1 1 d . U . . .
H11A H 0.083938 -0.045664 0.228352 0.169 Uiso 1 1 calc R U . . .
C18E C 0.3071(5) 0.2351(5) 0.455(3) 0.142(7) Uani 1 1 d . U . . .
H18E H 0.326000 0.246393 0.403305 0.171 Uiso 1 1 calc R U . . .
C7E C 0.2238(5) 0.2577(6) 0.148(3) 0.166(9) Uani 1 1 d . U . . .
H7E H 0.208825 0.247101 0.211619 0.199 Uiso 1 1 calc R U . . .
C8A C 0.1667(6) 0.0213(6) 0.317(2) 0.138(7) Uani 1 1 d . U . . .
C4F C 0.2714(5) 0.1590(5) 0.096(2) 0.134(7) Uani 1 1 d . U . . .
H4F H 0.290372 0.170337 0.055349 0.160 Uiso 1 1 calc R U . . .
C15F C 0.1505(7) -0.0055(6) -0.170(3) 0.189(10) Uani 1 1 d . U . . .
H15A H 0.154559 -0.022323 -0.168032 0.226 Uiso 1 1 calc R U . . .
H15B H 0.133065 -0.010705 -0.113191 0.226 Uiso 1 1 calc R U . . .
C4A C 0.1772(6) -0.0187(7) 0.369(3) 0.168(9) Uani 1 1 d . U . . .
H4A H 0.191007 -0.024800 0.394615 0.202 Uiso 1 1 calc R U . . .
C15B C 0.2502(6) -0.0647(6) -0.718(3) 0.161(8) Uani 1 1 d . U . . .
H15C H 0.249986 -0.078774 -0.785007 0.193 Uiso 1 1 calc R U . . .
H15D H 0.244480 -0.051080 -0.761513 0.193 Uiso 1 1 calc R U . . .
C17E C 0.3140(6) 0.2281(6) 0.589(2) 0.167(8) Uani 1 1 d . U . . .
H17G H 0.324934 0.216946 0.580812 0.200 Uiso 1 1 calc R U . . .
H17H H 0.295049 0.215289 0.636326 0.200 Uiso 1 1 calc R U . . .
C15C C 0.3116(5) 0.1443(6) 0.477(2) 0.163(9) Uani 1 1 d . U . . .
H15E H 0.302673 0.155181 0.434030 0.195 Uiso 1 1 calc R U . . .
H15F H 0.332342 0.159167 0.503983 0.195 Uiso 1 1 calc R U . . .
C4E C 0.2670(5) 0.2848(5) -0.052(3) 0.138(7) Uani 1 1 d . U . . .
H4E H 0.281731 0.293890 -0.118542 0.166 Uiso 1 1 calc R U . . .
C7A C 0.1381(5) 0.0003(6) 0.286(2) 0.139(7) Uani 1 1 d . U . . .
H7A H 0.124841 0.006880 0.256562 0.167 Uiso 1 1 calc R U . . .
C14D C 0.1555(5) 0.2574(6) -0.546(3) 0.149(7) Uani 1 1 d . U . . .
H14I H 0.171989 0.261424 -0.607734 0.179 Uiso 1 1 calc R U . . .
H14J H 0.137613 0.238359 -0.572586 0.179 Uiso 1 1 calc R U . . .
C17A C 0.0198(5) -0.1517(7) 0.117(3) 0.198(12) Uani 1 1 d . U . . .
H17I H 0.012587 -0.141131 0.059993 0.237 Uiso 1 1 calc R U . . .
H17J H 0.019692 -0.167987 0.065804 0.237 Uiso 1 1 calc R U . . .
C15A C -0.0010(7) -0.1377(9) 0.305(3) 0.234(14) Uani 1 1 d . U . . .
H15G H -0.009035 -0.127801 0.248674 0.281 Uiso 1 1 calc R U . . .
H15H H -0.014373 -0.146035 0.382120 0.281 Uiso 1 1 calc R U . . .
O9E O 0.1866(4) 0.2618(5) 0.0144(19) 0.196(7) Uani 1 1 d . U . . .
H9E H 0.184136 0.266138 -0.061600 0.295 Uiso 1 1 calc R U . . .
C5A C 0.1464(6) -0.0410(6) 0.338(3) 0.149(8) Uani 1 1 d . U . . .
C8E C 0.2160(6) 0.2671(6) 0.028(3) 0.155(8) Uani 1 1 d . U . . .
C16E C 0.3334(6) 0.2575(7) 0.668(3) 0.181(9) Uani 1 1 d . U . . .
H16G H 0.337108 0.252507 0.757267 0.217 Uiso 1 1 calc R U . . .
H16H H 0.353035 0.269776 0.624727 0.217 Uiso 1 1 calc R U . . .
C14B C 0.2276(6) -0.0824(6) -0.608(3) 0.158(8) Uani 1 1 d . U . . .
H14K H 0.232998 -0.096634 -0.567940 0.189 Uiso 1 1 calc R U . . .
H14L H 0.207238 -0.094187 -0.645023 0.189 Uiso 1 1 calc R U . . .
C16A C -0.0007(7) -0.1647(9) 0.225(4) 0.252(16) Uani 1 1 d . U . . .
H16I H 0.005853 -0.175765 0.283131 0.303 Uiso 1 1 calc R U . . .
H16J H -0.021083 -0.178920 0.192795 0.303 Uiso 1 1 calc R U . . .
C15E C 0.3168(7) 0.2754(7) 0.677(3) 0.189(10) Uani 1 1 d . U . . .
H15I H 0.297655 0.263379 0.724216 0.227 Uiso 1 1 calc R U . . .
H15J H 0.329147 0.294095 0.726582 0.227 Uiso 1 1 calc R U . . .
C16D C 0.1763(8) 0.3142(7) -0.506(3) 0.199(11) Uani 1 1 d . U . . .
H16K H 0.193026 0.321113 -0.569361 0.239 Uiso 1 1 calc R U . . .
H16L H 0.169680 0.329262 -0.504271 0.239 Uiso 1 1 calc R U . . .
C17D C 0.1877(7) 0.3115(5) -0.364(3) 0.191(10) Uani 1 1 d . U . . .
H17K H 0.206414 0.330187 -0.342149 0.230 Uiso 1 1 calc R U . . .
H17L H 0.172365 0.308505 -0.297644 0.230 Uiso 1 1 calc R U . . .
C15D C 0.1488(7) 0.2822(7) -0.552(3) 0.186(10) Uani 1 1 d . U . . .
H15K H 0.131229 0.276992 -0.495987 0.224 Uiso 1 1 calc R U . . .
H15L H 0.143307 0.283995 -0.642949 0.224 Uiso 1 1 calc R U . . .
 
loop_
 _atom_site_aniso_label
 _atom_site_aniso_U_11
 _atom_site_aniso_U_22
 _atom_site_aniso_U_33
 _atom_site_aniso_U_23
 _atom_site_aniso_U_13
 _atom_site_aniso_U_12
N12F 0.119(12) 0.097(10) 0.136(13) -0.032(10) -0.003(10) 0.052(9)
O9C 0.214(14) 0.189(13) 0.099(10) -0.017(9) -0.037(10) 0.146(12)
O10C 0.171(12) 0.169(12) 0.121(11) 0.004(9) -0.022(10) 0.109(11)
O9B 0.111(9) 0.120(10) 0.127(11) 0.015(8) 0.016(8) 0.056(8)
N1C 0.125(12) 0.102(11) 0.133(13) 0.011(10) 0.013(10) 0.069(9)
N12C 0.101(10) 0.131(12) 0.092(11) 0.009(9) -0.001(9) 0.057(9)
N1D 0.122(12) 0.106(11) 0.141(14) -0.006(10) 0.015(10) 0.059(10)
C6C 0.124(13) 0.124(14) 0.098(13) 0.016(11) 0.004(11) 0.071(11)
O10F 0.133(11) 0.175(13) 0.131(12) -0.036(10) 0.024(9) 0.048(10)
C13C 0.107(12) 0.122(14) 0.096(13) 0.003(11) -0.009(11) 0.057(11)
C4C 0.131(14) 0.133(15) 0.105(13) 0.026(11) 0.007(12) 0.088(13)
C13F 0.116(14) 0.105(13) 0.154(16) -0.020(12) -0.013(12) 0.059(11)
N1F 0.114(12) 0.141(13) 0.127(14) -0.030(11) -0.015(11) 0.049(11)
C7C 0.156(16) 0.141(15) 0.098(13) 0.005(11) -0.007(12) 0.103(13)
C3C 0.125(13) 0.124(14) 0.102(13) 0.025(11) 0.016(11) 0.078(12)
C6B 0.102(13) 0.109(13) 0.126(15) 0.022(11) 0.007(11) 0.052(11)
C11F 0.109(13) 0.111(13) 0.158(18) -0.019(12) -0.007(13) 0.065(11)
C3D 0.118(14) 0.107(13) 0.137(16) 0.005(12) 0.035(12) 0.056(12)
O9D 0.152(12) 0.138(12) 0.257(19) 0.079(12) 0.094(13) 0.084(11)
C7F 0.110(14) 0.124(15) 0.125(15) -0.007(12) 0.029(12) 0.046(11)
C5C 0.127(15) 0.138(16) 0.104(15) 0.017(12) 0.001(12) 0.072(13)
C18C 0.108(13) 0.158(16) 0.095(14) -0.012(12) -0.007(11) 0.066(11)
C18F 0.120(14) 0.119(13) 0.138(16) -0.028(12) -0.012(12) 0.062(11)
C11C 0.120(13) 0.147(15) 0.084(13) 0.006(11) 0.008(12) 0.076(12)
N1B 0.095(11) 0.125(12) 0.116(13) 0.018(10) 0.006(10) 0.022(10)
C6F 0.104(13) 0.120(14) 0.117(14) -0.026(11) -0.005(11) 0.052(11)
N12D 0.134(13) 0.110(11) 0.137(14) 0.038(10) 0.040(10) 0.052(11)
N12B 0.107(11) 0.125(12) 0.159(15) 0.025(11) 0.026(11) 0.062(10)
N12E 0.096(12) 0.133(13) 0.172(17) -0.020(12) -0.016(12) 0.037(11)
C3F 0.112(14) 0.134(15) 0.107(14) -0.017(11) 0.005(11) 0.054(12)
C18A 0.092(13) 0.165(18) 0.133(17) 0.011(14) 0.005(11) 0.021(13)
O10E 0.100(10) 0.176(13) 0.187(14) 0.023(11) 0.030(9) 0.059(9)
C8B 0.089(13) 0.096(13) 0.139(17) 0.000(11) 0.015(12) 0.042(11)
C13E 0.104(14) 0.128(15) 0.168(18) -0.038(14) -0.007(13) 0.046(12)
C18B 0.119(13) 0.118(14) 0.125(14) 0.009(11) 0.008(11) 0.078(11)
C8C 0.140(14) 0.148(16) 0.090(13) 0.006(12) -0.003(12) 0.104(13)
C8D 0.113(14) 0.117(15) 0.164(18) 0.029(14) 0.036(13) 0.059(13)
C2C 0.116(13) 0.100(13) 0.120(14) 0.009(12) 0.001(13) 0.064(11)
C13B 0.114(13) 0.127(15) 0.140(16) 0.010(12) 0.003(11) 0.063(12)
C5D 0.153(18) 0.125(16) 0.20(2) 0.061(15) 0.087(16) 0.080(14)
N1A 0.111(12) 0.148(13) 0.104(12) 0.012(11) -0.012(9) 0.055(11)
C5E 0.101(14) 0.132(16) 0.151(18) -0.005(15) 0.019(14) 0.045(13)
O9A 0.131(11) 0.128(12) 0.253(19) -0.003(12) -0.039(12) 0.057(10)
N1E 0.146(15) 0.134(14) 0.172(17) -0.001(12) -0.022(13) 0.075(13)
C7B 0.097(12) 0.094(12) 0.116(14) 0.010(10) -0.005(10) 0.045(11)
C11B 0.116(14) 0.102(13) 0.138(16) 0.014(11) 0.014(12) 0.057(12)
O10B 0.173(14) 0.27(2) 0.243(19) 0.131(16) 0.070(13) 0.156(15)
C16C 0.122(16) 0.23(2) 0.118(17) -0.040(16) -0.021(13) 0.044(17)
C8F 0.120(15) 0.129(16) 0.126(17) -0.032(13) 0.021(13) 0.050(13)
C11D 0.119(14) 0.119(14) 0.125(16) 0.004(13) 0.006(12) 0.063(13)
C17C 0.107(14) 0.20(2) 0.117(16) -0.016(14) -0.014(12) 0.052(13)
C13D 0.123(14) 0.093(12) 0.137(16) 0.018(12) 0.005(12) 0.049(11)
N12A 0.129(13) 0.151(14) 0.115(13) 0.020(12) -0.002(10) 0.042(12)
C6D 0.123(14) 0.116(13) 0.123(15) 0.024(11) 0.040(12) 0.068(12)
C6A 0.098(13) 0.148(15) 0.122(16) 0.030(14) 0.009(12) 0.050(12)
C13A 0.103(14) 0.175(18) 0.130(17) 0.023(14) 0.023(13) 0.036(13)
C14F 0.175(19) 0.116(14) 0.24(2) -0.050(15) -0.056(17) 0.089(14)
C4B 0.128(16) 0.173(18) 0.155(19) 0.055(15) 0.013(13) 0.080(15)
O9F 0.184(15) 0.185(15) 0.166(15) -0.060(12) 0.050(12) 0.039(12)
C17B 0.106(12) 0.134(15) 0.146(16) 0.005(13) 0.013(12) 0.070(12)
C3E 0.118(15) 0.100(13) 0.153(17) -0.006(13) -0.001(13) 0.045(13)
C2B 0.083(13) 0.139(16) 0.142(17) 0.031(13) -0.001(12) 0.024(13)
C14A 0.143(18) 0.21(2) 0.148(19) 0.046(16) 0.069(16) 0.025(17)
C6E 0.096(14) 0.153(17) 0.151(18) 0.000(15) 0.014(13) 0.040(13)
C16B 0.127(15) 0.142(17) 0.150(17) -0.016(14) 0.019(14) 0.073(13)
C3B 0.096(13) 0.124(15) 0.134(16) 0.026(12) 0.007(11) 0.045(11)
C2D 0.126(16) 0.133(15) 0.138(18) -0.006(14) 0.015(13) 0.073(14)
C3A 0.115(14) 0.130(14) 0.150(17) 0.035(14) -0.018(13) 0.045(12)
C2E 0.131(17) 0.095(13) 0.167(19) 0.021(13) 0.010(15) 0.033(14)
C18D 0.170(18) 0.120(14) 0.19(2) 0.036(14) 0.010(15) 0.082(14)
O10A 0.171(15) 0.140(13) 0.28(2) 0.042(14) -0.060(14) 0.059(11)
C5F 0.122(15) 0.130(16) 0.114(16) -0.023(13) 0.020(13) 0.044(13)
C4D 0.134(16) 0.142(16) 0.20(2) 0.033(16) 0.077(15) 0.075(15)
C16F 0.20(2) 0.111(15) 0.20(2) -0.039(17) -0.042(18) 0.077(15)
C7D 0.099(13) 0.125(14) 0.159(18) 0.028(13) 0.026(12) 0.066(12)
C14E 0.144(17) 0.148(17) 0.17(2) -0.043(16) -0.011(16) 0.061(14)
C14C 0.137(16) 0.154(17) 0.105(15) 0.001(13) 0.006(12) 0.046(13)
C11E 0.115(16) 0.129(16) 0.142(17) -0.020(14) -0.001(14) 0.034(14)
C17F 0.165(18) 0.110(14) 0.161(18) -0.035(13) -0.026(14) 0.064(14)
C2A 0.112(15) 0.170(17) 0.114(16) 0.030(16) -0.020(12) 0.058(14)
C5B 0.122(16) 0.164(18) 0.17(2) 0.051(15) 0.019(14) 0.094(14)
O10D 0.241(19) 0.157(14) 0.37(3) 0.118(16) 0.21(2) 0.106(14)
C2F 0.118(14) 0.150(17) 0.131(17) -0.040(13) -0.004(14) 0.051(13)
C11A 0.131(16) 0.161(17) 0.118(16) 0.012(16) 0.017(13) 0.064(14)
C18E 0.109(14) 0.137(15) 0.153(17) -0.042(13) -0.019(13) 0.040(13)
C7E 0.085(13) 0.20(2) 0.160(19) 0.009(17) -0.004(13) 0.030(14)
C8A 0.108(15) 0.138(16) 0.153(18) 0.009(15) -0.019(14) 0.052(13)
C4F 0.104(13) 0.157(17) 0.117(16) -0.020(13) 0.013(12) 0.047(12)
C15F 0.22(2) 0.134(16) 0.22(3) -0.038(19) -0.04(2) 0.103(17)
C4A 0.133(16) 0.163(16) 0.19(2) 0.045(17) -0.017(16) 0.057(14)
C15B 0.15(2) 0.18(2) 0.143(18) -0.012(15) 0.007(15) 0.079(17)
C17E 0.19(2) 0.153(17) 0.128(18) -0.040(15) -0.049(16) 0.061(15)
C15C 0.118(15) 0.18(2) 0.126(19) -0.022(15) -0.027(14) 0.025(14)
C4E 0.105(14) 0.129(16) 0.154(18) 0.015(15) 0.025(13) 0.039(13)
C7A 0.111(15) 0.150(15) 0.151(18) 0.035(15) -0.015(13) 0.061(13)
C14D 0.142(17) 0.148(17) 0.163(19) 0.041(14) 0.023(14) 0.077(14)
C17A 0.111(16) 0.20(2) 0.16(2) -0.004(17) 0.023(15) -0.011(15)
C15A 0.117(17) 0.29(3) 0.20(3) 0.02(2) 0.069(18) 0.03(2)
O9E 0.123(12) 0.26(2) 0.198(17) 0.002(15) -0.012(11) 0.094(14)
C5A 0.118(16) 0.121(15) 0.18(2) 0.045(15) 0.003(15) 0.040(13)
C8E 0.109(16) 0.17(2) 0.161(19) -0.009(17) -0.001(15) 0.055(15)
C16E 0.16(2) 0.20(2) 0.17(2) -0.061(18) -0.050(17) 0.083(17)
C14B 0.141(16) 0.159(19) 0.150(18) -0.009(15) 0.007(14) 0.058(14)
C16A 0.137(19) 0.27(3) 0.20(3) 0.03(2) 0.05(2) -0.01(2)
C15E 0.17(2) 0.20(2) 0.20(2) -0.08(2) -0.030(19) 0.086(18)
C16D 0.25(3) 0.158(18) 0.24(3) 0.06(2) 0.02(2) 0.144(18)
C17D 0.23(2) 0.107(14) 0.24(3) 0.007(16) -0.04(2) 0.091(16)
C15D 0.19(2) 0.22(3) 0.17(2) 0.043(19) 0.008(16) 0.11(2)
 
_geom_special_details
;
 All esds (except the esd in the dihedral angle between two l.s. planes)
 are estimated using the full covariance matrix.  The cell esds are taken
 into account individually in the estimation of esds in distances, angles
 and torsion angles; correlations between esds in cell parameters are only
 used when they are defined by crystal symmetry.  An approximate (isotropic)
 treatment of cell esds is used for estimating esds involving l.s. planes.
;
 
loop_
 _geom_bond_atom_site_label_1
 _geom_bond_atom_site_label_2
 _geom_bond_distance
 _geom_bond_site_symmetry_2
 _geom_bond_publ_flag
N12F C11F 1.29(2) . ?
N12F C13F 1.44(2) . ?
O9C C8C 1.36(2) . ?
O9C H9C 0.8200 . ?
O10C C5C 1.42(2) . ?
O10C H10C 0.8200 . ?
O9B C8B 1.36(2) . ?
O9B H9B 0.8200 . ?
N1C C2C 1.27(2) . ?
N1C C18B 1.48(2) . ?
N12C C11C 1.28(2) . ?
N12C C13C 1.45(2) . ?
N1D C2D 1.26(2) . ?
N1D C18F 1.50(2) . ?
C6C C7C 1.36(2) . ?
C6C C5C 1.42(3) . ?
C6C C11C 1.49(3) . ?
O10F C5F 1.36(2) . ?
O10F H10F 0.8200 . ?
C13C C18C 1.45(3) . ?
C13C C14C 1.50(3) . ?
C13C H13C 0.9800 . ?
C4C C5C 1.35(3) . ?
C4C C3C 1.38(3) . ?
C4C H4C 0.9300 . ?
C13F C18F 1.54(3) . ?
C13F C14F 1.54(3) . ?
C13F H13F 0.9800 . ?
N1F C2F 1.27(2) . ?
N1F C18E 1.51(3) . ?
C7C C8C 1.37(3) . ?
C7C H7C 0.9300 . ?
C3C C8C 1.41(2) . ?
C3C C2C 1.41(3) . ?
C6B C5B 1.35(3) . ?
C6B C7B 1.40(2) . ?
C6B C11B 1.49(3) . ?
C11F C6F 1.50(3) . ?
C11F H11F 0.9300 . ?
C3D C4D 1.34(3) . ?
C3D C8D 1.37(3) . ?
C3D C2D 1.45(3) . ?
O9D C8D 1.39(2) . ?
O9D H9D 0.8200 . ?
C7F C6F 1.37(3) . ?
C7F C8F 1.39(3) . ?
C7F H7F 0.9300 . ?
C18C C17C 1.44(3) . ?
C18C N1A 1.45(2) . ?
C18C H18C 0.9800 . ?
C18F C17F 1.55(3) . ?
C18F H18F 0.9800 . ?
C11C H11C 0.9300 . ?
N1B C2B 1.28(2) . ?
N1B C18A 1.50(3) . ?
C6F C5F 1.33(3) . ?
N12D C11D 1.23(2) . ?
N12D C13D 1.42(2) . ?
N12B C11B 1.29(2) . ?
N12B C13B 1.41(2) . ?
N12E C11E 1.26(3) . ?
N12E C13E 1.52(3) . ?
C3F C8F 1.35(3) . ?
C3F C4F 1.35(3) . ?
C3F C2F 1.45(3) . ?
C18A C13A 1.56(3) . ?
C18A C17A 1.56(3) . ?
C18A H18A 0.9800 . ?
O10E C5E 1.38(3) . ?
O10E H10E 0.8200 . ?
C8B C7B 1.33(2) . ?
C8B C3B 1.39(3) . ?
C13E C18E 1.47(3) . ?
C13E C14E 1.52(3) . ?
C13E H13E 0.9800 . ?
C18B C17B 1.50(2) . ?
C18B C13B 1.55(3) . ?
C18B H18B 0.9800 . ?
C8D C7D 1.35(3) . ?
C2C H2C 0.9300 . ?
C13B C14B 1.60(3) . ?
C13B H13B 0.9800 . ?
C5D C6D 1.32(3) . ?
C5D C4D 1.35(3) . ?
C5D O10D 1.37(2) . ?
N1A C2A 1.24(2) . ?
C5E C4E 1.38(3) . ?
C5E C6E 1.39(3) . ?
O9A C8A 1.36(3) . ?
O9A H9A 0.8200 . ?
N1E C2E 1.25(3) . ?
N1E C18D 1.47(3) . ?
C7B H7B 0.9300 . ?
C11B H11B 0.9300 . ?
O10B C5B 1.35(2) . ?
O10B H10B 0.8200 . ?
C16C C15C 1.55(3) . ?
C16C C17C 1.57(3) . ?
C16C H16A 0.9700 . ?
C16C H16B 0.9700 . ?
C8F O9F 1.35(2) . ?
C11D C6D 1.51(3) . ?
C11D H11D 0.9300 . ?
C17C H17A 0.9700 . ?
C17C H17B 0.9700 . ?
C13D C14D 1.51(3) . ?
C13D C18D 1.55(3) . ?
C13D H13D 0.9800 . ?
N12A C11A 1.27(3) . ?
N12A C13A 1.51(3) . ?
C6D C7D 1.37(2) . ?
C6A C7A 1.37(3) . ?
C6A C5A 1.38(3) . ?
C6A C11A 1.44(3) . ?
C13A C14A 1.51(3) . ?
C13A H13A 0.9800 . ?
C14F C15F 1.51(3) . ?
C14F H14A 0.9700 . ?
C14F H14B 0.9700 . ?
C4B C5B 1.39(3) . ?
C4B C3B 1.40(3) . ?
C4B H4B 0.9300 . ?
O9F H9F 0.8200 . ?
C17B C16B 1.54(3) . ?
C17B H17C 0.9700 . ?
C17B H17D 0.9700 . ?
C3E C4E 1.36(3) . ?
C3E C8E 1.41(3) . ?
C3E C2E 1.48(3) . ?
C2B C3B 1.39(3) . ?
C2B H2B 0.9300 . ?
C14A C15A 1.53(4) . ?
C14A H14C 0.9700 . ?
C14A H14D 0.9700 . ?
C6E C7E 1.40(3) . ?
C6E C11E 1.40(3) . ?
C16B C15B 1.48(3) . ?
C16B H16C 0.9700 . ?
C16B H16D 0.9700 . ?
C2D H2D 0.9300 . ?
C3A C8A 1.36(3) . ?
C3A C4A 1.41(3) . ?
C3A C2A 1.49(3) . ?
C2E H2E 0.9300 . ?
C18D C17D 1.53(3) . ?
C18D H18D 0.9800 . ?
O10A C5A 1.36(3) . ?
O10A H10A 0.8200 . ?
C5F C4F 1.38(3) . ?
C4D H4D 0.9300 . ?
C16F C15F 1.49(3) . ?
C16F C17F 1.51(3) . ?
C16F H16E 0.9700 . ?
C16F H16F 0.9700 . ?
C7D H7D 0.9300 . ?
C14E C15E 1.45(4) . ?
C14E H14E 0.9700 . ?
C14E H14F 0.9700 . ?
C14C C15C 1.54(3) . ?
C14C H14G 0.9700 . ?
C14C H14H 0.9700 . ?
C11E H11E 0.9300 . ?
C17F H17E 0.9700 . ?
C17F H17F 0.9700 . ?
C2A H2A 0.9300 . ?
O10D H10D 0.8200 . ?
C2F H2F 0.9300 . ?
C11A H11A 0.9300 . ?
C18E C17E 1.47(3) . ?
C18E H18E 0.9800 . ?
C7E C8E 1.42(3) . ?
C7E H7E 0.9300 . ?
C8A C7A 1.33(3) . ?
C4F H4F 0.9300 . ?
C15F H15A 0.9700 . ?
C15F H15B 0.9700 . ?
C4A C5A 1.42(3) . ?
C4A H4A 0.9300 . ?
C15B C14B 1.52(3) . ?
C15B H15C 0.9700 . ?
C15B H15D 0.9700 . ?
C17E C16E 1.53(3) . ?
C17E H17G 0.9700 . ?
C17E H17H 0.9700 . ?
C15C H15E 0.9700 . ?
C15C H15F 0.9700 . ?
C4E H4E 0.9300 . ?
C7A H7A 0.9300 . ?
C14D C15D 1.45(3) . ?
C14D H14I 0.9700 . ?
C14D H14J 0.9700 . ?
C17A C16A 1.41(3) . ?
C17A H17I 0.9700 . ?
C17A H17J 0.9700 . ?
C15A C16A 1.59(5) . ?
C15A H15G 0.9700 . ?
C15A H15H 0.9700 . ?
O9E C8E 1.38(3) . ?
O9E H9E 0.8200 . ?
C16E C15E 1.51(3) . ?
C16E H16G 0.9700 . ?
C16E H16H 0.9700 . ?
C14B H14K 0.9700 . ?
C14B H14L 0.9700 . ?
C16A H16I 0.9700 . ?
C16A H16J 0.9700 . ?
C15E H15I 0.9700 . ?
C15E H15J 0.9700 . ?
C16D C17D 1.57(4) . ?
C16D C15D 1.59(4) . ?
C16D H16K 0.9700 . ?
C16D H16L 0.9700 . ?
C17D H17K 0.9700 . ?
C17D H17L 0.9700 . ?
C15D H15K 0.9700 . ?
C15D H15L 0.9700 . ?
 
loop_
 _geom_angle_atom_site_label_1
 _geom_angle_atom_site_label_2
 _geom_angle_atom_site_label_3
 _geom_angle
 _geom_angle_site_symmetry_1
 _geom_angle_site_symmetry_3
 _geom_angle_publ_flag
C11F N12F C13F 115.5(18) . . ?
C8C O9C H9C 109.5 . . ?
C5C O10C H10C 109.5 . . ?
C8B O9B H9B 109.5 . . ?
C2C N1C C18B 123.6(17) . . ?
C11C N12C C13C 117.4(17) . . ?
C2D N1D C18F 117.6(18) . . ?
C7C C6C C5C 116(2) . . ?
C7C C6C C11C 121.2(19) . . ?
C5C C6C C11C 123(2) . . ?
C5F O10F H10F 109.5 . . ?
N12C C13C C18C 109.6(17) . . ?
N12C C13C C14C 105.6(18) . . ?
C18C C13C C14C 111.8(18) . . ?
N12C C13C H13C 109.9 . . ?
C18C C13C H13C 109.9 . . ?
C14C C13C H13C 109.9 . . ?
C5C C4C C3C 122(2) . . ?
C5C C4C H4C 119.0 . . ?
C3C C4C H4C 119.0 . . ?
N12F C13F C18F 111.2(18) . . ?
N12F C13F C14F 109.0(17) . . ?
C18F C13F C14F 111.2(19) . . ?
N12F C13F H13F 108.5 . . ?
C18F C13F H13F 108.5 . . ?
C14F C13F H13F 108.5 . . ?
C2F N1F C18E 124(2) . . ?
C6C C7C C8C 123(2) . . ?
C6C C7C H7C 118.4 . . ?
C8C C7C H7C 118.4 . . ?
C4C C3C C8C 117(2) . . ?
C4C C3C C2C 120(2) . . ?
C8C C3C C2C 123(2) . . ?
C5B C6B C7B 119(2) . . ?
C5B C6B C11B 122(2) . . ?
C7B C6B C11B 119.2(19) . . ?
N12F C11F C6F 121(2) . . ?
N12F C11F H11F 119.6 . . ?
C6F C11F H11F 119.6 . . ?
C4D C3D C8D 117(2) . . ?
C4D C3D C2D 122(2) . . ?
C8D C3D C2D 121(2) . . ?
C8D O9D H9D 109.5 . . ?
C6F C7F C8F 122(2) . . ?
C6F C7F H7F 118.9 . . ?
C8F C7F H7F 118.9 . . ?
C4C C5C O10C 120(2) . . ?
C4C C5C C6C 121(2) . . ?
O10C C5C C6C 119(2) . . ?
C17C C18C N1A 107.6(18) . . ?
C17C C18C C13C 114(2) . . ?
N1A C18C C13C 110.6(17) . . ?
C17C C18C H18C 108.2 . . ?
N1A C18C H18C 108.2 . . ?
C13C C18C H18C 108.2 . . ?
N1D C18F C13F 106.6(17) . . ?
N1D C18F C17F 108.4(16) . . ?
C13F C18F C17F 108.9(18) . . ?
N1D C18F H18F 110.9 . . ?
C13F C18F H18F 110.9 . . ?
C17F C18F H18F 110.9 . . ?
N12C C11C C6C 122(2) . . ?
N12C C11C H11C 118.8 . . ?
C6C C11C H11C 118.8 . . ?
C2B N1B C18A 119(2) . . ?
C5F C6F C7F 119(2) . . ?
C5F C6F C11F 124(2) . . ?
C7F C6F C11F 117(2) . . ?
C11D N12D C13D 116.7(18) . . ?
C11B N12B C13B 115.6(18) . . ?
C11E N12E C13E 117(2) . . ?
C8F C3F C4F 118(2) . . ?
C8F C3F C2F 120(2) . . ?
C4F C3F C2F 121(2) . . ?
N1B C18A C13A 110.0(19) . . ?
N1B C18A C17A 110.4(19) . . ?
C13A C18A C17A 105(2) . . ?
N1B C18A H18A 110.4 . . ?
C13A C18A H18A 110.4 . . ?
C17A C18A H18A 110.4 . . ?
C5E O10E H10E 109.5 . . ?
C7B C8B O9B 119(2) . . ?
C7B C8B C3B 121(2) . . ?
O9B C8B C3B 120(2) . . ?
C18E C13E C14E 112.5(19) . . ?
C18E C13E N12E 108(2) . . ?
C14E C13E N12E 107(2) . . ?
C18E C13E H13E 110.0 . . ?
C14E C13E H13E 110.0 . . ?
N12E C13E H13E 110.0 . . ?
N1C C18B C17B 109.9(17) . . ?
N1C C18B C13B 107.4(16) . . ?
C17B C18B C13B 111.5(18) . . ?
N1C C18B H18B 109.3 . . ?
C17B C18B H18B 109.3 . . ?
C13B C18B H18B 109.3 . . ?
O9C C8C C7C 120.6(18) . . ?
O9C C8C C3C 119.3(19) . . ?
C7C C8C C3C 120(2) . . ?
C7D C8D C3D 121(2) . . ?
C7D C8D O9D 120(2) . . ?
C3D C8D O9D 120(2) . . ?
N1C C2C C3C 122(2) . . ?
N1C C2C H2C 119.2 . . ?
C3C C2C H2C 119.2 . . ?
N12B C13B C18B 110.4(19) . . ?
N12B C13B C14B 110.5(19) . . ?
C18B C13B C14B 108.0(18) . . ?
N12B C13B H13B 109.3 . . ?
C18B C13B H13B 109.3 . . ?
C14B C13B H13B 109.3 . . ?
C6D C5D C4D 121(2) . . ?
C6D C5D O10D 122(2) . . ?
C4D C5D O10D 117(2) . . ?
C2A N1A C18C 120(2) . . ?
C4E C5E O10E 119(2) . . ?
C4E C5E C6E 122(3) . . ?
O10E C5E C6E 119(3) . . ?
C8A O9A H9A 109.5 . . ?
C2E N1E C18D 119(3) . . ?
C8B C7B C6B 122(2) . . ?
C8B C7B H7B 119.2 . . ?
C6B C7B H7B 119.2 . . ?
N12B C11B C6B 124(2) . . ?
N12B C11B H11B 117.9 . . ?
C6B C11B H11B 117.9 . . ?
C5B O10B H10B 109.5 . . ?
C15C C16C C17C 106.4(18) . . ?
C15C C16C H16A 110.5 . . ?
C17C C16C H16A 110.5 . . ?
C15C C16C H16B 110.5 . . ?
C17C C16C H16B 110.5 . . ?
H16A C16C H16B 108.6 . . ?
C3F C8F O9F 124(2) . . ?
C3F C8F C7F 118(2) . . ?
O9F C8F C7F 117(2) . . ?
N12D C11D C6D 124(2) . . ?
N12D C11D H11D 118.1 . . ?
C6D C11D H11D 118.1 . . ?
C18C C17C C16C 113(2) . . ?
C18C C17C H17A 108.9 . . ?
C16C C17C H17A 108.9 . . ?
C18C C17C H17B 108.9 . . ?
C16C C17C H17B 108.9 . . ?
H17A C17C H17B 107.8 . . ?
N12D C13D C14D 109.6(19) . . ?
N12D C13D C18D 105.5(18) . . ?
C14D C13D C18D 111.4(19) . . ?
N12D C13D H13D 110.1 . . ?
C14D C13D H13D 110.1 . . ?
C18D C13D H13D 110.1 . . ?
C11A N12A C13A 119(2) . . ?
C5D C6D C7D 118(2) . . ?
C5D C6D C11D 121(2) . . ?
C7D C6D C11D 120.9(19) . . ?
C7A C6A C5A 120(2) . . ?
C7A C6A C11A 122(2) . . ?
C5A C6A C11A 118(3) . . ?
C14A C13A N12A 108(2) . . ?
C14A C13A C18A 110(2) . . ?
N12A C13A C18A 102.4(19) . . ?
C14A C13A H13A 111.9 . . ?
N12A C13A H13A 111.9 . . ?
C18A C13A H13A 111.9 . . ?
C15F C14F C13F 109.9(19) . . ?
C15F C14F H14A 109.7 . . ?
C13F C14F H14A 109.7 . . ?
C15F C14F H14B 109.7 . . ?
C13F C14F H14B 109.7 . . ?
H14A C14F H14B 108.2 . . ?
C5B C4B C3B 120(2) . . ?
C5B C4B H4B 119.9 . . ?
C3B C4B H4B 119.9 . . ?
C8F O9F H9F 109.5 . . ?
C18B C17B C16B 111.4(18) . . ?
C18B C17B H17C 109.4 . . ?
C16B C17B H17C 109.4 . . ?
C18B C17B H17D 109.4 . . ?
C16B C17B H17D 109.4 . . ?
H17C C17B H17D 108.0 . . ?
C4E C3E C8E 120(3) . . ?
C4E C3E C2E 122(3) . . ?
C8E C3E C2E 117(2) . . ?
N1B C2B C3B 121(2) . . ?
N1B C2B H2B 119.6 . . ?
C3B C2B H2B 119.6 . . ?
C13A C14A C15A 108(2) . . ?
C13A C14A H14C 110.2 . . ?
C15A C14A H14C 110.2 . . ?
C13A C14A H14D 110.2 . . ?
C15A C14A H14D 110.2 . . ?
H14C C14A H14D 108.5 . . ?
C5E C6E C7E 118(3) . . ?
C5E C6E C11E 123(3) . . ?
C7E C6E C11E 119(3) . . ?
C15B C16B C17B 113.9(19) . . ?
C15B C16B H16C 108.8 . . ?
C17B C16B H16C 108.8 . . ?
C15B C16B H16D 108.8 . . ?
C17B C16B H16D 108.8 . . ?
H16C C16B H16D 107.7 . . ?
C2B C3B C8B 124(2) . . ?
C2B C3B C4B 119(2) . . ?
C8B C3B C4B 118(2) . . ?
N1D C2D C3D 124(2) . . ?
N1D C2D H2D 117.8 . . ?
C3D C2D H2D 117.8 . . ?
C8A C3A C4A 119(2) . . ?
C8A C3A C2A 123(2) . . ?
C4A C3A C2A 118(2) . . ?
N1E C2E C3E 123(3) . . ?
N1E C2E H2E 118.4 . . ?
C3E C2E H2E 118.4 . . ?
N1E C18D C17D 110(2) . . ?
N1E C18D C13D 110(2) . . ?
C17D C18D C13D 111(2) . . ?
N1E C18D H18D 108.6 . . ?
C17D C18D H18D 108.6 . . ?
C13D C18D H18D 108.6 . . ?
C5A O10A H10A 109.5 . . ?
C6F C5F O10F 122(2) . . ?
C6F C5F C4F 118(2) . . ?
O10F C5F C4F 120(2) . . ?
C3D C4D C5D 123(2) . . ?
C3D C4D H4D 118.6 . . ?
C5D C4D H4D 118.6 . . ?
C15F C16F C17F 111(2) . . ?
C15F C16F H16E 109.4 . . ?
C17F C16F H16E 109.4 . . ?
C15F C16F H16F 109.4 . . ?
C17F C16F H16F 109.4 . . ?
H16E C16F H16F 108.0 . . ?
C8D C7D C6D 121.1(19) . . ?
C8D C7D H7D 119.4 . . ?
C6D C7D H7D 119.4 . . ?
C15E C14E C13E 109(2) . . ?
C15E C14E H14E 109.9 . . ?
C13E C14E H14E 109.9 . . ?
C15E C14E H14F 109.9 . . ?
C13E C14E H14F 109.9 . . ?
H14E C14E H14F 108.3 . . ?
C13C C14C C15C 110(2) . . ?
C13C C14C H14G 109.8 . . ?
C15C C14C H14G 109.8 . . ?
C13C C14C H14H 109.8 . . ?
C15C C14C H14H 109.8 . . ?
H14G C14C H14H 108.2 . . ?
N12E C11E C6E 124(3) . . ?
N12E C11E H11E 117.8 . . ?
C6E C11E H11E 117.8 . . ?
C16F C17F C18F 110.3(19) . . ?
C16F C17F H17E 109.6 . . ?
C18F C17F H17E 109.6 . . ?
C16F C17F H17F 109.6 . . ?
C18F C17F H17F 109.6 . . ?
H17E C17F H17F 108.1 . . ?
N1A C2A C3A 124(2) . . ?
N1A C2A H2A 118.2 . . ?
C3A C2A H2A 118.2 . . ?
O10B C5B C6B 121(2) . . ?
O10B C5B C4B 118(2) . . ?
C6B C5B C4B 120(2) . . ?
C5D O10D H10D 109.5 . . ?
N1F C2F C3F 120(2) . . ?
N1F C2F H2F 120.2 . . ?
C3F C2F H2F 120.2 . . ?
N12A C11A C6A 126(3) . . ?
N12A C11A H11A 117.0 . . ?
C6A C11A H11A 117.0 . . ?
C13E C18E C17E 110(2) . . ?
C13E C18E N1F 108.0(18) . . ?
C17E C18E N1F 108(2) . . ?
C13E C18E H18E 110.3 . . ?
C17E C18E H18E 110.3 . . ?
N1F C18E H18E 110.3 . . ?
C6E C7E C8E 121(3) . . ?
C6E C7E H7E 119.6 . . ?
C8E C7E H7E 119.6 . . ?
C7A C8A C3A 120(3) . . ?
C7A C8A O9A 122(2) . . ?
C3A C8A O9A 118(2) . . ?
C3F C4F C5F 123(2) . . ?
C3F C4F H4F 118.3 . . ?
C5F C4F H4F 118.3 . . ?
C16F C15F C14F 112(3) . . ?
C16F C15F H15A 109.1 . . ?
C14F C15F H15A 109.1 . . ?
C16F C15F H15B 109.1 . . ?
C14F C15F H15B 109.1 . . ?
H15A C15F H15B 107.9 . . ?
C3A C4A C5A 120(2) . . ?
C3A C4A H4A 120.0 . . ?
C5A C4A H4A 120.0 . . ?
C16B C15B C14B 109(2) . . ?
C16B C15B H15C 110.0 . . ?
C14B C15B H15C 110.0 . . ?
C16B C15B H15D 110.0 . . ?
C14B C15B H15D 110.0 . . ?
H15C C15B H15D 108.4 . . ?
C18E C17E C16E 111(2) . . ?
C18E C17E H17G 109.5 . . ?
C16E C17E H17G 109.5 . . ?
C18E C17E H17H 109.5 . . ?
C16E C17E H17H 109.5 . . ?
H17G C17E H17H 108.1 . . ?
C14C C15C C16C 109(2) . . ?
C14C C15C H15E 109.9 . . ?
C16C C15C H15E 109.9 . . ?
C14C C15C H15F 109.9 . . ?
C16C C15C H15F 109.9 . . ?
H15E C15C H15F 108.3 . . ?
C3E C4E C5E 121(3) . . ?
C3E C4E H4E 119.7 . . ?
C5E C4E H4E 119.7 . . ?
C8A C7A C6A 123(2) . . ?
C8A C7A H7A 118.5 . . ?
C6A C7A H7A 118.5 . . ?
C15D C14D C13D 110(2) . . ?
C15D C14D H14I 109.7 . . ?
C13D C14D H14I 109.7 . . ?
C15D C14D H14J 109.7 . . ?
C13D C14D H14J 109.7 . . ?
H14I C14D H14J 108.2 . . ?
C16A C17A C18A 113(2) . . ?
C16A C17A H17I 108.9 . . ?
C18A C17A H17I 108.9 . . ?
C16A C17A H17J 108.9 . . ?
C18A C17A H17J 108.9 . . ?
H17I C17A H17J 107.7 . . ?
C14A C15A C16A 112(3) . . ?
C14A C15A H15G 109.3 . . ?
C16A C15A H15G 109.3 . . ?
C14A C15A H15H 109.3 . . ?
C16A C15A H15H 109.3 . . ?
H15G C15A H15H 108.0 . . ?
C8E O9E H9E 109.5 . . ?
O10A C5A C6A 124(2) . . ?
O10A C5A C4A 118(2) . . ?
C6A C5A C4A 117(2) . . ?
O9E C8E C3E 124(3) . . ?
O9E C8E C7E 118(3) . . ?
C3E C8E C7E 118(3) . . ?
C15E C16E C17E 109(2) . . ?
C15E C16E H16G 109.8 . . ?
C17E C16E H16G 109.8 . . ?
C15E C16E H16H 109.8 . . ?
C17E C16E H16H 109.8 . . ?
H16G C16E H16H 108.3 . . ?
C15B C14B C13B 111(2) . . ?
C15B C14B H14K 109.4 . . ?
C13B C14B H14K 109.4 . . ?
C15B C14B H14L 109.4 . . ?
C13B C14B H14L 109.4 . . ?
H14K C14B H14L 108.0 . . ?
C17A C16A C15A 108(3) . . ?
C17A C16A H16I 110.1 . . ?
C15A C16A H16I 110.1 . . ?
C17A C16A H16J 110.1 . . ?
C15A C16A H16J 110.1 . . ?
H16I C16A H16J 108.4 . . ?
C14E C15E C16E 111(3) . . ?
C14E C15E H15I 109.5 . . ?
C16E C15E H15I 109.5 . . ?
C14E C15E H15J 109.5 . . ?
C16E C15E H15J 109.5 . . ?
H15I C15E H15J 108.1 . . ?
C17D C16D C15D 110(2) . . ?
C17D C16D H16K 109.6 . . ?
C15D C16D H16K 109.6 . . ?
C17D C16D H16L 109.6 . . ?
C15D C16D H16L 109.6 . . ?
H16K C16D H16L 108.1 . . ?
C18D C17D C16D 110(2) . . ?
C18D C17D H17K 109.7 . . ?
C16D C17D H17K 109.7 . . ?
C18D C17D H17L 109.7 . . ?
C16D C17D H17L 109.7 . . ?
H17K C17D H17L 108.2 . . ?
C14D C15D C16D 114(2) . . ?
C14D C15D H15K 108.8 . . ?
C16D C15D H15K 108.8 . . ?
C14D C15D H15L 108.8 . . ?
C16D C15D H15L 108.8 . . ?
H15K C15D H15L 107.7 . . ?
 
loop_
 _geom_torsion_atom_site_label_1
 _geom_torsion_atom_site_label_2
 _geom_torsion_atom_site_label_3
 _geom_torsion_atom_site_label_4
 _geom_torsion
 _geom_torsion_site_symmetry_1
 _geom_torsion_site_symmetry_2
 _geom_torsion_site_symmetry_3
 _geom_torsion_site_symmetry_4
 _geom_torsion_publ_flag
C11C N12C C13C C18C 121.6(19) . . . . ?
C11C N12C C13C C14C -117.8(19) . . . . ?
C11F N12F C13F C18F 127.5(19) . . . . ?
C11F N12F C13F C14F -110(2) . . . . ?
C5C C6C C7C C8C 4(3) . . . . ?
C11C C6C C7C C8C -175.4(19) . . . . ?
C5C C4C C3C C8C 4(3) . . . . ?
C5C C4C C3C C2C 178.3(19) . . . . ?
C13F N12F C11F C6F -177.1(17) . . . . ?
C3C C4C C5C O10C 179.7(17) . . . . ?
C3C C4C C5C C6C -4(3) . . . . ?
C7C C6C C5C C4C 0(3) . . . . ?
C11C C6C C5C C4C 179.1(19) . . . . ?
C7C C6C C5C O10C 176.6(17) . . . . ?
C11C C6C C5C O10C -4(3) . . . . ?
N12C C13C C18C C17C 171.4(17) . . . . ?
C14C C13C C18C C17C 55(3) . . . . ?
N12C C13C C18C N1A -67(2) . . . . ?
C14C C13C C18C N1A 176.0(19) . . . . ?
C2D N1D C18F C13F 111(2) . . . . ?
C2D N1D C18F C17F -132(2) . . . . ?
N12F C13F C18F N1D -65(2) . . . . ?
C14F C13F C18F N1D 173.5(17) . . . . ?
N12F C13F C18F C17F 178.2(16) . . . . ?
C14F C13F C18F C17F 57(2) . . . . ?
C13C N12C C11C C6C -175.4(16) . . . . ?
C7C C6C C11C N12C 177.5(18) . . . . ?
C5C C6C C11C N12C -1(3) . . . . ?
C8F C7F C6F C5F 6(3) . . . . ?
C8F C7F C6F C11F -178.4(19) . . . . ?
N12F C11F C6F C5F -1(3) . . . . ?
N12F C11F C6F C7F -176(2) . . . . ?
C2B N1B C18A C13A 122(2) . . . . ?
C2B N1B C18A C17A -123(2) . . . . ?
C11E N12E C13E C18E 129(2) . . . . ?
C11E N12E C13E C14E -110(2) . . . . ?
C2C N1C C18B C17B -114(2) . . . . ?
C2C N1C C18B C13B 124(2) . . . . ?
C6C C7C C8C O9C 179.7(19) . . . . ?
C6C C7C C8C C3C -4(3) . . . . ?
C4C C3C C8C O9C 176.5(18) . . . . ?
C2C C3C C8C O9C 2(3) . . . . ?
C4C C3C C8C C7C 0(3) . . . . ?
C2C C3C C8C C7C -174.5(19) . . . . ?
C4D C3D C8D C7D 2(4) . . . . ?
C2D C3D C8D C7D -178(2) . . . . ?
C4D C3D C8D O9D 180(2) . . . . ?
C2D C3D C8D O9D 0(3) . . . . ?
C18B N1C C2C C3C 179.5(17) . . . . ?
C4C C3C C2C N1C -174.9(19) . . . . ?
C8C C3C C2C N1C -1(3) . . . . ?
C11B N12B C13B C18B 126.1(19) . . . . ?
C11B N12B C13B C14B -114(2) . . . . ?
N1C C18B C13B N12B -63(2) . . . . ?
C17B C18B C13B N12B 176.2(16) . . . . ?
N1C C18B C13B C14B 175.7(17) . . . . ?
C17B C18B C13B C14B 55(2) . . . . ?
C17C C18C N1A C2A -128(2) . . . . ?
C13C C18C N1A C2A 107(2) . . . . ?
O9B C8B C7B C6B 178.7(16) . . . . ?
C3B C8B C7B C6B -2(3) . . . . ?
C5B C6B C7B C8B 7(3) . . . . ?
C11B C6B C7B C8B -176.9(18) . . . . ?
C13B N12B C11B C6B -175.5(19) . . . . ?
C5B C6B C11B N12B -3(3) . . . . ?
C7B C6B C11B N12B -179.5(19) . . . . ?
C4F C3F C8F O9F 173(2) . . . . ?
C2F C3F C8F O9F -9(3) . . . . ?
C4F C3F C8F C7F 0(3) . . . . ?
C2F C3F C8F C7F 179(2) . . . . ?
C6F C7F C8F C3F -4(3) . . . . ?
C6F C7F C8F O9F -177(2) . . . . ?
C13D N12D C11D C6D 177.2(19) . . . . ?
N1A C18C C17C C16C -177(2) . . . . ?
C13C C18C C17C C16C -55(3) . . . . ?
C15C C16C C17C C18C 56(3) . . . . ?
C11D N12D C13D C14D -111(2) . . . . ?
C11D N12D C13D C18D 129(2) . . . . ?
C4D C5D C6D C7D -1(4) . . . . ?
O10D C5D C6D C7D 179(2) . . . . ?
C4D C5D C6D C11D -179(2) . . . . ?
O10D C5D C6D C11D 0(4) . . . . ?
N12D C11D C6D C5D 4(4) . . . . ?
N12D C11D C6D C7D -174(2) . . . . ?
C11A N12A C13A C14A -106(3) . . . . ?
C11A N12A C13A C18A 138(2) . . . . ?
N1B C18A C13A C14A -178.9(19) . . . . ?
C17A C18A C13A C14A 62(3) . . . . ?
N1B C18A C13A N12A -64(2) . . . . ?
C17A C18A C13A N12A 177.4(18) . . . . ?
N12F C13F C14F C15F -178(2) . . . . ?
C18F C13F C14F C15F -56(3) . . . . ?
N1C C18B C17B C16B -173.2(16) . . . . ?
C13B C18B C17B C16B -54(2) . . . . ?
C18A N1B C2B C3B -178.7(19) . . . . ?
N12A C13A C14A C15A -173(3) . . . . ?
C18A C13A C14A C15A -62(3) . . . . ?
C4E C5E C6E C7E 1(4) . . . . ?
O10E C5E C6E C7E -179(2) . . . . ?
C4E C5E C6E C11E -179(2) . . . . ?
O10E C5E C6E C11E 1(3) . . . . ?
C18B C17B C16B C15B 56(3) . . . . ?
N1B C2B C3B C8B 7(3) . . . . ?
N1B C2B C3B C4B -176(2) . . . . ?
C7B C8B C3B C2B 178(2) . . . . ?
O9B C8B C3B C2B -3(3) . . . . ?
C7B C8B C3B C4B 1(3) . . . . ?
O9B C8B C3B C4B 179.9(19) . . . . ?
C5B C4B C3B C2B 178(2) . . . . ?
C5B C4B C3B C8B -4(3) . . . . ?
C18F N1D C2D C3D -179.6(19) . . . . ?
C4D C3D C2D N1D -179(2) . . . . ?
C8D C3D C2D N1D 0(4) . . . . ?
C18D N1E C2E C3E -173.1(19) . . . . ?
C4E C3E C2E N1E -178(2) . . . . ?
C8E C3E C2E N1E 0(3) . . . . ?
C2E N1E C18D C17D -114(3) . . . . ?
C2E N1E C18D C13D 123(2) . . . . ?
N12D C13D C18D N1E -60(2) . . . . ?
C14D C13D C18D N1E -179(2) . . . . ?
N12D C13D C18D C17D 178(2) . . . . ?
C14D C13D C18D C17D 59(3) . . . . ?
C7F C6F C5F O10F 177(2) . . . . ?
C11F C6F C5F O10F 2(3) . . . . ?
C7F C6F C5F C4F -4(3) . . . . ?
C11F C6F C5F C4F -179.3(19) . . . . ?
C8D C3D C4D C5D -1(4) . . . . ?
C2D C3D C4D C5D 178(3) . . . . ?
C6D C5D C4D C3D 1(5) . . . . ?
O10D C5D C4D C3D -179(3) . . . . ?
C3D C8D C7D C6D -2(4) . . . . ?
O9D C8D C7D C6D 180(2) . . . . ?
C5D C6D C7D C8D 2(3) . . . . ?
C11D C6D C7D C8D 180(2) . . . . ?
C18E C13E C14E C15E -59(3) . . . . ?
N12E C13E C14E C15E -177(2) . . . . ?
N12C C13C C14C C15C -176.5(17) . . . . ?
C18C C13C C14C C15C -57(3) . . . . ?
C13E N12E C11E C6E 179(2) . . . . ?
C5E C6E C11E N12E 2(4) . . . . ?
C7E C6E C11E N12E -178(2) . . . . ?
C15F C16F C17F C18F 59(3) . . . . ?
N1D C18F C17F C16F -173(2) . . . . ?
C13F C18F C17F C16F -58(2) . . . . ?
C18C N1A C2A C3A -179(2) . . . . ?
C8A C3A C2A N1A 0(4) . . . . ?
C4A C3A C2A N1A -180(2) . . . . ?
C7B C6B C5B O10B -178(2) . . . . ?
C11B C6B C5B O10B 6(4) . . . . ?
C7B C6B C5B C4B -10(3) . . . . ?
C11B C6B C5B C4B 174(2) . . . . ?
C3B C4B C5B O10B 177(2) . . . . ?
C3B C4B C5B C6B 9(4) . . . . ?
C18E N1F C2F C3F -176(2) . . . . ?
C8F C3F C2F N1F 3(3) . . . . ?
C4F C3F C2F N1F -178(2) . . . . ?
C13A N12A C11A C6A -177(2) . . . . ?
C7A C6A C11A N12A -176(2) . . . . ?
C5A C6A C11A N12A 5(4) . . . . ?
C14E C13E C18E C17E 58(3) . . . . ?
N12E C13E C18E C17E 175.0(18) . . . . ?
C14E C13E C18E N1F 176(2) . . . . ?
N12E C13E C18E N1F -67(2) . . . . ?
C2F N1F C18E C13E 116(3) . . . . ?
C2F N1F C18E C17E -125(3) . . . . ?
C5E C6E C7E C8E -6(4) . . . . ?
C11E C6E C7E C8E 174(2) . . . . ?
C4A C3A C8A C7A 4(4) . . . . ?
C2A C3A C8A C7A -176(2) . . . . ?
C4A C3A C8A O9A 178(2) . . . . ?
C2A C3A C8A O9A -1(4) . . . . ?
C8F C3F C4F C5F 2(3) . . . . ?
C2F C3F C4F C5F -177(2) . . . . ?
C6F C5F C4F C3F 0(3) . . . . ?
O10F C5F C4F C3F 179(2) . . . . ?
C17F C16F C15F C14F -58(3) . . . . ?
C13F C14F C15F C16F 56(3) . . . . ?
C8A C3A C4A C5A -4(4) . . . . ?
C2A C3A C4A C5A 175(2) . . . . ?
C17B C16B C15B C14B -58(3) . . . . ?
C13E C18E C17E C16E -57(3) . . . . ?
N1F C18E C17E C16E -174(2) . . . . ?
C13C C14C C15C C16C 61(2) . . . . ?
C17C C16C C15C C14C -58(3) . . . . ?
C8E C3E C4E C5E 5(3) . . . . ?
C2E C3E C4E C5E -177(2) . . . . ?
O10E C5E C4E C3E 179.1(19) . . . . ?
C6E C5E C4E C3E -1(4) . . . . ?
C3A C8A C7A C6A -1(4) . . . . ?
O9A C8A C7A C6A -176(2) . . . . ?
C5A C6A C7A C8A -1(4) . . . . ?
C11A C6A C7A C8A 180(2) . . . . ?
N12D C13D C14D C15D -176(2) . . . . ?
C18D C13D C14D C15D -59(3) . . . . ?
N1B C18A C17A C16A 178(3) . . . . ?
C13A C18A C17A C16A -64(4) . . . . ?
C13A C14A C15A C16A 57(4) . . . . ?
C7A C6A C5A O10A -178(2) . . . . ?
C11A C6A C5A O10A 1(4) . . . . ?
C7A C6A C5A C4A 0(4) . . . . ?
C11A C6A C5A C4A 180(2) . . . . ?
C3A C4A C5A O10A -179(2) . . . . ?
C3A C4A C5A C6A 2(4) . . . . ?
C4E C3E C8E O9E 177(2) . . . . ?
C2E C3E C8E O9E -1(3) . . . . ?
C4E C3E C8E C7E -9(4) . . . . ?
C2E C3E C8E C7E 173(2) . . . . ?
C6E C7E C8E O9E -176(2) . . . . ?
C6E C7E C8E C3E 9(4) . . . . ?
C18E C17E C16E C15E 57(3) . . . . ?
C16B C15B C14B C13B 59(3) . . . . ?
N12B C13B C14B C15B -179.0(19) . . . . ?
C18B C13B C14B C15B -58(2) . . . . ?
C18A C17A C16A C15A 60(4) . . . . ?
C14A C15A C16A C17A -57(4) . . . . ?
C13E C14E C15E C16E 58(3) . . . . ?
C17E C16E C15E C14E -59(3) . . . . ?
N1E C18D C17D C16D -176(2) . . . . ?
C13D C18D C17D C16D -54(3) . . . . ?
C15D C16D C17D C18D 50(3) . . . . ?
C13D C14D C15D C16D 57(3) . . . . ?
C17D C16D C15D C14D -54(3) . . . . ?
 
loop_
 _geom_hbond_atom_site_label_D 
 _geom_hbond_atom_site_label_H 
 _geom_hbond_atom_site_label_A 
 _geom_hbond_distance_DH 
 _geom_hbond_distance_HA 
 _geom_hbond_distance_DA 
 _geom_hbond_angle_DHA 
 _geom_hbond_site_symmetry_A 
 _geom_hbond_publ_flag
O9C H9C N1C  0.82 1.82 2.55(2) 147.4 . yes
O10C H10C N12C  0.82 1.92 2.64(2) 147.5 . yes
O9B H9B N1B  0.82 1.84 2.56(2) 146.6 . yes
O10F H10F N12F  0.82 1.91 2.64(2) 146.9 . yes
O9D H9D N1D  0.82 1.85 2.58(2) 148.5 . yes
O10E H10E N12E  0.82 1.86 2.59(3) 147.6 . yes
O9A H9A N1A  0.82 1.86 2.60(2) 149.9 . yes
O10B H10B N12B  0.82 1.91 2.64(2) 148.2 . yes
O9F H9F N1F  0.82 1.82 2.52(2) 142.4 . yes
O10A H10A N12A  0.82 1.88 2.60(3) 144.9 . yes
C4D H4D O9F  0.93 2.25 3.09(3) 149.6 1_554 yes
C14C H14G O10B  0.97 2.49 3.39(3) 152.7 6 yes
O10D H10D N12D  0.82 1.89 2.62(3) 147.2 . yes
O9E H9E N1E  0.82 1.83 2.55(3) 145.6 . yes
 
_refine_diff_density_max    0.868
_refine_diff_density_min   -0.197
_refine_diff_density_rms    0.066

_shelx_res_file
;
TITL TI_60bar_CH4 in R3
    C:\Users\leighl\DOCUME~1\Drafts\INFLAT~1\Methane\60-COP~1\TI_60bar_CH4_T.res
    created by SHELXL-2019/3 at 09:59:02 on 05-Dec-2024
CELL 0.71073 50.4664 50.4664 10.0272 90.000 90.000 120.000
ZERR 18.0000 0.0011 0.0011 0.0004 0.000 0.000 0.000
LATT -3
SYMM -Y, X-Y, Z
SYMM -X+Y, -X, Z
SFAC C H N O
UNIT 795.6 1022.4 108 108
BOND
SIMU 0.04
RIGU 0.04
flat 0.1 C3A C8A O9A H9A
flat 0.1 C6A C5A O10A H10A
flat 0.1 C3B C8B O9B H9B
flat 0.1 C6B C5B O10B H10B
flat 0.1 C3C C8C O9C H9C
flat 0.1 C6C C5C O10C H10C
flat 0.1 C3D C8D O9D H9D
flat 0.1 C6D C5D O10D H10D
flat 0.1 C3e C8e O9e H9e
flat 0.1 C6e C5e O10e H10e
flat 0.1 C3F C8F O9F H9F
flat 0.1 C6F C5F O10F H10F
BOND $H
CONF
EQIV $1 X,Y,Z-1
EQIV $2 2/3-X+Y,1/3-X,1/3+Z
HTAB O9C N1C
HTAB O10C N12C
HTAB O9B N1B
HTAB O10F N12F
HTAB O9D N1D
HTAB O10E N12E
HTAB O9A N1A
HTAB O10B N12B
HTAB O9F N1F
HTAB O10A N12A
HTAB C4D O9F_$1
HTAB C14C O10B_$2
HTAB O10D N12D
HTAB O9E N1E
ACTA
FMAP 2 1 53
PLAN 20 0 0
HTAB 2.0
LIST 4 1
TEMP 27
L.S. 10
WGHT    0.172100
FVAR       0.03770
N12F  3    0.199512    0.077521   -0.078802    11.00000    0.11942    0.09674 =
         0.13592   -0.03203   -0.00276    0.05248
O9C   4    0.250300    0.025012   -0.302026    11.00000    0.21413    0.18884 =
         0.09912   -0.01682   -0.03654    0.14648
AFIX  87
H9C   2    0.249903    0.010600   -0.341616    11.00000   -1.50000
AFIX   0
O10C  4    0.295072    0.032158    0.206638    11.00000    0.17133    0.16923 =
         0.12097    0.00421   -0.02171    0.10922
AFIX  87
H10C  2    0.295864    0.046843    0.245417    11.00000   -1.50000
AFIX   0
O9B   4    0.093003   -0.084529   -0.169922    11.00000    0.11102    0.12009 =
         0.12716    0.01506    0.01565    0.05578
AFIX  87
H9B   2    0.081997   -0.092386   -0.104762    11.00000   -1.50000
AFIX   0
N1C   3    0.261006   -0.018703   -0.343326    11.00000    0.12460    0.10164 =
         0.13316    0.01148    0.01304    0.06923
N12C  3    0.282564    0.076325    0.253174    11.00000    0.10134    0.13082 =
         0.09171    0.00910   -0.00068    0.05659
N1D   3    0.156636    0.079580   -0.265785    11.00000    0.12162    0.10604 =
         0.14142   -0.00618    0.01473    0.05914
C6C   1    0.273613    0.051073    0.038689    11.00000    0.12400    0.12369 =
         0.09761    0.01595    0.00361    0.07144
O10F  4    0.255490    0.124911   -0.087102    11.00000    0.13267    0.17498 =
         0.13077   -0.03631    0.02412    0.04839
AFIX  87
H10F  2    0.240076    0.109891   -0.115724    11.00000   -1.50000
AFIX   0
C13C  1    0.280011    0.098429    0.336847    11.00000    0.10686    0.12182 =
         0.09585    0.00348   -0.00889    0.05664
AFIX  13
H13C  2    0.271598    0.108988    0.285036    11.00000   -1.20000
AFIX   0
C4C   1    0.281607    0.008633   -0.008495    11.00000    0.13092    0.13291 =
         0.10498    0.02632    0.00660    0.08786
AFIX  43
H4C   2    0.288969   -0.004109    0.018714    11.00000   -1.20000
AFIX   0
C13F  1    0.172719    0.050527   -0.126696    11.00000    0.11618    0.10523 =
         0.15437   -0.02018   -0.01338    0.05902
AFIX  13
H13F  2    0.155412    0.046534   -0.069154    11.00000   -1.20000
AFIX   0
N1F   3    0.285457    0.205371    0.387151    11.00000    0.11442    0.14144 =
         0.12656   -0.03017   -0.01490    0.04949
C7C   1    0.263585    0.048749   -0.089006    11.00000    0.15602    0.14119 =
         0.09775    0.00459   -0.00683    0.10259
AFIX  43
H7C   2    0.258500    0.063058   -0.119302    11.00000   -1.20000
AFIX   0
C3C   1    0.269766    0.005292   -0.135544    11.00000    0.12456    0.12408 =
         0.10248    0.02514    0.01619    0.07753
C6B   1    0.160790   -0.086494   -0.271223    11.00000    0.10195    0.10944 =
         0.12585    0.02189    0.00667    0.05228
C11F  1    0.196370    0.088016    0.033740    11.00000    0.10865    0.11081 =
         0.15750   -0.01906   -0.00656    0.06541
AFIX  43
H11F  2    0.177932    0.077576    0.079634    11.00000   -1.20000
AFIX   0
C3D   1    0.170315    0.131162   -0.321579    11.00000    0.11816    0.10673 =
         0.13695    0.00475    0.03514    0.05648
O9D   4    0.123150    0.103170   -0.204148    11.00000    0.15169    0.13770 =
         0.25655    0.07950    0.09378    0.08443
AFIX  87
H9D   2    0.127941    0.089948   -0.212747    11.00000   -1.50000
AFIX   0
C7F   1    0.217748    0.125474    0.215166    11.00000    0.10986    0.12367 =
         0.12473   -0.00745    0.02870    0.04561
AFIX  43
H7F   2    0.199467    0.113067    0.259694    11.00000   -1.20000
AFIX   0
C5C   1    0.282831    0.029773    0.077274    11.00000    0.12673    0.13783 =
         0.10414    0.01701    0.00088    0.07246
C18C  1    0.260214    0.082825    0.449899    11.00000    0.10765    0.15849 =
         0.09500   -0.01250   -0.00677    0.06608
AFIX  13
H18C  2    0.267462    0.070114    0.492262    11.00000   -1.20000
AFIX   0
C18F  1    0.164981    0.054976   -0.270792    11.00000    0.11966    0.11934 =
         0.13756   -0.02758   -0.01204    0.06247
AFIX  13
H18F  2    0.182465    0.060777   -0.330165    11.00000   -1.20000
AFIX   0
C11C  1    0.274247    0.074349    0.131488    11.00000    0.12016    0.14673 =
         0.08358    0.00592    0.00800    0.07607
AFIX  43
H11C  2    0.268376    0.087973    0.099842    11.00000   -1.20000
AFIX   0
N1B   3    0.073937   -0.116903    0.042908    11.00000    0.09475    0.12455 =
         0.11602    0.01784    0.00564    0.02213
C6F   1    0.222056    0.116816    0.091422    11.00000    0.10404    0.12011 =
         0.11688   -0.02645   -0.00457    0.05211
N12D  3    0.173572    0.231712   -0.402858    11.00000    0.13404    0.10964 =
         0.13730    0.03811    0.03965    0.05170
N12B  3    0.207101   -0.076729   -0.392103    11.00000    0.10712    0.12450 =
         0.15908    0.02474    0.02603    0.06238
N12E  3    0.287701    0.262211    0.327206    11.00000    0.09622    0.13289 =
         0.17190   -0.01969   -0.01632    0.03715
C3F   1    0.266907    0.168906    0.215134    11.00000    0.11182    0.13406 =
         0.10652   -0.01700    0.00517    0.05370
C18A  1    0.053330   -0.128701    0.161751    11.00000    0.09158    0.16498 =
         0.13312    0.01109    0.00455    0.02055
AFIX  13
H18A  2    0.060658   -0.138514    0.224449    11.00000   -1.20000
AFIX   0
O10E  4    0.304462    0.283245    0.087528    11.00000    0.09989    0.17624 =
         0.18664    0.02299    0.02993    0.05874
AFIX  87
H10E  2    0.306119    0.277996    0.163024    11.00000   -1.50000
AFIX   0
C8B   1    0.115880   -0.091328   -0.169897    11.00000    0.08932    0.09580 =
         0.13896    0.00048    0.01485    0.04193
C13E  1    0.291747    0.253183    0.467257    11.00000    0.10407    0.12788 =
         0.16836   -0.03773   -0.00748    0.04580
AFIX  13
H13E  2    0.271741    0.240926    0.509918    11.00000   -1.20000
AFIX   0
C18B  1    0.260725   -0.041104   -0.439731    11.00000    0.11874    0.11790 =
         0.12523    0.00884    0.00829    0.07751
AFIX  13
H18B  2    0.266146   -0.054841   -0.393457    11.00000   -1.20000
AFIX   0
C8C   1    0.260605    0.026301   -0.175349    11.00000    0.14043    0.14848 =
         0.09046    0.00610   -0.00277    0.10385
C8D   1    0.144890    0.129913   -0.265661    11.00000    0.11252    0.11733 =
         0.16404    0.02856    0.03634    0.05923
C2C   1    0.269699   -0.016612   -0.223467    11.00000    0.11623    0.09992 =
         0.12005    0.00916    0.00105    0.06441
AFIX  43
H2C   2    0.276193   -0.029803   -0.192553    11.00000   -1.20000
AFIX   0
C13B  1    0.227734   -0.059909   -0.495201    11.00000    0.11378    0.12705 =
         0.14011    0.01020    0.00273    0.06316
AFIX  13
H13B  2    0.221717   -0.045968   -0.535042    11.00000   -1.20000
AFIX   0
C5D   1    0.186162    0.182005   -0.386682    11.00000    0.15342    0.12493 =
         0.20410    0.06064    0.08665    0.08028
N1A   3    0.228978    0.062959    0.405771    11.00000    0.11138    0.14764 =
         0.10434    0.01244   -0.01180    0.05475
C5E   1    0.274844    0.277348    0.068216    11.00000    0.10083    0.13207 =
         0.15132   -0.00490    0.01943    0.04507
O9A   4    0.176208    0.051812    0.313883    11.00000    0.13093    0.12803 =
         0.25335   -0.00265   -0.03907    0.05657
AFIX  87
H9A   2    0.194334    0.061614    0.334671    11.00000   -1.50000
AFIX   0
N1E   3    0.202008    0.280754   -0.224623    11.00000    0.14625    0.13434 =
         0.17194   -0.00135   -0.02184    0.07482
C7B   1    0.136406   -0.080717   -0.267597    11.00000    0.09674    0.09365 =
         0.11586    0.01022   -0.00475    0.04530
AFIX  43
H7B   2    0.134529   -0.069161   -0.335277    11.00000   -1.20000
AFIX   0
C11B  1    0.183936   -0.072692   -0.379274    11.00000    0.11616    0.10214 =
         0.13785    0.01353    0.01401    0.05692
AFIX  43
H11B  2    0.181561   -0.060374   -0.441520    11.00000   -1.20000
AFIX   0
O10B  4    0.185248   -0.111371   -0.177187    11.00000    0.17265    0.26626 =
         0.24338    0.13086    0.06969    0.15571
AFIX  87
H10B  2    0.197833   -0.101010   -0.234277    11.00000   -1.50000
AFIX   0
C16C  1    0.292461    0.127117    0.601935    11.00000    0.12184    0.22871 =
         0.11838   -0.04021   -0.02148    0.04375
AFIX  23
H16A  2    0.291201    0.141306    0.663298    11.00000   -1.20000
H16B  2    0.301709    0.116845    0.647899    11.00000   -1.20000
AFIX   0
C8F   1    0.239696    0.152099    0.276412    11.00000    0.12045    0.12859 =
         0.12623   -0.03152    0.02079    0.05050
C11D  1    0.156553    0.207937   -0.341713    11.00000    0.11866    0.11886 =
         0.12477    0.00433    0.00557    0.06320
AFIX  43
H11D  2    0.139638    0.206581   -0.298249    11.00000   -1.20000
AFIX   0
C17C  1    0.259677    0.103110    0.549179    11.00000    0.10699    0.19674 =
         0.11719   -0.01618   -0.01366    0.05186
AFIX  23
H17A  2    0.247243    0.091074    0.623766    11.00000   -1.20000
H17B  2    0.250104    0.113966    0.511517    11.00000   -1.20000
AFIX   0
C13D  1    0.164803    0.254471   -0.406101    11.00000    0.12253    0.09308 =
         0.13722    0.01752    0.00492    0.04950
AFIX  13
H13D  2    0.147772    0.249041   -0.344456    11.00000   -1.20000
AFIX   0
N12A  3    0.084078   -0.081593    0.277145    11.00000    0.12860    0.15128 =
         0.11500    0.01973   -0.00194    0.04176
C6D   1    0.161636    0.180842   -0.333401    11.00000    0.12265    0.11584 =
         0.12265    0.02410    0.03998    0.06848
C6A   1    0.127296   -0.030463    0.295966    11.00000    0.09771    0.14769 =
         0.12163    0.02954    0.00888    0.04994
C13A  1    0.051523   -0.102080    0.231144    11.00000    0.10290    0.17519 =
         0.13001    0.02262    0.02294    0.03619
AFIX  13
H13A  2    0.044833   -0.091513    0.169510    11.00000   -1.20000
AFIX   0
C14F  1    0.178095    0.023050   -0.116975    11.00000    0.17484    0.11590 =
         0.23780   -0.05000   -0.05585    0.08947
AFIX  23
H14A  2    0.196109    0.027250   -0.168040    11.00000   -1.20000
H14B  2    0.181577    0.019865   -0.024709    11.00000   -1.20000
AFIX   0
C4B   1    0.141484   -0.115828   -0.073555    11.00000    0.12810    0.17325 =
         0.15533    0.05484    0.01328    0.07978
AFIX  43
H4B   2    0.143907   -0.126802   -0.004782    11.00000   -1.20000
AFIX   0
O9F   4    0.233609    0.157892    0.400805    11.00000    0.18421    0.18484 =
         0.16647   -0.06018    0.05008    0.03933
AFIX  87
H9F   2    0.249080    0.172278    0.432746    11.00000   -1.50000
AFIX   0
C17B  1    0.283405   -0.024672   -0.548970    11.00000    0.10595    0.13393 =
         0.14575    0.00523    0.01326    0.06955
AFIX  23
H17C  2    0.303925   -0.014579   -0.512123    11.00000   -1.20000
H17D  2    0.279749   -0.009090   -0.586730    11.00000   -1.20000
AFIX   0
C3E   1    0.237993    0.278846   -0.074595    11.00000    0.11754    0.10031 =
         0.15347   -0.00574   -0.00147    0.04544
C2B   1    0.097246   -0.120542    0.038171    11.00000    0.08332    0.13901 =
         0.14183    0.03071   -0.00144    0.02394
AFIX  43
H2B   2    0.100739   -0.130726    0.107201    11.00000   -1.20000
AFIX   0
C14A  1    0.031212   -0.113872    0.352702    11.00000    0.14264    0.21397 =
         0.14786    0.04586    0.06887    0.02466
AFIX  23
H14C  2    0.030638   -0.097183    0.398001    11.00000   -1.20000
H14D  2    0.039016   -0.123158    0.414311    11.00000   -1.20000
AFIX   0
C6E   1    0.253724    0.263972    0.170854    11.00000    0.09587    0.15264 =
         0.15146    0.00010    0.01357    0.04014
C16B  1    0.281016   -0.046909   -0.659841    11.00000    0.12711    0.14199 =
         0.15009   -0.01571    0.01911    0.07312
AFIX  23
H16C  2    0.295406   -0.035304   -0.730065    11.00000   -1.20000
H16D  2    0.286952   -0.060991   -0.623436    11.00000   -1.20000
AFIX   0
C3B   1    0.117421   -0.109468   -0.068859    11.00000    0.09587    0.12381 =
         0.13358    0.02619    0.00739    0.04473
C2D   1    0.174926    0.105029   -0.318654    11.00000    0.12629    0.13296 =
         0.13840   -0.00551    0.01505    0.07296
AFIX  43
H2D   2    0.192532    0.107133   -0.358362    11.00000   -1.20000
AFIX   0
C3A   1    0.186618    0.012739    0.362275    11.00000    0.11529    0.12971 =
         0.15039    0.03501   -0.01766    0.04505
C2E   1    0.228259    0.285226   -0.203889    11.00000    0.13119    0.09545 =
         0.16712    0.02105    0.01044    0.03266
AFIX  43
H2E   2    0.242414    0.292948   -0.273061    11.00000   -1.20000
AFIX   0
C18D  1    0.193358    0.284416   -0.360060    11.00000    0.17010    0.12021 =
         0.19224    0.03640    0.00971    0.08227
AFIX  13
H18D  2    0.210344    0.288786   -0.420399    11.00000   -1.20000
AFIX   0
O10A  4    0.138058   -0.071035    0.347386    11.00000    0.17109    0.14022 =
         0.27697    0.04181   -0.05964    0.05857
AFIX  87
H10A  2    0.120289   -0.081616    0.322550    11.00000   -1.50000
AFIX   0
C5F   1    0.249291    0.132957    0.033246    11.00000    0.12231    0.12953 =
         0.11447   -0.02311    0.02025    0.04450
C4D   1    0.190431    0.157655   -0.380215    11.00000    0.13448    0.14150 =
         0.20154    0.03324    0.07726    0.07492
AFIX  43
H4D   2    0.208027    0.159294   -0.417920    11.00000   -1.20000
AFIX   0
C16F  1    0.142755   -0.001426   -0.309796    11.00000    0.19956    0.11139 =
         0.19677   -0.03942   -0.04173    0.07680
AFIX  23
H16E  2    0.124795   -0.020079   -0.339121    11.00000   -1.20000
H16F  2    0.159581    0.002411   -0.368527    11.00000   -1.20000
AFIX   0
C7D   1    0.140489    0.154065   -0.273252    11.00000    0.09899    0.12455 =
         0.15923    0.02812    0.02621    0.06588
AFIX  43
H7D   2    0.122828    0.152599   -0.237156    11.00000   -1.20000
AFIX   0
C14E  1    0.310709    0.282767    0.544331    11.00000    0.14368    0.14757 =
         0.16730   -0.04281   -0.01121    0.06106
AFIX  23
H14E  2    0.329830    0.295620    0.498096    11.00000   -1.20000
H14F  2    0.299658    0.293855    0.551109    11.00000   -1.20000
AFIX   0
C14C  1    0.312140    0.120880    0.380213    11.00000    0.13652    0.15424 =
         0.10494    0.00114    0.00629    0.04602
AFIX  23
H14G  2    0.324523    0.131396    0.302941    11.00000   -1.20000
H14H  2    0.321135    0.110088    0.423792    11.00000   -1.20000
AFIX   0
C11E  1    0.261309    0.256717    0.295077    11.00000    0.11482    0.12918 =
         0.14184   -0.01961   -0.00073    0.03410
AFIX  43
H11E  2    0.245781    0.247208    0.357882    11.00000   -1.20000
AFIX   0
C17F  1    0.136617    0.024917   -0.318616    11.00000    0.16458    0.11028 =
         0.16061   -0.03483   -0.02603    0.06423
AFIX  23
H17E  2    0.119091    0.020621   -0.263686    11.00000   -1.20000
H17F  2    0.131882    0.027286   -0.410070    11.00000   -1.20000
AFIX   0
C2A   1    0.218199    0.034946    0.406887    11.00000    0.11216    0.16962 =
         0.11375    0.03044   -0.02020    0.05779
AFIX  43
H2A   2    0.230506    0.027333    0.437285    11.00000   -1.20000
AFIX   0
C5B   1    0.161660   -0.105825   -0.180262    11.00000    0.12230    0.16431 =
         0.17200    0.05104    0.01866    0.09382
O10D  4    0.208162    0.207656   -0.451095    11.00000    0.24088    0.15728 =
         0.36532    0.11790    0.20638    0.10636
AFIX  87
H10D  2    0.203228    0.220865   -0.450794    11.00000   -1.50000
AFIX   0
C2F   1    0.290234    0.197242    0.274528    11.00000    0.11791    0.15024 =
         0.13080   -0.04035   -0.00447    0.05102
AFIX  43
H2F   2    0.308601    0.209371    0.230103    11.00000   -1.20000
AFIX   0
C11A  1    0.096214   -0.052902    0.263081    11.00000    0.13119    0.16086 =
         0.11821    0.01229    0.01720    0.06378
AFIX  43
H11A  2    0.083938   -0.045664    0.228352    11.00000   -1.20000
AFIX   0
C18E  1    0.307132    0.235144    0.455318    11.00000    0.10888    0.13671 =
         0.15253   -0.04182   -0.01881    0.03999
AFIX  13
H18E  2    0.326000    0.246393    0.403305    11.00000   -1.20000
AFIX   0
C7E   1    0.223831    0.257661    0.147685    11.00000    0.08471    0.19828 =
         0.16008    0.00905   -0.00444    0.02963
AFIX  43
H7E   2    0.208825    0.247101    0.211619    11.00000   -1.20000
AFIX   0
C8A   1    0.166685    0.021331    0.316524    11.00000    0.10816    0.13841 =
         0.15347    0.00881   -0.01909    0.05168
C4F   1    0.271418    0.159020    0.096472    11.00000    0.10350    0.15682 =
         0.11737   -0.02027    0.01315    0.04743
AFIX  43
H4F   2    0.290372    0.170337    0.055349    11.00000   -1.20000
AFIX   0
C15F  1    0.150501   -0.005461   -0.170432    11.00000    0.22444    0.13439 =
         0.22470   -0.03783   -0.03833    0.10270
AFIX  23
H15A  2    0.154559   -0.022323   -0.168032    11.00000   -1.20000
H15B  2    0.133065   -0.010705   -0.113191    11.00000   -1.20000
AFIX   0
C4A   1    0.177169   -0.018657    0.369272    11.00000    0.13339    0.16266 =
         0.18573    0.04493   -0.01698    0.05661
AFIX  43
H4A   2    0.191007   -0.024800    0.394615    11.00000   -1.20000
AFIX   0
C15B  1    0.250182   -0.064721   -0.718491    11.00000    0.15455    0.17954 =
         0.14277   -0.01188    0.00705    0.07926
AFIX  23
H15C  2    0.249986   -0.078774   -0.785007    11.00000   -1.20000
H15D  2    0.244480   -0.051080   -0.761513    11.00000   -1.20000
AFIX   0
C17E  1    0.314014    0.228139    0.589020    11.00000    0.18745    0.15310 =
         0.12763   -0.03971   -0.04902    0.06117
AFIX  23
H17G  2    0.324934    0.216946    0.580812    11.00000   -1.20000
H17H  2    0.295049    0.215289    0.636326    11.00000   -1.20000
AFIX   0
C15C  1    0.311636    0.144338    0.477421    11.00000    0.11825    0.17788 =
         0.12629   -0.02154   -0.02660    0.02482
AFIX  23
H15E  2    0.302673    0.155181    0.434030    11.00000   -1.20000
H15F  2    0.332342    0.159167    0.503983    11.00000   -1.20000
AFIX   0
C4E   1    0.267022    0.284761   -0.052118    11.00000    0.10540    0.12942 =
         0.15363    0.01458    0.02535    0.03938
AFIX  43
H4E   2    0.281731    0.293890   -0.118542    11.00000   -1.20000
AFIX   0
C7A   1    0.138104    0.000343    0.286015    11.00000    0.11085    0.14995 =
         0.15137    0.03492   -0.01493    0.06106
AFIX  43
H7A   2    0.124841    0.006880    0.256562    11.00000   -1.20000
AFIX   0
C14D  1    0.155539    0.257379   -0.546298    11.00000    0.14233    0.14778 =
         0.16270    0.04134    0.02311    0.07695
AFIX  23
H14I  2    0.171989    0.261424   -0.607734    11.00000   -1.20000
H14J  2    0.137613    0.238359   -0.572586    11.00000   -1.20000
AFIX   0
C17A  1    0.019758   -0.151704    0.117467    11.00000    0.11147    0.19963 =
         0.16377   -0.00446    0.02315   -0.01120
AFIX  23
H17I  2    0.012587   -0.141131    0.059993    11.00000   -1.20000
H17J  2    0.019692   -0.167987    0.065804    11.00000   -1.20000
AFIX   0
C15A  1   -0.000975   -0.137680    0.305450    11.00000    0.11708    0.29037 =
         0.19733    0.01785    0.06901    0.02949
AFIX  23
H15G  2   -0.009035   -0.127801    0.248674    11.00000   -1.20000
H15H  2   -0.014373   -0.146035    0.382120    11.00000   -1.20000
AFIX   0
O9E   4    0.186625    0.261780    0.014392    11.00000    0.12316    0.26477 =
         0.19763    0.00172   -0.01164    0.09403
AFIX  87
H9E   2    0.184136    0.266138   -0.061600    11.00000   -1.50000
AFIX   0
C5A   1    0.146439   -0.040967    0.337542    11.00000    0.11776    0.12123 =
         0.18291    0.04479    0.00305    0.04037
C8E   1    0.216041    0.267148    0.027870    11.00000    0.10883    0.17477 =
         0.16125   -0.00867   -0.00121    0.05514
C16E  1    0.333426    0.257514    0.668314    11.00000    0.16475    0.20086 =
         0.16625   -0.06137   -0.05034    0.08285
AFIX  23
H16G  2    0.337108    0.252507    0.757267    11.00000   -1.20000
H16H  2    0.353035    0.269776    0.624727    11.00000   -1.20000
AFIX   0
C14B  1    0.227639   -0.082423   -0.607753    11.00000    0.14139    0.15895 =
         0.15036   -0.00863    0.00678    0.05824
AFIX  23
H14K  2    0.232998   -0.096634   -0.567940    11.00000   -1.20000
H14L  2    0.207238   -0.094187   -0.645023    11.00000   -1.20000
AFIX   0
C16A  1   -0.000710   -0.164711    0.225397    11.00000    0.13734    0.26668 =
         0.20334    0.02547    0.05380   -0.01078
AFIX  23
H16I  2    0.005853   -0.175765    0.283131    11.00000   -1.20000
H16J  2   -0.021083   -0.178920    0.192795    11.00000   -1.20000
AFIX   0
C15E  1    0.316814    0.275361    0.676904    11.00000    0.16550    0.19889 =
         0.19590   -0.08124   -0.02981    0.08561
AFIX  23
H15I  2    0.297655    0.263379    0.724216    11.00000   -1.20000
H15J  2    0.329147    0.294095    0.726582    11.00000   -1.20000
AFIX   0
C16D  1    0.176315    0.314241   -0.506138    11.00000    0.25249    0.15813 =
         0.24137    0.05645    0.02311    0.14367
AFIX  23
H16K  2    0.193026    0.321113   -0.569361    11.00000   -1.20000
H16L  2    0.169680    0.329262   -0.504271    11.00000   -1.20000
AFIX   0
C17D  1    0.187659    0.311462   -0.363655    11.00000    0.23374    0.10741 =
         0.24113    0.00668   -0.03626    0.09124
AFIX  23
H17K  2    0.206414    0.330187   -0.342149    11.00000   -1.20000
H17L  2    0.172365    0.308505   -0.297644    11.00000   -1.20000
AFIX   0
C15D  1    0.148811    0.282157   -0.552127    11.00000    0.18703    0.21879 =
         0.16514    0.04343    0.00782    0.11040
AFIX  23
H15K  2    0.131229    0.276992   -0.495987    11.00000   -1.20000
H15L  2    0.143307    0.283995   -0.642949    11.00000   -1.20000
AFIX   0
HKLF 4


REM  TI_60bar_CH4 in R3
REM wR2 = 0.3495, GooF = S = 0.993, Restrained GooF = 0.940 for all data
REM R1 = 0.1057 for 4113 Fo > 4sig(Fo) and 0.2564 for all 12032 data
REM 985 parameters refined using 1597 restraints

END

WGHT      0.1721      0.0000

REM Instructions for potential hydrogen bonds
HTAB O9C N1C
HTAB O10C N12C
HTAB O9B N1B
HTAB O10F N12F
HTAB O9D N1D
HTAB O10E N12E
HTAB O9A N1A
HTAB O10B N12B
HTAB O9F N1F
HTAB O10A N12A
HTAB C4D O9F_$1
HTAB C14C O10B_$2
HTAB O10D N12D
HTAB O9E N1E

REM Highest difference peak  0.868,  deepest hole -0.197,  1-sigma level  0.066
Q1    1   0.1976 -0.0389 -0.9349  11.00000  0.05    0.87
Q2    1   0.2371  0.1963 -0.0714  11.00000  0.05    0.78
Q3    1   0.0924  0.0443  0.0879  11.00000  0.05    0.30
Q4    1   0.0466 -0.0455 -0.1075  11.00000  0.05    0.24
Q5    1  -0.0488 -0.1082  0.3745  11.00000  0.05    0.19
Q6    1   0.0372 -0.0475 -0.0245  11.00000  0.05    0.19
Q7    1   0.0308 -0.0523 -0.0045  11.00000  0.05    0.18
Q8    1   0.0197 -0.0585  0.0313  11.00000  0.05    0.18
Q9    1   0.0938  0.0504 -0.5473  11.00000  0.05    0.18
Q10   1   0.0463 -0.0574  0.6441  11.00000  0.05    0.17
Q11   1   0.0465  0.0930 -0.2248  11.00000  0.05    0.16
Q12   1   0.0756  0.0464 -0.4761  11.00000  0.05    0.15
Q13   1   0.0547 -0.0382  0.5730  11.00000  0.05    0.15
Q14   1   0.0661 -0.0041 -0.0294  11.00000  0.05    0.15
Q15   1  -0.0380 -0.1814  0.1144  11.00000  0.05    0.14
Q16   1   0.0671  0.0488 -0.4446  11.00000  0.05    0.12
Q17   1  -0.0351 -0.1935  0.0906  11.00000  0.05    0.12
Q18   1   0.2449  0.1652 -0.2727  11.00000  0.05    0.12
Q19   1   0.0411 -0.0182  0.4183  11.00000  0.05    0.12
Q20   1   0.0733  0.0385 -0.4642  11.00000  0.05    0.12
;
_shelx_res_checksum   34636

_shelx_hkl_file
;
  -5   1   0   23.13    0.82
  -5   1   0   22.18    1.07
  -5   1   0   18.09    0.77
   4  -5   0   23.46    1.02
  -5   1   0   23.29    1.02
  -1  -4   0   23.64    0.69
  -1  -4   0   20.74    0.89
  -6   3   0   53.50    1.79
  -6   3   0   54.93    1.52
   3  -6   0   56.12    1.82
  -6   3   0   55.96    1.92
   6  -3   0   55.84    1.82
  -3  -3   0   55.08    1.71
   6  -3   0   55.16    1.54
  -3  -3   0   57.70    1.80
  -3  -3   0   53.55    1.44
  -3  -3   0   54.37    1.46
   6  -3   0   54.57    1.53
  -6   0   0   16.10    0.79
  -6   0   0   16.06    0.98
   6  -6   0   16.14    0.97
  -6   0   0   16.59    0.77
  -6   0   0   16.24    1.01
  -6   6   0   16.70    0.66
   6   0   0   16.81    1.01
   6   0   0   18.09    0.79
   6   0   0   18.83    1.12
   0  -6   0   17.30    0.61
  -6   6   0   15.35    0.97
   0  -6   0   18.02    0.83
   6   0   0   17.35    0.80
  -7   5   0   98.33    2.44
  -7   5   0   94.82    2.81
   5   2   0  100.88    2.81
   5   2   0   98.30    2.46
   5   2   0   97.29    2.44
   5   2   0  100.36    2.85
  -7   5   0   97.50    2.43
  -5  -2   0  100.47    2.82
  -5  -2   0   98.32    2.46
   7  -5   0   99.83    2.43
   7  -5   0   98.14    2.46
  -5  -2   0   98.20    2.84
   7  -5   0  100.45    2.87
  -5  -2   0   95.61    2.46
   2   5   0   21.06    1.00
   5  -7   0   24.68    1.22
  -7   2   0   22.46    0.97
  -7   2   0   24.12    0.99
  -7   2   0   25.93    1.35
  -7   2   0   24.20    1.22
   7  -2   0   25.22    1.00
   7  -2   0   25.66    1.00
  -2  -5   0   24.62    0.76
  -2  -5   0   25.86    0.88
   7  -2   0   24.74    1.34
   7  -2   0   24.51    1.21
  -5   7   0   24.65    1.20
  -2  -5   0   24.10    0.83
  -2  -5   0   24.36    1.07
  -8   7   0  289.06    6.95
   1  -8   0  299.01    6.55
   7   1   0  297.67    7.09
   1  -8   0  307.55    6.15
   7   1   0  298.24    6.94
   7   1   0  299.34    6.55
   7   1   0  304.73    6.53
  -8   7   0  301.84    6.36
  -8   7   0  294.63    6.35
   8  -7   0  298.30    7.00
  -7  -1   0  301.38    7.01
  -7  -1   0  292.91    6.51
  -1   8   0  298.47    6.03
  -7  -1   0  292.05    6.52
   8  -7   0  299.78    6.33
  -1   8   0  300.01    6.53
  -7  -1   0  294.71    7.03
   4   4   0    0.58    0.40
   4   4   0    1.20    0.26
   4  -8   0    1.06    0.52
  -8   4   0    0.63    0.31
  -8   4   0    1.25    0.54
  -8   4   0    0.93    0.45
   4   4   0    0.39    0.40
  -8   4   0    1.04    0.32
   4   4   0    1.03    0.26
   8  -4   0    0.80    0.46
   8  -4   0    1.09    0.31
  -4  -4   0    1.20    0.29
  -4   8   0    0.95    0.43
  -4  -4   0    1.53    0.52
   8  -4   0    1.22    0.32
  -4  -4   0    0.76    0.43
  -4  -4   0    1.17    0.29
   7  -8   0  179.04    4.75
   1   7   0  183.58    4.33
  -8   1   0  181.28    4.31
  -8   1   0  180.12    4.87
   1   7   0  183.63    3.92
   1   7   0  182.91    3.89
   1   7   0  184.78    3.78
  -8   1   0  189.17    4.33
  -8   1   0  180.87    4.73
  -7   8   0  183.44    3.96
  -1  -7   0  180.19    3.97
  -1  -7   0  180.21    4.33
   8  -1   0  176.07    4.65
  -7   8   0  180.56    4.71
  -7   8   0  182.97    4.00
   8  -1   0  185.45    4.93
   8  -1   0  178.24    4.30
   8  -1   0  184.56    4.29
  -9   6   0   44.91    1.94
  -9   6   0   44.79    1.49
   6   3   0   46.21    1.95
   6   3   0   45.24    1.50
  -9   6   0   46.18    1.55
   6   3   0   46.62    1.53
   6   3   0   45.57    1.92
   9  -6   0   47.07    1.53
   9  -6   0   46.18    1.55
  -3   9   0   45.00    1.18
   9  -6   0   44.16    1.92
  -6  -3   0   46.37    1.52
  -6  -3   0   45.17    1.53
  -6  -3   0   42.60    1.87
  -3   9   0   44.65    1.60
  -6  -3   0   49.95    1.99
  -9   3   0   54.52    1.74
  -9   3   0   50.10    2.10
  -9   3   0   54.87    2.28
   3   6   0   53.97    1.48
   3   6   0   51.45    1.86
  -9   3   0   51.16    1.74
   6  -9   0   48.93    2.04
   3   6   0   53.56    1.53
  -3  -6   0   52.82    1.55
   9  -3   0   48.52    2.21
   9  -3   0   53.74    2.10
  -6   9   0   50.67    2.04
  -3  -6   0   52.50    1.61
   9  -3   0   53.01    1.73
  -3  -6   0   54.93    1.91
   9  -3   0   54.07    1.76
  -3  -6   0   52.95    1.45
  -9   0   0  322.43    7.75
  -9   0   0  317.39    7.65
  -9   0   0  314.30    7.11
   0   9   0  316.60    6.53
  -9   0   0  323.41    7.10
   9  -9   0  302.49    7.60
   0   9   0  319.07    7.12
   9   0   0  324.97    7.10
   0  -9   0  314.05    7.11
  -9   9   0  317.40    6.80
  -9   9   0  318.13    7.66
   9   0   0  320.83    7.60
   9   0   0  327.92    7.14
  -9   9   0  320.56    6.80
   9   0   0  323.86    7.88
   0  -9   0  317.88    6.67
   2 -10   0   14.44    1.04
 -10   8   0   14.40    0.90
   8   2   0   13.63    1.40
   8   2   0   13.56    0.96
   8   2   0   15.39    0.94
   8   2   0   12.84    1.35
 -10   8   0   11.71    1.23
   2 -10   0   14.86    0.71
 -10   8   0   14.39    0.87
  10  -8   0   14.30    1.29
  -8  -2   0   15.51    0.96
  -8  -2   0   13.54    1.32
  -2  10   0   14.51    0.60
  -2  10   0   13.18    1.05
  10  -8   0   16.06    0.89
  -8  -2   0   17.95    1.57
  -8  -2   0   15.88    1.01
   5   5   0  123.57    3.56
   5   5   0  123.47    3.04
 -10   5   0  125.96    3.77
   5   5   0  123.97    3.06
 -10   5   0  117.13    3.92
   5   5   0  126.00    3.58
   5 -10   0  120.52    3.71
 -10   5   0  123.16    3.19
 -10   5   0  122.25    3.24
  -5  -5   0  123.54    3.03
  -5  -5   0  122.54    3.52
  10  -5   0  119.00    3.70
  -5  -5   0  124.33    3.11
  -5  10   0  124.93    3.68
  10  -5   0  124.03    3.21
  10  -5   0  122.80    3.21
  -5  -5   0  119.18    3.61
   2   8   0  324.86    6.54
   2   8   0  321.89    7.17
 -10   2   0  318.45    7.90
 -10   2   0  309.99    7.09
 -10   2   0  308.76    7.06
   2   8   0  319.03    6.74
 -10   2   0  315.78    7.65
   2   8   0  316.39    6.64
  -8  10   0  325.73    7.67
  -2  -8   0  313.84    6.71
  10  -2   0  307.67    7.06
  10  -2   0  313.20    7.86
  10  -2   0  314.70    7.62
  10  -2   0  314.89    7.08
  -2  -8   0  317.13    7.15
  -8  10   0  313.41    6.57
  -8  10   0  322.94    6.66
  10   1   0   32.53    2.16
  10   1   0   32.82    1.49
  10   1   0   33.89    2.01
 -11  10   0   33.84    1.37
  10   1   0   33.23    1.58
   1 -11   0   35.48    1.69
 -11  10   0   34.75    2.01
 -11  10   0   31.42    1.36
   1 -11   0   32.15    1.20
  -1  11   0   32.28    1.03
 -10  -1   0   32.03    1.52
  -1  11   0   36.20    1.65
 -10  -1   0   30.88    1.49
  11 -10   0   27.63    1.91
 -10  -1   0   32.47    2.26
 -10  -1   0   33.14    2.06
   7   4   0   40.49    1.53
   7   4   0   41.47    2.11
 -11   7   0   38.64    1.58
 -11   7   0   38.88    1.54
 -11   7   0   39.74    2.09
   7   4   0   41.71    2.09
 -11   7   0   40.25    2.27
   7   4   0   37.15    1.50
  11  -7   0   40.05    1.57
  -7  -4   0   39.65    1.55
  -4  11   0   38.59    1.99
  -4  11   0   37.45    1.15
  11  -7   0   39.41    1.55
  -4  11   0   40.68    1.68
  -7  -4   0   41.37    2.08
  -7  -4   0   38.97    1.52
  -7  -4   0   38.45    1.98
  11  -7   0   36.73    2.08
 -11   4   0   56.31    2.43
 -11   4   0   52.04    1.87
 -11   4   0   53.11    2.69
   4   7   0   53.36    1.65
   4   7   0   52.18    2.30
 -11   4   0   54.92    1.98
   4   7   0   53.78    1.64
   7 -11   0   51.48    2.33
   4   7   0   54.55    2.16
  -4  -7   0   51.03    2.08
  11  -4   0   51.96    1.92
  11  -4   0   53.20    2.36
  -4  -7   0   53.02    1.60
  -7  11   0   52.41    2.31
  -4  -7   0   52.00    1.70
  11  -4   0   53.02    1.92
  11  -4   0   55.68    2.78
  -4  -7   0   51.88    1.80
 -11   1   0  143.52    3.85
   1  10   0  141.50    3.25
   1  10   0  143.74    3.87
 -11   1   0  145.08    4.57
   1  10   0  137.20    3.23
 -11   1   0  143.03    3.81
 -11   1   0  144.35    4.48
  10 -11   0  135.54    4.34
 -10  11   0  142.74    3.42
  11  -1   0  146.43    4.35
  11  -1   0  141.18    3.80
 -10  11   0  140.18    4.33
  11  -1   0  141.12    4.62
  -1 -10   0  140.19    3.83
 -10  11   0  142.97    3.42
  11  -1   0  136.49    3.78
  -1 -10   0  136.31    3.38
 -12   9   0  462.59   10.67
   3 -12   0  452.61    9.23
 -12   9   0  462.24    9.72
 -12   9   0  456.99    9.77
   9   3   0  450.54   10.55
   9   3   0  448.20   10.44
   9   3   0  454.11    9.84
   9   3   0  451.02    9.80
  -9  -3   0  445.73   10.55
  -3  12   0  448.01    9.88
  -9  -3   0  453.89    9.81
  -9  -3   0  444.79    9.81
  12  -9   0  462.31    9.70
  -9  -3   0  459.46   10.57
  -3  12   0  454.14    9.08
  12  -9   0  450.32   10.61
   6 -12   0   28.03    1.86
   6   6   0   28.56    1.29
 -12   6   0   27.62    1.46
   6   6   0   29.18    1.88
 -12   6   0   26.65    2.12
   6   6   0   29.30    1.29
   6   6   0   29.89    1.90
 -12   6   0   28.23    1.92
 -12   6   0   28.37    1.38
  -6  -6   0   32.30    1.85
  12  -6   0   29.95    1.49
  -6  -6   0   28.51    1.32
  12  -6   0   27.48    1.42
  -6  12   0   27.07    1.82
  12  -6   0   29.64    1.93
  -6  -6   0   28.97    1.30
 -12   3   0   12.74    1.74
 -12   3   0   12.28    1.50
 -12   3   0   10.86    1.09
 -12   3   0   12.32    1.15
   9 -12   0   12.45    1.52
   3   9   0   10.42    0.78
   3   9   0   10.90    0.74
   3   9   0   12.00    1.25
  12  -3   0    9.96    1.05
  -3  -9   0   10.65    0.86
  12  -3   0   12.10    1.64
  12  -3   0    9.06    1.35
  -9  12   0    9.75    1.28
  -9  12   0   11.92    0.72
  -3  -9   0   11.85    0.67
  -3  -9   0   10.05    1.15
  12  -3   0   10.73    1.01
 -12   0   0   23.66    1.99
 -12   0   0   27.61    1.54
 -12   0   0   24.71    1.51
 -12   0   0   21.95    2.04
   0  12   0   23.20    1.52
  12 -12   0   23.09    1.83
   0  12   0   24.77    0.97
  12   0   0   26.21    1.44
  12   0   0   25.63    2.01
 -12  12   0   23.42    2.02
 -12  12   0   24.38    1.21
  12   0   0   24.26    2.21
   0 -12   0   23.35    1.14
 -12  12   0   26.62    1.24
  12   0   0   24.99    1.47
   0 -12   0   25.20    1.57
   2 -13   0   34.74    1.75
  11   2   0   32.18    1.59
  11   2   0   34.52    1.61
  11   2   0   34.89    2.24
 -13  11   0   33.05    1.49
   2 -13   0   33.66    1.30
 -13  11   0   35.88    2.19
  11   2   0   33.98    2.53
 -13  11   0   33.75    1.48
  13 -11   0   32.18    2.11
  -2  13   0   34.00    1.77
 -11  -2   0   31.89    1.65
 -11  -2   0   33.67    1.67
 -11  -2   0   35.24    2.21
  -2  13   0   33.33    1.06
 -11  -2   0   32.51    2.26
   8   5   0   15.17    1.56
 -13   8   0   14.90    1.08
   8   5   0   15.10    1.09
 -13   8   0   14.76    1.68
 -13   8   0   15.60    1.92
 -13   8   0   15.74    1.18
   8   5   0   13.93    1.11
   8   5   0   15.23    1.62
  -5  13   0   15.09    1.68
  -8  -5   0   16.34    1.71
  -5  13   0   15.13    1.31
  -8  -5   0   15.06    1.56
  -5  13   0   15.30    0.78
  -8  -5   0   14.59    1.15
  -8  -5   0   14.47    1.05
  13  -8   0   14.44    1.11
  13  -8   0   16.86    1.67
  13  -8   0   14.35    1.12
 -13   5   0    2.54    1.05
   5   8   0    3.11    0.94
   8 -13   0    2.80    1.15
 -13   5   0    3.20    1.36
   5   8   0    4.18    0.59
   5   8   0    2.91    1.06
 -13   5   0    2.11    0.71
 -13   5   0    3.51    0.70
   5   8   0    2.56    0.55
  -5  -8   0    3.18    0.57
  13  -5   0    3.41    1.28
  -5  -8   0    5.91    1.02
  -8  13   0    4.05    1.06
  13  -5   0    3.93    0.79
  13  -5   0    4.49    1.21
  -5  -8   0    3.82    0.68
  13  -5   0    3.54    0.73
   2  11   0   67.61    2.13
 -13   2   0   72.11    3.13
 -13   2   0   65.96    3.20
   2  11   0   70.12    2.59
   2  11   0   72.20    1.89
  11 -13   0   66.82    2.97
 -13   2   0   70.51    2.54
 -13   2   0   74.32    2.52
   2  11   0   71.36    1.99
  13  -2   0   67.29    3.42
  13  -2   0   69.14    2.99
  -2 -11   0   71.63    2.64
  13  -2   0   69.69    2.51
 -11  13   0   67.73    3.07
  -2 -11   0   70.76    2.13
  13  -2   0   70.24    2.49
 -11  13   0   71.36    2.07
 -11  13   0   70.49    2.07
 -14  13   0   66.35    3.10
   1 -14   0   67.82    2.10
 -14  13   0   71.16    2.30
   1 -14   0   74.64    2.70
 -14  13   0   73.81    2.37
  13   1   0   75.43    3.17
  13   1   0   69.25    2.53
  13   1   0   74.79    3.58
  13   1   0   75.40    2.63
  14 -13   0   73.83    3.19
 -13  -1   0   68.71    2.58
  -1  14   0   69.65    1.85
 -13  -1   0   72.48    3.20
 -13  -1   0   73.37    3.30
 -13  -1   0   73.57    2.64
  -1  14   0   70.55    2.61
  10   4   0   98.51    2.99
 -14  10   0  104.38    3.79
  10   4   0  100.43    3.69
   4 -14   0   98.24    2.41
 -14  10   0   96.99    2.93
  10   4   0   97.23    3.01
 -14  10   0   99.74    3.00
 -14  10   0   99.99    3.94
  10   4   0  102.00    3.72
  -4  14   0   97.87    2.28
 -10  -4   0   96.70    2.99
 -10  -4   0   96.29    2.99
  -4  14   0   98.02    3.14
  14 -10   0   98.42    2.91
  14 -10   0   94.11    3.64
 -10  -4   0   97.28    3.74
 -10  -4   0   92.51    3.61
 -14   7   0   20.02    1.34
 -14   7   0   21.44    1.89
   7   7   0   19.18    1.15
 -14   7   0   22.71    2.12
   7   7   0   19.14    1.81
   7   7   0   19.95    1.14
 -14   7   0   20.22    1.33
   7   7   0   20.33    1.84
   7 -14   0   19.62    1.72
  -7  -7   0   17.55    1.70
  14  -7   0   18.25    1.29
  14  -7   0   19.35    1.34
  -7  -7   0   19.14    1.21
  -7  -7   0   18.62    1.17
  14  -7   0   20.62    1.82
  -7  14   0   19.65    1.73
 -14   4   0    3.09    1.37
 -14   4   0    2.05    0.66
  10 -14   0    3.12    1.08
 -14   4   0    1.99    0.68
   4  10   0    1.98    0.50
   4  10   0    2.55    0.50
   4  10   0    3.52    0.98
 -14   4   0    2.66    1.18
 -10  14   0    2.19    1.04
  -4 -10   0    2.85    0.60
  14  -4   0    2.36    1.04
  -4 -10   0    3.09    0.59
  -4 -10   0    2.04    0.86
  14  -4   0    4.19    1.37
 -10  14   0    2.97    0.46
 -10  14   0    2.82    0.49
  -4 -10   0    2.17    0.46
  14  -4   0    2.71    0.71
  14  -4   0    2.49    0.74
   1  13   0   76.99    2.15
 -14   1   0   73.24    3.40
 -14   1   0   77.35    2.78
   1  13   0   73.94    1.91
   1  13   0   78.93    2.79
 -14   1   0   79.62    3.37
   1  13   0   78.16    2.09
 -14   1   0   74.75    2.68
  13 -14   0   79.79    3.36
 -13  14   0   78.11    2.31
  -1 -13   0   75.68    2.78
 -13  14   0   70.58    3.17
  14  -1   0   79.98    2.76
  14  -1   0   78.23    3.23
  14  -1   0   76.33    2.67
  -1 -13   0   74.76    2.28
 -13  14   0   75.54    2.31
  14  -1   0   77.80    3.59
 -15  12   0    2.91    0.63
 -15  12   0    2.19    1.05
  12   3   0    2.26    0.65
 -15  12   0    3.35    0.70
   3 -15   0    3.19    0.81
  12   3   0    2.57    0.71
  12   3   0    2.98    1.14
  12   3   0    2.77    1.13
   3 -15   0    2.50    0.53
 -12  -3   0    2.28    1.05
  -3  15   0    3.37    0.80
 -12  -3   0    2.50    0.74
 -12  -3   0    2.08    1.14
 -12  -3   0    1.51    0.66
  15 -12   0    2.36    1.06
  -3  15   0    2.97    0.37
   9   6   0   -0.23    0.92
   9   6   0    0.09    0.47
 -15   9   0    0.45    1.17
 -15   9   0    0.36    0.57
   9   6   0   -0.46    0.44
 -15   9   0   -0.32    0.99
 -15   9   0   -0.01    0.45
   9   6   0    0.46    0.96
  -9  -6   0    0.73    0.92
  -9  -6   0   -0.13    0.50
  -6  15   0    0.59    0.66
  -9  -6   0   -0.88    0.84
  15  -9   0    1.31    0.93
  -9  -6   0   -0.10    0.52
  -6  15   0    0.06    0.36
  15  -9   0    0.87    0.58
  -6  15   0    0.18    0.93
 -15   6   0   40.69    2.40
   9 -15   0   44.13    2.56
 -15   6   0   43.03    1.87
 -15   6   0   41.66    1.93
   6   9   0   41.04    1.61
   6   9   0   41.94    2.21
   6   9   0   39.05    2.21
   6   9   0   41.53    1.62
 -15   6   0   43.13    2.68
  -9  15   0   40.41    2.33
  -6  -9   0   41.92    1.58
  -6  -9   0   41.15    1.68
  -6  -9   0   38.75    2.13
  15  -6   0   43.00    2.42
  15  -6   0   40.21    1.86
  15  -6   0   38.42    1.83
 -15   3   0   10.21    1.63
 -15   3   0    9.45    1.11
   3  12   0    9.35    0.73
   3  12   0    9.29    0.77
 -15   3   0   10.65    1.53
   3  12   0    9.16    1.18
  12 -15   0    9.40    1.47
 -15   3   0   10.58    1.15
  15  -3   0   10.54    1.06
 -12  15   0    9.58    0.76
  -3 -12   0    7.76    0.84
  15  -3   0   10.74    1.14
  15  -3   0    8.43    1.53
 -12  15   0    8.84    0.76
  15  -3   0   10.17    1.43
  -3 -12   0   11.17    1.28
 -12  15   0    8.70    1.44
 -15   0   0   19.42    1.97
   0  15   0   13.69    0.76
 -15   0   0   12.96    1.18
   0  15   0   15.02    1.40
  15 -15   0   12.18    1.62
 -15   0   0   11.37    1.59
 -15   0   0   16.13    1.26
   0  15   0   13.73    0.79
  15   0   0   14.53    1.82
 -15  15   0   15.30    1.64
   0 -15   0   14.19    0.99
   0 -15   0   14.54    1.37
  15   0   0   12.08    1.19
  15   0   0   11.25    1.70
 -15  15   0   14.41    1.06
  15   0   0   13.69    1.16
 -15  15   0   14.81    0.99
  14   2   0    8.49    1.03
   2 -16   0    8.08    0.82
 -16  14   0    8.80    0.94
  14   2   0    6.44    0.88
 -16  14   0    5.29    1.28
   2 -16   0    8.90    1.14
 -16  14   0    7.11    0.86
  14   2   0    9.98    1.69
  14   2   0    7.96    1.46
 -14  -2   0    7.49    1.05
 -14  -2   0    8.13    1.04
  -2  16   0    7.71    1.05
  16 -14   0    7.54    1.38
  -2  16   0    7.19    0.54
 -14  -2   0    7.48    1.40
 -14  -2   0    9.25    1.60
  11   5   0    6.78    0.89
 -16  11   0    8.19    0.99
 -16  11   0    7.41    0.89
  11   5   0    5.57    0.83
  11   5   0    7.66    1.43
  11   5   0    6.74    1.28
 -16  11   0    8.70    1.54
 -16  11   0    4.84    1.21
  16 -11   0    4.47    1.17
 -11  -5   0    8.07    0.96
 -11  -5   0    7.60    0.94
 -11  -5   0    7.71    1.38
  -5  16   0    7.75    0.53
  -5  16   0    6.07    0.96
  -5  16   0    8.64    1.41
  16 -11   0    5.34    0.85
 -11  -5   0    6.50    1.26
 -16   8   0   18.82    1.87
 -16   8   0   18.39    2.13
 -16   8   0   16.58    1.25
   8   8   0   16.86    1.14
   8   8   0   18.76    1.78
   8 -16   0   16.67    1.68
   8   8   0   17.56    1.81
 -16   8   0   17.20    1.29
   8   8   0   16.66    1.16
  -8  -8   0   18.54    1.21
  16  -8   0   17.77    1.92
  -8  -8   0   16.35    1.15
  16  -8   0   15.06    1.27
  -8  -8   0   19.60    1.74
  -8  16   0   18.75    1.73
  16  -8   0   19.26    1.32
 -16   5   0   25.63    1.52
   5  11   0   26.08    1.26
   5  11   0   26.16    1.87
  11 -16   0   30.31    2.14
 -16   5   0   23.10    2.02
 -16   5   0   27.54    1.59
   5  11   0   26.40    1.23
 -16   5   0   27.36    2.33
 -11  16   0   25.26    1.96
  16  -5   0   28.91    2.07
 -11  16   0   25.48    1.04
  -5 -11   0   24.30    1.79
  16  -5   0   25.80    2.35
  -5 -11   0   25.25    1.35
  16  -5   0   25.62    1.60
  16  -5   0   27.07    1.61
  -5 -11   0   28.41    1.31
 -11  16   0   27.58    1.10
  -5 -11   0   28.36    1.14
   2  14   0   13.44    0.77
   2  14   0   13.85    0.84
 -16   2   0   14.45    1.79
   2  14   0   13.47    1.03
 -16   2   0   13.19    1.27
 -16   2   0   11.39    1.62
   2  14   0   12.15    1.34
 -16   2   0   12.41    1.28
  14 -16   0   12.62    1.64
  -2 -14   0   11.80    1.30
  16  -2   0   13.61    1.24
 -14  16   0   12.65    0.91
  -2 -14   0   12.85    1.00
 -14  16   0   16.08    1.70
 -14  16   0   13.62    0.96
  16  -2   0   12.83    1.17
  16  -2   0   14.73    2.03
  16  -2   0   13.68    1.72
 -17  16   0    4.40    0.75
  16   1   0    3.61    0.81
   1 -17   0    4.60    0.70
   1 -17   0    4.43    0.92
  16   1   0    3.06    1.10
 -17  16   0    3.84    0.66
  16   1   0    3.31    1.30
  16   1   0    3.52    0.77
 -17  16   0    5.86    1.32
  -1  17   0    3.80    0.47
 -16  -1   0    3.71    0.87
 -16  -1   0    3.78    1.18
  17 -16   0    3.12    1.21
 -16  -1   0    3.76    0.81
 -16  -1   0    3.42    1.20
  -1  17   0    5.98    1.01
  13   4   0   31.46    1.65
  13   4   0   36.09    2.46
   4 -17   0   33.20    1.27
  13   4   0   30.93    2.15
  13   4   0   33.98    1.77
 -17  13   0   34.10    1.65
 -17  13   0   36.32    1.74
 -17  13   0   32.98    2.44
 -13  -4   0   35.05    1.82
 -13  -4   0   32.60    1.74
  17 -13   0   32.26    2.26
 -13  -4   0   34.68    2.35
 -13  -4   0   34.02    2.35
  -4  17   0   33.98    1.03
  -4  17   0   33.15    1.83
  10   7   0    8.63    1.39
  10   7   0    8.99    0.98
 -17  10   0    6.70    1.47
 -17  10   0    9.61    1.08
  10   7   0    8.91    1.37
 -17  10   0    7.28    1.43
  10   7   0    9.51    0.91
 -17  10   0    9.09    0.95
  17 -10   0    8.56    1.46
  17 -10   0   10.01    1.08
 -10  -7   0    9.30    1.02
 -10  -7   0    8.03    1.40
 -10  -7   0   11.08    1.67
 -10  -7   0    8.95    1.01
  -7  17   0    8.45    1.44
  -7  17   0    9.25    0.69
  -7  17   0    8.60    1.13
  10 -17   0   13.25    1.73
 -17   7   0   10.23    1.53
   7  10   0   13.76    1.03
   7  10   0   12.30    1.53
 -17   7   0   14.59    1.31
   7  10   0   15.51    1.66
 -17   7   0   13.93    1.25
 -17   7   0   10.94    1.71
   7  10   0   14.91    1.04
  -7 -10   0   13.95    1.01
  17  -7   0   11.96    1.14
  -7 -10   0   14.79    1.13
  17  -7   0   15.39    1.86
 -10  17   0   12.19    1.52
  17  -7   0   14.27    1.23
  -7 -10   0   13.36    1.49
 -17   4   0    7.65    1.11
 -17   4   0    6.48    1.45
  13 -17   0    9.27    1.49
 -17   4   0    6.80    0.96
   4  13   0    8.34    0.77
   4  13   0    7.14    0.72
   4  13   0    9.10    1.24
 -17   4   0   10.13    1.71
  17  -4   0    7.49    0.99
  17  -4   0    7.71    1.56
  -4 -13   0    8.29    1.18
  17  -4   0    6.77    1.36
 -13  17   0    9.03    0.74
  -4 -13   0    7.86    0.88
 -13  17   0    6.77    0.71
  17  -4   0    9.62    1.20
 -13  17   0    6.78    1.29
 -17   1   0    9.09    1.21
   1  16   0    9.96    1.20
  16 -17   0    9.20    1.51
   1  16   0    9.51    0.85
 -17   1   0    9.15    1.62
   1  16   0    8.48    0.67
   1  16   0    8.39    0.60
 -17   1   0    6.54    1.53
 -17   1   0    7.55    1.05
 -16  17   0    7.66    0.83
 -16  17   0    8.76    0.88
  -1 -16   0    8.74    0.90
  17  -1   0    6.29    1.50
  17  -1   0    6.90    1.05
  17  -1   0    7.18    1.05
  17  -1   0    9.50    1.49
  -1 -16   0    7.86    1.16
 -16  17   0    7.05    1.35
 -18  15   0    5.21    0.84
  15   3   0    6.33    1.52
  15   3   0    5.60    0.93
 -18  15   0    7.29    1.55
  15   3   0    5.72    0.94
 -18  15   0    6.91    0.89
   3 -18   0    6.21    0.72
   3 -18   0    6.10    0.99
  15   3   0    6.23    1.30
 -15  -3   0    5.18    0.94
  -3  18   0    4.74    0.93
 -15  -3   0    4.34    0.85
 -15  -3   0    7.00    1.48
  -3  18   0    6.36    0.49
 -15  -3   0    7.96    1.54
 -18  12   0   -0.54    0.96
  12   6   0    0.58    0.82
 -18  12   0   -0.24    0.48
  12   6   0    0.86    0.57
  12   6   0   -0.19    0.95
 -18  12   0    0.61    1.05
 -18  12   0   -0.39    0.49
  12   6   0   -0.34    0.38
 -12  -6   0   -0.16    0.84
 -12  -6   0    0.35    0.58
  -6  18   0    0.58    0.27
  18 -12   0    0.24    0.51
 -12  -6   0   -0.08    0.53
 -12  -6   0    0.80    0.84
  -6  18   0    0.10    0.85
  18 -12   0    0.49    0.82
  -6  18   0    0.91    0.67
   9   9   0    0.69    0.48
 -18   9   0    0.22    0.48
 -18   9   0    0.65    1.06
   9   9   0    0.75    0.49
 -18   9   0   -0.73    0.48
 -18   9   0   -0.83    0.80
   9   9   0   -0.13    0.87
   9   9   0    0.12    0.89
  18  -9   0    0.05    0.55
  -9  -9   0    0.34    0.48
  -9  18   0    0.09    0.43
  -9  -9   0   -0.29    0.45
  18  -9   0    0.15    0.56
  -9  -9   0   -1.03    0.74
  -9  18   0    0.51    0.80
  18  -9   0    1.61    0.99
   6  12   0    3.26    1.10
 -18   6   0    2.14    1.33
 -18   6   0    1.14    1.01
   6  12   0    2.62    0.57
   6  12   0    1.86    0.93
 -18   6   0    2.55    0.73
 -18   6   0    1.51    0.65
   6  12   0    1.97    0.51
  12 -18   0    1.33    1.08
  18  -6   0    3.60    1.35
  -6 -12   0    2.56    0.50
 -12  18   0    2.49    0.45
 -12  18   0    3.35    0.49
  18  -6   0    1.66    0.97
  -6 -12   0    2.24    0.62
  -6 -12   0    2.75    0.86
 -12  18   0    3.14    1.15
  18  -6   0    2.33    0.72
  18  -6   0    2.46    0.76
  -6 -12   0    2.36    0.63
   3  15   0    2.99    0.53
 -18   3   0    3.07    1.30
 -18   3   0    2.23    0.75
   3  15   0    2.91    0.50
  15 -18   0    1.91    1.06
   3  15   0    3.12    0.89
 -18   3   0    1.00    1.02
  18  -3   0    2.75    0.79
  18  -3   0    1.73    1.21
 -15  18   0    1.61    0.47
 -15  18   0    2.34    1.01
  -3 -15   0    2.31    0.84
 -15  18   0    3.24    0.57
  18  -3   0    2.80    0.76
  -3 -15   0    2.84    0.64
 -18   0   0    2.44    0.78
   0  18   0    3.54    0.42
 -18   0   0    2.80    0.76
   0  18   0    2.99    0.53
 -18   0   0    1.56    1.11
   0  18   0    3.73    0.89
   0  18   0    3.26    0.47
  18 -18   0    3.11    1.15
 -18   0   0    3.36    1.21
  18   0   0    2.53    1.26
 -18  18   0    4.42    0.74
  18   0   0    3.11    1.15
 -18  18   0    3.86    1.15
   0 -18   0    3.04    0.89
 -18  18   0    3.38    0.64
  18   0   0    3.60    0.80
   0 -18   0    4.07    0.68
  18   0   0    2.59    0.71
  17   2   0    1.50    0.70
  17   2   0    0.86    0.98
   2 -19   0    0.98    0.49
 -19  17   0    0.92    0.57
  17   2   0    1.62    0.68
 -19  17   0   -0.06    0.44
   2 -19   0    1.44    0.70
 -19  17   0    0.94    0.90
  17   2   0    0.99    1.12
 -17  -2   0    0.35    1.00
 -17  -2   0    1.05    0.99
  -2  19   0    1.64    0.74
  19 -17   0    1.23    0.96
 -17  -2   0    0.36    0.57
  -2  19   0    1.77    0.35
 -19  14   0    4.85    1.36
  14   5   0    4.78    1.39
 -19  14   0    3.03    1.18
  14   5   0    4.00    0.82
  14   5   0    4.02    0.80
  14   5   0    3.46    1.14
 -19  14   0    4.11    0.78
 -19  14   0    5.22    0.86
  -5  19   0    4.63    0.41
 -14  -5   0    4.23    1.20
 -14  -5   0    3.50    0.79
  19 -14   0    4.60    1.28
 -14  -5   0    4.55    1.30
 -14  -5   0    3.80    0.83
  -5  19   0    4.31    0.94
  11   8   0   11.43    1.57
  11   8   0   15.90    1.19
  11   8   0   13.13    1.09
 -19  11   0   13.97    1.80
 -19  11   0   10.59    1.07
  11   8   0   11.25    1.63
 -19  11   0   14.07    1.29
 -19  11   0   13.81    1.95
 -11  -8   0   10.04    1.08
 -11  -8   0   14.88    1.22
  -8  19   0   15.57    1.88
  19 -11   0   13.43    2.03
  -8  19   0   12.66    1.36
 -11  -8   0   12.94    1.76
 -11  -8   0   12.83    1.65
  19 -11   0   13.73    1.22
  -8  19   0   12.23    0.76
   8  11   0   12.83    1.03
 -19   8   0   12.67    1.18
   8  11   0   12.38    1.53
 -19   8   0   11.36    1.64
   8  11   0   17.76    1.77
  11 -19   0   12.56    1.81
 -19   8   0   12.94    1.89
   8  11   0   12.87    1.01
 -11  19   0   14.05    1.77
  -8 -11   0   11.56    1.41
 -11  19   0   13.02    0.67
  19  -8   0   11.32    1.16
  -8 -11   0   13.27    1.11
  19  -8   0   11.80    1.23
  -8 -11   0   11.01    1.00
  19  -8   0   10.52    1.82
 -19   5   0    5.55    1.00
   5  14   0    3.84    0.99
 -19   5   0    3.91    1.49
   5  14   0    4.36    0.64
 -19   5   0    3.15    0.80
   5  14   0    4.20    0.62
  14 -19   0    4.61    1.23
 -19   5   0    4.52    1.28
  -5 -14   0    4.64    0.56
  19  -5   0    5.08    1.61
 -14  19   0    5.69    0.64
 -14  19   0    4.64    0.60
  -5 -14   0    4.55    0.76
  -5 -14   0    3.32    0.96
  19  -5   0    5.03    0.96
 -14  19   0    4.39    1.25
  19  -5   0    4.29    0.85
  19  -5   0    4.57    1.17
 -19   2   0   13.67    1.35
 -19   2   0   12.75    2.19
   2  17   0   13.67    0.82
 -19   2   0   15.72    2.12
  17 -19   0   11.07    1.69
   2  17   0   16.67    1.17
   2  17   0   12.43    1.37
 -19   2   0   13.43    1.29
   2  17   0   15.71    0.91
  19  -2   0   15.69    1.41
 -17  19   0   16.40    1.05
  -2 -17   0   14.66    1.11
 -17  19   0   14.36    1.08
  19  -2   0   19.05    2.14
  19  -2   0   14.50    2.09
 -17  19   0   14.13    1.80
  -2 -17   0   16.70    1.55
  19   1   0    5.59    1.04
   1 -20   0    4.85    0.76
   1 -20   0    7.02    1.14
  19   1   0    3.84    1.55
  19   1   0    5.50    1.03
 -20  19   0    5.49    0.90
 -20  19   0    6.94    0.90
 -20  19   0    5.24    1.32
  19   1   0    4.68    1.30
 -19  -1   0    4.52    1.44
  -1  20   0    5.87    0.65
  -1  20   0    4.91    0.54
  20 -19   0    4.51    1.32
  -1  20   0    5.30    0.47
 -19  -1   0    6.28    1.03
 -19  -1   0    4.77    0.99
 -19  -1   0    4.55    1.34
  -1  20   0    5.22    1.08
  16   4   0   46.73    2.23
 -20  16   0   46.36    2.11
 -20  16   0   49.12    2.11
   4 -20   0   48.76    1.68
 -20  16   0   42.95    2.81
  16   4   0   49.94    3.17
  16   4   0   50.56    2.90
 -20  16   0   46.95    3.04
  16   4   0   50.06    2.27
 -16  -4   0   42.78    2.16
 -16  -4   0   46.55    2.88
 -16  -4   0   46.51    2.29
  -4  20   0   48.08    2.30
  20 -16   0   46.89    2.84
  -4  20   0   49.04    1.34
 -16  -4   0   46.02    2.86
 -20  13   0   12.20    1.22
 -20  13   0    9.50    1.59
 -20  13   0    9.82    1.17
  13   7   0   10.23    1.56
  13   7   0   11.21    1.11
  13   7   0   11.18    1.66
  13   7   0   10.80    1.16
 -20  13   0   10.73    1.75
 -13  -7   0    9.28    1.55
  -7  20   0   11.97    1.78
  20 -13   0   10.76    1.64
 -13  -7   0    8.68    1.53
  20 -13   0   10.24    1.14
 -13  -7   0   10.18    1.17
  -7  20   0   11.59    1.38
  -7  20   0   11.79    0.59
 -13  -7   0   11.66    1.19
 -20  10   0    9.83    1.23
 -20  10   0    6.44    1.56
  10  10   0    6.84    0.90
 -20  10   0    8.36    1.63
 -20  10   0    8.48    1.09
  10  10   0    8.49    0.91
  10  10   0   10.43    1.64
  10  10   0    7.11    1.38
 -10 -10   0    7.97    1.34
 -10 -10   0    6.51    0.93
 -10  20   0    7.96    0.79
 -10 -10   0   11.22    1.04
 -10  20   0    8.07    1.34
  20 -10   0    7.89    1.50
  20 -10   0    6.58    1.01
 -20   7   0   -0.29    0.52
  13 -20   0    0.28    0.93
 -20   7   0    0.25    0.60
   7  13   0    0.43    0.81
   7  13   0    0.46    0.44
 -20   7   0    0.00    1.05
 -20   7   0    1.13    0.99
   7  13   0    0.28    0.41
   7  13   0    0.84    0.80
  20  -7   0    0.61    0.57
  -7 -13   0    0.62    0.51
 -13  20   0   -0.32    0.29
  20  -7   0   -0.63    0.76
  20  -7   0   -0.03    0.46
 -13  20   0    0.06    0.30
  -7 -13   0    0.38    0.39
  -7 -13   0   -0.08    0.65
  -7 -13   0   -0.18    0.51
 -13  20   0    0.59    0.85
 -20   4   0    6.46    1.00
 -20   4   0    7.30    1.16
 -20   4   0    5.68    1.67
   4  16   0    6.88    1.18
   4  16   0    6.93    0.75
   4  16   0    7.53    0.77
 -20   4   0    7.55    1.58
  16 -20   0    6.13    1.45
 -16  20   0    8.78    0.80
  20  -4   0    9.90    1.48
  20  -4   0    7.63    1.45
 -16  20   0    9.57    1.50
  20  -4   0    7.48    1.70
  -4 -16   0    7.29    0.91
  -4 -16   0    7.72    1.21
 -16  20   0    7.82    0.78
  20  -4   0    7.16    1.08
   1  19   0    3.97    0.56
   1  19   0    2.94    0.65
 -20   1   0    2.94    1.21
   1  19   0    3.41    0.49
 -20   1   0    3.53    0.90
 -20   1   0    2.94    1.27
  19 -20   0    4.38    1.28
 -20   1   0    3.79    0.91
   1  19   0    3.37    0.93
 -19  20   0    3.64    0.69
  20  -1   0    4.94    1.31
 -19  20   0    3.77    0.74
  20  -1   0    2.37    0.79
  20  -1   0    3.51    0.91
 -19  20   0    4.17    1.32
  -1 -19   0    3.54    0.72
  -1 -19   0    2.88    0.94
  20  -1   0    4.47    1.61
   3 -21   0   26.80    1.33
  18   3   0   24.36    1.65
  18   3   0   23.70    2.44
  18   3   0   26.40    2.39
 -21  18   0   26.84    1.64
 -21  18   0   25.86    1.55
   3 -21   0   23.82    1.75
 -21  18   0   25.20    2.30
  18   3   0   21.60    1.65
  -3  21   0   25.75    0.95
  21 -18   0   29.86    2.41
 -18  -3   0   24.40    2.28
  -3  21   0   25.04    1.78
 -18  -3   0   27.68    1.85
 -18  -3   0   27.89    1.85
 -18  -3   0   28.64    3.09
 -21  15   0   19.41    2.49
  15   6   0   19.21    2.29
 -21  15   0   21.13    1.44
  15   6   0   18.86    1.39
  15   6   0   18.54    1.92
 -21  15   0   19.79    2.43
  15   6   0   17.43    1.43
 -21  15   0   17.88    2.17
  -6  21   0   13.73    1.78
  21 -15   0   17.95    1.90
 -15  -6   0   17.45    2.11
 -15  -6   0   19.03    2.06
  -6  21   0   19.14    1.57
 -15  -6   0   16.93    1.46
 -15  -6   0   18.86    1.47
  -6  21   0   18.29    0.68
  12   9   0   28.79    2.27
  12   9   0   28.41    2.31
 -21  12   0   27.18    2.33
  12   9   0   30.25    1.66
 -21  12   0   30.49    3.36
 -21  12   0   29.46    1.70
 -21  12   0   29.78    1.81
  12   9   0   28.57    1.61
  -9  21   0   28.76    2.30
  -9  21   0   29.86    1.91
 -12  -9   0   26.87    2.14
  21 -12   0   26.29    2.21
  -9  21   0   27.84    1.12
 -12  -9   0   30.53    1.67
  21 -12   0   26.93    1.69
 -12  -9   0   29.30    2.35
 -12  -9   0   25.86    1.60
   9  12   0    3.83    1.19
 -21   9   0    3.95    0.87
 -21   9   0    3.73    0.89
   9  12   0    4.56    0.77
 -21   9   0    4.04    1.27
  12 -21   0    6.71    1.51
   9  12   0    2.55    1.06
   9  12   0    3.76    0.69
  21  -9   0    4.09    1.32
  21  -9   0    3.02    0.81
  -9 -12   0    3.11    0.71
 -12  21   0    4.41    0.46
  21  -9   0    4.70    0.93
  -9 -12   0    3.75    0.86
 -12  21   0    3.49    0.45
  -9 -12   0    2.94    0.95
  -9 -12   0    2.66    0.64
 -12  21   0    3.89    1.24
   6  15   0    4.29    1.05
 -21   6   0    2.00    1.35
   6  15   0    4.12    0.66
 -21   6   0    2.42    1.15
  15 -21   0    5.77    1.49
 -21   6   0    3.80    0.86
   6  15   0    4.35    0.70
 -21   6   0    5.49    1.06
  21  -6   0    3.71    1.20
  -6 -15   0    4.23    0.88
  -6 -15   0    5.47    0.54
  -6 -15   0    4.37    0.79
  21  -6   0    4.15    1.58
 -15  21   0    4.54    0.60
  21  -6   0    3.89    0.84
  -6 -15   0    6.03    1.09
 -15  21   0    1.84    1.02
 -15  21   0    6.63    0.69
  21  -6   0    4.70    0.94
 -21   3   0    3.28    1.44
 -21   3   0    2.06    1.25
 -21   3   0    3.12    0.92
   3  18   0    3.30    0.56
   3  18   0    4.21    1.03
  18 -21   0    2.98    1.22
 -21   3   0    2.10    0.83
   3  18   0    2.95    0.57
  21  -3   0    6.61    1.51
  -3 -18   0    2.37    0.68
  -3 -18   0    1.94    0.85
 -18  21   0    4.41    0.72
  21  -3   0    2.50    1.32
 -18  21   0    3.04    1.13
 -18  21   0    1.67    0.51
  21  -3   0    2.71    0.80
  21  -3   0    2.88    0.86
 -21   0   0   15.07    1.47
 -21   0   0   13.66    2.02
   0  21   0   11.75    1.45
   0  21   0   14.19    0.77
   0  21   0   13.68    0.84
  21 -21   0   14.71    2.10
 -21   0   0   14.72    1.49
 -21   0   0    9.57    1.77
   0  21   0   14.09    1.04
   0 -21   0   14.19    1.57
  21   0   0   14.13    2.09
 -21  21   0   12.67    1.14
 -21  21   0   11.57    1.18
  21   0   0   13.49    1.39
 -21  21   0   11.89    1.88
  21   0   0   12.22    1.35
  21   0   0   11.58    2.06
   0 -21   0   11.15    1.07
  20   2   0    9.41    1.70
 -22  20   0   10.49    1.07
   2 -22   0    9.27    1.32
  20   2   0   10.36    1.91
   2 -22   0   10.36    1.02
  20   2   0    7.74    1.19
  20   2   0    7.57    1.17
 -22  20   0   10.01    1.79
 -20  -2   0    5.96    1.51
 -20  -2   0   10.36    1.43
 -20  -2   0    8.65    1.69
  -2  22   0    9.74    0.70
  22 -20   0    9.89    1.73
  -2  22   0    9.75    1.34
 -20  -2   0    9.77    1.36
  -2  22   0    8.87    0.58
 -22  17   0   29.67    1.72
  17   5   0   27.82    1.81
 -22  17   0   27.88    2.78
 -22  17   0   32.15    1.85
 -22  17   0   33.00    2.63
  17   5   0   27.45    2.29
  17   5   0   29.77    2.71
   5 -22   0   32.77    1.28
  17   5   0   30.12    1.85
 -17  -5   0   27.91    1.83
  -5  22   0   30.08    0.96
 -17  -5   0   30.30    1.93
 -17  -5   0   31.91    2.70
  -5  22   0   28.96    1.93
  22 -17   0   31.96    2.48
 -22  14   0    6.12    0.96
  14   8   0    5.66    0.88
 -22  14   0    4.51    0.92
 -22  14   0    5.42    1.53
  14   8   0    6.97    1.55
  14   8   0    5.25    1.27
 -22  14   0    6.56    1.47
  14   8   0    6.13    0.97
  -8  22   0    7.33    1.18
  22 -14   0    6.56    1.02
 -14  -8   0    6.72    1.01
 -14  -8   0    5.13    1.46
  -8  22   0    4.89    1.32
  -8  22   0    6.39    0.48
 -14  -8   0    6.01    1.38
  22 -14   0    6.93    1.51
 -14  -8   0    5.91    1.00
 -22  11   0    5.70    1.00
  11  11   0    4.69    1.26
  11  11   0    5.24    0.85
  11  11   0    5.32    0.88
 -22  11   0    5.53    1.60
 -22  11   0    6.53    1.46
  11  11   0    5.24    1.35
 -22  11   0    5.49    1.04
  22 -11   0    7.92    1.66
 -11 -11   0    3.71    0.82
  22 -11   0    5.51    0.98
 -11 -11   0    4.62    0.82
 -11 -11   0    8.13    1.34
 -11  22   0    5.93    1.30
 -11  22   0    5.02    0.69
 -22   8   0    5.50    1.67
 -22   8   0    4.48    0.91
   8  14   0    7.08    0.87
 -22   8   0    5.30    1.40
   8  14   0    4.55    1.19
   8  14   0    5.91    1.25
   8  14   0    5.77    0.83
  14 -22   0    7.90    1.60
 -22   8   0    6.42    1.13
 -14  22   0    6.25    0.62
  22  -8   0    4.61    0.93
 -14  22   0    5.37    0.60
  -8 -14   0    5.80    0.91
  22  -8   0    6.50    1.05
  -8 -14   0    6.59    0.76
  22  -8   0    5.40    1.39
  -8 -14   0    5.88    1.19
  -8 -14   0    7.08    0.95
 -14  22   0    5.00    1.28
 -22   5   0    7.81    1.65
   5  17   0    9.52    0.89
  17 -22   0   10.39    1.80
   5  17   0    9.19    0.88
 -22   5   0    9.14    1.29
 -22   5   0    8.61    1.31
 -22   5   0    8.48    1.66
   5  17   0   12.20    1.54
  22  -5   0   10.20    1.33
 -17  22   0   10.15    0.83
  22  -5   0   11.26    1.39
  -5 -17   0    8.25    1.33
 -17  22   0    7.99    1.51
  22  -5   0   11.51    1.79
  -5 -17   0    8.58    1.05
 -17  22   0   10.20    0.90
  22  -5   0   10.02    1.92
  20 -22   0    6.06    1.39
 -22   2   0    3.83    1.45
 -22   2   0    6.49    1.15
   2  20   0    4.57    0.60
   2  20   0    2.35    1.00
   2  20   0    4.61    0.85
   2  20   0    4.81    0.65
 -22   2   0    3.05    1.37
 -22   2   0    3.93    0.94
  -2 -20   0    4.40    0.79
  22  -2   0    2.72    1.47
  22  -2   0    4.97    1.07
  22  -2   0    2.21    1.18
 -20  22   0    4.96    0.82
 -20  22   0    4.33    1.42
 -20  22   0    3.40    0.68
  -2 -20   0    4.70    1.14
  22  -2   0    4.63    1.06
   1 -23   0   33.92    2.23
 -23  22   0   33.49    2.89
   1 -23   0   30.65    1.68
  22   1   0   37.02    2.84
 -23  22   0   32.61    1.77
  22   1   0   30.85    2.09
 -23  22   0   31.82    1.86
  22   1   0   29.35    2.06
 -22  -1   0   29.04    2.10
  23 -22   0   33.54    2.76
  -1  23   0   29.11    1.22
 -22  -1   0   32.67    2.17
 -22  -1   0   25.65    2.70
  -1  23   0   27.73    2.01
  -1  23   0   32.39    1.41
  -1  23   0   30.26    1.12
 -22  -1   0   32.47    3.01
   4 -23   0   27.64    1.35
 -23  19   0   26.45    1.77
 -23  19   0   24.53    2.60
  19   4   0   31.33    1.96
 -23  19   0   27.75    2.67
  19   4   0   28.85    1.86
  19   4   0   29.96    2.94
 -23  19   0   26.39    1.66
  19   4   0   29.62    2.45
  -4  23   0   28.83    0.99
 -19  -4   0   28.43    2.57
  23 -19   0   28.26    2.50
 -19  -4   0   26.73    1.91
 -19  -4   0   30.94    2.65
 -19  -4   0   24.87    1.84
  -4  23   0   30.52    2.02
  16   7   0   34.11    2.30
 -23  16   0   36.25    3.11
 -23  16   0   34.86    1.95
 -23  16   0   35.46    2.73
  16   7   0   35.44    1.98
  16   7   0   36.60    2.75
  16   7   0   37.58    2.74
 -23  16   0   33.30    1.98
 -16  -7   0   33.23    2.06
  -7  23   0   36.83    2.62
  -7  23   0   36.18    2.14
  23 -16   0   37.87    2.82
 -16  -7   0   31.25    2.89
  -7  23   0   35.02    0.99
 -16  -7   0   35.15    2.05
 -16  -7   0   40.13    2.76
  13  10   0   45.36    2.15
  13  10   0   45.97    2.97
  13  10   0   48.54    2.17
 -23  13   0   45.36    3.17
  13  10   0   42.38    2.84
 -23  13   0   42.29    3.36
 -23  13   0   48.48    2.29
 -23  13   0   47.17    2.37
 -10  23   0   47.25    2.47
 -13 -10   0   46.44    2.83
  23 -13   0   42.47    2.88
 -13 -10   0   46.75    2.27
 -10  23   0   46.99    1.49
  23 -13   0   44.15    2.25
 -13 -10   0   44.11    2.11
 -10  23   0   48.26    3.01
 -23  10   0   18.08    2.24
  10  13   0   24.55    1.45
  10  13   0   22.27    1.44
  10  13   0   29.09    2.34
 -23  10   0   24.03    1.77
  13 -23   0   21.77    2.19
 -23  10   0   24.93    2.60
 -23  10   0   21.88    1.62
  23 -10   0   22.52    1.68
 -10 -13   0   21.75    1.57
 -10 -13   0   24.36    1.70
 -13  23   0   25.15    1.00
 -10 -13   0   24.17    1.42
 -10 -13   0   25.28    2.05
 -13  23   0   23.34    2.12
  23 -10   0   27.07    2.32
 -13  23   0   23.49    0.98
 -23   7   0   14.87    1.46
   7  16   0   17.30    1.79
  16 -23   0   18.46    2.33
   7  16   0   16.22    1.16
 -23   7   0   15.34    2.14
 -23   7   0   14.97    2.23
   7  16   0   18.21    1.21
 -23   7   0   13.91    1.66
  23  -7   0   21.16    2.10
 -16  23   0   17.65    1.04
  -7 -16   0   18.17    1.37
  -7 -16   0   15.50    0.94
  -7 -16   0   18.24    0.91
  23  -7   0   18.89    1.64
  -7 -16   0   17.49    1.79
  23  -7   0   17.23    1.51
 -16  23   0   16.44    0.97
 -16  23   0   19.27    2.26
   4  19   0   10.10    0.91
   4  19   0   11.29    1.54
   4  19   0   12.18    0.95
 -23   4   0   10.44    1.86
  19 -23   0   13.07    1.94
 -23   4   0   11.36    1.53
 -23   4   0   12.35    2.18
 -19  23   0    7.09    1.54
  -4 -19   0   11.25    1.18
  23  -4   0   10.45    2.23
  23  -4   0    9.71    1.73
  23  -4   0   10.24    1.41
  23  -4   0   11.16    1.46
 -19  23   0    9.88    0.92
 -19  23   0   11.54    1.06
  -4 -19   0    9.50    1.41
   1  22   0   13.25    0.87
 -23   1   0   16.68    1.63
   1  22   0   14.75    1.22
 -23   1   0   15.04    2.37
   1  22   0   15.87    1.69
  22 -23   0   12.83    2.16
 -23   1   0   14.43    2.24
   1  22   0   13.61    0.92
 -23   1   0   12.46    1.56
  23  -1   0   14.44    2.11
  23  -1   0   14.51    1.47
  23  -1   0   12.56    1.60
  -1 -22   0   12.90    1.22
  23  -1   0   12.49    2.28
  -1 -22   0   12.80    1.60
 -22  23   0   12.42    1.23
 -22  23   0   12.16    1.10
 -22  23   0   13.80    2.03
 -24  21   0    0.36    0.59
 -24  21   0    0.51    0.58
  21   3   0    0.35    1.23
 -24  21   0    1.52    1.42
   3 -24   0    0.87    0.55
  21   3   0    0.77    1.06
  21   3   0    0.24    0.62
  21   3   0    1.43    0.75
   3 -24   0   -0.07    0.80
  24 -21   0    2.52    1.26
  -3  24   0    1.44    0.84
 -21  -3   0    0.11    1.10
 -21  -3   0    1.33    0.82
 -21  -3   0    2.22    1.41
 -21  -3   0    0.57    0.71
  -3  24   0    0.24    0.28
  18   6   0   37.84    3.08
  18   6   0   35.27    2.09
 -24  18   0   37.85    2.14
 -24  18   0   35.48    2.86
  18   6   0   37.01    2.07
 -24  18   0   34.24    1.96
  18   6   0   34.80    2.63
 -24  18   0   36.36    3.11
  24 -18   0   33.31    2.70
 -18  -6   0   38.44    2.23
  -6  24   0   35.44    2.26
 -18  -6   0   33.25    2.72
 -18  -6   0   37.89    2.78
  -6  24   0   38.03    2.84
 -18  -6   0   35.26    2.15
  -6  24   0   35.07    1.03
 -24  15   0   13.51    2.09
  15   9   0   17.76    1.47
 -24  15   0   18.26    2.40
 -24  15   0   16.73    1.55
  15   9   0   18.72    2.28
  15   9   0   15.47    2.13
 -24  15   0   15.49    1.38
 -15  -9   0   18.76    1.54
  -9  24   0   19.43    0.72
 -15  -9   0   17.86    1.56
 -15  -9   0   19.92    2.21
  24 -15   0   17.67    2.20
  -9  24   0   17.40    1.70
 -15  -9   0   19.72    2.18
  -9  24   0   18.48    2.03
  12  12   0    3.71    1.31
 -24  12   0    2.73    0.80
  12  12   0    3.05    0.73
  12  12   0    1.95    1.12
 -24  12   0    2.47    1.29
  12  12   0    2.29    0.73
 -24  12   0    1.58    1.30
 -24  12   0    2.40    0.90
 -12 -12   0    2.72    0.84
 -12  24   0    2.98    0.37
 -12  24   0    2.59    1.27
 -12 -12   0    2.43    1.09
  24 -12   0    2.37    0.82
 -12 -12   0    3.92    0.81
 -12  24   0    2.78    0.39
 -12  24   0    4.06    0.65
  24 -12   0    1.09    1.05
 -24   9   0   54.04    3.44
   9  15   0   57.36    2.31
  15 -24   0   55.87    3.37
 -24   9   0   58.61    2.79
 -24   9   0   62.04    2.78
   9  15   0   56.17    2.27
   9  15   0   60.86    3.27
 -24   9   0   61.75    3.80
   9  15   0   61.77    3.16
  24  -9   0   53.25    2.64
  -9 -15   0   56.79    2.08
  -9 -15   0   65.83    3.20
 -15  24   0   61.37    3.50
 -15  24   0   57.56    1.82
  -9 -15   0   56.91    2.31
  24  -9   0   56.79    3.36
 -15  24   0   59.93    1.88
  -9 -15   0   56.67    2.46
 -24   6   0    3.22    1.44
 -24   6   0    4.71    1.14
   6  18   0    4.82    0.75
 -24   6   0    5.27    1.59
   6  18   0    4.31    1.17
   6  18   0    3.94    0.71
  18 -24   0    4.87    1.42
  24  -6   0    3.69    1.28
  -6 -18   0    5.12    1.19
  24  -6   0    3.43    0.91
 -18  24   0    2.89    0.58
  24  -6   0    2.96    0.89
 -18  24   0    2.06    1.17
  -6 -18   0    3.90    0.86
 -18  24   0    4.08    0.71
   3  21   0    6.35    1.34
   3  21   0    5.88    0.76
   3  21   0    7.02    0.76
  21 -24   0    4.10    1.37
 -24   3   0    7.65    1.86
 -24   3   0    4.54    1.07
 -24   3   0    6.23    1.25
 -24   3   0    4.83    1.56
  24  -3   0    6.55    1.56
 -21  24   0    5.64    0.84
 -21  24   0    5.16    1.43
  24  -3   0    5.39    1.14
  24  -3   0    6.17    1.16
  -3 -21   0    5.81    1.26
  24  -3   0    3.82    1.65
 -21  24   0    6.05    0.94
  -3 -21   0    6.11    0.98
   0  24   0   12.06    0.83
 -24   0   0    9.93    1.42
  24 -24   0    9.90    1.91
   0  24   0   11.14    0.83
   0  24   0   12.51    1.65
 -24   0   0   12.15    1.59
 -24   0   0   11.62    2.08
   0  24   0   12.20    1.16
 -24   0   0   12.25    2.16
 -24  24   0   12.51    1.18
  24   0   0   11.83    2.14
 -24  24   0   11.57    1.29
 -24  24   0   10.96    2.00
   0 -24   0   11.26    1.53
   0 -24   0   13.29    1.25
  24   0   0   10.86    2.20
  24   0   0   10.20    1.46
  23   2   0   -0.82    1.36
   2 -25   0    1.74    0.86
 -25  23   0    2.33    0.83
 -25  23   0    1.87    0.72
   2 -25   0    1.47    0.67
 -25  23   0    1.18    1.20
  23   2   0    1.09    1.08
  23   2   0    1.67    0.86
  23   2   0    1.93    1.05
 -23  -2   0    0.46    1.32
  -2  25   0    1.11    0.36
 -23  -2   0   -0.04    1.11
  -2  25   0    2.39    0.98
  -2  25   0    1.26    0.39
  -2  25   0    1.01    0.51
 -23  -2   0    1.52    0.87
 -23  -2   0    1.82    0.86
  25 -23   0    4.60    1.44
  20   5   0    1.81    1.54
 -25  20   0    1.84    0.81
   5 -25   0    0.60    0.47
  20   5   0    1.21    0.70
  20   5   0    1.66    1.20
 -25  20   0    2.04    1.42
  20   5   0    1.26    0.73
 -25  20   0    0.34    1.34
 -25  20   0    1.52    0.70
 -20  -5   0    1.97    1.46
  -5  25   0    1.78    0.33
  -5  25   0    0.21    0.79
 -20  -5   0    1.52    1.31
 -20  -5   0    1.25    0.81
  25 -20   0    1.24    1.18
 -25  17   0   14.18    2.12
  17   8   0   16.54    2.31
 -25  17   0   14.05    1.34
  17   8   0   15.61    1.39
 -25  17   0   13.58    1.46
 -25  17   0   15.55    2.44
  17   8   0   14.91    1.45
  17   8   0   18.95    2.40
 -17  -8   0   11.71    1.95
 -17  -8   0   15.63    1.56
 -17  -8   0   16.00    1.51
 -17  -8   0   18.50    2.27
  -8  25   0   14.49    1.65
  -8  25   0   13.54    2.07
  25 -17   0   12.71    2.03
 -25  14   0    8.70    1.83
  14  11   0    8.02    1.13
  14  11   0    8.67    1.33
  14  11   0    8.65    1.70
 -25  14   0    9.11    2.08
 -25  14   0    8.53    1.20
  14  11   0    9.20    1.68
 -25  14   0    7.36    1.21
  25 -14   0    9.28    1.28
 -14 -11   0    8.67    1.24
 -11  25   0    6.91    0.66
 -14 -11   0    8.49    1.16
 -11  25   0    9.83    1.86
 -14 -11   0   11.64    1.80
 -11  25   0    9.62    1.42
  25 -14   0    6.24    1.51
 -25  11   0   20.91    1.75
  11  14   0   22.68    1.51
 -25  11   0   20.66    1.71
 -25  11   0   15.56    2.43
  14 -25   0   21.20    2.18
  11  14   0   22.28    2.13
  11  14   0   22.15    1.47
 -25  11   0   21.61    2.36
  11  14   0   20.51    2.20
 -14  25   0   21.24    0.93
 -14  25   0   22.39    0.99
 -11 -14   0   20.96    1.72
  25 -11   0   21.70    1.72
 -11 -14   0   18.66    1.55
 -14  25   0   21.57    2.22
  25 -11   0   21.46    2.26
 -11 -14   0   20.22    1.40
 -11 -14   0   20.16    2.08
  17 -25   0   44.69    3.26
   8  17   0   48.36    3.03
   8  17   0   46.80    2.05
   8  17   0   48.37    2.09
 -25   8   0   52.21    3.55
   8  17   0   48.17    2.91
 -25   8   0   50.30    2.68
 -25   8   0   47.23    3.50
 -25   8   0   51.36    2.71
  -8 -17   0   48.71    1.72
 -17  25   0   50.68    1.86
  -8 -17   0   50.41    2.33
  25  -8   0   48.76    2.64
 -17  25   0   51.06    3.35
 -17  25   0   51.42    1.75
  -8 -17   0   46.67    1.62
  25  -8   0   44.24    3.11
  -8 -17   0   51.59    2.82
  25  -8   0   50.27    2.58
 -25   5   0    4.32    1.04
 -25   5   0    1.21    1.54
 -25   5   0    5.31    1.61
   5  20   0    3.80    1.20
  20 -25   0    3.83    1.48
   5  20   0    4.64    0.74
 -25   5   0    4.29    1.11
   5  20   0    4.18    0.72
  25  -5   0    3.56    1.26
 -20  25   0    4.85    0.82
  25  -5   0    2.07    1.49
  -5 -20   0    6.45    1.26
  -5 -20   0    3.85    0.88
 -20  25   0    4.50    0.73
  25  -5   0    3.40    0.99
 -20  25   0    3.19    1.27
  25  -5   0    3.96    1.00
   2  23   0   12.24    0.94
   2  23   0   10.95    1.59
   2  23   0   12.53    0.94
 -25   2   0   12.15    1.61
  23 -25   0    8.79    1.87
 -25   2   0    9.33    1.98
 -25   2   0   13.60    1.69
 -25   2   0   12.77    2.26
 -23  25   0   11.96    1.15
  -2 -23   0   14.13    1.29
  25  -2   0   13.70    1.69
 -23  25   0   13.46    2.20
  25  -2   0   13.92    2.14
  25  -2   0   10.72    2.37
  -2 -23   0   12.87    1.66
  25  -2   0   10.17    1.42
 -26  25   0    7.08    1.17
 -26  25   0    2.47    0.77
  25   1   0    4.10    1.44
   1 -26   0    4.29    1.22
  25   1   0    8.25    2.17
 -26  25   0    5.33    1.65
  25   1   0    3.80    0.99
  25   1   0    7.64    1.42
   1 -26   0    6.45    0.99
  -1  26   0    5.36    1.23
 -25  -1   0    4.51    1.63
 -25  -1   0    5.20    1.30
  -1  26   0    5.84    0.65
 -25  -1   0    4.44    1.14
  26 -25   0    4.51    1.66
  -1  26   0    4.89    0.83
 -25  -1   0    2.92    1.47
  -1  26   0    3.71    0.56
  22   4   0    2.43    1.44
  22   4   0    4.64    1.09
  22   4   0    3.58    1.36
 -26  22   0    2.78    1.51
 -26  22   0    3.60    0.88
   4 -26   0    4.96    0.77
  22   4   0    3.50    1.06
 -26  22   0    3.44    0.95
  26 -22   0    1.99    1.32
  -4  26   0    4.44    0.47
 -22  -4   0    3.11    1.03
 -22  -4   0    2.48    1.35
 -22  -4   0    4.03    1.11
  -4  26   0    3.08    1.09
 -22  -4   0    4.82    1.53
 -26  19   0    7.15    1.23
  19   7   0    6.60    1.12
  19   7   0    7.06    1.20
  19   7   0    7.11    1.85
  19   7   0    5.49    1.52
 -26  19   0    6.06    1.71
 -26  19   0    7.40    1.19
 -26  19   0    6.33    1.70
 -19  -7   0    8.55    1.29
 -19  -7   0    7.32    1.70
 -19  -7   0    6.05    1.76
  -7  26   0    6.80    1.26
  -7  26   0    6.23    1.62
  26 -19   0    8.14    1.74
  16  10   0   20.30    2.50
 -26  16   0   14.50    1.72
  16  10   0   14.53    2.12
 -26  16   0   14.77    1.43
  16  10   0   14.79    1.42
 -26  16   0   15.87    2.21
  16  10   0   15.15    1.41
 -26  16   0   16.62    2.57
 -16 -10   0   14.57    2.17
 -16 -10   0   14.88    2.06
 -16 -10   0   14.48    1.54
  26 -16   0   19.70    2.44
 -10  26   0   15.42    2.19
 -10  26   0   13.19    1.65
 -16 -10   0   14.53    1.60
  13  13   0   19.86    1.51
  13  13   0   20.02    2.17
 -26  13   0   20.14    2.61
 -26  13   0   20.13    1.77
  13  13   0   18.03    1.47
  13  13   0   17.14    2.22
 -26  13   0   19.90    2.54
 -13  26   0   18.57    0.79
 -13 -13   0   18.01    1.59
  26 -13   0   21.34    2.49
 -13 -13   0   17.15    1.43
 -13 -13   0   16.95    2.06
 -13  26   0   21.17    2.49
 -13  26   0   19.09    1.15
  26 -13   0   15.46    1.57
 -13  26   0   18.56    0.82
 -26  10   0   22.90    2.76
  10  16   0   26.78    1.64
 -26  10   0   21.30    2.71
 -26  10   0   23.43    1.96
  10  16   0   21.05    2.21
  16 -26   0   24.60    2.43
 -26  10   0   24.01    1.89
  10  16   0   27.47    1.63
  10  16   0   27.48    2.38
  26 -10   0   26.16    1.94
 -16  26   0   24.80    1.10
 -16  26   0   26.11    1.22
 -10 -16   0   24.20    1.76
 -10 -16   0   25.18    1.43
 -16  26   0   26.52    2.59
 -10 -16   0   25.58    1.62
  26 -10   0   22.45    2.42
 -10 -16   0   23.66    2.16
  19 -26   0    1.29    1.11
   7  19   0   -0.24    0.42
 -26   7   0   -0.01    0.76
   7  19   0   -1.12    0.97
   7  19   0   -0.38    0.41
 -26   7   0   -1.28    1.04
 -26   7   0    1.21    0.75
   7  19   0   -0.92    0.83
 -26   7   0   -0.53    1.12
  -7 -19   0   -1.35    0.51
 -19  26   0   -0.54    0.38
  26  -7   0    1.17    1.08
  26  -7   0    0.18    0.74
  26  -7   0    0.22    0.68
  -7 -19   0   -0.30    0.87
 -19  26   0   -0.16    1.00
 -19  26   0   -0.13    0.37
   4  22   0   -0.01    0.82
 -26   4   0    0.67    0.75
  22 -26   0    2.00    1.25
   4  22   0    1.87    0.55
   4  22   0    1.14    0.52
 -26   4   0    0.78    0.86
 -26   4   0    1.81    1.44
  26  -4   0    0.81    0.72
  26  -4   0    0.95    1.15
  -4 -22   0    1.02    0.91
  -4 -22   0    0.09    0.61
 -22  26   0    0.78    0.57
 -22  26   0    0.75    0.51
  26  -4   0    0.75    1.42
 -22  26   0    1.47    1.19
  26  -4   0    0.38    0.67
   1  25   0    7.38    1.11
 -26   1   0    8.58    1.96
 -26   1   0    5.45    1.71
   1  25   0   12.92    1.75
  25 -26   0    8.53    1.86
 -26   1   0    9.26    1.53
 -26   1   0    6.25    1.35
   1  25   0    7.27    0.78
   1  25   0    7.74    0.79
  26  -1   0    3.84    1.93
  26  -1   0    8.48    1.37
  -1 -25   0    7.25    1.37
  -1 -25   0    8.60    1.16
 -25  26   0    7.21    1.04
  26  -1   0    7.24    1.35
  26  -1   0    9.22    1.83
 -25  26   0    8.26    2.02
 -25  26   0    7.82    1.17
 -27  24   0    4.68    1.64
 -27  24   0    6.73    1.20
  24   3   0    5.21    1.22
   3 -27   0    7.35    1.35
 -27  24   0   11.13    2.29
  24   3   0    6.44    1.89
  24   3   0    7.72    1.40
  24   3   0    6.70    1.79
   3 -27   0    6.34    0.94
 -27  24   0    4.83    0.95
  -3  27   0    7.39    1.41
  -3  27   0    6.25    0.75
 -24  -3   0    7.40    1.41
  -3  27   0    6.71    0.61
  -3  27   0    6.24    0.54
  27 -24   0    5.48    1.76
 -24  -3   0    5.88    1.77
 -24  -3   0    3.72    1.11
 -24  -3   0    7.29    3.11
 -27  21   0   10.90    2.11
 -27  21   0   12.41    2.20
 -27  21   0   14.16    1.56
  21   6   0   14.25    2.19
  21   6   0   11.44    1.51
  21   6   0   16.55    1.66
 -27  21   0   12.76    1.38
  21   6   0   13.94    2.48
  -6  27   0   13.24    0.60
  27 -21   0   19.66    2.57
 -21  -6   0   13.82    2.19
 -21  -6   0   17.15    1.70
  -6  27   0   13.95    2.17
 -21  -6   0   11.91    1.53
  -6  27   0   13.90    1.65
 -21  -6   0   15.64    2.32
  18   9   0    1.46    1.22
  18   9   0    3.76    0.96
  18   9   0    4.65    1.59
 -27  18   0    2.89    0.88
 -27  18   0    4.62    1.68
 -27  18   0    4.28    1.08
  18   9   0    2.12    0.83
  -9  27   0    2.71    1.08
 -18  -9   0    3.04    0.92
  27 -18   0    2.24    1.25
 -18  -9   0    5.70    1.70
  -9  27   0    5.93    1.58
 -18  -9   0    4.90    1.14
 -18  -9   0    4.22    1.41
 -27  15   0    1.64    1.48
  15  12   0    0.39    0.60
 -27  15   0   -0.39    1.13
 -27  15   0    2.83    0.94
  15  12   0    4.99    1.48
  15  12   0    1.13    1.18
 -27  15   0    0.66    0.75
  15  12   0    1.08    0.66
 -12  27   0    1.34    0.26
 -15 -12   0    3.36    1.31
 -12  27   0    2.49    0.45
 -15 -12   0    0.99    0.68
 -15 -12   0    1.45    0.75
  27 -15   0    1.25    1.15
 -12  27   0    1.17    0.28
 -12  27   0    2.76    1.02
 -12  27   0    2.87    1.19
  12  15   0    7.37    1.07
 -27  12   0    7.23    2.01
 -27  12   0    5.94    1.95
 -27  12   0    8.80    1.39
 -27  12   0    5.38    1.09
  12  15   0    7.58    1.69
  12  15   0    7.65    1.07
  12  15   0    7.34    1.68
  27 -12   0    7.37    1.72
 -12 -15   0    8.29    1.25
 -15  27   0    6.80    0.59
 -15  27   0    6.75    0.67
 -12 -15   0    5.88    0.95
 -12 -15   0    7.11    1.19
 -15  27   0    9.33    1.90
 -12 -15   0    6.01    1.44
 -15  27   0    6.29    0.91
  27 -12   0    6.23    1.14
  18 -27   0    5.94    1.59
   9  18   0    3.07    1.31
 -27   9   0    2.58    0.90
   9  18   0    3.98    0.82
   9  18   0    5.66    1.45
   9  18   0    5.22    0.88
 -27   9   0    3.19    1.58
 -27   9   0    5.04    1.16
  -9 -18   0    3.62    0.62
  -9 -18   0    4.37    0.62
 -18  27   0    2.96    1.34
 -18  27   0    4.18    0.61
  -9 -18   0    2.77    1.12
 -18  27   0    4.42    0.72
  27  -9   0    4.13    1.15
  -9 -18   0    5.06    1.02
  27  -9   0    3.26    1.39
   6  21   0    1.23    0.55
 -27   6   0    0.83    0.83
   6  21   0   -0.28    0.42
 -27   6   0    0.09    1.34
   6  21   0    2.27    1.08
  21 -27   0    1.01    1.17
 -27   6   0    1.16    0.78
 -27   6   0    0.61    1.45
  27  -6   0    0.40    1.20
  27  -6   0    0.21    1.39
  -6 -21   0    0.23    0.65
 -21  27   0    0.70    0.48
 -21  27   0    1.14    0.59
  27  -6   0    1.99    0.87
  27  -6   0    1.27    0.83
  -6 -21   0    0.83    0.89
 -21  27   0   -0.15    0.97
  24 -27   0    3.64    1.48
 -27   3   0    4.34    1.11
 -27   3   0    8.47    1.93
   3  24   0    4.20    0.69
 -27   3   0    4.29    1.81
   3  24   0    4.30    0.70
 -27   3   0    6.21    1.21
   3  24   0    7.15    1.41
  27  -3   0    5.57    1.32
 -24  27   0    4.60    1.90
 -24  27   0    4.32    0.90
  -3 -24   0    4.07    1.20
  -3 -24   0    3.08    0.84
 -24  27   0    4.05    0.80
  27  -3   0    5.76    1.70
  27  -3   0    2.35    1.00
  27  -3   0    6.69    2.03
 -27   0   0    1.23    1.37
   0  27   0    2.08    0.52
   0  27   0    2.01    1.04
 -27   0   0    2.09    0.99
 -27   0   0   -0.03    1.26
  27 -27   0    4.00    1.47
   0  27   0    1.16    0.45
 -27   0   0   -0.24    0.83
   0  27   0    1.17    0.71
  27   0   0    0.04    0.87
   0 -27   0    1.70    0.78
 -27  27   0    3.51    0.95
 -27  27   0    1.33    0.70
 -27  27   0    1.63    1.48
   0 -27   0    2.25    1.01
  27   0   0    2.24    1.44
  27   0   0    1.19    1.57
  27   0   0    1.51    1.02
   2 -28   0    1.72    0.78
 -28  26   0    2.78    0.86
 -28  26   0    3.60    1.63
  26   2   0    0.67    1.47
  26   2   0    4.84    1.68
 -28  26   0   -0.23    1.55
  26   2   0    2.04    0.90
 -28  26   0    2.55    0.95
  26   2   0    1.99    1.02
   2 -28   0    2.64    1.07
 -26  -2   0    1.96    1.47
 -26  -2   0    2.56    1.68
  28 -26   0    4.16    1.58
  -2  28   0    4.10    0.56
 -26  -2   0    3.51    1.16
  -2  28   0    2.99    0.51
 -26  -2   0    0.57    0.90
  -2  28   0    2.24    0.71
  -2  28   0    1.28    1.03
   5 -28   0    2.89    0.61
 -28  23   0    3.23    1.56
  23   5   0    2.28    1.00
 -28  23   0    2.23    1.71
 -28  23   0    1.37    0.76
  23   5   0    0.66    1.35
  23   5   0    3.37    1.08
 -28  23   0    4.26    1.04
  23   5   0    0.79    1.11
 -23  -5   0    2.99    1.52
  -5  28   0    4.98    1.27
  28 -23   0    2.81    1.47
  -5  28   0    2.28    0.37
 -23  -5   0    1.01    0.84
 -23  -5   0    2.51    1.05
  20   8   0    0.28    0.75
  20   8   0    1.07    0.84
 -28  20   0    1.08    0.90
 -28  20   0    0.91    1.34
 -28  20   0    2.07    1.38
 -28  20   0    0.27    0.73
  20   8   0   -0.87    0.96
  20   8   0   -0.16    1.36
  -8  28   0    1.13    0.87
 -20  -8   0    1.16    0.84
 -20  -8   0    0.23    1.33
 -20  -8   0   -0.48    0.99
  28 -20   0    2.21    1.29
  -8  28   0   -1.16    1.04
 -20  -8   0   -0.22    0.77
 -28  17   0   11.91    1.62
 -28  17   0    6.21    1.15
 -28  17   0   12.05    2.25
  17  11   0    8.90    1.26
  17  11   0   11.19    1.43
  17  11   0    6.67    1.79
  17  11   0    9.00    1.76
 -28  17   0   10.59    2.25
 -11  28   0    8.46    1.83
 -11  28   0   10.76    1.58
 -17 -11   0   10.22    1.35
 -17 -11   0   10.19    1.84
  28 -17   0   10.20    2.02
 -17 -11   0    8.06    1.28
 -28  14   0    6.80    1.22
  14  14   0    7.48    1.09
  14  14   0   10.21    1.92
 -28  14   0   11.71    2.44
  14  14   0    8.53    1.80
  14  14   0    8.88    1.18
 -28  14   0    5.82    1.16
 -28  14   0    4.11    1.56
 -14  28   0   10.21    0.90
 -14  28   0    8.29    0.63
 -14  28   0    8.74    1.81
 -14 -14   0    9.23    1.31
  28 -14   0    7.99    1.81
 -14 -14   0    7.40    1.56
 -14  28   0    7.59    0.54
  28 -14   0    8.57    1.32
 -14 -14   0    9.93    1.23
  11  17   0   12.02    1.23
 -28  11   0   11.81    2.11
  11  17   0   14.84    2.07
  11  17   0   15.56    1.37
 -28  11   0   13.60    2.37
 -28  11   0   15.52    1.68
 -28  11   0   15.22    1.57
  11  17   0   13.80    2.14
  17 -28   0   16.77    2.29
 -11 -17   0   13.24    2.18
 -17  28   0   14.14    0.87
 -17  28   0   12.10    2.07
 -11 -17   0   14.80    1.38
 -11 -17   0   14.17    1.20
  28 -11   0   13.96    2.21
 -11 -17   0   12.77    1.50
 -17  28   0   11.94    0.94
   8  20   0   16.15    2.29
 -28   8   0   15.99    2.43
 -28   8   0   16.41    2.57
   8  20   0   11.64    1.16
 -28   8   0   12.09    1.59
   8  20   0   13.89    1.90
   8  20   0   13.31    1.20
  20 -28   0   12.12    2.07
 -28   8   0   16.79    1.80
  28  -8   0   18.01    2.40
 -20  28   0   15.09    2.33
  -8 -20   0   16.79    1.53
  28  -8   0   17.33    1.93
 -20  28   0   15.34    1.02
  -8 -20   0   15.30    1.95
 -20  28   0   14.20    1.16
   5  23   0    0.89    0.54
 -28   5   0    0.92    0.87
  23 -28   0    1.33    1.20
 -28   5   0    1.04    0.75
   5  23   0    2.74    1.20
 -28   5   0    0.69    1.34
   5  23   0    0.77    0.50
 -28   5   0    1.33    1.53
  28  -5   0    2.25    0.96
  28  -5   0    2.08    1.66
  28  -5   0    2.04    1.24
 -23  28   0    1.41    0.67
  -5 -23   0    0.74    0.72
  28  -5   0    1.43    0.89
 -23  28   0    1.09    0.56
  -5 -23   0    1.28    1.00
   2  26   0    3.62    0.65
   2  26   0    3.07    0.65
 -28   2   0    3.25    1.80
  26 -28   0    0.47    1.15
 -28   2   0    2.58    1.01
 -28   2   0    2.73    1.08
 -28   2   0    2.33    1.58
   2  26   0    2.49    1.17
  -2 -26   0    2.97    0.86
 -26  28   0    1.92    1.58
 -26  28   0    4.19    0.98
  28  -2   0    1.92    0.96
  28  -2   0    1.67    0.90
  28  -2   0    1.23    1.54
  28  -2   0    2.80    1.54
 -26  28   0    3.43    0.83
  -2 -26   0    1.97    1.04
  28   1   0    5.62    1.41
   1 -29   0    5.30    1.30
  28   1   0    2.07    1.95
 -29  28   0    4.21    1.08
   1 -29   0    2.63    0.84
  28   1   0    4.71    1.35
  28   1   0    2.51    1.40
 -29  28   0    2.63    0.87
 -29  28   0    2.51    1.77
  29 -28   0    4.89    1.88
  -1  29   0    4.19    0.64
  -1  29   0    4.82    0.65
 -28  -1   0    2.26    1.71
 -28  -1   0    6.79    2.16
 -28  -1   0    3.52    1.16
  -1  29   0    2.85    1.22
 -28  -1   0    0.41    0.97
  -1  29   0    3.41    0.85
   4 -29   0    0.52    0.57
  25   4   0    0.30    0.76
  25   4   0    1.99    1.56
  25   4   0    0.33    1.28
 -29  25   0   -0.52    1.30
 -29  25   0   -0.12    0.73
  25   4   0   -0.13    0.81
 -29  25   0   -0.56    1.20
 -29  25   0    0.68    0.71
 -25  -4   0   -0.08    1.25
 -25  -4   0    0.30    0.83
  29 -25   0    0.44    1.29
 -25  -4   0   -0.34    1.18
 -25  -4   0    0.03    0.75
  -4  29   0    0.49    0.30
  -4  29   0   -0.09    0.45
  -4  29   0    0.36    0.33
  -4  29   0    0.69    0.93
  22   7   0    9.76    2.15
 -29  22   0    9.27    2.12
  22   7   0    9.46    1.46
  22   7   0   11.61    2.05
 -29  22   0   11.96    1.56
 -29  22   0    6.26    1.94
  22   7   0    9.95    1.52
 -22  -7   0    9.66    1.51
 -22  -7   0   10.20    1.56
  -7  29   0   13.01    2.16
  -7  29   0   10.76    1.64
  29 -22   0   13.49    2.41
 -22  -7   0    9.49    1.91
 -29  19   0    0.32    1.48
 -29  19   0    2.26    0.94
 -29  19   0    0.48    1.14
  19  10   0    0.52    0.71
  19  10   0    0.82    1.23
 -29  19   0    1.01    0.77
  19  10   0    1.16    0.76
  19  10   0   -1.89    1.16
 -19 -10   0    0.80    0.83
  29 -19   0    0.96    1.17
 -19 -10   0   -0.40    0.62
 -10  29   0    1.21    1.01
 -19 -10   0    1.44    1.23
 -10  29   0   -0.33    0.93
 -19 -10   0    0.32    1.07
  16  13   0    4.01    1.62
  16  13   0    7.03    1.14
 -29  16   0    4.93    1.11
 -29  16   0    9.96    1.99
  16  13   0    5.70    1.05
  16  13   0    7.30    1.80
 -29  16   0    7.70    1.99
 -29  16   0    7.25    1.28
 -16 -13   0    6.79    1.14
 -13  29   0    8.73    1.79
 -13  29   0    5.95    0.51
 -16 -13   0    5.79    1.24
 -16 -13   0    6.49    1.65
  29 -16   0    6.58    1.77
 -13  29   0    6.76    1.37
  13  16   0   14.85    2.13
 -29  13   0   17.36    1.82
 -29  13   0   11.59    2.29
 -29  13   0   12.02    1.55
  13  16   0   11.71    1.28
 -29  13   0   10.88    2.16
  13  16   0   15.41    2.26
  13  16   0   16.69    1.46
  29 -13   0   16.71    2.36
 -13 -16   0   14.37    1.55
 -13 -16   0   18.25    1.67
 -16  29   0   16.41    0.95
 -13 -16   0   11.32    1.79
 -16  29   0   13.69    2.12
  29 -13   0   12.22    1.83
 -16  29   0   14.76    1.20
 -13 -16   0   13.22    1.29
 -16  29   0   15.33    0.81
 -29  10   0    0.60    0.82
  10  19   0   -1.05    1.05
 -29  10   0    0.72    0.80
  10  19   0   -0.06    0.48
  19 -29   0    0.51    1.26
 -29  10   0    0.14    1.27
  10  19   0    0.87    0.63
 -29  10   0    1.28    1.42
  10  19   0    0.29    1.08
  29 -10   0    0.22    0.72
 -19  29   0    0.33    0.38
 -10 -19   0   -0.60    0.37
 -10 -19   0    0.70    0.78
 -19  29   0   -0.31    1.15
 -19  29   0    0.47    0.46
 -10 -19   0    0.98    0.51
  29 -10   0   -0.79    1.01
   7  22   0    1.85    1.31
  22 -29   0    0.46    1.15
   7  22   0    2.19    0.65
 -29   7   0    3.44    1.60
 -29   7   0    0.19    1.52
 -29   7   0    0.96    0.93
   7  22   0    0.88    0.58
 -29   7   0    1.07    0.86
   7  22   0    0.64    1.02
  29  -7   0    0.97    1.19
 -22  29   0    1.73    0.67
  29  -7   0    1.67    0.95
 -22  29   0    1.26    0.55
  -7 -22   0    1.00    0.93
  -7 -22   0    1.23    0.78
  25 -29   0    1.46    1.26
   4  25   0    0.66    0.53
 -29   4   0   -0.58    1.44
 -29   4   0    2.07    1.54
   4  25   0    0.65    1.02
 -29   4   0    0.06    0.82
 -29   4   0    0.71    0.90
   4  25   0   -0.53    0.39
  29  -4   0    0.55    0.85
 -25  29   0    2.07    1.47
 -25  29   0   -0.62    0.48
  -4 -25   0    0.72    0.73
  29  -4   0    2.09    1.71
 -25  29   0    1.17    0.71
  -4 -25   0   -0.15    0.81
  29  -4   0    0.15    1.14
 -29   1   0    0.66    1.00
   1  28   0   -0.46    1.01
  28 -29   0    0.87    1.32
 -29   1   0    0.41    1.41
 -29   1   0   -2.21    1.44
   1  28   0    0.76    0.47
   1  28   0   -0.80    0.41
 -29   1   0    2.32    1.11
 -28  29   0   -0.29    0.60
  29  -1   0   -0.74    0.81
  29  -1   0    0.38    1.25
  -1 -28   0    0.35    0.79
 -28  29   0   -0.14    1.29
 -28  29   0    0.84    0.77
  -1 -28   0   -0.08    0.89
  29  -1   0   -1.07    1.68
  29  -1   0    1.41    1.00
 -30  27   0    2.14    1.66
   3 -30   0    3.23    0.83
  27   3   0    6.14    1.84
  27   3   0    0.75    0.96
 -30  27   0    1.06    0.80
 -30  27   0    1.28    1.48
  27   3   0    1.98    0.98
  27   3   0    2.40    1.77
 -30  27   0    0.95    0.87
 -27  -3   0    4.92    1.94
  -3  30   0    1.27    1.06
  -3  30   0    2.20    0.48
 -27  -3   0    0.24    0.84
 -27  -3   0    1.04    1.02
 -27  -3   0   -0.22    1.53
  -3  30   0    0.94    0.61
  30 -27   0    0.78    1.48
  24   6   0   -0.25    0.76
  24   6   0    1.22    1.24
 -30  24   0    0.40    1.34
 -30  24   0    2.26    1.78
 -30  24   0   -0.64    0.60
  24   6   0    0.75    0.92
 -30  24   0    1.06    0.80
  24   6   0   -0.31    1.47
  -6  30   0   -0.39    0.85
 -24  -6   0    0.42    0.81
  -6  30   0   -1.24    1.00
 -24  -6   0   -0.86    1.21
 -24  -6   0   -1.07    1.24
  30 -24   0    0.67    1.27
 -24  -6   0    1.59    1.04
  21   9   0   -1.31    0.54
  21   9   0    1.58    1.22
 -30  21   0    0.36    0.71
  21   9   0    1.05    0.83
 -30  21   0    0.46    1.47
 -30  21   0   -1.37    0.53
 -30  21   0   -1.51    1.39
  21   9   0    0.47    1.33
  -9  30   0    0.37    1.24
 -21  -9   0    0.61    0.74
  -9  30   0    0.22    0.88
  30 -21   0    0.81    1.18
 -21  -9   0    0.83    0.89
 -21  -9   0   -1.30    1.20
 -30  18   0    3.38    1.58
  18  12   0    5.34    1.76
 -30  18   0    5.47    1.13
  18  12   0    5.56    1.09
 -30  18   0    6.11    1.28
  18  12   0    4.45    1.06
  18  12   0    6.68    1.62
 -30  18   0    5.60    1.91
 -12  30   0    4.34    1.59
 -18 -12   0    5.69    1.72
 -18 -12   0    6.83    1.33
 -12  30   0    4.12    1.20
  30 -18   0    5.69    1.70
 -18 -12   0    6.55    1.22
 -30  15   0    6.66    1.32
 -30  15   0    2.69    1.78
 -30  15   0    2.90    1.04
  15  15   0    6.55    1.77
  15  15   0    5.52    1.08
  15  15   0    6.10    1.69
 -30  15   0    7.33    1.92
  15  15   0    4.60    1.00
 -15 -15   0    5.34    1.47
 -15 -15   0    5.10    0.99
 -15  30   0    6.13    0.50
 -15  30   0    6.26    0.64
 -15 -15   0    5.52    1.18
 -15  30   0    9.04    1.57
 -15  30   0    4.42    1.56
  30 -15   0    8.66    1.90
 -15  30   0    6.81    0.78
  18 -30   0    0.46    1.10
  12  18   0    0.37    0.59
 -30  12   0    1.73    0.95
  12  18   0   -0.71    1.14
 -30  12   0   -1.99    1.04
 -30  12   0    1.00    1.49
  12  18   0   -1.14    1.11
 -30  12   0    0.99    0.83
  12  18   0   -0.01    0.56
 -12 -18   0    0.68    0.71
 -18  30   0    0.24    0.36
  30 -12   0   -0.14    1.12
 -18  30   0    0.10    0.44
 -12 -18   0    0.56    0.67
 -12 -18   0   -1.04    0.80
 -18  30   0    0.08    1.12
  30 -12   0   -0.33    0.60
 -12 -18   0    0.24    0.52
   9  21   0    1.63    1.28
 -30   9   0    2.27    1.56
 -30   9   0    1.28    0.94
 -30   9   0    1.25    0.81
   9  21   0   -0.21    1.10
   9  21   0    1.04    0.62
   9  21   0    0.78    0.55
 -30   9   0   -0.45    1.31
  21 -30   0    0.01    1.10
 -21  30   0   -0.51    0.45
  -9 -21   0    0.60    0.78
  30  -9   0    0.09    1.14
  -9 -21   0    2.54    1.37
  30  -9   0    0.31    0.78
 -21  30   0    0.33    0.43
 -30   6   0    1.71    1.00
 -30   6   0    0.64    1.45
 -30   6   0   -0.15    0.76
   6  24   0   -0.21    0.46
   6  24   0    0.99    0.56
   6  24   0    0.81    1.18
 -30   6   0    2.43    1.67
  24 -30   0    1.63    1.20
  30  -6   0   -0.58    1.19
 -24  30   0    0.85    1.38
  30  -6   0   -0.40    0.80
  30  -6   0    1.30    1.61
  -6 -24   0    1.42    1.05
 -24  30   0   -0.67    0.44
  -6 -24   0    0.57    0.76
 -30   3   0    5.64    2.23
 -30   3   0    5.03    1.41
 -30   3   0    4.54    2.06
 -30   3   0    4.20    1.22
   3  27   0    4.67    0.78
   3  27   0    6.90    0.93
   3  27   0    6.11    1.47
  27 -30   0    8.27    2.09
  -3 -27   0    7.11    1.49
  -3 -27   0    5.47    1.16
 -27  30   0    5.83    1.00
 -27  30   0    5.89    1.11
 -27  30   0    7.62    2.09
  30  -3   0    7.42    1.99
  30  -3   0    4.70    2.00
  30  -3   0    6.97    1.43
   0  30   0    5.98    1.52
  30 -30   0    3.99    1.70
   0  30   0    6.10    0.79
 -30   0   0    7.17    2.23
 -30   0   0    6.75    1.56
 -30   0   0    7.63    2.23
 -30   0   0    5.54    1.41
   0  30   0    8.38    1.23
   0  30   0    4.74    0.75
  30   0   0    8.53    2.16
 -30  30   0    6.02    2.12
  30   0   0    6.19    2.16
 -30  30   0    4.77    1.18
   0 -30   0    4.27    1.05
 -30  30   0    5.06    1.06
   0 -30   0    6.26    1.45
  30   0   0    7.58    1.56
 -31  29   0    1.92    1.62
 -31  29   0    1.42    1.89
   2 -31   0    2.33    0.88
 -31  29   0    1.70    0.96
  29   2   0    0.94    1.44
  29   2   0    1.41    1.04
   2 -31   0    2.23    1.15
  29   2   0    1.30    2.03
  29   2   0    1.28    1.15
 -29  -2   0    3.02    1.72
 -29  -2   0    1.98    1.18
 -29  -2   0    0.51    1.04
  -2  31   0    2.76    0.55
  31 -29   0    3.96    1.81
  -2  31   0    2.34    1.26
 -29  -2   0    2.56    1.92
  -2  31   0    0.14    0.71
 -31  26   0    1.24    1.72
  26   5   0    0.17    1.17
  26   5   0    1.49    1.75
  26   5   0    1.36    0.99
  26   5   0    1.03    0.92
 -31  26   0    0.73    0.78
 -31  26   0   -1.24    1.26
 -31  26   0   -0.32    0.68
 -26  -5   0    0.17    1.01
 -26  -5   0    1.14    1.00
  -5  31   0    0.21    0.98
 -26  -5   0    0.47    1.47
  31 -26   0   -0.15    1.26
 -26  -5   0    0.25    1.50
  -5  31   0    0.61    0.34
  -5  31   0    0.55    0.51
  23   8   0    2.21    1.70
 -31  23   0    0.41    1.33
 -31  23   0    2.09    0.94
  23   8   0    0.81    0.81
  23   8   0    0.30    1.29
  23   8   0    2.74    1.06
 -31  23   0    3.53    1.76
 -31  23   0    0.74    0.86
 -23  -8   0    3.81    1.72
 -23  -8   0    0.44    1.30
  -8  31   0    0.29    1.28
 -23  -8   0    0.75    0.86
  31 -23   0    4.03    1.78
 -23  -8   0    2.05    0.97
  -8  31   0    3.84    1.17
 -31  20   0    2.78    1.01
  20  11   0   -0.39    1.38
  20  11   0    0.79    0.75
  20  11   0    1.87    1.31
 -31  20   0    1.20    1.64
 -31  20   0    0.21    0.80
 -31  20   0    0.88    1.39
  31 -20   0   -0.50    1.15
 -11  31   0    0.22    0.97
 -11  31   0    2.90    1.42
 -20 -11   0   -0.25    1.19
 -20 -11   0    1.47    0.90
 -20 -11   0    1.84    0.93
 -31  17   0   16.25    2.89
  17  14   0   15.08    1.55
  17  14   0   13.50    1.50
  17  14   0   18.27    2.64
  17  14   0   15.90    2.33
 -31  17   0   14.28    1.77
 -31  17   0   16.77    1.98
 -31  17   0   13.71    2.37
 -14  31   0   12.73    0.76
 -14  31   0   12.51    1.82
  31 -17   0   13.66    2.23
 -14  31   0    9.81    1.91
 -17 -14   0   15.01    2.12
 -17 -14   0   15.73    1.84
  14  17   0    9.61    1.93
  14  17   0    4.85    1.01
  14  17   0    5.53    1.05
 -31  14   0    5.84    1.96
 -31  14   0    8.03    1.46
  14  17   0    7.14    1.84
 -31  14   0    6.19    1.32
 -31  14   0    4.78    1.99
 -17  31   0    5.09    0.55
 -17  31   0    5.72    1.75
 -14 -17   0    6.03    0.99
 -17  31   0    6.07    0.70
 -14 -17   0    5.91    1.51
  31 -14   0    5.12    1.72
  31 -14   0    4.71    1.13
 -14 -17   0    5.53    1.17
 -14 -17   0    6.38    1.28
 -17  31   0    5.28    0.87
 -31  11   0    1.34    0.92
 -31  11   0    1.09    1.44
  20 -31   0   -1.19    0.95
 -31  11   0   -0.23    1.49
  11  20   0   -0.05    1.15
  11  20   0    0.87    0.65
 -31  11   0   -0.20    0.72
  11  20   0    0.99    0.74
  11  20   0    1.82    1.44
 -11 -20   0    1.08    0.79
  31 -11   0   -0.55    1.10
 -11 -20   0    1.62    1.05
  31 -11   0    0.23    0.82
 -20  31   0    0.74    1.40
 -20  31   0    0.44    0.42
 -20  31   0    0.73    0.53
 -11 -20   0    1.37    0.55
 -11 -20   0    0.82    0.47
 -31   8   0    1.44    0.92
 -31   8   0   -0.56    0.82
   8  23   0    2.03    1.43
 -31   8   0    1.09    1.47
   8  23   0   -0.15    0.52
 -31   8   0   -1.58    1.22
   8  23   0    0.56    0.53
   8  23   0   -0.25    1.06
  23 -31   0    2.04    1.51
 -23  31   0    0.77    0.60
  31  -8   0    0.53    0.87
  31  -8   0    0.03    1.16
 -23  31   0    0.82    1.20
  -8 -23   0   -0.73    0.86
 -23  31   0   -0.07    0.45
  -8 -23   0   -1.06    0.65
   5  26   0   -0.54    0.45
 -31   5   0    0.06    0.95
 -31   5   0    0.98    1.54
 -31   5   0   -0.74    0.73
 -31   5   0    0.53    1.58
   5  26   0   -0.17    1.06
   5  26   0    0.16    0.53
  26 -31   0   -1.89    0.84
 -26  31   0    0.20    0.54
 -26  31   0   -0.24    0.63
  31  -5   0   -1.51    1.39
  31  -5   0    0.33    1.29
  31  -5   0    1.39    0.88
 -26  31   0    0.35    1.20
  -5 -26   0   -0.60    0.72
 -31   2   0    1.23    1.68
 -31   2   0   -0.07    0.91
   2  29   0    0.38    1.13
   2  29   0    0.22    0.52
  29 -31   0    0.70    1.32
 -31   2   0    1.65    1.14
   2  29   0   -0.30    0.49
 -31   2   0   -0.41    1.67
  -2 -29   0    1.35    1.26
  31  -2   0    0.47    0.83
 -29  31   0   -1.08    1.37
 -29  31   0   -1.48    0.52
 -29  31   0   -0.16    0.70
  -2 -29   0    1.15    0.91
  31  -2   0   -0.65    1.88
  31  -2   0    0.12    1.35
   1 -32   0   -2.15    1.29
 -32  31   0    1.26    0.90
   1 -32   0   -0.48    0.74
  31   1   0    0.25    1.59
  31   1   0    0.16    1.76
 -32  31   0    0.23    0.84
 -32  31   0    0.29    1.71
 -32  31   0    2.94    1.93
  31   1   0    0.86    1.00
  -1  32   0   -0.04    0.80
 -31  -1   0   -1.16    1.64
 -31  -1   0   -0.44    0.91
  -1  32   0   -0.70    0.42
  -1  32   0   -0.46    1.09
 -31  -1   0    1.66    1.27
 -31  -1   0    1.26    1.83
  32 -31   0   -0.43    1.25
  28   4   0    4.48    2.01
 -32  28   0    3.97    2.07
 -32  28   0    0.68    1.52
   4 -32   0    2.75    0.78
 -32  28   0    2.58    0.96
  28   4   0    3.64    1.71
  28   4   0    0.82    1.01
  28   4   0    4.02    1.33
 -32  28   0    3.82    1.14
  -4  32   0    1.40    1.11
  -4  32   0    3.58    0.56
  -4  32   0    2.00    0.71
 -28  -4   0    4.90    1.42
 -28  -4   0    3.21    1.29
 -28  -4   0    5.25    2.03
 -28  -4   0    5.72    2.01
  32 -28   0    5.11    1.87
 -32  25   0    2.57    1.91
  25   7   0    2.96    1.72
 -32  25   0    4.42    1.21
 -32  25   0    4.80    1.16
 -32  25   0    1.46    1.58
  25   7   0    5.41    1.26
  25   7   0    2.55    1.94
  25   7   0    6.88    1.41
  32 -25   0    3.54    1.96
  -7  32   0    3.58    1.22
 -25  -7   0    4.19    2.01
  -7  32   0    2.06    1.40
 -25  -7   0    4.76    1.28
 -25  -7   0    5.61    1.85
 -25  -7   0    3.77    1.21
 -32  22   0    3.29    1.74
  22  10   0    1.41    1.42
 -32  22   0    0.47    1.49
  22  10   0    0.45    0.77
  22  10   0    0.29    1.46
 -32  22   0    0.43    0.71
  22  10   0    0.10    0.79
 -32  22   0    1.11    0.91
 -10  32   0    0.73    1.37
 -22 -10   0    1.70    0.92
 -10  32   0    0.11    0.99
  32 -22   0    0.61    1.28
 -22 -10   0   -0.23    1.30
 -22 -10   0    0.93    0.91
 -22 -10   0    1.95    1.72
 -32  19   0    2.72    1.68
  19  13   0   -1.18    1.22
 -32  19   0   -0.30    0.82
  19  13   0    1.07    0.76
 -32  19   0    1.06    1.47
 -32  19   0    1.52    0.89
  19  13   0    2.96    1.68
 -13  32   0    2.13    1.12
  32 -19   0    0.60    1.20
 -19 -13   0   -0.37    0.77
 -19 -13   0   -0.83    1.07
 -19 -13   0    0.67    0.90
 -13  32   0   -1.42    1.06
 -13  32   0    0.22    0.30
  16  16   0    1.10    1.53
 -32  16   0    1.84    1.51
  16  16   0    0.24    0.70
 -32  16   0   -1.43    0.64
  16  16   0   -0.02    0.67
  16  16   0    0.74    1.38
 -32  16   0   -0.86    1.46
 -32  16   0    1.17    0.91
 -16  32   0    0.56    0.42
 -16 -16   0    1.89    1.04
 -16  32   0    2.57    1.68
 -16  32   0    0.81    0.50
  32 -16   0    0.25    1.16
 -16 -16   0   -0.85    0.65
 -16 -16   0    0.47    1.25
 -16  32   0    0.52    0.27
 -16  32   0    0.61    1.03
 -16 -16   0   -0.14    0.80
  13  19   0    4.75    1.74
 -32  13   0    3.50    1.86
  13  19   0    2.85    0.86
 -32  13   0    2.30    1.67
  13  19   0    3.31    0.91
 -32  13   0    1.91    1.06
  13  19   0    2.90    1.55
 -32  13   0    2.35    1.00
  32 -13   0    3.31    1.06
 -19  32   0    2.52    0.50
  32 -13   0    3.00    1.61
 -13 -19   0    3.25    0.78
 -13 -19   0    1.81    0.85
 -19  32   0    2.49    1.48
 -19  32   0    2.94    0.66
 -13 -19   0    2.33    0.98
 -13 -19   0    1.84    1.20
 -32  10   0    0.63    0.93
  10  22   0    1.85    0.73
  10  22   0    0.97    1.34
 -32  10   0    1.56    0.96
  22 -32   0    1.45    1.49
  10  22   0    1.15    1.35
 -32  10   0   -0.06    1.46
 -32  10   0   -1.29    1.35
 -22  32   0   -0.92    1.30
 -22  32   0    0.19    0.61
 -10 -22   0    2.37    1.32
  32 -10   0    1.30    0.92
  32 -10   0    2.14    1.43
 -22  32   0    0.50    0.47
 -10 -22   0    1.85    0.94
 -32   7   0    1.77    1.85
   7  25   0    2.85    0.75
   7  25   0    2.59    0.79
   7  25   0    2.44    1.55
   7  25   0    2.74    1.35
 -32   7   0    0.52    1.09
 -32   7   0    2.19    1.18
 -32   7   0    1.23    1.70
  25 -32   0    0.11    1.32
 -25  32   0    2.12    0.81
  -7 -25   0    1.94    0.96
  32  -7   0    1.10    0.98
 -25  32   0    2.67    0.74
 -25  32   0    2.75    1.60
  -7 -25   0    2.41    1.19
  32  -7   0    6.27    2.00
 -32   4   0    1.25    1.94
   4  28   0    0.11    0.55
 -32   4   0   -0.25    1.53
 -32   4   0    0.41    0.94
 -32   4   0    2.37    1.18
   4  28   0    2.26    1.34
   4  28   0    0.71    0.56
  28 -32   0    2.68    1.71
 -28  32   0   -0.72    0.56
 -28  32   0   -0.93    0.59
  32  -4   0    2.49    1.91
 -28  32   0   -0.15    1.33
  -4 -28   0   -1.14    1.03
  -4 -28   0    0.69    0.87
  32  -4   0   -0.37    1.29
  32  -4   0    1.24    1.07
 -32   1   0    0.06    1.04
 -32   1   0    0.60    1.61
   1  31   0    0.08    0.51
 -32   1   0    1.76    1.32
 -32   1   0   -0.73    1.47
  31 -32   0    1.00    1.60
   1  31   0    0.46    1.26
 -31  32   0    0.40    0.86
  32  -1   0    0.87    1.65
  -1 -31   0    1.28    1.49
  32  -1   0    1.21    1.03
 -31  32   0    0.03    0.69
  -1 -31   0    1.81    0.97
  32  -1   0    0.02    1.82
 -31  32   0    0.84    1.77
 -33  30   0    2.94    1.09
   3 -33   0    1.08    0.80
 -33  30   0    0.54    0.84
  30   3   0    2.13    1.68
 -33  30   0    3.15    2.01
  30   3   0    3.43    2.25
  30   3   0    1.07    1.03
 -33  30   0    0.17    1.70
 -30  -3   0    4.34    2.21
 -30  -3   0    3.93    1.38
  -3  33   0    1.53    0.52
 -30  -3   0   -0.16    0.97
  33 -30   0    0.74    1.83
 -30  -3   0    3.48    1.92
  -3  33   0    0.55    0.78
  -3  33   0    0.30    1.10
 -33  27   0   -1.15    1.82
  27   6   0   -0.08    0.92
  27   6   0   -0.84    1.27
 -33  27   0   -0.80    0.69
 -33  27   0    1.05    0.83
  27   6   0   -0.98    1.74
 -33  27   0    1.77    1.65
  27   6   0    0.73    0.87
  -6  33   0   -0.17    0.51
 -27  -6   0   -1.42    1.20
  -6  33   0    0.04    0.31
  -6  33   0    4.00    1.40
  33 -27   0    1.43    1.73
 -27  -6   0    0.66    0.98
 -27  -6   0   -1.60    1.51
 -27  -6   0   -0.13    0.90
  -6  33   0   -0.64    1.28
  24   9   0   -0.11    0.81
  24   9   0    0.00    1.23
 -33  24   0    0.73    0.81
  24   9   0    1.12    1.72
 -33  24   0   -0.78    1.68
 -33  24   0    1.36    1.63
 -33  24   0    0.39    0.82
  24   9   0    0.73    0.93
 -24  -9   0   -0.48    0.80
 -24  -9   0    1.85    1.74
  33 -24   0    1.57    1.58
 -24  -9   0    3.12    1.74
  -9  33   0    1.81    1.12
 -24  -9   0    0.82    1.05
 -33  21   0    1.09    0.89
 -33  21   0    0.43    1.47
  21  12   0    0.04    0.79
  21  12   0    0.27    1.25
  21  12   0    0.27    0.83
 -33  21   0    0.87    1.90
  21  12   0    1.47    1.61
 -33  21   0   -0.73    0.80
  33 -21   0   -1.70    0.99
 -21 -12   0   -0.29    0.87
 -12  33   0    0.70    1.03
 -21 -12   0    2.02    1.50
 -21 -12   0   -0.62    0.74
  18  15   0    2.94    1.16
  18  15   0    0.70    1.44
 -33  18   0    0.87    1.45
  18  15   0    2.21    1.61
 -33  18   0    0.75    0.93
 -33  18   0    1.67    1.93
 -33  18   0    1.35    1.00
  18  15   0    2.13    0.92
 -18 -15   0    2.75    1.50
 -18 -15   0    1.98    0.90
 -18 -15   0    0.33    0.92
 -15  33   0    4.36    2.89
 -15  33   0    1.68    1.18
  33 -18   0    0.84    1.23
 -15  33   0    2.06    0.48
  15  18   0    0.07    1.34
 -33  15   0    0.25    1.50
  15  18   0    2.37    1.57
  15  18   0    1.03    0.76
  15  18   0    2.77    0.91
 -33  15   0    0.33    0.83
 -33  15   0    1.16    1.70
 -33  15   0    2.03    1.04
 -15 -18   0   -0.32    0.67
 -15 -18   0   -0.27    0.84
 -18  33   0    0.42    0.33
 -18  33   0    1.30    1.26
 -15 -18   0    2.64    1.36
 -18  33   0   -0.12    0.44
 -18  33   0   -0.05    0.61
  33 -15   0    3.03    1.57
  21 -33   0    2.37    1.37
 -33  12   0   -0.14    1.63
  12  21   0    1.13    1.37
 -33  12   0    1.16    0.93
 -33  12   0    2.87    1.14
  12  21   0    1.11    1.43
 -33  12   0   -0.90    1.59
  12  21   0    1.79    0.78
  12  21   0    2.57    0.84
 -21  33   0    1.17    0.50
  33 -12   0    2.24    1.56
 -12 -21   0    2.33    1.20
 -21  33   0    1.66    0.63
 -12 -21   0    1.95    0.99
 -21  33   0    1.24    1.28
  33 -12   0    0.35    0.92
 -12 -21   0    2.31    0.64
 -12 -21   0    0.75    0.49
   9  24   0    2.59    0.80
   9  24   0   -0.01    1.28
  24 -33   0    0.93    1.43
 -33   9   0    0.83    0.92
   9  24   0    1.27    0.84
   9  24   0    2.01    1.46
 -33   9   0    0.99    0.97
 -33   9   0    4.39    2.08
 -33   9   0    4.51    2.06
 -24  33   0    0.62    0.54
  33  -9   0   -1.16    1.23
  -9 -24   0    1.20    0.98
  -9 -24   0   -0.81    1.06
  33  -9   0    1.84    0.99
 -24  33   0    1.36    0.80
 -24  33   0   -0.66    1.14
   6  27   0    0.26    1.23
  27 -33   0   -1.91    1.17
 -33   6   0   -0.04    1.81
   6  27   0    0.38    0.60
   6  27   0    0.25    0.61
 -33   6   0    0.40    1.07
 -33   6   0    0.09    0.89
 -33   6   0   -1.01    1.47
  33  -6   0    1.22    1.53
  -6 -27   0    1.45    1.22
  33  -6   0    1.02    1.01
 -27  33   0    1.56    0.71
 -27  33   0   -0.57    1.43
  -6 -27   0   -0.76    0.77
 -27  33   0    0.19    0.71
   3  30   0   -0.30    0.54
 -33   3   0    0.83    1.04
 -33   3   0   -0.72    0.82
  30 -33   0    0.00    1.52
 -33   3   0    1.69    1.93
   3  30   0    0.22    1.17
   3  30   0   -0.70    0.47
 -33   3   0    0.32    1.65
  33  -3   0   -1.54    1.89
 -30  33   0    2.10    1.84
  -3 -30   0    1.40    1.23
 -30  33   0   -1.05    0.69
  33  -3   0   -1.76    1.20
  33  -3   0   -0.99    0.82
  -3 -30   0    0.42    0.87
 -30  33   0   -0.37    0.62
 -33   0   0   -0.12    1.63
  33 -33   0    3.01    1.82
 -33   0   0    0.41    1.23
   0  33   0    2.20    0.65
   0  33   0    1.68    1.32
 -33  33   0    2.18    1.05
 -33  33   0    3.57    2.17
   0 -33   0    2.59    1.33
  33   0   0   -1.88    1.39
 -33  33   0   -2.28    1.60
  33   0   0    1.06    1.08
   0 -33   0   -0.25    0.89
  33   0   0    2.39    2.01
 -33  33   0    3.18    0.98
 -34  32   0   -0.65    1.51
 -34  32   0   -0.28    0.79
   2 -34   0    1.03    0.80
 -34  32   0   -0.27    0.86
  32   2   0   -0.91    1.70
 -34  32   0    0.66    1.80
  32   2   0    1.45    1.15
  32   2   0    1.95    1.49
 -32  -2   0   -1.79    0.99
  34 -32   0    0.52    1.26
  -2  34   0    2.31    1.25
  -2  34   0    0.28    0.49
 -32  -2   0    0.91    1.67
 -32  -2   0   -0.31    1.14
 -32  -2   0    0.43    1.67
  -2  34   0    0.34    0.83
  29   5   0   -1.72    1.31
  29   5   0    1.53    1.00
 -34  29   0   -2.13    1.57
  29   5   0    2.10    1.12
 -34  29   0   -0.86    0.81
 -34  29   0    1.02    1.92
  29   5   0    4.22    2.26
 -34  29   0    0.56    0.86
 -29  -5   0    3.47    1.98
  -5  34   0    1.32    0.44
 -29  -5   0    2.78    1.26
  -5  34   0    1.24    1.36
 -29  -5   0    1.38    1.73
  -5  34   0   -0.54    1.06
  -5  34   0    0.92    0.69
 -29  -5   0    2.87    1.22
  34 -29   0    4.21    2.27
 -34  26   0    2.73    1.05
  26   8   0    1.81    1.09
 -34  26   0    0.81    1.83
  26   8   0    5.33    1.37
  26   8   0    5.22    1.89
  26   8   0    4.58    2.24
 -34  26   0    4.10    1.24
 -34  26   0    1.94    2.00
  -8  34   0    1.18    1.59
 -26  -8   0    2.16    1.13
 -26  -8   0    3.30    1.89
  -8  34   0    2.46    1.30
 -26  -8   0    3.38    1.21
 -26  -8   0    0.81    1.58
  34 -26   0    1.60    1.79
  23  11   0    1.71    1.09
 -34  23   0    1.38    0.87
 -34  23   0    1.52    1.03
  23  11   0    1.29    0.98
  23  11   0    0.90    1.38
 -34  23   0   -0.37    1.48
  23  11   0    1.37    1.56
 -34  23   0    2.28    2.14
 -23 -11   0    0.49    1.51
  34 -23   0    2.22    1.54
 -23 -11   0    4.29    1.82
 -23 -11   0    0.95    1.01
 -23 -11   0    0.81    1.04
 -11  34   0   -0.11    1.42
 -11  34   0   -0.79    1.04
  20  14   0    2.35    1.72
  20  14   0    4.92    1.93
 -34  20   0    3.77    1.22
 -34  20   0    4.62    2.28
  20  14   0    4.01    1.18
  20  14   0    5.43    1.27
 -34  20   0    4.08    1.22
 -34  20   0    1.17    1.62
 -20 -14   0    3.93    1.27
 -20 -14   0    5.02    1.20
 -20 -14   0    4.38    1.68
 -14  34   0    4.03    1.72
 -14  34   0    3.85    0.51
 -14  34   0    4.29    1.39
  34 -20   0    2.15    1.58
  17  17   0    1.50    0.87
  17  17   0    0.65    1.43
 -34  17   0    2.57    2.02
  17  17   0   -1.27    1.32
 -34  17   0    0.99    1.02
 -34  17   0    1.68    1.63
 -34  17   0   -0.25    0.80
  17  17   0   -0.01    0.74
 -17 -17   0   -0.03    0.76
  34 -17   0    0.82    1.33
 -17  34   0    0.43    0.45
 -17  34   0   -0.36    1.02
 -17 -17   0    2.26    1.44
 -17  34   0    0.79    1.47
 -17 -17   0    0.65    0.93
 -17 -17   0   -1.05    0.89
 -34  14   0   -0.81    0.72
  14  20   0    0.15    1.40
 -34  14   0   -0.03    1.65
 -34  14   0    0.40    1.51
  14  20   0    0.23    1.36
  14  20   0   -0.74    0.64
  14  20   0    0.14    0.71
 -34  14   0   -0.24    0.76
  34 -14   0    1.04    1.51
 -14 -20   0    1.54    1.27
 -14 -20   0   -0.48    0.73
 -20  34   0   -0.02    0.50
 -14 -20   0   -0.03    0.56
 -20  34   0    0.53    1.40
 -20  34   0   -0.26    0.36
 -20  34   0   -0.50    0.65
  23 -34   0    1.12    1.49
 -34  11   0    0.84    0.99
  11  23   0    0.65    1.34
  11  23   0    0.51    0.69
 -34  11   0    1.16    0.97
  11  23   0   -0.56    1.11
 -34  11   0    0.76    1.65
 -34  11   0    0.33    1.78
  11  23   0    0.22    0.70
 -23  34   0    0.81    0.70
 -23  34   0    0.28    0.48
 -11 -23   0   -0.16    1.13
  34 -11   0    3.24    1.59
 -11 -23   0    1.67    1.05
  34 -11   0    0.86    0.99
 -23  34   0    1.06    1.34
   8  26   0    1.27    0.76
 -34   8   0    0.37    0.95
 -34   8   0    0.72    1.31
   8  26   0    1.39    0.75
  26 -34   0   -0.28    1.26
 -34   8   0    1.33    1.94
   8  26   0    2.97    1.53
 -34   8   0    0.22    1.93
   8  26   0    1.23    1.45
 -26  34   0    2.12    1.68
 -26  34   0    1.24    0.67
 -26  34   0    1.79    0.79
  34  -8   0    0.25    1.31
  -8 -26   0    0.23    1.05
  -8 -26   0    0.68    0.91
  34  -8   0    0.17    0.92
 -34   5   0    0.32    1.76
   5  29   0    1.25    1.31
 -34   5   0   -0.31    0.93
   5  29   0    1.30    0.70
   5  29   0    0.60    0.60
  29 -34   0    0.90    1.43
 -34   5   0   -0.59    1.24
 -34   5   0    1.90    2.11
  -5 -29   0    0.23    0.89
 -29  34   0   -1.10    1.42
 -29  34   0    2.24    0.94
  34  -5   0   -0.22    0.95
  -5 -29   0   -0.94    0.99
 -29  34   0   -0.19    0.60
  34  -5   0   -0.68    1.46
 -34   2   0   -1.04    1.53
  32 -34   0    0.92    1.54
   2  32   0   -0.27    0.56
 -34   2   0   -0.82    0.97
 -34   2   0   -1.23    0.85
   2  32   0    0.02    1.23
 -34   2   0    0.16    1.74
  34  -2   0    0.48    0.92
 -32  34   0   -1.19    0.60
  34  -2   0    0.54    1.99
  -2 -32   0   -0.58    0.85
 -32  34   0    0.34    0.86
 -32  34   0    0.18    1.79
  34  -2   0    4.00    1.87
  -2 -32   0   -0.94    1.10
 -35  34   0   -0.93    0.75
 -35  34   0   -1.17    1.35
   1 -35   0    1.37    1.13
  34   1   0    1.04    1.52
 -35  34   0   -0.13    1.58
 -35  34   0   -0.76    0.85
   1 -35   0   -0.56    0.78
  34   1   0   -1.08    1.84
  34   1   0    0.38    1.07
 -34  -1   0   -0.34    1.92
  -1  35   0    0.94    1.25
 -34  -1   0    0.92    1.22
  35 -34   0   -2.88    1.35
  -1  35   0   -0.27    0.51
 -34  -1   0    0.78    1.13
 -34  -1   0    0.09    1.69
  31   4   0   -0.55    1.97
  31   4   0    1.00    1.06
  31   4   0   -1.30    1.44
 -35  31   0    1.79    1.86
 -35  31   0    4.32    1.94
 -35  31   0    0.02    0.86
 -35  31   0    1.32    0.96
   4 -35   0    1.91    0.70
 -31  -4   0   -0.66    0.92
  -4  35   0   -1.44    0.99
 -31  -4   0    2.76    1.31
  -4  35   0   -0.29    0.74
 -31  -4   0   -0.27    1.63
  35 -31   0    0.98    1.44
 -31  -4   0    0.55    1.68
  28   7   0   -0.39    1.44
  28   7   0    0.78    1.00
 -35  28   0    0.97    0.92
 -35  28   0    0.28    0.85
  28   7   0    0.30    0.98
 -35  28   0    1.14    1.93
 -35  28   0    0.38    1.77
  28   7   0   -1.83    1.56
 -28  -7   0    1.57    1.89
  -7  35   0   -0.17    1.07
 -28  -7   0    0.63    1.84
  -7  35   0   -0.75    0.51
 -28  -7   0    0.18    0.95
  -7  35   0    1.06    1.43
  35 -28   0    1.39    1.69
 -28  -7   0    1.72    1.12
  25  10   0    4.42    1.26
 -35  25   0    1.74    1.87
  25  10   0    1.79    1.90
 -35  25   0    3.57    1.99
 -35  25   0    3.02    1.19
  25  10   0    3.16    1.22
  25  10   0    2.75    1.81
 -35  25   0    1.65    0.97
 -25 -10   0    3.57    1.63
 -25 -10   0    0.75    1.65
 -10  35   0    0.86    1.55
 -25 -10   0    2.61    1.17
 -25 -10   0    2.60    1.23
 -10  35   0    4.52    1.41
  22  13   0   -0.13    1.57
 -35  22   0   -0.55    0.83
  22  13   0    1.27    1.09
 -35  22   0    3.56    2.13
  22  13   0   -1.05    1.31
 -35  22   0    2.09    1.71
 -35  22   0    3.17    1.18
  22  13   0    2.98    1.18
 -13  35   0    0.09    1.07
 -22 -13   0    2.08    1.16
 -13  35   0    2.35    1.57
 -22 -13   0    1.65    1.03
 -13  35   0    0.75    0.37
 -22 -13   0    0.23    1.36
  35 -22   0    3.01    2.00
 -35  19   0    0.68    0.96
 -35  19   0    2.88    1.92
 -35  19   0   -0.07    0.98
  19  16   0    0.25    1.50
  19  16   0    1.10    0.91
 -35  19   0   -1.15    1.54
  19  16   0    0.00    0.84
  19  16   0    1.39    1.47
  35 -19   0    2.63    1.59
 -16  35   0   -0.86    0.99
 -16  35   0    2.00    1.46
 -19 -16   0   -1.96    1.06
 -16  35   0   -0.02    0.39
 -19 -16   0    0.91    0.97
 -19 -16   0    2.54    0.99
 -35  16   0    2.45    1.12
 -35  16   0    1.51    1.72
  16  19   0    0.85    1.50
 -35  16   0    1.47    2.04
 -35  16   0    1.76    1.11
  16  19   0    1.65    0.92
  16  19   0    4.14    1.76
  16  19   0    1.90    0.93
 -19  35   0    1.79    0.41
 -19  35   0    2.40    0.73
  35 -16   0    3.49    1.71
 -16 -19   0    0.66    0.91
 -16 -19   0    2.21    1.48
 -19  35   0    5.04    1.93
 -16 -19   0    1.22    1.04
 -16 -19   0    2.29    0.87
 -19  35   0    1.23    0.56
  22 -35   0    3.40    1.51
  13  22   0    4.57    1.79
 -35  13   0   -0.83    1.60
 -35  13   0    0.37    0.94
  13  22   0   -0.22    0.73
 -35  13   0    1.42    1.78
  13  22   0    0.89    1.53
  13  22   0    0.05    0.76
 -35  13   0    0.88    1.21
 -22  35   0    0.11    0.43
  35 -13   0    0.29    1.91
 -13 -22   0   -1.32    0.96
  35 -13   0    0.05    0.94
 -13 -22   0   -0.29    0.48
 -13 -22   0   -0.06    0.97
 -22  35   0   -0.36    0.56
 -22  35   0   -0.19    1.30
  25 -35   0    1.07    1.44
  10  25   0    3.28    0.91
 -35  10   0    3.58    1.93
  10  25   0    1.07    0.77
 -35  10   0    1.85    1.06
  10  25   0   -0.76    1.68
  10  25   0    1.22    1.39
 -35  10   0    2.49    2.08
 -35  10   0   -0.30    1.14
 -25  35   0    1.21    0.80
 -10 -25   0    1.53    1.29
 -25  35   0    1.69    1.66
 -10 -25   0    1.62    1.08
  35 -10   0    1.19    1.10
 -25  35   0    1.93    0.64
   7  28   0   -1.52    1.20
   7  28   0   -0.99    1.27
 -35   7   0    0.60    1.02
  28 -35   0    0.20    1.23
 -35   7   0    0.90    1.83
   7  28   0    1.27    0.73
   7  28   0   -1.11    0.53
 -35   7   0    0.33    0.97
  35  -7   0    0.43    1.45
  35  -7   0    0.34    1.03
  -7 -28   0    0.85    1.16
 -28  35   0    0.29    1.64
 -28  35   0   -0.18    0.59
  -7 -28   0    0.93    1.00
 -28  35   0    0.31    0.73
 -35   4   0    0.00    0.98
   4  31   0    1.15    0.72
 -35   4   0    0.86    1.11
   4  31   0    3.09    1.48
 -35   4   0    1.21    1.87
 -35   4   0    1.89    1.91
  31 -35   0    7.26    2.41
 -31  35   0    0.75    1.50
  35  -4   0   -1.15    1.29
  -4 -31   0   -0.31    0.87
  -4 -31   0    1.30    1.31
  35  -4   0    0.22    0.97
 -31  35   0    1.30    0.81
 -31  35   0    2.09    1.01
  34 -35   0    2.96    1.83
 -35   1   0   -1.15    1.61
 -35   1   0    1.99    1.36
 -35   1   0    1.95    1.33
   1  34   0    0.51    0.60
   1  34   0    0.81    1.29
 -35   1   0   -1.44    1.74
  -1 -34   0    0.16    1.15
  35  -1   0    1.19    1.09
 -34  35   0   -0.21    1.95
  35  -1   0   -1.53    1.86
  -1 -34   0    1.40    1.02
  35  -1   0    2.93    1.85
 -34  35   0    2.54    1.12
 -34  35   0    3.36    2.13
 -34  35   0    1.21    0.87
  33   3   0    2.53    2.10
 -36  33   0    6.54    2.30
   3 -36   0   -1.52    0.63
 -36  33   0   -1.65    1.40
 -36  33   0   -0.34    0.98
  33   3   0   -0.16    0.92
  33   3   0   -2.06    1.45
 -36  33   0   -0.35    0.88
 -33  -3   0    0.59    1.11
 -33  -3   0    1.11    1.87
 -33  -3   0   -0.40    1.13
 -33  -3   0    2.17    1.92
  -3  36   0    1.14    0.87
  36 -33   0   -1.76    1.17
  -3  36   0    0.98    1.21
 -36  30   0   -0.67    0.85
  30   6   0   -0.42    0.90
 -36  30   0   -0.62    1.83
 -36  30   0    2.29    1.96
 -36  30   0    1.35    0.97
  30   6   0   -3.07    1.77
  30   6   0    3.34    2.82
  36 -30   0   -1.31    1.31
  -6  36   0    0.26    1.55
 -30  -6   0    0.42    1.54
  -6  36   0    0.96    1.13
 -30  -6   0   -0.80    0.96
 -30  -6   0    0.20    1.69
  -6  36   0    0.04    0.64
 -30  -6   0    1.36    1.11
 -36  27   0    0.59    1.82
  27   9   0    0.47    1.41
  27   9   0    0.14    0.94
  27   9   0    0.47    0.93
  27   9   0    1.65    1.80
 -36  27   0    0.15    0.73
 -36  27   0    1.65    1.92
 -36  27   0    1.13    1.07
 -27  -9   0    0.06    1.07
 -27  -9   0    2.28    1.82
 -27  -9   0   -1.33    0.81
  -9  36   0    1.59    1.23
  36 -27   0    0.33    1.54
  -9  36   0    2.66    1.77
 -27  -9   0    1.57    1.68
  -9  36   0    0.59    0.47
 -36  24   0    3.02    1.16
  24  12   0   -0.01    0.86
 -36  24   0   -1.59    1.32
  24  12   0    0.51    1.57
 -36  24   0    0.88    1.75
  24  12   0   -1.49    1.63
  24  12   0   -0.08    0.91
 -36  24   0   -0.72    0.74
  36 -24   0   -2.07    1.29
 -12  36   0    0.99    0.39
 -24 -12   0    1.36    1.64
 -24 -12   0   -0.51    0.88
 -12  36   0    0.93    1.35
 -24 -12   0   -1.21    0.83
 -12  36   0    0.11    1.15
 -36  21   0   -2.32    1.47
 -36  21   0    0.84    1.03
  21  15   0    0.97    0.97
  21  15   0    2.29    1.53
  21  15   0    3.29    1.95
 -36  21   0   -2.81    1.77
  21  15   0    0.80    0.93
 -36  21   0    2.37    1.23
 -15  36   0   -2.59    0.96
 -15  36   0    1.20    0.45
 -15  36   0    1.93    1.64
 -21 -15   0   -2.26    0.76
  36 -21   0    3.24    1.66
 -21 -15   0    0.66    1.42
 -21 -15   0    1.28    0.97
 -36  18   0    0.21    0.90
  18  18   0    1.45    1.70
 -36  18   0    0.99    1.88
 -36  18   0    2.83    1.82
  18  18   0    1.46    0.96
  18  18   0    3.50    1.71
  18  18   0    2.08    1.00
 -18  36   0    0.54    1.44
 -18 -18   0    3.05    1.24
 -18 -18   0    0.81    1.17
 -18 -18   0    1.50    1.40
 -18  36   0    1.56    0.56
 -18 -18   0    0.82    0.89
 -18  36   0    2.53    1.34
  36 -18   0    0.69    1.41
  15  21   0    0.89    1.56
 -36  15   0    1.81    1.90
 -36  15   0    1.27    1.13
  15  21   0    0.45    0.83
  15  21   0    0.41    0.79
  15  21   0    0.49    1.47
 -36  15   0    0.83    1.12
 -36  15   0    2.37    2.03
 -21  36   0    0.50    0.41
 -15 -21   0    1.12    0.69
 -15 -21   0   -0.02    1.33
 -15 -21   0   -0.25    0.74
 -21  36   0    0.55    0.57
 -15 -21   0    0.39    1.00
 -21  36   0    0.53    1.29
  36 -15   0    0.43    1.26
 -21  36   0   -0.21    0.71
  12  24   0    1.20    0.82
  12  24   0   -1.34    1.27
  24 -36   0    2.17    1.42
 -36  12   0    2.77    1.34
  12  24   0    0.03    0.77
  12  24   0   -0.70    1.49
 -36  12   0    0.64    1.13
 -36  12   0   -0.26    1.62
 -36  12   0    0.98    2.91
 -24  36   0    0.85    0.69
 -24  36   0   -0.29    0.45
 -24  36   0   -1.03    1.39
  36 -12   0    4.87    1.95
  36 -12   0    1.00    1.14
 -12 -24   0    0.53    1.00
 -12 -24   0    0.84    1.29
   9  27   0    0.48    0.70
 -36   9   0    0.80    1.92
   9  27   0   -0.20    1.48
 -36   9   0    1.68    1.25
 -36   9   0    1.24    1.09
   9  27   0    0.39    0.71
 -36   9   0    2.36    1.85
  27 -36   0    0.57    1.68
  -9 -27   0   -1.24    0.96
 -27  36   0   -1.10    1.53
 -27  36   0    0.27    0.58
 -27  36   0   -1.56    0.58
  36  -9   0    0.80    1.11
  -9 -27   0    0.45    0.96
  36  -9   0    1.60    1.47
 -36   6   0   -0.69    1.11
 -36   6   0   -0.81    1.73
   6  30   0    0.76    1.37
 -36   6   0    1.48    2.03
   6  30   0    0.24    0.68
   6  30   0   -2.36    1.29
 -36   6   0    0.31    1.01
  -6 -30   0    0.29    1.25
  -6 -30   0   -0.61    0.92
  36  -6   0    0.65    0.97
 -30  36   0    1.33    0.77
  36  -6   0    0.28    1.47
 -30  36   0    1.20    1.54
 -30  36   0    0.94    0.85
 -36   3   0    0.31    1.95
   3  33   0    0.09    0.60
 -36   3   0   -0.42    1.06
 -36   3   0   -0.92    1.07
 -36   3   0    0.48    1.76
  33 -36   0    1.63    1.71
   3  33   0    0.13    1.27
  36  -3   0   -0.52    1.97
 -33  36   0   -0.24    1.42
  -3 -33   0    0.82    1.20
  36  -3   0    1.33    1.09
 -33  36   0   -0.68    0.77
 -33  36   0   -0.32    0.88
  -3 -33   0    1.87    1.11
  36  -3   0    2.38    1.75
   0  36   0    2.19    1.42
  36 -36   0    0.00    1.47
 -36   0   0    4.01    2.39
 -36   0   0   -0.65    1.14
 -36   0   0    1.21    1.40
 -36   0   0   -2.50    1.62
 -36  36   0   -2.39    1.73
  36   0   0   -0.42    0.91
   0 -36   0    0.80    0.92
  36   0   0   -1.22    1.92
   0 -36   0   -0.32    1.12
  36   0   0    0.01    1.50
 -36  36   0   -0.62    0.92
 -36  36   0    0.96    1.56
 -36  36   0   -0.53    0.71
 -37  35   0    0.06    1.73
 -37  35   0    1.60    1.06
   2 -37   0    0.75    0.81
 -37  35   0    0.09    0.88
  35   2   0   -0.65    0.96
  35   2   0   -0.64    2.01
 -37  35   0    3.05    2.16
  35   2   0    0.61    1.62
  -2  37   0    0.89    1.35
  -2  37   0   -0.67    0.87
 -35  -2   0    2.58    2.15
  37 -35   0   -2.37    1.47
 -35  -2   0    0.12    1.11
 -35  -2   0    4.82    2.45
 -35  -2   0    2.04    1.26
 -37  32   0    0.59    1.03
  32   5   0    1.59    1.16
 -37  32   0    2.10    2.18
  32   5   0    1.16    1.96
 -37  32   0    1.71    1.04
  32   5   0   -1.35    1.36
 -37  32   0   -2.39    1.44
  -5  37   0    1.14    0.81
 -32  -5   0    0.16    1.08
 -32  -5   0   -2.37    1.74
  -5  37   0    1.72    1.32
  37 -32   0    2.64    1.94
 -32  -5   0    2.89    2.03
 -32  -5   0   -1.23    1.10
  -5  37   0    2.62    1.75
 -37  29   0    0.70    1.02
  29   8   0    0.77    1.04
 -37  29   0   -2.13    1.53
 -37  29   0    1.30    1.01
 -37  29   0    1.91    2.04
  29   8   0   -0.91    1.95
  37 -29   0    0.48    1.61
  -8  37   0    0.10    1.11
 -29  -8   0    0.33    1.16
 -29  -8   0    3.25    2.03
  -8  37   0   -2.18    1.43
 -29  -8   0    4.90    1.40
 -29  -8   0   -2.19    1.51
  -8  37   0    1.70    0.66
  26  11   0    3.39    1.28
 -37  26   0    1.79    2.22
  26  11   0    1.70    1.92
 -37  26   0    1.52    1.79
 -37  26   0    2.05    1.25
 -37  26   0    3.09    1.10
  26  11   0    4.11    1.22
  26  11   0    2.06    1.70
 -26 -11   0    2.26    1.18
 -26 -11   0    4.16    1.77
 -26 -11   0   -1.03    1.71
 -11  37   0    2.57    1.28
 -11  37   0    2.97    0.53
  37 -26   0    2.33    1.71
 -26 -11   0    4.10    1.51
 -11  37   0    2.03    1.68
 -37  23   0    0.93    1.72
  23  14   0    0.89    0.97
  23  14   0   -1.59    1.11
  23  14   0    1.94    1.92
 -37  23   0    0.09    1.83
 -37  23   0    1.32    1.12
  23  14   0    2.52    1.11
 -14  37   0    2.54    1.30
  37 -23   0    1.71    1.72
 -23 -14   0    1.34    1.04
 -23 -14   0    1.96    1.22
 -23 -14   0    2.49    1.68
 -14  37   0    1.06    0.48
 -14  37   0    1.53    1.61
  20  17   0    3.65    1.83
  20  17   0    0.62    0.94
  20  17   0    0.94    0.98
 -37  20   0    4.52    2.25
 -37  20   0   -0.41    1.70
 -37  20   0    0.56    0.91
  20  17   0    1.98    1.76
 -37  20   0    0.29    1.10
 -17  37   0    6.34    1.99
 -17  37   0    2.59    1.40
 -20 -17   0    0.85    1.25
  37 -20   0    3.47    1.50
 -20 -17   0   -0.26    1.00
 -20 -17   0    0.66    1.36
 -17  37   0    2.15    0.57
 -20 -17   0    1.29    0.94
 -37  17   0    2.67    1.94
 -37  17   0    1.41    1.17
  17  20   0    3.57    1.11
 -37  17   0    3.68    1.43
  17  20   0    4.84    1.77
  17  20   0    1.04    1.64
  17  20   0    2.52    1.06
 -17 -20   0    2.06    0.87
 -20  37   0    2.01    1.40
 -17 -20   0    1.43    1.11
 -17 -20   0    3.01    1.16
  37 -17   0    1.68    1.49
 -20  37   0    3.67    1.87
 -20  37   0    3.44    0.49
 -20  37   0    2.30    0.66
 -17 -20   0    3.53    1.51
 -20  37   0    3.07    0.71
  14  23   0    1.87    0.97
  14  23   0    3.42    1.00
 -37  14   0    1.53    1.06
 -37  14   0    1.56    1.10
  14  23   0    3.59    1.75
  14  23   0    1.08    1.60
 -37  14   0    0.50    1.77
 -37  14   0    2.93    1.98
 -14 -23   0    2.39    1.20
 -23  37   0    2.14    0.57
  37 -14   0    2.51    1.69
 -23  37   0    3.69    1.01
 -23  37   0    2.26    1.61
 -23  37   0    3.39    0.82
 -14 -23   0    1.77    1.45
 -37  11   0    0.34    1.79
  11  26   0    0.41    0.80
 -37  11   0    2.77    1.34
  26 -37   0    1.28    1.63
  11  26   0   -0.40    1.44
  11  26   0   -0.48    0.67
  11  26   0   -0.94    1.31
 -37  11   0    2.49    1.94
 -37  11   0   -0.21    1.06
 -11 -26   0    0.46    1.00
 -26  37   0   -0.74    1.27
  37 -11   0    1.39    1.17
  37 -11   0    2.87    1.89
 -26  37   0    1.18    0.78
 -11 -26   0   -0.82    1.10
 -26  37   0    0.17    0.54
   8  29   0   -1.58    1.38
 -37   8   0    2.43    2.28
 -37   8   0   -0.05    0.94
   8  29   0   -0.92    1.40
 -37   8   0    0.65    1.97
 -37   8   0    2.28    1.29
   8  29   0    1.79    0.84
   8  29   0   -0.39    0.72
 -29  37   0    0.45    0.79
 -29  37   0    0.43    0.65
  -8 -29   0    1.20    1.06
  -8 -29   0    0.48    1.27
  37  -8   0    2.72    1.30
 -29  37   0    1.94    1.89
  37  -8   0    0.33    1.67
  32 -37   0    1.97    1.80
 -37   5   0   -0.22    1.74
 -37   5   0   -1.87    1.94
   5  32   0   -0.39    0.58
 -37   5   0   -0.42    1.07
 -37   5   0    0.19    1.10
  37  -5   0    0.57    1.56
  -5 -32   0   -1.42    1.11
  -5 -32   0    0.77    1.01
  37  -5   0   -0.11    1.02
 -32  37   0   -0.27    0.70
 -32  37   0   -0.87    1.62
 -32  37   0   -0.24    0.76
  35 -37   0   -2.33    1.60
 -37   2   0    0.72    2.05
   2  35   0   -2.31    1.36
 -37   2   0    1.54    1.26
 -37   2   0    0.95    1.91
 -37   2   0    0.77    1.26
   2  35   0    0.41    0.60
  37  -2   0   -3.41    1.57
  37  -2   0    0.06    1.03
 -35  37   0    0.41    0.99
  37  -2   0   -0.74    1.39
  -2 -35   0   -0.81    0.92
  -2 -35   0    1.63    1.33
 -35  37   0   -0.72    1.86
 -35  37   0    0.41    0.82
 -35  37   0    0.93    1.80
 -38  37   0    1.52    1.03
  37   1   0    0.98    1.11
 -38  37   0    0.72    1.02
 -38  37   0    3.24    2.10
  37   1   0    2.48    2.40
 -38  37   0    1.00    1.82
   1 -38   0    4.24    1.05
 -37  -1   0    1.67    1.41
 -37  -1   0    2.67    1.90
 -37  -1   0   -2.89    1.69
 -37  -1   0    1.32    1.26
  -1  38   0   -0.14    2.07
 -38  34   0   -0.87    1.66
 -38  34   0   -0.26    0.90
  34   4   0    1.68    2.39
 -38  34   0   -1.79    0.92
  34   4   0   -0.66    1.43
  34   4   0   -0.56    1.02
 -38  34   0    2.08    2.30
  38 -34   0    1.92    2.01
  -4  38   0    1.04    1.15
 -34  -4   0    0.57    1.17
  -4  38   0    0.59    1.57
  -4  38   0    0.93    0.85
 -34  -4   0    1.45    1.22
 -34  -4   0   -1.42    1.64
 -34  -4   0    1.35    1.95
 -38  31   0    7.76    3.97
  31   7   0   -2.26    1.89
  31   7   0    1.56    1.23
 -38  31   0    2.09    1.85
  31   7   0    1.18    1.72
 -38  31   0    2.62    1.13
 -31  -7   0    1.62    1.31
  38 -31   0    2.25    1.84
 -31  -7   0   -0.15    1.23
  -7  38   0    1.25    1.29
  -7  38   0    1.70    0.73
  -7  38   0   -0.49    1.53
 -31  -7   0   -2.76    1.31
 -31  -7   0   -1.56    1.77
 -38  28   0   -0.18    0.90
  28  10   0    0.69    1.09
  28  10   0   -2.94    1.48
 -38  28   0   -0.96    1.56
 -38  28   0    0.04    1.18
 -10  38   0    0.55    0.50
 -28 -10   0    4.16    2.01
  38 -28   0   -2.32    1.41
 -10  38   0    0.52    1.23
 -28 -10   0    1.05    2.01
 -10  38   0   -0.88    1.54
 -28 -10   0   -0.36    0.95
 -28 -10   0    1.96    1.19
  25  13   0   -1.71    0.78
  25  13   0    1.58    0.96
 -38  25   0    0.30    1.01
 -38  25   0   -0.43    2.17
  25  13   0    0.88    1.64
  25  13   0    2.97    2.25
 -38  25   0    0.68    0.90
 -38  25   0    1.19    1.72
 -25 -13   0   -1.22    1.41
 -25 -13   0    1.51    1.23
 -13  38   0    0.30    1.19
 -13  38   0    0.14    0.44
 -25 -13   0    0.23    1.01
  38 -25   0    0.78    1.59
 -13  38   0   -1.54    1.40
  22  16   0    3.10    1.21
 -38  22   0    4.13    2.23
  22  16   0    2.76    2.11
  22  16   0    3.76    1.25
 -38  22   0    0.09    2.16
 -38  22   0    2.99    1.30
 -38  22   0    4.24    1.42
  22  16   0    2.01    1.88
  38 -22   0    1.58    1.52
 -16  38   0    3.22    1.49
 -16  38   0    3.61    1.81
 -22 -16   0    2.22    1.67
 -16  38   0    3.20    0.63
 -22 -16   0    1.62    1.26
 -22 -16   0    6.09    1.39
 -38  19   0    1.32    2.04
 -38  19   0    0.22    1.08
  19  19   0    1.14    1.61
  19  19   0   -0.71    1.57
 -38  19   0   -1.80    1.65
  19  19   0   -0.44    0.80
  19  19   0   -0.48    0.87
 -38  19   0   -0.52    0.99
 -19 -19   0    2.15    1.44
 -19  38   0    1.24    0.60
 -19  38   0    0.68    1.27
 -19 -19   0    1.43    1.14
 -19  38   0   -1.07    1.30
 -19 -19   0    2.25    1.22
  38 -19   0    1.40    1.31
 -38  16   0   -1.43    0.87
  16  22   0    1.21    0.96
  16  22   0    0.21    1.48
 -38  16   0   -0.21    1.93
 -38  16   0    0.94    2.01
 -38  16   0    0.57    0.90
  16  22   0   -0.12    1.58
  16  22   0    0.44    0.83
 -16 -22   0   -0.16    0.75
 -22  38   0   -0.07    0.68
  38 -16   0    1.03    1.59
 -16 -22   0    2.50    1.49
 -22  38   0    0.68    0.43
 -16 -22   0    0.02    0.65
 -22  38   0    0.22    0.60
 -16 -22   0   -0.13    1.01
 -22  38   0    0.92    1.71
  13  25   0   -0.32    0.70
 -38  13   0    0.93    1.11
 -38  13   0   -0.30    1.72
 -38  13   0    0.66    1.08
  13  25   0    1.11    1.60
  13  25   0   -0.58    1.31
 -38  13   0   -3.15    1.70
  25 -38   0    0.18    1.39
  38 -13   0   -1.93    1.68
 -25  38   0    0.65    0.53
 -13 -25   0    0.80    1.29
 -25  38   0   -0.35    1.52
 -13 -25   0   -0.64    0.97
  10  28   0    1.02    1.45
  10  28   0    0.99    0.83
 -38  10   0    3.78    2.10
 -38  10   0    1.81    1.28
 -38  10   0    3.03    1.41
  10  28   0    0.71    0.78
  10  28   0    2.24    1.76
 -38  10   0   -2.86    1.59
 -10 -28   0    2.75    1.24
  38 -10   0   -2.72    1.54
 -10 -28   0   -2.37    0.93
 -28  38   0    0.66    0.83
  38 -10   0    1.82    1.27
 -28  38   0    0.33    1.55
 -28  38   0   -0.42    0.54
 -38   7   0    0.73    1.08
   7  31   0    2.31    0.87
 -38   7   0    1.88    2.17
   7  31   0    2.80    1.67
 -38   7   0    2.18    1.36
  31 -38   0    5.00    2.34
   7  31   0    1.82    1.61
 -38   7   0    3.10    2.10
 -31  38   0    2.19    1.77
  -7 -31   0    0.85    1.38
  -7 -31   0    0.65    1.01
  38  -7   0    2.60    1.84
  38  -7   0    2.68    1.31
 -31  38   0    2.79    1.04
 -31  38   0    3.58    0.94
 -38   4   0    0.68    1.81
 -38   4   0    0.73    1.12
 -38   4   0    1.62    2.12
   4  34   0    0.20    0.64
   4  34   0    0.04    1.29
 -38   4   0   -1.29    1.05
  34 -38   0   -0.41    1.46
  38  -4   0   -1.19    1.73
 -34  38   0    1.71    0.95
  -4 -34   0   -0.84    1.16
  -4 -34   0    1.54    1.11
 -34  38   0    1.48    1.85
  38  -4   0   -0.32    0.99
 -38   1   0   -0.49    1.20
 -38   1   0    0.02    1.14
 -38   1   0    1.03    2.15
   1  37   0   -0.79    1.32
  -1 -37   0    3.03    1.44
 -37  38   0    0.80    0.87
 -37  38   0   -0.61    0.89
  38  -1   0   -3.65    1.69
  -1 -37   0   -0.59    0.84
  38  -1   0   -1.37    0.97
 -37  38   0    4.19    2.15
  36   3   0   -0.78    2.16
 -39  36   0    1.33    0.97
  36   3   0    4.29    2.04
  36   3   0    0.37    1.07
 -39  36   0   -0.55    1.92
 -39  36   0    1.85    1.28
   3 -39   0    0.10    0.61
 -39  36   0   -1.59    1.82
  -3  39   0    0.47    1.32
 -36  -3   0    3.25    1.95
 -36  -3   0    0.03    1.29
  -3  39   0    0.10    0.89
 -36  -3   0    2.25    1.32
 -36  -3   0   -1.17    1.88
 -39  33   0    2.40    1.10
  33   6   0    0.49    1.45
 -39  33   0    0.81    1.95
  33   6   0   -0.45    1.04
 -39  33   0    3.60    2.20
  33   6   0    0.87    2.27
 -39  33   0    0.01    1.01
  -6  39   0    0.95    1.53
 -33  -6   0    0.98    2.15
 -33  -6   0   -0.48    0.98
  -6  39   0    2.13    0.81
  -6  39   0    1.31    1.23
  39 -33   0    3.31    2.19
 -33  -6   0    1.50    1.82
 -33  -6   0    0.22    1.13
  30   9   0    3.45    1.78
 -39  30   0    3.91    1.30
  30   9   0    2.96    1.32
 -39  30   0    2.83    1.32
  30   9   0    6.13    2.57
 -39  30   0    1.05    2.01
 -39  30   0    1.23    2.13
  -9  39   0    4.33    2.05
  39 -30   0    3.21    2.20
 -30  -9   0    6.26    2.62
 -30  -9   0    2.83    1.32
  -9  39   0    4.79    0.83
 -30  -9   0    4.23    1.50
  -9  39   0    3.24    1.42
 -30  -9   0    0.66    1.54
 -39  27   0    1.32    0.98
  27  12   0   -3.67    1.45
 -39  27   0   -0.74    1.76
 -39  27   0   -0.40    0.97
  27  12   0    0.08    1.00
  27  12   0   -1.21    1.89
 -39  27   0   -0.40    1.86
 -27 -12   0    2.04    1.18
 -12  39   0    0.39    1.69
 -12  39   0   -0.07    1.12
 -27 -12   0    4.18    1.96
 -12  39   0    1.91    0.55
  39 -27   0   -2.19    1.31
 -27 -12   0    1.25    1.31
 -39  24   0    1.81    1.11
  24  15   0   -1.20    1.79
  24  15   0    1.11    1.07
 -39  24   0    0.04    1.85
  24  15   0    2.46    1.51
 -39  24   0    0.28    1.69
  24  15   0   -0.47    0.94
 -39  24   0    1.58    1.17
 -15  39   0    1.45    1.29
 -24 -15   0    2.27    1.30
  39 -24   0    0.63    1.81
 -24 -15   0   -1.75    1.46
 -24 -15   0   -0.53    0.90
 -15  39   0    2.38    1.61
 -15  39   0    0.94    0.51
  21  18   0    2.47    1.81
  21  18   0    0.77    0.95
 -39  21   0   -0.09    1.71
  21  18   0    2.18    1.05
 -39  21   0   -0.65    0.89
 -39  21   0   -0.51    1.77
  21  18   0   -0.46    1.47
 -39  21   0   -0.34    1.09
 -18  39   0   -0.20    0.50
 -21 -18   0   -0.43    0.99
  39 -21   0   -0.83    1.41
 -21 -18   0    2.45    1.61
 -21 -18   0    0.08    1.27
 -18  39   0   -3.47    1.24
 -18  39   0   -0.85    1.14
 -21 -18   0    0.96    0.92
  18  21   0   -1.25    1.53
  18  21   0    1.66    0.98
 -39  18   0    1.52    1.18
 -39  18   0   -0.09    1.76
 -39  18   0    0.48    1.00
  18  21   0    0.96    0.97
  18  21   0   -0.57    1.67
 -39  18   0    2.77    2.32
 -21  39   0    1.10    1.56
 -18 -21   0   -0.12    0.76
 -21  39   0    0.48    1.44
 -18 -21   0    0.12    1.21
 -21  39   0    1.15    0.64
 -18 -21   0    1.29    1.14
  39 -18   0    0.48    1.45
 -39  15   0    0.44    1.84
 -39  15   0    1.35    1.31
  15  24   0    0.82    1.81
  15  24   0    1.56    1.68
  15  24   0    0.79    0.94
 -39  15   0    0.52    1.10
 -39  15   0   -0.32    1.82
  15  24   0    2.85    1.02
 -24  39   0    2.25    0.58
 -24  39   0    0.55    1.52
  39 -15   0    3.58    1.78
 -24  39   0    2.58    0.85
 -24  39   0    1.89    0.85
 -15 -24   0    2.11    1.25
 -15 -24   0    1.67    1.49
 -39  12   0    3.26    2.13
  12  27   0    3.99    2.02
  12  27   0    4.41    1.93
 -39  12   0    5.95    1.76
  12  27   0    4.29    1.12
 -39  12   0    4.68    1.45
  27 -39   0    1.69    2.22
 -39  12   0    2.53    2.10
 -27  39   0    4.32    2.06
 -12 -27   0    4.20    1.42
 -12 -27   0    2.21    1.51
 -27  39   0    3.76    0.79
  39 -12   0    1.66    1.70
 -27  39   0    5.82    1.11
  30 -39   0    2.05    1.93
 -39   9   0   -2.07    1.97
 -39   9   0   -0.51    1.14
   9  30   0   -0.23    0.70
   9  30   0    0.63    1.60
   9  30   0    0.48    1.51
 -39   9   0    0.13    1.88
 -39   9   0    0.20    1.14
 -30  39   0   -0.13    1.43
  39  -9   0    1.26    1.21
 -30  39   0    0.80    0.72
 -30  39   0    1.23    0.88
  -9 -30   0    2.53    1.59
  39  -9   0   -0.39    1.27
  -9 -30   0    0.84    1.07
   6  33   0   -3.29    1.29
 -39   6   0    1.86    2.16
   6  33   0   -1.26    1.29
   6  33   0    0.74    0.74
 -39   6   0    0.79    1.44
 -39   6   0   -0.46    0.98
 -39   6   0    0.00    1.85
  33 -39   0    3.22    1.95
  39  -6   0    0.60    1.16
 -33  39   0   -0.53    0.68
  -6 -33   0   -0.02    1.23
 -33  39   0    0.82    1.93
 -33  39   0   -1.55    0.76
  -6 -33   0    3.00    1.27
  39  -6   0   -2.69    1.65
   3  36   0    2.85    1.52
 -39   3   0   -0.05    1.74
  36 -39   0   -0.88    1.77
 -39   3   0   -0.87    0.97
 -36  39   0   -0.86    1.72
 -36  39   0    1.08    0.93
  -3 -36   0   -0.57    1.07
  -3 -36   0    0.16    0.90
  39  -3   0   -0.78    0.91
 -36  39   0   -1.23    0.71
 -36  39   0    1.00    1.84
   0  39   0    2.98    1.48
 -39   0   0    3.28    1.54
 -39   0   0    0.31    1.99
   0 -39   0    0.05    0.81
  39   0   0    1.24    2.07
 -39  39   0   -0.65    1.88
  39   0   0    0.96    1.13
 -39  39   0    6.31    2.06
 -39  39   0    2.53    1.03
 -40  38   0   -1.25    0.85
  38   2   0   -1.82    0.82
 -40  38   0    0.96    1.99
 -40  38   0    0.61    1.76
 -40  38   0    0.75    0.89
   2 -40   0    0.95    0.70
  38   2   0   -0.39    2.15
  -2  40   0   -3.20    1.05
 -38  -2   0   -1.58    1.69
 -38  -2   0   -0.01    1.09
 -38  -2   0    0.81    1.30
 -40  35   0    1.09    2.10
 -40  35   0    2.24    1.20
 -40  35   0   -0.75    0.78
  35   5   0   -0.82    1.44
  35   5   0   -4.13    1.41
  35   5   0    0.62    1.12
 -40  35   0    2.20    2.19
  -5  40   0   -0.55    1.55
 -35  -5   0   -1.77    1.47
 -35  -5   0   -0.51    1.04
  -5  40   0    1.69    0.87
 -35  -5   0    1.04    1.82
 -35  -5   0   -1.72    0.98
  -5  40   0   -1.32    0.97
 -40  32   0    1.28    1.04
 -40  32   0    2.47    1.96
  32   8   0    1.80    2.13
  32   8   0    1.74    1.80
 -40  32   0    1.54    1.23
  32   8   0    1.07    1.23
 -40  32   0   -1.99    2.07
 -32  -8   0    4.03    1.49
 -32  -8   0    1.59    2.12
 -32  -8   0    2.58    1.50
  -8  40   0    0.73    0.77
 -32  -8   0    4.32    2.47
  -8  40   0    0.07    1.22
  -8  40   0    3.07    1.95
  29  11   0    2.65    1.26
 -40  29   0    0.10    1.76
  29  11   0   -0.35    1.88
 -40  29   0   -1.19    1.98
 -40  29   0    0.82    1.10
 -40  29   0    0.76    1.09
  29  11   0    1.44    1.85
 -11  40   0    1.96    0.64
 -11  40   0   -0.26    1.25
 -29 -11   0    1.23    1.21
 -29 -11   0    0.23    1.24
 -11  40   0    2.77    1.75
 -29 -11   0    0.61    1.96
 -29 -11   0    1.97    1.93
  40 -29   0    2.64    2.03
  26  14   0    2.56    2.21
  26  14   0    2.96    1.86
 -40  26   0   -2.53    1.71
 -40  26   0    2.70    1.27
  26  14   0    1.34    1.10
 -40  26   0    3.59    2.42
 -40  26   0    1.07    1.03
  40 -26   0    1.46    1.54
 -26 -14   0   -0.53    1.05
 -14  40   0    1.85    1.41
 -14  40   0    3.22    1.87
 -14  40   0    0.64    0.52
 -26 -14   0    0.51    1.85
 -26 -14   0    0.94    1.27
  23  17   0    4.18    1.31
  23  17   0    0.74    1.93
 -40  23   0    1.14    1.11
  23  17   0    2.91    1.87
 -40  23   0    1.49    1.29
 -40  23   0   -0.08    1.94
 -40  23   0    3.76    2.47
  23  17   0    0.73    1.03
 -23 -17   0    0.35    1.05
 -23 -17   0   -1.19    0.88
  40 -23   0    1.66    1.70
 -17  40   0    0.68    1.29
 -23 -17   0   -0.45    1.38
 -17  40   0    0.88    0.58
 -17  40   0    2.34    1.62
  20  20   0    2.37    1.89
  20  20   0   -0.11    1.64
  20  20   0    1.88    1.03
 -40  20   0    0.16    1.15
 -40  20   0    0.57    2.18
 -40  20   0    0.28    1.89
 -40  20   0    1.72    1.14
  20  20   0   -0.27    0.86
 -20  40   0    1.59    1.60
 -20 -20   0   -0.08    1.02
  40 -20   0    0.67    1.46
 -20  40   0    0.07    0.56
 -20  40   0    1.03    2.17
 -20 -20   0    0.05    1.43
 -20 -20   0    1.99    1.21
 -40  17   0   -0.45    0.97
  17  23   0   -2.80    1.38
 -40  17   0   -0.87    1.82
 -40  17   0    0.51    1.88
 -40  17   0   -1.04    1.04
  17  23   0   -0.64    0.76
  17  23   0   -0.13    0.83
  17  23   0   -0.10    1.66
 -23  40   0    0.75    0.44
 -23  40   0   -0.27    0.57
 -17 -23   0    0.31    0.66
  40 -17   0    0.75    1.58
 -23  40   0    3.40    1.78
 -17 -23   0   -1.56    1.20
 -17 -23   0    1.13    1.20
 -23  40   0   -0.55    0.58
 -17 -23   0    0.53    0.78
 -40  14   0   -4.14    1.81
  14  26   0    0.59    1.73
  14  26   0   -0.70    1.60
 -40  14   0    2.48    1.33
 -40  14   0    0.00    1.87
 -40  14   0    0.23    1.15
  14  26   0    0.99    0.90
 -26  40   0    0.78    0.75
  40 -14   0   -1.60    1.41
 -14 -26   0   -1.31    1.32
 -14 -26   0    0.76    1.19
 -26  40   0   -0.72    0.46
 -26  40   0    2.09    1.82
  29 -40   0   -4.44    1.36
  11  29   0   -0.44    1.40
 -40  11   0    1.07    1.09
  11  29   0   -0.52    1.38
 -40  11   0   -1.09    1.80
 -40  11   0    0.87    1.38
  11  29   0   -0.34    0.75
 -40  11   0    1.54    2.24
 -29  40   0   -1.47    1.46
 -11 -29   0    0.13    1.28
  40 -11   0    1.86    1.74
 -29  40   0   -0.66    0.78
 -29  40   0   -0.06    0.59
 -40   8   0    0.27    1.92
   8  32   0   -1.40    1.47
   8  32   0    0.78    1.54
  32 -40   0   -1.26    1.59
 -40   8   0    0.13    1.19
 -40   8   0    1.50    3.38
   8  32   0    1.16    0.80
 -32  40   0    0.68    0.84
  -8 -32   0   -1.79    1.25
 -32  40   0    0.34    0.71
 -32  40   0    1.32    1.93
  -8 -32   0   -0.10    1.03
 -40   5   0    1.67    1.99
 -40   5   0    1.57    1.24
  35 -40   0   -3.53    1.39
   5  35   0   -0.51    1.33
   5  35   0    0.23    1.43
   5  35   0   -0.31    0.63
 -35  40   0   -0.14    1.50
 -35  40   0    0.57    0.89
  -5 -35   0   -1.85    0.94
  40  -5   0    0.90    1.17
  -5 -35   0   -1.79    0.96
   2  38   0    0.44    1.24
 -40   2   0   -1.09    1.60
 -40   2   0    1.09    1.26
  40  -2   0    0.10    0.98
  -2 -38   0    1.16    0.91
 -38  40   0    1.00    1.84
 -38  40   0   -2.07    0.62
 -38  40   0    0.48    0.92
 -38  40   0    0.09    1.84
  -2 -38   0    2.86    1.26
   1 -41   0    0.38    0.74
 -41  40   0    0.06    1.74
 -41  40   0   -0.54    0.93
 -41  40   0    0.53    1.72
  40   1   0   -0.37    1.01
 -41  40   0    1.15    0.88
  -1  41   0   -0.29    1.08
 -40  -1   0    0.68    2.04
 -41  37   0   -0.64    0.75
  37   4   0    2.86    1.33
 -41  37   0   -0.30    1.87
 -41  37   0   -0.66    0.90
  37   4   0    1.63    2.04
 -41  37   0   -0.92    1.92
  -4  41   0   -1.17    1.42
  -4  41   0    0.94    0.93
 -37  -4   0   -0.39    1.15
 -37  -4   0   -1.80    1.66
 -41  34   0   -0.36    1.04
  34   7   0    0.38    1.51
 -41  34   0   -0.62    0.88
  34   7   0   -2.01    1.91
  34   7   0    1.18    1.21
 -41  34   0    3.20    2.23
 -41  34   0   -2.43    1.38
  -7  41   0    4.00    1.40
  -7  41   0    2.55    0.86
 -34  -7   0    0.46    1.21
  -7  41   0   -1.02    1.55
 -34  -7   0   -1.10    1.46
 -34  -7   0   -0.98    0.94
 -34  -7   0    0.14    1.69
 -41  31   0   -0.83    0.95
 -41  31   0    0.63    1.11
  31  10   0   -0.33    2.08
 -41  31   0   -0.16    1.89
  31  10   0    0.36    1.01
  31  10   0   -0.06    1.64
 -41  31   0   -0.11    2.41
 -10  41   0    0.62    1.24
 -31 -10   0    1.60    1.88
 -31 -10   0   -1.85    0.89
 -10  41   0    0.95    0.69
 -31 -10   0    2.39    1.77
 -10  41   0   -1.28    1.43
 -31 -10   0   -0.54    1.13
 -41  28   0    1.63    2.42
 -41  28   0    1.61    1.24
  28  13   0    1.86    1.89
  28  13   0    1.41    1.13
  28  13   0    1.52    2.29
 -41  28   0    0.99    2.16
 -41  28   0    2.71    1.20
 -13  41   0    2.07    0.64
 -28 -13   0    1.95    1.24
 -28 -13   0    1.24    1.19
 -13  41   0    3.56    1.94
 -13  41   0    1.32    1.27
  25  16   0    1.07    1.81
 -41  25   0    1.67    1.11
 -41  25   0    1.53    2.16
  25  16   0    2.03    1.18
 -41  25   0    0.35    1.04
 -41  25   0    1.88    2.01
  25  16   0   -0.33    1.95
 -25 -16   0   -0.74    1.70
 -25 -16   0    2.49    1.23
 -16  41   0    2.01    1.37
 -16  41   0    2.01    0.61
 -25 -16   0    1.32    1.17
 -16  41   0    0.45    1.59
 -41  22   0    1.26    1.19
 -41  22   0    0.22    1.88
  22  19   0   -0.05    0.89
 -41  22   0   -0.39    1.66
  22  19   0    1.20    2.07
  22  19   0    0.41    1.85
 -41  22   0   -0.52    0.90
 -19  41   0    0.94    0.57
 -22 -19   0   -1.12    1.32
 -22 -19   0    1.19    0.99
 -22 -19   0    1.55    1.43
 -19  41   0   -0.46    1.26
 -19  41   0   -0.15    2.03
  41 -22   0   -1.79    1.38
 -22 -19   0    1.20    1.15
 -41  19   0    0.96    1.18
 -41  19   0    1.12    1.95
  19  22   0    3.64    1.92
 -41  19   0    0.77    1.95
  19  22   0    0.74    0.97
  19  22   0   -0.48    1.71
 -41  19   0    1.14    1.11
 -19 -22   0    1.97    1.06
 -22  41   0    2.31    0.78
 -19 -22   0    1.12    0.88
 -22  41   0    0.33    1.36
 -19 -22   0    1.16    1.54
  41 -19   0    2.98    2.06
 -22  41   0    4.82    2.00
 -19 -22   0    1.60    1.26
  16  25   0    1.82    1.91
 -41  16   0    0.82    1.25
 -41  16   0   -1.68    1.93
  16  25   0    1.28    1.57
 -41  16   0    2.69    2.40
  16  25   0    1.13    0.99
 -16 -25   0   -1.59    1.28
 -25  41   0    0.27    1.84
 -25  41   0    1.65    0.85
 -16 -25   0    1.11    1.22
 -25  41   0    1.75    0.54
 -41  13   0    2.80    2.10
 -41  13   0   -0.01    1.19
  28 -41   0    2.71    1.80
  13  28   0    1.77    1.81
 -41  13   0    3.08    2.50
  13  28   0    0.74    0.87
  13  28   0    4.18    1.91
 -13 -28   0    0.02    1.42
 -28  41   0    2.78    0.93
 -28  41   0    2.26    0.72
 -13 -28   0    2.67    1.31
 -28  41   0    1.10    1.81
  10  31   0    1.42    0.86
  10  31   0    1.58    1.64
  31 -41   0    3.82    1.83
 -41  10   0    1.90    1.33
  10  31   0    1.24    1.75
 -41  10   0   -2.00    1.70
 -10 -31   0    2.79    1.46
 -31  41   0    1.10    0.71
 -10 -31   0    1.02    1.48
 -31  41   0   -0.43    0.80
 -31  41   0    3.60    2.20
 -41   7   0    0.94    1.13
  34 -41   0   -0.05    1.54
   7  34   0    0.28    1.33
   7  34   0    1.48    0.81
   7  34   0   -0.78    1.41
 -41   7   0    1.64    2.01
 -34  41   0    0.04    1.77
  -7 -34   0    3.80    1.46
  -7 -34   0    1.11    1.18
 -34  41   0    0.22    0.71
 -34  41   0    0.71    0.88
 -41   4   0   -0.65    1.83
 -41   4   0   -0.80    0.96
   4  37   0   -0.02    1.20
  -4 -37   0    1.24    0.97
  -4 -37   0   -0.24    1.13
 -37  41   0    0.82    1.94
 -37  41   0    1.82    0.96
 -37  41   0   -0.13    1.83
 -37  41   0    1.64    0.86
 -41   1   0    1.12    1.74
   1  40   0    1.38    1.20
 -40  41   0    0.75    1.05
 -40  41   0    2.40    2.03
 -40  41   0    0.95    0.85
  -1 -40   0    1.42    0.91
 -40  41   0    0.24    1.51
  39   3   0    0.81    1.14
 -42  39   0   -1.39    0.91
 -42  39   0   -0.40    0.79
  39   3   0   -1.72    1.73
 -42  39   0   -0.17    1.67
 -42  39   0   -2.61    1.69
  -3  42   0   -2.37    0.97
 -39  -3   0   -1.18    1.59
 -39  -3   0   -0.46    1.12
  -3  42   0    0.47    1.55
 -42  36   0    1.12    0.95
 -42  36   0    2.92    1.91
 -42  36   0   -0.69    0.89
  36   6   0   -0.93    2.01
  36   6   0    0.18    0.96
 -42  36   0    4.53    2.33
  -6  42   0   -1.41    1.28
 -36  -6   0    1.12    1.26
  -6  42   0    1.99    0.87
 -36  -6   0   -1.99    1.58
 -36  -6   0    0.68    1.21
  33   9   0   -1.05    0.90
  33   9   0   -2.13    1.55
 -42  33   0   -2.81    1.32
  33   9   0   -0.58    1.35
 -42  33   0    1.98    1.12
 -42  33   0    0.16    0.96
 -42  33   0   -0.32    2.02
  -9  42   0   -0.91    0.66
 -33  -9   0   -0.34    1.15
 -33  -9   0   -1.42    1.02
 -33  -9   0    1.05    1.84
  -9  42   0    4.87    1.54
 -33  -9   0    3.77    2.05
  -9  42   0   -1.99    1.35
  30  12   0   -1.37    1.55
 -42  30   0   -1.53    0.90
 -42  30   0    2.13    1.27
 -42  30   0    2.97    2.07
  30  12   0    1.43    2.10
  30  12   0    0.28    1.07
 -42  30   0    4.08    2.33
 -30 -12   0    0.95    1.21
 -12  42   0    0.28    1.59
 -12  42   0    1.62    0.68
 -30 -12   0    1.12    1.24
 -12  42   0    1.46    1.36
 -30 -12   0   -1.75    1.38
  27  15   0    2.41    1.24
  27  15   0    3.12    1.92
 -42  27   0   -2.29    1.67
 -42  27   0    4.46    2.19
 -42  27   0   -0.57    0.98
  27  15   0    0.30    1.96
 -42  27   0    0.68    1.00
 -15  42   0    0.63    0.59
 -15  42   0   -0.32    1.44
 -27 -15   0    2.72    1.28
 -27 -15   0    1.95    1.23
 -15  42   0    2.06    1.39
 -42  24   0    1.87    1.23
  24  18   0   -1.23    1.82
 -42  24   0   -2.06    2.20
 -42  24   0    3.66    2.04
  24  18   0   -0.39    1.64
 -42  24   0    2.01    1.40
  24  18   0    1.19    0.98
 -18  42   0    1.52    1.68
 -24 -18   0    1.52    1.36
 -24 -18   0    1.95    1.31
 -24 -18   0    3.33    1.95
 -18  42   0    1.58    0.62
 -18  42   0    0.86    2.04
 -24 -18   0    1.38    1.00
  21  21   0    1.61    1.93
 -42  21   0    0.79    1.07
  21  21   0    0.55    0.93
 -42  21   0    0.90    2.10
 -42  21   0    2.13    2.00
 -21 -21   0   -2.29    0.89
 -21  42   0    1.56    0.67
 -21 -21   0   -1.02    1.39
 -21 -21   0    0.00    1.18
 -21  42   0    0.35    1.22
 -21  42   0   -0.61    1.17
  18  24   0    1.98    1.91
 -42  18   0   -1.02    1.86
 -42  18   0    1.77    2.49
 -42  18   0    3.43    1.47
  18  24   0    0.14    0.89
  18  24   0    0.60    1.94
 -18 -24   0    1.66    1.28
 -24  42   0    1.45    0.72
 -24  42   0    2.57    1.53
 -24  42   0    0.13    0.39
 -18 -24   0    2.02    0.79
 -18 -24   0    1.18    0.69
 -24  42   0    3.41    1.97
 -24  42   0    0.77    0.58
 -18 -24   0    0.90    1.37
  15  27   0    2.55    1.86
  15  27   0    0.01    0.83
 -42  15   0    3.17    2.33
  15  27   0    1.89    1.88
 -42  15   0   -0.03    0.99
 -15 -27   0    2.33    1.71
 -27  42   0    2.73    1.93
 -27  42   0    0.40    0.76
 -15 -27   0   -0.50    1.19
 -27  42   0    0.83    0.84
  12  30   0    3.14    1.03
  12  30   0    4.69    1.98
  30 -42   0    0.62    1.66
 -42  12   0    0.12    1.02
 -42  12   0    2.78    2.28
  12  30   0    2.35    1.56
 -12 -30   0    1.78    1.31
 -12 -30   0   -0.16    1.05
 -30  42   0    1.78    0.83
 -30  42   0    1.64    0.73
 -30  42   0    6.11    2.30
 -42   9   0    1.00    1.85
 -42   9   0    1.12    1.30
   9  33   0    1.30    0.80
   9  33   0    0.44    1.52
  33 -42   0   -0.11    1.65
 -33  42   0   -0.69    0.72
  -9 -33   0   -0.66    1.03
  -9 -33   0    0.99    1.33
 -33  42   0   -0.03    0.61
 -42   6   0    1.20    1.29
 -42   6   0   -0.05    1.73
   6  36   0    4.84    1.71
   6  36   0    1.93    1.47
 -36  42   0   -1.20    1.41
 -36  42   0   -1.63    0.59
 -36  42   0   -0.10    1.84
 -36  42   0   -1.31    0.71
  -6 -36   0   -1.47    0.91
  -6 -36   0   -0.23    1.02
   3  39   0    1.05    1.30
 -42   3   0    2.31    2.18
 -42   3   0   -0.39    1.09
 -39  42   0   -0.37    1.74
 -39  42   0    1.70    1.80
 -39  42   0    0.26    0.77
  -3 -39   0   -2.21    0.87
  -3 -39   0    0.31    0.93
 -42   0   0   -0.13    1.82
   0  42   0    1.70    1.23
 -42   0   0    0.51    1.35
 -42  42   0   -0.98    1.49
   0 -42   0    1.21    0.78
 -42  42   0    0.18    1.70
 -42  42   0   -0.13    0.95
 -42  42   0   -0.43    0.75
 -43  41   0   -0.01    0.79
 -43  41   0   -0.16    0.99
 -43  41   0    2.07    1.91
 -41  -2   0    2.80    1.93
  -2  43   0   -0.06    1.09
  -2  43   0    2.29    1.82
 -41  -2   0   -0.37    1.08
  38   5   0   -0.41    0.94
 -43  38   0   -0.21    1.07
  38   5   0    2.49    2.43
 -43  38   0   -0.98    0.72
 -43  38   0   -0.30    1.58
  -5  43   0   -0.08    1.19
 -38  -5   0   -1.67    1.47
  -5  43   0    0.60    1.58
  -5  43   0    3.22    0.95
 -38  -5   0   -0.56    0.96
  35   8   0    2.35    2.01
  35   8   0    0.35    1.01
 -43  35   0    1.21    1.09
 -43  35   0    3.21    1.93
 -43  35   0   -1.00    0.79
 -43  35   0    0.66    3.51
  -8  43   0   -0.70    0.71
  -8  43   0    1.04    1.64
 -35  -8   0    0.24    1.22
 -35  -8   0    1.32    1.89
 -35  -8   0    0.02    1.20
  32  11   0    0.04    1.07
 -43  32   0   -0.05    1.73
  32  11   0   -0.42    1.38
 -43  32   0    0.35    2.01
 -43  32   0   -0.06    1.06
  32  11   0    2.51    2.33
 -43  32   0   -0.65    1.00
 -32 -11   0    2.88    2.07
 -32 -11   0   -0.88    1.77
 -11  43   0   -1.25    1.14
 -11  43   0    0.62    0.70
 -11  43   0   -0.62    1.48
 -32 -11   0    0.56    1.21
 -32 -11   0    0.84    1.19
 -43  29   0   -0.22    0.92
 -43  29   0   -0.62    2.07
 -43  29   0   -1.75    1.51
  29  14   0    0.83    1.12
  29  14   0   -2.48    1.81
  29  14   0    0.24    1.69
 -14  43   0    1.03    2.05
 -29 -14   0    3.18    1.84
 -29 -14   0    0.68    1.22
 -29 -14   0    0.48    1.00
 -14  43   0   -1.54    0.49
 -14  43   0    2.73    1.77
  26  17   0    0.50    1.05
 -43  26   0    2.55    2.02
 -43  26   0    0.59    1.01
  26  17   0   -1.00    1.51
  26  17   0   -0.74    1.67
 -26 -17   0    0.58    1.02
 -26 -17   0    0.21    1.18
 -17  43   0    1.09    1.59
 -17  43   0    0.25    1.36
 -17  43   0    2.04    0.69
  23  20   0   -0.75    0.86
 -43  23   0    2.12    1.29
  23  20   0    2.72    1.97
  23  20   0   -0.64    1.56
 -43  23   0    2.70    2.18
 -20  43   0    1.05    0.62
 -23 -20   0    0.91    1.60
 -23 -20   0    2.08    1.34
 -23 -20   0    1.41    1.04
 -23 -20   0    0.68    1.19
 -20  43   0    0.77    1.31
 -20  43   0    2.24    1.81
  20  23   0   -0.38    0.83
  20  23   0    0.65    1.78
  20  23   0   -1.68    1.48
 -43  20   0    0.08    1.17
 -43  20   0   -0.46    1.89
 -20 -23   0    0.35    0.77
 -20 -23   0   -0.26    1.17
 -23  43   0    2.65    1.89
 -23  43   0    3.33    1.60
 -20 -23   0    1.89    0.93
 -23  43   0   -1.48    0.57
 -20 -23   0    2.15    1.65
  17  26   0    0.46    0.91
 -43  17   0    0.48    2.13
  17  26   0    1.66    1.77
  17  26   0    0.98    1.80
 -43  17   0    0.70    1.13
 -17 -26   0   -0.69    1.09
 -17 -26   0    2.53    1.68
 -26  43   0   -2.21    1.45
 -26  43   0    2.07    0.81
 -26  43   0   -0.21    0.74
 -26  43   0    1.00    0.48
  14  29   0    0.45    1.89
 -43  14   0    2.18    1.31
 -43  14   0    1.07    2.04
  14  29   0   -0.43    1.52
  14  29   0   -0.57    0.78
 -29  43   0   -1.28    0.70
 -14 -29   0    2.81    1.66
 -29  43   0    0.91    0.61
 -29  43   0    0.22    1.73
 -14 -29   0    2.50    1.32
 -43  11   0    0.83    1.14
  11  32   0   -0.26    1.52
  11  32   0   -0.86    1.40
  11  32   0    0.15    0.76
  32 -43   0   -0.78    1.49
 -43  11   0   -0.47    1.84
 -32  43   0    2.31    0.96
 -32  43   0   -0.02    1.41
 -32  43   0    0.29    0.66
 -11 -32   0    0.86    1.27
 -11 -32   0   -0.86    0.95
 -43   8   0    0.41    1.34
   8  35   0    1.08    0.73
   8  35   0    3.77    1.53
   8  35   0   -1.12    1.27
 -43   8   0   -1.79    1.43
  -8 -35   0    0.91    1.18
 -35  43   0   -0.83    0.63
 -35  43   0    1.05    0.86
  -8 -35   0    0.95    1.10
 -35  43   0   -3.30    1.13
 -43   5   0    0.11    1.66
   5  38   0   -1.81    1.23
 -43   5   0    0.42    1.15
   5  38   0    0.44    1.24
 -38  43   0   -0.34    1.50
  -5 -38   0    0.03    0.85
 -38  43   0    3.49    1.66
 -38  43   0   -0.30    0.70
  -5 -38   0   -1.72    1.06
 -38  43   0    0.37    0.93
 -43   2   0    0.53    1.29
   2  41   0    3.15    1.44
 -43   2   0   -0.12    1.97
 -41  43   0    1.70    1.89
 -41  43   0    1.50    1.79
 -41  43   0    2.10    1.11
 -41  43   0    0.71    0.83
  -2 -41   0    1.28    0.89
  -2 -41   0    0.58    1.12
 -44  43   0    2.21    2.12
 -44  43   0    0.87    0.92
  -1  44   0    0.53    1.21
 -43  -1   0   -1.23    0.96
 -44  40   0    0.72    1.69
 -44  40   0   -0.50    0.82
  -4  44   0    1.53    1.68
  -4  44   0   -1.64    1.10
 -40  -4   0    0.10    1.25
 -40  -4   0   -1.64    1.60
 -44  37   0    1.80    1.05
 -44  37   0   -0.72    1.43
  37   7   0   -1.06    0.79
  37   7   0    0.37    2.02
  -7  44   0   -0.06    0.78
  -7  44   0    0.17    0.99
  -7  44   0    0.14    1.66
 -37  -7   0    0.10    1.60
 -37  -7   0   -0.68    1.02
 -37  -7   0   -1.22    0.98
  34  10   0   -0.38    0.91
 -44  34   0    0.09    0.90
  34  10   0   -0.93    1.79
 -44  34   0    1.78    1.83
 -34 -10   0    0.28    1.87
 -34 -10   0    1.56    1.26
 -34 -10   0    0.27    1.06
 -10  44   0   -2.01    1.36
 -10  44   0    1.10    1.39
 -10  44   0    0.42    0.67
 -44  31   0    4.59    2.24
 -44  31   0    1.60    1.17
  31  13   0    1.24    2.14
  31  13   0    1.52    1.33
  31  13   0   -3.26    1.30
 -31 -13   0   -0.01    1.01
 -13  44   0   -4.75    1.74
 -31 -13   0    0.46    1.49
 -31 -13   0    2.44    1.31
 -13  44   0    0.58    0.67
 -13  44   0    1.10    1.56
 -44  28   0   -0.21    0.86
  28  16   0    1.40    2.00
  28  16   0   -0.28    1.64
 -44  28   0    0.22    1.66
  28  16   0   -1.65    0.87
 -28 -16   0   -0.90    0.97
 -16  44   0   -0.44    1.13
 -16  44   0    1.81    0.66
 -16  44   0   -0.70    1.51
 -28 -16   0    0.05    1.65
 -28 -16   0    1.64    1.37
  25  19   0   -0.26    0.88
  25  19   0    1.78    2.08
 -44  25   0   -0.38    1.61
 -44  25   0    2.54    1.35
  25  19   0   -1.55    1.23
 -25 -19   0   -0.40    0.94
 -19  44   0    1.45    0.65
 -25 -19   0   -1.47    0.96
 -19  44   0    0.54    1.49
 -25 -19   0   -2.27    2.03
 -19  44   0   -2.14    1.06
 -25 -19   0    2.99    1.45
 -44  22   0   -2.03    1.79
  22  22   0   -1.19    1.73
  22  22   0   -0.79    0.76
 -44  22   0    1.34    1.08
  22  22   0    1.02    1.53
 -22 -22   0    0.95    1.23
 -22  44   0    0.77    1.38
 -22  44   0    3.50    1.76
 -22  44   0    1.22    0.68
 -22 -22   0   -1.02    0.89
 -22 -22   0    0.07    1.20
  19  25   0    0.32    0.91
  19  25   0    0.56    1.74
  19  25   0    0.52    1.57
 -44  19   0    0.86    1.09
 -44  19   0   -2.58    1.78
 -19 -25   0   -1.42    1.09
 -19 -25   0    0.50    1.43
 -19 -25   0    1.31    0.65
 -25  44   0    1.11    1.39
 -19 -25   0    0.68    0.56
 -25  44   0   -0.82    1.46
 -44  16   0    2.17    1.28
  16  28   0    3.57    1.81
 -44  16   0   -1.38    1.63
  16  28   0    1.49    1.70
  16  28   0    1.34    0.93
 -16 -28   0    1.96    1.51
 -28  44   0    1.12    0.55
 -28  44   0    2.52    0.96
 -16 -28   0    1.25    1.20
 -28  44   0    1.30    0.89
 -28  44   0    0.20    1.70
 -44  13   0    1.63    1.32
  31 -44   0    0.68    1.28
  13  31   0   -0.12    0.76
  13  31   0    0.60    1.62
  13  31   0    2.29    1.73
 -44  13   0   -2.49    1.92
 -31  44   0    0.77    0.64
 -31  44   0    0.31    0.81
 -13 -31   0   -2.01    1.03
 -13 -31   0    1.60    1.11
 -31  44   0   -0.56    1.40
 -44  10   0   -2.78    1.38
  10  34   0   -0.38    0.71
  10  34   0   -3.04    1.25
  10  34   0   -0.28    1.45
 -34  44   0    2.67    1.03
 -10 -34   0    0.93    1.35
 -34  44   0    0.08    0.62
 -34  44   0    0.27    1.71
 -10 -34   0    0.49    0.99
   7  37   0   -1.56    1.22
 -44   7   0   -0.61    0.97
 -44   7   0    0.65    1.87
   7  37   0    1.38    1.42
  -7 -37   0    1.17    1.13
  -7 -37   0   -2.65    1.03
 -37  44   0    0.49    0.79
 -37  44   0    0.65    1.62
 -37  44   0   -0.35    0.94
 -37  44   0   -1.29    1.65
   4  40   0   -2.32    1.34
 -44   4   0    1.01    1.25
   4  40   0   -0.04    1.32
 -44   4   0   -0.78    1.79
  -4 -40   0    0.38    0.91
  -4 -40   0    2.80    1.36
 -40  44   0    1.85    2.04
 -40  44   0   -2.05    0.63
 -40  44   0   -0.62    1.56
 -40  44   0    1.24    1.03
 -44   1   0   -0.55    1.27
   1  43   0    1.80    1.34
  -1 -43   0    0.82    0.80
 -43  44   0    1.29    1.05
 -43  44   0   -0.66    0.79
 -45  42   0   -0.37    1.74
 -45  42   0    1.33    0.99
 -42  -3   0    0.55    1.11
 -42  -3   0   -0.18    1.75
  -3  45   0    1.15    1.90
  -3  45   0   -0.88    1.07
 -45  39   0   -1.29    1.63
 -45  39   0   -0.45    0.81
 -39  -6   0    1.91    1.34
  -6  45   0   -0.54    0.80
  -6  45   0   -1.04    1.09
  -6  45   0    4.46    2.03
 -39  -6   0    0.24    1.96
 -45  36   0   -2.01    1.55
  36   9   0    3.54    2.17
  36   9   0    1.49    1.21
 -45  36   0   -0.43    0.83
 -36  -9   0    1.55    1.32
 -36  -9   0    0.32    1.97
  -9  45   0    2.45    1.21
  -9  45   0   -0.33    0.72
  -9  45   0    0.31    1.63
 -36  -9   0    1.51    1.13
 -45  33   0    0.80    1.00
 -45  33   0   -0.14    1.58
  33  12   0    0.24    1.05
  33  12   0   -0.47    2.01
 -12  45   0    3.02    0.80
 -12  45   0   -0.36    0.98
 -33 -12   0    1.42    1.20
 -33 -12   0   -0.05    1.21
 -33 -12   0    5.76    3.32
 -12  45   0    0.60    1.63
  30  15   0   -1.12    1.87
  30  15   0   -1.44    1.80
 -45  30   0    0.03    0.93
 -45  30   0   -2.10    1.65
  30  15   0   -0.34    0.93
 -15  45   0    0.33    1.44
 -30 -15   0   -1.58    1.14
 -15  45   0   -0.29    1.03
 -15  45   0    0.33    0.59
 -30 -15   0   -0.11    1.02
 -30 -15   0    0.74    1.18
  27  18   0    1.84    1.21
 -45  27   0    1.53    1.13
  27  18   0    1.20    2.03
  27  18   0    1.45    1.47
 -45  27   0    1.63    2.16
 -18  45   0   -0.28    1.19
 -27 -18   0    1.19    1.06
 -18  45   0    1.77    1.67
 -27 -18   0    2.57    1.79
 -27 -18   0    2.15    1.71
 -18  45   0   -0.81    0.59
 -27 -18   0    3.95    1.56
 -45  24   0   -2.31    0.76
 -45  24   0   -1.39    1.50
  24  21   0    0.90    0.90
  24  21   0    0.74    1.72
  24  21   0   -0.94    1.85
 -21  45   0    0.77    1.23
 -21  45   0   -0.36    1.61
 -21  45   0    0.95    0.62
 -24 -21   0    1.33    0.95
 -24 -21   0    0.76    1.10
 -24 -21   0   -0.28    1.04
 -45  21   0    0.61    1.10
  21  24   0   -0.02    0.86
  21  24   0   -1.50    1.64
 -45  21   0    1.75    2.07
  21  24   0    0.03    1.73
 -21 -24   0    0.37    0.73
 -24  45   0   -2.42    1.07
 -21 -24   0   -0.20    1.18
 -21 -24   0    1.04    1.64
 -24  45   0   -1.74    0.58
 -24  45   0    0.61    1.76
 -21 -24   0    0.31    0.79
  18  27   0    2.29    1.73
 -45  18   0   -1.67    0.89
 -45  18   0    0.10    1.82
  18  27   0    0.56    1.46
  18  27   0    1.03    0.98
 -27  45   0   -0.70    0.51
 -27  45   0   -1.28    1.15
 -27  45   0    0.36    0.45
 -18 -27   0    0.17    1.16
 -27  45   0    0.24    0.75
 -27  45   0    1.47    1.37
 -18 -27   0   -3.55    1.35
  15  30   0   -3.74    1.27
 -45  15   0    1.98    2.08
  15  30   0   -0.02    0.85
 -45  15   0    1.82    1.41
  15  30   0    0.22    1.51
 -30  45   0    2.47    1.96
 -15 -30   0    0.46    1.03
 -30  45   0    1.10    0.59
 -30  45   0    3.36    1.02
 -15 -30   0   -0.07    1.47
 -30  45   0    2.66    0.95
 -45  12   0   -0.10    1.19
  12  33   0   -1.58    1.29
  12  33   0   -0.64    1.47
  12  33   0   -0.23    0.70
 -45  12   0   -0.30    1.87
 -33  45   0    1.14    0.90
 -33  45   0   -0.63    1.48
 -33  45   0   -0.28    0.58
 -12 -33   0   -0.07    0.93
 -12 -33   0    0.70    1.37
   9  36   0   -1.72    1.34
   9  36   0   -0.27    1.55
 -45   9   0   -1.37    1.75
 -45   9   0   -0.25    1.03
  -9 -36   0   -2.94    1.10
 -36  45   0    0.14    1.70
 -36  45   0    0.20    0.94
 -36  45   0    0.02    0.71
   6  39   0    0.02    1.35
 -45   6   0   -0.72    1.63
 -45   6   0    2.01    1.44
   6  39   0   -4.23    1.25
 -39  45   0   -0.55    0.70
  -6 -39   0   -0.16    1.19
  -6 -39   0    0.87    0.98
 -39  45   0    1.04    1.77
 -39  45   0   -0.41    1.51
 -45   3   0   -0.72    1.72
   3  42   0    0.20    1.30
 -45   3   0    0.34    1.25
 -42  45   0    0.42    0.97
  -3 -42   0    0.34    0.91
 -42  45   0    2.04    2.37
  -3 -42   0    2.34    1.27
 -42  45   0   -0.37    0.80
 -45   0   0   -1.33    1.64
   0  45   0   -0.17    1.17
 -45   0   0   -0.50    1.20
 -45  45   0    2.75    2.04
 -45  45   0    0.41    0.83
   0 -45   0   -0.06    0.72
 -46  44   0   -0.51    0.85
 -46  44   0    0.70    2.01
 -44  -2   0    1.82    2.00
  -2  46   0    0.91    1.54
 -44  -2   0    1.79    1.39
  -2  46   0   -0.03    1.28
  41   5   0   -0.05    1.68
 -46  41   0    2.33    1.99
 -46  41   0   -0.44    0.87
  -5  46   0    0.68    1.25
 -41  -5   0    0.29    1.21
  -5  46   0   -0.78    1.53
 -41  -5   0    4.17    2.40
  38   8   0   -2.01    1.30
  38   8   0    2.00    2.29
 -46  38   0    0.07    0.98
 -38  -8   0    1.10    1.15
 -38  -8   0   -1.32    1.98
  -8  46   0    1.92    1.86
  -8  46   0   -0.63    0.93
  -8  46   0   -0.26    0.79
  35  11   0    3.14    2.22
 -46  35   0    1.01    0.94
 -46  35   0   -1.06    1.84
  35  11   0    0.71    1.06
 -11  46   0   -0.97    1.01
 -11  46   0    0.50    1.54
 -35 -11   0   -1.75    0.86
 -35 -11   0    3.59    2.23
 -35 -11   0    2.65    1.29
 -11  46   0    0.36    0.67
  32  14   0    0.48    0.99
 -46  32   0    4.55    2.14
 -46  32   0    0.46    1.06
  32  14   0    2.10    2.19
 -14  46   0    2.03    1.70
 -32 -14   0    0.37    1.14
 -14  46   0   -0.97    1.07
 -32 -14   0   -0.41    1.84
 -14  46   0    0.82    0.62
 -32 -14   0   -0.67    1.08
  29  17   0    1.12    1.08
 -46  29   0    2.53    2.07
  29  17   0    1.01    2.11
 -46  29   0    0.01    0.94
 -29 -17   0   -0.63    1.01
 -17  46   0    1.51    0.65
 -17  46   0   -0.28    0.96
 -29 -17   0    0.16    1.53
 -29 -17   0   -1.05    0.92
 -17  46   0    2.05    1.62
  26  20   0    1.38    1.94
 -46  26   0   -0.68    0.79
  26  20   0    1.01    1.53
 -46  26   0    2.94    2.13
  26  20   0    0.56    1.01
 -26 -20   0   -1.02    1.22
 -26 -20   0    0.75    1.29
 -20  46   0   -0.64    0.56
 -26 -20   0    0.36    1.10
 -26 -20   0    0.07    0.97
 -20  46   0    2.27    1.76
 -46  23   0    1.42    1.91
  23  23   0   -1.95    1.55
  23  23   0    0.38    1.45
  23  23   0   -0.83    0.73
 -46  23   0    1.31    1.08
 -23  46   0   -0.97    1.05
 -23 -23   0   -0.72    1.15
 -23 -23   0    1.07    0.92
 -23  46   0    0.63    1.48
 -23  46   0    0.18    0.60
 -46  20   0    1.35    1.97
  20  26   0    1.43    1.70
  20  26   0   -1.61    1.36
  20  26   0    1.00    0.97
 -46  20   0    1.27    1.12
 -26  46   0    0.24    1.68
 -20 -26   0   -2.50    1.27
 -26  46   0   -0.36    0.71
 -20 -26   0    1.33    1.25
 -26  46   0   -2.96    1.08
  17  29   0    0.30    1.42
 -46  17   0    1.21    1.57
 -46  17   0   -0.08    1.69
  17  29   0   -1.17    1.34
  17  29   0    0.68    0.85
 -29  46   0   -0.92    0.65
 -29  46   0    1.43    0.86
 -29  46   0    0.76    0.51
 -17 -29   0    0.24    1.02
 -29  46   0    1.06    1.32
 -17 -29   0   -1.55    1.49
 -46  14   0   -0.63    0.92
 -46  14   0   -2.09    1.52
  14  32   0   -0.49    0.69
  14  32   0   -3.47    1.19
  14  32   0   -0.58    1.43
 -32  46   0    1.97    0.66
 -14 -32   0    2.11    1.47
 -32  46   0   -1.06    1.40
 -14 -32   0    2.03    1.21
 -32  46   0    1.54    0.84
  11  35   0   -1.60    1.29
 -46  11   0   -1.67    0.77
 -46  11   0   -1.00    1.49
  11  35   0    2.19    1.50
 -35  46   0   -0.13    0.71
 -11 -35   0    0.91    1.15
 -11 -35   0    1.25    1.46
 -35  46   0    0.17    0.61
 -35  46   0    1.58    1.64
   8  38   0   -0.71    1.32
 -46   8   0   -0.87    0.94
 -38  46   0   -1.87    1.60
  -8 -38   0    0.58    1.31
 -38  46   0    1.63    0.80
 -38  46   0    2.10    1.04
 -38  46   0    0.81    1.87
  -8 -38   0   -1.22    1.04
 -46   5   0   -1.60    1.10
   5  41   0   -3.46    1.14
 -46   5   0    2.65    2.11
   5  41   0   -3.71    1.35
 -41  46   0    0.61    0.83
  -5 -41   0    2.60    1.38
 -41  46   0   -2.16    1.73
  -5 -41   0    0.11    0.96
 -41  46   0   -1.45    1.00
 -41  46   0    2.07    1.65
   2  44   0   -1.54    1.20
 -46   2   0   -1.32    1.56
 -46   2   0   -2.49    1.11
 -44  46   0   -1.87    0.69
  -2 -44   0    0.58    0.96
 -44  46   0    2.50    2.22
 -47  43   0   -1.23    1.56
 -47  43   0   -1.04    0.81
  -4  47   0   -1.67    1.11
 -43  -4   0   -0.90    1.95
  -4  47   0    2.07    1.68
 -43  -4   0   -1.87    0.93
 -47  40   0   -2.87    1.40
 -47  40   0   -1.45    0.77
  40   7   0    0.99    2.18
  -7  47   0    2.05    0.91
  -7  47   0   -1.31    1.15
 -40  -7   0   -0.19    1.17
  -7  47   0    2.50    1.76
 -40  -7   0   -1.36    1.55
  37  10   0    2.36    2.16
  37  10   0    0.82    1.28
 -47  37   0    0.07    0.94
 -47  37   0    0.31    2.03
 -10  47   0    0.79    0.74
 -37 -10   0    0.68    1.27
 -10  47   0   -2.32    1.16
 -10  47   0   -0.78    1.01
 -37 -10   0    0.65    1.17
 -37 -10   0   -4.54    1.44
  34  13   0    0.35    1.67
  34  13   0   -0.64    1.00
 -47  34   0   -0.95    0.89
 -13  47   0   -0.19    1.62
 -13  47   0   -1.07    0.97
 -34 -13   0    0.19    1.09
 -13  47   0   -0.92    0.69
 -34 -13   0   -1.10    1.03
  31  16   0    4.00    2.25
  31  16   0    0.54    0.96
 -47  31   0   -0.19    0.87
 -47  31   0    2.03    2.07
 -16  47   0    1.82    1.31
 -16  47   0    1.05    0.68
 -31 -16   0    2.69    1.41
 -31 -16   0    0.80    1.82
 -16  47   0    1.97    1.86
 -31 -16   0    1.65    1.12
  28  19   0    3.81    2.19
  28  19   0   -0.42    0.92
 -47  28   0    1.59    1.88
 -47  28   0   -0.11    0.91
 -28 -19   0    1.14    1.18
 -19  47   0   -1.05    1.12
 -28 -19   0    1.97    1.53
 -28 -19   0   -0.19    0.93
 -19  47   0    0.66    1.54
 -19  47   0    0.12    0.58
 -28 -19   0    0.67    1.29
  25  22   0    0.55    1.65
  25  22   0   -0.42    0.87
 -47  25   0    1.94    1.91
 -47  25   0   -1.28    0.95
  25  22   0   -0.82    1.79
 -22  47   0    1.57    1.43
 -25 -22   0    0.24    1.35
 -25 -22   0   -0.04    0.96
 -25 -22   0   -0.30    0.74
 -25 -22   0    0.92    1.22
 -22  47   0   -0.24    0.59
 -22  47   0    1.55    1.30
  22  25   0    0.48    0.92
 -47  22   0   -1.41    1.62
 -47  22   0   -0.14    0.87
  22  25   0    1.89    1.77
  22  25   0    1.10    1.66
 -22 -25   0    3.15    1.37
 -22 -25   0    0.33    0.69
 -22 -25   0    0.98    0.75
 -25  47   0    2.06    1.95
 -25  47   0   -2.06    1.14
 -47  19   0    1.07    1.94
  19  28   0   -0.93    1.61
  19  28   0    3.81    1.77
  19  28   0    2.07    1.02
 -19 -28   0    1.42    1.24
 -28  47   0    1.78    1.60
 -28  47   0   -0.15    1.37
 -19 -28   0   -0.15    1.44
 -28  47   0    1.53    0.85
  16  31   0    0.00    1.50
  16  31   0    0.69    0.81
  16  31   0    0.94    1.47
 -47  16   0   -2.00    1.75
 -47  16   0   -1.31    0.83
 -31  47   0    0.34    0.53
 -31  47   0   -3.29    1.17
 -31  47   0   -1.69    0.67
 -31  47   0   -2.05    0.71
 -16 -31   0    0.25    1.07
 -16 -31   0    0.98    1.30
  13  34   0    0.30    1.51
  13  34   0    2.27    1.56
 -47  13   0   -0.54    0.96
 -13 -34   0    1.51    1.49
 -34  47   0   -0.12    0.85
 -34  47   0   -1.22    1.36
 -13 -34   0    1.12    1.20
 -34  47   0   -0.36    0.59
  10  37   0   -1.09    1.28
 -47  10   0    1.71    1.89
 -47  10   0    0.63    1.16
  10  37   0    2.61    1.54
 -10 -37   0    0.64    1.08
 -10 -37   0    0.26    1.34
 -37  47   0   -0.79    1.38
 -37  47   0   -1.04    0.86
 -37  47   0    0.43    0.71
 -47   7   0   -2.78    1.41
 -47   7   0    1.21    1.47
   7  40   0    0.76    1.32
  -7 -40   0   -0.24    1.36
 -40  47   0    0.72    0.80
 -40  47   0   -4.39    1.33
  -7 -40   0   -0.62    0.80
 -40  47   0   -1.22    1.62
 -47   4   0    2.89    1.56
   4  43   0   -0.22    1.44
 -47   4   0   -1.37    1.74
 -43  47   0   -1.59    0.74
  -4 -43   0   -1.09    0.84
 -43  47   0   -0.12    1.03
  -4 -43   0    2.79    1.59
 -43  47   0    0.09    1.83
 -48  42   0    1.11    1.88
  42   6   0   -2.52    1.70
 -48  42   0    2.10    1.24
  -6  48   0   -1.12    1.22
  -6  48   0    3.62    1.92
 -42  -6   0   -0.96    1.06
 -42  -6   0    0.43    1.88
 -48  39   0   -0.57    0.88
 -48  39   0    3.70    2.51
  39   9   0   -0.59    1.90
 -39  -9   0   -0.20    1.20
 -39  -9   0    3.45    2.10
  -9  48   0    1.96    1.85
  -9  48   0    0.99    1.11
  -9  48   0    1.75    0.86
 -48  36   0   -1.51    1.45
  36  12   0    0.33    1.17
  36  12   0   -0.42    2.17
 -48  36   0    0.03    1.02
 -12  48   0   -0.73    1.05
 -12  48   0    0.29    1.54
 -12  48   0    1.47    0.79
 -36 -12   0   -1.55    1.01
 -36 -12   0    3.42    1.30
  33  15   0   -2.73    1.87
 -48  33   0    0.03    1.54
 -48  33   0    0.80    1.06
  33  15   0    1.78    1.19
 -15  48   0    1.57    1.30
 -15  48   0    1.36    0.69
 -33 -15   0   -0.24    1.08
 -15  48   0   -2.82    1.14
 -48  30   0    0.29    1.00
  30  18   0    3.37    2.24
  30  18   0    0.43    0.96
 -48  30   0    3.70    2.56
 -18  48   0    1.67    1.62
 -18  48   0    1.60    0.64
 -30 -18   0   -1.55    1.56
 -30 -18   0    1.18    1.20
 -30 -18   0    0.41    0.97
 -30 -18   0    0.02    1.11
 -18  48   0    1.53    1.18
  27  21   0    0.70    0.96
  27  21   0    0.82    1.82
 -48  27   0    0.85    1.01
 -21  48   0    2.48    1.77
 -21  48   0   -3.05    0.98
 -27 -21   0   -0.28    1.18
 -27 -21   0   -1.19    1.52
 -27 -21   0    0.31    1.20
 -27 -21   0    2.18    1.07
 -21  48   0    2.64    0.73
 -48  24   0    0.66    1.27
  24  24   0    2.99    2.11
  24  24   0   -0.10    0.87
 -24 -24   0    0.44    0.90
 -24 -24   0    3.20    1.84
 -24 -24   0    2.27    1.34
 -24  48   0    0.81    1.66
 -24 -24   0    2.89    1.49
 -24  48   0    0.63    1.25
 -24  48   0    1.80    0.81
  21  27   0    1.34    1.76
  21  27   0   -0.44    1.43
  21  27   0    0.19    0.86
 -48  21   0    0.47    1.13
 -27  48   0   -0.06    1.23
 -27  48   0    0.38    0.64
 -27  48   0    0.40    1.64
 -21 -27   0    0.99    1.08
 -21 -27   0    0.76    1.94
 -48  18   0   -0.34    0.94
  18  30   0   -2.26    1.40
  18  30   0    0.27    0.83
  18  30   0   -0.43    1.49
 -30  48   0   -2.30    1.07
 -30  48   0    2.28    1.81
 -30  48   0    0.57    0.62
 -18 -30   0    3.52    1.34
 -18 -30   0    1.17    1.53
 -30  48   0   -0.47    0.74
 -30  48   0    0.71    0.50
 -48  15   0   -0.15    1.67
  15  33   0   -2.18    1.30
 -48  15   0    2.02    1.31
  15  33   0    1.90    1.58
 -15 -33   0   -0.87    1.44
 -33  48   0    0.37    0.86
 -33  48   0    2.43    0.95
 -33  48   0    1.48    0.64
 -15 -33   0   -1.54    0.88
 -33  48   0    1.70    1.64
 -48  12   0    1.99    2.21
 -48  12   0    2.47    1.42
  12  36   0    3.88    1.62
 -12 -36   0    3.33    1.70
 -12 -36   0    0.52    1.10
 -36  48   0    1.64    0.74
 -36  48   0    0.50    0.85
 -36  48   0    2.28    1.91
   9  39   0    0.14    1.47
 -48   9   0    0.58    2.23
 -48   9   0   -0.03    1.01
  -9 -39   0    0.12    1.40
  -9 -39   0    1.33    1.35
 -39  48   0    1.41    0.88
 -39  48   0    3.74    1.87
 -39  48   0   -1.41    1.38
 -48   6   0    1.62    1.36
   6  42   0   -1.38    1.34
 -48   6   0    2.31    2.12
 -42  48   0   -1.57    1.42
  -6 -42   0    1.56    1.17
 -42  48   0   -0.32    0.71
 -42  48   0    4.19    1.25
  -6 -42   0   -1.21    1.32
 -49  41   0    1.13    1.93
  41   8   0    0.01    2.01
 -49  41   0    0.65    1.13
  -8  49   0    1.15    1.48
  -8  49   0    2.91    0.90
 -41  -8   0   -0.35    2.12
 -41  -8   0    0.12    1.26
  -8  49   0    1.06    1.29
 -49  38   0    1.67    1.99
  38  11   0   -0.89    2.06
 -49  38   0   -0.92    0.90
 -11  49   0   -0.21    0.71
 -38 -11   0   -0.06    1.15
 -11  49   0    0.52    1.17
 -11  49   0    1.32    1.79
 -49  35   0    1.60    1.92
 -49  35   0   -0.35    1.03
  35  14   0   -1.71    0.82
  35  14   0   -2.24    1.64
 -35 -14   0   -1.87    1.20
 -14  49   0   -2.72    0.84
 -14  49   0    3.09    1.69
 -14  49   0    1.97    0.77
 -35 -14   0   -3.00    1.02
  32  17   0    0.05    1.79
 -49  32   0    0.29    1.06
  32  17   0    1.04    1.05
 -49  32   0   -1.22    1.64
 -17  49   0   -2.43    1.23
 -32 -17   0    2.15    1.08
 -17  49   0    0.15    0.65
 -32 -17   0    1.57    1.29
 -17  49   0    0.99    1.37
  29  20   0    2.56    2.20
  29  20   0   -2.21    0.74
 -49  29   0    2.29    1.24
 -49  29   0    1.28    1.95
 -20  49   0    0.68    1.76
 -20  49   0   -0.12    1.17
 -29 -20   0   -0.28    1.49
 -29 -20   0    0.17    1.11
 -29 -20   0   -0.55    1.04
 -29 -20   0    2.05    1.40
 -20  49   0    2.97    0.77
  26  23   0    0.72    0.96
 -49  26   0   -0.70    1.99
  26  23   0    3.18    1.94
 -26 -23   0   -0.52    1.39
 -26 -23   0   -0.67    0.85
 -26 -23   0   -0.19    0.94
 -23  49   0   -2.38    0.93
 -23  49   0    0.79    0.64
 -26 -23   0    1.23    1.31
 -23  49   0    1.61    1.62
  23  26   0    2.58    2.07
 -49  23   0    0.66    1.10
 -49  23   0   -0.71    1.78
  23  26   0   -0.41    0.93
 -23 -26   0    0.56    0.62
 -23 -26   0   -2.24    1.45
 -23 -26   0    0.12    0.63
 -26  49   0   -1.19    1.07
 -26  49   0    1.10    1.64
 -26  49   0    0.26    0.70
 -23 -26   0   -1.55    1.11
  20  29   0    0.36    0.91
 -49  20   0    1.36    1.23
 -49  20   0    0.16    2.16
  20  29   0   -0.52    1.55
 -29  49   0    0.66    1.68
 -29  49   0   -1.38    0.67
 -20 -29   0   -0.96    1.41
 -20 -29   0    1.08    1.20
 -29  49   0   -0.43    1.14
 -49  17   0   -1.20    1.76
 -49  17   0    1.30    1.27
  17  32   0   -1.62    1.36
 -32  49   0    0.64    0.55
 -32  49   0    0.61    1.25
 -17 -32   0   -0.90    1.20
 -32  49   0   -0.35    0.69
 -32  49   0    1.62    0.93
 -17 -32   0   -1.49    0.82
 -49  14   0   -1.81    1.69
  14  35   0    2.25    1.58
 -49  14   0   -0.76    1.08
 -35  49   0   -0.89    0.86
 -35  49   0   -2.51    1.31
 -14 -35   0    0.70    1.08
 -35  49   0   -1.56    0.52
 -14 -35   0    2.07    1.60
 -35  49   0   -2.17    0.92
 -49  11   0   -0.30    1.11
 -49  11   0   -1.19    1.77
  11  38   0   -0.74    1.42
 -11 -38   0   -2.78    1.29
 -38  49   0    2.09    1.91
 -38  49   0    6.25    2.11
 -38  49   0   -0.38    0.63
 -11 -38   0    0.79    1.18
 -49   8   0    0.01    1.10
 -49   8   0    0.00    2.08
   8  41   0    0.81    1.41
 -41  49   0   -1.13    1.77
 -41  49   0   -1.18    0.93
  -8 -41   0    1.66    1.96
 -41  49   0    1.11    0.76
  -8 -41   0    0.15    1.46
  40  10   0   -0.85    1.89
 -50  40   0    2.43    2.04
 -50  40   0    1.52    1.19
 -10  50   0    0.24    1.10
 -10  50   0   -1.55    0.81
 -40 -10   0    0.26    1.21
 -40 -10   0    2.60    2.12
 -10  50   0    1.67    1.76
 -50  37   0    1.26    1.78
  37  13   0    1.09    2.22
 -50  37   0    0.12    1.07
 -37 -13   0    2.01    1.26
 -13  50   0   -3.95    1.22
 -13  50   0    0.24    0.84
 -13  50   0   -2.68    1.01
 -37 -13   0    0.00    1.17
 -50  34   0    2.68    2.03
  34  16   0    0.80    2.02
  34  16   0   -1.41    1.03
 -50  34   0   -0.20    1.06
 -16  50   0   -1.31    1.33
 -16  50   0    0.96    0.71
 -34 -16   0   -0.43    1.12
 -16  50   0    0.32    1.20
  31  19   0    1.06    1.05
  31  19   0    0.86    2.01
 -50  31   0   -1.38    1.70
 -31 -19   0    0.88    1.25
 -19  50   0    2.38    1.83
 -31 -19   0    1.66    1.48
 -31 -19   0    4.04    1.27
 -19  50   0    1.29    0.72
 -19  50   0    1.47    1.29
  28  22   0   -1.33    1.59
 -50  28   0    0.92    2.20
  28  22   0    0.58    0.97
 -28 -22   0    3.45    2.13
 -28 -22   0   -1.31    1.11
 -28 -22   0    1.05    1.00
 -22  50   0   -0.79    1.42
 -22  50   0   -0.16    1.23
 -28 -22   0    0.91    1.15
 -22  50   0   -0.67    0.64
  25  25   0    0.03    1.68
 -50  25   0    0.10    1.26
  25  25   0    0.70    1.01
 -50  25   0    0.86    2.32
 -25  50   0   -1.01    1.11
 -25 -25   0    0.59    0.87
 -25 -25   0    1.71    0.86
 -25  50   0   -1.15    1.53
 -25 -25   0   -1.13    1.22
 -25  50   0    1.16    0.76
 -25 -25   0    1.08    1.67
  22  28   0   -0.80    0.94
 -50  22   0   -0.66    1.06
 -50  22   0    2.91    2.18
  22  28   0   -2.33    1.48
 -22 -28   0   -1.11    1.12
 -28  50   0    0.65    0.76
 -22 -28   0   -0.07    1.73
 -28  50   0    0.33    1.24
 -28  50   0    1.34    1.65
 -50  19   0    2.36    1.45
 -50  19   0    1.70    2.08
  19  31   0   -0.14    1.68
 -19 -31   0   -1.16    0.86
 -31  50   0    1.26    1.71
 -31  50   0    1.11    1.29
 -19 -31   0   -3.64    1.44
  16  34   0    1.67    1.73
 -50  16   0    1.80    2.06
 -50  16   0   -0.53    0.98
 -34  50   0   -2.38    1.36
 -16 -34   0    2.92    1.81
 -34  50   0    1.98    0.91
 -34  50   0    0.14    0.81
 -34  50   0    1.31    0.63
 -16 -34   0    0.96    1.12
 -50  13   0   -1.64    1.69
 -50  13   0    0.63    1.03
  13  37   0    2.57    1.57
 -37  50   0   -0.57    0.62
 -37  50   0    0.52    1.77
 -13 -37   0   -0.83    1.05
 -13 -37   0   -3.40    1.26
 -50  10   0   -4.22    1.37
  10  40   0   -1.31    1.57
 -50  10   0    1.39    1.33
 -40  50   0   -0.10    1.05
 -10 -40   0   -2.81    1.36
 -40  50   0   -0.56    1.64
 -40  50   0    3.13    1.82
 -10 -40   0   -2.04    1.18
 -51  36   0   -3.77    1.51
  36  15   0   -1.50    2.00
 -51  36   0   -0.51    1.12
 -15  51   0   -0.49    1.19
 -36 -15   0    0.11    1.10
 -36 -15   0   -0.46    1.09
 -15  51   0   -0.85    0.76
 -15  51   0   -0.59    1.27
  33  18   0    1.98    2.26
 -51  33   0   -1.17    1.83
 -51  33   0   -0.31    1.15
 -33 -18   0    1.68    1.23
 -18  51   0    0.21    0.76
 -33 -18   0   -0.15    1.40
 -18  51   0   -2.19    1.13
 -18  51   0    0.95    1.27
  30  21   0    5.21    2.32
 -51  30   0   -0.95    1.52
  30  21   0    2.10    1.15
 -51  30   0   -0.57    0.95
 -21  51   0   -0.63    0.68
 -21  51   0   -3.01    1.31
 -30 -21   0    0.99    1.24
 -21  51   0    1.47    1.32
 -30 -21   0    0.98    1.15
 -30 -21   0   -0.86    1.22
  27  24   0    2.17    1.98
 -51  27   0   -0.13    0.96
  27  24   0    0.68    0.93
 -51  27   0    3.83    2.43
 -24  51   0    0.91    1.22
 -27 -24   0    1.11    1.06
 -27 -24   0   -0.93    1.04
 -24  51   0    0.10    1.22
 -27 -24   0    1.05    1.80
 -27 -24   0    2.30    1.15
 -24  51   0    0.26    1.60
 -51  24   0   -0.76    1.99
  24  27   0    6.95    2.46
 -51  24   0    0.47    1.04
 -24 -27   0   -0.60    0.96
 -27  51   0    0.07    1.52
 -27  51   0    0.58    1.18
 -24 -27   0    1.19    1.70
 -51  21   0   -0.16    1.07
  21  30   0   -0.59    1.58
 -51  21   0    4.21    2.30
 -21 -30   0   -2.50    1.58
 -30  51   0    0.30    0.78
 -30  51   0   -1.13    1.51
 -30  51   0   -0.47    1.26
 -21 -30   0    1.88    1.24
 -51  18   0    0.22    2.05
 -51  18   0   -0.08    1.09
  18  33   0    1.25    1.66
 -18 -33   0    1.63    1.49
 -33  51   0    0.16    1.21
 -33  51   0    1.06    1.61
 -33  51   0    0.51    0.88
 -18 -33   0   -1.62    0.84
 -33  51   0   -0.26    0.61
 -33  51   0   -1.16    0.46
 -51  15   0    0.30    2.03
 -51  15   0   -0.27    1.04
  15  36   0    0.72    1.49
 -15 -36   0    1.52    1.33
 -36  51   0    0.76    0.65
 -36  51   0    0.76    0.90
 -36  51   0    2.42    0.95
 -15 -36   0    4.08    2.14
 -36  51   0    1.40    2.07
 -52  35   0   -0.75    1.01
 -52  35   0    0.65    1.73
  35  17   0    2.28    2.25
 -35 -17   0    1.63    1.30
 -17  52   0    2.99    1.39
 -17  52   0    0.44    0.74
 -35 -17   0   -0.53    1.14
 -17  52   0    0.43    1.55
 -52  32   0    0.54    1.93
 -52  32   0    0.63    1.10
  32  20   0   -1.89    1.64
 -32 -20   0   -0.14    1.29
 -20  52   0   -0.97    0.73
 -20  52   0   -0.84    1.10
 -32 -20   0    0.00    1.04
 -20  52   0   -0.17    1.66
 -52  29   0   -1.68    0.83
  29  23   0   -3.11    1.63
 -52  29   0   -5.01    1.49
 -29 -23   0    1.47    1.20
 -23  52   0   -1.41    0.69
 -23  52   0    0.89    1.46
 -23  52   0   -0.09    1.41
 -29 -23   0   -0.74    1.04
 -29 -23   0    0.96    1.33
  26  26   0   -0.06    1.96
 -52  26   0   -2.29    1.60
 -52  26   0    2.54    1.52
 -26 -26   0   -0.50    0.75
 -26 -26   0    0.14    1.06
 -26  52   0    2.06    1.48
 -26  52   0    2.36    2.02
 -26 -26   0   -0.07    0.79
 -26  52   0   -0.16    0.76
 -26 -26   0   -0.97    1.64
 -52  23   0    2.81    2.38
 -52  23   0    0.84    1.10
  23  29   0    0.99    1.90
 -29  52   0    1.64    0.89
 -29  52   0   -0.99    1.36
 -29  52   0   -2.47    1.22
 -23 -29   0   -0.41    1.64
 -23 -29   0    1.02    1.18
  20  32   0    2.97    1.83
 -52  20   0    4.10    2.62
 -52  20   0   -0.80    1.16
 -32  52   0   -0.56    1.54
 -20 -32   0   -1.37    1.02
 -20 -32   0   -4.48    1.42
 -32  52   0   -2.95    1.03
 -32  52   0    0.79    0.87
 -52  17   0   -0.63    1.92
 -52  17   0    0.05    1.06
  17  35   0   -1.64    1.36
 -35  52   0   -0.55    0.54
 -35  52   0    0.10    0.78
 -17 -35   0   -2.24    1.61
 -17 -35   0   -0.10    1.06
 -35  52   0    5.56    1.24
 -53  28   0   -0.36    1.86
  28  25   0   -3.65    1.62
 -53  28   0    0.28    1.15
 -28 -25   0   -0.15    1.15
 -25  53   0   -0.74    0.77
 -25  53   0    0.51    1.40
 -25  53   0    1.97    1.98
 -28 -25   0   -1.42    0.93
 -28 -25   0    0.93    1.28
 -53  25   0    1.50    2.13
 -53  25   0    0.22    1.34
  25  28   0    0.31    1.81
 -28  53   0   -2.37    0.82
 -28  53   0   -0.15    1.30
 -28  53   0    0.93    1.77
 -25 -28   0   -0.15    1.27
   1   0   1    2.69    0.53
   0  -1   1    4.87    0.68
   0  -1   1    2.16    0.38
  -1   1   1    2.64    0.70
  -1   0  -1    3.91    0.49
   1  -1  -1    4.65    0.55
   1  -1  -1    4.34    0.43
  -1   0  -1    1.45    0.36
   0   1  -1    3.68    0.46
   1  -1  -1    3.06    0.46
  -1  -2   1    8.04    0.68
  -1  -2   1    7.09    0.62
   3  -1   1    5.77    0.57
   3  -1   1    6.55    0.57
  -3   1  -1    6.61    0.59
   1   2  -1    6.73    0.66
   2  -3  -1    6.61    0.46
   2  -3  -1    7.45    0.42
   2  -3  -1    7.14    0.71
  -3   1  -1    5.97    0.53
   1   2  -1    5.35    0.59
  -3   1  -1    5.80    0.57
   2  -2   1   48.82    1.58
   2  -2   1   49.25    1.61
   2   0  -1   42.64    1.56
   0  -2  -1   46.82    1.48
   0  -2  -1   47.05    1.67
  -2   2  -1   37.17    1.51
   0  -2  -1   50.30    1.37
   2   0  -1   46.13    1.55
   5  -2   1    7.75    0.65
  -2  -3   1    7.95    0.79
   5  -2   1    6.65    0.65
  -3   5   1    6.23    0.73
  -2  -3   1    7.20    0.73
   5  -2   1    7.32    0.64
  -5   2  -1    7.33    0.64
  -5   2  -1    7.77    0.70
   3  -5  -1    7.22    0.48
   3  -5  -1    7.82    0.49
   2   3  -1    5.51    0.67
   2   3  -1    8.77    0.84
  -5   2  -1    8.29    0.74
   1  -3   1  142.53    3.72
   1  -3   1  154.88    3.66
   1  -3   1  146.21    3.68
  -2  -1  -1  151.56    3.27
   3  -2  -1  151.33    3.52
  -1   3  -1  142.80    3.76
   3  -2  -1  151.48    3.56
  -2  -1  -1  156.76    3.83
  -2  -1  -1  144.30    3.62
   4  -3   1  138.28    3.43
  -3  -1   1  139.89    3.62
   4  -3   1  118.92    3.47
  -3  -1   1  139.22    3.60
   4  -3   1  141.85    3.52
  -4   3  -1  137.07    3.51
   3   1  -1  140.89    3.61
   1  -4  -1  140.55    3.66
   3   1  -1  140.08    3.62
  -4   3  -1  140.60    3.56
  -4   7   1  369.99    8.27
   7  -3   1  379.59    8.02
  -4   7   1  359.87    7.70
  -3  -4   1  376.31    8.45
   7  -3   1  378.41    8.13
  -3  -4   1  365.13    8.22
  -4   7   1  360.00    7.54
   7  -3   1  367.91    8.26
  -7   3  -1  359.68    8.06
  -7   3  -1  360.28    8.22
   3   4  -1  370.16    8.25
  -7   3  -1  359.43    8.10
   3   4  -1  366.92    8.37
   4  -7  -1  356.19    7.71
   4  -7  -1  377.64    7.62
   4   0   1  140.45    3.55
   0  -4   1  137.92    3.66
   0  -4   1  139.80    3.53
  -4   0  -1  136.95    3.53
   0   4  -1  138.83    3.56
  -4   0  -1  135.35    3.58
  -4   0  -1  139.13    3.28
   0   4  -1  135.55    3.65
   4  -4  -1  139.05    3.30
   4  -4  -1  143.05    3.36
   3  -4   1   90.78    2.49
  -4   1   1   85.83    2.52
   3  -4   1   91.30    2.42
   1   3   1   73.75    2.47
   4  -1  -1   90.86    2.55
  -1  -3  -1   93.41    2.36
  -3   4  -1   83.34    2.45
  -1  -3  -1   91.40    2.64
  -3   4  -1   92.12    2.72
   4  -1  -1   91.01    2.54
   6  -4   1   29.61    1.45
  -2   6   1   24.38    0.85
  -4  -2   1   31.22    1.46
   6  -4   1   30.83    1.22
   6  -4   1   28.62    1.27
  -4  -2   1   26.79    1.39
  -2   6   1   29.86    1.40
   2  -6  -1   30.15    1.43
   2  -6  -1   30.49    0.93
  -6   4  -1   31.31    1.46
   4   2  -1   30.06    1.50
  -6   4  -1   30.75    1.28
  -6   4  -1   29.70    1.33
   4   2  -1   28.29    1.46
  -4  -5   1   34.57    1.80
   9  -4   1   37.08    1.48
   9  -4   1   34.58    1.73
  -5   9   1   35.42    1.29
   9  -4   1   34.67    1.57
  -5   9   1   34.04    1.43
  -5   9   1   36.34    1.71
  -4  -5   1   35.24    1.79
   4   5  -1   38.62    1.96
  -9   4  -1   33.87    1.76
   5  -9  -1   37.49    1.50
  -9   4  -1   36.53    1.57
  -9   4  -1   35.26    1.68
   6  -1   1  458.10    9.74
   6  -1   1  453.90    9.75
  -1  -5   1  440.07    9.72
  -5   6   1  449.93    9.51
  -5   6   1  449.17    9.44
  -1  -5   1  452.80   10.00
   6  -1   1  464.35    9.73
   1   5  -1  449.86    9.80
   5  -6  -1  459.25    9.53
   5  -6  -1  447.09    9.48
  -6   1  -1  468.70    9.84
  -6   1  -1  450.29    9.67
  -6   1  -1  458.19    9.82
   1   5  -1  454.98    9.99
   2  -5   1   75.86    2.21
  -5   3   1   62.86    2.15
   3   2   1   80.39    2.36
   3   2   1   62.06    2.12
   2  -5   1   79.65    2.46
  -5   3   1   77.00    2.27
   2  -5   1   80.67    2.14
  -2   5  -1   77.40    2.27
  -2   5  -1   76.45    2.44
  -3  -2  -1   78.60    2.23
   5  -3  -1   78.77    2.25
  -3  -2  -1   77.31    2.36
  -3  -2  -1   77.77    2.05
   5  -3  -1   76.82    2.29
   5  -5   1  227.43    5.17
   0   5   1  226.44    5.38
   5  -5   1  230.26    5.08
   5  -5   1  224.53    5.57
  -5   0   1  224.57    5.47
  -5   0   1  227.78    5.50
   0  -5  -1  221.63    5.40
  -5   5  -1  228.32    5.27
  -5   5  -1  222.97    5.13
   0  -5  -1  225.66    4.74
   5   0  -1  223.21    5.46
  -5   5  -1  222.57    5.52
   5   0  -1  220.07    5.47
   8  -5   1  166.27    4.11
   8  -5   1  171.71    4.63
  -5  -3   1  176.31    4.69
  -3   8   1  170.61    4.44
   8  -5   1  172.18    4.30
  -3   8   1  166.12    3.92
  -8   5  -1  175.74    4.28
  -8   5  -1  178.61    4.39
   3  -8  -1  171.33    3.99
  -8   5  -1  168.35    4.58
   3  -8  -1  164.35    4.41
   5   3  -1  177.01    4.70
   5   3  -1  170.42    4.74
  -5  -6   1   88.07    3.14
  -6  11   1   92.20    2.86
  11  -5   1   89.36    2.89
  -5  -6   1   92.63    2.62
  -5  -6   1   94.23    3.46
  11  -5   1   95.68    2.80
  11  -5   1  100.11    3.43
  -6  11   1   91.99    2.60
  -6  11   1   95.51    3.11
   6 -11  -1   93.38    2.93
   5   6  -1   95.74    3.42
 -11   5  -1   91.52    3.05
 -11   5  -1   92.73    3.40
 -11   5  -1   95.12    2.92
  -6   8   1   26.94    1.21
  -2  -6   1   28.94    1.44
   8  -2   1   28.06    1.29
   8  -2   1   27.79    1.45
   8  -2   1   27.97    1.40
  -2  -6   1   27.81    1.56
  -6   8   1   25.68    1.27
  -8   2  -1   27.38    1.44
   6  -8  -1   28.14    1.32
  -8   2  -1   25.89    1.35
   2   6  -1   27.77    1.49
   6  -8  -1   29.56    1.32
   2   6  -1   26.95    1.54
  -8   2  -1   27.96    1.48
  -6   5   1   28.69    1.29
   1  -6   1   27.55    1.42
   5   1   1   29.50    1.17
   5   1   1   27.09    1.26
   1  -6   1   27.24    1.25
   1  -6   1   29.60    1.14
  -6   5   1   29.17    1.26
   5   1   1   29.59    1.29
  -5  -1  -1   28.41    1.14
  -5  -1  -1   29.23    1.33
   6  -5  -1   28.35    1.27
   6  -5  -1   26.30    1.29
  -1   6  -1   29.64    1.49
  -5  -1  -1   28.91    1.39
  -1   6  -1   29.32    1.30
   4  -6   1  314.38    6.73
   2   4   1  310.77    6.84
   2   4   1  278.35    6.39
   4  -6   1  320.90    6.90
  -6   2   1  316.89    7.24
   2   4   1  326.90    7.15
  -6   2   1  320.47    7.23
  -2  -4  -1  324.94    6.78
  -4   6  -1  322.31    6.99
  -2  -4  -1  318.87    7.21
  -2  -4  -1  316.56    6.44
   6  -2  -1  315.84    7.18
   6  -2  -1  326.30    7.27
  -4   6  -1  310.42    6.80
  -4   6  -1  306.73    7.41
   7  -6   1   24.26    1.06
  -6  -1   1   22.80    1.46
   7  -6   1   22.81    1.15
   7  -6   1   22.51    1.43
  -1   7   1   24.80    0.91
  -6  -1   1   24.37    1.42
  -1   7   1   24.61    1.30
   6   1  -1   22.58    1.44
  -7   6  -1   23.85    1.14
  -7   6  -1   22.99    1.21
   1  -7  -1   24.10    1.32
   6   1  -1   21.53    1.41
  -7   6  -1   23.53    1.44
  -4  10   1   21.05    1.21
  -6  -4   1   22.49    1.68
  10  -6   1   21.46    1.15
  10  -6   1   20.58    1.59
  10  -6   1   22.27    1.34
  -4  10   1   20.96    1.39
   4 -10  -1   19.82    1.44
 -10   6  -1   22.56    1.41
 -10   6  -1   22.20    1.31
 -10   6  -1   23.15    1.65
   4 -10  -1   21.50    1.28
   6   4  -1   21.04    1.72
   6   4  -1   20.99    1.68
  -6  -7   1   52.22    2.53
  -7  13   1   51.26    2.15
  -6  -7   1   49.26    1.84
  -6  -7   1   51.52    1.81
  13  -6   1   49.53    1.97
  -6  -7   1   54.27    2.39
  13  -6   1   49.03    2.62
  13  -6   1   50.80    2.15
  -7  13   1   51.62    2.25
   7 -13  -1   50.69    2.22
 -13   6  -1   50.82    2.10
 -13   6  -1   49.41    2.54
   6   7  -1   45.29    2.58
 -13   6  -1   51.56    2.29
   6   7  -1   53.11    2.72
  -7  10   1  303.20    6.92
  -3  -7   1  287.85    6.96
  10  -3   1  292.07    7.24
  10  -3   1  298.20    6.98
  10  -3   1  291.89    6.82
  -7  10   1  294.12    6.72
  -3  -7   1  301.95    7.40
 -10   3  -1  303.22    7.00
 -10   3  -1  298.84    7.26
 -10   3  -1  307.29    7.13
   3   7  -1  302.00    7.39
   7 -10  -1  298.14    6.92
   3   7  -1  295.89    7.08
   0  -7   1   27.27    1.30
   7   0   1   25.50    1.28
  -7   7   1   24.70    1.32
  -7   7   1   24.57    1.29
   7   0   1   25.42    1.26
   0  -7   1   26.21    1.47
   7   0   1   26.83    1.32
  -7   0  -1   26.22    1.36
   0   7  -1   26.35    1.48
  -7   0  -1   25.39    1.31
   0   7  -1   27.60    1.37
  -7   0  -1   22.94    1.29
   7  -7  -1   26.50    1.35
   7  -7  -1   25.04    1.41
   4   3   1   70.23    2.24
  -7   4   1   68.83    2.35
   3  -7   1   68.54    2.05
   4   3   1   69.47    1.92
  -7   4   1   68.28    2.34
   3  -7   1   69.11    1.92
   4   3   1   69.30    2.15
  -4  -3  -1   68.67    1.94
  -3   7  -1   70.43    2.15
  -4  -3  -1   68.59    2.33
  -3   7  -1   70.73    2.44
   7  -4  -1   70.22    2.33
  -4  -3  -1   70.51    2.16
  -3   7  -1   68.08    1.95
   7  -4  -1   69.13    2.40
   1   6   1  980.54   19.99
  -7   1   1  986.27   20.32
  -7   1   1  999.85   20.38
   6  -7   1  982.10   19.54
   1   6   1  982.48   19.48
   6  -7   1  987.00   20.52
   6  -7   1  959.12   19.72
  -6   7  -1  977.81   20.44
   7  -1  -1  992.66   20.28
  -1  -6  -1  953.39   20.08
  -6   7  -1  989.01   19.68
  -6   7  -1  976.95   19.83
  -1  -6  -1 1000.00   19.30
   7  -1  -1  986.97   20.36
  -1  -6  -1  954.67   19.23
   9  -7   1   66.62    2.21
  -7  -2   1   65.40    2.70
  -2   9   1   63.88    2.00
   9  -7   1   63.20    2.62
  -7  -2   1   67.60    2.76
   9  -7   1   63.27    2.00
  -2   9   1   70.14    2.37
   7   2  -1   65.61    2.69
  -9   7  -1   64.51    2.13
  -9   7  -1   62.89    2.61
   2  -9  -1   64.38    2.37
   7   2  -1   69.05    2.74
  -9   7  -1   64.94    2.29
  -7  -5   1  259.97    6.90
  -5  12   1  257.85    6.36
  12  -7   1  252.06    6.20
  -5  12   1  257.98    6.18
  12  -7   1  258.52    6.88
  -7  -5   1  263.60    6.00
  12  -7   1  264.01    6.10
   5 -12  -1  262.00    6.30
   7   5  -1  257.39    6.96
 -12   7  -1  253.51    6.19
   7   5  -1  265.44    6.89
 -12   7  -1  263.94    6.96
 -12   7  -1  260.24    6.41
  -7  -8   1   12.26    0.99
  15  -7   1   14.56    1.71
  -7  -8   1   12.20    0.99
  -7  -8   1   12.75    1.59
  -7  -8   1   13.47    1.48
  15  -7   1   13.50    1.17
  -8  15   1   15.56    1.38
  15  -7   1   13.02    1.18
  -8  15   1   12.36    1.29
   7   8  -1   12.19    1.65
   8 -15  -1   14.27    1.44
 -15   7  -1   12.73    1.37
   7   8  -1   12.32    1.57
 -15   7  -1   17.61    1.76
 -15   7  -1   13.68    1.18
  -4  -8   1   78.13    2.28
  -4  -8   1   79.93    2.86
  -4  -8   1   80.11    3.14
  -8  12   1   78.82    2.66
  -8  12   1   83.94    2.85
  12  -4   1   80.79    2.66
  12  -4   1   78.29    2.77
  12  -4   1   80.58    3.09
   4   8  -1   78.39    2.87
 -12   4  -1   81.04    2.91
 -12   4  -1   78.61    2.72
 -12   4  -1   80.31    3.10
   8 -12  -1   74.72    2.82
   4   8  -1   78.58    3.08
  -8   9   1   10.20    1.12
  -8   9   1   10.67    1.13
  -1  -8   1   10.90    1.22
   9  -1   1   10.81    1.10
  -1  -8   1    9.81    1.07
   9  -1   1   12.00    1.15
   9  -1   1    9.84    0.92
   1   8  -1   10.33    1.14
  -9   1  -1   11.07    1.16
   8  -9  -1   10.14    1.11
  -9   1  -1   12.42    1.19
  -9   1  -1   11.04    1.13
   1   8  -1    8.89    1.16
   8  -9  -1   12.73    1.13
   2  -8   1   43.10    1.92
  -8   6   1   47.31    1.92
  -8   6   1   44.08    1.83
   6   2   1   43.94    1.72
   2  -8   1   44.71    1.57
   6   2   1   45.68    1.68
   6   2   1   41.05    1.68
   2  -8   1   43.88    1.44
   8  -6  -1   45.22    1.90
  -6  -2  -1   44.42    1.67
  -2   8  -1   43.45    2.02
  -6  -2  -1   43.29    1.76
  -6  -2  -1   47.76    1.97
  -2   8  -1   45.04    1.69
   8  -6  -1   44.92    1.96
  -6  -2  -1   44.69    1.83
  -8   3   1  126.97    3.76
   3   5   1  128.19    3.51
   3   5   1  131.26    3.34
   5  -8   1  125.96    3.19
   3   5   1  131.37    3.10
   5  -8   1  127.58    3.05
  -8   3   1  129.20    3.77
  -3  -5  -1  125.36    3.10
  -5   8  -1  131.10    4.05
  -5   8  -1  130.65    3.18
   8  -3  -1  130.56    3.76
   8  -3  -1  129.77    3.83
  -3  -5  -1  130.79    3.26
  -3  -5  -1  125.06    3.22
  -5   8  -1  126.15    3.34
  -3  -5  -1  130.72    3.63
   0   8   1  325.23    6.44
   0   8   1  320.16    7.28
  -8   0   1  315.40    7.71
   8  -8   1  315.68    7.81
   8  -8   1  310.34    7.01
   8  -8   1  316.47    6.83
  -8   0   1  320.26    7.82
   0   8   1  312.97    6.48
  -8   8  -1  328.31    7.19
  -8   8  -1  320.91    6.98
   8   0  -1  319.19    7.77
   8   0  -1  305.11    7.67
  -8   8  -1  322.63    7.82
   0  -8  -1  305.44    7.33
  -8  -3   1  316.37    7.86
  -8  -3   1  316.90    7.06
  11  -8   1  316.67    7.94
  -3  11   1  305.35    6.32
  -3  11   1  317.08    7.31
  11  -8   1  303.55    7.12
  -8  -3   1  308.70    7.99
  -3  11   1  311.84    7.07
  11  -8   1  312.43    6.96
 -11   8  -1  297.96    7.78
   8   3  -1  310.92    7.95
   3 -11  -1  314.50    7.34
   8   3  -1  307.29    7.89
 -11   8  -1  315.82    7.10
 -11   8  -1  306.42    7.29
  -6  14   1   87.74    2.96
  14  -8   1   75.78    3.31
  -8  -6   1   83.92    2.67
  -8  -6   1   86.51    2.65
  -8  -6   1   82.62    3.41
  14  -8   1   84.41    2.72
  14  -8   1   82.60    2.83
  -6  14   1   87.22    2.98
 -14   8  -1   81.84    3.00
   8   6  -1   83.72    3.53
 -14   8  -1   84.90    2.85
 -14   8  -1   85.51    3.43
   6 -14  -1   85.68    3.03
   8   6  -1   86.15    3.50
  -8  -9   1   25.44    1.98
  -8  -9   1   25.35    1.86
  -8  -9   1   24.42    1.33
  -9  17   1   22.04    1.66
  17  -8   1   23.34    1.93
  -9  17   1   24.65    1.60
  -8  -9   1   21.85    1.29
  17  -8   1   25.16    1.63
  17  -8   1   22.50    1.48
   8   9  -1   25.48    2.07
   9 -17  -1   26.00    1.89
 -17   8  -1   23.39    1.52
   8   9  -1   28.80    2.33
 -17   8  -1   23.55    1.70
 -17   8  -1   23.83    2.16
  -5  -9   1   14.00    1.54
  -5  -9   1   12.34    0.91
  -5  -9   1   13.84    1.00
  -5  -9   1   13.08    1.38
  14  -5   1   12.83    1.19
  14  -5   1   16.12    1.77
  -9  14   1   14.67    1.40
  14  -5   1   12.69    1.26
 -14   5  -1   15.52    1.35
 -14   5  -1   12.97    1.64
   9 -14  -1   14.97    1.44
 -14   5  -1   13.00    1.40
   5   9  -1   17.72    1.78
  -9  11   1   12.33    1.29
  -2  -9   1   11.00    1.40
  11  -2   1    9.81    1.09
  -9  11   1   12.61    1.38
  11  -2   1   11.97    1.25
  -2  -9   1   11.80    1.28
  11  -2   1   12.96    1.39
  -2  -9   1   12.03    0.81
   2   9  -1   12.64    1.34
   2   9  -1   10.56    1.34
 -11   2  -1   10.51    1.34
 -11   2  -1   12.24    1.32
 -11   2  -1   10.82    1.14
   9 -11  -1   10.10    1.18
   8   1   1  121.08    3.39
   1  -9   1  121.85    3.13
   8   1   1  126.56    3.52
  -9   8   1  122.92    3.66
  -9   8   1  120.60    3.61
   8   1   1  122.82    3.47
   1  -9   1  124.50    3.83
  -8  -1  -1  120.90    3.54
  -8  -1  -1  114.72    3.45
   9  -8  -1  115.31    3.73
  -8  -1  -1  128.12    3.95
  -8  -1  -1  122.81    3.50
   9  -8  -1  117.51    3.56
  -1   9  -1  118.73    3.72
  -1   9  -1  121.14    3.33
   5   4   1   23.78    1.26
   4  -9   1   23.02    0.94
   4  -9   1   20.60    1.01
  -9   5   1   25.03    1.56
   5   4   1   22.98    1.26
   5   4   1   23.44    1.18
  -9   5   1   22.45    1.49
  -4   9  -1   22.08    1.18
  -4   9  -1   25.47    1.52
   9  -5  -1   22.83    1.63
  -5  -4  -1   23.28    1.27
  -5  -4  -1   21.24    1.39
  -4   9  -1   22.39    1.01
  -5  -4  -1   23.58    1.20
  -5  -4  -1   23.38    1.45
   9  -5  -1   22.45    1.53
   2   7   1  721.30   14.68
   7  -9   1  723.55   14.54
   2   7   1  735.07   15.14
  -9   2   1  726.71   15.67
  -9   2   1  701.51   15.58
   2   7   1  725.07   14.62
   7  -9   1  733.44   14.79
   2   7   1  727.85   14.67
   7  -9   1  749.14   15.96
  -2  -7  -1  736.85   14.58
  -7   9  -1  715.88   15.77
   9  -2  -1  720.95   15.69
  -7   9  -1  719.82   14.71
  -2  -7  -1  731.00   14.38
   9  -2  -1  707.58   15.53
  -7   9  -1  725.76   14.94
  -2  -7  -1  707.02   15.24
  10  -9   1  818.32   16.44
  -9  -1   1  811.21   17.52
  -9  -1   1  807.36   16.75
  -1  10   1  796.88   15.91
  -9  -1   1  798.56   17.62
  -1  10   1  815.25   16.90
  10  -9   1  809.68   17.65
  10  -9   1  847.63   16.69
 -10   9  -1  828.14   16.87
   1 -10  -1  791.45   16.97
   9   1  -1  823.31   17.63
   9   1  -1  808.91   17.59
 -10   9  -1  793.09   17.55
 -10   9  -1  802.92   16.60
  -9  -4   1   15.08    1.22
  -9  -4   1   16.67    1.19
  -4  13   1   15.74    1.34
  13  -9   1   16.16    1.25
  -9  -4   1   16.52    1.74
  -9  -4   1   14.31    1.82
  13  -9   1   16.47    1.15
  -4  13   1   14.26    1.33
  13  -9   1   15.65    1.75
  -4  13   1   15.06    0.88
 -13   9  -1   17.82    1.28
 -13   9  -1   15.94    1.79
   4 -13  -1   16.43    1.44
 -13   9  -1   16.33    1.38
   9   4  -1   14.21    1.72
   9   4  -1   17.35    1.86
  -7  16   1   39.90    2.12
  16  -9   1   41.81    1.99
  16  -9   1   43.14    1.89
  -7  16   1   40.35    2.00
  -9  -7   1   40.58    1.80
  -9  -7   1   41.25    1.78
  16  -9   1   42.80    2.48
  -9  -7   1   42.48    2.49
 -16   9  -1   40.67    1.92
   9   7  -1   43.05    2.62
 -16   9  -1   41.91    2.59
   7 -16  -1   40.26    2.16
   9   7  -1   41.97    2.53
 -16   9  -1   43.15    2.14
  19  -9   1    0.30    0.58
  -9 -10   1    0.03    0.45
  -9 -10   1   -2.00    0.61
  19  -9   1    0.20    0.94
  -9 -10   1    0.35    0.45
 -10  19   1    1.50    0.83
  -9 -10   1    0.54    0.89
 -10  19   1   -0.46    0.56
  19  -9   1    0.89    0.59
 -19   9  -1   -0.46    0.60
  10 -19  -1   -0.39    0.76
   9  10  -1    0.92    0.92
   9  10  -1   -0.01    0.84
 -19   9  -1   -0.31    0.82
 -19   9  -1    0.01    0.58
  16  -6   1   10.38    1.04
  16  -6   1   11.21    1.62
  -6 -10   1    9.62    0.90
  -6 -10   1   10.53    1.26
  16  -6   1    9.86    1.16
  -6 -10   1   10.66    0.91
  -6 -10   1    9.83    1.35
 -10  16   1   10.33    1.29
 -16   6  -1   11.61    1.25
 -16   6  -1   10.96    1.29
 -16   6  -1   10.83    1.59
  10 -16  -1   11.63    1.38
   6  10  -1   11.88    1.61
  -3 -10   1    4.99    0.60
  13  -3   1    5.60    0.84
 -10  13   1    4.93    1.01
  -3 -10   1    3.99    0.59
  -3 -10   1    2.35    0.92
  13  -3   1    5.08    0.96
  13  -3   1    4.73    1.11
 -10  13   1    4.78    1.03
  -3 -10   1    5.05    0.91
 -13   3  -1    5.14    1.22
   3  10  -1    5.67    1.19
 -13   3  -1    3.66    0.92
 -13   3  -1    4.86    1.36
  10 -13  -1    4.52    1.03
 -13   3  -1    3.01    0.77
   3  10  -1    6.16    1.05
  10   0   1   14.44    1.32
 -10  10   1   16.14    1.53
 -10  10   1   17.24    1.68
   0 -10   1   15.24    1.11
   0 -10   1   16.16    1.50
  10   0   1   16.29    1.51
  10   0   1   15.97    1.19
 -10   0  -1   14.94    1.37
  10 -10  -1   16.02    1.64
   0  10  -1   17.32    1.37
 -10   0  -1   16.16    1.44
 -10   0  -1   13.89    1.73
   0  10  -1   16.58    1.51
  10 -10  -1   16.32    1.41
 -10   0  -1   16.79    1.42
   7   3   1   76.89    2.51
   7   3   1   76.62    2.52
   3 -10   1   77.42    2.86
 -10   7   1   80.39    2.95
   3 -10   1   74.15    2.10
   7   3   1   76.46    2.52
   3 -10   1   79.04    2.02
 -10   7   1   77.99    2.82
  -7  -3  -1   74.74    2.58
  -3  10  -1   76.12    2.38
  10  -7  -1   77.72    2.86
  -7  -3  -1   77.89    2.60
  -7  -3  -1   81.83    2.95
  -7  -3  -1   75.19    2.64
  10  -7  -1   75.39    3.03
  -3  10  -1   75.34    2.93
   6 -10   1   63.30    1.89
   4   6   1   63.98    2.12
   4   6   1   62.29    2.24
 -10   4   1   61.45    2.63
 -10   4   1   66.73    2.77
   4   6   1   63.95    2.06
   4   6   1   63.42    2.22
   6 -10   1   62.19    1.71
  -4  -6  -1   59.16    2.36
  10  -4  -1   63.09    2.65
  10  -4  -1   63.93    2.72
  -4  -6  -1   64.17    2.17
  -6  10  -1   61.97    2.86
  -4  -6  -1   60.29    2.03
  -6  10  -1   60.68    1.84
  -4  -6  -1   63.51    2.08
  -6  10  -1   63.65    2.09
   9 -10   1  398.35    8.39
   1   9   1  405.71    8.95
   9 -10   1  395.87    9.73
   9 -10   1  402.73    8.61
 -10   1   1  398.14    9.65
   1   9   1  398.86    8.30
 -10   1   1  390.87    9.54
  10  -1  -1  390.90    9.53
  -1  -9  -1  406.97    8.27
  10  -1  -1  407.02    9.75
  -9  10  -1  411.51    8.59
  -9  10  -1  385.18    9.63
  -9  10  -1  405.34    8.83
  -1  -9  -1  402.66    9.11
 -10  -2   1   94.44    3.63
 -10  -2   1   97.74    3.75
  12 -10   1  100.15    2.79
 -10  -2   1   95.84    2.94
  12 -10   1  100.95    2.96
  -2  12   1   94.41    2.32
  12 -10   1   94.19    3.70
  -2  12   1   94.35    3.07
  10   2  -1   98.07    3.70
  10   2  -1   98.07    3.89
 -12  10  -1   98.66    3.70
   2 -12  -1   98.21    3.19
 -12  10  -1   98.01    3.10
 -12  10  -1   88.76    2.83
  15 -10   1   22.96    1.94
  -5  15   1   19.78    1.44
 -10  -5   1   15.89    1.91
 -10  -5   1   19.71    1.34
 -10  -5   1   19.39    1.31
  15 -10   1   20.26    1.41
  -5  15   1   19.12    1.04
 -10  -5   1   19.19    1.99
  -5  15   1   18.19    1.51
  15 -10   1   20.29    1.26
 -15  10  -1   17.72    1.31
   5 -15  -1   17.28    1.42
  10   5  -1   18.42    1.90
 -15  10  -1   17.46    1.44
  10   5  -1   21.20    1.90
 -15  10  -1   17.49    1.95
  18 -10   1   19.61    1.32
  -8  18   1   18.93    1.66
  -8  18   1   17.42    1.42
 -10  -8   1   21.17    1.94
 -10  -8   1   17.74    1.25
 -10  -8   1   17.78    1.25
  18 -10   1   18.08    1.86
  18 -10   1   20.08    1.49
  10   8  -1   19.78    1.94
   8 -18  -1   18.88    1.65
 -18  10  -1   16.88    1.53
 -18  10  -1   17.89    1.89
 -18  10  -1   21.24    1.50
  10   8  -1   19.75    2.09
 -11  21   1    3.23    0.86
 -10 -11   1    2.19    0.95
  21 -10   1    2.78    0.80
  21 -10   1    3.88    0.82
 -10 -11   1    2.88    1.12
 -10 -11   1    4.12    0.75
 -10 -11   1    3.23    0.72
  21 -10   1    4.62    1.30
 -11  21   1    2.92    0.99
  10  11  -1    1.89    1.11
 -21  10  -1    2.22    0.86
 -21  10  -1    3.66    0.86
 -21  10  -1    4.62    1.57
  10  11  -1    3.30    1.12
 -21  10  -1    1.97    1.11
  11 -21  -1    4.36    1.14
  -7 -11   1   24.13    1.76
  18  -7   1   25.88    2.09
  18  -7   1   27.90    1.73
  -7 -11   1   25.64    2.05
  -7 -11   1   24.89    1.34
  18  -7   1   27.30    1.65
  -7 -11   1   25.44    1.31
 -11  18   1   26.50    1.92
   7  11  -1   26.53    2.19
 -18   7  -1   24.56    2.40
  11 -18  -1   26.90    1.94
 -18   7  -1   24.43    2.06
 -18   7  -1   26.08    1.65
   7  11  -1   24.95    2.16
  15  -4   1   16.53    1.38
  -4 -11   1   17.83    1.77
  -4 -11   1   15.67    0.95
 -11  15   1   13.64    1.49
  -4 -11   1   13.93    0.92
 -11  15   1   15.78    1.50
  15  -4   1   17.46    1.65
  15  -4   1   15.09    1.20
  -4 -11   1   16.04    1.36
 -15   4  -1   13.05    1.65
   4  11  -1   16.32    1.53
  11 -15  -1   17.28    1.60
 -15   4  -1   16.74    1.49
   4  11  -1   15.28    1.69
 -15   4  -1   18.47    2.16
 -15   4  -1   15.83    1.31
  -1 -11   1   28.06    1.09
 -11  12   1   28.13    1.97
  -1 -11   1   27.25    1.08
  -1 -11   1   26.25    1.42
  -1 -11   1   27.57    1.86
  12  -1   1   28.97    1.59
 -11  12   1   30.10    1.93
  12  -1   1   27.53    1.69
  12  -1   1   25.82    1.92
   1  11  -1   28.27    2.01
 -12   1  -1   27.24    1.74
 -12   1  -1   29.57    2.04
 -12   1  -1   27.48    2.23
   1  11  -1   27.44    1.70
 -12   1  -1   27.29    1.71
  11 -12  -1   30.33    1.82
 -11   9   1   17.36    1.69
   9   2   1   17.51    1.45
 -11   9   1   19.48    1.75
   9   2   1   16.47    1.32
   9   2   1   16.69    1.31
   2 -11   1   17.84    0.95
   2 -11   1   16.16    1.66
  -9  -2  -1   17.57    1.38
  -2  11  -1   17.88    1.32
  -2  11  -1   16.72    1.53
  -9  -2  -1   15.61    1.66
  -9  -2  -1   18.28    1.56
  -9  -2  -1   17.05    1.44
  11  -9  -1   18.02    1.70
  11  -9  -1   16.55    1.64
   6   5   1   37.50    1.93
   5 -11   1   39.95    1.16
   6   5   1   38.19    1.68
   6   5   1   39.34    1.77
   5 -11   1   37.31    1.31
   6   5   1   36.55    1.69
 -11   6   1   36.99    2.13
 -11   6   1   37.00    2.15
  11  -6  -1   36.46    2.04
  -5  11  -1   36.14    2.03
  -5  11  -1   41.12    2.38
  -5  11  -1   37.69    1.59
  -5  11  -1   37.60    1.30
  -6  -5  -1   39.59    1.80
  -6  -5  -1   38.48    1.93
  -6  -5  -1   39.27    1.87
  11  -6  -1   41.71    2.44
  -6  -5  -1   40.79    1.75
 -11   3   1   36.54    2.26
   8 -11   1   35.96    1.40
   3   8   1   37.16    1.65
   3   8   1   35.80    1.72
   8 -11   1   37.83    2.37
   3   8   1   35.52    1.53
 -11   3   1   34.77    2.24
   8 -11   1   36.71    1.25
   3   8   1   36.91    1.63
  -3  -8  -1   36.56    1.30
  -3  -8  -1   39.26    1.59
  11  -3  -1   37.67    2.49
  -8  11  -1   38.38    2.33
  11  -3  -1   35.68    2.18
  -8  11  -1   37.83    1.42
  -8  11  -1   33.18    1.59
  -3  -8  -1   36.65    1.88
   0  11   1  227.58    5.61
 -11   0   1  222.81    6.45
 -11   0   1  230.90    6.44
  11 -11   1  232.42    6.55
 -11   0   1  226.42    5.56
  11 -11   1  225.11    5.17
   0  11   1  228.66    4.96
  11 -11   1  222.45    5.34
 -11  11  -1  228.20    6.43
 -11  11  -1  223.91    5.56
   0 -11  -1  226.39    4.93
  11   0  -1  226.02    6.54
  11   0  -1  225.03    6.33
   0 -11  -1  219.16    5.74
 -11  11  -1  227.42    5.31
 -11  -3   1  200.94    6.16
  14 -11   1  210.31    6.21
  -3  14   1  206.81    5.24
  14 -11   1  206.39    5.01
 -11  -3   1  205.41    5.22
  -3  14   1  204.84    4.55
  -3  14   1  202.00    5.39
 -11  -3   1  210.22    5.31
 -11  -3   1  209.70    6.16
  14 -11   1  200.60    5.16
  11   3  -1  207.29    6.18
  11   3  -1  219.49    6.27
 -14  11  -1  198.20    5.34
 -14  11  -1  202.39    5.13
 -14  11  -1  199.30    6.07
   3 -14  -1  189.17    5.30
 -11  -6   1    9.42    0.98
  17 -11   1   10.00    1.57
 -11  -6   1    9.56    1.57
  -6  17   1    9.11    1.25
 -11  -6   1    9.06    1.54
  -6  17   1    9.37    1.09
 -11  -6   1   10.38    1.02
  -6  17   1   10.55    0.92
  17 -11   1    9.68    1.02
  17 -11   1    9.09    1.09
 -17  11  -1   10.09    1.20
  11   6  -1    8.00    1.45
 -17  11  -1   12.10    1.73
 -17  11  -1   10.72    1.12
  11   6  -1    8.71    1.53
  -9  20   1    6.08    1.01
 -11  -9   1    4.82    0.79
  20 -11   1    5.42    0.86
  20 -11   1    4.99    1.29
  -9  20   1    4.63    1.06
 -11  -9   1    2.13    1.11
  20 -11   1    5.69    0.99
 -11  -9   1    5.59    0.85
  11   9  -1    3.38    1.20
 -20  11  -1    5.91    1.11
 -20  11  -1    5.51    0.99
  11   9  -1    3.58    1.12
 -20  11  -1    5.00    1.27
 -11 -12   1    5.96    1.47
 -12  23   1    4.18    1.17
  23 -11   1    6.44    1.06
  23 -11   1    5.35    1.33
 -12  23   1    5.11    1.01
  23 -11   1    4.70    0.98
 -11 -12   1    6.85    0.95
 -11 -12   1    5.58    1.21
 -11 -12   1    6.33    0.87
  11  12  -1    8.39    1.60
 -23  11  -1    7.59    1.31
 -23  11  -1    4.97    1.14
 -23  11  -1    5.77    1.48
 -23  11  -1    6.56    1.69
  11  12  -1    2.79    1.17
  12 -23  -1    3.22    1.14
  -8 -12   1   17.60    1.60
  -8 -12   1   18.56    1.20
 -12  20   1   20.53    1.80
  -8 -12   1   19.53    1.84
  20  -8   1   21.33    1.99
  20  -8   1   19.24    1.47
  20  -8   1   19.83    1.56
  -8 -12   1   20.07    1.20
 -20   8  -1   21.98    1.73
 -20   8  -1   18.00    2.13
   8  12  -1   16.88    2.07
   8  12  -1   19.37    1.98
  12 -20  -1   17.66    1.78
 -20   8  -1   19.31    1.58
  17  -5   1   32.93    1.80
  17  -5   1   33.62    2.24
  -5 -12   1   33.74    1.38
 -12  17   1   34.86    2.12
  -5 -12   1   33.86    1.44
  -5 -12   1   31.40    1.76
  -5 -12   1   39.54    2.40
  17  -5   1   35.38    1.93
   5  12  -1   33.82    2.25
 -17   5  -1   36.90    2.73
 -17   5  -1   33.95    1.89
 -17   5  -1   32.86    2.02
  12 -17  -1   31.33    2.08
 -17   5  -1   32.40    2.39
  -2 -12   1    5.83    1.21
  -2 -12   1    5.82    0.61
  14  -2   1    5.31    0.97
  14  -2   1    7.24    1.29
  -2 -12   1    5.60    0.81
  -2 -12   1    5.39    0.58
 -12  14   1    6.83    1.15
  14  -2   1    6.04    0.87
 -12  14   1    5.78    1.13
  12 -14  -1    8.04    1.27
 -14   2  -1    4.51    1.31
 -14   2  -1    6.97    1.04
   2  12  -1    6.09    0.98
   2  12  -1    6.90    1.23
 -14   2  -1    3.74    1.11
 -14   2  -1    5.69    1.05
   1 -12   1    9.71    0.60
  11   1   1    9.83    1.04
 -12  11   1   11.26    1.50
   1 -12   1    9.22    1.37
 -12  11   1   10.82    1.48
  11   1   1    9.89    1.19
  11   1   1    8.58    1.18
   1 -12   1    8.33    0.77
  -1  12  -1   10.43    1.39
  -1  12  -1    9.41    1.05
 -11  -1  -1    9.70    1.18
 -11  -1  -1   10.77    1.61
  12 -11  -1    9.56    1.36
 -11  -1  -1   12.86    1.35
 -11  -1  -1    9.53    1.29
   8   4   1   11.39    1.15
 -12   8   1    8.06    1.40
 -12   8   1    8.08    1.30
   8   4   1   10.54    1.13
   4 -12   1    9.92    0.69
   8   4   1   11.22    1.21
   4 -12   1   12.27    0.61
   8   4   1    8.30    1.28
  -8  -4  -1    8.77    1.08
  12  -8  -1    9.27    1.41
  -4  12  -1    9.56    1.01
  12  -8  -1    7.33    1.37
  -4  12  -1    7.64    1.16
  -8  -4  -1   10.18    1.24
  -8  -4  -1    7.44    1.06
  -8  -4  -1    8.74    1.34
   7 -12   1  366.21    7.50
   7 -12   1  378.91    7.72
   5   7   1  379.73    8.29
   5   7   1  362.97    8.12
   5   7   1  374.01    8.34
 -12   5   1  378.49    9.19
   5   7   1  367.33    8.35
 -12   5   1  363.84    9.04
  12  -5  -1  366.37    9.23
  -7  12  -1  361.76    9.28
  12  -5  -1  355.48    8.88
  -7  12  -1  353.67    7.69
  -5  -7  -1  369.95    8.28
  -5  -7  -1  364.75    8.05
  -5  -7  -1  362.77    8.56
  -7  12  -1  373.21    8.07
  -5  -7  -1  371.43    8.31
   2  10   1  173.85    4.11
 -12   2   1  175.43    4.62
  10 -12   1  175.01    5.59
 -12   2   1  180.84    5.47
  10 -12   1  178.17    4.07
  10 -12   1  171.25    4.24
   2  10   1  175.48    4.23
   2  10   1  179.53    4.61
 -12   2   1  178.00    5.41
  12  -2  -1  182.58    5.39
 -10  12  -1  172.01    4.50
 -10  12  -1  171.60    5.42
  -2 -10  -1  174.11    4.82
 -10  12  -1  178.68    4.24
  12  -2  -1  171.82    5.48
  -2 -10  -1  179.93    4.21
 -12  -1   1  111.71    3.41
  -1  13   1  108.20    2.73
 -12  -1   1  107.96    4.09
  13 -12   1  113.34    4.19
 -12  -1   1  111.19    3.33
 -12  -1   1  105.27    4.14
  13 -12   1  105.59    3.14
  13 -12   1  111.69    3.00
  -1  13   1  105.18    3.24
   1 -13  -1  103.51    3.45
   1 -13  -1  105.26    2.73
  12   1  -1  106.31    4.16
 -13  12  -1  108.69    4.11
 -13  12  -1  107.74    3.36
 -13  12  -1  108.18    3.11
  12   1  -1  104.95    4.00
  16 -12   1  102.40    3.28
 -12  -4   1  111.94    4.21
 -12  -4   1  110.52    3.37
  16 -12   1  102.97    3.13
  -4  16   1  104.10    2.79
 -12  -4   1  106.41    3.36
 -12  -4   1  103.10    4.24
  -4  16   1  106.46    3.61
  -4  16   1  107.57    3.31
  16 -12   1  104.61    4.15
 -16  12  -1  110.71    4.22
 -16  12  -1  108.65    3.30
  12   4  -1  106.21    4.23
 -16  12  -1  105.60    3.51
  12   4  -1  109.60    4.27
   4 -16  -1  101.03    3.38
  19 -12   1    0.26    0.84
  19 -12   1    3.00    0.74
  -7  19   1    3.60    0.81
  19 -12   1    2.88    0.66
  -7  19   1    4.20    1.01
 -12  -7   1    3.24    0.74
 -12  -7   1    3.05    1.20
  -7  19   1    2.03    0.58
 -12  -7   1    2.77    0.68
 -19  12  -1    2.13    0.73
 -19  12  -1    0.46    1.11
  12   7  -1    1.88    1.27
  12   7  -1    3.39    1.26
 -10  22   1    0.75    0.69
 -12 -10   1    0.36    0.83
 -10  22   1    0.92    0.83
  22 -12   1    0.53    0.61
 -12 -10   1    0.05    0.51
  22 -12   1    0.17    0.86
  22 -12   1    1.34    0.65
 -12 -10   1    0.94    0.57
  12  10  -1   -0.20    0.94
 -22  12  -1    2.40    0.86
 -22  12  -1    0.27    0.56
  12  10  -1    0.88    1.13
 -22  12  -1    0.84    1.02
 -12 -13   1   14.92    1.34
 -12 -13   1   13.25    1.82
  25 -12   1   10.61    1.88
 -13  25   1   14.83    1.48
  25 -12   1   11.51    1.47
 -13  25   1   14.54    1.87
 -12 -13   1   13.78    1.73
  25 -12   1   13.88    1.35
 -12 -13   1   14.60    1.22
  13 -25  -1   15.83    2.40
 -25  12  -1   13.30    1.46
 -25  12  -1   13.57    2.26
 -25  12  -1   12.48    1.71
  12  13  -1   11.72    1.96
  12  13  -1   13.83    2.03
 -25  12  -1   12.44    2.01
  22  -9   1    4.29    0.87
  -9 -13   1    4.27    0.72
  -9 -13   1    3.84    1.03
  -9 -13   1    5.62    1.35
 -13  22   1    5.50    1.23
  22  -9   1    6.69    1.45
  22  -9   1    4.88    0.96
  -9 -13   1    5.49    0.85
 -22   9  -1    6.35    1.27
 -22   9  -1    7.00    1.66
 -22   9  -1    3.72    1.32
 -22   9  -1    6.74    1.18
  13 -22  -1    6.40    1.36
   9  13  -1    5.15    1.37
   9  13  -1    4.47    1.37
  19  -6   1   -0.06    0.48
  19  -6   1   -0.67    1.50
  -6 -13   1    0.37    0.38
 -13  19   1    1.00    0.82
  -6 -13   1    0.26    0.58
  19  -6   1   -0.16    0.56
  -6 -13   1   -0.08    0.36
  -6 -13   1   -0.27    0.73
 -19   6  -1    0.43    0.63
   6  13  -1   -0.26    0.80
 -19   6  -1    0.88    0.74
  13 -19  -1   -0.89    0.61
 -19   6  -1    0.99    0.93
 -19   6  -1    0.63    1.04
 -13  16   1   17.28    1.58
  16  -3   1   15.72    1.25
  16  -3   1   14.42    1.60
  -3 -13   1   16.39    0.87
  -3 -13   1   17.35    1.23
 -13  16   1   17.56    1.64
  16  -3   1   16.57    1.41
  -3 -13   1   13.80    1.45
  -3 -13   1   15.71    0.93
 -16   3  -1   17.35    1.41
 -16   3  -1   13.82    1.88
 -16   3  -1   17.96    1.75
  13 -16  -1   15.94    1.62
   3  13  -1   17.45    1.74
   3  13  -1   12.02    1.34
 -16   3  -1   16.87    1.53
  13   0   1    8.78    1.29
 -13  13   1   10.44    1.45
  13   0   1    9.26    1.17
  13   0   1    8.46    1.01
   0 -13   1   10.11    1.42
   0 -13   1    9.19    0.56
   0 -13   1    6.63    0.72
 -13  13   1    8.54    1.39
   0 -13   1    8.85    0.60
   0  13  -1    8.99    1.37
 -13   0  -1    9.04    1.23
   0  13  -1    8.31    1.02
 -13   0  -1    6.41    1.39
 -13   0  -1    8.12    1.26
  13 -13  -1    9.14    1.29
 -13   0  -1    8.50    1.16
 -13  10   1   46.60    2.50
   3 -13   1   44.92    1.31
  10   3   1   44.43    1.93
  10   3   1   42.55    2.00
  10   3   1   43.84    2.14
 -13  10   1   42.53    2.50
   3 -13   1   45.15    2.36
  10   3   1   42.10    2.41
 -10  -3  -1   39.10    1.99
 -10  -3  -1   42.96    2.54
  -3  13  -1   44.19    1.79
  13 -10  -1   45.13    2.67
 -10  -3  -1   41.98    2.23
  -3  13  -1   42.03    2.32
 -10  -3  -1   44.85    2.08
  13 -10  -1   41.67    2.35
   7   6   1   13.94    1.21
   7   6   1   12.04    1.21
 -13   7   1   11.83    1.51
   7   6   1   11.89    1.38
   7   6   1   12.08    1.26
 -13   7   1   11.85    1.54
   6 -13   1   12.85    0.70
   6 -13   1   14.48    0.55
  13  -7  -1   11.93    1.64
  -6  13  -1   11.67    1.64
  -7  -6  -1   12.11    1.33
  -7  -6  -1   12.49    1.35
  -7  -6  -1   12.73    1.36
  -6  13  -1   12.39    0.77
  -7  -6  -1   13.47    1.21
  -6  13  -1   12.92    1.05
  13  -7  -1   13.85    1.70
  -6  13  -1   11.34    1.39
 -13   4   1  381.49    9.51
   4   9   1  387.72    8.62
 -13   4   1  377.26    8.64
   9 -13   1  391.76    7.88
   9 -13   1  379.76    8.04
   9 -13   1  385.94    9.76
   4   9   1  376.31    8.48
   4   9   1  367.24    8.52
 -13   4   1  380.41    9.51
   4   9   1  384.43    8.34
  13  -4  -1  393.65    9.46
  -4  -9  -1  389.10    8.43
  -9  13  -1  377.24    8.38
  -9  13  -1  385.88    8.08
  -4  -9  -1  379.03    7.98
  -9  13  -1  359.32    9.54
  13  -4  -1  373.24    9.65
  -4  -9  -1  373.42    8.86
   1  12   1  113.53    3.36
 -13   1   1  110.43    3.50
 -13   1   1  113.13    3.43
  12 -13   1  118.77    3.14
   1  12   1  116.11    3.00
  12 -13   1  111.95    4.27
 -13   1   1  107.12    4.16
  12 -13   1  113.98    2.96
 -13   1   1  112.79    4.29
 -12  13  -1  112.14    3.35
 -12  13  -1  117.73    4.33
  13  -1  -1  113.79    4.12
  -1 -12  -1  106.48    3.54
 -12  13  -1  110.89    3.07
  -1 -12  -1  109.21    2.93
  13  -1  -1  105.74    4.23
 -13  -2   1   62.32    3.21
 -13  -2   1   70.55    2.57
  15 -13   1   68.72    2.41
  -2  15   1   66.31    2.42
 -13  -2   1   70.44    3.41
  15 -13   1   69.64    2.29
  15 -13   1   65.38    3.25
 -13  -2   1   71.34    2.62
  -2  15   1   68.99    2.03
  13   2  -1   66.92    3.35
   2 -15  -1   68.45    2.67
   2 -15  -1   69.12    2.05
  13   2  -1   69.20    3.28
 -15  13  -1   69.81    2.39
 -15  13  -1   70.24    3.30
 -15  13  -1   67.86    2.60
  18 -13   1   13.28    1.92
 -13  -5   1   11.64    1.14
 -13  -5   1   10.90    1.13
  -5  18   1   10.93    0.94
  -5  18   1   11.77    1.18
 -13  -5   1   16.94    1.84
  18 -13   1   12.01    1.08
  -5  18   1   12.04    1.42
  18 -13   1    8.25    1.03
 -13  -5   1   11.80    1.84
   5 -18  -1   13.18    1.27
  13   5  -1   11.98    1.76
 -18  13  -1   11.26    1.68
 -18  13  -1   11.66    1.14
 -18  13  -1   12.87    1.31
  21 -13   1    9.31    1.12
  21 -13   1   11.68    1.80
 -13  -8   1    8.03    1.03
 -13  -8   1    9.21    1.16
  -8  21   1    7.29    0.92
 -13  -8   1   13.28    1.90
  -8  21   1    9.74    1.39
  -8  21   1    9.16    1.13
  21 -13   1    7.85    1.11
 -21  13  -1    8.11    1.59
  13   8  -1    7.87    1.55
 -21  13  -1    9.20    1.22
  13   8  -1    9.34    1.63
 -21  13  -1    8.42    1.11
  24 -13   1    9.93    1.34
 -11  24   1   11.26    1.30
 -13 -11   1   12.03    1.22
  24 -13   1   11.48    1.87
  24 -13   1   11.37    1.22
 -11  24   1   11.34    1.61
 -13 -11   1    6.98    1.50
 -13 -11   1   13.87    1.82
 -13 -11   1   11.17    1.17
  13  11  -1   11.32    1.98
 -24  13  -1    6.45    1.56
 -24  13  -1   10.37    1.45
 -24  13  -1    8.46    1.99
  13  11  -1   10.33    1.85
 -24  13  -1   11.64    1.43
 -13 -14   1    2.54    0.82
 -13 -14   1    1.72    0.67
 -13 -14   1    2.75    1.26
 -14  27   1    1.50    0.84
  27 -13   1    1.87    0.83
 -13 -14   1    1.56    1.03
 -14  27   1    2.06    1.09
  27 -13   1    0.93    0.75
  27 -13   1    2.95    1.35
 -27  13  -1    0.39    1.40
 -27  13  -1    0.59    0.91
  13  14  -1    2.66    1.30
 -27  13  -1    0.73    1.32
  13  14  -1    4.83    1.65
 -27  13  -1    1.14    0.82
 -10 -14   1   31.44    1.72
  24 -10   1   33.40    2.14
 -10 -14   1   23.85    3.69
 -10 -14   1   31.90    2.15
 -10 -14   1   36.33    1.69
 -14  24   1   35.66    2.12
  24 -10   1   37.47    2.11
  24 -10   1   35.73    2.74
 -14  24   1   32.82    2.39
  14 -24  -1   26.72    2.38
  10  14  -1   31.98    2.62
 -24  10  -1   33.50    3.05
  10  14  -1   34.77    2.68
 -24  10  -1   32.11    2.27
 -24  10  -1   31.70    2.09
 -24  10  -1   36.36    2.84
  -7 -14   1    8.96    1.18
  21  -7   1    9.15    1.26
  -7 -14   1    8.00    1.47
  -7 -14   1    9.72    0.90
 -14  21   1   10.29    1.48
  21  -7   1   11.09    1.69
  21  -7   1   10.43    1.27
  -7 -14   1    9.54    0.86
 -21   7  -1   11.64    1.48
  14 -21  -1    9.64    1.54
 -21   7  -1   10.95    1.79
 -21   7  -1    7.48    1.15
 -21   7  -1    6.81    1.79
   7  14  -1   10.83    1.65
 -14  18   1   11.73    1.48
  -4 -14   1   11.48    0.87
  18  -4   1   13.79    1.34
  -4 -14   1   12.15    1.52
 -14  18   1   13.10    1.62
  18  -4   1   10.76    1.59
  -4 -14   1   12.66    0.80
  18  -4   1   11.97    1.22
  -4 -14   1   12.06    1.14
   4  14  -1   10.60    1.56
 -18   4  -1   11.29    1.35
 -18   4  -1   12.80    1.72
  14 -18  -1   12.05    1.62
 -18   4  -1   13.02    1.52
 -18   4  -1   13.16    1.89
   4  14  -1   13.89    1.46
  15  -1   1   39.52    2.37
  -1 -14   1   38.06    2.32
 -14  15   1   39.09    2.38
  -1 -14   1   37.25    1.38
  15  -1   1   39.84    1.91
  15  -1   1   39.57    2.01
  -1 -14   1   39.31    1.18
  -1 -14   1   36.16    1.27
 -14  15   1   37.56    2.32
 -15   1  -1   36.33    2.24
   1  14  -1   36.84    1.91
   1  14  -1   39.90    2.35
  14 -15  -1   34.89    2.21
 -15   1  -1   39.19    2.68
 -15   1  -1   38.77    2.10
 -15   1  -1   38.76    2.10
 -14  12   1   20.69    1.75
   2 -14   1   19.59    1.67
  12   2   1   18.44    1.44
  12   2   1   20.95    1.35
 -14  12   1   19.85    1.93
  12   2   1   18.77    1.57
   2 -14   1   18.85    0.70
  -2  14  -1   20.83    1.35
  14 -12  -1   19.92    1.70
 -12  -2  -1   22.26    1.59
 -12  -2  -1   22.02    2.12
 -12  -2  -1   20.68    1.54
 -12  -2  -1   21.93    1.82
  -2  14  -1   20.44    1.78
 -14   9   1   23.32    2.08
   9   5   1   23.16    1.51
   9   5   1   23.37    1.72
   5 -14   1   25.25    0.71
 -14   9   1   26.15    1.96
   9   5   1   23.65    1.92
   9   5   1   25.76    1.45
  -5  14  -1   21.50    1.25
  14  -9  -1   23.07    2.25
  -9  -5  -1   24.88    1.58
  -9  -5  -1   22.27    1.66
  -9  -5  -1   24.18    1.86
  -9  -5  -1   20.85    1.66
  14  -9  -1   24.46    1.87
  -5  14  -1   24.65    1.95
   8 -14   1   28.47    0.90
   6   8   1   26.81    1.61
   6   8   1   28.72    1.55
   6   8   1   26.98    1.50
 -14   6   1   25.89    1.54
 -14   6   1   23.24    2.02
   8 -14   1   26.62    1.02
   6   8   1   28.89    1.78
 -14   6   1   24.34    2.09
  -6  -8  -1   26.31    1.72
  14  -6  -1   25.12    1.97
  -8  14  -1   24.18    1.32
  -6  -8  -1   29.62    1.75
  -8  14  -1   26.88    1.11
  14  -6  -1   26.03    2.26
  -6  -8  -1   27.25    1.49
  -6  -8  -1   25.85    1.66
  -8  14  -1   24.87    2.11
 -14   3   1  125.60    4.64
  11 -14   1  128.98    3.30
   3  11   1  127.84    3.78
   3  11   1  129.71    3.69
  11 -14   1  133.91    4.78
  11 -14   1  130.38    3.16
   3  11   1  132.22    3.58
 -14   3   1  127.79    3.79
 -14   3   1  132.17    4.71
   3  11   1  128.80    3.36
 -11  14  -1  128.01    3.31
  -3 -11  -1  131.80    3.51
  14  -3  -1  127.53    4.45
 -11  14  -1  130.47    4.69
  14  -3  -1  132.32    4.81
  -3 -11  -1  126.64    3.96
 -11  14  -1  132.10    3.62
  14 -14   1    1.62    1.04
   0  14   1   -0.02    0.48
 -14   0   1    0.37    0.58
  14 -14   1   -0.47    0.40
 -14   0   1   -0.43    0.86
 -14   0   1   -0.33    0.58
  14 -14   1    0.18    0.38
   0  14   1    0.21    0.52
 -14   0   1    0.84    0.97
  14   0  -1    0.10    0.91
   0 -14  -1   -0.04    0.67
 -14  14  -1   -0.02    0.45
 -14  14  -1    0.55    0.59
   0 -14  -1    0.86    0.49
 -14  14  -1    0.44    0.90
  14   0  -1    1.82    1.11
 -14  -3   1   21.00    2.02
 -14  -3   1   22.01    1.48
  17 -14   1   23.39    1.32
  -3  17   1   22.04    1.15
  -3  17   1   19.98    1.34
 -14  -3   1   19.86    1.43
 -14  -3   1   25.71    2.18
  17 -14   1   21.36    1.40
 -17  14  -1   22.31    1.37
  14   3  -1   21.77    2.15
   3 -17  -1   19.92    1.53
  14   3  -1   22.66    2.45
 -17  14  -1   21.35    2.03
 -17  14  -1   21.74    1.53
  -6  20   1   37.60    1.79
 -14  -6   1   27.36    2.49
  20 -14   1   35.16    1.75
 -14  -6   1   37.32    1.93
 -14  -6   1   35.67    2.71
  20 -14   1   37.00    1.91
  20 -14   1   37.40    2.61
  -6  20   1   34.50    1.61
  -6  20   1   32.70    2.19
 -14  -6   1   37.87    1.90
 -20  14  -1   34.96    2.55
  14   6  -1   34.98    2.59
  14   6  -1   36.54    2.57
   6 -20  -1   33.08    1.83
 -20  14  -1   33.94    1.86
 -20  14  -1   32.55    1.97
  -9  23   1    9.58    1.12
 -14  -9   1    9.85    1.22
  -9  23   1   10.61    1.17
  23 -14   1    8.53    1.15
 -14  -9   1   10.70    1.75
 -14  -9   1   10.05    1.19
  -9  23   1    8.66    1.41
  23 -14   1   12.32    1.98
 -23  14  -1   11.58    1.41
  14   9  -1    8.21    1.75
  14   9  -1    9.38    1.85
 -23  14  -1    9.04    1.70
 -23  14  -1   10.89    1.48
 -14 -12   1    9.53    1.60
 -14 -12   1    5.35    1.46
 -12  26   1    7.55    1.47
 -14 -12   1    7.80    1.08
  26 -14   1    8.86    1.28
 -12  26   1    7.86    1.14
  26 -14   1    7.40    1.76
 -14 -12   1    6.55    1.04
  26 -14   1    6.61    1.16
 -26  14  -1    7.07    1.31
 -26  14  -1    5.22    1.75
 -26  14  -1    7.80    1.35
  14  12  -1    7.72    1.80
  14  12  -1    9.63    1.93
 -26  14  -1    5.26    1.62
 -15  29   1   12.00    1.85
 -15  29   1   11.71    1.42
 -14 -15   1   12.40    1.36
 -14 -15   1   10.57    1.62
  29 -14   1   10.09    1.41
  29 -14   1   11.66    1.62
 -14 -15   1   14.46    2.20
 -14 -15   1   12.75    1.36
  29 -14   1   14.26    2.27
  14  15  -1   11.90    2.10
  14  15  -1   11.04    2.39
 -29  14  -1   10.84    1.74
 -29  14  -1   10.33    2.19
 -29  14  -1   11.67    2.45
 -29  14  -1   11.91    1.57
  26 -11   1   21.47    1.75
 -15  26   1   18.59    2.06
 -11 -15   1   18.05    1.36
 -11 -15   1   21.31    2.15
 -15  26   1   18.47    1.68
 -11 -15   1   21.18    1.86
  26 -11   1   20.77    2.27
  26 -11   1   20.48    1.79
 -11 -15   1   19.74    1.46
 -26  11  -1   18.13    1.82
 -26  11  -1   22.27    2.41
 -26  11  -1   18.95    1.91
  11  15  -1   23.60    2.74
 -26  11  -1   21.58    2.90
  15 -26  -1   17.38    2.19
  11  15  -1   16.41    2.15
  -8 -15   1   15.08    1.19
  -8 -15   1   15.36    1.09
  -8 -15   1   15.71    1.51
  23  -8   1   13.50    1.40
  23  -8   1   14.72    1.53
  23  -8   1   18.72    2.21
  -8 -15   1   11.53    1.74
 -15  23   1   17.04    1.86
   8  15  -1   13.60    2.01
 -23   8  -1   11.57    1.49
 -23   8  -1   14.02    2.01
 -23   8  -1   16.45    1.70
 -23   8  -1   14.33    2.27
   8  15  -1   16.86    2.09
  15 -23  -1   12.32    1.81
  -5 -15   1    4.35    0.78
  20  -5   1    4.82    0.98
  20  -5   1    5.66    1.31
  -5 -15   1    4.43    0.58
  20  -5   1    4.12    0.85
  -5 -15   1    4.36    0.65
 -15  20   1    1.58    0.87
  -5 -15   1    4.90    1.13
   5  15  -1    4.93    1.18
 -20   5  -1    4.26    0.92
 -20   5  -1    2.71    1.12
  15 -20  -1    4.30    1.15
 -20   5  -1    6.57    1.18
  17  -2   1   16.48    1.47
 -15  17   1   11.73    1.51
  -2 -15   1   17.22    0.96
  17  -2   1   16.95    1.69
  -2 -15   1   18.45    1.73
  17  -2   1   17.32    1.34
  -2 -15   1   16.54    0.91
 -15  17   1   18.95    1.78
  -2 -15   1   16.07    0.75
   2  15  -1   18.10    1.78
 -17   2  -1   16.63    1.75
  15 -17  -1   21.31    1.88
 -17   2  -1   18.35    1.49
   2  15  -1   17.85    1.49
 -17   2  -1   14.47    2.00
 -17   2  -1   17.88    1.91
  14   1   1   14.00    1.59
  14   1   1   11.03    1.08
 -15  14   1   11.27    1.56
 -15  14   1   10.45    1.55
   1 -15   1   13.87    1.60
  14   1   1   10.64    1.19
   1 -15   1   10.92    0.60
  -1  15  -1    8.99    1.34
  -1  15  -1   10.76    1.13
 -14  -1  -1   12.49    1.29
 -14  -1  -1   10.48    1.26
 -14  -1  -1    9.47    1.47
  15 -14  -1   10.29    1.42
 -14  -1  -1   10.45    1.58
  11   4   1   56.09    2.55
  11   4   1   59.70    2.39
  11   4   1   54.77    2.90
 -15  11   1   59.74    2.96
  11   4   1   57.68    2.26
 -15  11   1   57.30    2.97
 -11  -4  -1   58.72    2.45
  15 -11  -1   57.61    2.78
 -11  -4  -1   58.26    2.66
 -11  -4  -1   60.31    2.89
  15 -11  -1   57.56    3.09
  -4  15  -1   58.56    2.76
  -4  15  -1   58.07    2.06
 -11  -4  -1   57.11    2.46
   8   7   1   71.15    2.55
   8   7   1   73.82    2.79
 -15   8   1   78.30    3.37
   8   7   1   77.05    2.58
   7 -15   1   72.66    1.61
   8   7   1   76.42    3.04
 -15   8   1   73.04    2.62
 -15   8   1   70.50    3.29
  15  -8  -1   72.24    3.14
  -7  15  -1   69.98    2.24
  -8  -7  -1   72.23    2.84
  -7  15  -1   72.45    3.41
  -8  -7  -1   74.32    2.61
  -7  15  -1   76.02    3.15
  15  -8  -1   69.43    3.41
  -7  15  -1   68.68    1.82
  -8  -7  -1   70.61    2.80
  -8  -7  -1   71.76    2.90
   5  10   1  180.34    4.62
   5  10   1  189.68    4.89
 -15   5   1  186.72    5.83
 -15   5   1  190.35    6.00
 -15   5   1  189.07    4.98
   5  10   1  190.15    5.02
  10 -15   1  186.34    4.27
  10 -15   1  188.00    4.14
   5  10   1  197.02    5.10
  10 -15   1  191.04    6.10
  15  -5  -1  184.04    5.68
  -5 -10  -1  185.18    5.17
 -10  15  -1  191.71    4.35
  -5 -10  -1  188.31    4.88
  -5 -10  -1  184.06    4.38
  15  -5  -1  183.15    6.00
 -10  15  -1  183.55    5.89
 -10  15  -1  191.46    4.70
   2  13   1   22.27    1.35
   2  13   1   23.89    1.14
  13 -15   1   26.74    1.17
 -15   2   1   22.62    1.55
 -15   2   1   23.50    1.54
  13 -15   1   25.68    2.16
  13 -15   1   23.62    1.22
 -15   2   1   27.33    2.16
 -15   2   1   20.64    2.06
   2  13   1   20.87    1.33
  -2 -13  -1   23.44    1.61
 -13  15  -1   24.93    1.46
 -13  15  -1   21.90    2.02
  15  -2  -1   23.10    2.01
  15  -2  -1   22.80    2.33
 -13  15  -1   23.85    1.24
  -2 -13  -1   23.25    1.32
 -15  -1   1   15.71    1.29
 -15  -1   1   20.54    1.98
  16 -15   1   16.11    1.07
  16 -15   1   16.33    1.15
  -1  16   1   16.77    1.07
  16 -15   1   18.14    2.46
  -1  16   1   16.78    1.22
 -15  -1   1   15.36    1.31
 -15  -1   1   11.57    1.75
 -16  15  -1   18.35    2.00
   1 -16  -1   18.12    1.49
 -16  15  -1   15.11    1.34
  15   1  -1   15.86    1.99
   1 -16  -1   13.90    1.03
 -16  15  -1   14.66    1.10
  15   1  -1   16.01    2.05
 -15  -4   1    1.19    0.64
  -4  19   1    0.13    0.50
  19 -15   1    0.56    0.53
  -4  19   1    0.72    0.80
 -15  -4   1   -0.37    0.93
 -15  -4   1    0.55    1.06
  19 -15   1    1.08    0.53
 -15  -4   1    1.42    0.63
  19 -15   1   -0.39    0.96
  -4  19   1    0.47    0.48
  15   4  -1    0.69    1.08
  15   4  -1    0.24    0.92
   4 -19  -1    1.35    0.72
 -19  15  -1    1.05    0.69
 -19  15  -1    0.43    0.55
 -19  15  -1    0.32    0.90
  22 -15   1    4.57    0.85
  -7  22   1    5.24    1.19
  -7  22   1    4.62    0.79
  22 -15   1    4.50    1.43
  22 -15   1    3.81    0.84
 -15  -7   1    6.06    1.41
 -15  -7   1    4.37    0.92
 -15  -7   1    5.92    1.53
  -7  22   1    6.65    0.97
  15   7  -1    3.40    1.25
 -22  15  -1    3.93    1.32
 -22  15  -1    4.40    0.96
 -22  15  -1    3.78    0.93
  15   7  -1    5.09    1.42
 -15 -10   1    4.68    1.51
 -15 -10   1    4.34    0.94
 -10  25   1    5.57    0.96
  25 -15   1    5.66    1.48
 -15 -10   1    6.63    1.56
 -10  25   1    3.85    1.21
  25 -15   1    4.28    0.95
  25 -15   1    5.30    0.96
 -10  25   1    4.39    0.91
  15  10  -1    3.21    1.37
 -25  15  -1    4.76    1.53
 -25  15  -1    4.33    1.01
 -25  15  -1    4.22    1.13
  15  10  -1    6.07    1.54
  28 -15   1   12.77    2.25
 -13  28   1   10.86    1.31
 -13  28   1   11.39    1.86
 -15 -13   1   11.21    1.87
 -15 -13   1   11.02    1.36
 -13  28   1   11.44    1.41
  28 -15   1   10.88    1.45
 -15 -13   1   11.35    1.80
  28 -15   1   14.68    1.59
 -28  15  -1   12.52    1.66
 -28  15  -1   12.82    1.77
 -28  15  -1   10.65    2.05
 -28  15  -1   10.92    2.22
  15  13  -1   12.87    2.19
  31 -15   1    5.79    1.25
  31 -15   1    6.05    1.77
 -16  31   1    7.83    1.63
 -15 -16   1   11.29    1.70
  31 -15   1    7.47    1.35
 -15 -16   1    8.68    1.30
 -16  31   1    9.96    1.38
 -15 -16   1   10.14    1.40
 -15 -16   1    9.62    1.94
 -31  15  -1    9.08    1.61
 -31  15  -1    5.11    1.83
 -31  15  -1    8.29    1.52
  15  16  -1    9.10    2.09
 -31  15  -1    8.53    2.20
  15  16  -1    9.84    2.16
  28 -12   1    1.85    1.14
  28 -12   1    0.43    0.85
 -12 -16   1    0.77    0.67
 -16  28   1    0.74    0.82
 -12 -16   1   -0.41    1.03
  28 -12   1    0.31    0.67
 -12 -16   1    0.86    0.64
 -12 -16   1    0.46    0.85
 -16  28   1    0.54    1.02
  16 -28  -1    1.60    1.16
  12  16  -1    3.73    1.39
 -28  12  -1    1.88    0.92
 -28  12  -1   -0.52    1.07
  12  16  -1    1.34    1.29
 -28  12  -1    1.91    1.03
 -28  12  -1    0.21    1.30
  25  -9   1   17.80    1.53
  -9 -16   1   19.48    2.82
  25  -9   1   14.54    1.53
 -16  25   1   14.48    1.97
  25  -9   1   15.95    2.15
  -9 -16   1   13.18    1.19
  -9 -16   1   15.67    1.55
  -9 -16   1   16.89    1.19
 -25   9  -1   13.05    2.13
 -25   9  -1   21.11    2.67
   9  16  -1   12.58    2.07
 -25   9  -1   17.33    1.76
   9  16  -1   14.30    2.06
  16 -25  -1   15.43    2.14
 -25   9  -1   11.91    1.63
  22  -6   1   14.77    1.43
  -6 -16   1   19.97    2.03
  22  -6   1   13.26    1.89
  -6 -16   1   13.85    1.05
  -6 -16   1   12.70    0.93
 -16  22   1   15.34    1.96
  22  -6   1   15.45    1.50
  -6 -16   1   13.27    1.25
 -22   6  -1   16.33    1.60
 -22   6  -1   12.29    1.55
 -22   6  -1   12.61    2.09
  16 -22  -1   10.72    1.91
   6  16  -1   13.98    1.79
 -22   6  -1   11.83    1.85
 -16  19   1    7.81    1.38
  -3 -16   1    6.81    0.74
  19  -3   1    7.29    1.41
  -3 -16   1    6.43    0.57
 -16  19   1    6.89    1.34
  19  -3   1    5.65    1.02
  -3 -16   1    5.54    0.65
  -3 -16   1    6.80    1.35
 -19   3  -1    6.65    1.42
 -19   3  -1    6.45    1.19
  16 -19  -1    7.81    1.41
   3  16  -1    9.25    1.19
 -19   3  -1    5.70    1.62
   3  16  -1    6.82    1.30
 -19   3  -1    5.63    1.06
   0 -16   1   42.94    1.35
  16   0   1   37.99    2.38
 -16  16   1   45.97    2.68
  16   0   1   44.36    2.11
 -16  16   1   41.76    2.49
  16   0   1   42.00    2.09
   0 -16   1   44.00    2.47
   0  16  -1   45.05    2.49
 -16   0  -1   41.32    2.51
 -16   0  -1   43.02    2.82
 -16   0  -1   44.25    2.25
 -16   0  -1   42.60    2.27
   0  16  -1   43.27    1.99
  16 -16  -1   39.16    2.39
   3 -16   1    9.96    1.39
  13   3   1    8.03    1.02
  13   3   1    7.28    1.07
  13   3   1    9.63    1.28
 -16  13   1    7.43    1.39
  13   3   1    8.66    1.51
 -16  13   1    5.84    1.27
   3 -16   1    8.09    0.39
 -13  -3  -1    6.78    1.09
 -13  -3  -1    6.30    1.28
  -3  16  -1    6.08    1.18
  16 -13  -1    6.93    1.27
 -13  -3  -1    7.65    1.35
  -3  16  -1    6.46    0.87
 -13  -3  -1    7.52    1.11
 -16  10   1   19.96    1.88
  10   6   1   17.77    1.82
  10   6   1   21.79    1.44
 -16  10   1   22.21    2.02
  10   6   1   20.85    1.65
  10   6   1   21.53    1.47
 -10  -6  -1   27.74    1.86
  16 -10  -1   18.78    2.05
 -10  -6  -1   21.93    1.85
  -6  16  -1   22.60    1.91
 -10  -6  -1   20.11    1.52
  -6  16  -1   20.59    1.18
  16 -10  -1   20.54    1.84
 -10  -6  -1   24.21    1.55
  -6  16  -1   22.05    2.05
   7   9   1   54.71    2.14
 -16   7   1   60.26    3.02
 -16   7   1   58.55    3.03
   7   9   1   58.54    2.24
   7   9   1   55.65    2.44
 -16   7   1   52.99    2.23
   9 -16   1   58.25    1.45
   9 -16   1   55.82    1.48
   7   9   1   55.03    2.54
  -9  16  -1   53.34    1.96
  -9  16  -1   56.04    3.03
  16  -7  -1   52.72    2.79
  -7  -9  -1   52.79    2.06
  -7  -9  -1   52.08    2.40
  -9  16  -1   54.92    1.64
  -7  -9  -1   53.99    2.40
  16  -7  -1   58.12    3.13
   4  12   1   31.06    1.61
 -16   4   1   35.09    2.61
 -16   4   1   34.85    1.89
  12 -16   1   32.87    1.29
 -16   4   1   30.79    2.36
   4  12   1   30.17    1.83
  12 -16   1   34.57    1.25
  12 -16   1   30.99    2.40
 -16   4   1   33.87    1.81
   4  12   1   36.05    1.52
   4  12   1   30.80    1.71
 -12  16  -1   32.25    1.59
  16  -4  -1   35.29    2.33
 -12  16  -1   34.17    1.39
  16  -4  -1   32.89    2.57
  -4 -12  -1   32.93    1.65
 -12  16  -1   32.51    2.38
  -4 -12  -1   33.52    1.93
 -16   1   1    0.78    1.11
   1  15   1    3.72    0.73
   1  15   1    4.00    0.72
  15 -16   1    3.21    0.58
  15 -16   1    3.75    0.62
  15 -16   1    2.91    1.17
 -16   1   1    2.48    0.70
 -16   1   1    3.77    0.85
   1  15   1    3.35    0.56
 -16   1   1    3.84    1.35
 -15  16  -1    3.21    0.65
 -15  16  -1    2.50    1.15
  16  -1  -1    1.57    1.13
 -15  16  -1    4.88    0.89
  -1 -15  -1    4.06    0.71
  16  -1  -1    3.94    1.50
  -1 -15  -1    3.09    0.90
  18 -16   1   14.90    1.19
 -16  -2   1   15.65    1.95
 -16  -2   1   13.78    1.95
  -2  18   1   16.05    1.13
  18 -16   1   18.49    2.20
 -16  -2   1   18.61    1.46
  -2  18   1   16.65    1.22
  18 -16   1   14.89    1.13
 -18  16  -1   18.05    1.29
  16   2  -1   18.19    1.97
  16   2  -1   16.28    2.03
   2 -18  -1   17.05    1.10
   2 -18  -1   18.94    1.50
 -18  16  -1   17.18    2.13
 -18  16  -1   17.18    1.44
  21 -16   1   26.38    2.32
  -5  21   1   27.10    1.51
  -5  21   1   20.37    1.83
 -16  -5   1   30.36    1.76
  21 -16   1   26.35    1.59
 -16  -5   1   22.11    1.57
  21 -16   1   25.67    1.59
 -16  -5   1   24.17    2.35
 -16  -5   1   27.26    2.46
  -5  21   1   26.37    1.41
   5 -21  -1   22.95    1.61
 -21  16  -1   26.66    2.41
  16   5  -1   24.15    2.26
 -21  16  -1   26.62    1.65
 -21  16  -1   24.10    1.77
  16   5  -1   27.02    2.60
  24 -16   1   11.29    1.94
 -16  -8   1   14.66    1.40
  -8  24   1   12.60    1.22
 -16  -8   1   12.75    2.12
  -8  24   1   11.52    1.19
  24 -16   1   12.96    1.34
  -8  24   1   13.52    1.77
  24 -16   1   10.94    1.49
 -16  -8   1    9.09    1.19
 -16  -8   1   10.44    1.79
  16   8  -1   12.50    2.00
 -24  16  -1   13.42    1.63
  16   8  -1   12.85    1.99
 -24  16  -1   11.84    1.28
 -24  16  -1   10.74    1.90
 -11  27   1    3.61    1.25
  27 -16   1    6.02    1.60
 -11  27   1    2.89    0.83
  27 -16   1    5.70    1.12
 -11  27   1    4.71    1.00
 -16 -11   1    0.69    1.03
  27 -16   1    4.60    1.06
 -16 -11   1    3.91    0.94
 -16 -11   1    4.00    0.88
 -27  16  -1    5.68    1.95
 -27  16  -1    6.74    1.34
  16  11  -1    2.80    1.43
 -14  30   1    8.23    1.76
 -14  30   1    8.12    1.18
 -16 -14   1    7.35    1.53
 -16 -14   1    8.40    1.88
  30 -16   1    5.88    1.18
 -14  30   1    8.10    1.28
 -16 -14   1    7.87    1.26
 -16 -14   1   10.30    1.34
  30 -16   1    9.57    1.45
  30 -16   1    5.73    1.68
  16  14  -1    9.05    1.94
  16  14  -1    5.64    1.64
 -30  16  -1   11.37    1.71
 -30  16  -1    9.02    1.99
 -30  16  -1    8.13    1.39
 -30  16  -1    6.65    2.07
 -16 -17   1    1.39    0.82
 -16 -17   1    1.51    1.18
 -17  33   1    2.08    0.91
  33 -16   1    2.70    1.04
  33 -16   1    3.03    1.09
 -17  33   1    0.22    1.19
 -16 -17   1    1.48    1.43
  33 -16   1    1.96    1.34
 -33  16  -1    0.05    1.34
 -33  16  -1    4.39    2.28
  16  17  -1    3.50    1.72
 -33  16  -1    1.49    1.21
  16  17  -1    3.53    1.61
 -33  16  -1    2.00    1.03
 -13 -17   1   -0.06    0.57
 -17  30   1    0.56    1.09
  30 -13   1    1.47    1.13
 -13 -17   1    0.55    0.65
 -13 -17   1    0.54    1.13
 -13 -17   1   -1.03    0.72
  30 -13   1   -0.12    0.62
  30 -13   1    2.09    0.97
 -17  30   1    0.78    0.85
 -30  13  -1    1.37    1.00
 -30  13  -1    1.70    1.48
  17 -30  -1    2.04    1.13
  13  17  -1   -0.11    1.09
  13  17  -1    0.26    1.33
 -30  13  -1    0.89    1.82
 -30  13  -1    0.28    0.81
 -10 -17   1    1.07    1.10
 -10 -17   1    0.50    0.60
 -10 -17   1    1.44    0.78
 -17  27   1   -0.49    0.82
 -10 -17   1   -0.28    0.48
  27 -10   1   -0.31    0.97
  27 -10   1    0.30    0.64
 -27  10  -1    1.63    1.48
 -27  10  -1    0.13    0.76
  10  17  -1    0.57    1.07
  10  17  -1    1.58    1.17
 -27  10  -1   -0.48    0.68
 -27  10  -1   -0.21    1.20
  17 -27  -1   -1.15    0.84
  24  -7   1   36.74    2.21
  24  -7   1   29.85    2.51
  -7 -17   1   39.52    1.91
  -7 -17   1   36.14    1.53
  24  -7   1   33.45    2.22
  -7 -17   1   33.28    1.69
 -17  24   1   33.02    2.53
  -7 -17   1   36.69    2.63
  17 -24  -1   37.71    2.73
   7  17  -1   34.00    2.65
 -24   7  -1   37.62    3.25
 -24   7  -1   34.95    2.31
 -24   7  -1   37.46    2.99
  -4 -17   1   15.36    0.81
  -4 -17   1   14.69    1.78
  21  -4   1   16.52    1.42
  21  -4   1   14.89    1.49
  21  -4   1   19.17    1.90
  -4 -17   1   16.33    1.01
 -17  21   1   20.53    2.02
  -4 -17   1   16.24    1.04
 -17  21   1   15.76    1.84
 -21   4  -1   19.31    1.69
   4  17  -1   16.62    1.52
   4  17  -1   11.77    1.64
 -21   4  -1   16.72    1.64
 -21   4  -1   12.90    2.04
 -21   4  -1   17.11    2.09
  -1 -17   1    3.37    0.49
  18  -1   1    2.94    1.10
  18  -1   1    2.04    0.74
 -17  18   1    3.08    1.17
 -17  18   1    3.54    1.10
  -1 -17   1    2.46    0.95
 -18   1  -1    2.68    0.86
 -18   1  -1    4.67    1.05
 -18   1  -1    2.07    1.04
 -18   1  -1    4.24    1.46
  17 -18  -1    1.99    1.04
   1  17  -1    2.61    0.79
   1  17  -1    2.90    0.97
  15   2   1   11.07    1.51
   2 -17   1   12.11    0.57
  15   2   1   12.39    1.28
  15   2   1   11.58    1.15
   2 -17   1   11.61    1.49
 -17  15   1   14.70    1.81
 -17  15   1   11.12    1.59
  15   2   1   12.65    1.84
  -2  17  -1   14.34    1.55
  -2  17  -1   12.09    1.13
  17 -15  -1   11.54    1.54
 -15  -2  -1   10.63    1.63
 -15  -2  -1   11.50    1.60
 -15  -2  -1   13.77    1.35
 -15  -2  -1    9.44    1.25
  12   5   1    9.39    1.50
  12   5   1   11.31    1.16
 -17  12   1   11.03    1.58
  12   5   1   12.13    1.42
 -17  12   1    6.40    1.39
  12   5   1    9.98    1.16
 -12  -5  -1    7.76    1.17
 -12  -5  -1    8.12    1.40
  17 -12  -1   10.94    1.67
 -12  -5  -1    9.88    1.47
 -12  -5  -1    9.60    1.18
  17 -12  -1    9.10    1.55
  -5  17  -1    8.23    0.89
  -5  17  -1   10.23    1.43
 -17   9   1   31.60    2.38
   9   8   1   37.07    2.29
 -17   9   1   33.03    1.75
   9   8   1   34.17    1.76
   9   8   1   35.16    2.01
   9   8   1   32.87    1.73
 -17   9   1   33.84    2.36
  -8  17  -1   32.79    1.46
  -9  -8  -1   33.98    1.76
  -9  -8  -1   34.13    2.07
  -9  -8  -1   32.84    2.03
  17  -9  -1   33.68    2.27
  17  -9  -1   30.83    2.46
  -8  17  -1   32.26    2.56
  -8  17  -1   35.10    2.24
  -9  -8  -1   36.13    2.01
  11 -17   1   13.09    1.85
 -17   6   1   12.21    1.23
 -17   6   1   13.99    1.80
  11 -17   1   12.59    0.72
   6  11   1   14.20    1.20
  11 -17   1   13.19    0.71
 -17   6   1   12.80    1.30
   6  11   1   12.25    1.36
   6  11   1   14.67    1.12
   6  11   1   13.73    1.46
 -17   6   1   15.04    1.97
 -11  17  -1   10.05    1.53
  17  -6  -1    9.66    1.53
  17  -6  -1   12.41    1.83
  -6 -11  -1   13.22    0.99
  -6 -11  -1   12.58    1.36
 -11  17  -1   13.55    0.84
 -11  17  -1   13.22    1.06
  -6 -11  -1   15.38    1.40
   3  14   1   23.02    1.19
  14 -17   1   21.91    2.18
 -17   3   1   20.03    1.49
 -17   3   1   21.75    2.12
 -17   3   1   19.84    2.26
   3  14   1   25.01    1.52
  14 -17   1   23.40    1.15
   3  14   1   21.29    1.33
  14 -17   1   20.89    1.07
 -14  17  -1   22.77    1.19
 -14  17  -1   24.72    2.17
 -14  17  -1   22.87    1.42
  17  -3  -1   23.39    2.31
  -3 -14  -1   22.05    1.58
  -3 -14  -1   20.78    1.35
  17 -17   1   21.10    1.25
 -17   0   1   23.27    2.36
 -17   0   1   21.40    1.55
 -17   0   1   24.09    2.22
   0  17   1   23.67    1.38
 -17   0   1   18.60    1.48
  17 -17   1   21.88    1.29
   0  17   1   22.94    1.33
  17 -17   1   21.95    2.17
   0 -17  -1   21.03    1.59
 -17  17  -1   22.05    1.52
  17   0  -1   22.54    2.48
   0 -17  -1   21.38    1.31
  17   0  -1   21.88    2.20
 -17  17  -1   21.69    1.29
 -17  17  -1   23.20    2.13
 -17  -3   1   14.44    1.35
  -3  20   1   16.27    1.15
  20 -17   1   16.90    1.29
 -17  -3   1   18.69    2.34
 -17  -3   1   15.16    1.35
  20 -17   1   16.97    2.15
  -3  20   1   15.10    1.18
 -17  -3   1   17.27    2.22
  20 -17   1   16.62    1.21
 -20  17  -1   15.61    1.97
  17   3  -1   15.55    2.16
  17   3  -1   15.43    2.26
   3 -20  -1   15.81    1.44
 -20  17  -1   15.34    1.26
 -17  -6   1    0.93    1.18
  -6  23   1    0.88    0.88
  -6  23   1    0.63    0.60
  23 -17   1    0.86    0.62
  23 -17   1    1.36    1.15
  -6  23   1    0.62    0.57
  23 -17   1    0.58    0.56
 -17  -6   1    0.06    0.68
 -17  -6   1    1.06    0.68
 -17  -6   1    0.44    1.01
  17   6  -1    0.65    1.15
  17   6  -1    0.77    1.02
 -23  17  -1   -0.23    0.59
   6 -23  -1    0.86    0.68
 -23  17  -1    0.93    1.08
 -23  17  -1    0.81    0.73
  -9  26   1    6.16    1.38
 -17  -9   1    4.22    0.98
  -9  26   1    6.31    0.96
  26 -17   1    4.01    1.51
  26 -17   1    4.83    1.06
 -17  -9   1    5.87    1.07
 -17  -9   1    5.31    1.47
  -9  26   1    3.67    0.86
  26 -17   1    5.18    1.03
 -26  17  -1    4.18    1.49
 -26  17  -1    3.01    0.89
 -26  17  -1    6.37    1.30
  17   9  -1    4.49    1.57
  17   9  -1    4.32    1.83
  29 -17   1    0.52    0.73
  29 -17   1    0.58    1.22
 -12  29   1    1.05    0.82
 -12  29   1    0.64    0.65
 -17 -12   1    0.94    1.23
 -17 -12   1    2.20    0.78
  29 -17   1   -0.01    0.70
 -12  29   1    0.40    1.03
 -17 -12   1    1.17    0.83
 -29  17  -1    1.58    0.93
 -29  17  -1    1.66    1.53
  17  12  -1    1.81    1.49
 -29  17  -1    1.36    0.95
 -29  17  -1    0.22    1.24
  17  12  -1    0.71    1.26
 -15  32   1    2.39    0.88
  32 -17   1    0.73    0.81
 -17 -15   1    1.46    1.24
 -17 -15   1    2.40    1.32
 -15  32   1    1.01    0.94
 -17 -15   1    0.16    0.79
  32 -17   1    2.38    1.44
 -17 -15   1    1.19    0.78
 -15  32   1    1.27    1.27
  32 -17   1    1.75    0.98
 -32  17  -1    2.25    1.66
 -32  17  -1    0.44    0.96
  17  15  -1    0.75    1.32
 -32  17  -1    0.85    1.60
  17  15  -1    3.12    1.70
 -32  17  -1    1.49    1.11
  35 -17   1   -0.64    1.15
 -17 -18   1   -1.00    0.99
  35 -17   1   -0.59    0.85
 -17 -18   1   -0.67    0.77
 -18  35   1    1.43    1.07
 -17 -18   1    1.61    0.86
 -17 -18   1    0.49    1.16
  35 -17   1   -0.23    0.93
 -18  35   1   -0.43    0.80
 -35  17  -1   -2.06    0.86
 -35  17  -1    0.71    1.60
  17  18  -1    0.51    1.52
  17  18  -1    1.29    1.75
 -35  17  -1   -1.71    1.52
 -35  17  -1    0.21    0.91
  32 -14   1    3.05    1.53
 -18  32   1    2.99    1.33
  32 -14   1    0.80    0.89
 -14 -18   1    1.17    0.81
 -14 -18   1    1.38    0.96
 -18  32   1    1.80    0.94
  32 -14   1    0.35    0.81
 -14 -18   1    0.51    1.21
 -14 -18   1    1.64    0.72
 -32  14  -1    0.64    0.99
  14  18  -1    0.91    1.29
  14  18  -1    1.28    1.36
 -32  14  -1    2.92    1.87
 -32  14  -1    1.44    1.09
 -32  14  -1    2.36    1.58
  29 -11   1    3.18    1.05
 -11 -18   1    4.45    0.81
  29 -11   1    2.66    0.91
 -11 -18   1    3.09    0.85
 -11 -18   1    4.33    1.03
  29 -11   1    2.32    1.36
 -11 -18   1    1.50    1.18
 -18  29   1    2.87    1.25
 -29  11  -1    2.96    1.11
 -29  11  -1    1.15    1.38
 -29  11  -1    2.32    1.72
  11  18  -1    2.89    1.36
 -29  11  -1    1.96    0.97
  11  18  -1    2.39    1.45
  18 -29  -1    3.15    1.39
  26  -8   1    1.22    0.98
  26  -8   1    0.79    1.14
  -8 -18   1    1.54    0.64
  -8 -18   1    2.57    1.17
  -8 -18   1    2.77    0.61
  -8 -18   1    2.09    0.77
 -18  26   1    1.84    1.20
  26  -8   1    2.12    0.79
  18 -26  -1    1.42    1.02
   8  18  -1    0.79    1.07
   8  18  -1    1.64    1.24
 -26   8  -1    1.14    0.96
 -26   8  -1    0.45    1.24
 -26   8  -1    2.68    1.33
 -26   8  -1    1.28    0.93
  23  -5   1    2.09    0.90
  -5 -18   1    2.09    0.59
  23  -5   1    3.11    1.32
  -5 -18   1    2.67    0.59
  23  -5   1    2.66    0.79
  -5 -18   1    2.32    0.44
 -18  23   1    0.89    0.90
  -5 -18   1    1.89    0.96
  18 -23  -1    1.52    1.00
 -23   5  -1    1.33    0.92
 -23   5  -1    2.71    1.37
   5  18  -1    4.11    1.23
 -23   5  -1    2.00    1.41
  20  -2   1    0.11    0.54
 -18  20   1    0.87    0.91
  20  -2   1    1.14    0.88
  20  -2   1    0.59    0.59
  -2 -18   1    0.93    0.39
 -18  20   1   -0.17    0.89
  -2 -18   1   -1.00    0.67
   2  18  -1    0.48    0.80
 -20   2  -1   -0.35    0.99
  18 -20  -1    0.31    0.81
   2  18  -1    1.29    0.77
 -20   2  -1    0.80    0.68
 -20   2  -1    2.18    1.07
 -20   2  -1    1.46    0.78
   1 -18   1    6.14    0.54
 -18  17   1    5.48    1.25
 -18  17   1    6.57    1.35
   1 -18   1    7.60    1.29
  17   1   1    6.12    1.13
  17   1   1    6.60    1.06
  17   1   1    6.90    1.37
 -17  -1  -1    6.16    1.49
 -17  -1  -1    4.56    1.27
  -1  18  -1    4.95    1.14
  -1  18  -1    8.86    1.07
 -17  -1  -1    5.38    1.06
  18 -17  -1    5.20    1.16
  14   4   1    4.28    0.88
   4 -18   1    4.35    1.04
 -18  14   1    3.56    0.77
  14   4   1    3.83    1.29
  14   4   1    4.40    0.91
 -18  14   1    2.76    1.26
  14   4   1    5.82    1.20
 -18  14   1    4.48    1.19
  -4  18  -1    2.77    0.98
 -14  -4  -1    4.00    1.20
  18 -14  -1    4.53    1.30
 -14  -4  -1    4.05    0.95
 -14  -4  -1    1.80    0.99
  -4  18  -1    4.55    0.73
 -14  -4  -1    4.89    0.97
 -18  11   1   79.69    3.62
  11   7   1   73.84    2.72
 -18  11   1   75.30    2.74
  11   7   1   76.31    3.08
  11   7   1   77.65    2.79
  11   7   1   75.89    3.38
 -18  11   1   74.87    3.54
  18 -11  -1   76.02    3.43
  -7  18  -1   70.50    3.24
  18 -11  -1   69.11    3.59
 -11  -7  -1   72.71    3.14
  -7  18  -1   80.21    3.77
 -11  -7  -1   73.69    3.24
 -11  -7  -1   73.21    2.79
  -7  18  -1   75.26    2.34
 -11  -7  -1   75.47    2.98
 -18   8   1    7.17    1.00
 -18   8   1    8.64    1.52
   8  10   1    7.68    1.01
   8  10   1    9.52    1.04
 -18   8   1    6.13    1.03
 -18   8   1    9.11    1.65
   8  10   1   11.95    1.41
   8  10   1    7.65    1.26
  -8 -10  -1    7.53    0.93
  18  -8  -1    9.81    1.87
  -8 -10  -1   11.56    1.37
  18  -8  -1    7.56    1.45
 -10  18  -1    9.04    0.90
 -10  18  -1   11.00    1.71
 -10  18  -1    8.27    0.64
  -8 -10  -1    7.57    1.18
  13 -18   1    1.75    0.41
 -18   5   1    1.52    0.76
   5  13   1    1.72    0.61
   5  13   1    1.43    0.75
 -18   5   1    0.90    1.02
 -18   5   1    2.14    0.72
   5  13   1    3.79    0.93
  13 -18   1    2.33    1.92
 -18   5   1    2.88    1.20
  13 -18   1    1.67    0.41
   5  13   1    1.47    0.57
  -5 -13  -1    1.98    0.74
 -13  18  -1    2.85    0.65
  18  -5  -1    1.81    1.24
 -13  18  -1    1.41    0.47
 -13  18  -1    1.48    1.00
  18  -5  -1    1.14    0.97
  -5 -13  -1    0.93    0.70
  16 -18   1   20.74    1.16
 -18   2   1   17.37    1.43
 -18   2   1   22.53    2.20
  16 -18   1   20.31    1.13
   2  16   1   17.56    1.31
   2  16   1   20.53    1.32
 -18   2   1   18.79    1.46
  16 -18   1   20.87    2.40
   2  16   1   18.90    1.03
 -18   2   1   18.67    2.26
  18  -2  -1   21.13    2.01
  -2 -16  -1   18.07    1.51
 -16  18  -1   18.15    1.36
  18  -2  -1   16.62    2.23
 -16  18  -1   14.93    1.98
 -16  18  -1   17.03    1.12
  -2 -16  -1   20.68    1.37
  19 -18   1   96.39    4.47
  19 -18   1   95.61    3.08
  -1  19   1  100.83    2.99
 -18  -1   1  101.48    4.48
 -18  -1   1   97.44    3.49
  -1  19   1  100.55    3.08
 -18  -1   1   93.90    3.46
  19 -18   1  101.66    3.12
 -18  -1   1   94.08    4.40
  18   1  -1   92.94    4.50
  18   1  -1  101.23    4.33
 -19  18  -1   96.14    3.13
   1 -19  -1   97.30    3.03
 -19  18  -1   97.00    3.41
   1 -19  -1   98.30    3.49
 -19  18  -1  102.31    4.45
 -18  -4   1   57.32    2.62
 -18  -4   1   62.50    2.70
  -4  22   1   54.99    2.99
 -18  -4   1   62.04    3.58
  -4  22   1   58.52    2.23
  -4  22   1   59.67    2.26
  22 -18   1   63.79    3.71
  22 -18   1   57.00    2.43
  22 -18   1   57.99    2.41
 -18  -4   1   59.53    3.62
 -22  18  -1   59.28    3.59
  18   4  -1   60.18    3.73
 -22  18  -1   58.35    2.51
 -22  18  -1   56.78    2.73
   4 -22  -1   58.13    2.59
  18   4  -1   58.33    3.45
  25 -18   1    3.22    1.37
  25 -18   1    2.20    0.82
  -7  25   1    3.74    1.26
 -18  -7   1    2.60    0.87
 -18  -7   1    2.71    1.36
 -18  -7   1    4.01    1.57
  -7  25   1    2.94    0.75
  -7  25   1    2.24    0.69
  25 -18   1    3.61    0.91
 -18  -7   1    2.28    0.79
 -25  18  -1    4.00    0.91
 -25  18  -1    3.21    1.41
  18   7  -1    3.80    1.99
 -25  18  -1    2.38    0.94
  18   7  -1    5.47    1.49
 -10  28   1    3.08    0.85
  28 -18   1    2.36    0.90
 -10  28   1    1.17    1.07
 -18 -10   1    3.21    0.90
 -10  28   1    2.33    0.76
  28 -18   1    3.36    0.92
  28 -18   1    1.14    1.20
 -18 -10   1    1.11    1.09
 -28  18  -1    2.25    0.92
  18  10  -1    3.65    1.55
 -28  18  -1    2.09    1.34
  18  10  -1    0.30    1.27
 -28  18  -1    1.25    0.92
 -28  18  -1    1.10    1.62
 -13  31   1    2.82    0.98
 -18 -13   1    2.93    1.58
 -18 -13   1    1.77    0.91
  31 -18   1    2.32    0.95
  31 -18   1    3.57    1.09
 -13  31   1   -0.03    0.71
 -13  31   1    1.17    1.19
  31 -18   1    1.35    1.30
 -18 -13   1    2.29    0.89
  18  13  -1    2.02    1.45
 -31  18  -1    3.20    1.15
 -31  18  -1    0.79    1.52
 -31  18  -1    1.34    1.46
  18  13  -1    2.39    1.70
 -31  18  -1    3.02    1.04
 -16  34   1    3.23    0.95
 -16  34   1    3.20    1.20
 -18 -16   1    0.98    0.90
 -18 -16   1    2.84    0.99
 -16  34   1    1.49    1.36
  34 -18   1    2.32    1.15
 -18 -16   1    3.35    1.43
  34 -18   1    3.12    1.12
  34 -18   1    1.26    1.61
 -18 -16   1   -1.11    1.34
  18  16  -1    4.33    2.01
 -34  18  -1    2.80    1.70
  18  16  -1    1.90    1.53
 -34  18  -1    1.69    1.09
 -34  18  -1    2.38    2.16
 -34  18  -1    3.01    1.08
 -18 -19   1    2.25    1.67
 -18 -19   1    2.37    1.14
 -19  37   1    0.85    1.15
 -18 -19   1    2.29    0.98
 -19  37   1    2.31    0.95
 -18 -19   1    1.89    1.31
 -19  37   1   -0.84    1.26
  37 -18   1    1.25    0.97
  37 -18   1    0.35    1.41
  18  19  -1    3.20    1.72
 -37  18  -1    3.32    2.03
 -37  18  -1    3.68    1.39
 -37  18  -1    1.27    1.95
  18  19  -1    0.24    1.83
 -37  18  -1    2.61    1.31
  34 -15   1    0.88    0.89
  34 -15   1    1.42    1.34
  34 -15   1    0.73    0.90
 -15 -19   1    0.67    1.03
 -15 -19   1    0.99    0.76
 -15 -19   1   -0.72    1.12
 -19  34   1    0.01    0.86
 -19  34   1    1.77    1.61
  15  19  -1    1.39    1.68
 -34  15  -1    0.43    1.49
 -34  15  -1    1.47    1.79
  15  19  -1   -0.16    1.41
 -34  15  -1   -0.56    0.97
 -34  15  -1    0.47    0.93
  31 -12   1    1.31    0.92
 -12 -19   1   -0.19    0.60
 -19  31   1    0.58    0.85
 -12 -19   1    1.74    0.87
 -19  31   1    1.22    1.10
  31 -12   1   -1.22    1.19
 -12 -19   1    0.18    0.58
 -12 -19   1    0.02    1.05
  31 -12   1   -0.02    0.77
  12  19  -1    1.42    1.36
  19 -31  -1    0.25    1.16
 -31  12  -1    1.44    0.95
  12  19  -1   -0.49    1.10
 -31  12  -1   -0.33    1.58
 -31  12  -1   -1.56    1.08
 -31  12  -1    0.94    1.03
  -9 -19   1   -0.06    0.44
  28  -9   1    3.06    1.37
  -9 -19   1    0.64    0.69
  -9 -19   1    0.17    0.97
 -19  28   1    1.19    1.15
  28  -9   1    0.62    0.78
  28  -9   1    0.16    0.71
  -9 -19   1    0.80    0.61
 -28   9  -1    0.39    0.88
   9  19  -1   -0.41    1.07
   9  19  -1   -0.51    0.97
 -28   9  -1    1.84    1.04
 -28   9  -1   -0.20    1.15
 -28   9  -1    3.94    1.90
  19 -28  -1    0.47    1.16
  -6 -19   1    4.32    0.68
  -6 -19   1    4.25    1.46
  25  -6   1    5.47    1.17
  -6 -19   1    5.18    0.84
  25  -6   1    5.62    1.12
  25  -6   1    3.07    1.30
 -19  25   1    2.79    1.15
  -6 -19   1    4.89    0.58
 -25   6  -1    4.41    1.55
   6  19  -1    6.12    1.45
  19 -25  -1    4.30    1.27
 -25   6  -1    4.34    1.25
 -25   6  -1    2.94    1.71
 -25   6  -1    5.72    1.22
  -3 -19   1    0.64    0.97
  22  -3   1    0.08    0.91
 -19  22   1    0.37    0.86
  -3 -19   1    1.12    0.48
  22  -3   1    1.09    0.65
  22  -3   1    0.41    0.73
 -19  22   1    1.10    1.06
  19 -22  -1    1.27    0.98
 -22   3  -1    0.66    1.12
 -22   3  -1    1.06    0.79
 -22   3  -1    1.15    0.80
   3  19  -1    0.00    0.71
   3  19  -1    0.25    0.86
 -22   3  -1    2.35    1.38
 -19  19   1   -0.43    0.95
   0 -19   1    2.59    0.45
 -19  19   1    2.55    1.17
  19   0   1    3.20    1.11
  19   0   1    2.13    0.81
  19   0   1    1.00    0.62
   0 -19   1    3.43    1.09
 -19   0  -1    0.70    1.05
   0  19  -1    2.98    0.99
  19 -19  -1    0.91    0.85
 -19   0  -1    1.98    0.86
   0  19  -1    2.54    0.76
 -19   0  -1    2.43    0.83
  16   3   1    1.92    0.91
 -19  16   1    1.48    1.07
  16   3   1    1.26    0.69
  16   3   1    1.44    0.62
  16   3   1    1.63    1.18
   3 -19   1    1.38    0.87
   3 -19   1    1.38    0.27
 -19  16   1   -0.46    0.79
 -19  16   1    1.12    0.55
 -16  -3  -1    1.71    0.79
 -16  -3  -1    0.90    0.89
 -16  -3  -1    1.61    0.97
  19 -16  -1    1.19    0.97
 -16  -3  -1    1.81    0.79
  -3  19  -1    1.47    0.91
  -3  19  -1    1.45    0.60
  13   6   1    4.22    1.14
 -19  13   1    3.55    0.78
  13   6   1    2.12    1.10
 -19  13   1    2.53    1.21
  13   6   1    4.93    0.89
 -19  13   1    2.61    1.10
  13   6   1    6.21    0.98
 -13  -6  -1    4.64    1.19
 -13  -6  -1    4.12    0.90
 -13  -6  -1    3.64    1.21
  19 -13  -1    4.15    1.35
  -6  19  -1    3.89    0.66
 -13  -6  -1    4.44    0.94
  -6  19  -1    5.18    1.23
  10   9   1    4.66    1.07
  10   9   1    4.94    0.88
 -19  10   1    3.13    1.16
 -19  10   1    3.94    1.22
 -19  10   1    5.24    1.11
 -19  10   1    3.38    0.80
  10   9   1    5.69    0.92
  10   9   1    4.41    1.09
  -9  19  -1    7.03    1.34
  19 -10  -1    5.65    1.53
 -10  -9  -1    4.05    0.84
 -10  -9  -1    3.63    1.07
 -10  -9  -1    4.48    0.92
  -9  19  -1    5.04    0.72
  19 -10  -1    4.25    1.13
  -9  19  -1    4.23    1.30
 -10  -9  -1    4.26    1.09
 -19   7   1   27.10    2.34
 -19   7   1   28.43    1.75
 -19   7   1   26.07    1.75
   7  12   1   25.32    1.81
   7  12   1   29.25    1.90
   7  12   1   25.56    1.49
   7  12   1   25.77    1.47
 -19   7   1   26.35    2.43
  -7 -12  -1   28.89    1.83
 -12  19  -1   25.81    1.13
 -12  19  -1   26.76    2.40
 -12  19  -1   28.52    1.42
  19  -7  -1   24.38    2.12
  19  -7  -1   27.29    2.68
  -7 -12  -1   30.15    1.37
  -7 -12  -1   26.72    1.78
 -19   4   1   32.34    3.01
  15 -19   1   35.53    1.42
 -19   4   1   36.24    2.03
 -19   4   1   36.35    2.66
   4  15   1   34.93    1.90
  15 -19   1   37.92    1.46
   4  15   1   36.92    1.56
   4  15   1   41.00    2.21
  15 -19   1   36.00    2.67
   4  15   1   37.23    1.73
 -19   4   1   35.44    1.97
 -15  19  -1   38.68    2.71
 -15  19  -1   35.47    1.76
 -15  19  -1   36.12    1.51
  -4 -15  -1   37.07    2.06
  19  -4  -1   34.60    2.46
  19  -4  -1   33.50    2.80
  -4 -15  -1   37.37    1.82
 -19   1   1   11.08    1.83
  18 -19   1   16.27    2.15
 -19   1   1   14.73    2.12
  18 -19   1   13.37    1.08
   1  18   1   14.73    1.15
   1  18   1   12.78    0.84
 -19   1   1   12.98    1.37
  18 -19   1   13.33    1.04
   1  18   1   14.76    1.24
 -19   1   1   16.11    1.40
 -18  19  -1   14.44    1.11
 -18  19  -1   13.06    1.91
  19  -1  -1   16.79    2.21
 -18  19  -1   16.40    1.37
  -1 -18  -1   13.69    1.43
  19  -1  -1   13.70    2.04
  -1 -18  -1   15.40    1.25
 -19  -2   1    7.62    1.12
  -2  21   1    7.55    0.92
  -2  21   1    7.09    0.93
 -19  -2   1    6.34    1.07
  21 -19   1    7.55    1.02
 -19  -2   1    6.88    1.58
  21 -19   1    6.74    0.97
  21 -19   1    5.93    1.52
 -19  -2   1    4.59    1.54
   2 -21  -1    7.56    1.16
 -21  19  -1    6.79    1.14
  19   2  -1    6.75    1.57
   2 -21  -1    8.13    0.98
 -21  19  -1    5.78    0.92
  19   2  -1    7.63    1.71
 -21  19  -1    5.77    1.58
 -19  -5   1    5.78    1.07
  -5  24   1    5.40    0.85
 -19  -5   1    4.65    1.55
  24 -19   1    8.68    1.90
  -5  24   1    6.52    0.93
  24 -19   1    3.83    0.88
  -5  24   1    5.91    1.39
 -19  -5   1    5.45    1.03
  24 -19   1    5.42    0.99
 -19  -5   1    6.02    1.62
 -24  19  -1    4.92    1.01
 -24  19  -1    3.59    1.49
  19   5  -1    5.51    2.11
 -24  19  -1    5.45    1.16
   5 -24  -1    5.67    1.06
  19   5  -1    3.24    1.46
 -19  -8   1    4.03    1.00
 -19  -8   1    5.39    1.63
  27 -19   1    4.20    1.59
 -19  -8   1    1.58    0.85
  -8  27   1    2.26    1.12
  27 -19   1    3.41    0.92
  27 -19   1    4.35    1.04
  -8  27   1    3.08    0.72
 -19  -8   1    1.95    1.38
  -8  27   1    3.48    0.85
  19   8  -1    3.20    1.57
 -27  19  -1    4.70    1.17
 -27  19  -1    2.16    0.81
  19   8  -1    6.30    1.80
 -27  19  -1    2.89    1.46
 -11  30   1   -1.87    0.73
 -11  30   1    0.82    0.78
 -19 -11   1   -0.05    0.60
  30 -19   1    0.18    0.72
 -19 -11   1    0.92    0.74
  30 -19   1    2.14    1.36
 -11  30   1   -0.34    0.58
 -19 -11   1   -0.98    1.13
  30 -19   1   -0.90    0.63
 -30  19  -1    0.43    0.86
 -30  19  -1    0.92    1.53
  19  11  -1    0.38    1.33
  19  11  -1    1.15    1.40
 -30  19  -1   -0.38    1.30
 -30  19  -1    1.15    0.92
 -19 -14   1    4.79    1.19
 -14  33   1    4.57    0.95
 -14  33   1    4.96    1.61
 -19 -14   1    4.50    1.06
  33 -19   1    1.78    1.38
 -19 -14   1    3.04    1.47
 -19 -14   1    2.63    1.42
  33 -19   1    2.79    1.10
 -14  33   1    4.52    1.15
  33 -19   1    2.97    1.08
 -33  19  -1    2.90    1.19
 -33  19  -1    5.13    1.40
  19  14  -1    5.22    2.04
  19  14  -1    3.13    1.64
 -33  19  -1    6.85    2.24
 -33  19  -1    1.78    1.61
 -17  36   1    1.19    0.81
 -19 -17   1    1.03    1.26
 -19 -17   1    2.02    0.97
 -17  36   1   -0.46    0.92
 -17  36   1    0.38    1.44
 -19 -17   1    0.95    1.31
  36 -19   1   -2.26    1.29
  36 -19   1   -0.05    0.92
 -19 -17   1    0.02    0.88
 -36  19  -1   -2.66    1.25
 -36  19  -1    2.37    1.14
  19  17  -1   -1.08    1.29
  19  17  -1    1.88    1.61
 -36  19  -1    0.34    1.88
  39 -19   1    1.11    1.52
 -20  39   1    3.73    0.62
 -20  39   1    2.49    1.63
 -19 -20   1    2.13    1.13
 -19 -20   1    1.92    1.32
 -19 -20   1    2.43    1.74
 -20  39   1    1.62    1.28
  39 -19   1    2.96    1.21
 -20  39   1    2.46    0.93
 -19 -20   1    1.32    0.98
 -39  19  -1    2.98    1.37
 -39  19  -1    4.34    2.45
 -39  19  -1    3.74    2.37
 -39  19  -1    3.67    1.46
  19  20  -1   -0.15    1.73
 -20  36   1   -1.91    1.12
 -16 -20   1    0.99    0.93
 -16 -20   1   -0.21    0.70
  36 -16   1    0.12    0.93
 -20  36   1    1.22    0.98
  36 -16   1   -0.91    0.82
 -16 -20   1    0.26    1.07
  36 -16   1    2.12    1.53
 -16 -20   1    5.50    1.67
 -36  16  -1    0.50    0.99
 -36  16  -1   -0.70    1.52
  16  20  -1   -2.34    1.38
  16  20  -1    0.82    1.62
 -36  16  -1    0.54    1.64
 -36  16  -1   -0.27    1.09
 -13 -20   1    1.03    0.80
 -13 -20   1   -2.77    0.92
  33 -13   1   -1.48    0.63
 -13 -20   1    0.69    0.82
  33 -13   1    1.36    1.41
 -20  33   1    0.40    0.90
 -20  33   1   -0.01    1.18
  33 -13   1   -0.47    0.83
 -13 -20   1   -0.40    0.58
  13  20  -1   -0.08    1.34
  13  20  -1    2.36    1.55
 -33  13  -1   -1.49    1.28
  20 -33  -1   -0.61    1.23
 -33  13  -1   -0.39    0.98
 -33  13  -1   -0.32    0.91
 -33  13  -1   -1.38    1.58
  30 -10   1    3.98    1.13
  30 -10   1    3.86    1.08
  30 -10   1    3.17    1.36
 -10 -20   1    3.43    0.86
 -20  30   1    3.36    1.40
 -10 -20   1    3.96    1.43
 -10 -20   1    3.63    0.89
 -10 -20   1    3.03    0.70
 -30  10  -1    4.73    1.75
 -30  10  -1    2.16    1.16
  10  20  -1    1.85    1.57
 -30  10  -1    5.27    1.31
  20 -30  -1    4.02    1.31
 -30  10  -1    4.28    1.92
  10  20  -1    6.19    1.71
  -7 -20   1    0.55    0.47
  -7 -20   1    0.52    0.56
  27  -7   1    0.00    0.79
  27  -7   1   -0.48    0.96
  -7 -20   1    0.40    0.38
 -20  27   1   -0.33    1.03
  27  -7   1   -0.08    0.62
  -7 -20   1    1.12    0.97
  20 -27  -1    0.80    0.98
 -27   7  -1    1.15    1.42
 -27   7  -1   -0.80    0.73
 -27   7  -1    1.46    2.11
   7  20  -1   -0.41    1.03
 -27   7  -1    0.83    0.87
  24  -4   1   19.81    1.65
  -4 -20   1   19.94    2.13
  -4 -20   1   22.86    1.30
  24  -4   1   20.54    1.78
 -20  24   1   21.26    2.22
 -20  24   1   19.90    2.36
  24  -4   1   20.71    2.22
 -24   4  -1   15.32    2.30
   4  20  -1   21.53    1.86
 -24   4  -1   19.39    2.59
  20 -24  -1   25.85    2.40
 -24   4  -1   20.02    1.86
 -24   4  -1   20.58    1.95
   4  20  -1   24.36    2.22
  -1 -20   1    9.04    1.50
  21  -1   1    7.41    1.13
  -1 -20   1    8.23    0.76
  21  -1   1    5.82    1.09
  21  -1   1    8.10    1.54
 -20  21   1   11.36    1.73
 -20  21   1    7.13    1.52
 -21   1  -1    8.54    1.74
 -21   1  -1   10.63    1.55
  20 -21  -1   10.26    1.74
   1  20  -1    9.24    1.27
 -21   1  -1   10.85    1.56
   1  20  -1    9.77    1.51
 -21   1  -1   10.75    2.04
 -20  18   1   20.66    1.40
 -20  18   1   19.06    2.00
  18   2   1   20.48    1.58
   2 -20   1   20.24    0.86
  18   2   1   17.93    1.59
   2 -20   1   17.23    1.81
  18   2   1   22.10    2.04
 -20  18   1   19.72    2.27
  18   2   1   20.54    2.21
 -18  -2  -1   20.01    1.71
 -18  -2  -1   21.12    2.11
  -2  20  -1   20.88    1.42
 -18  -2  -1   18.28    1.63
 -18  -2  -1   20.50    2.02
  20 -18  -1   18.94    1.89
  -2  20  -1   19.42    1.82
  15   5   1    2.65    1.23
  15   5   1    1.32    0.60
 -20  15   1    1.74    0.64
  15   5   1    1.92    0.93
  15   5   1    1.00    0.62
 -20  15   1    1.19    1.05
 -20  15   1    3.35    1.19
  -5  20  -1    1.66    0.57
  20 -15  -1    1.08    0.92
  -5  20  -1    3.15    1.03
 -15  -5  -1    1.67    1.15
 -15  -5  -1    1.68    0.76
 -15  -5  -1    1.58    0.73
 -15  -5  -1    0.64    0.83
 -20  12   1    7.33    1.09
 -20  12   1    6.27    1.13
 -20  12   1    7.77    1.47
  12   8   1    9.53    1.17
  12   8   1    9.34    1.53
 -20  12   1    7.47    1.59
  12   8   1    7.74    1.33
  12   8   1    8.78    1.06
  20 -12  -1    7.16    1.69
  20 -12  -1    9.33    1.64
 -12  -8  -1    8.61    1.39
 -12  -8  -1    6.77    1.27
 -12  -8  -1    8.47    1.12
 -12  -8  -1    7.17    1.21
  -8  20  -1    8.80    1.45
  -8  20  -1    9.02    0.87
  -8  20  -1    5.24    1.39
   9  11   1    0.14    0.73
 -20   9   1    0.12    0.53
   9  11   1    0.63    0.57
 -20   9   1    2.53    1.26
 -20   9   1    0.76    0.62
 -20   9   1    0.81    1.16
   9  11   1   -0.23    0.73
   9  11   1    0.73    0.54
 -11  20  -1    0.67    0.47
  -9 -11  -1    1.19    0.80
  -9 -11  -1    1.21    0.76
  -9 -11  -1    0.59    0.52
  20  -9  -1   -0.13    0.81
 -11  20  -1   -0.46    0.88
  20  -9  -1    0.47    1.11
 -11  20  -1    0.36    0.32
   6  14   1   11.03    1.35
 -20   6   1    8.86    1.16
  14 -20   1   10.12    1.81
 -20   6   1   10.18    1.75
 -20   6   1    6.33    0.96
 -20   6   1    7.71    1.90
   6  14   1    9.32    1.05
   6  14   1   10.29    0.98
   6  14   1   10.46    1.36
 -14  20  -1    9.27    0.80
  -6 -14  -1   11.16    1.24
  20  -6  -1   12.72    1.85
  20  -6  -1    8.41    1.69
 -14  20  -1    9.39    1.00
 -14  20  -1    8.76    1.58
  -6 -14  -1    7.60    1.13
  17 -20   1    9.84    0.89
  17 -20   1   11.68    1.95
   3  17   1    8.23    0.83
  17 -20   1    6.90    0.77
 -20   3   1    9.95    1.87
 -20   3   1    8.31    1.19
   3  17   1    6.52    0.87
 -20   3   1    6.96    1.54
 -20   3   1    6.10    1.03
   3  17   1    7.31    1.03
 -17  20  -1    6.08    0.80
  -3 -17  -1    8.65    1.07
  20  -3  -1    6.73    1.66
 -17  20  -1    4.53    1.31
 -17  20  -1    8.76    1.10
  20  -3  -1    6.66    1.48
  -3 -17  -1    5.53    1.08
  20 -20   1   29.02    1.58
   0  20   1   29.64    1.65
  20 -20   1   30.26    2.61
 -20   0   1   30.05    1.92
   0  20   1   29.60    1.55
 -20   0   1   27.98    1.91
  20 -20   1   29.93    1.58
 -20   0   1   27.32    2.56
 -20   0   1   30.71    2.65
  20   0  -1   24.87    2.62
 -20  20  -1   28.68    2.59
   0 -20  -1   26.42    1.84
 -20  20  -1   29.85    1.86
   0 -20  -1   29.88    1.66
  20   0  -1   33.60    2.63
 -20  20  -1   28.62    1.60
 -20  -3   1    5.73    1.65
  -3  23   1    5.22    0.85
 -20  -3   1    4.99    1.10
 -20  -3   1    4.29    1.44
  23 -20   1    6.12    1.73
  23 -20   1    5.18    0.90
 -20  -3   1    5.33    1.07
  -3  23   1    5.89    0.91
  23 -20   1    7.15    1.04
 -23  20  -1    7.00    1.21
 -23  20  -1    5.39    1.55
  20   3  -1    5.22    1.45
 -23  20  -1    5.60    0.98
   3 -23  -1    6.60    1.14
  26 -20   1    8.26    1.23
  -6  26   1    5.40    1.00
  -6  26   1    6.49    0.90
  -6  26   1    4.99    1.36
  26 -20   1    6.04    1.06
 -20  -6   1    5.24    1.70
 -20  -6   1    7.48    1.69
 -20  -6   1    5.96    1.09
  26 -20   1    7.40    1.78
 -20  -6   1    9.22    1.30
  20   6  -1    8.17    1.86
 -26  20  -1    8.07    1.23
 -26  20  -1    6.47    1.28
 -26  20  -1    8.27    2.31
  20   6  -1    4.64    1.74
   6 -26  -1    7.24    1.12
  -9  29   1   -0.03    0.50
  29 -20   1    2.45    1.36
 -20  -9   1    0.47    0.72
  29 -20   1    1.47    0.83
 -20  -9   1   -0.81    0.60
  29 -20   1    0.07    0.68
  -9  29   1    0.09    0.95
 -20  -9   1    0.91    1.25
  -9  29   1    0.84    0.72
 -20  -9   1    0.69    1.18
  20   9  -1    1.23    1.33
 -29  20  -1    0.52    0.77
 -29  20  -1   -0.27    0.77
 -29  20  -1    0.67    1.18
  20   9  -1   -0.32    1.15
 -20 -12   1    1.51    0.97
 -12  32   1    1.17    0.68
 -12  32   1    1.17    1.22
 -12  32   1    2.27    0.97
 -20 -12   1    1.76    1.41
  32 -20   1    1.31    0.86
 -20 -12   1    1.44    0.91
  32 -20   1    0.51    0.81
  32 -20   1    0.94    1.35
 -32  20  -1    0.83    0.90
 -32  20  -1    1.50    1.45
 -32  20  -1   -1.61    1.31
 -32  20  -1    0.66    0.85
  20  12  -1    2.44    1.44
  20  12  -1    0.53    1.41
 -20 -15   1    0.19    1.34
 -20 -15   1    1.28    0.93
 -20 -15   1   -0.28    0.86
  35 -20   1    0.96    0.94
 -20 -15   1   -0.10    1.17
 -15  35   1    0.55    0.68
 -15  35   1    0.49    0.91
 -15  35   1    1.67    1.31
 -35  20  -1    0.77    1.08
 -35  20  -1    2.30    1.11
  20  15  -1   -0.39    1.48
 -35  20  -1   -0.38    1.49
  20  15  -1    0.72    1.63
 -35  20  -1    1.71    2.16
 -18  38   1    0.90    0.77
 -20 -18   1    1.08    1.35
 -20 -18   1    2.42    1.05
  38 -20   1    0.29    1.53
 -20 -18   1    3.11    1.16
 -18  38   1    0.67    1.45
 -18  38   1    0.07    1.10
  38 -20   1    2.50    1.21
 -20 -18   1    2.59    1.58
 -38  20  -1    2.36    1.32
  20  18  -1    1.73    1.99
  20  18  -1   -1.39    1.43
 -38  20  -1    3.83    2.56
 -38  20  -1    4.02    2.21
 -38  20  -1    3.85    1.31
  41 -20   1    3.91    3.43
 -20 -21   1    4.86    1.96
  41 -20   1    2.25    1.22
 -20 -21   1    3.08    1.04
 -21  41   1    2.30    0.63
 -20 -21   1    1.88    1.18
 -21  41   1    2.14    1.66
 -20 -21   1    2.79    1.44
 -21  41   1    2.37    0.60
 -21  41   1    4.37    0.97
 -21  41   1    3.41    1.42
 -41  20  -1    4.23    2.75
  20  21  -1    2.80    1.80
  20  21  -1    1.26    1.71
 -41  20  -1    1.58    2.16
 -41  20  -1    2.67    1.69
 -41  20  -1    1.88    1.32
 -17 -21   1   -0.44    0.79
 -17 -21   1   -0.37    1.30
  38 -17   1    0.53    1.37
  38 -17   1   -0.24    0.90
 -21  38   1   -0.36    0.46
 -21  38   1   -0.53    1.41
 -17 -21   1    0.56    0.81
 -17 -21   1    0.17    1.03
 -21  38   1    0.13    0.89
 -38  17  -1   -0.29    1.68
 -38  17  -1    1.11    1.29
 -38  17  -1    0.44    1.10
  17  21  -1    0.25    1.41
 -38  17  -1    0.43    1.71
  17  21  -1    0.42    1.73
  35 -14   1    0.97    1.49
 -14 -21   1   -0.78    0.80
 -14 -21   1   -0.03    0.92
 -14 -21   1   -0.34    0.61
 -14 -21   1   -0.18    1.29
  35 -14   1   -0.27    0.93
 -21  35   1   -0.31    1.21
  35 -14   1   -0.14    0.91
 -21  35   1    0.64    0.96
  14  21  -1   -1.21    1.42
  21 -35  -1   -0.16    1.29
 -35  14  -1    0.03    2.00
 -35  14  -1   -0.48    1.64
 -35  14  -1   -0.47    0.85
  14  21  -1    0.92    1.53
 -11 -21   1    1.21    1.35
  32 -11   1    0.93    0.94
  32 -11   1    1.10    0.92
  32 -11   1    1.07    1.37
 -21  32   1    0.94    1.17
 -11 -21   1    1.23    0.78
 -11 -21   1    2.28    0.84
 -11 -21   1    0.76    0.58
 -32  11  -1    0.58    0.88
  11  21  -1    1.98    1.38
 -32  11  -1    1.93    1.66
  11  21  -1    1.94    1.53
 -32  11  -1   -0.09    1.60
 -32  11  -1    2.48    1.24
  21 -32  -1    0.32    1.28
  29  -8   1    1.74    0.89
  -8 -21   1    2.14    0.47
 -21  29   1    0.97    1.23
  -8 -21   1    1.59    1.16
  29  -8   1   -0.93    1.26
  -8 -21   1    2.06    0.74
  -8 -21   1    1.22    0.54
  29  -8   1    1.36    0.84
   8  21  -1    1.95    1.25
 -29   8  -1    2.12    1.09
 -29   8  -1    2.75    1.86
  21 -29  -1    2.37    1.26
 -29   8  -1    3.02    1.51
 -29   8  -1    2.97    1.10
 -21  26   1   16.23    2.15
  -5 -21   1   15.05    1.15
  26  -5   1   13.46    2.07
  26  -5   1   13.59    1.62
 -21  26   1   15.91    2.25
  -5 -21   1   10.00    1.78
  26  -5   1   16.29    1.63
 -26   5  -1   15.08    2.31
 -26   5  -1   16.48    2.53
 -26   5  -1   11.87    1.62
   5  21  -1   13.26    1.91
 -26   5  -1   16.24    1.96
  21 -26  -1   13.05    2.03
  23  -2   1   18.19    1.73
 -21  23   1   18.55    1.37
  -2 -21   1   17.39    2.06
  23  -2   1   22.07    2.51
  -2 -21   1   18.26    1.11
 -21  23   1   19.24    2.30
 -21  23   1   17.82    2.19
  23  -2   1   19.51    1.63
  21 -23  -1   18.11    2.26
   2  21  -1   18.48    1.99
 -23   2  -1   16.90    2.28
 -23   2  -1   19.42    1.80
   2  21  -1   19.90    1.72
 -23   2  -1   20.12    1.86
 -23   2  -1   17.51    2.41
   1 -21   1    3.73    1.12
  20   1   1    2.79    0.83
   1 -21   1    4.28    0.55
 -21  20   1    3.60    1.38
 -21  20   1    3.14    1.31
  20   1   1    3.80    1.24
 -21  20   1    3.67    0.80
  20   1   1    3.97    1.04
 -20  -1  -1    2.21    1.29
  21 -20  -1    3.34    1.28
 -20  -1  -1    3.91    1.03
 -20  -1  -1    3.09    1.48
  -1  21  -1    4.25    1.26
  -1  21  -1    5.00    0.93
 -20  -1  -1    3.32    1.05
 -21  17   1    2.23    1.14
 -21  17   1    1.47    1.19
   4 -21   1    2.04    0.93
  17   4   1    1.86    0.66
 -21  17   1    1.61    0.67
  17   4   1    3.43    1.31
  17   4   1    2.38    0.80
 -17  -4  -1    2.44    0.99
 -17  -4  -1    1.40    0.79
  -4  21  -1    3.19    1.08
  21 -17  -1    0.71    0.99
 -17  -4  -1    2.46    1.28
 -17  -4  -1    1.96    1.05
  -4  21  -1    2.06    0.66
 -21  14   1    1.93    0.76
  14   7   1    1.83    0.93
  14   7   1    1.43    1.01
 -21  14   1    1.48    0.70
 -21  14   1    1.43    1.17
  14   7   1    1.63    0.66
 -21  14   1    0.70    1.05
  14   7   1    1.71    0.72
  -7  21  -1    0.44    0.98
 -14  -7  -1    1.90    0.76
 -14  -7  -1    2.06    1.04
 -14  -7  -1    1.69    0.76
  -7  21  -1    1.94    0.55
  21 -14  -1    2.61    1.23
  -7  21  -1    1.73    0.99
 -14  -7  -1    2.33    1.11
 -21  11   1    1.75    0.72
  11  10   1    1.95    0.99
  11  10   1    2.23    0.97
 -21  11   1    1.88    1.13
 -21  11   1    0.98    1.19
 -21  11   1    0.66    0.66
  11  10   1    2.39    0.71
  11  10   1    1.51    0.64
 -11 -10  -1    1.55    0.93
 -10  21  -1    2.07    0.96
  21 -11  -1    0.88    1.32
 -11 -10  -1    1.92    0.79
 -11 -10  -1    1.17    0.88
 -11 -10  -1    1.19    0.63
  21 -11  -1    0.67    1.05
 -10  21  -1    1.48    0.52
 -10  21  -1    0.15    0.97
   8  13   1   15.65    1.20
 -21   8   1   14.96    1.32
   8  13   1   14.96    1.61
 -21   8   1   14.31    2.10
   8  13   1   14.35    1.58
  13 -21   1   13.45    2.01
   8  13   1   14.89    1.20
 -21   8   1   12.63    1.85
 -21   8   1   12.59    1.40
 -13  21  -1   14.22    1.10
  -8 -13  -1   16.64    1.55
  21  -8  -1   14.92    2.13
 -13  21  -1   13.84    1.92
 -13  21  -1   14.94    0.87
  -8 -13  -1   13.97    1.07
  -8 -13  -1   13.78    1.42
  21  -8  -1   18.06    2.16
 -21   5   1   25.37    2.44
   5  16   1   26.29    1.42
   5  16   1   24.40    1.88
 -21   5   1   27.22    2.46
  16 -21   1   26.80    2.40
 -21   5   1   27.24    1.82
   5  16   1   23.30    1.73
 -21   5   1   27.73    1.81
   5  16   1   26.19    1.48
 -16  21  -1   25.34    2.36
  21  -5  -1   23.34    2.83
 -16  21  -1   24.02    1.49
  21  -5  -1   26.40    2.30
 -16  21  -1   23.36    1.23
  -5 -16  -1   23.72    1.77
  -5 -16  -1   26.52    1.67
   2  19   1   16.71    1.41
  19 -21   1   16.04    1.11
 -21   2   1   16.57    2.21
 -21   2   1   16.40    1.48
   2  19   1   15.24    1.00
 -21   2   1   15.11    2.15
  19 -21   1   22.63    2.58
 -21   2   1   17.76    1.57
   2  19   1   16.91    1.22
  -2 -19  -1   18.30    1.63
 -19  21  -1   17.65    1.44
 -19  21  -1   16.17    1.18
  21  -2  -1   14.60    2.04
  21  -2  -1   17.04    2.49
  -2 -19  -1   18.05    1.42
 -19  21  -1   17.70    2.40
  22 -21   1   20.90    2.59
  22 -21   1   22.43    1.52
 -21  -1   1   20.29    1.72
  -1  22   1   19.29    1.32
  22 -21   1   22.10    1.42
  -1  22   1   20.85    1.49
 -21  -1   1   27.05    2.84
 -21  -1   1   15.79    2.17
   1 -22  -1   22.44    1.77
 -22  21  -1   19.43    1.69
 -22  21  -1   25.28    2.61
 -22  21  -1   23.06    1.50
  21   1  -1   24.37    2.36
   1 -22  -1   18.59    1.46
 -21  -4   1   20.79    2.70
  -4  25   1   21.42    1.54
  -4  25   1   21.74    1.34
 -21  -4   1   26.30    2.70
 -21  -4   1   24.43    1.93
 -21  -4   1   22.61    1.84
  25 -21   1   24.50    3.01
  25 -21   1   23.77    1.66
  -4  25   1   19.65    2.05
  25 -21   1   21.68    1.62
  21   4  -1   21.39    2.77
 -25  21  -1   23.33    1.69
  21   4  -1   22.77    2.73
   4 -25  -1   22.55    1.74
 -25  21  -1   24.02    1.88
  -7  28   1    4.11    1.34
 -21  -7   1    5.33    1.15
  28 -21   1    4.38    1.03
  28 -21   1    5.41    1.60
 -21  -7   1    3.13    1.57
  28 -21   1    2.72    0.85
  -7  28   1    3.82    0.77
  -7  28   1    4.11    0.93
 -21  -7   1    2.32    1.64
 -21  -7   1    5.85    1.17
 -28  21  -1    3.85    1.13
 -28  21  -1    2.97    1.49
 -28  21  -1    5.50    1.14
  21   7  -1    2.43    1.49
  21   7  -1    5.42    1.66
 -10  31   1    1.12    0.80
 -21 -10   1    0.77    1.41
 -10  31   1    1.39    0.61
  31 -21   1    0.77    1.28
  31 -21   1    0.48    0.75
 -10  31   1   -0.66    1.04
 -21 -10   1   -0.64    0.69
 -21 -10   1    0.29    0.69
  21  10  -1   -0.08    1.17
  21  10  -1   -0.46    1.53
 -31  21  -1   -1.03    0.75
 -31  21  -1    0.90    0.85
 -31  21  -1    1.07    1.81
 -31  21  -1   -0.70    1.21
 -13  34   1    0.44    0.93
 -21 -13   1    1.77    0.96
 -21 -13   1    3.84    1.14
 -13  34   1    0.98    1.30
 -21 -13   1    2.55    1.67
  34 -21   1    2.72    1.71
  34 -21   1    1.95    1.02
 -13  34   1    0.85    0.63
  21  13  -1    4.13    1.84
 -34  21  -1    4.57    1.34
 -34  21  -1    0.04    1.40
  21  13  -1    2.43    1.72
 -34  21  -1    2.97    1.14
 -34  21  -1    3.87    1.99
 -21 -16   1    1.69    0.99
 -21 -16   1    0.48    1.37
 -16  37   1    1.72    1.17
  37 -21   1    4.28    1.87
  37 -21   1   -0.08    0.95
 -21 -16   1   -0.89    1.46
 -16  37   1    0.81    0.69
 -16  37   1    3.29    1.63
 -21 -16   1    0.13    0.92
  21  16  -1    1.18    1.54
 -37  21  -1    0.86    2.31
 -37  21  -1    1.54    1.07
 -37  21  -1   -0.04    1.08
 -37  21  -1   -1.25    1.48
  21  16  -1    0.83    1.89
 -19  40   1    0.05    0.38
 -19  40   1   -0.34    0.68
 -21 -19   1   -2.30    0.72
 -21 -19   1    0.68    1.69
 -19  40   1   -0.30    1.10
 -19  40   1   -0.49    1.31
 -21 -19   1   -0.78    0.82
  40 -21   1    0.18    1.00
 -21 -19   1    0.35    1.30
  40 -21   1   -1.19    1.59
  21  19  -1   -1.17    1.55
 -40  21  -1   -1.51    0.83
  21  19  -1    2.50    2.13
 -40  21  -1   -1.27    1.89
 -40  21  -1    1.59    1.28
 -40  21  -1   -1.81    1.60
  43 -21   1    0.02    1.09
 -22  43   1   -2.09    1.31
 -22  43   1    0.23    0.71
 -21 -22   1   -0.89    1.04
 -21 -22   1   -0.27    1.01
 -22  43   1    1.03    0.50
 -21 -22   1    0.56    1.57
 -22  43   1   -0.74    1.07
 -21 -22   1    0.14    0.90
 -22  43   1    0.16    0.40
 -43  21  -1   -0.01    1.07
  21  22  -1    0.06    1.87
  21  22  -1   -1.41    1.52
 -43  21  -1    1.19    1.95
 -22  40   1   -1.31    1.13
 -22  40   1   -1.20    0.98
 -22  40   1   -0.78    0.47
 -18 -22   1   -0.07    1.34
 -18 -22   1    0.29    1.03
 -18 -22   1    1.30    1.04
  40 -18   1    0.00    1.41
 -22  40   1    0.28    0.53
 -18 -22   1   -0.49    0.80
  40 -18   1    0.00    1.01
 -22  40   1   -0.81    0.77
  18  22  -1    0.02    1.78
 -40  18  -1   -0.41    1.19
  18  22  -1   -2.66    1.45
 -40  18  -1    2.37    2.23
 -40  18  -1   -0.20    1.27
 -40  18  -1    0.87    2.04
 -15 -22   1    3.76    1.78
 -15 -22   1    1.20    0.96
 -22  37   1    3.63    1.76
 -15 -22   1    0.30    0.91
  37 -15   1   -0.29    1.24
  37 -15   1    0.04    0.96
 -22  37   1    3.13    0.72
  37 -15   1    2.89    1.15
 -22  37   1    1.06    1.03
 -15 -22   1    0.15    0.70
 -22  37   1    3.01    0.66
 -37  15  -1    2.68    1.91
  15  22  -1    3.63    2.07
  15  22  -1   -0.20    1.49
 -37  15  -1   -1.04    1.82
 -37  15  -1    0.35    1.09
 -37  15  -1    1.33    1.13
 -12 -22   1    0.68    0.84
 -12 -22   1    1.64    1.41
  34 -12   1    1.38    1.43
  34 -12   1    0.68    1.04
 -22  34   1   -1.04    1.22
 -12 -22   1    0.42    0.76
 -22  34   1    0.52    0.54
  34 -12   1    1.43    1.09
 -12 -22   1    0.89    0.63
  12  22  -1    2.02    1.47
 -34  12  -1    0.09    1.71
 -34  12  -1    1.11    1.22
 -34  12  -1    1.03    1.11
  22 -34  -1    0.98    1.19
  12  22  -1    0.54    1.56
 -34  12  -1   -0.86    1.72
 -22  31   1   -0.02    1.02
  -9 -22   1    0.38    0.40
  31  -9   1    0.11    0.83
  -9 -22   1    0.42    0.50
 -22  31   1    0.49    0.53
  31  -9   1    0.89    0.91
  -9 -22   1    1.44    1.26
  31  -9   1    0.21    1.48
  -9 -22   1    0.15    0.61
   9  22  -1   -1.06    1.16
 -31   9  -1   -0.69    1.24
 -31   9  -1   -1.09    1.42
  22 -31  -1   -0.13    1.31
   9  22  -1   -0.16    1.33
 -31   9  -1    0.42    0.93
 -31   9  -1    0.49    0.85
 -22  28   1    0.49    0.56
  -6 -22   1    1.50    0.65
 -22  28   1    0.53    1.15
  28  -6   1    1.25    0.79
  28  -6   1    1.05    0.90
 -22  28   1    0.53    1.07
  -6 -22   1    0.59    1.06
  28  -6   1    1.37    1.34
  22 -28  -1    3.12    1.36
 -28   6  -1    1.18    0.91
 -28   6  -1    0.12    1.26
 -28   6  -1    1.53    1.54
   6  22  -1    1.57    1.28
 -28   6  -1    0.70    0.92
  25  -3   1   18.91    1.85
 -22  25   1   16.71    1.31
  25  -3   1   16.80    1.64
 -22  25   1   15.54    2.23
  25  -3   1   20.64    2.58
  -3 -22   1   16.39    1.17
 -22  25   1   17.04    2.27
  -3 -22   1   18.21    2.53
 -25   3  -1   18.08    2.13
   3  22  -1   20.45    2.14
 -25   3  -1   18.72    1.93
   3  22  -1   16.87    1.75
 -25   3  -1   15.69    2.54
  22 -25  -1   13.98    2.06
 -25   3  -1   13.82    2.31
 -22  22   1    4.94    0.91
 -22  22   1    6.40    1.56
  22   0   1    6.01    1.44
   0 -22   1    4.98    1.29
  22   0   1    4.60    1.02
   0 -22   1    4.93    0.65
 -22  22   1    5.48    1.55
  22   0   1    5.76    1.07
 -22   0  -1    3.27    1.49
   0  22  -1    5.75    1.36
 -22   0  -1    5.50    1.72
  22 -22  -1    5.39    1.51
 -22   0  -1    4.92    1.22
 -22   0  -1    5.69    1.24
   0  22  -1    5.83    1.07
  19   3   1   14.83    1.53
   3 -22   1   14.41    0.72
 -22  19   1   13.05    1.86
   3 -22   1   12.06    1.65
  19   3   1   13.16    2.13
  19   3   1   13.69    1.37
  19   3   1   16.29    1.96
 -22  19   1   17.42    2.34
 -19  -3  -1   10.75    1.71
 -19  -3  -1   15.63    1.67
 -19  -3  -1   15.98    2.08
  22 -19  -1   15.37    1.99
  -3  22  -1   13.37    1.70
  -3  22  -1   13.09    1.25
 -19  -3  -1   13.90    1.66
  16   6   1   21.81    1.66
  16   6   1   24.13    2.73
 -22  16   1   20.17    1.53
  16   6   1   22.99    2.38
  16   6   1   21.06    1.53
 -22  16   1   17.84    2.55
 -22  16   1   20.35    1.57
 -22  16   1   25.32    2.32
 -16  -6  -1   21.24    1.72
  -6  22  -1   23.18    2.05
 -16  -6  -1   23.22    1.86
 -16  -6  -1   21.18    2.11
  22 -16  -1   20.94    2.05
  -6  22  -1   23.14    1.34
 -16  -6  -1   25.01    2.30
  13   9   1   -0.31    0.74
 -22  13   1    0.33    0.59
 -22  13   1   -0.93    0.82
  13   9   1    0.32    1.00
 -22  13   1    0.13    0.64
  13   9   1    0.46    0.50
 -22  13   1    1.30    1.18
  13   9   1    0.60    0.60
  22 -13  -1   -0.07    0.85
  -9  22  -1    0.34    0.81
  -9  22  -1    0.93    1.11
 -13  -9  -1    0.78    0.64
  22 -13  -1    0.52    1.08
 -13  -9  -1    0.52    0.87
 -13  -9  -1    0.57    0.86
 -13  -9  -1   -0.62    0.62
  -9  22  -1    0.36    0.45
  10  12   1    3.68    0.81
  10  12   1    5.95    1.23
 -22  10   1    5.01    0.94
 -22  10   1    3.89    0.90
 -22  10   1    6.01    1.65
  10  12   1    5.22    1.22
 -22  10   1    2.07    1.17
  10  12   1    4.38    0.85
  22 -10  -1    3.57    1.21
 -12  22  -1    4.76    1.38
  22 -10  -1    5.21    1.51
 -10 -12  -1    3.81    1.03
 -10 -12  -1    4.76    1.11
 -10 -12  -1    3.07    0.72
 -12  22  -1    4.26    0.49
 -12  22  -1    3.94    0.71
   7  15   1    2.10    1.01
 -22   7   1    4.55    0.98
   7  15   1    4.71    0.80
   7  15   1    4.78    0.87
 -22   7   1    4.92    0.98
 -22   7   1    3.44    1.46
 -22   7   1    3.35    1.30
  15 -22   1    3.45    1.34
   7  15   1    4.99    1.08
  -7 -15  -1    4.39    1.03
 -15  22  -1    3.25    1.27
  22  -7  -1    2.01    1.38
 -15  22  -1    4.74    0.81
  22  -7  -1    3.32    1.21
 -15  22  -1    4.09    0.62
  -7 -15  -1    5.41    0.99
   4  18   1   11.63    1.12
   4  18   1   12.87    1.04
 -22   4   1   10.97    1.39
  18 -22   1   13.17    2.08
 -22   4   1   13.60    2.08
   4  18   1   11.28    1.34
 -22   4   1   13.16    2.18
 -22   4   1   13.05    1.45
  22  -4  -1   14.04    2.44
  -4 -18  -1    9.17    1.34
 -18  22  -1   13.92    1.07
 -18  22  -1   14.41    1.32
 -18  22  -1   12.25    1.93
  -4 -18  -1   13.75    1.41
  22  -4  -1   12.24    1.91
 -22   1   1   18.37    2.38
   1  21   1   15.85    1.45
   1  21   1   16.11    0.95
 -22   1   1   15.93    2.26
  21 -22   1   17.97    2.46
 -22   1   1   16.95    1.78
   1  21   1   17.62    1.26
  21 -22   1   15.41    1.17
 -22   1   1   14.80    1.55
 -21  22  -1   14.14    1.23
 -21  22  -1   15.77    2.21
  22  -1  -1   15.07    2.65
  -1 -21  -1   15.60    1.42
  22  -1  -1   15.17    2.17
  -1 -21  -1   17.77    1.68
  24 -22   1    3.61    0.84
 -22  -2   1    4.08    1.02
 -22  -2   1    4.49    1.46
  -2  24   1    3.85    0.86
 -22  -2   1    5.76    1.76
  24 -22   1    2.23    1.38
 -22  -2   1    3.95    1.06
  -2  24   1    4.30    0.76
 -24  22  -1    3.58    1.45
  22   2  -1    6.21    1.82
  22   2  -1    5.75    1.71
 -24  22  -1    3.56    0.99
   2 -24  -1    5.69    1.11
 -24  22  -1    4.03    0.88
   2 -24  -1    2.30    0.77
  27 -22   1    3.46    1.58
  -5  27   1    1.94    0.75
 -22  -5   1    4.07    1.01
  27 -22   1    2.58    0.80
 -22  -5   1    3.58    0.97
  -5  27   1    1.89    1.16
 -22  -5   1    5.75    1.78
 -22  -5   1    3.15    1.57
  -5  27   1    3.25    0.72
 -27  22  -1    2.36    0.86
 -27  22  -1    3.04    1.43
 -27  22  -1    2.57    0.99
  22   5  -1    2.42    1.48
  22   5  -1    2.76    1.67
   5 -27  -1    2.32    0.90
 -22  -8   1    1.58    1.66
  30 -22   1    1.80    1.37
  -8  30   1   -0.53    0.66
  -8  30   1   -0.01    0.56
 -22  -8   1    0.76    0.79
  -8  30   1    0.69    1.16
 -22  -8   1    1.48    0.92
  30 -22   1    1.66    0.86
 -22  -8   1    1.94    1.64
  22   8  -1    1.60    1.60
 -30  22  -1    0.74    1.39
  22   8  -1    1.51    1.33
 -30  22  -1   -0.13    0.71
 -30  22  -1    2.29    1.11
  33 -22   1   -0.24    0.76
 -11  33   1    0.00    1.15
 -11  33   1    0.95    0.57
 -22 -11   1    0.26    0.86
 -22 -11   1    0.74    1.42
 -11  33   1    2.01    0.91
  33 -22   1    0.00    1.30
 -22 -11   1    0.26    0.84
 -33  22  -1   -0.10    1.62
 -33  22  -1    0.53    0.90
 -33  22  -1   -1.43    1.57
  22  11  -1   -1.18    1.44
 -33  22  -1   -0.24    0.91
  22  11  -1   -0.25    1.66
 -14  36   1    1.85    0.65
 -22 -14   1    1.62    1.10
 -22 -14   1    0.41    1.58
  36 -22   1    0.74    1.51
 -14  36   1    1.40    1.57
 -14  36   1    1.97    1.10
  36 -22   1   -0.24    0.85
 -22 -14   1   -0.02    0.88
 -36  22  -1    0.76    1.79
  22  14  -1    2.45    1.73
 -36  22  -1    1.70    1.69
 -36  22  -1    1.90    1.49
 -36  22  -1    1.07    1.08
  22  14  -1    3.32    2.05
 -17  39   1    1.28    1.14
 -17  39   1   -0.27    1.39
  39 -22   1    1.77    1.13
 -17  39   1    3.40    0.77
 -22 -17   1    2.08    1.62
 -22 -17   1    2.33    1.78
 -22 -17   1    1.65    1.09
  39 -22   1    2.21    1.63
 -22 -17   1    4.42    1.21
 -39  22  -1    2.82    2.01
 -39  22  -1    1.17    1.04
  22  17  -1    3.51    1.97
 -39  22  -1    0.91    1.28
  22  17  -1   -1.68    1.77
 -39  22  -1    0.91    2.00
 -20  42   1    2.44    0.74
 -22 -20   1    1.67    1.33
 -22 -20   1    4.17    1.92
 -20  42   1    2.06    0.55
 -22 -20   1    3.59    1.18
  42 -22   1    0.76    1.09
 -22 -20   1    1.80    1.18
 -20  42   1    1.78    1.28
 -20  42   1    6.70    2.19
 -20  42   1    1.50    0.49
  22  20  -1   -3.07    1.51
 -42  22  -1    1.55    1.95
 -42  22  -1    2.15    1.29
  22  20  -1   -0.54    1.89
 -23  45   1    4.22    1.39
 -22 -23   1   -0.80    0.98
 -23  45   1   -0.62    0.46
 -22 -23   1    0.49    1.53
 -23  45   1   -0.07    0.36
 -23  45   1   -2.21    1.18
 -23  45   1    0.72    0.62
 -22 -23   1   -0.41    0.92
 -22 -23   1   -1.34    0.70
  22  23  -1    1.16    2.05
 -45  22  -1    0.45    1.01
  22  23  -1   -1.69    1.61
 -45  22  -1   -2.36    1.41
 -23  42   1    0.68    0.84
 -23  42   1    2.63    1.37
  42 -19   1    1.05    1.17
 -23  42   1   -0.15    0.46
 -19 -23   1    0.25    0.86
 -23  42   1   -0.74    0.45
 -19 -23   1    1.96    1.83
 -23  42   1   -2.21    1.25
 -19 -23   1    0.93    1.08
 -19 -23   1    1.25    1.05
  19  23  -1    0.90    1.84
 -42  19  -1    1.55    2.29
  19  23  -1   -0.17    1.69
 -42  19  -1   -0.12    1.18
  39 -16   1    1.06    1.11
  39 -16   1   -1.69    1.30
 -23  39   1    1.34    0.63
 -16 -23   1    2.19    0.81
 -16 -23   1    2.84    1.75
 -23  39   1    1.10    0.61
 -23  39   1    1.54    1.05
 -16 -23   1    1.92    1.07
 -23  39   1   -0.88    1.40
 -39  16  -1    2.40    1.44
 -39  16  -1    1.36    1.96
  16  23  -1    1.87    2.34
  16  23  -1    2.73    1.91
 -39  16  -1    2.09    2.16
 -39  16  -1    0.78    1.26
  36 -13   1    2.59    1.62
 -23  36   1    0.62    0.59
 -23  36   1   -0.41    0.53
 -23  36   1    0.50    0.97
 -23  36   1    0.75    1.51
 -13 -23   1    0.43    0.87
  36 -13   1    1.15    1.07
 -13 -23   1   -0.11    0.71
 -13 -23   1    0.52    1.40
 -13 -23   1    0.32    0.60
  36 -13   1    0.89    1.07
  13  23  -1    0.51    1.45
  13  23  -1   -1.87    1.38
 -36  13  -1   -0.63    1.00
 -36  13  -1    1.19    1.13
 -36  13  -1   -0.08    1.64
  23 -36  -1   -0.42    1.34
 -23  33   1    0.54    1.35
 -10 -23   1   -0.06    0.45
 -23  33   1    0.49    0.57
  33 -10   1    0.77    0.95
  33 -10   1    1.24    1.60
 -10 -23   1    0.88    1.22
  33 -10   1   -0.50    0.78
 -10 -23   1    0.26    0.72
 -33  10  -1   -2.50    1.62
 -33  10  -1    0.99    1.03
 -33  10  -1    1.95    1.66
 -33  10  -1    0.83    1.13
  23 -33  -1    0.49    1.32
  10  23  -1    0.39    1.42
  10  23  -1   -0.92    1.38
  -7 -23   1    0.97    1.15
 -23  30   1    0.70    1.13
  30  -7   1    0.39    0.74
 -23  30   1    1.48    0.65
  -7 -23   1    0.54    0.63
  30  -7   1    0.53    0.80
  30  -7   1    1.16    1.28
  23 -30  -1    2.14    1.36
   7  23  -1   -0.45    1.16
 -30   7  -1    0.05    0.92
 -30   7  -1    0.65    1.70
 -30   7  -1    0.93    0.91
 -30   7  -1    1.86    1.74
  27  -4   1    7.42    1.37
 -23  27   1    7.17    1.02
  -4 -23   1    9.24    1.65
  27  -4   1    6.99    1.80
  27  -4   1    6.27    1.22
 -23  27   1    5.29    1.58
  -4 -23   1    7.36    0.95
 -27   4  -1    8.45    2.15
  23 -27  -1    5.28    1.56
 -27   4  -1    4.84    2.00
 -27   4  -1    7.16    1.37
 -27   4  -1    6.53    1.34
   4  23  -1    4.79    1.34
 -23  24   1   13.05    1.63
  -1 -23   1   10.29    0.94
  24  -1   1   10.33    1.79
  -1 -23   1    9.16    1.69
 -23  24   1    8.32    1.68
  24  -1   1    9.90    1.41
   1  23  -1    9.90    1.38
  23 -24  -1   10.25    1.83
 -24   1  -1    8.00    1.47
 -24   1  -1    7.97    1.46
 -24   1  -1   10.55    1.95
   1  23  -1    9.19    1.61
 -24   1  -1   11.44    2.23
  21   2   1   54.49    2.65
 -23  21   1   63.80    2.68
 -23  21   1   53.61    3.33
  21   2   1   52.57    3.11
   2 -23   1   54.94    3.04
  21   2   1   54.15    2.76
 -23  21   1   56.09    2.43
 -23  21   1   50.05    4.09
  21   2   1   53.16    3.74
   2 -23   1   55.41    1.71
  -2  23  -1   52.49    3.09
  23 -21  -1   48.08    3.14
  -2  23  -1   52.01    2.34
 -21  -2  -1   49.49    2.82
 -21  -2  -1   55.58    3.40
 -21  -2  -1   54.87    3.64
 -21  -2  -1   56.24    2.93
 -23  18   1    9.75    1.27
  18   5   1   12.75    1.76
  18   5   1    8.85    1.74
 -23  18   1   11.76    2.10
  18   5   1   12.31    1.46
 -23  18   1   12.13    1.31
  18   5   1    9.34    1.28
 -23  18   1   11.38    1.86
  -5  23  -1    9.58    1.53
 -18  -5  -1   13.55    1.62
 -18  -5  -1   11.58    1.55
 -18  -5  -1   11.41    1.86
 -18  -5  -1   15.17    2.55
  -5  23  -1   12.82    1.14
  23 -18  -1   18.57    2.25
 -23  15   1   22.11    2.28
 -23  15   1   20.93    2.58
 -23  15   1   21.70    1.63
  15   8   1   22.17    1.65
  15   8   1   20.74    2.36
  15   8   1   21.03    1.54
  15   8   1   23.79    2.12
 -23  15   1   20.93    1.61
  -8  23  -1   22.38    2.07
 -15  -8  -1   19.34    2.10
 -15  -8  -1   22.38    1.73
  -8  23  -1   27.49    2.65
 -15  -8  -1   21.09    1.83
  23 -15  -1   19.06    2.05
 -15  -8  -1   24.03    2.19
  -8  23  -1   23.24    1.29
  12  11   1   10.39    1.66
 -23  12   1    8.48    1.72
 -23  12   1   10.62    1.90
 -23  12   1    9.22    1.30
  12  11   1   10.09    1.22
  12  11   1   11.38    1.12
  12  11   1   13.38    1.72
 -23  12   1   11.30    1.27
 -12 -11  -1   10.55    1.24
  23 -12  -1    9.76    1.73
 -11  23  -1   10.75    1.87
 -12 -11  -1    9.38    1.30
  23 -12  -1    6.33    1.69
 -11  23  -1   12.79    1.74
 -12 -11  -1   12.10    1.63
 -11  23  -1   10.90    1.01
 -23   9   1   15.01    2.14
   9  14   1   11.47    1.20
 -23   9   1   13.36    2.16
   9  14   1   13.85    1.21
   9  14   1   16.25    1.86
   9  14   1   13.84    1.69
 -23   9   1   12.75    1.39
 -23   9   1   14.22    1.39
 -14  23  -1   12.33    2.04
  23  -9  -1   12.68    2.25
  23  -9  -1   11.74    1.84
  -9 -14  -1   12.41    1.52
 -14  23  -1   12.88    0.84
  -9 -14  -1   11.12    1.47
 -14  23  -1   11.86    1.10
  -9 -14  -1   12.36    1.06
   6  17   1   42.60    1.97
   6  17   1   42.92    2.35
  17 -23   1   44.09    3.18
 -23   6   1   40.14    3.09
   6  17   1   41.31    1.88
 -23   6   1   43.51    3.17
   6  17   1   40.63    2.48
 -23   6   1   49.92    2.79
 -23   6   1   39.46    2.28
  23  -6  -1   44.46    3.52
 -17  23  -1   40.85    3.05
  23  -6  -1   45.53    3.05
 -17  23  -1   40.88    1.67
  -6 -17  -1   42.90    2.39
  -6 -17  -1   43.78    2.23
 -17  23  -1   43.29    2.02
 -23   3   1    7.20    1.20
 -23   3   1    5.08    1.05
  20 -23   1    4.57    1.67
 -23   3   1    7.65    1.68
   3  20   1    7.04    0.85
   3  20   1    6.26    0.94
 -23   3   1    8.95    1.87
   3  20   1    8.52    1.21
 -20  23  -1    4.65    1.47
  23  -3  -1    8.81    1.77
  -3 -20  -1    7.45    1.09
 -20  23  -1    6.75    1.08
  -3 -20  -1    5.79    1.15
  23  -3  -1    8.65    2.13
 -20  23  -1    7.37    0.93
   0  23   1    4.38    0.77
 -23   0   1    1.38    1.38
 -23   0   1    1.99    1.36
  23 -23   1    2.74    1.39
 -23   0   1    3.67    0.95
   0  23   1    3.18    0.86
  23 -23   1    3.45    0.76
 -23   0   1    2.75    0.91
   0  23   1    3.06    0.49
 -23  23  -1    3.02    0.79
 -23  23  -1    4.28    1.01
  23   0  -1    0.46    1.34
  23   0  -1    4.46    1.48
   0 -23  -1    4.09    0.90
 -23  23  -1    4.57    1.54
   0 -23  -1    3.02    0.95
  26 -23   1    1.17    0.68
 -23  -3   1    2.26    0.95
 -23  -3   1    1.56    0.86
 -23  -3   1    2.42    1.61
  26 -23   1    0.44    1.19
  -3  26   1    1.78    0.62
 -23  -3   1    0.34    1.19
  -3  26   1    1.43    0.74
 -26  23  -1    3.20    0.89
  23   3  -1   -0.11    1.14
 -26  23  -1    3.41    1.46
  23   3  -1    4.13    1.75
 -26  23  -1    1.12    0.88
   3 -26  -1    1.09    0.88
 -23  -6   1   12.29    1.60
  -6  29   1   10.36    1.03
  29 -23   1   11.85    2.31
 -23  -6   1   12.10    2.15
 -23  -6   1   10.38    2.35
 -23  -6   1    9.69    1.52
  -6  29   1   11.61    1.94
  -6  29   1   11.54    1.36
  29 -23   1   10.74    1.37
  23   6  -1    8.91    2.27
 -29  23  -1   13.11    1.74
  23   6  -1    8.99    2.09
 -29  23  -1   10.69    2.26
 -29  23  -1   12.60    1.56
   6 -29  -1   13.62    1.46
  -9  32   1    1.53    1.28
 -23  -9   1    2.40    1.87
  -9  32   1    1.16    0.88
 -23  -9   1    0.28    0.78
  -9  32   1   -0.01    0.53
  32 -23   1    1.10    0.85
 -23  -9   1   -0.55    1.21
  32 -23   1    2.25    1.42
 -23  -9   1    1.81    0.97
 -32  23  -1    0.42    0.89
  23   9  -1    1.86    1.62
 -32  23  -1   -0.48    1.49
 -32  23  -1    1.84    1.59
  23   9  -1   -0.12    1.39
 -32  23  -1   -0.36    0.79
  35 -23   1   -0.32    1.34
 -23 -12   1   -0.16    0.78
 -12  35   1   -0.10    0.52
 -23 -12   1    0.13    1.34
 -12  35   1    0.53    1.31
 -12  35   1    0.21    0.89
 -23 -12   1    0.29    0.92
  35 -23   1    0.40    0.82
 -35  23  -1   -1.83    1.53
  23  12  -1    1.58    1.86
 -35  23  -1    1.84    1.90
 -35  23  -1    0.20    0.92
  23  12  -1    0.99    1.69
 -35  23  -1    1.83    1.17
 -15  38   1    0.00    0.50
 -15  38   1    0.58    1.03
  38 -23   1    0.35    1.60
 -15  38   1    0.46    1.40
 -23 -15   1    0.45    1.04
  38 -23   1   -0.77    0.83
 -23 -15   1   -1.98    1.16
 -23 -15   1    0.05    0.89
 -23 -15   1    0.27    1.48
 -38  23  -1   -0.04    1.06
 -38  23  -1    0.52    1.89
 -38  23  -1   -0.76    1.66
 -38  23  -1    0.56    1.14
  23  15  -1   -2.79    1.65
 -23 -18   1    0.94    1.57
 -23 -18   1    2.80    1.16
 -23 -18   1    2.67    1.30
 -23 -18   1   -0.25    1.39
 -18  41   1    1.20    1.13
 -18  41   1    0.89    1.50
 -18  41   1    1.31    0.57
  41 -23   1    3.68    1.32
 -41  23  -1   -2.16    2.12
  23  18  -1    2.17    1.93
 -41  23  -1    0.11    1.17
  23  18  -1    4.09    2.21
 -41  23  -1    0.53    1.90
 -41  23  -1    0.55    1.25
 -21  44   1    1.26    1.19
 -23 -21   1   -1.24    1.54
 -23 -21   1    1.91    0.98
 -23 -21   1    1.17    1.10
 -23 -21   1    0.93    1.32
 -21  44   1    0.35    1.45
 -21  44   1    1.01    0.46
 -21  44   1    1.64    0.42
  23  21  -1    1.61    2.02
 -44  23  -1    1.33    1.13
  23  21  -1    1.13    1.86
 -44  23  -1    1.64    1.85
 -24  47   1    1.63    1.68
 -23 -24   1   -1.00    0.73
 -24  47   1   -2.05    1.21
 -23 -24   1   -1.84    1.54
 -24  47   1    0.11    0.31
 -23 -24   1   -0.65    0.90
 -24  47   1   -0.12    0.48
 -23 -24   1   -0.40    0.96
 -24  47   1   -0.63    0.43
 -47  23  -1   -0.80    0.91
 -47  23  -1    0.96    1.87
  23  24  -1    0.17    1.72
 -20 -24   1   -0.14    1.01
 -20 -24   1   -0.55    0.71
  44 -20   1    0.25    1.09
 -20 -24   1   -2.74    2.46
 -24  44   1    0.45    0.55
 -20 -24   1   -0.31    0.94
 -24  44   1    1.44    0.81
 -24  44   1    0.23    0.43
 -24  44   1    0.60    1.51
 -24  44   1   -3.13    0.99
 -44  20  -1    3.21    2.19
  20  24  -1   -4.56    1.38
  20  24  -1    1.29    1.46
 -44  20  -1    0.49    1.09
 -17 -24   1    3.50    1.93
 -24  41   1    1.42    0.62
 -17 -24   1   -0.29    0.87
  41 -17   1    0.47    1.93
  41 -17   1    1.32    1.09
 -17 -24   1    0.79    0.75
 -17 -24   1    0.46    1.09
 -24  41   1    2.16    1.09
 -24  41   1    2.25    0.68
 -24  41   1    4.82    1.89
 -41  17  -1    3.33    1.58
 -41  17  -1    0.28    1.83
  17  24  -1    0.63    1.93
  17  24  -1    0.09    1.79
 -41  17  -1    4.52    2.50
 -14 -24   1    5.89    0.91
  38 -14   1    4.58    1.50
 -14 -24   1    5.19    1.31
 -14 -24   1    5.77    1.03
  38 -14   1    4.69    1.30
 -24  38   1    2.52    1.55
 -24  38   1    4.05    0.84
  38 -14   1    4.35    1.91
 -24  38   1    5.38    0.92
 -24  38   1    4.41    1.32
 -14 -24   1    3.81    1.75
  14  24  -1    3.26    2.00
 -38  14  -1    6.71    1.83
 -38  14  -1    3.40    1.37
  14  24  -1    5.00    1.96
 -38  14  -1    2.31    2.20
 -38  14  -1    4.47    2.44
  24 -38  -1    3.52    1.75
 -11 -24   1    0.40    1.28
 -24  35   1    0.28    0.60
 -24  35   1    0.30    1.41
 -24  35   1    1.46    0.69
  35 -11   1    0.80    0.95
  35 -11   1   -1.17    1.30
 -11 -24   1    1.31    0.88
  35 -11   1    1.09    1.01
 -35  11  -1    1.25    1.91
  11  24  -1    0.76    1.57
  11  24  -1    3.88    1.72
 -35  11  -1    3.33    1.94
 -35  11  -1   -1.12    1.00
  24 -35  -1    0.14    1.37
 -35  11  -1    0.52    1.15
 -24  32   1    1.06    0.66
 -24  32   1   -0.53    1.10
 -24  32   1    0.50    0.59
  -8 -24   1    0.66    1.15
  -8 -24   1   -0.40    0.60
  32  -8   1    0.33    1.47
  32  -8   1   -0.38    0.76
  32  -8   1    2.02    1.04
 -32   8  -1   -0.86    1.46
 -32   8  -1   -0.11    1.53
 -32   8  -1    0.68    1.04
 -32   8  -1    0.26    0.90
   8  24  -1    0.48    1.28
  24 -32  -1   -0.14    1.24
   8  24  -1   -1.55    1.11
 -24  29   1    4.34    0.90
  29  -5   1    2.98    1.00
  29  -5   1    4.11    1.14
 -24  29   1    3.57    0.87
 -24  29   1    2.42    1.48
  -5 -24   1    3.89    0.83
  29  -5   1    4.71    1.63
 -24  29   1    3.09    1.39
  -5 -24   1    3.45    1.42
 -29   5  -1    4.26    1.24
 -29   5  -1   -1.02    1.32
 -29   5  -1    3.44    1.28
  24 -29  -1    1.72    1.21
   5  24  -1    0.76    1.28
 -29   5  -1    3.88    1.67
  26  -2   1   10.13    1.93
 -24  26   1    8.01    1.16
 -24  26   1    6.95    1.18
  -2 -24   1    8.29    0.94
  26  -2   1    6.06    1.14
 -24  26   1    9.34    1.95
  26  -2   1    7.99    1.33
  -2 -24   1    9.48    1.71
 -24  26   1    6.44    1.67
 -26   2  -1   10.72    1.73
   2  24  -1    7.26    1.29
   2  24  -1    9.65    1.63
 -26   2  -1    8.55    1.47
 -26   2  -1    7.14    1.82
  24 -26  -1   11.04    2.10
 -26   2  -1   10.06    2.04
  23   1   1    5.67    1.11
 -24  23   1    5.76    1.02
 -24  23   1    6.79    1.07
  23   1   1    4.48    1.45
 -24  23   1    4.55    1.52
  23   1   1    4.72    1.09
 -24  23   1    3.63    1.40
   1 -24   1    6.04    0.71
   1 -24   1    4.25    1.31
 -23  -1  -1    6.13    1.34
 -23  -1  -1    5.55    1.24
 -23  -1  -1    6.09    1.62
  -1  24  -1    5.64    1.41
  24 -23  -1    5.83    1.51
 -23  -1  -1    8.10    1.84
  -1  24  -1    6.89    1.11
 -24  20   1   13.57    1.34
 -24  20   1   14.47    2.09
  20   4   1   17.39    1.65
   4 -24   1   17.90    1.88
  20   4   1   16.08    2.30
 -24  20   1   15.63    2.24
  20   4   1   21.35    2.42
 -24  20   1   16.07    1.45
  20   4   1   13.52    1.50
  24 -20  -1   19.94    2.16
 -20  -4  -1   20.79    2.47
  -4  24  -1   15.73    1.93
 -20  -4  -1   15.85    1.71
 -20  -4  -1   15.90    1.89
 -20  -4  -1   15.76    2.19
  -4  24  -1   13.95    1.30
  17   7   1    2.51    1.16
  17   7   1    1.14    0.72
 -24  17   1    1.31    0.75
 -24  17   1    1.78    0.80
  17   7   1    1.53    0.76
 -24  17   1    2.24    1.28
 -24  17   1    1.62    1.24
  17   7   1    0.01    1.10
  -7  24  -1    2.83    1.40
  -7  24  -1    0.59    0.94
  -7  24  -1    1.04    0.55
 -17  -7  -1    0.09    0.71
  24 -17  -1    0.78    1.11
 -17  -7  -1    1.64    1.16
 -17  -7  -1    0.18    1.24
 -17  -7  -1    0.40    0.76
  14  10   1    0.59    0.60
  14  10   1    0.45    0.62
 -24  14   1    1.60    1.18
  14  10   1    0.78    1.09
  14  10   1    0.40    0.94
 -24  14   1    0.98    0.67
 -24  14   1   -1.25    0.91
 -24  14   1   -0.53    0.49
  24 -14  -1   -0.53    0.87
 -14 -10  -1    0.17    0.78
 -10  24  -1    0.87    1.19
 -14 -10  -1   -1.47    0.85
 -14 -10  -1    1.18    1.05
 -14 -10  -1    0.03    0.62
 -10  24  -1    1.04    0.93
 -10  24  -1    0.48    0.48
 -24  11   1    2.33    1.29
  11  13   1    4.98    1.25
 -24  11   1    2.32    0.79
  11  13   1    2.58    0.79
 -24  11   1    2.45    0.88
  11  13   1    2.52    0.71
  11  13   1    2.70    1.19
 -24  11   1    3.94    1.39
 -13  24  -1    0.63    1.22
 -11 -13  -1    3.96    1.12
 -13  24  -1    2.02    0.63
  24 -11  -1    2.48    1.21
 -13  24  -1    3.12    0.43
 -11 -13  -1    2.70    0.96
 -11 -13  -1    1.94    0.68
  24 -11  -1    1.11    1.33
 -24   8   1   39.92    3.06
   8  16   1   43.51    2.61
   8  16   1   41.09    1.97
 -24   8   1   36.71    3.14
  16 -24   1   39.95    3.10
   8  16   1   42.21    2.47
 -24   8   1   40.88    2.29
   8  16   1   42.06    2.01
  -8 -16  -1   42.28    2.36
 -16  24  -1   41.66    1.58
  -8 -16  -1   40.42    2.43
 -16  24  -1   43.25    1.97
 -16  24  -1   40.31    3.03
  24  -8  -1   34.85    5.58
  24  -8  -1   40.72    2.97
   5  19   1   24.05    1.93
   5  19   1   29.24    2.21
 -24   5   1   25.95    1.99
 -24   5   1   27.48    2.75
  19 -24   1   24.44    2.87
 -24   5   1   27.84    2.01
   5  19   1   27.51    1.56
 -24   5   1   29.02    2.79
   5  19   1   25.31    1.47
 -19  24  -1   28.84    2.66
 -19  24  -1   28.48    1.74
  -5 -19  -1   26.56    2.00
 -19  24  -1   26.49    1.42
  24  -5  -1   24.57    2.42
  -5 -19  -1   23.35    1.80
  24  -5  -1   22.93    2.85
 -24   2   1    9.91    1.35
   2  22   1   11.28    1.08
 -24   2   1   10.47    1.50
  22 -24   1   13.06    2.17
   2  22   1    9.57    1.29
 -24   2   1    9.57    1.94
 -24   2   1    7.91    1.83
   2  22   1   11.28    0.95
  -2 -22  -1   11.63    1.35
  24  -2  -1    9.49    2.11
 -22  24  -1   10.36    1.34
  24  -2  -1   12.13    2.06
 -22  24  -1   11.42    1.14
 -22  24  -1    8.88    1.85
  -2 -22  -1    9.99    1.46
 -24  -1   1    4.22    1.09
  -1  25   1    4.45    0.98
  -1  25   1    4.74    0.80
  25 -24   1    5.18    1.66
 -24  -1   1    7.89    2.03
 -24  -1   1    2.86    1.59
  25 -24   1    5.63    0.94
 -24  -1   1    4.49    1.11
 -25  24  -1    5.09    0.99
  24   1  -1    4.91    1.81
   1 -25  -1    6.88    1.09
 -25  24  -1    4.92    1.12
  24   1  -1    4.66    1.52
   1 -25  -1    4.39    1.11
 -25  24  -1    6.89    1.80
 -24  -4   1   -2.33    1.21
  -4  28   1    1.01    0.73
  28 -24   1    0.19    1.23
 -24  -4   1    0.46    1.33
 -24  -4   1    0.80    0.75
  -4  28   1    0.10    1.03
 -24  -4   1   -0.24    0.71
  28 -24   1    0.16    0.62
  -4  28   1    0.51    0.52
 -28  24  -1    0.10    1.18
 -28  24  -1    0.43    0.73
   4 -28  -1    1.11    0.81
 -28  24  -1    0.32    0.83
  24   4  -1    0.26    1.50
  24   4  -1   -0.74    1.15
 -24  -7   1    1.88    1.50
  31 -24   1   -1.04    0.55
  -7  31   1    1.56    1.21
  31 -24   1   -0.92    1.15
  -7  31   1   -0.60    0.44
 -24  -7   1   -3.87    1.26
  -7  31   1    0.99    0.75
 -24  -7   1    0.49    0.78
 -24  -7   1    0.57    0.87
  24   7  -1    0.71    1.35
  24   7  -1    3.02    1.95
 -31  24  -1   -0.93    0.79
 -31  24  -1   -1.69    1.15
 -31  24  -1    0.70    0.83
 -10  34   1    0.26    1.25
 -24 -10   1    0.34    0.93
 -24 -10   1    0.10    1.67
 -10  34   1    1.90    1.04
  34 -24   1    0.44    1.75
 -24 -10   1    2.09    1.00
 -10  34   1    0.37    0.54
  34 -24   1    0.58    0.87
 -34  24  -1   -1.84    1.79
 -34  24  -1    0.92    0.95
  24  10  -1    0.23    1.64
 -34  24  -1    0.65    1.06
  24  10  -1    2.21    1.90
 -34  24  -1   -0.08    1.45
 -13  37   1    0.73    1.77
 -24 -13   1   -1.59    1.27
 -13  37   1    0.30    0.95
 -24 -13   1    0.12    0.96
 -13  37   1    0.21    0.50
  37 -24   1    3.56    1.88
 -24 -13   1    0.11    0.97
  37 -24   1    0.56    0.95
 -37  24  -1    1.40    1.95
  24  13  -1    1.84    1.69
 -37  24  -1    1.22    1.25
 -37  24  -1    1.87    1.17
 -37  24  -1   -0.77    2.06
  24  13  -1    1.37    1.91
 -24 -16   1    1.11    1.07
 -16  40   1    1.00    1.47
  40 -24   1    2.11    1.21
  40 -24   1    1.66    1.64
 -24 -16   1    0.83    1.04
 -16  40   1    1.02    1.21
 -16  40   1    1.64    0.54
 -24 -16   1    2.30    1.73
  24  16  -1    2.04    1.71
 -40  24  -1   -1.77    2.24
 -40  24  -1    0.30    1.97
 -40  24  -1    1.84    1.36
 -40  24  -1    2.68    1.37
  24  16  -1   -0.28    1.94
 -19  43   1    1.38    0.44
 -24 -19   1    0.72    1.13
 -24 -19   1    0.62    1.58
 -24 -19   1   -0.34    0.92
 -24 -19   1    0.90    1.38
 -19  43   1   -0.30    1.49
 -19  43   1    0.64    0.35
 -19  43   1    0.57    0.45
 -19  43   1    1.82    1.17
 -43  24  -1    3.94    2.39
  24  19  -1   -0.22    1.97
 -43  24  -1    1.29    1.31
  24  19  -1    0.09    1.68
 -24 -22   1   -0.01    1.58
 -24 -22   1    2.06    1.30
 -22  46   1    0.07    0.43
 -22  46   1   -0.60    1.09
 -22  46   1    1.55    1.43
 -24 -22   1   -0.71    0.96
 -24 -22   1    0.36    0.96
  24  22  -1    3.13    2.06
 -46  24  -1    1.48    1.92
 -46  24  -1   -1.85    0.92
 -24 -25   1   -1.62    1.53
 -24 -25   1   -1.84    0.84
 -25  49   1   -2.23    0.97
 -24 -25   1   -0.44    0.85
 -24 -25   1   -0.81    0.83
 -25  49   1   -0.45    1.35
 -25  49   1   -0.88    0.48
 -49  24  -1   -0.13    1.15
 -49  24  -1    1.64    2.05
  24  25  -1   -0.67    1.64
 -25  46   1   -0.90    0.46
 -25  46   1   -2.14    1.08
 -21 -25   1   -0.19    0.99
 -25  46   1    0.13    1.03
 -21 -25   1    0.43    0.74
 -21 -25   1   -1.42    1.53
 -25  46   1    1.15    0.44
 -25  46   1   -1.64    0.51
 -21 -25   1   -2.07    0.71
 -46  21  -1   -1.05    1.61
 -46  21  -1   -0.98    0.89
  21  25  -1    3.27    1.92
  43 -18   1    1.92    1.26
 -25  43   1    2.76    1.76
 -18 -25   1    1.40    0.76
 -25  43   1    0.15    0.94
 -18 -25   1    1.54    1.80
 -25  43   1    1.45    0.58
 -18 -25   1    1.59    0.92
 -18 -25   1    0.82    1.11
 -25  43   1    1.82    0.67
  18  25  -1    1.99    1.96
 -43  18  -1    2.48    2.16
 -43  18  -1    2.05    1.45
  18  25  -1    1.92    1.71
 -25  40   1    3.00    1.80
 -25  40   1    0.87    0.61
 -15 -25   1   -0.68    0.62
 -15 -25   1   -0.39    0.51
  40 -15   1    1.77    1.51
 -25  40   1   -1.48    0.86
 -15 -25   1   -0.98    0.90
  40 -15   1    0.06    1.19
 -15 -25   1   -0.21    1.52
 -25  40   1    0.62    0.60
 -40  15  -1   -1.31    1.65
 -40  15  -1   -0.99    1.03
 -40  15  -1   -0.14    1.21
 -40  15  -1   -0.74    1.91
  15  25  -1    3.19    1.80
  15  25  -1    0.59    1.70
  37 -12   1    1.17    1.58
 -25  37   1    2.03    1.59
  37 -12   1   -1.00    0.83
 -12 -25   1    0.05    0.85
 -12 -25   1   -2.53    1.12
 -25  37   1   -0.43    0.61
 -25  37   1   -0.24    0.60
  37 -12   1    1.15    1.01
  12  25  -1    2.04    1.64
  12  25  -1   -0.92    1.29
  25 -37  -1    2.37    1.60
 -37  12  -1    1.98    2.04
 -37  12  -1   -2.45    1.46
 -37  12  -1   -1.39    1.02
 -37  12  -1   -0.61    0.97
  -9 -25   1    0.25    0.80
  34  -9   1    1.19    1.00
  34  -9   1    0.63    1.01
  34  -9   1    1.30    1.49
  -9 -25   1    2.69    1.48
 -25  34   1    1.96    1.57
 -25  34   1    1.93    0.77
 -25  34   1    0.62    0.71
  25 -34  -1    1.79    1.57
 -34   9  -1    2.68    1.87
 -34   9  -1    1.42    1.34
   9  25  -1    1.24    1.44
   9  25  -1    1.03    1.43
 -34   9  -1    1.38    1.13
 -34   9  -1   -0.84    1.71
  -6 -25   1    2.45    0.82
 -25  31   1    4.79    1.76
 -25  31   1    2.31    1.53
  31  -6   1    3.56    1.17
 -25  31   1    3.47    1.13
  -6 -25   1    2.41    1.36
  31  -6   1    2.79    1.61
  31  -6   1    3.38    1.09
 -25  31   1    2.27    0.84
 -31   6  -1    2.26    1.78
 -31   6  -1    3.58    1.35
 -31   6  -1    3.32    1.20
 -31   6  -1    2.89    1.74
  25 -31  -1    2.40    1.44
  -3 -25   1    1.30    1.17
 -25  28   1    1.52    1.26
  -3 -25   1   -0.30    0.50
 -25  28   1   -0.49    0.57
  28  -3   1   -0.60    0.62
  28  -3   1   -0.18    0.77
  28  -3   1    0.73    1.17
 -25  28   1   -0.08    0.57
   3  25  -1    1.46    1.16
 -28   3  -1    1.62    1.44
  25 -28  -1   -1.37    0.95
 -28   3  -1    1.57    1.12
 -28   3  -1    0.47    0.92
   3  25  -1   -0.82    0.81
 -28   3  -1   -1.04    1.19
 -25  25   1    3.28    1.42
 -25  25   1    2.73    0.80
 -25  25   1    2.60    0.85
   0 -25   1    3.12    0.63
  25   0   1    2.27    1.18
  25   0   1    1.78    0.95
  25   0   1    1.87    0.90
 -25  25   1    2.11    1.37
 -25   0  -1    2.19    1.62
 -25   0  -1    3.68    1.17
   0  25  -1    3.22    1.00
   0  25  -1    1.31    1.14
 -25   0  -1    1.44    1.05
 -25   0  -1    1.38    1.34
  25 -25  -1    2.08    1.25
   3 -25   1    8.80    0.70
   3 -25   1    8.77    1.55
 -25  22   1    9.42    1.30
 -25  22   1   10.75    1.34
  22   3   1   12.80    1.57
 -25  22   1   11.85    2.17
  22   3   1    8.63    1.39
  22   3   1    9.47    1.86
 -25  22   1   11.81    2.07
 -22  -3  -1    9.85    1.51
  -3  25  -1   11.39    1.30
  -3  25  -1    8.65    1.56
  25 -22  -1    9.89    1.85
 -22  -3  -1    7.50    1.76
 -22  -3  -1    9.08    1.48
 -22  -3  -1   12.03    2.16
  19   6   1    7.86    1.24
 -25  19   1    5.72    1.68
  19   6   1    9.67    1.97
 -25  19   1    5.13    1.62
 -25  19   1    8.42    1.24
  19   6   1    7.27    1.21
  19   6   1    8.72    1.57
 -25  19   1    7.22    1.14
  -6  25  -1    8.05    1.55
  -6  25  -1    7.19    0.95
  25 -19  -1    5.37    1.47
 -19  -6  -1    8.25    1.65
 -19  -6  -1    6.50    1.64
 -19  -6  -1    8.02    1.35
 -19  -6  -1    5.68    1.52
  16   9   1    3.59    1.43
 -25  16   1    2.16    0.80
  16   9   1    1.88    0.80
 -25  16   1    2.82    1.39
 -25  16   1    3.01    0.89
 -25  16   1    5.14    1.66
  16   9   1    2.92    0.80
  16   9   1    2.44    1.19
 -16  -9  -1    2.70    0.92
  -9  25  -1    5.73    1.37
  25 -16  -1    2.57    1.18
  -9  25  -1    1.32    1.30
 -16  -9  -1    2.05    0.84
 -16  -9  -1    1.46    1.16
 -16  -9  -1    2.95    1.30
  -9  25  -1    1.59    0.58
 -25  13   1   -0.35    1.06
  13  12   1    1.40    1.20
  13  12   1    2.80    1.31
 -25  13   1    1.57    1.25
  13  12   1    2.14    0.70
 -25  13   1    1.35    0.79
 -25  13   1    1.27    0.70
  13  12   1    2.95    0.85
  25 -13  -1    2.20    1.51
 -12  25  -1    2.10    1.25
 -12  25  -1    2.28    1.16
 -13 -12  -1    1.05    0.75
 -13 -12  -1    1.69    0.76
  25 -13  -1    2.17    1.24
 -12  25  -1    1.71    0.60
 -13 -12  -1   -0.18    0.89
  10  15   1    4.68    0.90
  10  15   1    5.91    1.34
 -25  10   1    3.39    0.94
 -25  10   1    3.38    0.94
  10  15   1    4.46    1.25
 -25  10   1    3.70    1.49
  10  15   1    4.99    0.96
 -25  10   1    4.95    1.58
 -10 -15  -1    6.12    0.84
  25 -10  -1    7.01    1.87
 -10 -15  -1    5.73    1.22
 -15  25  -1    4.19    0.78
 -10 -15  -1    4.71    1.16
 -15  25  -1    2.63    1.34
  25 -10  -1    4.43    1.45
 -15  25  -1    4.79    0.61
  18 -25   1    1.80    1.34
 -25   7   1   -0.59    1.14
   7  18   1    0.55    0.58
 -25   7   1    0.51    0.70
 -25   7   1    1.08    1.19
   7  18   1    0.71    0.56
   7  18   1   -0.12    0.87
   7  18   1    0.56    0.92
 -25   7   1    0.02    0.73
  -7 -18  -1   -0.51    0.65
  25  -7  -1    0.48    1.56
 -18  25  -1   -0.14    0.57
 -18  25  -1    0.28    1.02
 -18  25  -1    0.41    0.44
  25  -7  -1    0.67    1.09
  -7 -18  -1    0.74    0.81
 -25   4   1    5.45    1.14
   4  21   1    4.91    1.08
   4  21   1    5.30    0.85
  21 -25   1    6.32    1.67
 -25   4   1    5.30    1.70
 -25   4   1    4.66    1.13
   4  21   1    4.53    0.78
  -4 -21  -1    4.43    1.10
  -4 -21  -1    4.49    1.00
  25  -4  -1    4.39    1.51
 -21  25  -1    4.36    1.11
  25  -4  -1    1.40    1.49
 -21  25  -1    4.46    1.63
 -21  25  -1    3.99    0.77
 -25   1   1    2.34    1.45
 -25   1   1    2.55    0.95
   1  24   1    4.79    0.80
  24 -25   1    4.12    1.66
 -25   1   1    3.20    1.00
 -25   1   1    3.69    1.74
   1  24   1    5.19    1.03
   1  24   1    3.80    0.61
  -1 -24  -1    3.49    1.06
  -1 -24  -1    3.94    0.96
 -24  25  -1    4.63    0.90
 -24  25  -1    2.37    1.39
  25  -1  -1    2.02    1.38
 -24  25  -1    4.04    1.06
  25  -1  -1   -0.16    1.36
  -2  27   1    7.77    1.24
  27 -25   1    7.22    1.99
 -25  -2   1    5.65    2.02
  -2  27   1    7.24    0.92
 -25  -2   1    5.97    1.23
 -25  -2   1    7.57    1.38
 -25  -2   1    5.01    1.71
 -27  25  -1    7.87    2.05
  25   2  -1    8.40    2.06
 -27  25  -1    9.51    1.46
  25   2  -1   11.01    2.39
 -27  25  -1    8.76    1.23
   2 -27  -1    4.93    1.17
  -5  30   1    1.22    1.19
  -5  30   1    0.66    0.78
  -5  30   1    4.39    0.76
  30 -25   1    3.84    1.54
 -25  -5   1    2.11    1.01
 -25  -5   1    1.84    1.43
 -25  -5   1    5.77    1.99
 -25  -5   1    2.40    0.99
  30 -25   1    2.88    0.92
  25   5  -1    0.84    1.52
   5 -30  -1    3.24    1.01
  25   5  -1    3.47    1.97
 -30  25  -1    3.32    1.76
 -30  25  -1    5.09    1.29
  -8  33   1    3.47    0.68
  33 -25   1    3.05    1.65
 -25  -8   1    4.79    1.85
 -25  -8   1    5.51    1.36
 -25  -8   1    5.55    1.38
  -8  33   1    5.69    1.64
 -25  -8   1    1.95    1.82
  -8  33   1    2.69    0.96
  33 -25   1    4.29    1.14
  25   8  -1    3.69    1.91
  25   8  -1    2.42    1.91
 -33  25  -1    5.73    1.27
 -33  25  -1    6.45    2.05
 -33  25  -1    7.47    2.24
 -33  25  -1    6.02    1.41
 -11  36   1    1.93    0.55
 -11  36   1    0.81    1.01
 -25 -11   1    1.81    1.13
 -25 -11   1    1.90    1.06
  36 -25   1    0.48    1.41
  36 -25   1    3.29    1.11
 -25 -11   1    0.01    1.51
 -11  36   1    2.50    1.52
 -36  25  -1    1.91    1.97
  25  11  -1    1.31    1.75
 -36  25  -1    1.34    1.86
  25  11  -1    2.53    1.95
 -36  25  -1    1.25    0.98
 -36  25  -1    2.58    1.26
 -14  39   1   -0.69    1.22
 -25 -14   1   -0.41    1.65
 -25 -14   1    1.20    1.10
  39 -25   1   -0.07    1.58
 -14  39   1    0.39    0.95
 -14  39   1   -0.38    0.40
 -25 -14   1    0.51    1.04
  25  14  -1   -0.90    1.66
 -39  25  -1   -2.66    1.80
 -39  25  -1    0.34    1.12
 -39  25  -1    0.19    1.82
  25  14  -1    0.38    1.55
 -39  25  -1    0.22    1.11
 -17  42   1    2.44    1.75
 -25 -17   1   -0.11    1.49
 -25 -17   1    3.01    1.67
 -25 -17   1    1.98    1.07
 -25 -17   1    0.24    1.04
 -17  42   1    2.32    1.25
 -42  25  -1    2.20    2.62
 -42  25  -1    0.75    1.19
  25  17  -1    3.87    2.41
 -42  25  -1   -1.16    1.61
  25  17  -1    2.29    1.81
 -25 -20   1    0.60    1.52
 -25 -20   1   -0.06    0.89
 -20  45   1   -0.72    0.91
 -20  45   1    1.53    1.56
 -25 -20   1    0.86    1.06
 -25 -20   1    0.32    1.60
  25  20  -1   -2.04    1.60
 -45  25  -1    1.80    1.33
 -45  25  -1    2.40    1.87
 -25 -23   1    0.21    1.05
 -23  48   1    3.20    1.83
 -25 -23   1   -0.84    1.40
 -25 -23   1   -0.13    0.83
 -25 -23   1   -0.36    1.01
 -23  48   1   -1.17    0.42
  25  23  -1    2.20    2.13
 -48  25  -1   -0.51    1.14
 -26  51   1    1.26    0.61
 -25 -26   1   -0.93    1.01
 -26  51   1    0.93    1.44
 -25 -26   1    0.08    0.85
 -26  51   1    1.30    1.30
 -51  25  -1    0.78    2.18
  25  26  -1    2.62    2.11
 -51  25  -1    2.49    1.43
 -26  48   1    2.59    1.63
 -22 -26   1    0.93    1.64
 -26  48   1    2.44    1.28
 -26  48   1    1.49    0.63
 -22 -26   1   -0.45    0.68
 -22 -26   1   -2.01    0.61
 -26  48   1    0.07    0.35
 -22 -26   1    1.93    1.19
 -26  48   1    0.23    0.60
 -48  22  -1   -0.07    1.00
  22  26  -1    1.18    1.72
 -26  45   1    0.20    0.73
 -19 -26   1    0.30    0.69
 -19 -26   1   -0.42    0.98
 -19 -26   1   -3.58    1.86
 -26  45   1    0.33    1.58
 -26  45   1    0.71    0.47
 -26  45   1    0.15    1.16
  45 -19   1   -1.61    0.90
 -26  45   1    1.14    0.65
 -19 -26   1   -0.70    0.57
 -45  19  -1    2.15    1.34
 -45  19  -1   -0.57    1.78
  19  26  -1   -2.40    1.42
  19  26  -1    1.37    1.57
 -16 -26   1    2.65    1.97
  42 -16   1    1.39    1.23
 -26  42   1    4.36    1.24
 -16 -26   1    0.43    1.05
 -26  42   1   -0.01    0.59
 -26  42   1    0.56    0.57
 -26  42   1    1.32    1.67
 -42  16  -1    1.84    1.46
  16  26  -1    2.16    1.74
 -42  16  -1    0.24    1.93
  16  26  -1    1.66    1.99
 -13 -26   1   -0.49    0.88
  39 -13   1   -0.52    1.41
 -13 -26   1   -2.48    1.20
  39 -13   1    0.54    1.12
 -26  39   1    0.43    0.63
 -26  39   1    0.56    1.01
  39 -13   1   -1.19    1.03
 -26  39   1    0.48    1.40
 -39  13  -1    0.39    2.10
 -39  13  -1    2.03    2.34
  13  26  -1    2.00    1.79
  26 -39  -1    0.80    1.62
  13  26  -1    1.11    2.03
 -39  13  -1    0.87    1.18
 -39  13  -1    0.23    1.14
  36 -10   1    2.41    1.64
 -26  36   1    0.75    1.62
  36 -10   1    1.90    1.32
  36 -10   1    1.02    1.18
 -26  36   1    1.48    0.79
 -10 -26   1    1.35    1.25
 -10 -26   1    2.31    1.02
 -26  36   1    3.62    0.98
 -36  10  -1    1.93    1.38
 -36  10  -1   -1.15    1.82
  10  26  -1    4.33    1.81
  26 -36  -1    1.65    1.48
 -36  10  -1    5.18    1.55
  10  26  -1    1.46    1.60
 -36  10  -1    2.86    2.42
  33  -7   1   -0.80    0.76
  33  -7   1    2.09    1.12
 -26  33   1    1.74    1.59
 -26  33   1    2.07    0.80
  -7 -26   1    2.33    1.40
  33  -7   1    3.00    1.70
 -26  33   1   -0.68    1.20
  -7 -26   1   -0.75    0.64
 -26  33   1    0.35    0.69
 -33   7  -1    1.99    1.91
 -33   7  -1    0.85    1.66
 -33   7  -1    1.65    1.22
   7  26  -1    2.59    1.54
 -33   7  -1    0.66    1.04
  26 -33  -1    3.53    1.67
  30  -4   1    4.98    1.70
  -4 -26   1    3.72    1.43
 -26  30   1    3.46    0.89
 -26  30   1    4.71    0.98
  30  -4   1    2.80    1.09
 -26  30   1    1.72    1.48
 -26  30   1    2.20    1.57
  30  -4   1    3.63    1.17
  -4 -26   1    2.67    0.83
 -30   4  -1    5.01    1.50
  26 -30  -1    2.32    1.62
 -30   4  -1    3.14    1.68
 -30   4  -1    3.47    1.22
 -30   4  -1    2.92    1.77
   4  26  -1    5.01    1.52
  -1 -26   1    6.35    0.88
 -26  27   1    5.08    1.71
 -26  27   1    7.12    1.13
  27  -1   1    6.62    1.35
  -1 -26   1    8.23    1.63
 -26  27   1    6.62    1.11
  27  -1   1    4.45    1.53
 -26  27   1    6.51    1.77
  27  -1   1    6.88    1.44
  26 -27  -1    2.38    1.34
 -27   1  -1    6.07    1.36
   1  26  -1    7.41    1.31
 -27   1  -1    6.26    1.86
   1  26  -1    5.02    1.44
 -27   1  -1    3.44    1.25
 -27   1  -1   11.15    2.28
   2 -26   1    3.67    0.60
  24   2   1    2.56    1.23
  24   2   1    1.66    0.84
  24   2   1    2.45    0.97
 -26  24   1    3.47    0.91
   2 -26   1    2.57    1.32
 -26  24   1    3.17    0.91
 -26  24   1    2.99    1.70
 -26  24   1    2.67    1.71
  -2  26  -1    3.82    1.26
 -24  -2  -1    3.09    1.09
 -24  -2  -1    2.85    1.39
  -2  26  -1    3.51    0.92
 -24  -2  -1    2.32    1.46
  26 -24  -1    2.15    1.25
 -24  -2  -1    0.35    0.87
  21   5   1   13.68    2.10
 -26  21   1   10.96    1.42
 -26  21   1   13.43    1.45
 -26  21   1    9.51    1.87
  21   5   1   12.55    1.61
 -26  21   1    9.72    1.93
  21   5   1   14.44    1.45
  21   5   1   12.08    2.30
 -21  -5  -1   14.25    1.82
  -5  26  -1   12.62    1.75
 -21  -5  -1   13.77    2.10
  26 -21  -1   13.63    2.10
 -21  -5  -1   10.42    1.92
  -5  26  -1   10.31    1.19
 -21  -5  -1   10.77    1.69
  18   8   1    5.23    1.07
 -26  18   1    2.55    1.42
  18   8   1    3.88    1.59
  18   8   1    2.42    1.26
 -26  18   1    3.97    0.96
 -26  18   1    4.45    1.05
 -26  18   1    5.60    1.57
  18   8   1    3.84    0.99
 -18  -8  -1    3.46    1.03
  -8  26  -1    5.79    1.67
  -8  26  -1    5.71    1.35
  -8  26  -1    4.87    0.81
  26 -18  -1    5.83    1.55
 -18  -8  -1    4.27    1.50
 -18  -8  -1    5.34    1.53
 -26  15   1    5.20    1.57
  15  11   1    5.73    1.05
  15  11   1    6.62    1.09
  15  11   1    6.65    1.60
  15  11   1    8.30    1.55
 -26  15   1    7.40    1.87
 -26  15   1    5.10    1.01
 -15 -11  -1    5.96    1.22
 -11  26  -1    6.09    1.44
 -15 -11  -1    5.01    1.05
 -11  26  -1    6.58    0.87
 -15 -11  -1    6.29    1.45
  26 -15  -1    5.89    1.65
 -15 -11  -1    6.48    1.56
 -11  26  -1    7.75    1.80
  12  14   1    2.20    0.94
 -26  12   1   -0.34    1.13
 -26  12   1    2.70    0.95
 -26  12   1    1.46    0.80
 -26  12   1    1.35    1.30
  12  14   1    0.98    1.13
  12  14   1    0.83    0.66
 -14  26  -1    1.78    0.64
 -12 -14  -1    1.90    0.73
 -14  26  -1    1.48    1.33
 -12 -14  -1    1.11    1.06
  26 -12  -1    3.27    1.39
  26 -12  -1    3.13    1.60
 -12 -14  -1    1.25    0.84
 -26   9   1   17.81    2.49
   9  17   1   22.62    1.56
 -26   9   1   23.16    1.88
   9  17   1   22.51    2.16
 -26   9   1   25.70    2.75
  17 -26   1   23.76    2.84
   9  17   1   25.41    2.16
   9  17   1   23.07    1.56
 -26   9   1   22.00    1.79
  26  -9  -1   26.96    2.99
 -17  26  -1   23.25    1.20
  -9 -17  -1   22.55    1.88
 -17  26  -1   22.26    1.49
  -9 -17  -1   24.25    2.03
  26  -9  -1   24.30    2.40
 -17  26  -1   18.88    2.43
   6  20   1    7.05    1.31
 -26   6   1    3.81    1.87
 -26   6   1    6.20    1.85
   6  20   1    5.79    0.93
   6  20   1    4.44    1.30
  20 -26   1    4.83    1.65
 -26   6   1    3.48    1.00
 -26   6   1    5.42    1.13
   6  20   1    5.19    0.86
  -6 -20  -1    4.70    1.15
  26  -6  -1    6.74    1.64
  -6 -20  -1    5.68    1.13
 -20  26  -1    4.80    0.95
 -20  26  -1    4.72    1.55
  26  -6  -1    4.89    1.90
 -20  26  -1    5.08    0.77
 -26   3   1   14.89    1.77
 -26   3   1   12.45    1.66
   3  23   1   12.82    1.54
 -26   3   1   12.99    2.22
   3  23   1   13.88    1.08
   3  23   1   11.99    1.10
 -26   3   1   20.57    2.88
  23 -26   1   13.92    2.43
  -3 -23  -1   13.97    1.73
 -23  26  -1   10.98    1.17
  -3 -23  -1    8.78    1.31
 -23  26  -1   12.97    2.28
  26  -3  -1   15.08    2.28
  26  -3  -1   12.00    2.51
 -23  26  -1   12.18    1.45
 -26   0   1   -0.92    0.62
  26 -26   1   -0.30    1.13
   0  26   1    1.24    0.83
   0  26   1    0.25    0.39
 -26   0   1    1.87    1.49
 -26   0   1   -0.32    0.82
   0  26   1    0.44    0.54
 -26   0   1    0.13    1.30
 -26  26  -1    1.12    0.84
  26   0  -1    1.63    1.67
   0 -26  -1    0.14    0.78
 -26  26  -1    0.95    0.69
   0 -26  -1   -0.12    0.66
  26   0  -1   -0.58    1.07
 -26  26  -1   -0.83    1.29
 -26  -3   1    0.25    0.84
 -26  -3   1    0.55    1.37
  -3  29   1    0.78    0.55
 -26  -3   1    1.72    1.53
  29 -26   1    0.21    1.24
  -3  29   1    0.18    0.79
 -26  -3   1    0.27    0.81
  26   3  -1   -0.58    1.44
   3 -29  -1   -1.90    0.68
 -29  26  -1   -0.94    1.13
 -29  26  -1    1.00    0.79
 -29  26  -1    1.49    0.95
  26   3  -1    2.15    1.48
  -6  32   1    1.89    1.35
  32 -26   1   -1.45    1.36
  -6  32   1    0.78    0.54
 -26  -6   1    0.77    0.85
 -26  -6   1   -1.65    1.39
  -6  32   1    0.13    0.81
 -26  -6   1   -1.57    1.22
 -26  -6   1    0.66    0.91
  26   6  -1   -1.84    1.57
  26   6  -1    1.05    1.62
 -32  26  -1    0.09    0.84
 -32  26  -1    0.53    1.50
 -32  26  -1   -0.64    0.77
  -9  35   1    0.21    0.87
 -26  -9   1    1.45    1.86
  35 -26   1    1.17    1.48
 -26  -9   1    1.84    1.77
  -9  35   1    0.93    1.39
  -9  35   1    0.77    0.50
 -26  -9   1    1.25    1.04
 -26  -9   1    0.22    1.01
 -35  26  -1    1.79    1.79
 -35  26  -1    1.05    1.10
 -35  26  -1    0.75    0.83
 -35  26  -1    2.15    2.12
  26   9  -1    0.78    1.64
  26   9  -1   -0.87    1.31
 -26 -12   1   -0.60    0.97
 -26 -12   1    0.53    1.09
 -12  38   1   -1.07    0.87
  38 -26   1   -1.39    1.57
 -12  38   1    0.61    1.36
 -26 -12   1    4.00    1.96
 -12  38   1   -0.06    0.40
 -38  26  -1    0.95    0.96
 -38  26  -1    3.00    2.10
 -38  26  -1    1.13    1.22
  26  12  -1   -0.44    1.61
 -38  26  -1    0.64    1.99
  26  12  -1   -0.04    1.87
 -26 -15   1   -2.10    0.87
 -15  41   1   -0.09    1.42
 -26 -15   1    0.06    0.95
 -15  41   1    0.48    0.36
 -26 -15   1   -0.86    1.52
 -15  41   1    0.28    0.98
  26  15  -1   -0.01    1.88
 -41  26  -1   -3.75    2.03
 -41  26  -1   -0.39    1.14
 -41  26  -1   -1.97    0.99
  26  15  -1    0.42    1.87
 -41  26  -1   -0.27    1.69
 -26 -18   1   -0.34    0.90
 -18  44   1   -1.60    0.88
 -26 -18   1    0.89    1.44
 -26 -18   1    0.41    1.07
 -18  44   1   -0.07    1.44
 -26 -18   1    0.96    1.44
  26  18  -1    1.34    2.07
 -44  26  -1    0.35    1.92
  26  18  -1   -3.09    1.51
 -44  26  -1    0.07    1.01
 -21  47   1   -0.75    0.38
 -26 -21   1    0.69    1.12
 -26 -21   1   -1.73    1.64
 -21  47   1   -0.64    1.36
 -26 -21   1   -0.38    0.83
 -21  47   1    0.26    1.02
  26  21  -1    2.14    2.13
 -47  26  -1    1.44    1.15
 -47  26  -1   -1.29    1.64
 -24  50   1   -0.16    1.49
 -26 -24   1    0.82    0.96
 -26 -24   1    0.54    1.09
 -26 -24   1   -0.35    1.03
 -24  50   1    0.31    1.07
 -24  50   1    0.36    0.48
 -50  26  -1    0.47    1.04
 -50  26  -1   -3.77    1.80
  26  24  -1   -3.91    1.64
 -23 -27   1    0.12    0.74
 -23 -27   1    0.99    0.81
 -23 -27   1   -1.16    0.90
 -23 -27   1    0.07    1.82
 -27  50   1    1.28    1.52
 -27  50   1   -1.02    1.12
  23  27  -1    0.21    1.83
 -50  23  -1   -3.62    1.64
 -50  23  -1   -1.04    0.98
 -20 -27   1    0.13    0.59
 -27  47   1    2.41    1.58
 -27  47   1    0.31    1.20
 -20 -27   1    0.39    0.57
 -27  47   1   -0.59    0.65
 -27  47   1   -0.65    0.38
 -20 -27   1    1.37    1.01
 -20 -27   1    0.14    1.52
  20  27  -1   -2.28    1.44
 -47  20  -1   -2.22    1.69
 -27  44   1    0.94    0.57
 -27  44   1    1.75    1.07
  44 -17   1    0.33    0.98
 -17 -27   1    1.11    1.80
 -27  44   1    1.62    1.77
 -17 -27   1   -0.49    0.89
 -27  44   1    0.07    0.65
 -44  17  -1    1.00    2.04
  17  27  -1    0.62    1.49
  17  27  -1    0.90    1.77
 -44  17  -1    0.37    1.33
 -27  41   1    4.45    1.95
 -27  41   1    4.67    0.98
 -14 -27   1    3.63    1.30
  41 -14   1    3.23    1.45
 -27  41   1    3.69    1.20
 -27  41   1    4.69    0.90
 -14 -27   1    2.00    1.81
 -41  14  -1   11.51    2.88
  14  27  -1    7.35    2.39
 -41  14  -1    7.31    3.26
  14  27  -1    6.40    2.18
 -41  14  -1    4.57    1.55
  27 -41  -1    6.17    2.03
  38 -11   1    3.85    1.44
 -11 -27   1    2.30    1.47
 -27  38   1    0.69    0.71
 -27  38   1    2.14    1.68
 -11 -27   1    1.14    0.99
  38 -11   1    3.39    1.77
 -27  38   1    1.05    0.76
  38 -11   1    1.37    1.26
 -38  11  -1    2.42    2.20
  27 -38  -1    1.40    1.74
 -38  11  -1    0.35    1.92
 -38  11  -1    1.07    1.29
  11  27  -1    3.31    1.79
 -38  11  -1    1.80    1.31
  11  27  -1   -0.25    1.49
 -27  35   1    2.37    0.81
 -27  35   1   -0.09    1.44
 -27  35   1    2.38    0.80
  35  -8   1    1.54    1.18
  -8 -27   1    1.45    1.46
  -8 -27   1   -0.13    0.80
 -27  35   1    1.30    1.63
   8  27  -1    0.27    1.30
 -35   8  -1    1.05    1.17
  27 -35  -1    2.11    1.50
 -35   8  -1   -0.16    1.59
   8  27  -1    0.13    1.44
 -35   8  -1   -0.10    1.07
 -35   8  -1    1.73    2.47
  -5 -27   1   -1.09    1.03
  32  -5   1   -0.05    1.15
 -27  32   1    1.39    0.81
  32  -5   1    0.59    0.89
 -27  32   1    1.39    0.78
 -27  32   1    0.92    1.50
 -27  32   1    1.76    1.49
  -5 -27   1    0.71    0.75
  32  -5   1    1.59    1.06
 -32   5  -1    0.54    1.06
 -32   5  -1    0.40    1.66
 -32   5  -1    0.97    1.58
  27 -32  -1    0.29    1.35
   5  27  -1   -1.25    1.16
 -32   5  -1    2.54    1.32
 -27  29   1    7.10    1.17
 -27  29   1    4.88    1.72
  29  -2   1    3.99    1.20
  29  -2   1    5.63    1.79
 -27  29   1    5.07    1.79
 -27  29   1    5.36    1.06
  29  -2   1    6.33    1.31
  -2 -27   1    6.07    0.93
  -2 -27   1    2.12    1.33
 -29   2  -1    3.31    1.71
 -29   2  -1    2.78    1.72
 -29   2  -1    5.94    1.45
  27 -29  -1    4.55    1.68
   2  27  -1    5.49    1.51
   2  27  -1    3.10    1.23
 -29   2  -1    6.72    1.53
 -27  26   1    6.71    1.11
   1 -27   1    9.25    1.68
  26   1   1    4.82    1.16
  26   1   1    4.78    1.54
 -27  26   1    5.12    1.09
  26   1   1    6.70    1.25
 -27  26   1    7.43    1.87
 -27  26   1    8.16    1.95
   1 -27   1    5.90    0.79
  -1  27  -1    6.24    1.54
  -1  27  -1    7.80    1.27
 -26  -1  -1    5.32    1.78
 -26  -1  -1    8.02    2.06
  27 -26  -1    3.88    1.50
 -26  -1  -1    6.80    1.45
 -26  -1  -1    5.44    1.39
  23   4   1    4.99    1.15
 -27  23   1    4.75    1.04
  23   4   1    5.63    1.96
 -27  23   1    3.46    0.97
 -27  23   1    4.53    1.71
  23   4   1    2.95    1.38
  23   4   1    2.99    1.03
 -27  23   1    3.75    1.89
  -4  27  -1    5.18    1.42
 -23  -4  -1    5.66    1.29
  -4  27  -1    5.33    0.99
 -23  -4  -1    4.03    1.20
 -23  -4  -1    0.21    1.32
 -23  -4  -1    4.21    1.51
  27 -23  -1    5.51    1.53
  20   7   1   14.08    2.34
 -27  20   1   13.76    1.45
  20   7   1   15.75    1.50
 -27  20   1   13.98    2.33
  20   7   1   15.06    1.68
 -27  20   1   11.38    1.75
  20   7   1   16.16    2.20
  -7  27  -1   14.41    1.24
  -7  27  -1   13.85    2.31
 -20  -7  -1   15.22    1.89
 -20  -7  -1   12.70    2.07
  27 -20  -1   14.58    2.28
 -20  -7  -1   14.81    1.77
  -7  27  -1   12.67    1.85
 -20  -7  -1   13.51    2.14
  17  10   1    3.85    1.25
 -27  17   1    1.31    1.38
 -27  17   1    2.28    0.85
  17  10   1    2.36    1.38
  17  10   1    3.04    0.93
 -27  17   1    4.15    1.02
  17  10   1    2.74    0.90
 -27  17   1    3.92    1.57
  27 -17  -1    2.83    1.38
 -10  27  -1    2.38    0.69
 -17 -10  -1    4.03    1.37
 -17 -10  -1    2.77    1.34
 -10  27  -1    3.05    1.45
 -10  27  -1    2.56    1.20
  14  13   1    0.21    1.08
  14  13   1    0.24    0.56
  14  13   1    0.84    0.68
  14  13   1    1.34    1.12
 -27  14   1   -1.26    1.44
 -27  14   1    0.57    0.76
 -27  14   1    0.06    0.62
 -27  14   1   -0.35    1.12
 -14 -13  -1    0.36    0.62
  27 -14  -1   -0.13    1.17
 -13  27  -1    0.66    0.57
 -13  27  -1    0.71    1.23
 -13  27  -1    1.27    1.05
 -14 -13  -1    0.64    0.87
 -14 -13  -1    0.56    0.96
 -27  11   1    6.23    1.27
  11  16   1    4.78    1.43
  11  16   1    7.42    1.09
 -27  11   1    8.44    2.36
 -27  11   1    5.05    1.10
 -27  11   1    8.95    1.92
  11  16   1    5.62    1.44
  27 -11  -1    6.27    1.62
 -16  27  -1    6.73    1.72
  27 -11  -1    8.26    2.03
 -11 -16  -1    7.37    0.94
 -11 -16  -1    8.01    1.45
 -11 -16  -1    5.98    1.29
 -16  27  -1    6.84    0.70
 -16  27  -1    6.97    0.96
 -27   8   1    1.05    1.32
   8  19   1    2.88    1.38
 -27   8   1    2.58    0.89
  19 -27   1    2.52    1.44
   8  19   1    2.70    1.14
 -27   8   1    3.14    1.59
 -27   8   1    3.26    0.95
   8  19   1    3.33    0.81
   8  19   1    2.79    0.77
  -8 -19  -1    3.35    1.01
  27  -8  -1    2.33    1.27
  -8 -19  -1    3.26    1.00
  27  -8  -1    3.62    1.82
 -19  27  -1    3.15    0.62
 -19  27  -1    1.66    0.72
 -19  27  -1    1.45    1.38
   5  22   1    0.84    1.07
   5  22   1   -0.14    0.46
   5  22   1   -0.08    0.52
 -27   5   1   -0.08    0.63
 -27   5   1   -0.09    1.24
   5  22   1    1.00    0.93
 -27   5   1   -0.38    0.65
 -27   5   1    1.08    1.39
  22 -27   1   -0.07    1.12
  -5 -22  -1   -0.80    0.64
  -5 -22  -1   -0.27    0.72
 -22  27  -1    0.88    0.73
  27  -5  -1   -0.64    1.01
 -22  27  -1   -0.20    0.47
  27  -5  -1    0.96    1.67
 -22  27  -1    0.20    1.11
 -27   2   1    0.25    1.51
 -27   2   1    2.29    0.96
  25 -27   1    7.68    2.05
   2  25   1    4.87    0.73
   2  25   1    2.68    0.69
 -27   2   1    3.51    1.82
   2  25   1    3.10    1.03
 -27   2   1    2.95    1.04
  27  -2  -1    4.14    1.60
  27  -2  -1    3.72    1.91
 -25  27  -1    5.42    0.96
  -2 -25  -1    4.07    0.98
 -25  27  -1    3.27    1.56
 -25  27  -1    4.26    1.05
  -2 -25  -1    2.33    1.03
  28 -27   1    3.57    1.59
[truncated: 1,877,351 more chars]
