# Supplementary material for: Inflatable porous organic crystals
Source: Nat Mater. 2025 Nov 3;25(3):481–6. doi: 10.1038/s41563-025-02393-6 (PMC12960203; doi:10.1038/s41563-025-02393-6)
Supplement: Supplementary file 29 — CO2 and (CH4) gas sorption data and Langmuir–Freundlich fit. [file 41563_2025_2393_MOESM29_ESM.xlsx]

## Sheet: CO2(20 C)
P (mbar)	P (bar)	%mass	mol/mol		Temperature	20	C
0.756569	0.000756569	0.21671	0.0360879		Sample Mass	25.0614	mg
18.6515	0.0186515	0.287264	0.0478369
499.796	0.499796	2.15832	0.359416
805.894	0.805894	3.07494	0.512057
1623.27	1.62327	4.94689	0.823787
2411.32	2.41132	6.35216	1.0578
3219.82	3.21982	7.53514	1.2548
4010.16	4.01016	8.51769	1.41842
4812.61	4.81261	9.35495	1.55784
5616.26	5.61626	10.0608	1.67538
6409.83	6.40983	10.6707	1.77695
7208.1	7.2081	11.2062	1.86612
8007.19	8.00719	11.685	1.94585
8805.86	8.80586	12.1208	2.01844
9607.1	9.6071	12.5265	2.08599
10410.8	10.4108	12.8973	2.14773
11206.6	11.2066	13.2456	2.20574
12004.5	12.0045	13.5689	2.25958
12803.6	12.8036	13.881	2.31154
13603.7	13.6037	14.1661	2.35903
14400.5	14.4005	14.446	2.40564
15203.9	15.2039	14.7146	2.45036
16003.3	16.0033	14.9578	2.49086
16801.7	16.8017	15.1948	2.53033
17602.4	17.6024	15.4234	2.5684
18400.9	18.4009	15.6473	2.60568
19200.7	19.2007	15.8626	2.64153
19200.7	19.2007	15.8626	2.64153
18391.5	18.3915	15.656	2.60714
17595	17.595	15.4539	2.57347
16784.7	16.7847	15.2402	2.53789
15982.8	15.9828	15.0192	2.50108
15187.2	15.1872	14.7783	2.46096
14396.4	14.3963	14.5353	2.4205
13595.6	13.5956	14.2675	2.37591
12794.1	12.7942	13.994	2.33037
11998.2	11.9982	13.7008	2.28154
11196.6	11.1966	13.3762	2.22748
10396.8	10.3968	13.0305	2.16992
9598.49	9.59849	12.6718	2.11018
8797.93	8.79793	12.2629	2.04209
8000.06	8.00005	11.8296	1.96993
7200.03	7.20003	11.3452	1.88927
6399.2	6.3992	10.8029	1.79896
5599.71	5.59971	10.193	1.69739
4799.15	4.79915	9.48584	1.57964
3999.93	3.99993	8.64854	1.44021
3200.99	3.20099	7.64289	1.27274
2401.23	2.40123	6.44965	1.07403
1600.54	1.60054	4.99675	0.832089
801.453	0.801453	3.14012	0.522911
350.717	0.350717	1.68504	0.280602
11.7895	0.0117895	0.264909	0.0441142
1.02567	0.00102567	0.207576	0.0345668

## Sheet: CO2 Sips Fit
Peq	NA(mol/mol)	Nfit(mol/mol)	Res	Res2
0.000756569	0.0360879	0.00214949	-0.0339384	0.00115181
0.0186515	0.0478369	0.0283611	-0.0194759	0.000379309
0.499796	0.359416	0.368275	0.00885895	7.84809e-05
0.805894	0.512057	0.518949	0.00689149	4.74927e-05
1.62327	0.823787	0.830922	0.00713522	5.09113e-05
2.41132	1.0578	1.06033	0.00252547	6.37797e-06
3.21982	1.2548	1.25144	-0.00335574	1.1261e-05
4.01016	1.41842	1.40822	-0.010195	0.000103938
4.81261	1.55784	1.54493	-0.012918	0.000166874
5.61626	1.67538	1.66429	-0.0110914	0.000123018
6.40983	1.77695	1.76844	-0.00850793	7.23849e-05
7.2081	1.86612	1.862	-0.00411408	1.69257e-05
8.00719	1.94585	1.94631	0.000457771	2.09554e-07
8.80586	2.01844	2.0227	0.00426507	1.81908e-05
9.6071	2.08599	2.09259	0.00659857	4.35412e-05
10.4108	2.14773	2.15685	0.00912342	8.32368e-05
11.2066	2.20574	2.21548	0.00973372	9.47453e-05
12.0045	2.25958	2.26986	0.0102784	0.000105645
12.8036	2.31154	2.32044	0.00889557	7.91312e-05
13.6037	2.35903	2.36762	0.00859127	7.38099e-05
14.4005	2.40564	2.41153	0.00588976	3.46893e-05
15.2039	2.45036	2.45301	0.00265523	7.05024e-06
16.0033	2.49086	2.49178	0.000923766	8.53343e-07
16.8017	2.53033	2.52825	-0.00208187	4.33416e-06
17.6024	2.5684	2.56276	-0.00563233	3.17231e-05
18.4009	2.60568	2.59531	-0.0103659	0.000107451
19.2007	2.64153	2.62619	-0.0153375	0.000235238
32		2.96768	2.96768	8.80715
SRes2	nm	K	m
0.00312864	3.98287	0.118066	0.807016

## Sheet: CH4 (20 C)
P (mbar)	P (bar)	%Mass	mol/mol		Temperature	20	C
0.487471	0.000487471	0.049506	0.0226155		Sample Mass	25.0195	mg
11.9241	0.0119241	0.055082	0.0251627
498.989	0.498989	0.204882	0.0935948
798.897	0.798897	0.298645	0.136428
1609.28	1.60928	0.53607	0.244889
2409.3	2.4093	0.761719	0.347971
3207.04	3.20704	0.978832	0.447153
4009.49	4.00949	1.16348	0.531506
4808.3	4.8083	1.33951	0.611919
5608.19	5.60819	1.50457	0.68732
6408.75	6.40875	1.65817	0.757491
7206.49	7.20649	1.8005	0.822511
8006.51	8.00651	1.93705	0.884888
8805.06	8.80506	2.06363	0.942713
9605.49	9.60548	2.18207	0.996821
10404.3	10.4043	2.29491	1.04837
11201.5	11.2015	2.39893	1.09589
12003.4	12.0034	2.50259	1.14324
12799.9	12.7999	2.5956	1.18573
13599	13.599	2.68693	1.22745
14397.7	14.3977	2.77342	1.26696
15197.6	15.1976	2.8619	1.30738
16002.2	16.0022	2.94162	1.3438
16807	16.8071	3.0019	1.37134
17599.8	17.5998	3.06937	1.40216
18396.5	18.3965	3.13537	1.43231
19194.9	19.1949	3.20097	1.46227
19194.9	19.1949	3.20097	1.46227
18378	18.378	3.14086	1.43482
17583	17.583	3.0699	1.4024
16792.7	16.7927	3.00335	1.372
15979	15.979	2.93226	1.33952
15183.9	15.1839	2.85511	1.30428
14389.5	14.3895	2.77038	1.26557
13595.2	13.5953	2.69054	1.2291
12792	12.792	2.5968	1.18628
11991.4	11.9914	2.51425	1.14857
11184.5	11.1845	2.41448	1.10299
10385.1	10.3851	2.31158	1.05598
9592.97	9.59297	2.20042	1.0052
8790.93	8.79093	2.08447	0.952235
7986.87	7.98687	1.96266	0.896589
7183.75	7.18375	1.8316	0.836719
6388.03	6.38803	1.69292	0.773364
5594.74	5.59474	1.54123	0.704068
4799.96	4.79996	1.3748	0.628039
4000.88	4.00088	1.19375	0.545331
3199.78	3.19978	1.00121	0.457374
2401.23	2.40123	0.793752	0.362604
1601.07	1.60107	0.558393	0.255087
801.319	0.801319	0.310441	0.141817
350.447	0.350447	0.164696	0.0752369
12.4623	0.0124623	0.057594	0.0263103
1.16021	0.00116021	0.051122	0.0233537

## Sheet: CH4 Sips Fit
Peq	NA(mol/mol)	Nfit(mol/mol)	Res	Res2
0.000487471	0.0226155	0.000110787	-0.0225047	0.000506461
0.0119241	0.0251627	0.00240581	-0.0227569	0.000517877
0.498989	0.0935948	0.0851953	-0.00839944	7.05506e-05
0.798897	0.136428	0.131836	-0.00459149	2.10818e-05
1.60928	0.244889	0.247976	0.00308645	9.52617e-06
2.4093	0.347971	0.351544	0.00357292	1.27658e-05
3.20704	0.447153	0.445958	-0.0011944	1.42658e-06
4.00949	0.531506	0.533373	0.00186698	3.48561e-06
4.8083	0.611919	0.613871	0.00195166	3.80897e-06
5.60819	0.68732	0.688753	0.00143237	2.05168e-06
6.40875	0.757491	0.75861	0.00111949	1.25325e-06
7.20649	0.822511	0.823699	0.0011883	1.41205e-06
8.00651	0.884888	0.884898	9.26521e-06	8.58441e-11
8.80506	0.942713	0.942305	-0.000407857	1.66348e-07
9.60548	0.996821	0.9965	-0.000321162	1.03145e-07
10.4043	1.04837	1.04754	-0.000825389	6.81268e-07
11.2015	1.09589	1.09571	-0.000177268	3.14238e-08
12.0034	1.14324	1.1416	-0.00164515	2.70652e-06
12.7999	1.18573	1.18484	-0.000892912	7.97291e-07
13.599	1.22745	1.22605	-0.00139805	1.95454e-06
14.3977	1.26696	1.26525	-0.00171729	2.94907e-06
15.1976	1.30738	1.30264	-0.00473727	2.24417e-05
16.0022	1.3438	1.33852	-0.00528288	2.79088e-05
16.8071	1.37134	1.37278	0.00143852	2.06935e-06
17.5998	1.40216	1.40504	0.00288059	8.29778e-06
18.3965	1.43231	1.43608	0.00377354	1.42396e-05
19.1949	1.46227	1.46589	0.00361171	1.30445e-05
SRes2	nm	K	m
0.00124909	2.91415	0.0527556	0.96301
