# Supplementary material for: Inflatable porous organic crystals
Source: Nat Mater. 2025 Nov 3;25(3):481–6. doi: 10.1038/s41563-025-02393-6 (PMC12960203; doi:10.1038/s41563-025-02393-6)
Supplement: Supplementary file 30 — Langmuir–Freundlich fit data for percentage extension of the crystallographic c axis for multiple crystals. [file 41563_2025_2393_MOESM30_ESM.xlsx]

## Sheet: Xtal 2 Ads
Run #	nm	K	m			P	Run 1	Run 2	Run 3	Run 4
1	13.4215	0.0506409	1.25469			0	0	0	0	0
2	10.4546	0.0706829	1.88245			1	0.310588	0.070835	0.224534	0.285759
3	12.0716	0.0648398	1.44958			2	0.718078	0.256499	0.594134	0.675397
4	12.6898	0.0534067	1.28698			3	1.15337	0.535222	1.0289	1.09807
						4	1.59515	0.887225	1.49533	1.53075
						5	2.03249	1.29311	1.97307	1.96128
						6	2.45919	1.73474	2.44885	2.38257
						7	2.87166	2.19609	2.914	2.79042
						8	3.26791	2.66378	3.36296	3.18242
						9	3.64693	3.12721	3.79238	3.55729
						10	4.00842	3.57842	4.20041	3.91453
						11	4.35248	4.01179	4.5863	4.25412
						12	4.67951	4.42367	4.95002	4.57641
						13	4.99007	4.81194	5.29204	4.88195
						14	5.28486	5.17568	5.61313	5.1714
						15	5.5646	5.51484	5.91428	5.44552
						16	5.83007	5.82997	6.19656	5.70511
						17	6.08204	6.12205	6.4611	5.95096
						18	6.32126	6.39228	6.70905	6.18386
						19	6.54847	6.64204	6.9415	6.40457
						20	6.76438	6.87273	7.15952	6.61383
						21	6.96966	7.08577	7.36413	6.81235
						22	7.16494	7.28253	7.55629	7.00078
						23	7.35083	7.46433	7.73688	7.17976
						24	7.52788	7.63241	7.90675	7.34986
						25	7.69663	7.78791	8.06666	7.51164
						26	7.85757	7.93191	8.21733	7.66561
						27	8.01116	8.06538	8.35943	7.81225
						28	8.15785	8.18921	8.49355	7.95201
						29	8.29802	8.30424	8.62027	8.08531
						30	8.43207	8.4112	8.74011	8.21253

## Sheet: Xtal 3 Ads
Run #	nm	K	m			P	Run 1	Run 2	Run 3	Run 4	Run 5
1	15.393	0.0397357	1.20687			0	0	0	0	0	0
2	13.6982	0.0461621	1.3535			1	0.307574	0.209927	0.143963	0.367533	0.144327
3	11.8321	0.0575304	1.53979			2	0.691904	0.523939	0.40908	0.810454	0.405163
4	13.9649	0.0479406	1.18863			3	1.09752	0.882351	0.741523	1.26679	0.729245
5	11.4804	0.0569456	1.52275			4	1.50845	1.26366	1.11582	1.71964	1.09199
						5	1.9166	1.65537	1.51474	2.16113	1.47701
						6	2.31731	2.04937	1.92577	2.58721	1.87256
						7	2.70778	2.44014	2.33966	2.99586	2.27003
						8	3.08635	2.82387	2.74963	3.38623	2.66314
						9	3.45206	3.19798	3.15079	3.75815	3.04743
						10	3.80445	3.56073	3.53973	4.11191	3.41978
						11	4.14339	3.91104	3.91417	4.44805	3.77814
						12	4.46897	4.24826	4.27269	4.76726	4.12126
						13	4.78142	4.57211	4.61455	5.07034	4.44848
						14	5.08111	4.88256	4.93948	5.35809	4.75958
						15	5.36843	5.17976	5.24758	5.63136	5.05468
						16	5.64385	5.46398	5.53918	5.89095	5.33414
						17	5.90784	5.73559	5.8148	6.13766	5.59844
						18	6.1609	5.99502	6.07509	6.37226	5.84821
						19	6.4035	6.24275	6.32076	6.59547	6.08411
						20	6.63614	6.47927	6.55255	6.80796	6.30684
						21	6.85927	6.70508	6.77121	7.01039	6.51713
						22	7.07337	6.92068	6.97752	7.20337	6.71569
						23	7.27886	7.12657	7.17219	7.38745	6.9032
						24	7.47617	7.32324	7.35595	7.56318	7.08034
						25	7.6657	7.51114	7.52949	7.73104	7.24776
						26	7.84784	7.69073	7.69344	7.89149	7.40606
						27	8.02294	7.86244	7.84842	8.04498	7.55582
						28	8.19136	8.02669	7.99502	8.1919	7.69759
						29	8.35341	8.18386	8.13376	8.33262	7.83186
						30	8.50942	8.33433	8.26516	8.4675	7.95913

## Sheet: AllXtals
Xtal #	nm	K	m			P	1	2	3	4	5
1	11.9927	0.0793918	1.65979			0	0	0	0	0	0
2	13.4215	0.0506409	1.25469			1	0.176338	0.310588	0.307574	0.117325	0.327543
3	15.393	0.0397357	1.20687			2	0.540027	0.718078	0.691904	0.34876	0.715862
4	11.1829	0.0585594	1.60222			3	1.01463	1.15337	1.09752	0.649301	1.11643
5	14.7829	0.0389898	1.16728			4	1.55509	1.59515	1.50845	0.995648	1.51626
						5	2.12847	2.03249	1.9166	1.3711	1.90915
						6	2.71064	2.45919	2.31731	1.76293	2.29174
						7	3.28452	2.87166	2.70778	2.16137	2.66218
						8	3.83861	3.26791	3.08635	2.559	3.0195
						9	4.3657	3.64693	3.45206	2.95027	3.36328
P (bar)	Dc (%)					10	4.86177	4.00842	3.80445	3.3312	3.69346
0	0	0	0			11	5.32505	4.35248	4.14339	3.69901	4.01019
1	0.258914	1	0.253163			12	5.75535	4.67951	4.46897	4.05187	4.3138
2	1.01494	2	0.716746			13	6.15351	4.99007	4.78142	4.38871	4.60468
4	1.53795	3	1.27441			14	6.52098	5.28486	5.08111	4.70902	4.8833
8	4.2317	4	1.86744			15	6.85962	5.5646	5.36843	5.01271	5.15017
16	6.66342	6	3.02981			16	7.17142	5.83007	5.64385	5.29999	5.40578
32	8.62185	8	4.06167			17	7.45845	6.08204	5.90784	5.57128	5.65066
		12	5.64736			18	7.72273	6.32126	6.1609	5.82718	5.88532
		16	6.7178			19	7.96617	6.54847	6.4035	6.06834	6.11025
		20	7.44841			20	8.19061	6.76438	6.63614	6.29551	6.32594
		26	8.16257			21	8.39771	6.96966	6.85927	6.50943	6.53284
		32	8.61316			22	8.58903	7.16494	7.07337	6.71087	6.73139
						23	8.76598	7.35083	7.27886	6.90057	6.92202
						24	8.92984	7.52788	7.47617	7.07926	7.10513
						25	9.08179	7.69663	7.6657	7.24765	7.2811
						26	9.22288	7.85757	7.84784	7.40639	7.45029
						27	9.35405	8.01116	8.02294	7.55612	7.61303
						28	9.47618	8.15785	8.19136	7.69742	7.76966
						29	9.59004	8.29802	8.35341	7.83086	7.92047
						30	9.69633	8.43207	8.50942	7.95696	8.06574
